# Supplementary material for: Characterizing Membrane Association and Periplasmic Transfer of Bacterial Lipoproteins through Molecular Dynamics Simulations
Source: Structure. 2020 Apr 7;28(4):475–487.e3. doi: 10.1016/j.str.2020.01.012 (PMC7139219; doi:10.1016/j.str.2020.01.012)
Supplement: Data S1. Final Coordinates from Simulations (Y–Z), Related to Figure 3 [file mmc3.zip › Y-Z/YJIK-5-atomistic.pdb]

TITLE     Protein
REMARK    THIS IS A SIMULATION BOX
CRYST1  129.160  129.160  132.889  90.00  90.00  90.00 P 1           1
MODEL        1
ATOM      1  N   CYSTA   1      59.355  62.035  71.745  1.00  0.00           N
ATOM      3  CA  CYSTA   1      58.885  61.205  72.844  1.00  0.00           C
ATOM      5  C   CYSTA   1      60.085  60.785  73.664  1.00  0.00           C
ATOM      6  O   CYSTA   1      59.985  59.975  74.584  1.00  0.00           O
ATOM      7  CB  CYSTA   1      58.185  59.885  72.414  1.00  0.00           C
ATOM     10  SG  CYSTA   1      57.605  59.865  70.704  1.00  0.00           S
ATOM     11  C1  CYSTA   1      58.935  58.855  69.984  1.00  0.00           C
ATOM     14  CA1 CYSTA   1      58.955  63.305  71.554  1.00  0.00           C
ATOM     15  OA1 CYSTA   1      57.925  63.705  72.075  1.00  0.00           O
ATOM     16  CA2 CYSTA   1      59.755  64.255  70.724  1.00  0.00           C
ATOM     19  C11 CYSTA   1      58.505  58.205  68.664  1.00  0.00           C
ATOM     21  O11 CYSTA   1      58.075  59.275  67.794  1.00  0.00           O
ATOM     22  CX1 CYSTA   1      58.105  58.975  66.515  1.00  0.00           C
ATOM     23  OX1 CYSTA   1      58.535  57.935  66.054  1.00  0.00           O
ATOM     24  CX2 CYSTA   1      57.565  60.135  65.694  1.00  0.00           C
ATOM     27  C12 CYSTA   1      57.395  57.135  68.884  1.00  0.00           C
ATOM     30  O12 CYSTA   1      56.695  56.815  67.654  1.00  0.00           O
ATOM     31  CD1 CYSTA   1      55.845  55.805  67.774  1.00  0.00           C
ATOM     32  OD1 CYSTA   1      55.695  55.125  68.764  1.00  0.00           O
ATOM     33  CD2 CYSTA   1      54.965  55.755  66.524  1.00  0.00           C
ATOM     36  CA3 CYSTA   1      61.115  63.675  70.265  1.00  0.00           C
ATOM     39  CA4 CYSTA   1      61.935  64.745  69.534  1.00  0.00           C
ATOM     42  CA5 CYSTA   1      63.105  64.185  68.714  1.00  0.00           C
ATOM     45  CA6 CYSTA   1      62.685  63.315  67.514  1.00  0.00           C
ATOM     48  CA7 CYSTA   1      61.825  64.025  66.474  1.00  0.00           C
ATOM     51  CA8 CYSTA   1      61.375  63.085  65.344  1.00  0.00           C
ATOM     54  CA9 CYSTA   1      60.465  63.785  64.324  1.00  0.00           C
ATOM     57 0CA1 CYSTA   1      59.825  62.825  63.314  1.00  0.00           C
ATOM     60 1CA1 CYSTA   1      60.835  62.145  62.374  1.00  0.00           C
ATOM     63 2CA1 CYSTA   1      60.155  61.605  61.124  1.00  0.00           C
ATOM     66 3CA1 CYSTA   1      61.115  60.895  60.164  1.00  0.00           C
ATOM     69 4CA1 CYSTA   1      60.475  60.665  58.785  1.00  0.00           C
ATOM     72 5CA1 CYSTA   1      61.405  59.895  57.834  1.00  0.00           C
ATOM     75 6CA1 CYSTA   1      60.835  59.775  56.425  1.00  0.00           C
ATOM     79  CD3 CYSTA   1      55.485  54.865  65.374  1.00  0.00           C
ATOM     82  CD4 CYSTA   1      56.555  55.565  64.515  1.00  0.00           C
ATOM     85  CD5 CYSTA   1      57.045  54.665  63.384  1.00  0.00           C
ATOM     88  CD6 CYSTA   1      58.085  55.345  62.484  1.00  0.00           C
ATOM     91  CD7 CYSTA   1      57.505  56.085  61.264  1.00  0.00           C
ATOM     94  CD8 CYSTA   1      58.625  56.505  60.294  1.00  0.00           C
ATOM     97  CD9 CYSTA   1      58.165  57.445  59.174  1.00  0.00           C
ATOM    100 0CD1 CYSTA   1      57.255  56.775  58.134  1.00  0.00           C
ATOM    103 1CD1 CYSTA   1      57.815  56.915  56.704  1.00  0.00           C
ATOM    106 2CD1 CYSTA   1      56.885  56.345  55.624  1.00  0.00           C
ATOM    109 3CD1 CYSTA   1      57.445  56.565  54.204  1.00  0.00           C
ATOM    112 4CD1 CYSTA   1      58.465  55.505  53.754  1.00  0.00           C
ATOM    115 5CD1 CYSTA   1      57.805  54.195  53.284  1.00  0.00           C
ATOM    118 6CD1 CYSTA   1      58.795  53.195  52.675  1.00  0.00           C
ATOM    122  CX3 CYSTA   1      57.115  59.645  64.304  1.00  0.00           C
ATOM    125  CX4 CYSTA   1      56.575  60.745  63.364  1.00  0.00           C
ATOM    128  CX5 CYSTA   1      56.365  60.225  61.934  1.00  0.00           C
ATOM    131  CX6 CYSTA   1      56.395  61.345  60.884  1.00  0.00           C
ATOM    134  CX7 CYSTA   1      55.655  60.995  59.575  1.00  0.00           C
ATOM    137  CX8 CYSTA   1      55.385  62.255  58.734  1.00  0.00           C
ATOM    140  CX9 CYSTA   1      54.425  62.135  57.574  1.00  0.00           C
ATOM    142 0CX1 CYSTA   1      54.615  61.445  56.444  1.00  0.00           C
ATOM    144 1CX1 CYSTA   1      55.875  60.725  56.044  1.00  0.00           C
ATOM    147 2CX1 CYSTA   1      56.005  60.635  54.515  1.00  0.00           C
ATOM    150 3CX1 CYSTA   1      56.155  61.995  53.785  1.00  0.00           C
ATOM    153 4CX1 CYSTA   1      54.865  62.795  53.494  1.00  0.00           C
ATOM    156 5CX1 CYSTA   1      53.825  62.025  52.664  1.00  0.00           C
ATOM    159 6CX1 CYSTA   1      52.635  62.915  52.264  1.00  0.00           C
ATOM    162 7CX1 CYSTA   1      51.615  62.195  51.374  1.00  0.00           C
ATOM    165 8CX1 CYSTA   1      50.485  63.115  50.895  1.00  0.00           C
ATOM    169  N   THR A   2      61.285  61.195  73.224  1.00  0.00           N
ATOM    171  CA  THR A   2      62.455  60.325  73.144  1.00  0.00           C
ATOM    173  CB  THR A   2      63.255  60.175  74.435  1.00  0.00           C
ATOM    175  OG1 THR A   2      64.555  60.715  74.234  1.00  0.00           O
ATOM    177  CG2 THR A   2      63.385  58.735  74.974  1.00  0.00           C
ATOM    181  C   THR A   2      62.205  58.975  72.484  1.00  0.00           C
ATOM    182  O   THR A   2      61.255  58.245  72.744  1.00  0.00           O
ATOM    183  N   PHE A   3      63.085  58.585  71.554  1.00  0.00           N
ATOM    185  CA  PHE A   3      62.915  57.345  70.834  1.00  0.00           C
ATOM    187  CB  PHE A   3      63.985  57.245  69.724  1.00  0.00           C
ATOM    190  CG  PHE A   3      63.455  57.355  68.325  1.00  0.00           C
ATOM    191  CD1 PHE A   3      64.205  56.775  67.294  1.00  0.00           C
ATOM    193  CE1 PHE A   3      63.845  56.935  65.954  1.00  0.00           C
ATOM    195  CZ  PHE A   3      62.695  57.665  65.624  1.00  0.00           C
ATOM    197  CD2 PHE A   3      62.295  58.085  67.984  1.00  0.00           C
ATOM    199  CE2 PHE A   3      61.915  58.225  66.644  1.00  0.00           C
ATOM    201  C   PHE A   3      62.905  56.075  71.684  1.00  0.00           C
ATOM    202  O   PHE A   3      63.595  55.925  72.694  1.00  0.00           O
ATOM    203  N   PHE A   4      62.105  55.095  71.274  1.00  0.00           N
ATOM    205  CA  PHE A   4      61.785  53.905  72.034  1.00  0.00           C
ATOM    207  CB  PHE A   4      60.315  53.425  71.774  1.00  0.00           C
ATOM    210  CG  PHE A   4      59.765  53.275  70.355  1.00  0.00           C
ATOM    211  CD1 PHE A   4      58.535  52.585  70.244  1.00  0.00           C
ATOM    213  CE1 PHE A   4      57.925  52.365  69.004  1.00  0.00           C
ATOM    215  CZ  PHE A   4      58.505  52.875  67.835  1.00  0.00           C
ATOM    217  CD2 PHE A   4      60.315  53.795  69.164  1.00  0.00           C
ATOM    219  CE2 PHE A   4      59.685  53.615  67.925  1.00  0.00           C
ATOM    221  C   PHE A   4      62.845  52.785  71.964  1.00  0.00           C
ATOM    222  O   PHE A   4      62.575  51.635  72.285  1.00  0.00           O
ATOM    223  N   VAL A   5      64.105  53.135  71.585  1.00  0.00           N
ATOM    225  CA  VAL A   5      65.165  52.195  71.214  1.00  0.00           C
ATOM    227  CB  VAL A   5      66.265  52.855  70.394  1.00  0.00           C
ATOM    229  CG1 VAL A   5      67.295  51.805  69.914  1.00  0.00           C
ATOM    233  CG2 VAL A   5      65.665  53.555  69.155  1.00  0.00           C
ATOM    237  C   VAL A   5      65.805  51.515  72.405  1.00  0.00           C
ATOM    238  O   VAL A   5      66.065  50.305  72.384  1.00  0.00           O
ATOM    239  N   GLN A   6      66.045  52.285  73.495  1.00  0.00           N
ATOM    241  CA  GLN A   6      65.905  51.735  74.824  1.00  0.00           C
ATOM    243  CB  GLN A   6      64.555  51.005  74.964  1.00  0.00           C
ATOM    246  CG  GLN A   6      64.035  50.835  76.404  1.00  0.00           C
ATOM    249  CD  GLN A   6      62.515  50.725  76.494  1.00  0.00           C
ATOM    250  OE1 GLN A   6      61.975  50.625  77.594  1.00  0.00           O
ATOM    251  NE2 GLN A   6      61.795  50.775  75.344  1.00  0.00           N
ATOM    254  C   GLN A   6      67.125  50.945  75.265  1.00  0.00           C
ATOM    255  O   GLN A   6      67.055  49.785  75.644  1.00  0.00           O
ATOM    256  N   SER A   7      68.285  51.625  75.184  1.00  0.00           N
ATOM    258  CA  SER A   7      69.575  51.175  75.685  1.00  0.00           C
ATOM    260  CB  SER A   7      69.575  50.605  77.125  1.00  0.00           C
ATOM    263  OG  SER A   7      69.235  51.625  78.054  1.00  0.00           O
ATOM    265  C   SER A   7      70.345  50.305  74.724  1.00  0.00           C
ATOM    266  O   SER A   7      70.295  49.075  74.785  1.00  0.00           O
ATOM    267  N   CYS A   8      71.165  50.965  73.884  1.00  0.00           N
ATOM    269  CA  CYS A   8      72.315  50.425  73.185  1.00  0.00           C
ATOM    271  CB  CYS A   8      72.015  49.175  72.294  1.00  0.00           C
ATOM    274  SG  CYS A   8      70.775  49.415  70.954  1.00  0.00           S
ATOM    276  C   CYS A   8      72.965  51.555  72.364  1.00  0.00           C
ATOM    277  O   CYS A   8      72.295  52.235  71.605  1.00  0.00           O
ATOM    278  N   ALA A   9      74.285  51.845  72.474  1.00  0.00           N
ATOM    280  CA  ALA A   9      75.185  51.655  73.594  1.00  0.00           C
ATOM    282  CB  ALA A   9      76.555  51.125  73.144  1.00  0.00           C
ATOM    286  C   ALA A   9      75.365  52.925  74.424  1.00  0.00           C
ATOM    287  O   ALA A   9      74.915  54.025  74.094  1.00  0.00           O
ATOM    288  N   ARG A  10      75.945  52.715  75.615  1.00  0.00           N
ATOM    290  CA  ARG A  10      76.635  53.645  76.465  1.00  0.00           C
ATOM    292  CB  ARG A  10      75.645  54.525  77.294  1.00  0.00           C
ATOM    295  CG  ARG A  10      75.305  55.895  76.634  1.00  0.00           C
ATOM    298  CD  ARG A  10      73.925  56.495  76.964  1.00  0.00           C
ATOM    301  NE  ARG A  10      72.975  56.265  75.825  1.00  0.00           N
ATOM    303  CZ  ARG A  10      72.085  57.165  75.425  1.00  0.00           C
ATOM    304  NH1 ARG A  10      71.715  57.235  74.164  1.00  0.00           N
ATOM    307  NH2 ARG A  10      71.565  58.065  76.234  1.00  0.00           N
ATOM    310  C   ARG A  10      77.615  52.715  77.195  1.00  0.00           C
ATOM    311  O   ARG A  10      77.445  51.505  77.184  1.00  0.00           O
ATOM    312  N   LYS A  11      78.825  53.155  77.594  1.00  0.00           N
ATOM    314  CA  LYS A  11      79.135  53.775  78.864  1.00  0.00           C
ATOM    316  CB  LYS A  11      79.115  52.785  80.094  1.00  0.00           C
ATOM    319  CG  LYS A  11      79.365  51.285  79.815  1.00  0.00           C
ATOM    322  CD  LYS A  11      79.325  50.385  81.065  1.00  0.00           C
ATOM    325  CE  LYS A  11      79.205  48.885  80.724  1.00  0.00           C
ATOM    328  NZ  LYS A  11      79.105  48.055  81.944  1.00  0.00           N
ATOM    332  C   LYS A  11      80.455  54.545  78.714  1.00  0.00           C
ATOM    333  O   LYS A  11      81.485  54.245  79.304  1.00  0.00           O
ATOM    334  N   SER A  12      80.415  55.535  77.794  1.00  0.00           N
ATOM    336  CA  SER A  12      81.595  56.185  77.234  1.00  0.00           C
ATOM    338  CB  SER A  12      81.885  55.835  75.735  1.00  0.00           C
ATOM    341  OG  SER A  12      81.485  54.525  75.355  1.00  0.00           O
ATOM    343  C   SER A  12      81.385  57.685  77.175  1.00  0.00           C
ATOM    344  O   SER A  12      80.465  58.175  76.524  1.00  0.00           O
ATOM    345  N   ASN A  13      82.295  58.495  77.734  1.00  0.00           N
ATOM    347  CA  ASN A  13      82.355  58.745  79.164  1.00  0.00           C
ATOM    349  CB  ASN A  13      83.635  58.275  79.954  1.00  0.00           C
ATOM    352  CG  ASN A  13      85.025  58.645  79.435  1.00  0.00           C
ATOM    353  OD1 ASN A  13      86.005  58.775  80.174  1.00  0.00           O
ATOM    354  ND2 ASN A  13      85.135  58.885  78.115  1.00  0.00           N
ATOM    357  C   ASN A  13      82.185  60.235  79.184  1.00  0.00           C
ATOM    358  O   ASN A  13      82.925  60.955  78.535  1.00  0.00           O
ATOM    359  N   HIS A  14      81.125  60.735  79.835  1.00  0.00           N
ATOM    361  CA  HIS A  14      80.875  62.165  79.844  1.00  0.00           C
ATOM    363  CB  HIS A  14      80.295  62.775  78.524  1.00  0.00           C
ATOM    366  ND1 HIS A  14      78.335  61.375  77.864  1.00  0.00           N
ATOM    367  CG  HIS A  14      78.845  62.625  78.174  1.00  0.00           C
ATOM    368  CE1 HIS A  14      77.175  61.605  77.304  1.00  0.00           C
ATOM    370  NE2 HIS A  14      76.885  62.915  77.245  1.00  0.00           N
ATOM    372  CD2 HIS A  14      77.955  63.585  77.785  1.00  0.00           C
ATOM    374  C   HIS A  14      80.055  62.465  81.085  1.00  0.00           C
ATOM    375  O   HIS A  14      78.835  62.405  81.105  1.00  0.00           O
ATOM    376  N   ALA A  15      80.715  62.705  82.224  1.00  0.00           N
ATOM    378  CA  ALA A  15      82.165  62.695  82.394  1.00  0.00           C
ATOM    380  CB  ALA A  15      82.755  64.085  82.075  1.00  0.00           C
ATOM    384  C   ALA A  15      82.615  62.295  83.784  1.00  0.00           C
ATOM    385  O   ALA A  15      83.665  61.665  83.914  1.00  0.00           O
ATOM    386  N   ALA A  16      81.845  62.525  84.855  1.00  0.00           N
ATOM    388  CA  ALA A  16      81.095  63.755  85.054  1.00  0.00           C
ATOM    390  CB  ALA A  16      79.845  63.475  85.914  1.00  0.00           C
ATOM    394  C   ALA A  16      81.985  64.825  85.654  1.00  0.00           C
ATOM    395  O   ALA A  16      82.975  65.255  85.065  1.00  0.00           O
ATOM    396  N   SER A  17      81.615  65.295  86.844  1.00  0.00           N
ATOM    398  CA  SER A  17      82.235  66.405  87.514  1.00  0.00           C
ATOM    400  CB  SER A  17      81.455  67.725  87.364  1.00  0.00           C
ATOM    403  OG  SER A  17      81.845  68.335  86.144  1.00  0.00           O
ATOM    405  C   SER A  17      82.285  66.015  88.934  1.00  0.00           C
ATOM    406  O   SER A  17      81.735  64.995  89.324  1.00  0.00           O
ATOM    407  N   PHE A  18      82.985  66.815  89.745  1.00  0.00           N
ATOM    409  CA  PHE A  18      82.665  67.035  91.144  1.00  0.00           C
ATOM    411  CB  PHE A  18      82.605  65.755  92.065  1.00  0.00           C
ATOM    414  CG  PHE A  18      81.235  65.845  92.674  1.00  0.00           C
ATOM    415  CD1 PHE A  18      80.115  65.615  91.865  1.00  0.00           C
ATOM    417  CE1 PHE A  18      78.935  66.315  92.094  1.00  0.00           C
ATOM    419  CZ  PHE A  18      78.875  67.215  93.154  1.00  0.00           C
ATOM    421  CD2 PHE A  18      81.075  66.565  93.854  1.00  0.00           C
ATOM    423  CE2 PHE A  18      79.925  67.315  94.064  1.00  0.00           C
ATOM    425  C   PHE A  18      83.715  68.025  91.614  1.00  0.00           C
ATOM    426  O   PHE A  18      83.595  68.655  92.664  1.00  0.00           O
ATOM    427  N   GLN A  19      84.665  68.285  90.694  1.00  0.00           N
ATOM    429  CA  GLN A  19      85.335  69.545  90.484  1.00  0.00           C
ATOM    431  CB  GLN A  19      86.465  69.415  89.425  1.00  0.00           C
ATOM    434  CG  GLN A  19      87.825  68.785  89.864  1.00  0.00           C
ATOM    437  CD  GLN A  19      87.995  67.255  89.794  1.00  0.00           C
ATOM    438  OE1 GLN A  19      89.055  66.735  89.464  1.00  0.00           O
ATOM    439  NE2 GLN A  19      86.945  66.495  90.134  1.00  0.00           N
ATOM    442  C   GLN A  19      84.335  70.625  90.075  1.00  0.00           C
ATOM    443  O   GLN A  19      83.335  70.335  89.425  1.00  0.00           O
ATOM    444  N   ASN A  20      84.555  71.905  90.475  1.00  0.00           N
ATOM    446  CA  ASN A  20      83.995  73.125  89.864  1.00  0.00           C
ATOM    448  CB  ASN A  20      84.355  73.275  88.364  1.00  0.00           C
ATOM    451  CG  ASN A  20      85.795  73.745  88.144  1.00  0.00           C
ATOM    452  OD1 ASN A  20      86.085  74.295  87.084  1.00  0.00           O
ATOM    453  ND2 ASN A  20      86.695  73.605  89.134  1.00  0.00           N
ATOM    456  C   ASN A  20      82.505  73.335  90.024  1.00  0.00           C
ATOM    457  O   ASN A  20      81.955  74.405  89.734  1.00  0.00           O
ATOM    458  N   TYR A  21      81.845  72.345  90.584  1.00  0.00           N
ATOM    460  CA  TYR A  21      80.605  72.375  91.284  1.00  0.00           C
ATOM    462  CB  TYR A  21      80.115  70.895  91.384  1.00  0.00           C
ATOM    465  CG  TYR A  21      79.765  70.245  90.044  1.00  0.00           C
ATOM    466  CD1 TYR A  21      79.815  70.915  88.804  1.00  0.00           C
ATOM    468  CE1 TYR A  21      79.135  70.425  87.694  1.00  0.00           C
ATOM    470  CZ  TYR A  21      78.435  69.215  87.765  1.00  0.00           C
ATOM    471  OH  TYR A  21      77.695  68.805  86.634  1.00  0.00           O
ATOM    473  CD2 TYR A  21      79.155  68.985  90.065  1.00  0.00           C
ATOM    475  CE2 TYR A  21      78.465  68.475  88.944  1.00  0.00           C
ATOM    477  C   TYR A  21      80.875  72.985  92.645  1.00  0.00           C
ATOM    478  O   TYR A  21      81.465  72.325  93.474  1.00  0.00           O
ATOM    479  N   HIS A  22      80.525  74.275  92.905  1.00  0.00           N
ATOM    481  CA  HIS A  22      80.485  74.975  94.214  1.00  0.00           C
ATOM    483  CB  HIS A  22      80.915  76.485  94.114  1.00  0.00           C
ATOM    486  ND1 HIS A  22      81.985  78.035  92.454  1.00  0.00           N
ATOM    487  CG  HIS A  22      81.975  76.795  93.084  1.00  0.00           C
ATOM    488  CE1 HIS A  22      83.095  78.045  91.754  1.00  0.00           C
ATOM    490  NE2 HIS A  22      83.785  76.885  91.884  1.00  0.00           N
ATOM    492  CD2 HIS A  22      83.065  76.075  92.734  1.00  0.00           C
ATOM    494  C   HIS A  22      81.155  74.425  95.495  1.00  0.00           C
ATOM    495  O   HIS A  22      82.285  73.935  95.504  1.00  0.00           O
ATOM    496  N   ALA A  23      80.485  74.515  96.675  1.00  0.00           N
ATOM    498  CA  ALA A  23      79.195  75.115  97.005  1.00  0.00           C
ATOM    500  CB  ALA A  23      78.705  74.535  98.354  1.00  0.00           C
ATOM    504  C   ALA A  23      79.135  76.645  97.075  1.00  0.00           C
ATOM    505  O   ALA A  23      80.135  77.345  97.114  1.00  0.00           O
ATOM    506  N   THR A  24      77.895  77.175  97.104  1.00  0.00           N
ATOM    508  CA  THR A  24      77.635  78.535  97.584  1.00  0.00           C
ATOM    510  CB  THR A  24      77.715  79.665  96.535  1.00  0.00           C
ATOM    512  OG1 THR A  24      78.385  79.285  95.344  1.00  0.00           O
ATOM    514  CG2 THR A  24      78.455  80.835  97.184  1.00  0.00           C
ATOM    518  C   THR A  24      76.235  78.585  98.144  1.00  0.00           C
ATOM    519  O   THR A  24      75.295  78.395  97.384  1.00  0.00           O
ATOM    520  N   ILE A  25      76.045  78.885  99.444  1.00  0.00           N
ATOM    522  CA  ILE A  25      74.765  79.135 100.115  1.00  0.00           C
ATOM    524  CB  ILE A  25      73.845  80.165  99.464  1.00  0.00           C
ATOM    526  CG2 ILE A  25      72.385  79.985  99.894  1.00  0.00           C
ATOM    530  CG1 ILE A  25      74.355  81.595  99.754  1.00  0.00           C
ATOM    533  CD  ILE A  25      73.575  82.635  98.954  1.00  0.00           C
ATOM    537  C   ILE A  25      74.105  77.915 100.784  1.00  0.00           C
ATOM    538  O   ILE A  25      73.915  76.845 100.194  1.00  0.00           O
ATOM    539  N   ASP A  26      73.755  78.085 102.094  1.00  0.00           N
ATOM    541  CA  ASP A  26      74.635  77.525 103.104  1.00  0.00           C
ATOM    543  CB  ASP A  26      75.835  78.545 103.264  1.00  0.00           C
ATOM    546  CG  ASP A  26      75.435  79.985 103.594  1.00  0.00           C
ATOM    547  OD1 ASP A  26      76.305  80.775 104.054  1.00  0.00           O
ATOM    548  OD2 ASP A  26      74.325  80.425 103.194  1.00  0.00           O
ATOM    549  C   ASP A  26      74.085  77.215 104.524  1.00  0.00           C
ATOM    550  O   ASP A  26      74.855  77.245 105.484  1.00  0.00           O
ATOM    551  N   GLY A  27      72.835  76.855 104.855  1.00  0.00           N
ATOM    553  CA  GLY A  27      71.565  76.905 104.164  1.00  0.00           C
ATOM    556  C   GLY A  27      70.495  77.485 105.044  1.00  0.00           C
ATOM    557  O   GLY A  27      70.585  77.525 106.264  1.00  0.00           O
ATOM    558  N   LYS A  28      69.405  77.865 104.365  1.00  0.00           N
ATOM    560  CA  LYS A  28      68.225  78.585 104.774  1.00  0.00           C
ATOM    562  CB  LYS A  28      67.755  79.185 103.425  1.00  0.00           C
ATOM    565  CG  LYS A  28      68.615  80.405 103.115  1.00  0.00           C
ATOM    568  CD  LYS A  28      68.955  80.735 101.675  1.00  0.00           C
ATOM    571  CE  LYS A  28      69.845  81.975 101.774  1.00  0.00           C
ATOM    574  NZ  LYS A  28      69.995  82.665 100.504  1.00  0.00           N
ATOM    578  C   LYS A  28      68.455  79.755 105.774  1.00  0.00           C
ATOM    579  O   LYS A  28      69.575  80.235 105.995  1.00  0.00           O
ATOM    580  N   GLU A  29      67.415  80.345 106.374  1.00  0.00           N
ATOM    582  CA  GLU A  29      66.065  79.865 106.524  1.00  0.00           C
ATOM    584  CB  GLU A  29      65.475  80.315 107.884  1.00  0.00           C
ATOM    587  CG  GLU A  29      65.505  79.215 108.984  1.00  0.00           C
ATOM    590  CD  GLU A  29      66.875  78.835 109.534  1.00  0.00           C
ATOM    591  OE1 GLU A  29      66.885  78.045 110.514  1.00  0.00           O
ATOM    592  OE2 GLU A  29      67.935  79.225 108.984  1.00  0.00           O
ATOM    593  C   GLU A  29      65.085  80.195 105.414  1.00  0.00           C
ATOM    594  O   GLU A  29      65.165  81.195 104.704  1.00  0.00           O
ATOM    595  N   ILE A  30      64.065  79.315 105.335  1.00  0.00           N
ATOM    597  CA  ILE A  30      62.765  79.595 104.764  1.00  0.00           C
ATOM    599  CB  ILE A  30      62.115  78.365 104.145  1.00  0.00           C
ATOM    601  CG2 ILE A  30      60.725  78.785 103.624  1.00  0.00           C
ATOM    605  CG1 ILE A  30      62.955  77.785 102.995  1.00  0.00           C
ATOM    608  CD  ILE A  30      62.455  76.415 102.514  1.00  0.00           C
ATOM    612  C   ILE A  30      61.805  80.165 105.815  1.00  0.00           C
ATOM    613  O   ILE A  30      61.525  79.555 106.854  1.00  0.00           O
ATOM    614  N   ALA A  31      61.215  81.345 105.545  1.00  0.00           N
ATOM    616  CA  ALA A  31      60.105  81.875 106.294  1.00  0.00           C
ATOM    618  CB  ALA A  31      59.725  83.255 105.764  1.00  0.00           C
ATOM    622  C   ALA A  31      58.835  81.015 106.274  1.00  0.00           C
ATOM    623  O   ALA A  31      58.145  80.895 105.265  1.00  0.00           O
ATOM    624  N   GLY A  32      58.485  80.405 107.425  1.00  0.00           N
ATOM    626  CA  GLY A  32      57.215  79.705 107.594  1.00  0.00           C
ATOM    629  C   GLY A  32      57.135  78.355 106.944  1.00  0.00           C
ATOM    630  O   GLY A  32      56.055  77.825 106.704  1.00  0.00           O
ATOM    631  N   ILE A  33      58.295  77.725 106.704  1.00  0.00           N
ATOM    633  CA  ILE A  33      58.355  76.295 106.444  1.00  0.00           C
ATOM    635  CB  ILE A  33      58.935  75.915 105.075  1.00  0.00           C
ATOM    637  CG2 ILE A  33      59.075  74.385 104.925  1.00  0.00           C
ATOM    641  CG1 ILE A  33      58.035  76.495 103.954  1.00  0.00           C
ATOM    644  CD  ILE A  33      58.435  76.125 102.514  1.00  0.00           C
ATOM    648  C   ILE A  33      59.105  75.655 107.594  1.00  0.00           C
ATOM    649  O   ILE A  33      60.135  76.155 108.045  1.00  0.00           O
ATOM    650  N   THR A  34      58.555  74.545 108.134  1.00  0.00           N
ATOM    652  CA  THR A  34      59.195  73.715 109.184  1.00  0.00           C
ATOM    654  CB  THR A  34      58.985  74.305 110.594  1.00  0.00           C
ATOM    656  OG1 THR A  34      60.025  73.965 111.494  1.00  0.00           O
ATOM    658  CG2 THR A  34      57.635  73.925 111.225  1.00  0.00           C
ATOM    662  C   THR A  34      58.635  72.305 109.074  1.00  0.00           C
ATOM    663  O   THR A  34      58.845  71.415 109.904  1.00  0.00           O
ATOM    664  N   ASN A  35      57.865  72.035 107.995  1.00  0.00           N
ATOM    666  CA  ASN A  35      57.295  70.755 107.664  1.00  0.00           C
ATOM    668  CB  ASN A  35      55.755  70.835 107.435  1.00  0.00           C
ATOM    671  CG  ASN A  35      54.955  70.745 108.725  1.00  0.00           C
ATOM    672  OD1 ASN A  35      53.785  71.125 108.734  1.00  0.00           O
ATOM    673  ND2 ASN A  35      55.585  70.305 109.835  1.00  0.00           N
ATOM    676  C   ASN A  35      57.995  70.235 106.444  1.00  0.00           C
ATOM    677  O   ASN A  35      58.775  70.935 105.815  1.00  0.00           O
ATOM    678  N   ASN A  36      57.785  68.925 106.185  1.00  0.00           N
ATOM    680  CA  ASN A  36      58.565  68.155 105.244  1.00  0.00           C
ATOM    682  CB  ASN A  36      58.125  66.655 105.224  1.00  0.00           C
ATOM    685  CG  ASN A  36      58.475  65.925 106.524  1.00  0.00           C
ATOM    686  OD1 ASN A  36      57.755  65.065 107.034  1.00  0.00           O
ATOM    687  ND2 ASN A  36      59.595  66.365 107.154  1.00  0.00           N
ATOM    690  C   ASN A  36      58.495  68.735 103.865  1.00  0.00           C
ATOM    691  O   ASN A  36      57.445  69.155 103.404  1.00  0.00           O
ATOM    692  N   ILE A  37      59.665  68.825 103.214  1.00  0.00           N
ATOM    694  CA  ILE A  37      59.895  69.575 102.005  1.00  0.00           C
ATOM    696  CB  ILE A  37      61.045  70.575 102.215  1.00  0.00           C
ATOM    698  CG2 ILE A  37      62.395  70.075 101.664  1.00  0.00           C
ATOM    702  CG1 ILE A  37      60.615  71.935 101.624  1.00  0.00           C
ATOM    705  CD  ILE A  37      61.475  73.165 101.984  1.00  0.00           C
ATOM    709  C   ILE A  37      60.215  68.495 101.014  1.00  0.00           C
ATOM    710  O   ILE A  37      60.865  67.525 101.395  1.00  0.00           O
ATOM    711  N   SER A  38      59.735  68.575  99.764  1.00  0.00           N
ATOM    713  CA  SER A  38      60.015  67.525  98.804  1.00  0.00           C
ATOM    715  CB  SER A  38      58.775  66.725  98.354  1.00  0.00           C
ATOM    718  OG  SER A  38      58.335  65.855  99.374  1.00  0.00           O
ATOM    720  C   SER A  38      60.665  68.105  97.604  1.00  0.00           C
ATOM    721  O   SER A  38      61.855  68.375  97.615  1.00  0.00           O
ATOM    722  N   SER A  39      59.865  68.285  96.524  1.00  0.00           N
ATOM    724  CA  SER A  39      60.285  68.165  95.145  1.00  0.00           C
ATOM    726  CB  SER A  39      60.645  66.715  94.774  1.00  0.00           C
ATOM    729  OG  SER A  39      59.435  66.025  94.534  1.00  0.00           O
ATOM    731  C   SER A  39      61.305  69.095  94.594  1.00  0.00           C
ATOM    732  O   SER A  39      62.205  69.575  95.265  1.00  0.00           O
ATOM    733  N   LEU A  40      61.125  69.395  93.305  1.00  0.00           N
ATOM    735  CA  LEU A  40      61.505  70.645  92.694  1.00  0.00           C
ATOM    737  CB  LEU A  40      62.895  71.245  93.054  1.00  0.00           C
ATOM    740  CG  LEU A  40      62.815  72.555  93.884  1.00  0.00           C
ATOM    742  CD1 LEU A  40      64.205  72.985  94.374  1.00  0.00           C
ATOM    746  CD2 LEU A  40      61.915  72.505  95.124  1.00  0.00           C
ATOM    750  C   LEU A  40      61.225  70.365  91.255  1.00  0.00           C
ATOM    751  O   LEU A  40      60.455  69.445  90.984  1.00  0.00           O
ATOM    752  N   THR A  41      61.645  71.205  90.304  1.00  0.00           N
ATOM    754  CA  THR A  41      60.855  72.385  90.014  1.00  0.00           C
ATOM    756  CB  THR A  41      59.425  72.195  89.474  1.00  0.00           C
ATOM    758  OG1 THR A  41      58.665  71.265  90.224  1.00  0.00           O
ATOM    760  CG2 THR A  41      58.685  73.505  89.704  1.00  0.00           C
ATOM    764  C   THR A  41      61.625  73.285  89.094  1.00  0.00           C
ATOM    765  O   THR A  41      62.525  73.995  89.524  1.00  0.00           O
ATOM    766  N   TRP A  42      61.285  73.345  87.804  1.00  0.00           N
ATOM    768  CA  TRP A  42      61.695  74.435  86.944  1.00  0.00           C
ATOM    770  CB  TRP A  42      61.695  73.995  85.464  1.00  0.00           C
ATOM    773  CG  TRP A  42      62.795  73.075  85.044  1.00  0.00           C
ATOM    774  CD1 TRP A  42      63.445  72.085  85.734  1.00  0.00           C
ATOM    776  NE1 TRP A  42      64.495  71.615  84.995  1.00  0.00           N
ATOM    778  CE2 TRP A  42      64.525  72.265  83.784  1.00  0.00           C
ATOM    779  CD2 TRP A  42      63.465  73.195  83.784  1.00  0.00           C
ATOM    780  CE3 TRP A  42      63.265  74.015  82.674  1.00  0.00           C
ATOM    782  CZ3 TRP A  42      64.165  73.935  81.605  1.00  0.00           C
ATOM    784  CZ2 TRP A  42      65.385  72.145  82.704  1.00  0.00           C
ATOM    786  CH2 TRP A  42      65.225  73.025  81.634  1.00  0.00           C
ATOM    788  C   TRP A  42      60.775  75.625  87.055  1.00  0.00           C
ATOM    789  O   TRP A  42      59.575  75.525  87.274  1.00  0.00           O
ATOM    790  N   SER A  43      61.285  76.825  86.764  1.00  0.00           N
ATOM    792  CA  SER A  43      60.445  77.695  85.974  1.00  0.00           C
ATOM    794  CB  SER A  43      59.635  78.715  86.804  1.00  0.00           C
ATOM    797  OG  SER A  43      58.675  79.415  86.014  1.00  0.00           O
ATOM    799  C   SER A  43      61.375  78.375  85.034  1.00  0.00           C
ATOM    800  O   SER A  43      62.055  79.315  85.434  1.00  0.00           O
ATOM    801  N   ALA A  44      61.445  77.955  83.755  1.00  0.00           N
ATOM    803  CA  ALA A  44      62.145  78.745  82.794  1.00  0.00           C
ATOM    805  CB  ALA A  44      62.495  77.955  81.515  1.00  0.00           C
ATOM    809  C   ALA A  44      61.235  79.925  82.484  1.00  0.00           C
ATOM    810  O   ALA A  44      60.085  79.705  82.104  1.00  0.00           O
ATOM    811  N   GLN A  45      61.655  81.185  82.684  1.00  0.00           N
ATOM    813  CA  GLN A  45      62.885  81.675  83.284  1.00  0.00           C
ATOM    815  CB  GLN A  45      63.715  82.375  82.184  1.00  0.00           C
ATOM    818  CG  GLN A  45      65.145  82.795  82.604  1.00  0.00           C
ATOM    821  CD  GLN A  45      66.015  83.295  81.444  1.00  0.00           C
ATOM    822  OE1 GLN A  45      67.165  83.695  81.664  1.00  0.00           O
ATOM    823  NE2 GLN A  45      65.485  83.265  80.204  1.00  0.00           N
ATOM    826  C   GLN A  45      62.625  82.545  84.524  1.00  0.00           C
ATOM    827  O   GLN A  45      63.415  83.395  84.914  1.00  0.00           O
ATOM    828  N   SER A  46      61.525  82.335  85.265  1.00  0.00           N
ATOM    830  CA  SER A  46      61.355  82.975  86.564  1.00  0.00           C
ATOM    832  CB  SER A  46      59.935  82.725  87.134  1.00  0.00           C
ATOM    835  OG  SER A  46      58.895  83.265  86.304  1.00  0.00           O
ATOM    837  C   SER A  46      62.365  82.475  87.594  1.00  0.00           C
ATOM    838  O   SER A  46      62.575  83.115  88.634  1.00  0.00           O
ATOM    839  N   ASN A  47      62.945  81.245  87.355  1.00  0.00           N
ATOM    841  CA  ASN A  47      63.385  80.255  88.334  1.00  0.00           C
ATOM    843  CB  ASN A  47      64.885  79.805  88.364  1.00  0.00           C
ATOM    846  CG  ASN A  47      65.205  78.645  87.404  1.00  0.00           C
ATOM    847  OD1 ASN A  47      66.175  78.675  86.645  1.00  0.00           O
ATOM    848  ND2 ASN A  47      64.385  77.575  87.425  1.00  0.00           N
ATOM    851  C   ASN A  47      62.695  80.435  89.664  1.00  0.00           C
ATOM    852  O   ASN A  47      63.255  80.665  90.734  1.00  0.00           O
ATOM    853  N   THR A  48      61.375  80.305  89.514  1.00  0.00           N
ATOM    855  CA  THR A  48      60.395  80.075  90.514  1.00  0.00           C
ATOM    857  CB  THR A  48      59.025  80.545  90.044  1.00  0.00           C
ATOM    859  OG1 THR A  48      58.715  81.775  90.675  1.00  0.00           O
ATOM    861  CG2 THR A  48      57.855  79.575  90.255  1.00  0.00           C
ATOM    865  C   THR A  48      60.475  78.605  90.714  1.00  0.00           C
ATOM    866  O   THR A  48      60.205  77.815  89.815  1.00  0.00           O
ATOM    867  N   LEU A  49      60.985  78.195  91.874  1.00  0.00           N
ATOM    869  CA  LEU A  49      61.095  76.805  92.184  1.00  0.00           C
ATOM    871  CB  LEU A  49      62.435  76.465  92.874  1.00  0.00           C
ATOM    874  CG  LEU A  49      63.525  76.045  91.854  1.00  0.00           C
ATOM    876  CD1 LEU A  49      64.915  76.015  92.484  1.00  0.00           C
ATOM    880  CD2 LEU A  49      63.605  76.905  90.594  1.00  0.00           C
ATOM    884  C   LEU A  49      59.855  76.495  92.954  1.00  0.00           C
ATOM    885  O   LEU A  49      59.565  77.115  93.984  1.00  0.00           O
ATOM    886  N   PHE A  50      59.045  75.585  92.414  1.00  0.00           N
ATOM    888  CA  PHE A  50      57.905  75.055  93.115  1.00  0.00           C
ATOM    890  CB  PHE A  50      56.625  74.795  92.294  1.00  0.00           C
ATOM    893  CG  PHE A  50      55.795  76.035  92.145  1.00  0.00           C
ATOM    894  CD1 PHE A  50      55.975  76.885  91.054  1.00  0.00           C
ATOM    896  CE1 PHE A  50      55.025  77.895  90.784  1.00  0.00           C
ATOM    898  CZ  PHE A  50      53.905  78.035  91.614  1.00  0.00           C
ATOM    900  CD2 PHE A  50      54.725  76.255  93.024  1.00  0.00           C
ATOM    902  CE2 PHE A  50      53.775  77.235  92.755  1.00  0.00           C
ATOM    904  C   PHE A  50      58.315  73.795  93.825  1.00  0.00           C
ATOM    905  O   PHE A  50      59.095  72.985  93.344  1.00  0.00           O
ATOM    906  N   SER A  51      57.835  73.675  95.054  1.00  0.00           N
ATOM    908  CA  SER A  51      58.125  72.585  95.945  1.00  0.00           C
ATOM    910  CB  SER A  51      58.535  73.065  97.364  1.00  0.00           C
ATOM    913  OG  SER A  51      59.865  72.715  97.704  1.00  0.00           O
ATOM    915  C   SER A  51      56.855  71.845  96.094  1.00  0.00           C
ATOM    916  O   SER A  51      55.815  72.205  95.545  1.00  0.00           O
ATOM    917  N   THR A  52      56.935  70.825  96.925  1.00  0.00           N
ATOM    919  CA  THR A  52      55.755  70.275  97.514  1.00  0.00           C
ATOM    921  CB  THR A  52      55.285  69.095  96.684  1.00  0.00           C
ATOM    923  OG1 THR A  52      54.055  69.405  96.044  1.00  0.00           O
ATOM    925  CG2 THR A  52      55.105  67.825  97.475  1.00  0.00           C
ATOM    929  C   THR A  52      56.165  70.055  98.954  1.00  0.00           C
ATOM    930  O   THR A  52      57.345  70.135  99.285  1.00  0.00           O
ATOM    931  N   ILE A  53      55.195  69.845  99.855  1.00  0.00           N
ATOM    933  CA  ILE A  53      55.365  69.615 101.274  1.00  0.00           C
ATOM    935  CB  ILE A  53      55.315  70.965 102.094  1.00  0.00           C
ATOM    937  CG2 ILE A  53      54.395  70.895 103.334  1.00  0.00           C
ATOM    941  CG1 ILE A  53      56.585  71.765 102.454  1.00  0.00           C
ATOM    944  CD  ILE A  53      56.235  73.235 102.755  1.00  0.00           C
ATOM    948  C   ILE A  53      54.155  68.645 101.434  1.00  0.00           C
ATOM    949  O   ILE A  53      53.205  68.725 100.665  1.00  0.00           O
ATOM    950  N   ASN A  54      54.135  67.665 102.364  1.00  0.00           N
ATOM    952  CA  ASN A  54      53.055  66.665 102.344  1.00  0.00           C
ATOM    954  CB  ASN A  54      53.485  65.185 102.084  1.00  0.00           C
ATOM    957  CG  ASN A  54      54.465  64.635 103.104  1.00  0.00           C
ATOM    958  OD1 ASN A  54      54.055  63.815 103.934  1.00  0.00           O
ATOM    959  ND2 ASN A  54      55.715  65.135 103.104  1.00  0.00           N
ATOM    962  C   ASN A  54      52.095  66.745 103.524  1.00  0.00           C
ATOM    963  O   ASN A  54      51.325  65.815 103.755  1.00  0.00           O
ATOM    964  N   LYS A  55      52.055  67.875 104.264  1.00  0.00           N
ATOM    966  CA  LYS A  55      50.945  68.065 105.174  1.00  0.00           C
ATOM    968  CB  LYS A  55      51.405  68.015 106.655  1.00  0.00           C
ATOM    971  CG  LYS A  55      50.585  66.955 107.414  1.00  0.00           C
ATOM    974  CD  LYS A  55      51.145  66.465 108.755  1.00  0.00           C
ATOM    977  CE  LYS A  55      50.045  66.485 109.824  1.00  0.00           C
ATOM    980  NZ  LYS A  55      50.485  65.795 111.044  1.00  0.00           N
ATOM    984  C   LYS A  55      49.975  69.215 104.864  1.00  0.00           C
ATOM    985  O   LYS A  55      48.965  69.245 105.565  1.00  0.00           O
ATOM    986  N   PRO A  56      50.115  70.115 103.865  1.00  0.00           N
ATOM    987  CD  PRO A  56      51.155  71.085 104.194  1.00  0.00           C
ATOM    990  CA  PRO A  56      48.905  70.875 103.484  1.00  0.00           C
ATOM    992  CB  PRO A  56      48.955  72.065 104.484  1.00  0.00           C
ATOM    995  CG  PRO A  56      50.425  72.215 104.914  1.00  0.00           C
ATOM    998  C   PRO A  56      48.805  71.395 102.024  1.00  0.00           C
ATOM    999  O   PRO A  56      48.255  72.475 101.834  1.00  0.00           O
ATOM   1000  N   ALA A  57      49.295  70.695 100.974  1.00  0.00           N
ATOM   1002  CA  ALA A  57      49.595  71.235  99.634  1.00  0.00           C
ATOM   1004  CB  ALA A  57      48.845  70.715  98.425  1.00  0.00           C
ATOM   1008  C   ALA A  57      50.015  72.695  99.394  1.00  0.00           C
ATOM   1009  O   ALA A  57      49.575  73.335  98.445  1.00  0.00           O
ATOM   1010  N   ALA A  58      50.945  73.285 100.164  1.00  0.00           N
ATOM   1012  CA  ALA A  58      52.315  72.835 100.204  1.00  0.00           C
ATOM   1014  CB  ALA A  58      52.335  71.405 100.654  1.00  0.00           C
ATOM   1018  C   ALA A  58      53.105  72.915  98.895  1.00  0.00           C
ATOM   1019  O   ALA A  58      54.335  72.885  98.895  1.00  0.00           O
ATOM   1020  N   ILE A  59      52.395  73.095  97.755  1.00  0.00           N
ATOM   1022  CA  ILE A  59      52.905  73.735  96.574  1.00  0.00           C
ATOM   1024  CB  ILE A  59      51.895  73.665  95.405  1.00  0.00           C
ATOM   1026  CG2 ILE A  59      51.115  74.975  95.204  1.00  0.00           C
ATOM   1030  CG1 ILE A  59      52.575  73.215  94.094  1.00  0.00           C
ATOM   1033  CD  ILE A  59      51.635  73.255  92.874  1.00  0.00           C
ATOM   1037  C   ILE A  59      53.315  75.125  97.044  1.00  0.00           C
ATOM   1038  O   ILE A  59      52.525  75.965  97.484  1.00  0.00           O
ATOM   1039  N   VAL A  60      54.625  75.325  97.124  1.00  0.00           N
ATOM   1041  CA  VAL A  60      55.135  76.595  97.565  1.00  0.00           C
ATOM   1043  CB  VAL A  60      55.855  76.635  98.904  1.00  0.00           C
ATOM   1045  CG1 VAL A  60      54.935  76.145 100.024  1.00  0.00           C
ATOM   1049  CG2 VAL A  60      57.135  75.815  98.895  1.00  0.00           C
ATOM   1053  C   VAL A  60      56.025  77.025  96.454  1.00  0.00           C
ATOM   1054  O   VAL A  60      56.775  76.235  95.884  1.00  0.00           O
ATOM   1055  N   GLU A  61      55.945  78.305  96.124  1.00  0.00           N
ATOM   1057  CA  GLU A  61      56.985  78.925  95.344  1.00  0.00           C
ATOM   1059  CB  GLU A  61      56.485  80.175  94.594  1.00  0.00           C
ATOM   1062  CG  GLU A  61      55.635  79.925  93.344  1.00  0.00           C
ATOM   1065  CD  GLU A  61      55.485  81.175  92.505  1.00  0.00           C
ATOM   1066  OE1 GLU A  61      56.515  81.645  91.944  1.00  0.00           O
ATOM   1067  OE2 GLU A  61      54.355  81.705  92.394  1.00  0.00           O
ATOM   1068  C   GLU A  61      58.085  79.385  96.274  1.00  0.00           C
ATOM   1069  O   GLU A  61      57.835  79.855  97.384  1.00  0.00           O
ATOM   1070  N   MET A  62      59.335  79.305  95.805  1.00  0.00           N
ATOM   1072  CA  MET A  62      60.435  79.935  96.474  1.00  0.00           C
ATOM   1074  CB  MET A  62      61.315  78.895  97.204  1.00  0.00           C
ATOM   1077  CG  MET A  62      60.555  78.095  98.284  1.00  0.00           C
ATOM   1080  SD  MET A  62      61.445  76.675  98.974  1.00  0.00           S
ATOM   1081  CE  MET A  62      62.955  77.595  99.354  1.00  0.00           C
ATOM   1085  C   MET A  62      61.255  80.745  95.475  1.00  0.00           C
ATOM   1086  O   MET A  62      61.245  80.495  94.264  1.00  0.00           O
ATOM   1087  N   THR A  63      61.975  81.755  95.974  1.00  0.00           N
ATOM   1089  CA  THR A  63      63.005  82.455  95.215  1.00  0.00           C
ATOM   1091  CB  THR A  63      63.355  83.875  95.694  1.00  0.00           C
ATOM   1093  OG1 THR A  63      64.085  83.915  96.925  1.00  0.00           O
ATOM   1095  CG2 THR A  63      62.065  84.675  95.874  1.00  0.00           C
ATOM   1099  C   THR A  63      64.245  81.615  95.164  1.00  0.00           C
ATOM   1100  O   THR A  63      64.445  80.695  95.954  1.00  0.00           O
ATOM   1101  N   THR A  64      65.155  81.935  94.225  1.00  0.00           N
ATOM   1103  CA  THR A  64      66.505  81.385  94.105  1.00  0.00           C
ATOM   1105  CB  THR A  64      67.255  81.965  92.925  1.00  0.00           C
ATOM   1107  OG1 THR A  64      67.275  83.395  92.954  1.00  0.00           O
ATOM   1109  CG2 THR A  64      66.505  81.535  91.655  1.00  0.00           C
ATOM   1113  C   THR A  64      67.305  81.565  95.374  1.00  0.00           C
ATOM   1114  O   THR A  64      68.165  80.755  95.704  1.00  0.00           O
ATOM   1115  N   ASN A  65      66.965  82.605  96.175  1.00  0.00           N
ATOM   1117  CA  ASN A  65      67.575  82.855  97.454  1.00  0.00           C
ATOM   1119  CB  ASN A  65      67.585  84.345  97.844  1.00  0.00           C
ATOM   1122  CG  ASN A  65      68.135  85.085  96.664  1.00  0.00           C
ATOM   1123  OD1 ASN A  65      69.245  84.805  96.194  1.00  0.00           O
ATOM   1124  ND2 ASN A  65      67.365  86.045  96.154  1.00  0.00           N
ATOM   1127  C   ASN A  65      66.885  82.155  98.594  1.00  0.00           C
ATOM   1128  O   ASN A  65      67.195  82.465  99.745  1.00  0.00           O
ATOM   1129  N   GLY A  66      65.985  81.185  98.325  1.00  0.00           N
ATOM   1131  CA  GLY A  66      65.415  80.315  99.344  1.00  0.00           C
ATOM   1134  C   GLY A  66      64.355  80.935 100.204  1.00  0.00           C
ATOM   1135  O   GLY A  66      64.035  80.395 101.255  1.00  0.00           O
ATOM   1136  N   ASP A  67      63.795  82.075  99.785  1.00  0.00           N
ATOM   1138  CA  ASP A  67      62.765  82.765 100.545  1.00  0.00           C
ATOM   1140  CB  ASP A  67      62.905  84.305 100.425  1.00  0.00           C
ATOM   1143  CG  ASP A  67      64.225  84.915 100.904  1.00  0.00           C
ATOM   1144  OD1 ASP A  67      64.755  84.565 101.984  1.00  0.00           O
ATOM   1145  OD2 ASP A  67      64.605  85.925 100.234  1.00  0.00           O
ATOM   1146  C   ASP A  67      61.375  82.355 100.044  1.00  0.00           C
ATOM   1147  O   ASP A  67      61.135  82.235  98.844  1.00  0.00           O
ATOM   1148  N   LEU A  68      60.415  82.155 100.974  1.00  0.00           N
ATOM   1150  CA  LEU A  68      59.045  81.755 100.685  1.00  0.00           C
ATOM   1152  CB  LEU A  68      58.365  81.265 101.994  1.00  0.00           C
ATOM   1155  CG  LEU A  68      57.085  80.405 101.884  1.00  0.00           C
ATOM   1157  CD1 LEU A  68      55.805  81.195 101.574  1.00  0.00           C
ATOM   1161  CD2 LEU A  68      57.265  79.245 100.904  1.00  0.00           C
ATOM   1165  C   LEU A  68      58.215  82.895 100.094  1.00  0.00           C
ATOM   1166  O   LEU A  68      58.065  83.945 100.714  1.00  0.00           O
ATOM   1167  N   ILE A  69      57.635  82.715  98.884  1.00  0.00           N
ATOM   1169  CA  ILE A  69      56.865  83.785  98.255  1.00  0.00           C
ATOM   1171  CB  ILE A  69      57.335  84.045  96.824  1.00  0.00           C
ATOM   1173  CG2 ILE A  69      57.035  82.865  95.904  1.00  0.00           C
ATOM   1177  CG1 ILE A  69      56.725  85.325  96.234  1.00  0.00           C
ATOM   1180  CD  ILE A  69      57.065  85.555  94.745  1.00  0.00           C
ATOM   1184  C   ILE A  69      55.355  83.575  98.374  1.00  0.00           C
ATOM   1185  O   ILE A  69      54.625  84.515  98.685  1.00  0.00           O
ATOM   1186  N   ARG A  70      54.845  82.325  98.204  1.00  0.00           N
ATOM   1188  CA  ARG A  70      53.465  81.965  98.484  1.00  0.00           C
ATOM   1190  CB  ARG A  70      52.495  82.015  97.254  1.00  0.00           C
ATOM   1193  CG  ARG A  70      52.775  83.125  96.234  1.00  0.00           C
ATOM   1196  CD  ARG A  70      51.715  83.265  95.134  1.00  0.00           C
ATOM   1199  NE  ARG A  70      51.555  81.935  94.454  1.00  0.00           N
ATOM   1201  CZ  ARG A  70      51.325  81.805  93.154  1.00  0.00           C
ATOM   1202  NH1 ARG A  70      51.115  82.835  92.374  1.00  0.00           N
ATOM   1205  NH2 ARG A  70      51.385  80.635  92.565  1.00  0.00           N
ATOM   1208  C   ARG A  70      53.455  80.505  98.895  1.00  0.00           C
ATOM   1209  O   ARG A  70      54.255  79.705  98.404  1.00  0.00           O
ATOM   1210  N   THR A  71      52.475  80.125  99.734  1.00  0.00           N
ATOM   1212  CA  THR A  71      51.955  78.765  99.844  1.00  0.00           C
ATOM   1214  CB  THR A  71      51.985  78.115 101.245  1.00  0.00           C
ATOM   1216  OG1 THR A  71      50.845  78.325 102.065  1.00  0.00           O
ATOM   1218  CG2 THR A  71      53.185  78.555 102.065  1.00  0.00           C
ATOM   1222  C   THR A  71      50.555  78.835  99.295  1.00  0.00           C
ATOM   1223  O   THR A  71      50.025  79.925  99.064  1.00  0.00           O
ATOM   1224  N   ILE A  72      49.965  77.655  98.994  1.00  0.00           N
ATOM   1226  CA  ILE A  72      48.645  77.425  98.434  1.00  0.00           C
ATOM   1228  CB  ILE A  72      48.685  77.335  96.904  1.00  0.00           C
ATOM   1230  CG2 ILE A  72      47.285  77.125  96.274  1.00  0.00           C
ATOM   1234  CG1 ILE A  72      49.395  78.595  96.325  1.00  0.00           C
ATOM   1237  CD  ILE A  72      49.825  78.475  94.874  1.00  0.00           C
ATOM   1241  C   ILE A  72      48.155  76.145  99.155  1.00  0.00           C
ATOM   1242  O   ILE A  72      48.975  75.575  99.874  1.00  0.00           O
ATOM   1243  N   PRO A  73      46.885  75.715  99.094  1.00  0.00           N
ATOM   1244  CD  PRO A  73      45.905  76.585  99.754  1.00  0.00           C
ATOM   1247  CA  PRO A  73      46.555  74.325  99.454  1.00  0.00           C
ATOM   1249  CB  PRO A  73      45.645  74.455 100.694  1.00  0.00           C
ATOM   1252  CG  PRO A  73      45.765  75.915 101.114  1.00  0.00           C
ATOM   1255  C   PRO A  73      45.815  73.575  98.344  1.00  0.00           C
ATOM   1256  O   PRO A  73      45.125  74.195  97.534  1.00  0.00           O
ATOM   1257  N   LEU A  74      45.915  72.225  98.334  1.00  0.00           N
ATOM   1259  CA  LEU A  74      45.185  71.285  97.505  1.00  0.00           C
ATOM   1261  CB  LEU A  74      45.985  70.165  96.734  1.00  0.00           C
ATOM   1264  CG  LEU A  74      47.075  70.555  95.704  1.00  0.00           C
ATOM   1266  CD1 LEU A  74      47.875  69.295  95.314  1.00  0.00           C
ATOM   1270  CD2 LEU A  74      46.545  71.265  94.454  1.00  0.00           C
ATOM   1274  C   LEU A  74      44.315  70.505  98.465  1.00  0.00           C
ATOM   1275  O   LEU A  74      44.795  69.995  99.474  1.00  0.00           O
ATOM   1276  N   ASP A  75      43.025  70.325  98.144  1.00  0.00           N
ATOM   1278  CA  ASP A  75      42.145  69.495  98.954  1.00  0.00           C
ATOM   1280  CB  ASP A  75      40.695  70.035  98.844  1.00  0.00           C
ATOM   1283  CG  ASP A  75      40.495  71.365  99.565  1.00  0.00           C
ATOM   1284  OD1 ASP A  75      41.275  71.675 100.495  1.00  0.00           O
ATOM   1285  OD2 ASP A  75      39.465  72.035  99.274  1.00  0.00           O
ATOM   1286  C   ASP A  75      42.155  68.035  98.495  1.00  0.00           C
ATOM   1287  O   ASP A  75      41.685  67.135  99.194  1.00  0.00           O
ATOM   1288  N   PHE A  76      42.665  67.745  97.285  1.00  0.00           N
ATOM   1290  CA  PHE A  76      42.195  66.595  96.535  1.00  0.00           C
ATOM   1292  CB  PHE A  76      41.885  67.025  95.075  1.00  0.00           C
ATOM   1295  CG  PHE A  76      43.055  67.555  94.274  1.00  0.00           C
ATOM   1296  CD1 PHE A  76      43.125  68.925  93.954  1.00  0.00           C
ATOM   1298  CE1 PHE A  76      44.115  69.415  93.104  1.00  0.00           C
ATOM   1300  CZ  PHE A  76      45.075  68.545  92.565  1.00  0.00           C
ATOM   1302  CD2 PHE A  76      44.025  66.695  93.725  1.00  0.00           C
ATOM   1304  CE2 PHE A  76      45.035  67.185  92.884  1.00  0.00           C
ATOM   1306  C   PHE A  76      43.135  65.405  96.564  1.00  0.00           C
ATOM   1307  O   PHE A  76      42.725  64.275  96.284  1.00  0.00           O
ATOM   1308  N   VAL A  77      44.395  65.625  96.944  1.00  0.00           N
ATOM   1310  CA  VAL A  77      45.425  64.615  96.954  1.00  0.00           C
ATOM   1312  CB  VAL A  77      46.745  65.225  96.524  1.00  0.00           C
ATOM   1314  CG1 VAL A  77      47.315  66.125  97.624  1.00  0.00           C
ATOM   1318  CG2 VAL A  77      47.695  64.095  96.094  1.00  0.00           C
ATOM   1322  C   VAL A  77      45.485  63.995  98.344  1.00  0.00           C
ATOM   1323  O   VAL A  77      45.045  64.605  99.324  1.00  0.00           O
ATOM   1324  N   LYS A  78      45.985  62.755  98.454  1.00  0.00           N
ATOM   1326  CA  LYS A  78      46.155  62.095  99.734  1.00  0.00           C
ATOM   1328  CB  LYS A  78      45.695  60.615  99.704  1.00  0.00           C
ATOM   1331  CG  LYS A  78      44.175  60.395  99.734  1.00  0.00           C
ATOM   1334  CD  LYS A  78      43.455  60.935  98.495  1.00  0.00           C
ATOM   1337  CE  LYS A  78      41.945  60.675  98.465  1.00  0.00           C
ATOM   1340  NZ  LYS A  78      41.345  61.415  97.344  1.00  0.00           N
ATOM   1344  C   LYS A  78      47.595  62.195 100.134  1.00  0.00           C
ATOM   1345  O   LYS A  78      47.925  62.665 101.225  1.00  0.00           O
ATOM   1346  N   ASP A  79      48.505  61.815  99.225  1.00  0.00           N
ATOM   1348  CA  ASP A  79      49.915  61.835  99.494  1.00  0.00           C
ATOM   1350  CB  ASP A  79      50.345  60.345  99.604  1.00  0.00           C
ATOM   1353  CG  ASP A  79      51.755  60.175 100.115  1.00  0.00           C
ATOM   1354  OD1 ASP A  79      52.335  61.205 100.524  1.00  0.00           O
ATOM   1355  OD2 ASP A  79      52.185  59.005 100.215  1.00  0.00           O
ATOM   1356  C   ASP A  79      50.595  62.605  98.364  1.00  0.00           C
ATOM   1357  O   ASP A  79      50.745  62.105  97.254  1.00  0.00           O
ATOM   1358  N   LEU A  80      50.995  63.875  98.585  1.00  0.00           N
ATOM   1360  CA  LEU A  80      51.575  64.665  97.514  1.00  0.00           C
ATOM   1362  CB  LEU A  80      50.965  66.115  97.514  1.00  0.00           C
ATOM   1365  CG  LEU A  80      50.995  66.905  96.175  1.00  0.00           C
ATOM   1367  CD1 LEU A  80      52.345  66.875  95.495  1.00  0.00           C
ATOM   1371  CD2 LEU A  80      50.005  66.485  95.104  1.00  0.00           C
ATOM   1375  C   LEU A  80      53.055  64.715  97.824  1.00  0.00           C
ATOM   1376  O   LEU A  80      53.465  65.495  98.685  1.00  0.00           O
ATOM   1377  N   GLU A  81      53.895  63.925  97.134  1.00  0.00           N
ATOM   1379  CA  GLU A  81      55.325  63.925  97.394  1.00  0.00           C
ATOM   1381  CB  GLU A  81      55.865  62.505  97.684  1.00  0.00           C
ATOM   1384  CG  GLU A  81      55.375  61.915  99.024  1.00  0.00           C
ATOM   1387  CD  GLU A  81      56.005  62.545 100.274  1.00  0.00           C
ATOM   1388  OE1 GLU A  81      56.065  63.795 100.374  1.00  0.00           O
ATOM   1389  OE2 GLU A  81      56.395  61.775 101.204  1.00  0.00           O
ATOM   1390  C   GLU A  81      56.115  64.525  96.274  1.00  0.00           C
ATOM   1391  O   GLU A  81      57.315  64.725  96.395  1.00  0.00           O
ATOM   1392  N   THR A  82      55.485  64.885  95.134  1.00  0.00           N
ATOM   1394  CA  THR A  82      56.265  65.375  94.005  1.00  0.00           C
ATOM   1396  CB  THR A  82      56.675  64.325  92.964  1.00  0.00           C
ATOM   1398  OG1 THR A  82      55.545  63.725  92.335  1.00  0.00           O
ATOM   1400  CG2 THR A  82      57.475  63.215  93.664  1.00  0.00           C
ATOM   1404  C   THR A  82      55.625  66.535  93.294  1.00  0.00           C
ATOM   1405  O   THR A  82      54.435  66.825  93.404  1.00  0.00           O
ATOM   1406  N   ILE A  83      56.455  67.275  92.554  1.00  0.00           N
ATOM   1408  CA  ILE A  83      56.015  68.285  91.634  1.00  0.00           C
ATOM   1410  CB  ILE A  83      55.825  69.655  92.285  1.00  0.00           C
ATOM   1412  CG2 ILE A  83      57.105  70.115  93.004  1.00  0.00           C
ATOM   1416  CG1 ILE A  83      55.305  70.705  91.274  1.00  0.00           C
ATOM   1419  CD  ILE A  83      54.535  71.805  91.994  1.00  0.00           C
ATOM   1423  C   ILE A  83      57.035  68.305  90.524  1.00  0.00           C
ATOM   1424  O   ILE A  83      58.145  67.815  90.685  1.00  0.00           O
ATOM   1425  N   GLU A  84      56.615  68.825  89.365  1.00  0.00           N
ATOM   1427  CA  GLU A  84      57.405  69.115  88.204  1.00  0.00           C
ATOM   1429  CB  GLU A  84      57.365  67.905  87.264  1.00  0.00           C
ATOM   1432  CG  GLU A  84      58.285  68.025  86.035  1.00  0.00           C
ATOM   1435  CD  GLU A  84      59.745  68.215  86.424  1.00  0.00           C
ATOM   1436  OE1 GLU A  84      60.345  67.255  86.964  1.00  0.00           O
ATOM   1437  OE2 GLU A  84      60.255  69.325  86.114  1.00  0.00           O
ATOM   1438  C   GLU A  84      56.695  70.305  87.565  1.00  0.00           C
ATOM   1439  O   GLU A  84      55.495  70.495  87.774  1.00  0.00           O
ATOM   1440  N   TYR A  85      57.375  71.145  86.754  1.00  0.00           N
ATOM   1442  CA  TYR A  85      56.725  72.245  86.054  1.00  0.00           C
ATOM   1444  CB  TYR A  85      57.165  73.635  86.605  1.00  0.00           C
ATOM   1447  CG  TYR A  85      56.895  74.835  85.724  1.00  0.00           C
ATOM   1448  CD1 TYR A  85      55.715  75.585  85.815  1.00  0.00           C
ATOM   1450  CE1 TYR A  85      55.555  76.765  85.084  1.00  0.00           C
ATOM   1452  CZ  TYR A  85      56.575  77.195  84.234  1.00  0.00           C
ATOM   1453  OH  TYR A  85      56.435  78.375  83.495  1.00  0.00           O
ATOM   1455  CD2 TYR A  85      57.905  75.275  84.855  1.00  0.00           C
ATOM   1457  CE2 TYR A  85      57.735  76.445  84.114  1.00  0.00           C
ATOM   1459  C   TYR A  85      56.935  72.125  84.565  1.00  0.00           C
ATOM   1460  O   TYR A  85      58.045  71.905  84.105  1.00  0.00           O
ATOM   1461  N   ILE A  86      55.855  72.255  83.774  1.00  0.00           N
ATOM   1463  CA  ILE A  86      55.915  71.895  82.364  1.00  0.00           C
ATOM   1465  CB  ILE A  86      54.875  70.845  81.994  1.00  0.00           C
ATOM   1467  CG2 ILE A  86      55.125  69.615  82.895  1.00  0.00           C
ATOM   1471  CG1 ILE A  86      53.415  71.315  82.124  1.00  0.00           C
ATOM   1474  CD  ILE A  86      52.865  71.955  80.844  1.00  0.00           C
ATOM   1478  C   ILE A  86      55.855  73.105  81.444  1.00  0.00           C
ATOM   1479  O   ILE A  86      56.055  72.975  80.234  1.00  0.00           O
ATOM   1480  N   GLY A  87      55.705  74.325  82.014  1.00  0.00           N
ATOM   1482  CA  GLY A  87      55.605  75.585  81.274  1.00  0.00           C
ATOM   1485  C   GLY A  87      54.255  76.215  81.524  1.00  0.00           C
ATOM   1486  O   GLY A  87      53.345  75.535  81.984  1.00  0.00           O
ATOM   1487  N   ASP A  88      54.095  77.525  81.245  1.00  0.00           N
ATOM   1489  CA  ASP A  88      52.795  78.165  81.065  1.00  0.00           C
ATOM   1491  CB  ASP A  88      52.155  77.675  79.745  1.00  0.00           C
ATOM   1494  CG  ASP A  88      53.095  78.045  78.605  1.00  0.00           C
ATOM   1495  OD1 ASP A  88      53.795  79.095  78.724  1.00  0.00           O
ATOM   1496  OD2 ASP A  88      53.085  77.325  77.575  1.00  0.00           O
ATOM   1497  C   ASP A  88      51.865  78.135  82.274  1.00  0.00           C
ATOM   1498  O   ASP A  88      50.635  78.075  82.164  1.00  0.00           O
ATOM   1499  N   ASN A  89      52.455  78.135  83.484  1.00  0.00           N
ATOM   1501  CA  ASN A  89      51.765  78.085  84.764  1.00  0.00           C
ATOM   1503  CB  ASN A  89      50.685  79.195  84.964  1.00  0.00           C
ATOM   1506  CG  ASN A  89      51.275  80.595  85.044  1.00  0.00           C
ATOM   1507  OD1 ASN A  89      50.845  81.505  84.334  1.00  0.00           O
ATOM   1508  ND2 ASN A  89      52.225  80.795  85.984  1.00  0.00           N
ATOM   1511  C   ASN A  89      51.185  76.705  85.054  1.00  0.00           C
ATOM   1512  O   ASN A  89      50.365  76.525  85.954  1.00  0.00           O
ATOM   1513  N   GLN A  90      51.655  75.685  84.324  1.00  0.00           N
ATOM   1515  CA  GLN A  90      51.215  74.315  84.484  1.00  0.00           C
ATOM   1517  CB  GLN A  90      50.995  73.645  83.115  1.00  0.00           C
ATOM   1520  CG  GLN A  90      49.945  74.295  82.195  1.00  0.00           C
ATOM   1523  CD  GLN A  90      48.535  74.185  82.755  1.00  0.00           C
ATOM   1524  OE1 GLN A  90      48.215  73.355  83.605  1.00  0.00           O
ATOM   1525  NE2 GLN A  90      47.625  75.055  82.254  1.00  0.00           N
ATOM   1528  C   GLN A  90      52.255  73.485  85.204  1.00  0.00           C
ATOM   1529  O   GLN A  90      53.465  73.705  85.104  1.00  0.00           O
ATOM   1530  N   PHE A  91      51.785  72.465  85.925  1.00  0.00           N
ATOM   1532  CA  PHE A  91      52.605  71.605  86.745  1.00  0.00           C
ATOM   1534  CB  PHE A  91      52.385  71.885  88.255  1.00  0.00           C
ATOM   1537  CG  PHE A  91      52.825  73.285  88.535  1.00  0.00           C
ATOM   1538  CD1 PHE A  91      54.155  73.525  88.884  1.00  0.00           C
ATOM   1540  CE1 PHE A  91      54.635  74.835  88.984  1.00  0.00           C
ATOM   1542  CZ  PHE A  91      53.785  75.905  88.675  1.00  0.00           C
ATOM   1544  CD2 PHE A  91      51.955  74.375  88.334  1.00  0.00           C
ATOM   1546  CE2 PHE A  91      52.455  75.675  88.354  1.00  0.00           C
ATOM   1548  C   PHE A  91      52.245  70.165  86.454  1.00  0.00           C
ATOM   1549  O   PHE A  91      51.185  69.885  85.884  1.00  0.00           O
ATOM   1550  N   VAL A  92      53.105  69.225  86.874  1.00  0.00           N
ATOM   1552  CA  VAL A  92      52.695  67.835  87.075  1.00  0.00           C
ATOM   1554  CB  VAL A  92      53.325  66.845  86.114  1.00  0.00           C
ATOM   1556  CG1 VAL A  92      52.755  65.435  86.344  1.00  0.00           C
ATOM   1560  CG2 VAL A  92      52.965  67.285  84.684  1.00  0.00           C
ATOM   1564  C   VAL A  92      53.005  67.435  88.504  1.00  0.00           C
ATOM   1565  O   VAL A  92      54.095  67.685  89.015  1.00  0.00           O
ATOM   1566  N   ILE A  93      52.045  66.785  89.194  1.00  0.00           N
ATOM   1568  CA  ILE A  93      52.215  66.265  90.545  1.00  0.00           C
ATOM   1570  CB  ILE A  93      51.505  67.095  91.624  1.00  0.00           C
ATOM   1572  CG2 ILE A  93      52.105  68.525  91.645  1.00  0.00           C
ATOM   1576  CG1 ILE A  93      49.965  67.245  91.474  1.00  0.00           C
ATOM   1579  CD  ILE A  93      49.115  66.025  91.834  1.00  0.00           C
ATOM   1583  C   ILE A  93      51.715  64.835  90.565  1.00  0.00           C
ATOM   1584  O   ILE A  93      51.015  64.385  89.645  1.00  0.00           O
ATOM   1585  N   SER A  94      52.025  64.065  91.634  1.00  0.00           N
ATOM   1587  CA  SER A  94      51.395  62.775  91.884  1.00  0.00           C
ATOM   1589  CB  SER A  94      52.345  61.545  91.844  1.00  0.00           C
ATOM   1592  OG  SER A  94      52.915  61.375  90.554  1.00  0.00           O
ATOM   1594  C   SER A  94      50.715  62.695  93.234  1.00  0.00           C
ATOM   1595  O   SER A  94      51.115  63.345  94.194  1.00  0.00           O
ATOM   1596  N   ASP A  95      49.675  61.825  93.325  1.00  0.00           N
ATOM   1598  CA  ASP A  95      49.145  61.275  94.555  1.00  0.00           C
ATOM   1600  CB  ASP A  95      47.605  61.035  94.425  1.00  0.00           C
ATOM   1603  CG  ASP A  95      46.875  60.835  95.734  1.00  0.00           C
ATOM   1604  OD1 ASP A  95      47.515  60.755  96.804  1.00  0.00           O
ATOM   1605  OD2 ASP A  95      45.615  60.795  95.714  1.00  0.00           O
ATOM   1606  C   ASP A  95      49.835  59.945  94.774  1.00  0.00           C
ATOM   1607  O   ASP A  95      49.565  58.975  94.064  1.00  0.00           O
ATOM   1608  N   GLU A  96      50.765  59.855  95.744  1.00  0.00           N
ATOM   1610  CA  GLU A  96      51.715  58.765  95.724  1.00  0.00           C
ATOM   1612  CB  GLU A  96      53.005  59.105  96.505  1.00  0.00           C
ATOM   1615  CG  GLU A  96      54.215  58.325  95.954  1.00  0.00           C
ATOM   1618  CD  GLU A  96      54.665  58.735  94.555  1.00  0.00           C
ATOM   1619  OE1 GLU A  96      54.175  59.755  93.984  1.00  0.00           O
ATOM   1620  OE2 GLU A  96      55.455  57.975  93.934  1.00  0.00           O
ATOM   1621  C   GLU A  96      51.085  57.495  96.255  1.00  0.00           C
ATOM   1622  O   GLU A  96      51.465  56.375  95.925  1.00  0.00           O
ATOM   1623  N   ARG A  97      49.985  57.635  97.024  1.00  0.00           N
ATOM   1625  CA  ARG A  97      49.105  56.555  97.394  1.00  0.00           C
ATOM   1627  CB  ARG A  97      48.045  57.115  98.384  1.00  0.00           C
ATOM   1630  CG  ARG A  97      47.075  56.095  99.015  1.00  0.00           C
ATOM   1633  CD  ARG A  97      46.005  55.485  98.104  1.00  0.00           C
ATOM   1636  NE  ARG A  97      45.285  56.625  97.484  1.00  0.00           N
ATOM   1638  CZ  ARG A  97      44.055  56.965  97.824  1.00  0.00           C
ATOM   1639  NH1 ARG A  97      43.495  56.455  98.884  1.00  0.00           N
ATOM   1642  NH2 ARG A  97      43.355  57.735  97.024  1.00  0.00           N
ATOM   1645  C   ARG A  97      48.435  55.875  96.194  1.00  0.00           C
ATOM   1646  O   ARG A  97      48.355  54.655  96.134  1.00  0.00           O
ATOM   1647  N   ASP A  98      47.895  56.645  95.224  1.00  0.00           N
ATOM   1649  CA  ASP A  98      47.055  56.065  94.175  1.00  0.00           C
ATOM   1651  CB  ASP A  98      45.935  57.105  93.834  1.00  0.00           C
ATOM   1654  CG  ASP A  98      44.665  56.575  93.175  1.00  0.00           C
ATOM   1655  OD1 ASP A  98      44.305  55.385  93.364  1.00  0.00           O
ATOM   1656  OD2 ASP A  98      43.915  57.415  92.615  1.00  0.00           O
ATOM   1657  C   ASP A  98      47.925  55.735  92.954  1.00  0.00           C
ATOM   1658  O   ASP A  98      47.505  55.045  92.024  1.00  0.00           O
ATOM   1659  N   TYR A  99      49.155  56.305  92.954  1.00  0.00           N
ATOM   1661  CA  TYR A  99      49.995  56.695  91.834  1.00  0.00           C
ATOM   1663  CB  TYR A  99      50.835  55.545  91.245  1.00  0.00           C
ATOM   1666  CG  TYR A  99      51.865  54.975  92.175  1.00  0.00           C
ATOM   1667  CD1 TYR A  99      52.655  55.745  93.045  1.00  0.00           C
ATOM   1669  CE1 TYR A  99      53.635  55.125  93.834  1.00  0.00           C
ATOM   1671  CZ  TYR A  99      53.845  53.745  93.755  1.00  0.00           C
ATOM   1672  OH  TYR A  99      54.865  53.155  94.514  1.00  0.00           O
ATOM   1674  CD2 TYR A  99      52.115  53.605  92.075  1.00  0.00           C
ATOM   1676  CE2 TYR A  99      53.095  52.985  92.864  1.00  0.00           C
ATOM   1678  C   TYR A  99      49.305  57.505  90.744  1.00  0.00           C
ATOM   1679  O   TYR A  99      49.725  57.555  89.594  1.00  0.00           O
ATOM   1680  N   ALA A 100      48.245  58.225  91.144  1.00  0.00           N
ATOM   1682  CA  ALA A 100      47.595  59.165  90.285  1.00  0.00           C
ATOM   1684  CB  ALA A 100      46.325  59.715  90.945  1.00  0.00           C
ATOM   1688  C   ALA A 100      48.475  60.345  89.925  1.00  0.00           C
ATOM   1689  O   ALA A 100      49.115  60.945  90.774  1.00  0.00           O
ATOM   1690  N   ILE A 101      48.435  60.705  88.634  1.00  0.00           N
ATOM   1692  CA  ILE A 101      49.225  61.755  88.054  1.00  0.00           C
ATOM   1694  CB  ILE A 101      49.975  61.285  86.815  1.00  0.00           C
ATOM   1696  CG2 ILE A 101      50.785  62.455  86.204  1.00  0.00           C
ATOM   1700  CG1 ILE A 101      50.865  60.045  87.104  1.00  0.00           C
ATOM   1703  CD  ILE A 101      51.265  59.295  85.825  1.00  0.00           C
ATOM   1707  C   ILE A 101      48.225  62.825  87.654  1.00  0.00           C
ATOM   1708  O   ILE A 101      47.215  62.545  86.994  1.00  0.00           O
ATOM   1709  N   TYR A 102      48.465  64.075  88.065  1.00  0.00           N
ATOM   1711  CA  TYR A 102      47.615  65.185  87.704  1.00  0.00           C
ATOM   1713  CB  TYR A 102      46.905  65.845  88.934  1.00  0.00           C
ATOM   1716  CG  TYR A 102      46.045  64.875  89.715  1.00  0.00           C
ATOM   1717  CD1 TYR A 102      44.655  64.915  89.575  1.00  0.00           C
ATOM   1719  CE1 TYR A 102      43.815  64.075  90.335  1.00  0.00           C
ATOM   1721  CZ  TYR A 102      44.385  63.185  91.245  1.00  0.00           C
ATOM   1722  OH  TYR A 102      43.555  62.295  91.964  1.00  0.00           O
ATOM   1724  CD2 TYR A 102      46.595  63.985  90.654  1.00  0.00           C
ATOM   1726  CE2 TYR A 102      45.765  63.145  91.424  1.00  0.00           C
ATOM   1728  C   TYR A 102      48.485  66.225  87.044  1.00  0.00           C
ATOM   1729  O   TYR A 102      49.475  66.685  87.604  1.00  0.00           O
ATOM   1730  N   VAL A 103      48.115  66.675  85.825  1.00  0.00           N
ATOM   1732  CA  VAL A 103      48.515  67.985  85.324  1.00  0.00           C
ATOM   1734  CB  VAL A 103      48.435  68.125  83.804  1.00  0.00           C
ATOM   1736  CG1 VAL A 103      49.395  67.145  83.094  1.00  0.00           C
ATOM   1740  CG2 VAL A 103      47.005  67.855  83.334  1.00  0.00           C
ATOM   1744  C   VAL A 103      47.645  69.015  86.035  1.00  0.00           C
ATOM   1745  O   VAL A 103      46.475  68.745  86.325  1.00  0.00           O
ATOM   1746  N   ILE A 104      48.165  70.215  86.374  1.00  0.00           N
ATOM   1748  CA  ILE A 104      47.375  71.225  87.075  1.00  0.00           C
ATOM   1750  CB  ILE A 104      47.535  71.245  88.605  1.00  0.00           C
ATOM   1752  CG2 ILE A 104      46.425  72.125  89.225  1.00  0.00           C
ATOM   1756  CG1 ILE A 104      47.485  69.885  89.334  1.00  0.00           C
ATOM   1759  CD  ILE A 104      48.125  70.005  90.724  1.00  0.00           C
ATOM   1763  C   ILE A 104      47.785  72.615  86.585  1.00  0.00           C
ATOM   1764  O   ILE A 104      48.985  72.905  86.484  1.00  0.00           O
ATOM   1765  N   SER A 105      46.815  73.525  86.344  1.00  0.00           N
ATOM   1767  CA  SER A 105      47.045  74.915  86.014  1.00  0.00           C
ATOM   1769  CB  SER A 105      45.925  75.465  85.075  1.00  0.00           C
ATOM   1772  OG  SER A 105      46.045  76.835  84.695  1.00  0.00           O
ATOM   1774  C   SER A 105      46.965  75.695  87.294  1.00  0.00           C
ATOM   1775  O   SER A 105      45.965  75.575  87.995  1.00  0.00           O
ATOM   1776  N   LEU A 106      48.005  76.465  87.634  1.00  0.00           N
ATOM   1778  CA  LEU A 106      48.045  77.275  88.825  1.00  0.00           C
ATOM   1780  CB  LEU A 106      49.175  76.815  89.764  1.00  0.00           C
ATOM   1783  CG  LEU A 106      49.375  77.665  91.024  1.00  0.00           C
ATOM   1785  CD1 LEU A 106      48.145  77.625  91.925  1.00  0.00           C
ATOM   1789  CD2 LEU A 106      50.615  77.165  91.754  1.00  0.00           C
ATOM   1793  C   LEU A 106      48.255  78.735  88.514  1.00  0.00           C
ATOM   1794  O   LEU A 106      49.315  79.195  88.074  1.00  0.00           O
ATOM   1795  N   THR A 107      47.225  79.545  88.764  1.00  0.00           N
ATOM   1797  CA  THR A 107      47.215  80.955  88.414  1.00  0.00           C
ATOM   1799  CB  THR A 107      45.805  81.535  88.315  1.00  0.00           C
ATOM   1801  OG1 THR A 107      45.145  81.645  89.565  1.00  0.00           O
ATOM   1803  CG2 THR A 107      44.925  80.615  87.464  1.00  0.00           C
ATOM   1807  C   THR A 107      48.065  81.795  89.365  1.00  0.00           C
ATOM   1808  O   THR A 107      48.425  81.355  90.454  1.00  0.00           O
ATOM   1809  N   PRO A 108      48.395  83.045  89.035  1.00  0.00           N
ATOM   1810  CD  PRO A 108      48.625  83.475  87.654  1.00  0.00           C
ATOM   1813  CA  PRO A 108      49.025  83.945  89.984  1.00  0.00           C
ATOM   1815  CB  PRO A 108      49.625  85.095  89.145  1.00  0.00           C
ATOM   1818  CG  PRO A 108      48.975  84.955  87.765  1.00  0.00           C
ATOM   1821  C   PRO A 108      48.075  84.425  91.074  1.00  0.00           C
ATOM   1822  O   PRO A 108      48.545  84.935  92.084  1.00  0.00           O
ATOM   1823  N   ASN A 109      46.755  84.225  90.914  1.00  0.00           N
ATOM   1825  CA  ASN A 109      45.755  84.405  91.964  1.00  0.00           C
ATOM   1827  CB  ASN A 109      44.355  84.455  91.284  1.00  0.00           C
ATOM   1830  CG  ASN A 109      43.225  84.825  92.245  1.00  0.00           C
ATOM   1831  OD1 ASN A 109      43.465  85.465  93.264  1.00  0.00           O
ATOM   1832  ND2 ASN A 109      41.975  84.435  91.935  1.00  0.00           N
ATOM   1835  C   ASN A 109      45.825  83.265  92.984  1.00  0.00           C
ATOM   1836  O   ASN A 109      45.415  83.395  94.145  1.00  0.00           O
ATOM   1837  N   SER A 110      46.385  82.135  92.534  1.00  0.00           N
ATOM   1839  CA  SER A 110      46.625  80.875  93.234  1.00  0.00           C
ATOM   1841  CB  SER A 110      47.105  80.935  94.695  1.00  0.00           C
ATOM   1844  OG  SER A 110      48.335  81.645  94.815  1.00  0.00           O
ATOM   1846  C   SER A 110      45.485  79.885  93.124  1.00  0.00           C
ATOM   1847  O   SER A 110      45.295  78.995  93.965  1.00  0.00           O
ATOM   1848  N   GLU A 111      44.675  79.995  92.055  1.00  0.00           N
ATOM   1850  CA  GLU A 111      43.645  79.045  91.745  1.00  0.00           C
ATOM   1852  CB  GLU A 111      42.535  79.655  90.844  1.00  0.00           C
ATOM   1855  CG  GLU A 111      41.835  80.885  91.465  1.00  0.00           C
ATOM   1858  CD  GLU A 111      40.855  81.505  90.495  1.00  0.00           C
ATOM   1859  OE1 GLU A 111      40.705  80.995  89.354  1.00  0.00           O
ATOM   1860  OE2 GLU A 111      40.235  82.545  90.844  1.00  0.00           O
ATOM   1861  C   GLU A 111      44.245  77.865  91.014  1.00  0.00           C
ATOM   1862  O   GLU A 111      45.015  78.015  90.065  1.00  0.00           O
ATOM   1863  N   VAL A 112      43.885  76.645  91.474  1.00  0.00           N
ATOM   1865  CA  VAL A 112      44.275  75.395  90.874  1.00  0.00           C
ATOM   1867  CB  VAL A 112      44.855  74.375  91.865  1.00  0.00           C
ATOM   1869  CG1 VAL A 112      46.255  74.845  92.274  1.00  0.00           C
ATOM   1873  CG2 VAL A 112      43.975  74.185  93.104  1.00  0.00           C
ATOM   1877  C   VAL A 112      43.105  74.755  90.154  1.00  0.00           C
ATOM   1878  O   VAL A 112      42.035  74.515  90.704  1.00  0.00           O
ATOM   1879  N   LYS A 113      43.335  74.385  88.895  1.00  0.00           N
ATOM   1881  CA  LYS A 113      42.395  73.605  88.124  1.00  0.00           C
ATOM   1883  CB  LYS A 113      41.825  74.405  86.944  1.00  0.00           C
ATOM   1886  CG  LYS A 113      40.845  73.605  86.065  1.00  0.00           C
ATOM   1889  CD  LYS A 113      40.125  74.505  85.065  1.00  0.00           C
ATOM   1892  CE  LYS A 113      39.035  73.775  84.274  1.00  0.00           C
ATOM   1895  NZ  LYS A 113      38.455  74.695  83.294  1.00  0.00           N
ATOM   1899  C   LYS A 113      43.065  72.375  87.584  1.00  0.00           C
ATOM   1900  O   LYS A 113      44.095  72.445  86.915  1.00  0.00           O
ATOM   1901  N   ILE A 114      42.485  71.185  87.835  1.00  0.00           N
ATOM   1903  CA  ILE A 114      42.895  69.935  87.204  1.00  0.00           C
ATOM   1905  CB  ILE A 114      42.395  68.705  87.964  1.00  0.00           C
ATOM   1907  CG2 ILE A 114      43.045  67.435  87.374  1.00  0.00           C
ATOM   1911  CG1 ILE A 114      42.685  68.805  89.494  1.00  0.00           C
ATOM   1914  CD  ILE A 114      41.895  67.795  90.344  1.00  0.00           C
ATOM   1918  C   ILE A 114      42.435  69.895  85.734  1.00  0.00           C
ATOM   1919  O   ILE A 114      41.275  70.205  85.425  1.00  0.00           O
ATOM   1920  N   LEU A 115      43.355  69.545  84.794  1.00  0.00           N
ATOM   1922  CA  LEU A 115      43.105  69.515  83.354  1.00  0.00           C
ATOM   1924  CB  LEU A 115      44.185  70.225  82.475  1.00  0.00           C
ATOM   1927  CG  LEU A 115      44.525  71.685  82.824  1.00  0.00           C
ATOM   1929  CD1 LEU A 115      45.445  71.785  84.044  1.00  0.00           C
ATOM   1933  CD2 LEU A 115      45.225  72.415  81.664  1.00  0.00           C
ATOM   1937  C   LEU A 115      43.005  68.075  82.864  1.00  0.00           C
ATOM   1938  O   LEU A 115      42.195  67.745  82.005  1.00  0.00           O
ATOM   1939  N   LYS A 116      43.835  67.175  83.425  1.00  0.00           N
ATOM   1941  CA  LYS A 116      43.875  65.775  83.074  1.00  0.00           C
ATOM   1943  CB  LYS A 116      44.815  65.415  81.884  1.00  0.00           C
ATOM   1946  CG  LYS A 116      45.105  63.915  81.614  1.00  0.00           C
ATOM   1949  CD  LYS A 116      46.105  63.745  80.444  1.00  0.00           C
ATOM   1952  CE  LYS A 116      46.275  62.345  79.835  1.00  0.00           C
ATOM   1955  NZ  LYS A 116      47.105  62.425  78.605  1.00  0.00           N
ATOM   1959  C   LYS A 116      44.275  64.985  84.285  1.00  0.00           C
ATOM   1960  O   LYS A 116      45.165  65.365  85.054  1.00  0.00           O
ATOM   1961  N   LYS A 117      43.635  63.815  84.464  1.00  0.00           N
ATOM   1963  CA  LYS A 117      44.045  62.855  85.444  1.00  0.00           C
ATOM   1965  CB  LYS A 117      42.915  62.725  86.505  1.00  0.00           C
ATOM   1968  CG  LYS A 117      43.295  62.055  87.835  1.00  0.00           C
ATOM   1971  CD  LYS A 117      43.425  60.525  87.814  1.00  0.00           C
ATOM   1974  CE  LYS A 117      43.425  59.915  89.214  1.00  0.00           C
ATOM   1977  NZ  LYS A 117      42.075  59.885  89.794  1.00  0.00           N
ATOM   1981  C   LYS A 117      44.295  61.565  84.675  1.00  0.00           C
ATOM   1982  O   LYS A 117      43.565  61.215  83.734  1.00  0.00           O
ATOM   1983  N   ILE A 118      45.375  60.875  85.065  1.00  0.00           N
ATOM   1985  CA  ILE A 118      45.725  59.555  84.594  1.00  0.00           C
ATOM   1987  CB  ILE A 118      46.695  59.575  83.414  1.00  0.00           C
ATOM   1989  CG2 ILE A 118      47.935  60.425  83.734  1.00  0.00           C
ATOM   1993  CG1 ILE A 118      47.145  58.155  83.004  1.00  0.00           C
ATOM   1996  CD  ILE A 118      48.035  58.085  81.764  1.00  0.00           C
ATOM   2000  C   ILE A 118      46.275  58.835  85.815  1.00  0.00           C
ATOM   2001  O   ILE A 118      46.835  59.445  86.714  1.00  0.00           O
ATOM   2002  N   LYS A 119      46.085  57.515  85.895  1.00  0.00           N
ATOM   2004  CA  LYS A 119      46.725  56.665  86.865  1.00  0.00           C
ATOM   2006  CB  LYS A 119      45.695  55.675  87.475  1.00  0.00           C
ATOM   2009  CG  LYS A 119      44.645  56.375  88.364  1.00  0.00           C
ATOM   2012  CD  LYS A 119      43.565  55.395  88.815  1.00  0.00           C
ATOM   2015  CE  LYS A 119      42.405  56.075  89.555  1.00  0.00           C
ATOM   2018  NZ  LYS A 119      41.345  55.105  89.874  1.00  0.00           N
ATOM   2022  C   LYS A 119      47.815  55.895  86.154  1.00  0.00           C
ATOM   2023  O   LYS A 119      47.705  55.625  84.964  1.00  0.00           O
ATOM   2024  N   ILE A 120      48.875  55.495  86.865  1.00  0.00           N
ATOM   2026  CA  ILE A 120      49.775  54.465  86.374  1.00  0.00           C
ATOM   2028  CB  ILE A 120      51.175  54.605  86.974  1.00  0.00           C
ATOM   2030  CG2 ILE A 120      51.405  53.795  88.274  1.00  0.00           C
ATOM   2034  CG1 ILE A 120      52.245  54.255  85.914  1.00  0.00           C
ATOM   2037  CD  ILE A 120      53.535  55.025  86.144  1.00  0.00           C
ATOM   2041  C   ILE A 120      49.135  53.075  86.594  1.00  0.00           C
ATOM   2042  O   ILE A 120      48.765  52.735  87.715  1.00  0.00           O
ATOM   2043  N   PRO A 121      48.885  52.245  85.574  1.00  0.00           N
ATOM   2044  CD  PRO A 121      48.975  52.595  84.155  1.00  0.00           C
ATOM   2047  CA  PRO A 121      48.325  50.915  85.774  1.00  0.00           C
ATOM   2049  CB  PRO A 121      48.185  50.355  84.344  1.00  0.00           C
ATOM   2052  CG  PRO A 121      48.025  51.615  83.484  1.00  0.00           C
ATOM   2055  C   PRO A 121      49.185  50.025  86.664  1.00  0.00           C
ATOM   2056  O   PRO A 121      50.405  50.055  86.524  1.00  0.00           O
ATOM   2057  N   LEU A 122      48.575  49.225  87.575  1.00  0.00           N
ATOM   2059  CA  LEU A 122      49.315  48.365  88.465  1.00  0.00           C
ATOM   2061  CB  LEU A 122      49.575  48.965  89.864  1.00  0.00           C
ATOM   2064  CG  LEU A 122      50.605  50.085  89.975  1.00  0.00           C
ATOM   2066  CD1 LEU A 122      50.795  50.405  91.454  1.00  0.00           C
ATOM   2070  CD2 LEU A 122      51.965  49.695  89.415  1.00  0.00           C
ATOM   2074  C   LEU A 122      48.605  47.055  88.725  1.00  0.00           C
ATOM   2075  O   LEU A 122      47.425  46.995  89.064  1.00  0.00           O
ATOM   2076  N   GLN A 123      49.355  45.955  88.644  1.00  0.00           N
ATOM   2078  CA  GLN A 123      48.955  44.635  89.094  1.00  0.00           C
ATOM   2080  CB  GLN A 123      49.805  43.515  88.445  1.00  0.00           C
ATOM   2083  CG  GLN A 123      51.315  43.485  88.825  1.00  0.00           C
ATOM   2086  CD  GLN A 123      52.045  44.745  88.364  1.00  0.00           C
ATOM   2087  OE1 GLN A 123      51.765  45.285  87.304  1.00  0.00           O
ATOM   2088  NE2 GLN A 123      52.955  45.285  89.194  1.00  0.00           N
ATOM   2091  C   GLN A 123      48.945  44.415  90.604  1.00  0.00           C
ATOM   2092  O   GLN A 123      48.225  43.555  91.105  1.00  0.00           O
ATOM   2093  N   GLU A 124      49.705  45.185  91.374  1.00  0.00           N
ATOM   2095  CA  GLU A 124      49.835  45.015  92.804  1.00  0.00           C
ATOM   2097  CB  GLU A 124      51.265  44.495  93.194  1.00  0.00           C
ATOM   2100  CG  GLU A 124      51.595  44.495  94.715  1.00  0.00           C
ATOM   2103  CD  GLU A 124      52.855  43.745  95.154  1.00  0.00           C
ATOM   2104  OE1 GLU A 124      53.795  43.565  94.334  1.00  0.00           O
ATOM   2105  OE2 GLU A 124      52.905  43.325  96.354  1.00  0.00           O
ATOM   2106  C   GLU A 124      49.475  46.355  93.404  1.00  0.00           C
ATOM   2107  O   GLU A 124      49.565  47.375  92.715  1.00  0.00           O
ATOM   2108  N   SER A 125      49.025  46.425  94.664  1.00  0.00           N
ATOM   2110  CA  SER A 125      48.965  47.655  95.425  1.00  0.00           C
ATOM   2112  CB  SER A 125      48.685  47.355  96.915  1.00  0.00           C
ATOM   2115  OG  SER A 125      47.455  46.655  97.084  1.00  0.00           O
ATOM   2117  C   SER A 125      50.265  48.475  95.395  1.00  0.00           C
ATOM   2118  O   SER A 125      51.335  47.865  95.454  1.00  0.00           O
ATOM   2119  N   PRO A 126      50.265  49.805  95.265  1.00  0.00           N
ATOM   2120  CD  PRO A 126      49.095  50.595  94.914  1.00  0.00           C
ATOM   2123  CA  PRO A 126      51.425  50.655  95.524  1.00  0.00           C
ATOM   2125  CB  PRO A 126      50.825  52.065  95.624  1.00  0.00           C
ATOM   2128  CG  PRO A 126      49.645  51.995  94.654  1.00  0.00           C
ATOM   2131  C   PRO A 126      52.245  50.285  96.754  1.00  0.00           C
ATOM   2132  O   PRO A 126      51.705  49.765  97.724  1.00  0.00           O
ATOM   2133  N   THR A 127      53.565  50.555  96.734  1.00  0.00           N
ATOM   2135  CA  THR A 127      54.365  50.575  97.964  1.00  0.00           C
ATOM   2137  CB  THR A 127      55.875  50.725  97.704  1.00  0.00           C
ATOM   2139  OG1 THR A 127      56.675  50.295  98.804  1.00  0.00           O
ATOM   2141  CG2 THR A 127      56.265  52.175  97.425  1.00  0.00           C
ATOM   2145  C   THR A 127      53.825  51.675  98.865  1.00  0.00           C
ATOM   2146  O   THR A 127      53.325  52.695  98.395  1.00  0.00           O
ATOM   2147  N   ASN A 128      53.825  51.495 100.194  1.00  0.00           N
ATOM   2149  CA  ASN A 128      53.275  52.485 101.094  1.00  0.00           C
ATOM   2151  CB  ASN A 128      52.275  51.875 102.124  1.00  0.00           C
ATOM   2154  CG  ASN A 128      52.955  51.065 103.224  1.00  0.00           C
ATOM   2155  OD1 ASN A 128      53.515  49.995 103.004  1.00  0.00           O
ATOM   2156  ND2 ASN A 128      52.935  51.605 104.464  1.00  0.00           N
ATOM   2159  C   ASN A 128      54.425  53.215 101.764  1.00  0.00           C
ATOM   2160  O   ASN A 128      55.335  52.585 102.304  1.00  0.00           O
ATOM   2161  N   CYS A 129      54.395  54.565 101.725  1.00  0.00           N
ATOM   2163  CA  CYS A 129      55.375  55.395 102.394  1.00  0.00           C
ATOM   2165  CB  CYS A 129      55.365  55.205 103.934  1.00  0.00           C
ATOM   2168  SG  CYS A 129      53.695  55.105 104.645  1.00  0.00           S
ATOM   2170  C   CYS A 129      56.765  55.205 101.844  1.00  0.00           C
ATOM   2171  O   CYS A 129      57.765  55.335 102.544  1.00  0.00           O
ATOM   2172  N   GLY A 130      56.855  54.815 100.554  1.00  0.00           N
ATOM   2174  CA  GLY A 130      58.105  54.645  99.855  1.00  0.00           C
ATOM   2177  C   GLY A 130      58.665  55.955  99.454  1.00  0.00           C
ATOM   2178  O   GLY A 130      58.035  56.995  99.555  1.00  0.00           O
ATOM   2179  N   PHE A 131      59.885  55.895  98.934  1.00  0.00           N
ATOM   2181  CA  PHE A 131      60.535  57.035  98.354  1.00  0.00           C
ATOM   2183  CB  PHE A 131      62.075  56.865  98.585  1.00  0.00           C
ATOM   2186  CG  PHE A 131      62.655  55.655  97.864  1.00  0.00           C
ATOM   2187  CD1 PHE A 131      62.765  55.655  96.474  1.00  0.00           C
ATOM   2189  CE1 PHE A 131      63.185  54.525  95.784  1.00  0.00           C
ATOM   2191  CZ  PHE A 131      63.615  53.395  96.474  1.00  0.00           C
ATOM   2193  CD2 PHE A 131      63.105  54.525  98.565  1.00  0.00           C
ATOM   2195  CE2 PHE A 131      63.585  53.405  97.874  1.00  0.00           C
ATOM   2197  C   PHE A 131      60.125  57.165  96.884  1.00  0.00           C
ATOM   2198  O   PHE A 131      59.735  56.205  96.214  1.00  0.00           O
ATOM   2199  N   GLU A 132      60.265  58.365  96.325  1.00  0.00           N
ATOM   2201  CA  GLU A 132      59.945  58.615  94.935  1.00  0.00           C
ATOM   2203  CB  GLU A 132      58.455  58.995  94.724  1.00  0.00           C
ATOM   2206  CG  GLU A 132      57.965  60.245  95.504  1.00  0.00           C
ATOM   2209  CD  GLU A 132      57.935  59.955  96.994  1.00  0.00           C
ATOM   2210  OE1 GLU A 132      58.845  60.475  97.684  1.00  0.00           O
ATOM   2211  OE2 GLU A 132      57.055  59.185  97.444  1.00  0.00           O
ATOM   2212  C   GLU A 132      60.855  59.665  94.344  1.00  0.00           C
ATOM   2213  O   GLU A 132      61.645  60.325  94.995  1.00  0.00           O
ATOM   2214  N   GLY A 133      60.785  59.835  93.014  1.00  0.00           N
ATOM   2216  CA  GLY A 133      61.475  60.935  92.364  1.00  0.00           C
ATOM   2219  C   GLY A 133      60.805  61.235  91.065  1.00  0.00           C
ATOM   2220  O   GLY A 133      60.305  60.325  90.405  1.00  0.00           O
ATOM   2221  N   LEU A 134      60.795  62.505  90.634  1.00  0.00           N
ATOM   2223  CA  LEU A 134      60.365  62.915  89.315  1.00  0.00           C
ATOM   2225  CB  LEU A 134      59.125  63.865  89.344  1.00  0.00           C
ATOM   2228  CG  LEU A 134      57.795  63.165  88.994  1.00  0.00           C
ATOM   2230  CD1 LEU A 134      57.815  62.555  87.584  1.00  0.00           C
ATOM   2234  CD2 LEU A 134      57.435  62.085  90.005  1.00  0.00           C
ATOM   2238  C   LEU A 134      61.495  63.605  88.605  1.00  0.00           C
ATOM   2239  O   LEU A 134      62.265  64.345  89.194  1.00  0.00           O
ATOM   2240  N   ALA A 135      61.595  63.355  87.285  1.00  0.00           N
ATOM   2242  CA  ALA A 135      62.375  64.155  86.374  1.00  0.00           C
ATOM   2244  CB  ALA A 135      63.695  63.445  86.014  1.00  0.00           C
ATOM   2248  C   ALA A 135      61.565  64.295  85.094  1.00  0.00           C
ATOM   2249  O   ALA A 135      60.755  63.435  84.764  1.00  0.00           O
ATOM   2250  N   TYR A 136      61.805  65.375  84.324  1.00  0.00           N
ATOM   2252  CA  TYR A 136      61.095  65.645  83.084  1.00  0.00           C
ATOM   2254  CB  TYR A 136      59.955  66.645  83.354  1.00  0.00           C
ATOM   2257  CG  TYR A 136      59.185  67.135  82.164  1.00  0.00           C
ATOM   2258  CD1 TYR A 136      58.565  66.235  81.284  1.00  0.00           C
ATOM   2260  CE1 TYR A 136      57.805  66.695  80.204  1.00  0.00           C
ATOM   2262  CZ  TYR A 136      57.665  68.075  79.984  1.00  0.00           C
ATOM   2263  OH  TYR A 136      56.915  68.525  78.895  1.00  0.00           O
ATOM   2265  CD2 TYR A 136      59.015  68.515  81.944  1.00  0.00           C
ATOM   2267  CE2 TYR A 136      58.265  68.985  80.854  1.00  0.00           C
ATOM   2269  C   TYR A 136      62.015  66.185  82.005  1.00  0.00           C
ATOM   2270  O   TYR A 136      62.855  67.045  82.245  1.00  0.00           O
ATOM   2271  N   SER A 137      61.865  65.715  80.755  1.00  0.00           N
ATOM   2273  CA  SER A 137      62.585  66.235  79.594  1.00  0.00           C
ATOM   2275  CB  SER A 137      63.295  65.095  78.815  1.00  0.00           C
ATOM   2278  OG  SER A 137      63.925  65.555  77.604  1.00  0.00           O
ATOM   2280  C   SER A 137      61.605  66.945  78.685  1.00  0.00           C
ATOM   2281  O   SER A 137      60.745  66.325  78.065  1.00  0.00           O
ATOM   2282  N   ARG A 138      61.695  68.285  78.585  1.00  0.00           N
ATOM   2284  CA  ARG A 138      60.795  69.085  77.774  1.00  0.00           C
ATOM   2286  CB  ARG A 138      61.095  70.595  77.914  1.00  0.00           C
ATOM   2289  CG  ARG A 138      60.815  71.165  79.304  1.00  0.00           C
ATOM   2292  CD  ARG A 138      61.175  72.655  79.374  1.00  0.00           C
ATOM   2295  NE  ARG A 138      60.845  73.135  80.744  1.00  0.00           N
ATOM   2297  CZ  ARG A 138      59.665  73.635  81.105  1.00  0.00           C
ATOM   2298  NH1 ARG A 138      58.705  73.865  80.234  1.00  0.00           N
ATOM   2301  NH2 ARG A 138      59.445  73.825  82.384  1.00  0.00           N
ATOM   2304  C   ARG A 138      60.815  68.785  76.294  1.00  0.00           C
ATOM   2305  O   ARG A 138      59.785  68.705  75.634  1.00  0.00           O
ATOM   2306  N   GLN A 139      62.035  68.585  75.755  1.00  0.00           N
ATOM   2308  CA  GLN A 139      62.285  68.195  74.384  1.00  0.00           C
ATOM   2310  CB  GLN A 139      63.815  68.055  74.245  1.00  0.00           C
ATOM   2313  CG  GLN A 139      64.615  69.345  74.555  1.00  0.00           C
ATOM   2316  CD  GLN A 139      66.115  69.065  74.394  1.00  0.00           C
ATOM   2317  OE1 GLN A 139      66.525  67.925  74.264  1.00  0.00           O
ATOM   2318  NE2 GLN A 139      66.975  70.095  74.444  1.00  0.00           N
ATOM   2321  C   GLN A 139      61.645  66.875  74.024  1.00  0.00           C
ATOM   2322  O   GLN A 139      60.975  66.735  73.004  1.00  0.00           O
ATOM   2323  N   ASP A 140      61.795  65.885  74.925  1.00  0.00           N
ATOM   2325  CA  ASP A 140      61.275  64.555  74.745  1.00  0.00           C
ATOM   2327  CB  ASP A 140      61.995  63.565  75.685  1.00  0.00           C
ATOM   2330  CG  ASP A 140      63.445  63.325  75.344  1.00  0.00           C
ATOM   2331  OD1 ASP A 140      63.785  63.275  74.144  1.00  0.00           O
ATOM   2332  OD2 ASP A 140      64.205  62.955  76.284  1.00  0.00           O
ATOM   2333  C   ASP A 140      59.795  64.435  75.084  1.00  0.00           C
ATOM   2334  O   ASP A 140      59.165  63.445  74.774  1.00  0.00           O
ATOM   2335  N   HIS A 141      59.215  65.405  75.814  1.00  0.00           N
ATOM   2337  CA  HIS A 141      57.995  65.235  76.594  1.00  0.00           C
ATOM   2339  CB  HIS A 141      56.765  65.375  75.685  1.00  0.00           C
ATOM   2342  ND1 HIS A 141      55.985  67.745  75.744  1.00  0.00           N
ATOM   2343  CG  HIS A 141      56.725  66.755  75.114  1.00  0.00           C
ATOM   2344  CE1 HIS A 141      56.165  68.815  74.995  1.00  0.00           C
ATOM   2346  NE2 HIS A 141      56.935  68.565  73.924  1.00  0.00           N
ATOM   2348  CD2 HIS A 141      57.305  67.245  73.994  1.00  0.00           C
ATOM   2350  C   HIS A 141      57.905  63.975  77.425  1.00  0.00           C
ATOM   2351  O   HIS A 141      56.865  63.325  77.495  1.00  0.00           O
ATOM   2352  N   THR A 142      59.005  63.605  78.115  1.00  0.00           N
ATOM   2354  CA  THR A 142      59.105  62.355  78.874  1.00  0.00           C
ATOM   2356  CB  THR A 142      60.225  61.435  78.414  1.00  0.00           C
ATOM   2358  OG1 THR A 142      59.985  61.155  77.055  1.00  0.00           O
ATOM   2360  CG2 THR A 142      60.225  60.065  79.134  1.00  0.00           C
ATOM   2364  C   THR A 142      59.355  62.655  80.324  1.00  0.00           C
ATOM   2365  O   THR A 142      60.255  63.415  80.654  1.00  0.00           O
ATOM   2366  N   PHE A 143      58.585  62.015  81.234  1.00  0.00           N
ATOM   2368  CA  PHE A 143      58.845  62.025  82.654  1.00  0.00           C
ATOM   2370  CB  PHE A 143      57.655  62.365  83.594  1.00  0.00           C
ATOM   2373  CG  PHE A 143      56.955  63.635  83.214  1.00  0.00           C
ATOM   2374  CD1 PHE A 143      56.095  63.615  82.114  1.00  0.00           C
ATOM   2376  CE1 PHE A 143      55.375  64.745  81.745  1.00  0.00           C
ATOM   2378  CZ  PHE A 143      55.465  65.905  82.514  1.00  0.00           C
ATOM   2380  CD2 PHE A 143      57.015  64.795  84.005  1.00  0.00           C
ATOM   2382  CE2 PHE A 143      56.265  65.925  83.654  1.00  0.00           C
ATOM   2384  C   PHE A 143      59.315  60.655  83.084  1.00  0.00           C
ATOM   2385  O   PHE A 143      58.775  59.625  82.664  1.00  0.00           O
ATOM   2386  N   TRP A 144      60.305  60.625  83.984  1.00  0.00           N
ATOM   2388  CA  TRP A 144      60.745  59.445  84.684  1.00  0.00           C
ATOM   2390  CB  TRP A 144      62.295  59.335  84.764  1.00  0.00           C
ATOM   2393  CG  TRP A 144      62.985  59.015  83.465  1.00  0.00           C
ATOM   2394  CD1 TRP A 144      63.585  57.815  83.175  1.00  0.00           C
ATOM   2396  NE1 TRP A 144      64.135  57.875  81.915  1.00  0.00           N
ATOM   2398  CE2 TRP A 144      63.905  59.095  81.365  1.00  0.00           C
ATOM   2399  CD2 TRP A 144      63.155  59.845  82.304  1.00  0.00           C
ATOM   2400  CE3 TRP A 144      62.755  61.145  81.974  1.00  0.00           C
ATOM   2402  CZ3 TRP A 144      63.075  61.645  80.714  1.00  0.00           C
ATOM   2404  CZ2 TRP A 144      64.265  59.615  80.134  1.00  0.00           C
ATOM   2406  CH2 TRP A 144      63.825  60.905  79.815  1.00  0.00           C
ATOM   2408  C   TRP A 144      60.175  59.505  86.085  1.00  0.00           C
ATOM   2409  O   TRP A 144      60.565  60.325  86.904  1.00  0.00           O
ATOM   2410  N   PHE A 145      59.225  58.595  86.395  1.00  0.00           N
ATOM   2412  CA  PHE A 145      58.745  58.405  87.734  1.00  0.00           C
ATOM   2414  CB  PHE A 145      57.295  57.905  87.824  1.00  0.00           C
ATOM   2417  CG  PHE A 145      56.325  58.895  87.324  1.00  0.00           C
ATOM   2418  CD1 PHE A 145      55.945  58.875  85.974  1.00  0.00           C
ATOM   2420  CE1 PHE A 145      54.895  59.685  85.535  1.00  0.00           C
ATOM   2422  CZ  PHE A 145      54.245  60.525  86.444  1.00  0.00           C
ATOM   2424  CD2 PHE A 145      55.675  59.755  88.224  1.00  0.00           C
ATOM   2426  CE2 PHE A 145      54.645  60.585  87.774  1.00  0.00           C
ATOM   2428  C   PHE A 145      59.525  57.325  88.414  1.00  0.00           C
ATOM   2429  O   PHE A 145      59.385  56.155  88.084  1.00  0.00           O
ATOM   2430  N   PHE A 146      60.315  57.695  89.415  1.00  0.00           N
ATOM   2432  CA  PHE A 146      60.995  56.725  90.224  1.00  0.00           C
ATOM   2434  CB  PHE A 146      62.345  57.245  90.734  1.00  0.00           C
ATOM   2437  CG  PHE A 146      63.285  57.715  89.645  1.00  0.00           C
ATOM   2438  CD1 PHE A 146      63.135  58.975  89.024  1.00  0.00           C
ATOM   2440  CE1 PHE A 146      64.075  59.445  88.104  1.00  0.00           C
ATOM   2442  CZ  PHE A 146      65.195  58.665  87.804  1.00  0.00           C
ATOM   2444  CD2 PHE A 146      64.415  56.955  89.334  1.00  0.00           C
ATOM   2446  CE2 PHE A 146      65.365  57.415  88.414  1.00  0.00           C
ATOM   2448  C   PHE A 146      60.115  56.405  91.414  1.00  0.00           C
ATOM   2449  O   PHE A 146      59.605  57.295  92.084  1.00  0.00           O
ATOM   2450  N   LYS A 147      59.875  55.115  91.664  1.00  0.00           N
ATOM   2452  CA  LYS A 147      59.125  54.615  92.794  1.00  0.00           C
ATOM   2454  CB  LYS A 147      57.815  53.895  92.374  1.00  0.00           C
ATOM   2457  CG  LYS A 147      56.605  54.805  92.134  1.00  0.00           C
ATOM   2460  CD  LYS A 147      56.665  55.685  90.884  1.00  0.00           C
ATOM   2463  CE  LYS A 147      55.325  56.365  90.594  1.00  0.00           C
ATOM   2466  NZ  LYS A 147      55.155  57.565  91.434  1.00  0.00           N
ATOM   2470  C   LYS A 147      59.955  53.615  93.544  1.00  0.00           C
ATOM   2471  O   LYS A 147      60.685  52.835  92.934  1.00  0.00           O
ATOM   2472  N   GLU A 148      59.855  53.565  94.884  1.00  0.00           N
ATOM   2474  CA  GLU A 148      60.265  52.375  95.624  1.00  0.00           C
ATOM   2476  CB  GLU A 148      60.165  52.585  97.164  1.00  0.00           C
ATOM   2479  CG  GLU A 148      60.535  51.365  98.035  1.00  0.00           C
ATOM   2482  CD  GLU A 148      60.195  51.595  99.505  1.00  0.00           C
ATOM   2483  OE1 GLU A 148      60.725  52.555 100.104  1.00  0.00           O
ATOM   2484  OE2 GLU A 148      59.375  50.785 100.044  1.00  0.00           O
ATOM   2485  C   GLU A 148      59.505  51.125  95.204  1.00  0.00           C
ATOM   2486  O   GLU A 148      58.305  51.165  94.964  1.00  0.00           O
ATOM   2487  N   LYS A 149      60.215  49.985  95.115  1.00  0.00           N
ATOM   2489  CA  LYS A 149      59.665  48.655  94.914  1.00  0.00           C
ATOM   2491  CB  LYS A 149      58.615  48.505  93.774  1.00  0.00           C
ATOM   2494  CG  LYS A 149      58.205  47.045  93.495  1.00  0.00           C
ATOM   2497  CD  LYS A 149      57.135  46.915  92.414  1.00  0.00           C
ATOM   2500  CE  LYS A 149      56.355  45.625  92.594  1.00  0.00           C
ATOM   2503  NZ  LYS A 149      55.245  45.565  91.634  1.00  0.00           N
ATOM   2507  C   LYS A 149      60.765  47.685  94.604  1.00  0.00           C
ATOM   2508  O   LYS A 149      61.215  47.575  93.474  1.00  0.00           O
ATOM   2509  N   ASN A 150      61.225  46.925  95.615  1.00  0.00           N
ATOM   2511  CA  ASN A 150      62.155  45.815  95.484  1.00  0.00           C
ATOM   2513  CB  ASN A 150      61.385  44.505  95.104  1.00  0.00           C
ATOM   2516  CG  ASN A 150      60.355  44.145  96.175  1.00  0.00           C
ATOM   2517  OD1 ASN A 150      60.485  44.495  97.344  1.00  0.00           O
ATOM   2518  ND2 ASN A 150      59.265  43.465  95.764  1.00  0.00           N
ATOM   2521  C   ASN A 150      63.345  45.995  94.524  1.00  0.00           C
ATOM   2522  O   ASN A 150      63.395  45.335  93.484  1.00  0.00           O
ATOM   2523  N   PRO A 151      64.345  46.815  94.844  1.00  0.00           N
ATOM   2524  CD  PRO A 151      65.695  46.535  94.365  1.00  0.00           C
ATOM   2527  CA  PRO A 151      64.265  48.045  95.644  1.00  0.00           C
ATOM   2529  CB  PRO A 151      65.735  48.305  95.995  1.00  0.00           C
ATOM   2532  CG  PRO A 151      66.535  47.715  94.835  1.00  0.00           C
ATOM   2535  C   PRO A 151      63.655  49.225  94.894  1.00  0.00           C
ATOM   2536  O   PRO A 151      63.085  50.125  95.514  1.00  0.00           O
ATOM   2537  N   ILE A 152      63.785  49.285  93.565  1.00  0.00           N
ATOM   2539  CA  ILE A 152      63.415  50.435  92.755  1.00  0.00           C
ATOM   2541  CB  ILE A 152      64.675  51.145  92.215  1.00  0.00           C
ATOM   2543  CG2 ILE A 152      65.435  50.235  91.234  1.00  0.00           C
ATOM   2547  CG1 ILE A 152      64.415  52.505  91.524  1.00  0.00           C
ATOM   2550  CD  ILE A 152      63.985  53.575  92.514  1.00  0.00           C
ATOM   2554  C   ILE A 152      62.535  49.995  91.605  1.00  0.00           C
ATOM   2555  O   ILE A 152      62.725  48.935  91.004  1.00  0.00           O
ATOM   2556  N   GLU A 153      61.555  50.825  91.204  1.00  0.00           N
ATOM   2558  CA  GLU A 153      60.875  50.655  89.944  1.00  0.00           C
ATOM   2560  CB  GLU A 153      59.535  49.885  90.094  1.00  0.00           C
ATOM   2563  CG  GLU A 153      58.925  49.465  88.745  1.00  0.00           C
ATOM   2566  CD  GLU A 153      57.895  48.355  88.895  1.00  0.00           C
ATOM   2567  OE1 GLU A 153      56.825  48.605  89.505  1.00  0.00           O
ATOM   2568  OE2 GLU A 153      58.115  47.255  88.325  1.00  0.00           O
ATOM   2569  C   GLU A 153      60.665  51.995  89.285  1.00  0.00           C
ATOM   2570  O   GLU A 153      60.185  52.955  89.884  1.00  0.00           O
ATOM   2571  N   VAL A 154      61.075  52.115  87.995  1.00  0.00           N
ATOM   2573  CA  VAL A 154      60.995  53.365  87.274  1.00  0.00           C
ATOM   2575  CB  VAL A 154      62.345  53.935  86.815  1.00  0.00           C
ATOM   2577  CG1 VAL A 154      62.135  55.385  86.304  1.00  0.00           C
ATOM   2581  CG2 VAL A 154      63.315  53.925  88.014  1.00  0.00           C
ATOM   2585  C   VAL A 154      60.105  53.175  86.065  1.00  0.00           C
ATOM   2586  O   VAL A 154      60.205  52.205  85.314  1.00  0.00           O
ATOM   2587  N   TYR A 155      59.185  54.125  85.864  1.00  0.00           N
ATOM   2589  CA  TYR A 155      58.255  54.135  84.764  1.00  0.00           C
ATOM   2591  CB  TYR A 155      56.795  54.285  85.234  1.00  0.00           C
ATOM   2594  CG  TYR A 155      56.425  53.225  86.225  1.00  0.00           C
ATOM   2595  CD1 TYR A 155      56.035  51.955  85.764  1.00  0.00           C
ATOM   2597  CE1 TYR A 155      55.575  50.995  86.664  1.00  0.00           C
ATOM   2599  CZ  TYR A 155      55.505  51.275  88.024  1.00  0.00           C
ATOM   2600  OH  TYR A 155      54.995  50.305  88.914  1.00  0.00           O
ATOM   2602  CD2 TYR A 155      56.355  53.505  87.604  1.00  0.00           C
ATOM   2604  CE2 TYR A 155      55.895  52.535  88.504  1.00  0.00           C
ATOM   2606  C   TYR A 155      58.545  55.355  83.914  1.00  0.00           C
ATOM   2607  O   TYR A 155      58.515  56.475  84.404  1.00  0.00           O
ATOM   2608  N   LYS A 156      58.775  55.155  82.604  1.00  0.00           N
ATOM   2610  CA  LYS A 156      58.815  56.255  81.664  1.00  0.00           C
ATOM   2612  CB  LYS A 156      59.805  55.935  80.514  1.00  0.00           C
ATOM   2615  CG  LYS A 156      61.265  55.775  80.995  1.00  0.00           C
ATOM   2618  CD  LYS A 156      62.195  55.105  79.964  1.00  0.00           C
ATOM   2621  CE  LYS A 156      62.185  55.755  78.574  1.00  0.00           C
ATOM   2624  NZ  LYS A 156      63.135  55.085  77.664  1.00  0.00           N
ATOM   2628  C   LYS A 156      57.405  56.485  81.114  1.00  0.00           C
ATOM   2629  O   LYS A 156      56.785  55.565  80.584  1.00  0.00           O
ATOM   2630  N   VAL A 157      56.865  57.725  81.234  1.00  0.00           N
ATOM   2632  CA  VAL A 157      55.605  58.085  80.594  1.00  0.00           C
ATOM   2634  CB  VAL A 157      54.525  58.655  81.535  1.00  0.00           C
ATOM   2636  CG1 VAL A 157      54.775  60.125  81.915  1.00  0.00           C
ATOM   2640  CG2 VAL A 157      53.135  58.565  80.864  1.00  0.00           C
ATOM   2644  C   VAL A 157      55.885  59.075  79.484  1.00  0.00           C
ATOM   2645  O   VAL A 157      56.735  59.955  79.594  1.00  0.00           O
ATOM   2646  N   ASN A 158      55.165  58.935  78.364  1.00  0.00           N
ATOM   2648  CA  ASN A 158      55.185  59.865  77.245  1.00  0.00           C
ATOM   2650  CB  ASN A 158      56.285  59.645  76.164  1.00  0.00           C
ATOM   2653  CG  ASN A 158      56.515  58.215  75.694  1.00  0.00           C
ATOM   2654  OD1 ASN A 158      56.465  57.895  74.514  1.00  0.00           O
ATOM   2655  ND2 ASN A 158      56.785  57.295  76.634  1.00  0.00           N
ATOM   2658  C   ASN A 158      53.755  59.925  76.764  1.00  0.00           C
ATOM   2659  O   ASN A 158      52.965  59.035  77.055  1.00  0.00           O
ATOM   2660  N   GLY A 159      53.365  61.055  76.134  1.00  0.00           N
ATOM   2662  CA  GLY A 159      51.975  61.395  75.864  1.00  0.00           C
ATOM   2665  C   GLY A 159      51.155  61.865  77.055  1.00  0.00           C
ATOM   2666  O   GLY A 159      49.925  61.915  77.005  1.00  0.00           O
ATOM   2667  N   LEU A 160      51.785  62.265  78.194  1.00  0.00           N
ATOM   2669  CA  LEU A 160      51.005  62.835  79.285  1.00  0.00           C
ATOM   2671  CB  LEU A 160      51.845  63.095  80.554  1.00  0.00           C
ATOM   2674  CG  LEU A 160      51.035  63.705  81.734  1.00  0.00           C
ATOM   2676  CD1 LEU A 160      50.005  62.715  82.264  1.00  0.00           C
ATOM   2680  CD2 LEU A 160      51.955  64.125  82.874  1.00  0.00           C
ATOM   2684  C   LEU A 160      50.305  64.135  78.904  1.00  0.00           C
ATOM   2685  O   LEU A 160      49.105  64.315  79.124  1.00  0.00           O
ATOM   2686  N   LEU A 161      51.065  65.035  78.264  1.00  0.00           N
ATOM   2688  CA  LEU A 161      50.635  66.335  77.814  1.00  0.00           C
ATOM   2690  CB  LEU A 161      51.865  67.195  77.414  1.00  0.00           C
ATOM   2693  CG  LEU A 161      52.815  67.695  78.535  1.00  0.00           C
ATOM   2695  CD1 LEU A 161      52.175  68.825  79.344  1.00  0.00           C
ATOM   2699  CD2 LEU A 161      53.365  66.605  79.474  1.00  0.00           C
ATOM   2703  C   LEU A 161      49.725  66.175  76.614  1.00  0.00           C
ATOM   2704  O   LEU A 161      48.805  66.955  76.395  1.00  0.00           O
ATOM   2705  N   SER A 162      49.945  65.085  75.844  1.00  0.00           N
ATOM   2707  CA  SER A 162      49.155  64.715  74.684  1.00  0.00           C
ATOM   2709  CB  SER A 162      49.765  63.565  73.844  1.00  0.00           C
ATOM   2712  OG  SER A 162      51.065  63.935  73.395  1.00  0.00           O
ATOM   2714  C   SER A 162      47.685  64.405  74.925  1.00  0.00           C
ATOM   2715  O   SER A 162      47.255  63.785  75.914  1.00  0.00           O
ATOM   2716  N   SER A 163      46.845  64.855  73.984  1.00  0.00           N
ATOM   2718  CA  SER A 163      45.405  64.695  73.984  1.00  0.00           C
ATOM   2720  CB  SER A 163      44.785  65.525  72.824  1.00  0.00           C
ATOM   2723  OG  SER A 163      43.355  65.515  72.824  1.00  0.00           O
ATOM   2725  C   SER A 163      44.975  63.235  73.924  1.00  0.00           C
ATOM   2726  O   SER A 163      44.155  62.785  74.724  1.00  0.00           O
ATOM   2727  N   ASN A 164      45.575  62.435  73.024  1.00  0.00           N
ATOM   2729  CA  ASN A 164      45.035  61.125  72.645  1.00  0.00           C
ATOM   2731  CB  ASN A 164      44.335  61.225  71.264  1.00  0.00           C
ATOM   2734  CG  ASN A 164      43.005  61.995  71.224  1.00  0.00           C
ATOM   2735  OD1 ASN A 164      42.245  62.155  72.184  1.00  0.00           O
ATOM   2736  ND2 ASN A 164      42.745  62.535  70.005  1.00  0.00           N
ATOM   2739  C   ASN A 164      46.145  60.075  72.534  1.00  0.00           C
ATOM   2740  O   ASN A 164      46.005  59.085  71.824  1.00  0.00           O
ATOM   2741  N   GLU A 165      47.285  60.245  73.235  1.00  0.00           N
ATOM   2743  CA  GLU A 165      48.345  59.235  73.224  1.00  0.00           C
ATOM   2745  CB  GLU A 165      49.595  59.675  72.454  1.00  0.00           C
ATOM   2748  CG  GLU A 165      49.315  59.825  70.954  1.00  0.00           C
ATOM   2751  CD  GLU A 165      50.575  59.865  70.145  1.00  0.00           C
ATOM   2752  OE1 GLU A 165      51.705  59.675  70.674  1.00  0.00           O
ATOM   2753  OE2 GLU A 165      50.435  60.005  68.904  1.00  0.00           O
ATOM   2754  C   GLU A 165      48.745  58.905  74.625  1.00  0.00           C
ATOM   2755  O   GLU A 165      48.615  59.715  75.545  1.00  0.00           O
ATOM   2756  N   LEU A 166      49.245  57.695  74.835  1.00  0.00           N
ATOM   2758  CA  LEU A 166      49.895  57.395  76.085  1.00  0.00           C
ATOM   2760  CB  LEU A 166      48.895  56.915  77.154  1.00  0.00           C
ATOM   2763  CG  LEU A 166      49.535  56.475  78.484  1.00  0.00           C
ATOM   2765  CD1 LEU A 166      50.145  57.675  79.234  1.00  0.00           C
ATOM   2769  CD2 LEU A 166      48.485  55.745  79.304  1.00  0.00           C
ATOM   2773  C   LEU A 166      50.865  56.295  75.814  1.00  0.00           C
ATOM   2774  O   LEU A 166      50.555  55.325  75.134  1.00  0.00           O
ATOM   2775  N   HIS A 167      52.055  56.395  76.395  1.00  0.00           N
ATOM   2777  CA  HIS A 167      52.985  55.305  76.374  1.00  0.00           C
ATOM   2779  CB  HIS A 167      54.145  55.675  75.444  1.00  0.00           C
ATOM   2782  ND1 HIS A 167      53.635  55.155  73.065  1.00  0.00           N
ATOM   2783  CG  HIS A 167      53.715  56.085  74.085  1.00  0.00           C
ATOM   2784  CE1 HIS A 167      53.215  55.855  72.014  1.00  0.00           C
ATOM   2786  NE2 HIS A 167      53.075  57.175  72.294  1.00  0.00           N
ATOM   2788  CD2 HIS A 167      53.405  57.325  73.624  1.00  0.00           C
ATOM   2790  C   HIS A 167      53.465  55.195  77.785  1.00  0.00           C
ATOM   2791  O   HIS A 167      53.885  56.185  78.375  1.00  0.00           O
ATOM   2792  N   ILE A 168      53.425  53.995  78.384  1.00  0.00           N
ATOM   2794  CA  ILE A 168      54.155  53.725  79.604  1.00  0.00           C
ATOM   2796  CB  ILE A 168      53.325  53.585  80.904  1.00  0.00           C
ATOM   2798  CG2 ILE A 168      53.315  54.965  81.585  1.00  0.00           C
ATOM   2802  CG1 ILE A 168      51.855  53.135  80.724  1.00  0.00           C
ATOM   2805  CD  ILE A 168      51.685  51.625  80.535  1.00  0.00           C
ATOM   2809  C   ILE A 168      55.035  52.515  79.354  1.00  0.00           C
ATOM   2810  O   ILE A 168      54.585  51.495  78.844  1.00  0.00           O
ATOM   2811  N   SER A 169      56.325  52.595  79.734  1.00  0.00           N
ATOM   2813  CA  SER A 169      57.225  51.445  79.704  1.00  0.00           C
ATOM   2815  CB  SER A 169      58.265  51.485  78.544  1.00  0.00           C
ATOM   2818  OG  SER A 169      57.625  51.685  77.285  1.00  0.00           O
ATOM   2820  C   SER A 169      58.015  51.475  80.995  1.00  0.00           C
ATOM   2821  O   SER A 169      58.595  52.505  81.344  1.00  0.00           O
ATOM   2822  N   LYS A 170      58.065  50.365  81.785  1.00  0.00           N
ATOM   2824  CA  LYS A 170      58.985  50.345  82.925  1.00  0.00           C
ATOM   2826  CB  LYS A 170      58.575  49.425  84.105  1.00  0.00           C
ATOM   2829  CG  LYS A 170      58.365  47.945  83.755  1.00  0.00           C
ATOM   2832  CD  LYS A 170      57.965  47.105  84.975  1.00  0.00           C
ATOM   2835  CE  LYS A 170      56.605  47.515  85.545  1.00  0.00           C
ATOM   2838  NZ  LYS A 170      56.235  46.615  86.645  1.00  0.00           N
ATOM   2842  C   LYS A 170      60.425  50.105  82.505  1.00  0.00           C
ATOM   2843  O   LYS A 170      60.755  49.155  81.795  1.00  0.00           O
ATOM   2844  N   ASP A 171      61.315  51.005  82.964  1.00  0.00           N
ATOM   2846  CA  ASP A 171      62.705  51.035  82.554  1.00  0.00           C
ATOM   2848  CB  ASP A 171      63.225  52.495  82.554  1.00  0.00           C
ATOM   2851  CG  ASP A 171      64.565  52.615  81.854  1.00  0.00           C
ATOM   2852  OD1 ASP A 171      65.355  51.645  81.894  1.00  0.00           O
ATOM   2853  OD2 ASP A 171      64.875  53.725  81.374  1.00  0.00           O
ATOM   2854  C   ASP A 171      63.515  50.015  83.364  1.00  0.00           C
ATOM   2855  O   ASP A 171      63.965  50.205  84.505  1.00  0.00           O
ATOM   2856  N   LYS A 172      63.695  48.815  82.765  1.00  0.00           N
ATOM   2858  CA  LYS A 172      64.475  47.755  83.344  1.00  0.00           C
ATOM   2860  CB  LYS A 172      64.255  46.415  82.615  1.00  0.00           C
ATOM   2863  CG  LYS A 172      62.815  45.885  82.645  1.00  0.00           C
ATOM   2866  CD  LYS A 172      62.355  45.255  83.974  1.00  0.00           C
ATOM   2869  CE  LYS A 172      61.825  46.215  85.034  1.00  0.00           C
ATOM   2872  NZ  LYS A 172      61.175  45.425  86.114  1.00  0.00           N
ATOM   2876  C   LYS A 172      65.955  48.065  83.445  1.00  0.00           C
ATOM   2877  O   LYS A 172      66.575  47.705  84.444  1.00  0.00           O
ATOM   2878  N   ALA A 173      66.525  48.775  82.444  1.00  0.00           N
ATOM   2880  CA  ALA A 173      67.885  49.255  82.425  1.00  0.00           C
ATOM   2882  CB  ALA A 173      68.155  50.045  81.134  1.00  0.00           C
ATOM   2886  C   ALA A 173      68.185  50.125  83.634  1.00  0.00           C
ATOM   2887  O   ALA A 173      69.115  49.855  84.384  1.00  0.00           O
ATOM   2888  N   LEU A 174      67.325  51.125  83.904  1.00  0.00           N
ATOM   2890  CA  LEU A 174      67.515  52.025  85.034  1.00  0.00           C
ATOM   2892  CB  LEU A 174      66.475  53.165  84.935  1.00  0.00           C
ATOM   2895  CG  LEU A 174      66.835  54.485  85.644  1.00  0.00           C
ATOM   2897  CD1 LEU A 174      68.155  55.135  85.224  1.00  0.00           C
ATOM   2901  CD2 LEU A 174      65.705  55.475  85.355  1.00  0.00           C
ATOM   2905  C   LEU A 174      67.435  51.295  86.365  1.00  0.00           C
ATOM   2906  O   LEU A 174      68.245  51.475  87.274  1.00  0.00           O
ATOM   2907  N   GLN A 175      66.475  50.365  86.474  1.00  0.00           N
ATOM   2909  CA  GLN A 175      66.275  49.535  87.624  1.00  0.00           C
ATOM   2911  CB  GLN A 175      64.965  48.745  87.414  1.00  0.00           C
ATOM   2914  CG  GLN A 175      64.645  47.685  88.484  1.00  0.00           C
ATOM   2917  CD  GLN A 175      63.285  47.055  88.234  1.00  0.00           C
ATOM   2918  OE1 GLN A 175      63.155  45.845  87.995  1.00  0.00           O
ATOM   2919  NE2 GLN A 175      62.215  47.875  88.244  1.00  0.00           N
ATOM   2922  C   GLN A 175      67.445  48.615  87.995  1.00  0.00           C
ATOM   2923  O   GLN A 175      67.845  48.565  89.155  1.00  0.00           O
ATOM   2924  N   ARG A 176      68.075  47.905  87.044  1.00  0.00           N
ATOM   2926  CA  ARG A 176      69.145  46.985  87.404  1.00  0.00           C
ATOM   2928  CB  ARG A 176      69.315  45.825  86.374  1.00  0.00           C
ATOM   2931  CG  ARG A 176      70.175  46.075  85.104  1.00  0.00           C
ATOM   2934  CD  ARG A 176      69.395  46.235  83.804  1.00  0.00           C
ATOM   2937  NE  ARG A 176      68.625  44.985  83.535  1.00  0.00           N
ATOM   2939  CZ  ARG A 176      67.815  44.825  82.475  1.00  0.00           C
ATOM   2940  NH1 ARG A 176      67.615  45.835  81.655  1.00  0.00           N
ATOM   2943  NH2 ARG A 176      67.175  43.705  82.245  1.00  0.00           N
ATOM   2946  C   ARG A 176      70.465  47.705  87.634  1.00  0.00           C
ATOM   2947  O   ARG A 176      71.385  47.155  88.255  1.00  0.00           O
ATOM   2948  N   GLN A 177      70.575  48.965  87.164  1.00  0.00           N
ATOM   2950  CA  GLN A 177      71.775  49.795  87.285  1.00  0.00           C
ATOM   2952  CB  GLN A 177      71.915  50.685  86.024  1.00  0.00           C
ATOM   2955  CG  GLN A 177      72.265  49.985  84.695  1.00  0.00           C
ATOM   2958  CD  GLN A 177      73.585  49.225  84.794  1.00  0.00           C
ATOM   2959  OE1 GLN A 177      74.655  49.805  85.005  1.00  0.00           O
ATOM   2960  NE2 GLN A 177      73.535  47.885  84.645  1.00  0.00           N
ATOM   2963  C   GLN A 177      71.725  50.745  88.474  1.00  0.00           C
ATOM   2964  O   GLN A 177      72.635  51.555  88.694  1.00  0.00           O
ATOM   2965  N   PHE A 178      70.635  50.685  89.264  1.00  0.00           N
ATOM   2967  CA  PHE A 178      70.455  51.445  90.475  1.00  0.00           C
ATOM   2969  CB  PHE A 178      69.005  51.235  90.965  1.00  0.00           C
ATOM   2972  CG  PHE A 178      68.595  52.225  92.005  1.00  0.00           C
ATOM   2973  CD1 PHE A 178      68.615  53.585  91.675  1.00  0.00           C
ATOM   2975  CE1 PHE A 178      68.295  54.555  92.624  1.00  0.00           C
ATOM   2977  CZ  PHE A 178      67.895  54.165  93.904  1.00  0.00           C
ATOM   2979  CD2 PHE A 178      68.155  51.835  93.274  1.00  0.00           C
ATOM   2981  CE2 PHE A 178      67.805  52.805  94.234  1.00  0.00           C
ATOM   2983  C   PHE A 178      71.495  51.055  91.535  1.00  0.00           C
ATOM   2984  O   PHE A 178      71.705  49.875  91.774  1.00  0.00           O
ATOM   2985  N   THR A 179      72.185  52.045  92.134  1.00  0.00           N
ATOM   2987  CA  THR A 179      73.385  51.825  92.925  1.00  0.00           C
ATOM   2989  CB  THR A 179      74.655  52.335  92.215  1.00  0.00           C
ATOM   2991  OG1 THR A 179      75.865  52.055  92.925  1.00  0.00           O
ATOM   2993  CG2 THR A 179      74.575  53.845  91.974  1.00  0.00           C
ATOM   2997  C   THR A 179      73.225  52.425  94.315  1.00  0.00           C
ATOM   2998  O   THR A 179      73.905  52.035  95.265  1.00  0.00           O
ATOM   2999  N   LEU A 180      72.245  53.325  94.474  1.00  0.00           N
ATOM   3001  CA  LEU A 180      71.955  54.015  95.704  1.00  0.00           C
ATOM   3003  CB  LEU A 180      71.535  55.475  95.434  1.00  0.00           C
ATOM   3006  CG  LEU A 180      72.625  56.305  94.724  1.00  0.00           C
ATOM   3008  CD1 LEU A 180      72.105  57.715  94.505  1.00  0.00           C
ATOM   3012  CD2 LEU A 180      73.945  56.425  95.504  1.00  0.00           C
ATOM   3016  C   LEU A 180      70.885  53.335  96.524  1.00  0.00           C
ATOM   3017  O   LEU A 180      70.165  52.435  96.074  1.00  0.00           O
ATOM   3018  N   ASP A 181      70.775  53.745  97.794  1.00  0.00           N
ATOM   3020  CA  ASP A 181      69.795  53.315  98.755  1.00  0.00           C
ATOM   3022  CB  ASP A 181      70.225  53.885 100.134  1.00  0.00           C
ATOM   3025  CG  ASP A 181      71.595  53.335 100.464  1.00  0.00           C
ATOM   3026  OD1 ASP A 181      71.805  52.105 100.335  1.00  0.00           O
ATOM   3027  OD2 ASP A 181      72.495  54.125 100.834  1.00  0.00           O
ATOM   3028  C   ASP A 181      68.355  53.685  98.404  1.00  0.00           C
ATOM   3029  O   ASP A 181      67.425  52.915  98.654  1.00  0.00           O
ATOM   3030  N   ASP A 182      68.125  54.895  97.855  1.00  0.00           N
ATOM   3032  CA  ASP A 182      66.815  55.455  97.664  1.00  0.00           C
ATOM   3034  CB  ASP A 182      66.155  55.965  98.994  1.00  0.00           C
ATOM   3037  CG  ASP A 182      66.905  57.035  99.764  1.00  0.00           C
ATOM   3038  OD1 ASP A 182      68.145  57.195  99.565  1.00  0.00           O
ATOM   3039  OD2 ASP A 182      66.285  57.695 100.644  1.00  0.00           O
ATOM   3040  C   ASP A 182      66.925  56.535  96.594  1.00  0.00           C
ATOM   3041  O   ASP A 182      68.015  56.925  96.175  1.00  0.00           O
ATOM   3042  N   VAL A 183      65.775  57.015  96.085  1.00  0.00           N
ATOM   3044  CA  VAL A 183      65.705  58.255  95.355  1.00  0.00           C
ATOM   3046  CB  VAL A 183      65.375  58.135  93.874  1.00  0.00           C
ATOM   3048  CG1 VAL A 183      66.535  57.435  93.175  1.00  0.00           C
ATOM   3052  CG2 VAL A 183      64.115  57.305  93.644  1.00  0.00           C
ATOM   3056  C   VAL A 183      64.685  59.135  96.004  1.00  0.00           C
ATOM   3057  O   VAL A 183      63.645  58.675  96.434  1.00  0.00           O
ATOM   3058  N   SER A 184      64.985  60.425  96.154  1.00  0.00           N
ATOM   3060  CA  SER A 184      64.085  61.355  96.844  1.00  0.00           C
ATOM   3062  CB  SER A 184      64.795  61.885  98.115  1.00  0.00           C
ATOM   3065  OG  SER A 184      65.325  60.805  98.874  1.00  0.00           O
ATOM   3067  C   SER A 184      63.775  62.505  95.904  1.00  0.00           C
ATOM   3068  O   SER A 184      62.675  63.035  95.805  1.00  0.00           O
ATOM   3069  N   GLY A 185      64.775  62.875  95.084  1.00  0.00           N
ATOM   3071  CA  GLY A 185      64.605  63.865  94.044  1.00  0.00           C
ATOM   3074  C   GLY A 185      65.215  63.365  92.785  1.00  0.00           C
ATOM   3075  O   GLY A 185      65.975  62.395  92.774  1.00  0.00           O
ATOM   3076  N   ALA A 186      64.945  64.065  91.675  1.00  0.00           N
ATOM   3078  CA  ALA A 186      65.575  63.805  90.414  1.00  0.00           C
ATOM   3080  CB  ALA A 186      65.015  62.565  89.695  1.00  0.00           C
ATOM   3084  C   ALA A 186      65.425  65.065  89.594  1.00  0.00           C
ATOM   3085  O   ALA A 186      64.705  65.985  89.984  1.00  0.00           O
ATOM   3086  N   GLU A 187      66.165  65.145  88.484  1.00  0.00           N
ATOM   3088  CA  GLU A 187      66.185  66.285  87.604  1.00  0.00           C
ATOM   3090  CB  GLU A 187      67.105  67.445  88.104  1.00  0.00           C
ATOM   3093  CG  GLU A 187      66.345  68.605  88.774  1.00  0.00           C
ATOM   3096  CD  GLU A 187      65.555  69.435  87.765  1.00  0.00           C
ATOM   3097  OE1 GLU A 187      64.405  69.045  87.435  1.00  0.00           O
ATOM   3098  OE2 GLU A 187      66.095  70.465  87.294  1.00  0.00           O
ATOM   3099  C   GLU A 187      66.665  65.805  86.255  1.00  0.00           C
ATOM   3100  O   GLU A 187      67.155  64.685  86.094  1.00  0.00           O
ATOM   3101  N   PHE A 188      66.525  66.645  85.224  1.00  0.00           N
ATOM   3103  CA  PHE A 188      67.015  66.325  83.904  1.00  0.00           C
ATOM   3105  CB  PHE A 188      65.835  66.185  82.934  1.00  0.00           C
ATOM   3108  CG  PHE A 188      66.245  65.675  81.574  1.00  0.00           C
ATOM   3109  CD1 PHE A 188      66.655  64.345  81.384  1.00  0.00           C
ATOM   3111  CE1 PHE A 188      66.935  63.845  80.115  1.00  0.00           C
ATOM   3113  CZ  PHE A 188      66.845  64.695  79.004  1.00  0.00           C
ATOM   3115  CD2 PHE A 188      66.185  66.525  80.454  1.00  0.00           C
ATOM   3117  CE2 PHE A 188      66.505  66.035  79.175  1.00  0.00           C
ATOM   3119  C   PHE A 188      67.935  67.405  83.404  1.00  0.00           C
ATOM   3120  O   PHE A 188      67.635  68.595  83.484  1.00  0.00           O
ATOM   3121  N   ASN A 189      69.085  67.015  82.824  1.00  0.00           N
ATOM   3123  CA  ASN A 189      69.955  67.975  82.215  1.00  0.00           C
ATOM   3125  CB  ASN A 189      71.375  67.745  82.765  1.00  0.00           C
ATOM   3128  CG  ASN A 189      72.325  68.855  82.384  1.00  0.00           C
ATOM   3129  OD1 ASN A 189      72.285  69.425  81.294  1.00  0.00           O
ATOM   3130  ND2 ASN A 189      73.195  69.215  83.354  1.00  0.00           N
ATOM   3133  C   ASN A 189      69.855  67.845  80.714  1.00  0.00           C
ATOM   3134  O   ASN A 189      70.345  66.905  80.104  1.00  0.00           O
ATOM   3135  N   GLN A 190      69.155  68.815  80.075  1.00  0.00           N
ATOM   3137  CA  GLN A 190      68.875  68.795  78.655  1.00  0.00           C
ATOM   3139  CB  GLN A 190      67.845  69.885  78.255  1.00  0.00           C
ATOM   3142  CG  GLN A 190      66.425  69.665  78.844  1.00  0.00           C
ATOM   3145  CD  GLN A 190      65.435  70.775  78.454  1.00  0.00           C
ATOM   3146  OE1 GLN A 190      65.485  71.325  77.355  1.00  0.00           O
ATOM   3147  NE2 GLN A 190      64.465  71.085  79.344  1.00  0.00           N
ATOM   3150  C   GLN A 190      70.115  68.835  77.765  1.00  0.00           C
ATOM   3151  O   GLN A 190      70.245  68.045  76.845  1.00  0.00           O
ATOM   3152  N   GLN A 191      71.095  69.715  78.095  1.00  0.00           N
ATOM   3154  CA  GLN A 191      72.385  69.765  77.414  1.00  0.00           C
ATOM   3156  CB  GLN A 191      73.305  70.875  77.984  1.00  0.00           C
ATOM   3159  CG  GLN A 191      72.865  72.325  77.704  1.00  0.00           C
ATOM   3162  CD  GLN A 191      73.905  73.365  78.144  1.00  0.00           C
ATOM   3163  OE1 GLN A 191      73.675  74.565  78.045  1.00  0.00           O
ATOM   3164  NE2 GLN A 191      75.075  72.905  78.624  1.00  0.00           N
ATOM   3167  C   GLN A 191      73.225  68.515  77.505  1.00  0.00           C
ATOM   3168  O   GLN A 191      73.935  68.125  76.574  1.00  0.00           O
ATOM   3169  N   LYS A 192      73.255  67.875  78.685  1.00  0.00           N
ATOM   3171  CA  LYS A 192      74.025  66.655  78.844  1.00  0.00           C
ATOM   3173  CB  LYS A 192      74.395  66.485  80.324  1.00  0.00           C
ATOM   3176  CG  LYS A 192      75.685  67.215  80.714  1.00  0.00           C
ATOM   3179  CD  LYS A 192      75.605  68.745  80.744  1.00  0.00           C
ATOM   3182  CE  LYS A 192      76.805  69.385  81.444  1.00  0.00           C
ATOM   3185  NZ  LYS A 192      76.985  68.775  82.785  1.00  0.00           N
ATOM   3189  C   LYS A 192      73.325  65.425  78.344  1.00  0.00           C
ATOM   3190  O   LYS A 192      73.945  64.435  77.944  1.00  0.00           O
ATOM   3191  N   ASN A 193      71.985  65.475  78.414  1.00  0.00           N
ATOM   3193  CA  ASN A 193      71.035  64.425  78.144  1.00  0.00           C
ATOM   3195  CB  ASN A 193      71.265  63.755  76.764  1.00  0.00           C
ATOM   3198  CG  ASN A 193      70.105  62.865  76.354  1.00  0.00           C
ATOM   3199  OD1 ASN A 193      70.255  61.725  75.925  1.00  0.00           O
ATOM   3200  ND2 ASN A 193      68.875  63.395  76.554  1.00  0.00           N
ATOM   3203  C   ASN A 193      70.915  63.425  79.285  1.00  0.00           C
ATOM   3204  O   ASN A 193      70.355  62.335  79.155  1.00  0.00           O
ATOM   3205  N   THR A 194      71.425  63.775  80.475  1.00  0.00           N
ATOM   3207  CA  THR A 194      71.595  62.865  81.574  1.00  0.00           C
ATOM   3209  CB  THR A 194      72.985  62.945  82.204  1.00  0.00           C
ATOM   3211  OG1 THR A 194      73.325  64.295  82.475  1.00  0.00           O
ATOM   3213  CG2 THR A 194      74.005  62.395  81.204  1.00  0.00           C
ATOM   3217  C   THR A 194      70.525  63.165  82.604  1.00  0.00           C
ATOM   3218  O   THR A 194      70.005  64.275  82.694  1.00  0.00           O
ATOM   3219  N   LEU A 195      70.205  62.175  83.445  1.00  0.00           N
ATOM   3221  CA  LEU A 195      69.425  62.395  84.634  1.00  0.00           C
ATOM   3223  CB  LEU A 195      68.645  61.105  85.044  1.00  0.00           C
ATOM   3226  CG  LEU A 195      67.585  60.675  84.005  1.00  0.00           C
ATOM   3228  CD1 LEU A 195      67.095  59.235  84.225  1.00  0.00           C
ATOM   3232  CD2 LEU A 195      66.385  61.625  84.015  1.00  0.00           C
ATOM   3236  C   LEU A 195      70.325  62.835  85.774  1.00  0.00           C
ATOM   3237  O   LEU A 195      71.445  62.365  85.934  1.00  0.00           O
ATOM   3238  N   LEU A 196      69.805  63.735  86.624  1.00  0.00           N
ATOM   3240  CA  LEU A 196      70.285  63.865  87.975  1.00  0.00           C
ATOM   3242  CB  LEU A 196      70.305  65.315  88.504  1.00  0.00           C
ATOM   3245  CG  LEU A 196      71.145  66.285  87.654  1.00  0.00           C
ATOM   3247  CD1 LEU A 196      70.965  67.725  88.144  1.00  0.00           C
ATOM   3251  CD2 LEU A 196      72.625  65.865  87.624  1.00  0.00           C
ATOM   3255  C   LEU A 196      69.345  63.065  88.844  1.00  0.00           C
ATOM   3256  O   LEU A 196      68.135  63.135  88.714  1.00  0.00           O
ATOM   3257  N   VAL A 197      69.915  62.275  89.745  1.00  0.00           N
ATOM   3259  CA  VAL A 197      69.145  61.465  90.654  1.00  0.00           C
ATOM   3261  CB  VAL A 197      69.265  59.985  90.274  1.00  0.00           C
ATOM   3263  CG1 VAL A 197      68.555  59.115  91.315  1.00  0.00           C
ATOM   3267  CG2 VAL A 197      68.645  59.735  88.884  1.00  0.00           C
ATOM   3271  C   VAL A 197      69.665  61.785  92.044  1.00  0.00           C
ATOM   3272  O   VAL A 197      70.875  61.925  92.224  1.00  0.00           O
ATOM   3273  N   LEU A 198      68.785  61.965  93.054  1.00  0.00           N
ATOM   3275  CA  LEU A 198      69.185  62.335  94.404  1.00  0.00           C
ATOM   3277  CB  LEU A 198      68.435  63.615  94.835  1.00  0.00           C
ATOM   3280  CG  LEU A 198      68.905  64.205  96.175  1.00  0.00           C
ATOM   3282  CD1 LEU A 198      68.805  65.735  96.154  1.00  0.00           C
ATOM   3286  CD2 LEU A 198      68.125  63.725  97.384  1.00  0.00           C
ATOM   3290  C   LEU A 198      68.825  61.225  95.384  1.00  0.00           C
ATOM   3291  O   LEU A 198      67.725  60.715  95.294  1.00  0.00           O
ATOM   3292  N   SER A 199      69.705  60.885  96.365  1.00  0.00           N
ATOM   3294  CA  SER A 199      69.425  59.955  97.464  1.00  0.00           C
ATOM   3296  CB  SER A 199      70.405  58.755  97.435  1.00  0.00           C
ATOM   3299  OG  SER A 199      70.425  57.915  98.594  1.00  0.00           O
ATOM   3301  C   SER A 199      69.485  60.615  98.844  1.00  0.00           C
ATOM   3302  O   SER A 199      70.485  61.245  99.214  1.00  0.00           O
ATOM   3303  N   HIS A 200      68.415  60.475  99.645  1.00  0.00           N
ATOM   3305  CA  HIS A 200      68.395  60.865 101.044  1.00  0.00           C
ATOM   3307  CB  HIS A 200      66.945  60.895 101.574  1.00  0.00           C
ATOM   3310  ND1 HIS A 200      65.945  62.435 103.175  1.00  0.00           N
ATOM   3311  CG  HIS A 200      66.715  61.315 102.995  1.00  0.00           C
ATOM   3312  CE1 HIS A 200      65.445  62.325 104.384  1.00  0.00           C
ATOM   3314  NE2 HIS A 200      65.885  61.215 105.005  1.00  0.00           N
ATOM   3316  CD2 HIS A 200      66.705  60.545 104.124  1.00  0.00           C
ATOM   3318  C   HIS A 200      69.255  60.005 101.954  1.00  0.00           C
ATOM   3319  O   HIS A 200      70.025  60.495 102.785  1.00  0.00           O
ATOM   3320  N   GLU A 201      69.175  58.665 101.834  1.00  0.00           N
ATOM   3322  CA  GLU A 201      69.875  57.745 102.724  1.00  0.00           C
ATOM   3324  CB  GLU A 201      69.225  56.345 102.664  1.00  0.00           C
ATOM   3327  CG  GLU A 201      67.785  56.285 103.244  1.00  0.00           C
ATOM   3330  CD  GLU A 201      67.695  56.255 104.764  1.00  0.00           C
ATOM   3331  OE1 GLU A 201      68.625  56.725 105.475  1.00  0.00           O
ATOM   3332  OE2 GLU A 201      66.645  55.755 105.265  1.00  0.00           O
ATOM   3333  C   GLU A 201      71.375  57.625 102.495  1.00  0.00           C
ATOM   3334  O   GLU A 201      72.185  57.755 103.414  1.00  0.00           O
ATOM   3335  N   SER A 202      71.775  57.445 101.214  1.00  0.00           N
ATOM   3337  CA  SER A 202      73.175  57.355 100.784  1.00  0.00           C
ATOM   3339  CB  SER A 202      73.325  57.015  99.274  1.00  0.00           C
ATOM   3342  OG  SER A 202      74.685  56.705  98.944  1.00  0.00           O
ATOM   3344  C   SER A 202      73.895  58.645 101.035  1.00  0.00           C
ATOM   3345  O   SER A 202      75.045  58.685 101.484  1.00  0.00           O
ATOM   3346  N   ARG A 203      73.195  59.765 100.764  1.00  0.00           N
ATOM   3348  CA  ARG A 203      73.725  61.085 100.925  1.00  0.00           C
ATOM   3350  CB  ARG A 203      74.405  61.425 102.274  1.00  0.00           C
ATOM   3353  CG  ARG A 203      73.505  61.245 103.514  1.00  0.00           C
ATOM   3356  CD  ARG A 203      74.345  60.905 104.745  1.00  0.00           C
ATOM   3359  NE  ARG A 203      73.555  61.225 105.974  1.00  0.00           N
ATOM   3361  CZ  ARG A 203      74.105  61.475 107.154  1.00  0.00           C
ATOM   3362  NH1 ARG A 203      75.405  61.425 107.315  1.00  0.00           N
ATOM   3365  NH2 ARG A 203      73.345  61.735 108.194  1.00  0.00           N
ATOM   3368  C   ARG A 203      74.565  61.455  99.724  1.00  0.00           C
ATOM   3369  O   ARG A 203      75.745  61.805  99.844  1.00  0.00           O
ATOM   3370  N   ALA A 204      73.945  61.395  98.535  1.00  0.00           N
ATOM   3372  CA  ALA A 204      74.605  61.645  97.285  1.00  0.00           C
ATOM   3374  CB  ALA A 204      75.265  60.345  96.785  1.00  0.00           C
ATOM   3378  C   ALA A 204      73.615  62.155  96.245  1.00  0.00           C
ATOM   3379  O   ALA A 204      72.445  61.795  96.255  1.00  0.00           O
ATOM   3380  N   LEU A 205      74.105  62.965  95.274  1.00  0.00           N
ATOM   3382  CA  LEU A 205      73.445  63.265  94.015  1.00  0.00           C
ATOM   3384  CB  LEU A 205      73.405  64.795  93.704  1.00  0.00           C
ATOM   3387  CG  LEU A 205      72.575  65.325  92.514  1.00  0.00           C
ATOM   3389  CD1 LEU A 205      71.065  65.205  92.744  1.00  0.00           C
ATOM   3393  CD2 LEU A 205      72.905  66.815  92.294  1.00  0.00           C
ATOM   3397  C   LEU A 205      74.305  62.615  92.954  1.00  0.00           C
ATOM   3398  O   LEU A 205      75.535  62.735  92.984  1.00  0.00           O
ATOM   3399  N   GLN A 206      73.725  61.915  91.984  1.00  0.00           N
ATOM   3401  CA  GLN A 206      74.485  61.315  90.904  1.00  0.00           C
ATOM   3403  CB  GLN A 206      74.445  59.765  90.844  1.00  0.00           C
ATOM   3406  CG  GLN A 206      74.975  59.085  92.134  1.00  0.00           C
ATOM   3409  CD  GLN A 206      74.955  57.555  92.024  1.00  0.00           C
ATOM   3410  OE1 GLN A 206      73.995  56.985  91.505  1.00  0.00           O
ATOM   3411  NE2 GLN A 206      76.015  56.875  92.505  1.00  0.00           N
ATOM   3414  C   GLN A 206      74.005  61.865  89.594  1.00  0.00           C
ATOM   3415  O   GLN A 206      72.805  62.075  89.404  1.00  0.00           O
ATOM   3416  N   GLU A 207      74.945  62.065  88.675  1.00  0.00           N
ATOM   3418  CA  GLU A 207      74.605  62.275  87.285  1.00  0.00           C
ATOM   3420  CB  GLU A 207      75.625  63.245  86.624  1.00  0.00           C
ATOM   3423  CG  GLU A 207      75.075  63.895  85.335  1.00  0.00           C
ATOM   3426  CD  GLU A 207      75.965  64.975  84.724  1.00  0.00           C
ATOM   3427  OE1 GLU A 207      77.075  65.265  85.244  1.00  0.00           O
ATOM   3428  OE2 GLU A 207      75.515  65.565  83.714  1.00  0.00           O
ATOM   3429  C   GLU A 207      74.605  60.885  86.664  1.00  0.00           C
ATOM   3430  O   GLU A 207      75.555  60.105  86.804  1.00  0.00           O
ATOM   3431  N   VAL A 208      73.475  60.485  86.065  1.00  0.00           N
ATOM   3433  CA  VAL A 208      73.225  59.115  85.634  1.00  0.00           C
ATOM   3435  CB  VAL A 208      72.165  58.395  86.484  1.00  0.00           C
ATOM   3437  CG1 VAL A 208      72.025  56.915  86.065  1.00  0.00           C
ATOM   3441  CG2 VAL A 208      72.575  58.445  87.964  1.00  0.00           C
ATOM   3445  C   VAL A 208      72.785  59.235  84.204  1.00  0.00           C
ATOM   3446  O   VAL A 208      71.985  60.095  83.844  1.00  0.00           O
ATOM   3447  N   THR A 209      73.295  58.415  83.284  1.00  0.00           N
ATOM   3449  CA  THR A 209      72.815  58.455  81.904  1.00  0.00           C
ATOM   3451  CB  THR A 209      73.835  57.905  80.914  1.00  0.00           C
ATOM   3453  OG1 THR A 209      73.495  58.135  79.555  1.00  0.00           O
ATOM   3455  CG2 THR A 209      73.975  56.405  81.134  1.00  0.00           C
ATOM   3459  C   THR A 209      71.475  57.725  81.815  1.00  0.00           C
ATOM   3460  O   THR A 209      70.995  57.095  82.744  1.00  0.00           O
ATOM   3461  N   LEU A 210      70.825  57.775  80.644  1.00  0.00           N
ATOM   3463  CA  LEU A 210      69.495  57.215  80.444  1.00  0.00           C
ATOM   3465  CB  LEU A 210      68.955  57.665  79.074  1.00  0.00           C
ATOM   3468  CG  LEU A 210      68.935  59.185  78.874  1.00  0.00           C
ATOM   3470  CD1 LEU A 210      68.305  59.495  77.514  1.00  0.00           C
ATOM   3474  CD2 LEU A 210      68.165  59.885  80.005  1.00  0.00           C
ATOM   3478  C   LEU A 210      69.485  55.705  80.454  1.00  0.00           C
ATOM   3479  O   LEU A 210      68.435  55.075  80.545  1.00  0.00           O
ATOM   3480  N   VAL A 211      70.665  55.085  80.355  1.00  0.00           N
ATOM   3482  CA  VAL A 211      70.835  53.645  80.364  1.00  0.00           C
ATOM   3484  CB  VAL A 211      71.825  53.235  79.285  1.00  0.00           C
ATOM   3486  CG1 VAL A 211      71.495  54.045  78.014  1.00  0.00           C
ATOM   3490  CG2 VAL A 211      73.305  53.425  79.654  1.00  0.00           C
ATOM   3494  C   VAL A 211      71.315  53.165  81.725  1.00  0.00           C
ATOM   3495  O   VAL A 211      71.565  51.985  81.935  1.00  0.00           O
ATOM   3496  N   GLY A 212      71.445  54.095  82.704  1.00  0.00           N
ATOM   3498  CA  GLY A 212      71.595  53.755  84.105  1.00  0.00           C
ATOM   3501  C   GLY A 212      73.015  53.735  84.584  1.00  0.00           C
ATOM   3502  O   GLY A 212      73.275  53.615  85.774  1.00  0.00           O
ATOM   3503  N   GLU A 213      73.995  53.945  83.675  1.00  0.00           N
ATOM   3505  CA  GLU A 213      75.375  54.185  84.044  1.00  0.00           C
ATOM   3507  CB  GLU A 213      76.285  54.325  82.785  1.00  0.00           C
ATOM   3510  CG  GLU A 213      77.025  55.685  82.594  1.00  0.00           C
ATOM   3513  CD  GLU A 213      77.845  55.755  81.325  1.00  0.00           C
ATOM   3514  OE1 GLU A 213      79.085  55.595  81.414  1.00  0.00           O
ATOM   3515  OE2 GLU A 213      77.265  56.035  80.244  1.00  0.00           O
ATOM   3516  C   GLU A 213      75.505  55.435  84.914  1.00  0.00           C
ATOM   3517  O   GLU A 213      74.895  56.465  84.624  1.00  0.00           O
ATOM   3518  N   VAL A 214      76.315  55.385  85.984  1.00  0.00           N
ATOM   3520  CA  VAL A 214      76.655  56.565  86.754  1.00  0.00           C
ATOM   3522  CB  VAL A 214      76.745  56.255  88.234  1.00  0.00           C
ATOM   3524  CG1 VAL A 214      77.095  57.535  89.024  1.00  0.00           C
ATOM   3528  CG2 VAL A 214      75.425  55.625  88.725  1.00  0.00           C
ATOM   3532  C   VAL A 214      77.995  57.095  86.264  1.00  0.00           C
ATOM   3533  O   VAL A 214      79.025  56.455  86.424  1.00  0.00           O
ATOM   3534  N   ILE A 215      77.995  58.295  85.654  1.00  0.00           N
ATOM   3536  CA  ILE A 215      79.215  58.935  85.164  1.00  0.00           C
ATOM   3538  CB  ILE A 215      78.925  59.855  83.974  1.00  0.00           C
ATOM   3540  CG2 ILE A 215      78.695  58.975  82.724  1.00  0.00           C
ATOM   3544  CG1 ILE A 215      77.755  60.865  84.194  1.00  0.00           C
ATOM   3547  CD  ILE A 215      76.365  60.405  83.745  1.00  0.00           C
ATOM   3551  C   ILE A 215      79.935  59.685  86.284  1.00  0.00           C
ATOM   3552  O   ILE A 215      81.145  59.895  86.264  1.00  0.00           O
ATOM   3553  N   GLY A 216      79.205  60.105  87.344  1.00  0.00           N
ATOM   3555  CA  GLY A 216      79.845  60.715  88.495  1.00  0.00           C
ATOM   3558  C   GLY A 216      78.855  60.965  89.575  1.00  0.00           C
ATOM   3559  O   GLY A 216      77.645  60.855  89.384  1.00  0.00           O
ATOM   3560  N   GLU A 217      79.365  61.305  90.764  1.00  0.00           N
ATOM   3562  CA  GLU A 217      78.545  61.365  91.944  1.00  0.00           C
ATOM   3564  CB  GLU A 217      78.425  60.005  92.634  1.00  0.00           C
ATOM   3567  CG  GLU A 217      79.625  59.475  93.434  1.00  0.00           C
ATOM   3570  CD  GLU A 217      79.105  58.325  94.274  1.00  0.00           C
ATOM   3571  OE1 GLU A 217      79.055  58.465  95.524  1.00  0.00           O
ATOM   3572  OE2 GLU A 217      78.645  57.315  93.685  1.00  0.00           O
ATOM   3573  C   GLU A 217      79.085  62.365  92.925  1.00  0.00           C
ATOM   3574  O   GLU A 217      80.245  62.735  92.884  1.00  0.00           O
ATOM   3575  N   MET A 218      78.185  62.835  93.794  1.00  0.00           N
ATOM   3577  CA  MET A 218      78.425  63.845  94.794  1.00  0.00           C
ATOM   3579  CB  MET A 218      77.275  64.875  94.754  1.00  0.00           C
ATOM   3582  CG  MET A 218      77.535  66.085  95.665  1.00  0.00           C
ATOM   3585  SD  MET A 218      76.485  66.275  97.075  1.00  0.00           S
ATOM   3586  CE  MET A 218      75.055  66.555  95.995  1.00  0.00           C
ATOM   3590  C   MET A 218      78.335  63.205  96.154  1.00  0.00           C
ATOM   3591  O   MET A 218      77.515  62.325  96.365  1.00  0.00           O
ATOM   3592  N   SER A 219      79.135  63.675  97.114  1.00  0.00           N
ATOM   3594  CA  SER A 219      78.995  63.285  98.504  1.00  0.00           C
ATOM   3596  CB  SER A 219      80.315  62.965  99.234  1.00  0.00           C
ATOM   3599  OG  SER A 219      81.075  62.015  98.504  1.00  0.00           O
ATOM   3601  C   SER A 219      78.435  64.465  99.214  1.00  0.00           C
ATOM   3602  O   SER A 219      79.045  65.535  99.204  1.00  0.00           O
ATOM   3603  N   LEU A 220      77.275  64.305  99.874  1.00  0.00           N
ATOM   3605  CA  LEU A 220      76.665  65.395 100.615  1.00  0.00           C
ATOM   3607  CB  LEU A 220      75.135  65.245 100.834  1.00  0.00           C
ATOM   3610  CG  LEU A 220      74.195  64.675  99.754  1.00  0.00           C
ATOM   3612  CD1 LEU A 220      72.885  64.185 100.355  1.00  0.00           C
ATOM   3616  CD2 LEU A 220      73.775  65.695  98.734  1.00  0.00           C
ATOM   3620  C   LEU A 220      77.315  65.545 101.994  1.00  0.00           C
ATOM   3621  O   LEU A 220      76.655  65.735 103.014  1.00  0.00           O
ATOM   3622  N   THR A 221      78.645  65.385 102.084  1.00  0.00           N
ATOM   3624  CA  THR A 221      79.325  65.105 103.325  1.00  0.00           C
ATOM   3626  CB  THR A 221      80.345  63.975 103.234  1.00  0.00           C
ATOM   3628  OG1 THR A 221      81.255  64.175 102.164  1.00  0.00           O
ATOM   3630  CG2 THR A 221      79.565  62.675 102.984  1.00  0.00           C
ATOM   3634  C   THR A 221      80.025  66.345 103.834  1.00  0.00           C
ATOM   3635  O   THR A 221      80.425  67.215 103.065  1.00  0.00           O
ATOM   3636  N   LYS A 222      80.215  66.415 105.164  1.00  0.00           N
ATOM   3638  CA  LYS A 222      80.625  67.595 105.895  1.00  0.00           C
ATOM   3640  CB  LYS A 222      80.955  67.195 107.355  1.00  0.00           C
ATOM   3643  CG  LYS A 222      79.775  66.605 108.144  1.00  0.00           C
ATOM   3646  CD  LYS A 222      80.175  65.935 109.464  1.00  0.00           C
ATOM   3649  CE  LYS A 222      81.165  66.735 110.324  1.00  0.00           C
ATOM   3652  NZ  LYS A 222      81.575  65.895 111.465  1.00  0.00           N
ATOM   3656  C   LYS A 222      81.865  68.335 105.395  1.00  0.00           C
ATOM   3657  O   LYS A 222      81.955  69.545 105.514  1.00  0.00           O
ATOM   3658  N   GLY A 223      82.875  67.605 104.894  1.00  0.00           N
ATOM   3660  CA  GLY A 223      84.165  68.185 104.534  1.00  0.00           C
ATOM   3663  C   GLY A 223      84.315  68.355 103.065  1.00  0.00           C
ATOM   3664  O   GLY A 223      85.365  68.755 102.575  1.00  0.00           O
ATOM   3665  N   SER A 224      83.285  67.985 102.285  1.00  0.00           N
ATOM   3667  CA  SER A 224      83.285  68.135 100.844  1.00  0.00           C
ATOM   3669  CB  SER A 224      82.385  67.035 100.194  1.00  0.00           C
ATOM   3672  OG  SER A 224      83.035  65.755 100.224  1.00  0.00           O
ATOM   3674  C   SER A 224      82.805  69.535 100.495  1.00  0.00           C
ATOM   3675  O   SER A 224      81.955  70.075 101.185  1.00  0.00           O
ATOM   3676  N   ARG A 225      83.345  70.235  99.474  1.00  0.00           N
ATOM   3678  CA  ARG A 225      82.615  71.245  98.714  1.00  0.00           C
ATOM   3680  CB  ARG A 225      81.375  70.665  97.975  1.00  0.00           C
ATOM   3683  CG  ARG A 225      81.705  69.465  97.065  1.00  0.00           C
ATOM   3686  CD  ARG A 225      82.795  69.755  96.014  1.00  0.00           C
ATOM   3689  NE  ARG A 225      83.285  68.455  95.464  1.00  0.00           N
ATOM   3691  CZ  ARG A 225      83.955  67.525  96.134  1.00  0.00           C
ATOM   3692  NH1 ARG A 225      84.365  67.725  97.364  1.00  0.00           N
ATOM   3695  NH2 ARG A 225      84.185  66.335  95.624  1.00  0.00           N
ATOM   3698  C   ARG A 225      82.235  72.525  99.444  1.00  0.00           C
ATOM   3699  O   ARG A 225      81.425  73.305  98.965  1.00  0.00           O
ATOM   3700  N   GLY A 226      82.835  72.795 100.615  1.00  0.00           N
ATOM   3702  CA  GLY A 226      82.455  73.965 101.395  1.00  0.00           C
ATOM   3705  C   GLY A 226      81.225  73.745 102.234  1.00  0.00           C
ATOM   3706  O   GLY A 226      80.625  74.695 102.724  1.00  0.00           O
ATOM   3707  N   LEU A 227      80.815  72.485 102.435  1.00  0.00           N
ATOM   3709  CA  LEU A 227      79.735  72.135 103.334  1.00  0.00           C
ATOM   3711  CB  LEU A 227      79.265  70.645 103.194  1.00  0.00           C
ATOM   3714  CG  LEU A 227      78.925  70.085 101.774  1.00  0.00           C
ATOM   3716  CD1 LEU A 227      77.875  68.955 101.844  1.00  0.00           C
ATOM   3720  CD2 LEU A 227      78.605  71.145 100.704  1.00  0.00           C
ATOM   3724  C   LEU A 227      80.175  72.465 104.754  1.00  0.00           C
ATOM   3725  O   LEU A 227      81.365  72.485 105.065  1.00  0.00           O
ATOM   3726  N   SER A 228      79.245  72.795 105.685  1.00  0.00           N
ATOM   3728  CA  SER A 228      79.625  72.875 107.094  1.00  0.00           C
ATOM   3730  CB  SER A 228      79.175  74.165 107.835  1.00  0.00           C
ATOM   3733  OG  SER A 228      77.765  74.395 107.804  1.00  0.00           O
ATOM   3735  C   SER A 228      79.185  71.635 107.835  1.00  0.00           C
ATOM   3736  O   SER A 228      79.835  71.205 108.794  1.00  0.00           O
ATOM   3737  N   HIS A 229      78.125  70.965 107.384  1.00  0.00           N
ATOM   3739  CA  HIS A 229      77.625  69.755 107.984  1.00  0.00           C
ATOM   3741  CB  HIS A 229      76.485  70.035 108.984  1.00  0.00           C
ATOM   3744  ND1 HIS A 229      77.155  70.455 111.384  1.00  0.00           N
ATOM   3745  CG  HIS A 229      76.865  70.945 110.104  1.00  0.00           C
ATOM   3746  CE1 HIS A 229      77.285  71.545 112.124  1.00  0.00           C
ATOM   3748  NE2 HIS A 229      77.065  72.675 111.414  1.00  0.00           N
ATOM   3750  CD2 HIS A 229      76.785  72.295 110.124  1.00  0.00           C
ATOM   3752  C   HIS A 229      77.115  68.825 106.884  1.00  0.00           C
ATOM   3753  O   HIS A 229      77.185  69.095 105.685  1.00  0.00           O
ATOM   3754  N   ASN A 230      76.605  67.645 107.294  1.00  0.00           N
ATOM   3756  CA  ASN A 230      76.025  66.675 106.414  1.00  0.00           C
ATOM   3758  CB  ASN A 230      76.315  65.245 106.954  1.00  0.00           C
ATOM   3761  CG  ASN A 230      76.415  64.205 105.854  1.00  0.00           C
ATOM   3762  OD1 ASN A 230      77.445  63.515 105.755  1.00  0.00           O
ATOM   3763  ND2 ASN A 230      75.375  64.045 105.014  1.00  0.00           N
ATOM   3766  C   ASN A 230      74.515  66.855 106.395  1.00  0.00           C
ATOM   3767  O   ASN A 230      73.855  66.685 107.425  1.00  0.00           O
ATOM   3768  N   ILE A 231      73.915  67.095 105.215  1.00  0.00           N
ATOM   3770  CA  ILE A 231      72.505  66.845 104.944  1.00  0.00           C
ATOM   3772  CB  ILE A 231      71.935  67.265 103.574  1.00  0.00           C
ATOM   3774  CG2 ILE A 231      71.385  68.675 103.694  1.00  0.00           C
ATOM   3778  CG1 ILE A 231      72.925  67.185 102.394  1.00  0.00           C
ATOM   3781  CD  ILE A 231      74.195  68.045 102.484  1.00  0.00           C
ATOM   3785  C   ILE A 231      72.195  65.395 105.154  1.00  0.00           C
ATOM   3786  O   ILE A 231      72.565  64.525 104.374  1.00  0.00           O
ATOM   3787  N   LYS A 232      71.495  65.075 106.245  1.00  0.00           N
ATOM   3789  CA  LYS A 232      70.785  63.835 106.344  1.00  0.00           C
ATOM   3791  CB  LYS A 232      70.355  63.665 107.814  1.00  0.00           C
ATOM   3794  CG  LYS A 232      69.915  62.245 108.214  1.00  0.00           C
ATOM   3797  CD  LYS A 232      68.495  61.825 107.804  1.00  0.00           C
ATOM   3800  CE  LYS A 232      68.245  60.365 108.204  1.00  0.00           C
ATOM   3803  NZ  LYS A 232      67.285  59.675 107.324  1.00  0.00           N
ATOM   3807  C   LYS A 232      69.625  63.775 105.355  1.00  0.00           C
ATOM   3808  O   LYS A 232      69.435  62.755 104.715  1.00  0.00           O
ATOM   3809  N   GLN A 233      68.845  64.875 105.234  1.00  0.00           N
ATOM   3811  CA  GLN A 233      67.465  64.785 104.774  1.00  0.00           C
ATOM   3813  CB  GLN A 233      66.445  65.375 105.794  1.00  0.00           C
ATOM   3816  CG  GLN A 233      66.485  64.695 107.184  1.00  0.00           C
ATOM   3819  CD  GLN A 233      65.415  65.185 108.154  1.00  0.00           C
ATOM   3820  OE1 GLN A 233      64.255  64.765 108.154  1.00  0.00           O
ATOM   3821  NE2 GLN A 233      65.785  66.085 109.094  1.00  0.00           N
ATOM   3824  C   GLN A 233      67.195  65.345 103.384  1.00  0.00           C
ATOM   3825  O   GLN A 233      66.105  65.875 103.144  1.00  0.00           O
ATOM   3826  N   ALA A 234      68.155  65.335 102.435  1.00  0.00           N
ATOM   3828  CA  ALA A 234      67.955  65.915 101.114  1.00  0.00           C
ATOM   3830  CB  ALA A 234      69.275  65.915 100.314  1.00  0.00           C
ATOM   3834  C   ALA A 234      66.845  65.235 100.304  1.00  0.00           C
ATOM   3835  O   ALA A 234      66.925  64.055  99.995  1.00  0.00           O
ATOM   3836  N   GLU A 235      65.795  66.005  99.944  1.00  0.00           N
ATOM   3838  CA  GLU A 235      64.545  65.475  99.415  1.00  0.00           C
ATOM   3840  CB  GLU A 235      63.395  65.875 100.374  1.00  0.00           C
ATOM   3843  CG  GLU A 235      63.085  64.815 101.465  1.00  0.00           C
ATOM   3846  CD  GLU A 235      62.715  63.445 100.864  1.00  0.00           C
ATOM   3847  OE1 GLU A 235      62.105  63.435  99.764  1.00  0.00           O
ATOM   3848  OE2 GLU A 235      63.105  62.405 101.465  1.00  0.00           O
ATOM   3849  C   GLU A 235      64.245  65.965  98.004  1.00  0.00           C
ATOM   3850  O   GLU A 235      63.355  65.495  97.304  1.00  0.00           O
ATOM   3851  N   GLY A 236      65.015  66.935  97.495  1.00  0.00           N
ATOM   3853  CA  GLY A 236      64.655  67.545  96.225  1.00  0.00           C
ATOM   3856  C   GLY A 236      65.835  68.125  95.565  1.00  0.00           C
ATOM   3857  O   GLY A 236      66.815  68.475  96.204  1.00  0.00           O
ATOM   3858  N   VAL A 237      65.755  68.255  94.234  1.00  0.00           N
ATOM   3860  CA  VAL A 237      66.805  68.835  93.434  1.00  0.00           C
ATOM   3862  CB  VAL A 237      67.825  67.785  92.975  1.00  0.00           C
ATOM   3864  CG1 VAL A 237      67.235  66.755  92.005  1.00  0.00           C
ATOM   3868  CG2 VAL A 237      69.065  68.465  92.364  1.00  0.00           C
ATOM   3872  C   VAL A 237      66.145  69.605  92.294  1.00  0.00           C
ATOM   3873  O   VAL A 237      65.085  69.205  91.815  1.00  0.00           O
ATOM   3874  N   ALA A 238      66.725  70.755  91.894  1.00  0.00           N
ATOM   3876  CA  ALA A 238      66.395  71.505  90.694  1.00  0.00           C
ATOM   3878  CB  ALA A 238      65.655  72.835  90.945  1.00  0.00           C
ATOM   3882  C   ALA A 238      67.685  71.955  90.034  1.00  0.00           C
ATOM   3883  O   ALA A 238      68.705  72.075  90.704  1.00  0.00           O
ATOM   3884  N   MET A 239      67.635  72.265  88.734  1.00  0.00           N
ATOM   3886  CA  MET A 239      68.735  72.845  88.014  1.00  0.00           C
ATOM   3888  CB  MET A 239      69.145  71.845  86.904  1.00  0.00           C
ATOM   3891  CG  MET A 239      70.435  72.205  86.154  1.00  0.00           C
ATOM   3894  SD  MET A 239      70.845  71.015  84.855  1.00  0.00           S
ATOM   3895  CE  MET A 239      69.485  71.505  83.764  1.00  0.00           C
ATOM   3899  C   MET A 239      68.345  74.195  87.404  1.00  0.00           C
ATOM   3900  O   MET A 239      67.245  74.385  86.904  1.00  0.00           O
ATOM   3901  N   ASP A 240      69.255  75.185  87.444  1.00  0.00           N
ATOM   3903  CA  ASP A 240      69.095  76.495  86.824  1.00  0.00           C
ATOM   3905  CB  ASP A 240      69.815  77.535  87.755  1.00  0.00           C
ATOM   3908  CG  ASP A 240      69.625  79.035  87.565  1.00  0.00           C
ATOM   3909  OD1 ASP A 240      69.665  79.525  86.395  1.00  0.00           O
ATOM   3910  OD2 ASP A 240      69.585  79.755  88.605  1.00  0.00           O
ATOM   3911  C   ASP A 240      69.595  76.465  85.364  1.00  0.00           C
ATOM   3912  O   ASP A 240      70.225  75.525  84.904  1.00  0.00           O
ATOM   3913  N   ALA A 241      69.305  77.525  84.584  1.00  0.00           N
ATOM   3915  CA  ALA A 241      69.945  77.765  83.294  1.00  0.00           C
ATOM   3917  CB  ALA A 241      69.115  78.785  82.495  1.00  0.00           C
ATOM   3921  C   ALA A 241      71.365  78.315  83.434  1.00  0.00           C
ATOM   3922  O   ALA A 241      72.175  78.265  82.505  1.00  0.00           O
ATOM   3923  N   SER A 242      71.705  78.815  84.634  1.00  0.00           N
ATOM   3925  CA  SER A 242      73.055  79.085  85.134  1.00  0.00           C
ATOM   3927  CB  SER A 242      72.915  79.885  86.474  1.00  0.00           C
ATOM   3930  OG  SER A 242      74.145  80.225  87.114  1.00  0.00           O
ATOM   3932  C   SER A 242      73.805  77.775  85.355  1.00  0.00           C
ATOM   3933  O   SER A 242      75.035  77.685  85.274  1.00  0.00           O
ATOM   3934  N   GLY A 243      73.025  76.705  85.634  1.00  0.00           N
ATOM   3936  CA  GLY A 243      73.445  75.355  85.914  1.00  0.00           C
ATOM   3939  C   GLY A 243      73.725  75.165  87.355  1.00  0.00           C
ATOM   3940  O   GLY A 243      74.185  74.115  87.785  1.00  0.00           O
ATOM   3941  N   ASN A 244      73.435  76.185  88.185  1.00  0.00           N
ATOM   3943  CA  ASN A 244      73.435  75.995  89.604  1.00  0.00           C
ATOM   3945  CB  ASN A 244      73.535  77.315  90.434  1.00  0.00           C
ATOM   3948  CG  ASN A 244      72.305  78.205  90.355  1.00  0.00           C
ATOM   3949  OD1 ASN A 244      71.195  77.725  90.524  1.00  0.00           O
ATOM   3950  ND2 ASN A 244      72.475  79.525  90.094  1.00  0.00           N
ATOM   3953  C   ASN A 244      72.315  75.035  89.995  1.00  0.00           C
ATOM   3954  O   ASN A 244      71.255  74.965  89.374  1.00  0.00           O
ATOM   3955  N   ILE A 245      72.595  74.215  90.995  1.00  0.00           N
ATOM   3957  CA  ILE A 245      71.695  73.235  91.535  1.00  0.00           C
ATOM   3959  CB  ILE A 245      72.415  71.925  91.824  1.00  0.00           C
ATOM   3961  CG2 ILE A 245      71.555  70.895  92.584  1.00  0.00           C
ATOM   3965  CG1 ILE A 245      72.905  71.305  90.504  1.00  0.00           C
ATOM   3968  CD  ILE A 245      71.835  70.985  89.454  1.00  0.00           C
ATOM   3972  C   ILE A 245      71.125  73.845  92.765  1.00  0.00           C
ATOM   3973  O   ILE A 245      71.785  74.635  93.454  1.00  0.00           O
ATOM   3974  N   TYR A 246      69.875  73.485  93.045  1.00  0.00           N
ATOM   3976  CA  TYR A 246      69.225  73.805  94.274  1.00  0.00           C
ATOM   3978  CB  TYR A 246      67.945  74.635  94.024  1.00  0.00           C
ATOM   3981  CG  TYR A 246      68.305  75.925  93.334  1.00  0.00           C
ATOM   3982  CD1 TYR A 246      68.785  77.015  94.085  1.00  0.00           C
ATOM   3984  CE1 TYR A 246      69.045  78.255  93.474  1.00  0.00           C
ATOM   3986  CZ  TYR A 246      68.815  78.415  92.104  1.00  0.00           C
ATOM   3987  OH  TYR A 246      69.145  79.635  91.465  1.00  0.00           O
ATOM   3989  CD2 TYR A 246      68.105  76.095  91.954  1.00  0.00           C
ATOM   3991  CE2 TYR A 246      68.315  77.345  91.354  1.00  0.00           C
ATOM   3993  C   TYR A 246      68.855  72.485  94.884  1.00  0.00           C
ATOM   3994  O   TYR A 246      68.255  71.635  94.225  1.00  0.00           O
ATOM   3995  N   ILE A 247      69.215  72.265  96.154  1.00  0.00           N
ATOM   3997  CA  ILE A 247      68.795  71.095  96.884  1.00  0.00           C
ATOM   3999  CB  ILE A 247      69.875  70.035  97.134  1.00  0.00           C
ATOM   4001  CG2 ILE A 247      69.465  69.015  98.234  1.00  0.00           C
ATOM   4005  CG1 ILE A 247      70.095  69.315  95.784  1.00  0.00           C
ATOM   4008  CD  ILE A 247      71.205  68.285  95.794  1.00  0.00           C
ATOM   4012  C   ILE A 247      68.155  71.595  98.124  1.00  0.00           C
ATOM   4013  O   ILE A 247      68.505  72.625  98.694  1.00  0.00           O
ATOM   4014  N   VAL A 248      67.115  70.865  98.524  1.00  0.00           N
ATOM   4016  CA  VAL A 248      66.335  71.195  99.664  1.00  0.00           C
ATOM   4018  CB  VAL A 248      65.035  71.775  99.184  1.00  0.00           C
ATOM   4020  CG1 VAL A 248      64.155  70.715  98.484  1.00  0.00           C
ATOM   4024  CG2 VAL A 248      64.365  72.505 100.344  1.00  0.00           C
ATOM   4028  C   VAL A 248      66.265  69.935 100.514  1.00  0.00           C
ATOM   4029  O   VAL A 248      66.325  68.815 100.005  1.00  0.00           O
ATOM   4030  N   SER A 249      66.285  70.095 101.834  1.00  0.00           N
ATOM   4032  CA  SER A 249      66.395  69.025 102.804  1.00  0.00           C
ATOM   4034  CB  SER A 249      67.795  69.005 103.484  1.00  0.00           C
ATOM   4037  OG  SER A 249      67.995  68.045 104.524  1.00  0.00           O
ATOM   4039  C   SER A 249      65.355  69.265 103.865  1.00  0.00           C
ATOM   4040  O   SER A 249      65.115  70.415 104.264  1.00  0.00           O
ATOM   4041  N   GLU A 250      64.695  68.215 104.365  1.00  0.00           N
ATOM   4043  CA  GLU A 250      63.825  68.345 105.504  1.00  0.00           C
ATOM   4045  CB  GLU A 250      63.115  67.025 105.884  1.00  0.00           C
ATOM   4048  CG  GLU A 250      62.605  66.115 104.745  1.00  0.00           C
ATOM   4051  CD  GLU A 250      61.725  65.005 105.314  1.00  0.00           C
ATOM   4052  OE1 GLU A 250      61.845  64.695 106.535  1.00  0.00           O
ATOM   4053  OE2 GLU A 250      60.825  64.525 104.594  1.00  0.00           O
ATOM   4054  C   GLU A 250      64.555  68.865 106.774  1.00  0.00           C
ATOM   4055  O   GLU A 250      65.775  68.785 106.904  1.00  0.00           O
ATOM   4056  N   PRO A 251      63.845  69.415 107.744  1.00  0.00           N
ATOM   4057  CD  PRO A 251      64.395  69.525 109.094  1.00  0.00           C
ATOM   4060  CA  PRO A 251      62.485  69.875 107.654  1.00  0.00           C
ATOM   4062  CB  PRO A 251      61.985  69.555 109.074  1.00  0.00           C
ATOM   4065  CG  PRO A 251      63.185  69.885 109.975  1.00  0.00           C
ATOM   4068  C   PRO A 251      62.475  71.365 107.344  1.00  0.00           C
ATOM   4069  O   PRO A 251      61.925  72.095 108.154  1.00  0.00           O
ATOM   4070  N   ASN A 252      63.015  71.795 106.175  1.00  0.00           N
ATOM   4072  CA  ASN A 252      62.905  73.135 105.594  1.00  0.00           C
ATOM   4074  CB  ASN A 252      62.275  74.275 106.484  1.00  0.00           C
ATOM   4077  CG  ASN A 252      63.165  74.835 107.624  1.00  0.00           C
ATOM   4078  OD1 ASN A 252      64.155  74.275 108.074  1.00  0.00           O
ATOM   4079  ND2 ASN A 252      62.835  76.085 108.045  1.00  0.00           N
ATOM   4082  C   ASN A 252      64.205  73.735 105.084  1.00  0.00           C
ATOM   4083  O   ASN A 252      64.175  74.825 104.514  1.00  0.00           O
ATOM   4084  N   ARG A 253      65.375  73.135 105.255  1.00  0.00           N
ATOM   4086  CA  ARG A 253      66.605  73.775 104.874  1.00  0.00           C
ATOM   4088  CB  ARG A 253      67.775  73.095 105.565  1.00  0.00           C
ATOM   4091  CG  ARG A 253      67.745  73.085 107.104  1.00  0.00           C
ATOM   4094  CD  ARG A 253      69.095  72.655 107.664  1.00  0.00           C
ATOM   4097  NE  ARG A 253      68.915  72.325 109.105  1.00  0.00           N
ATOM   4099  CZ  ARG A 253      68.645  71.105 109.555  1.00  0.00           C
ATOM   4100  NH1 ARG A 253      68.255  70.145 108.755  1.00  0.00           N
ATOM   4103  NH2 ARG A 253      68.785  70.795 110.825  1.00  0.00           N
ATOM   4106  C   ARG A 253      66.845  73.825 103.374  1.00  0.00           C
ATOM   4107  O   ARG A 253      66.725  72.825 102.664  1.00  0.00           O
ATOM   4108  N   PHE A 254      67.195  75.025 102.855  1.00  0.00           N
ATOM   4110  CA  PHE A 254      67.305  75.275 101.434  1.00  0.00           C
ATOM   4112  CB  PHE A 254      66.245  76.325 100.984  1.00  0.00           C
ATOM   4115  CG  PHE A 254      66.285  76.515  99.494  1.00  0.00           C
ATOM   4116  CD1 PHE A 254      65.565  75.655  98.654  1.00  0.00           C
ATOM   4118  CE1 PHE A 254      65.725  75.725  97.274  1.00  0.00           C
ATOM   4120  CZ  PHE A 254      66.595  76.665  96.725  1.00  0.00           C
ATOM   4122  CD2 PHE A 254      67.095  77.505  98.934  1.00  0.00           C
ATOM   4124  CE2 PHE A 254      67.265  77.575  97.544  1.00  0.00           C
ATOM   4126  C   PHE A 254      68.715  75.735 101.065  1.00  0.00           C
ATOM   4127  O   PHE A 254      69.285  76.655 101.645  1.00  0.00           O
ATOM   4128  N   TYR A 255      69.275  75.105 100.014  1.00  0.00           N
ATOM   4130  CA  TYR A 255      70.665  75.265  99.664  1.00  0.00           C
ATOM   4132  CB  TYR A 255      71.525  74.045 100.005  1.00  0.00           C
ATOM   4135  CG  TYR A 255      71.065  73.365 101.234  1.00  0.00           C
ATOM   4136  CD1 TYR A 255      71.415  73.855 102.495  1.00  0.00           C
ATOM   4138  CE1 TYR A 255      70.955  73.205 103.654  1.00  0.00           C
ATOM   4140  CZ  TYR A 255      70.185  72.035 103.524  1.00  0.00           C
ATOM   4141  OH  TYR A 255      69.885  71.235 104.624  1.00  0.00           O
ATOM   4143  CD2 TYR A 255      70.305  72.195 101.134  1.00  0.00           C
ATOM   4145  CE2 TYR A 255      69.845  71.555 102.264  1.00  0.00           C
ATOM   4147  C   TYR A 255      70.725  75.445  98.165  1.00  0.00           C
ATOM   4148  O   TYR A 255      69.835  75.045  97.425  1.00  0.00           O
ATOM   4149  N   ARG A 256      71.795  76.075  97.684  1.00  0.00           N
ATOM   4151  CA  ARG A 256      71.995  76.335  96.284  1.00  0.00           C
ATOM   4153  CB  ARG A 256      71.565  77.745  95.784  1.00  0.00           C
ATOM   4156  CG  ARG A 256      72.405  78.965  96.255  1.00  0.00           C
ATOM   4159  CD  ARG A 256      73.575  79.395  95.344  1.00  0.00           C
ATOM   4162  NE  ARG A 256      73.105  80.315  94.264  1.00  0.00           N
ATOM   4164  CZ  ARG A 256      73.255  81.635  94.274  1.00  0.00           C
ATOM   4165  NH1 ARG A 256      73.745  82.275  95.314  1.00  0.00           N
ATOM   4168  NH2 ARG A 256      72.865  82.345  93.244  1.00  0.00           N
ATOM   4171  C   ARG A 256      73.465  76.155  96.175  1.00  0.00           C
ATOM   4172  O   ARG A 256      74.155  76.055  97.184  1.00  0.00           O
ATOM   4173  N   PHE A 257      73.975  76.005  94.954  1.00  0.00           N
ATOM   4175  CA  PHE A 257      75.345  75.635  94.764  1.00  0.00           C
ATOM   4177  CB  PHE A 257      75.445  74.105  94.484  1.00  0.00           C
ATOM   4180  CG  PHE A 257      74.965  73.455  95.714  1.00  0.00           C
ATOM   4181  CD1 PHE A 257      73.625  73.085  95.844  1.00  0.00           C
ATOM   4183  CE1 PHE A 257      73.085  72.915  97.114  1.00  0.00           C
ATOM   4185  CZ  PHE A 257      73.915  73.065  98.234  1.00  0.00           C
ATOM   4187  CD2 PHE A 257      75.805  73.505  96.824  1.00  0.00           C
ATOM   4189  CE2 PHE A 257      75.275  73.325  98.094  1.00  0.00           C
ATOM   4191  C   PHE A 257      75.865  76.405  93.594  1.00  0.00           C
ATOM   4192  O   PHE A 257      75.275  77.375  93.134  1.00  0.00           O
ATOM   4193  N   THR A 258      76.975  75.925  93.024  1.00  0.00           N
ATOM   4195  CA  THR A 258      76.995  75.685  91.585  1.00  0.00           C
ATOM   4197  CB  THR A 258      78.145  76.405  90.844  1.00  0.00           C
ATOM   4199  OG1 THR A 258      79.265  76.545  91.684  1.00  0.00           O
ATOM   4201  CG2 THR A 258      78.685  75.845  89.544  1.00  0.00           C
ATOM   4205  C   THR A 258      76.445  74.255  91.384  1.00  0.00           C
ATOM   4206  O   THR A 258      75.245  74.225  91.564  1.00  0.00           O
ATOM   4207  N   PRO A 259      76.935  73.045  91.044  1.00  0.00           N
ATOM   4208  CD  PRO A 259      77.185  72.985  89.594  1.00  0.00           C
ATOM   4211  CA  PRO A 259      76.185  71.795  91.454  1.00  0.00           C
ATOM   4213  CB  PRO A 259      76.245  70.935  90.184  1.00  0.00           C
ATOM   4216  CG  PRO A 259      76.255  71.915  89.044  1.00  0.00           C
ATOM   4219  C   PRO A 259      76.495  70.855  92.674  1.00  0.00           C
ATOM   4220  O   PRO A 259      77.115  69.825  92.454  1.00  0.00           O
ATOM   4221  N   GLN A 260      75.995  71.025  93.924  1.00  0.00           N
ATOM   4223  CA  GLN A 260      75.965  69.915  94.914  1.00  0.00           C
ATOM   4225  CB  GLN A 260      77.275  69.555  95.685  1.00  0.00           C
ATOM   4228  CG  GLN A 260      78.045  70.675  96.384  1.00  0.00           C
ATOM   4231  CD  GLN A 260      78.975  71.245  95.355  1.00  0.00           C
ATOM   4232  OE1 GLN A 260      79.915  70.595  94.914  1.00  0.00           O
ATOM   4233  NE2 GLN A 260      78.665  72.465  94.884  1.00  0.00           N
ATOM   4236  C   GLN A 260      74.785  69.985  95.884  1.00  0.00           C
ATOM   4237  O   GLN A 260      73.685  70.275  95.444  1.00  0.00           O
ATOM   4238  N   SER A 261      74.985  69.685  97.195  1.00  0.00           N
ATOM   4240  CA  SER A 261      74.095  69.975  98.325  1.00  0.00           C
ATOM   4242  CB  SER A 261      73.205  68.855  98.865  1.00  0.00           C
ATOM   4245  OG  SER A 261      72.135  69.435  99.614  1.00  0.00           O
ATOM   4247  C   SER A 261      75.015  70.385  99.464  1.00  0.00           C
ATOM   4248  O   SER A 261      76.205  70.155  99.334  1.00  0.00           O
ATOM   4249  N   SER A 262      74.465  70.955 100.565  1.00  0.00           N
ATOM   4251  CA  SER A 262      75.115  71.475 101.764  1.00  0.00           C
ATOM   4253  CB  SER A 262      75.475  72.985 101.725  1.00  0.00           C
ATOM   4256  OG  SER A 262      76.105  73.385 102.944  1.00  0.00           O
ATOM   4258  C   SER A 262      74.135  71.295 102.895  1.00  0.00           C
ATOM   4259  O   SER A 262      72.945  71.205 102.615  1.00  0.00           O
ATOM   4260  N   HIS A 263      74.555  71.235 104.175  1.00  0.00           N
ATOM   4262  CA  HIS A 263      73.885  72.025 105.184  1.00  0.00           C
ATOM   4264  CB  HIS A 263      72.635  71.425 105.884  1.00  0.00           C
ATOM   4267  ND1 HIS A 263      71.555  69.535 107.104  1.00  0.00           N
ATOM   4268  CG  HIS A 263      72.625  70.435 107.024  1.00  0.00           C
ATOM   4269  CE1 HIS A 263      71.495  69.175 108.374  1.00  0.00           C
ATOM   4271  NE2 HIS A 263      72.425  69.805 109.124  1.00  0.00           N
ATOM   4273  CD2 HIS A 263      73.145  70.605 108.264  1.00  0.00           C
ATOM   4275  C   HIS A 263      74.905  72.515 106.214  1.00  0.00           C
ATOM   4276  OT1 HIS A 263      76.075  72.055 106.154  1.00  0.00           O
ATOM   4277  OT2 HIS A 263      74.515  73.345 107.075  1.00  0.00           O
ATOM   4278  NH3 POPEB 264      94.555 113.005  68.594  1.00  0.00           N
ATOM   4282  C12 POPEB 264      93.545 114.075  68.815  1.00  0.00           C
ATOM   4285  C11 POPEB 264      92.235 113.755  68.115  1.00  0.00           C
ATOM   4288  P   POPEB 264      89.955 115.015  67.934  1.00  0.00           P
ATOM   4289  O13 POPEB 264      89.545 114.995  69.354  1.00  0.00           O
ATOM   4290  O14 POPEB 264      89.475 116.185  67.184  1.00  0.00           O
ATOM   4291  O11 POPEB 264      89.505 113.655  67.254  1.00  0.00           O
ATOM   4292  O12 POPEB 264      91.535 114.975  67.914  1.00  0.00           O
ATOM   4293  C1  POPEB 264      90.015 113.255  65.974  1.00  0.00           C
ATOM   4296  C2  POPEB 264      88.945 113.255  64.855  1.00  0.00           C
ATOM   4298  O21 POPEB 264      89.575 113.125  63.564  1.00  0.00           O
ATOM   4299  C21 POPEB 264      90.375 114.095  63.164  1.00  0.00           C
ATOM   4300  O22 POPEB 264      90.525 115.185  63.694  1.00  0.00           O
ATOM   4301  C22 POPEB 264      91.075 113.675  61.864  1.00  0.00           C
ATOM   4304  C3  POPEB 264      87.915 114.425  64.944  1.00  0.00           C
ATOM   4307  O31 POPEB 264      86.775 114.235  64.065  1.00  0.00           O
ATOM   4308  C31 POPEB 264      86.785 114.915  62.924  1.00  0.00           C
ATOM   4309  O32 POPEB 264      87.685 115.615  62.504  1.00  0.00           O
ATOM   4310  C32 POPEB 264      85.425 114.725  62.234  1.00  0.00           C
ATOM   4313  C23 POPEB 264      92.355 114.485  61.554  1.00  0.00           C
ATOM   4316  C24 POPEB 264      92.905 114.265  60.124  1.00  0.00           C
ATOM   4319  C25 POPEB 264      91.965 114.805  59.034  1.00  0.00           C
ATOM   4322  C26 POPEB 264      92.565 114.765  57.614  1.00  0.00           C
ATOM   4325  C27 POPEB 264      91.555 115.225  56.554  1.00  0.00           C
ATOM   4328  C28 POPEB 264      92.165 115.625  55.204  1.00  0.00           C
ATOM   4331  C29 POPEB 264      92.785 114.485  54.445  1.00  0.00           C
ATOM   4333 0C21 POPEB 264      93.145 114.545  53.154  1.00  0.00           C
ATOM   4335 1C21 POPEB 264      93.015 115.765  52.264  1.00  0.00           C
ATOM   4338 2C21 POPEB 264      91.815 115.645  51.304  1.00  0.00           C
ATOM   4341 3C21 POPEB 264      92.075 114.755  50.094  1.00  0.00           C
ATOM   4344 4C21 POPEB 264      90.815 114.595  49.224  1.00  0.00           C
ATOM   4347 5C21 POPEB 264      91.095 114.235  47.754  1.00  0.00           C
ATOM   4350 6C21 POPEB 264      92.075 113.075  47.574  1.00  0.00           C
ATOM   4353 7C21 POPEB 264      92.315 112.745  46.104  1.00  0.00           C
ATOM   4356 8C21 POPEB 264      93.525 111.835  45.884  1.00  0.00           C
ATOM   4360  C33 POPEB 264      85.495 115.045  60.724  1.00  0.00           C
ATOM   4363  C34 POPEB 264      86.275 114.015  59.905  1.00  0.00           C
ATOM   4366  C35 POPEB 264      87.035 114.605  58.704  1.00  0.00           C
ATOM   4369  C36 POPEB 264      86.115 115.315  57.704  1.00  0.00           C
ATOM   4372  C37 POPEB 264      86.895 115.955  56.544  1.00  0.00           C
ATOM   4375  C38 POPEB 264      86.055 116.935  55.704  1.00  0.00           C
ATOM   4378  C39 POPEB 264      84.705 116.355  55.294  1.00  0.00           C
ATOM   4381 0C31 POPEB 264      83.945 117.185  54.245  1.00  0.00           C
ATOM   4384 1C31 POPEB 264      82.585 116.575  53.894  1.00  0.00           C
ATOM   4387 2C31 POPEB 264      81.815 117.345  52.815  1.00  0.00           C
ATOM   4390 3C31 POPEB 264      82.285 117.015  51.394  1.00  0.00           C
ATOM   4393 4C31 POPEB 264      81.495 117.795  50.324  1.00  0.00           C
ATOM   4396 5C31 POPEB 264      81.865 117.375  48.904  1.00  0.00           C
ATOM   4399 6C31 POPEB 264      81.335 118.325  47.824  1.00  0.00           C
ATOM   4403  NH3 POPEC 265      12.115  79.445  27.694  1.00  0.00           N
ATOM   4407  C12 POPEC 265      10.835  80.205  27.764  1.00  0.00           C
ATOM   4410  C11 POPEC 265       9.665  79.345  28.244  1.00  0.00           C
ATOM   4413  P   POPEC 265       7.615  80.915  27.834  1.00  0.00           P
ATOM   4414  O13 POPEC 265       8.345  81.585  26.745  1.00  0.00           O
ATOM   4415  O14 POPEC 265       6.555  79.935  27.474  1.00  0.00           O
ATOM   4416  O11 POPEC 265       7.045  82.005  28.824  1.00  0.00           O
ATOM   4417  O12 POPEC 265       8.655  80.195  28.774  1.00  0.00           O
ATOM   4418  C1  POPEC 265       6.875  81.765  30.224  1.00  0.00           C
ATOM   4421  C2  POPEC 265       5.375  81.755  30.604  1.00  0.00           C
ATOM   4423  O21 POPEC 265       5.065  81.195  31.884  1.00  0.00           O
ATOM   4424  C21 POPEC 265       5.775  81.395  32.964  1.00  0.00           C
ATOM   4425  O22 POPEC 265       6.945  81.685  33.065  1.00  0.00           O
ATOM   4426  C22 POPEC 265       4.825  81.125  34.124  1.00  0.00           C
ATOM   4429  C3  POPEC 265       4.475  81.045  29.554  1.00  0.00           C
ATOM   4432  O31 POPEC 265       3.195  80.665  30.105  1.00  0.00           O
ATOM   4433  C31 POPEC 265       2.345  81.635  30.334  1.00  0.00           C
ATOM   4434  O32 POPEC 265       2.415  82.785  29.974  1.00  0.00           O
ATOM   4435  C32 POPEC 265       1.195  81.075  31.184  1.00  0.00           C
ATOM   4438  C23 POPEC 265       5.455  80.675  35.464  1.00  0.00           C
ATOM   4441  C24 POPEC 265       4.305  80.335  36.415  1.00  0.00           C
ATOM   4444  C25 POPEC 265       4.645  80.015  37.864  1.00  0.00           C
ATOM   4447  C26 POPEC 265       3.365  80.065  38.714  1.00  0.00           C
ATOM   4450  C27 POPEC 265       3.615  79.835  40.204  1.00  0.00           C
ATOM   4453  C28 POPEC 265       2.345  80.075  41.044  1.00  0.00           C
ATOM   4456  C29 POPEC 265       2.675  80.305  42.494  1.00  0.00           C
ATOM   4458 0C21 POPEC 265       2.315  81.345  43.254  1.00  0.00           C
ATOM   4460 1C21 POPEC 265       1.475  82.535  42.844  1.00  0.00           C
ATOM   4463 2C21 POPEC 265       2.115  83.895  43.164  1.00  0.00           C
ATOM   4466 3C21 POPEC 265       2.245  84.225  44.655  1.00  0.00           C
ATOM   4469 4C21 POPEC 265       2.705  85.675  44.854  1.00  0.00           C
ATOM   4472 5C21 POPEC 265       3.285  85.935  46.254  1.00  0.00           C
ATOM   4475 6C21 POPEC 265       2.215  85.925  47.364  1.00  0.00           C
ATOM   4478 7C21 POPEC 265       2.755  85.545  48.754  1.00  0.00           C
ATOM   4481 8C21 POPEC 265       3.255  84.105  48.855  1.00  0.00           C
ATOM   4485  C33 POPEC 265       0.885  82.005  32.374  1.00  0.00           C
ATOM   4488  C34 POPEC 265       0.015  81.295  33.414  1.00  0.00           C
ATOM   4491  C35 POPEC 265      -1.495  81.475  33.224  1.00  0.00           C
ATOM   4494  C36 POPEC 265      -2.115  82.195  34.424  1.00  0.00           C
ATOM   4497  C37 POPEC 265      -3.645  82.245  34.394  1.00  0.00           C
ATOM   4500  C38 POPEC 265      -4.245  83.185  35.444  1.00  0.00           C
ATOM   4503  C39 POPEC 265      -4.255  82.645  36.874  1.00  0.00           C
ATOM   4506 0C31 POPEC 265      -4.615  83.775  37.844  1.00  0.00           C
ATOM   4509 1C31 POPEC 265      -4.935  83.315  39.264  1.00  0.00           C
ATOM   4512 2C31 POPEC 265      -5.575  84.445  40.074  1.00  0.00           C
ATOM   4515 3C31 POPEC 265      -6.045  83.995  41.454  1.00  0.00           C
ATOM   4518 4C31 POPEC 265      -6.895  85.065  42.155  1.00  0.00           C
ATOM   4521 5C31 POPEC 265      -7.655  84.495  43.364  1.00  0.00           C
ATOM   4524 6C31 POPEC 265      -8.645  85.485  43.995  1.00  0.00           C
ATOM   4528  NH3 POPED 266      97.375 122.055  25.024  1.00  0.00           N
ATOM   4532  C12 POPED 266      96.405 120.925  25.154  1.00  0.00           C
ATOM   4535  C11 POPED 266      95.185 121.335  25.984  1.00  0.00           C
ATOM   4538  P   POPED 266      93.085 119.845  25.364  1.00  0.00           P
ATOM   4539  O13 POPED 266      92.885 120.755  24.204  1.00  0.00           O
ATOM   4540  O14 POPED 266      93.055 118.385  25.154  1.00  0.00           O
ATOM   4541  O11 POPED 266      91.985 120.295  26.394  1.00  0.00           O
ATOM   4542  O12 POPED 266      94.385 120.195  26.155  1.00  0.00           O
ATOM   4543  C1  POPED 266      92.215 120.465  27.794  1.00  0.00           C
ATOM   4546  C2  POPED 266      91.265 119.525  28.564  1.00  0.00           C
ATOM   4548  O21 POPED 266      90.625 120.195  29.645  1.00  0.00           O
ATOM   4549  C21 POPED 266      91.375 120.625  30.644  1.00  0.00           C
ATOM   4550  O22 POPED 266      92.585 120.695  30.654  1.00  0.00           O
ATOM   4551  C22 POPED 266      90.465 121.025  31.815  1.00  0.00           C
ATOM   4554  C3  POPED 266      91.915 118.165  28.954  1.00  0.00           C
ATOM   4557  O31 POPED 266      90.915 117.145  29.214  1.00  0.00           O
ATOM   4558  C31 POPED 266      90.765 116.775  30.484  1.00  0.00           C
ATOM   4559  O32 POPED 266      91.465 117.125  31.415  1.00  0.00           O
ATOM   4560  C32 POPED 266      89.635 115.735  30.574  1.00  0.00           C
ATOM   4563  C23 POPED 266      90.755 120.125  33.024  1.00  0.00           C
ATOM   4566  C24 POPED 266      89.695 120.115  34.134  1.00  0.00           C
ATOM   4569  C25 POPED 266      88.305 119.655  33.674  1.00  0.00           C
ATOM   4572  C26 POPED 266      87.635 118.665  34.645  1.00  0.00           C
ATOM   4575  C27 POPED 266      86.105 118.655  34.515  1.00  0.00           C
ATOM   4578  C28 POPED 266      85.405 117.575  35.364  1.00  0.00           C
ATOM   4581  C29 POPED 266      85.505 117.825  36.854  1.00  0.00           C
ATOM   4583 0C21 POPED 266      84.515 117.795  37.774  1.00  0.00           C
ATOM   4585 1C21 POPED 266      83.045 117.525  37.544  1.00  0.00           C
ATOM   4588 2C21 POPED 266      82.645 116.045  37.735  1.00  0.00           C
ATOM   4591 3C21 POPED 266      82.945 115.195  36.495  1.00  0.00           C
ATOM   4594 4C21 POPED 266      82.375 113.775  36.584  1.00  0.00           C
ATOM   4597 5C21 POPED 266      82.435 112.995  35.264  1.00  0.00           C
ATOM   4600 6C21 POPED 266      81.755 113.735  34.094  1.00  0.00           C
ATOM   4603 7C21 POPED 266      81.515 112.855  32.874  1.00  0.00           C
ATOM   4606 8C21 POPED 266      80.815 113.585  31.714  1.00  0.00           C
ATOM   4610  C33 POPED 266      89.295 115.335  32.034  1.00  0.00           C
ATOM   4613  C34 POPED 266      88.535 113.995  32.114  1.00  0.00           C
ATOM   4616  C35 POPED 266      88.465 113.415  33.534  1.00  0.00           C
ATOM   4619  C36 POPED 266      87.605 114.175  34.564  1.00  0.00           C
ATOM   4622  C37 POPED 266      87.815 113.605  35.974  1.00  0.00           C
ATOM   4625  C38 POPED 266      87.015 114.345  37.064  1.00  0.00           C
ATOM   4628  C39 POPED 266      87.235 113.765  38.474  1.00  0.00           C
ATOM   4631 0C31 POPED 266      88.705 113.825  38.934  1.00  0.00           C
ATOM   4634 1C31 POPED 266      88.885 113.395  40.394  1.00  0.00           C
ATOM   4637 2C31 POPED 266      90.345 113.095  40.744  1.00  0.00           C
ATOM   4640 3C31 POPED 266      90.495 112.425  42.124  1.00  0.00           C
ATOM   4643 4C31 POPED 266      89.995 110.975  42.145  1.00  0.00           C
ATOM   4646 5C31 POPED 266      89.575 110.505  43.534  1.00  0.00           C
ATOM   4649 6C31 POPED 266      88.845 109.165  43.504  1.00  0.00           C
ATOM   4653  NH3 POPEE 267      96.165  87.885  25.814  1.00  0.00           N
ATOM   4657  C12 POPEE 267      94.945  88.525  25.244  1.00  0.00           C
ATOM   4660  C11 POPEE 267      95.345  89.595  24.244  1.00  0.00           C
ATOM   4663  P   POPEE 267      97.635  90.775  24.314  1.00  0.00           P
ATOM   4664  O13 POPEE 267      98.195  89.425  24.064  1.00  0.00           O
ATOM   4665  O14 POPEE 267      97.525  91.765  23.234  1.00  0.00           O
ATOM   4666  O11 POPEE 267      98.405  91.435  25.524  1.00  0.00           O
ATOM   4667  O12 POPEE 267      96.195  90.545  24.894  1.00  0.00           O
ATOM   4668  C1  POPEE 267      98.535  90.745  26.764  1.00  0.00           C
ATOM   4671  C2  POPEE 267      98.925  91.765  27.854  1.00  0.00           C
ATOM   4673  O21 POPEE 267      98.925  91.085  29.124  1.00  0.00           O
ATOM   4674  C21 POPEE 267      99.595  91.565  30.174  1.00  0.00           C
ATOM   4675  O22 POPEE 267      99.345  91.215  31.324  1.00  0.00           O
ATOM   4676  C22 POPEE 267     100.785  92.455  29.824  1.00  0.00           C
ATOM   4679  C3  POPEE 267      97.895  92.925  27.874  1.00  0.00           C
ATOM   4682  O31 POPEE 267      98.045  93.715  29.054  1.00  0.00           O
ATOM   4683  C31 POPEE 267      96.955  93.945  29.775  1.00  0.00           C
ATOM   4684  O32 POPEE 267      95.825  93.595  29.494  1.00  0.00           O
ATOM   4685  C32 POPEE 267      97.385  94.725  31.034  1.00  0.00           C
ATOM   4688  C23 POPEE 267     101.635  92.845  31.054  1.00  0.00           C
ATOM   4691  C24 POPEE 267     102.725  93.865  30.664  1.00  0.00           C
ATOM   4694  C25 POPEE 267     103.555  94.385  31.844  1.00  0.00           C
ATOM   4697  C26 POPEE 267     104.285  93.275  32.614  1.00  0.00           C
ATOM   4700  C27 POPEE 267     105.265  93.805  33.664  1.00  0.00           C
ATOM   4703  C28 POPEE 267     105.985  92.665  34.404  1.00  0.00           C
ATOM   4706  C29 POPEE 267     106.925  93.195  35.454  1.00  0.00           C
ATOM   4708 0C21 POPEE 267     107.705  92.435  36.224  1.00  0.00           C
ATOM   4710 1C21 POPEE 267     107.805  90.925  36.155  1.00  0.00           C
ATOM   4713 2C21 POPEE 267     107.535  90.245  37.494  1.00  0.00           C
ATOM   4716 3C21 POPEE 267     108.665  90.465  38.504  1.00  0.00           C
ATOM   4719 4C21 POPEE 267     108.245  89.985  39.884  1.00  0.00           C
ATOM   4722 5C21 POPEE 267     109.325  90.225  40.944  1.00  0.00           C
ATOM   4725 6C21 POPEE 267     108.765  89.955  42.344  1.00  0.00           C
ATOM   4728 7C21 POPEE 267     109.785  90.175  43.454  1.00  0.00           C
ATOM   4731 8C21 POPEE 267     109.175  89.945  44.834  1.00  0.00           C
ATOM   4735  C33 POPEE 267      97.005  94.055  32.384  1.00  0.00           C
ATOM   4738  C34 POPEE 267      97.605  94.805  33.584  1.00  0.00           C
ATOM   4741  C35 POPEE 267      96.855  94.645  34.914  1.00  0.00           C
ATOM   4744  C36 POPEE 267      96.675  93.195  35.404  1.00  0.00           C
ATOM   4747  C37 POPEE 267      96.155  93.115  36.854  1.00  0.00           C
ATOM   4750  C38 POPEE 267      96.115  91.675  37.384  1.00  0.00           C
ATOM   4753  C39 POPEE 267      95.555  91.545  38.814  1.00  0.00           C
ATOM   4756 0C31 POPEE 267      94.025  91.375  38.894  1.00  0.00           C
ATOM   4759 1C31 POPEE 267      93.615  89.965  39.354  1.00  0.00           C
ATOM   4762 2C31 POPEE 267      92.115  89.645  39.284  1.00  0.00           C
ATOM   4765 3C31 POPEE 267      91.225  90.435  40.254  1.00  0.00           C
ATOM   4768 4C31 POPEE 267      89.795  89.875  40.304  1.00  0.00           C
ATOM   4771 5C31 POPEE 267      88.855  90.625  41.254  1.00  0.00           C
ATOM   4774 6C31 POPEE 267      87.465  89.985  41.344  1.00  0.00           C
ATOM   4778  NH3 POPEF 268      13.365   0.085  23.164  1.00  0.00           N
ATOM   4782  C12 POPEF 268      13.525  -0.925  24.274  1.00  0.00           C
ATOM   4785  C11 POPEF 268      14.795  -1.815  24.154  1.00  0.00           C
ATOM   4788  P   POPEF 268      16.735  -0.035  23.934  1.00  0.00           P
ATOM   4789  O13 POPEF 268      17.895   0.225  23.054  1.00  0.00           O
ATOM   4790  O14 POPEF 268      15.775   1.055  24.154  1.00  0.00           O
ATOM   4791  O11 POPEF 268      17.235  -0.545  25.344  1.00  0.00           O
ATOM   4792  O12 POPEF 268      15.875  -1.255  23.424  1.00  0.00           O
ATOM   4793  C1  POPEF 268      16.735   0.035  26.554  1.00  0.00           C
ATOM   4796  C2  POPEF 268      17.565  -0.485  27.754  1.00  0.00           C
ATOM   4798  O21 POPEF 268      16.765  -0.735  28.934  1.00  0.00           O
ATOM   4799  C21 POPEF 268      16.125   0.305  29.424  1.00  0.00           C
ATOM   4800  O22 POPEF 268      16.025   1.415  28.915  1.00  0.00           O
ATOM   4801  C22 POPEF 268      15.445  -0.065  30.734  1.00  0.00           C
ATOM   4804  C3  POPEF 268      18.825   0.385  28.024  1.00  0.00           C
ATOM   4807  O31 POPEF 268      19.865  -0.345  28.714  1.00  0.00           O
ATOM   4808  C31 POPEF 268      19.925  -0.175  30.035  1.00  0.00           C
ATOM   4809  O32 POPEF 268      19.035   0.275  30.734  1.00  0.00           O
ATOM   4810  C32 POPEF 268      21.265  -0.725  30.514  1.00  0.00           C
ATOM   4813  C23 POPEF 268      14.495   1.065  31.194  1.00  0.00           C
ATOM   4816  C24 POPEF 268      13.735   0.735  32.484  1.00  0.00           C
ATOM   4819  C25 POPEF 268      14.445   1.165  33.764  1.00  0.00           C
ATOM   4822  C26 POPEF 268      13.725   0.695  35.035  1.00  0.00           C
ATOM   4825  C27 POPEF 268      14.485   1.075  36.324  1.00  0.00           C
ATOM   4828  C28 POPEF 268      13.645   0.845  37.594  1.00  0.00           C
ATOM   4831  C29 POPEF 268      14.395   1.275  38.824  1.00  0.00           C
ATOM   4833 0C21 POPEF 268      14.065   2.265  39.674  1.00  0.00           C
ATOM   4835 1C21 POPEF 268      12.835   3.145  39.624  1.00  0.00           C
ATOM   4838 2C21 POPEF 268      12.465   3.615  41.054  1.00  0.00           C
ATOM   4841 3C21 POPEF 268      11.405   4.725  41.084  1.00  0.00           C
ATOM   4844 4C21 POPEF 268      11.015   5.155  42.504  1.00  0.00           C
ATOM   4847 5C21 POPEF 268      12.175   5.765  43.325  1.00  0.00           C
ATOM   4850 6C21 POPEF 268      11.755   6.105  44.754  1.00  0.00           C
ATOM   4853 7C21 POPEF 268      12.795   6.865  45.584  1.00  0.00           C
ATOM   4856 8C21 POPEF 268      12.885   6.355  47.034  1.00  0.00           C
ATOM   4860  C33 POPEF 268      21.275  -1.135  32.004  1.00  0.00           C
ATOM   4863  C34 POPEF 268      22.705  -1.495  32.434  1.00  0.00           C
ATOM   4866  C35 POPEF 268      22.855  -2.035  33.864  1.00  0.00           C
ATOM   4869  C36 POPEF 268      22.455  -1.055  34.984  1.00  0.00           C
ATOM   4872  C37 POPEF 268      23.555  -0.895  36.044  1.00  0.00           C
ATOM   4875  C38 POPEF 268      23.085  -0.365  37.405  1.00  0.00           C
ATOM   4878  C39 POPEF 268      22.845   1.155  37.444  1.00  0.00           C
ATOM   4881 0C31 POPEF 268      22.435   1.705  38.824  1.00  0.00           C
ATOM   4884 1C31 POPEF 268      23.455   1.455  39.944  1.00  0.00           C
ATOM   4887 2C31 POPEF 268      23.905   2.725  40.674  1.00  0.00           C
ATOM   4890 3C31 POPEF 268      24.755   3.645  39.784  1.00  0.00           C
ATOM   4893 4C31 POPEF 268      25.195   4.935  40.484  1.00  0.00           C
ATOM   4896 5C31 POPEF 268      25.545   6.055  39.484  1.00  0.00           C
ATOM   4899 6C31 POPEF 268      25.815   7.405  40.154  1.00  0.00           C
ATOM   4903  NH3 POPEG 269      74.635  85.185  29.575  1.00  0.00           N
ATOM   4907  C12 POPEG 269      73.395  86.025  29.654  1.00  0.00           C
ATOM   4910  C11 POPEG 269      73.755  87.505  29.604  1.00  0.00           C
ATOM   4913  P   POPEG 269      72.805  89.865  30.024  1.00  0.00           P
ATOM   4914  O13 POPEG 269      74.085  90.185  29.354  1.00  0.00           O
ATOM   4915  O14 POPEG 269      71.595  90.495  29.464  1.00  0.00           O
ATOM   4916  O11 POPEG 269      72.895  90.195  31.574  1.00  0.00           O
ATOM   4917  O12 POPEG 269      72.635  88.285  30.024  1.00  0.00           O
ATOM   4918  C1  POPEG 269      74.105  90.565  32.234  1.00  0.00           C
ATOM   4921  C2  POPEG 269      74.065  90.085  33.704  1.00  0.00           C
ATOM   4923  O21 POPEG 269      75.335  90.335  34.354  1.00  0.00           O
ATOM   4924  C21 POPEG 269      75.295  91.305  35.274  1.00  0.00           C
ATOM   4925  O22 POPEG 269      74.315  91.975  35.534  1.00  0.00           O
ATOM   4926  C22 POPEG 269      76.575  91.385  36.114  1.00  0.00           C
ATOM   4929  C3  POPEG 269      73.645  88.585  33.814  1.00  0.00           C
ATOM   4932  O31 POPEG 269      73.605  88.215  35.204  1.00  0.00           O
ATOM   4933  C31 POPEG 269      72.885  87.145  35.474  1.00  0.00           C
ATOM   4934  O32 POPEG 269      72.325  86.435  34.655  1.00  0.00           O
ATOM   4935  C32 POPEG 269      72.825  86.955  36.994  1.00  0.00           C
ATOM   4938  C23 POPEG 269      76.425  90.785  37.544  1.00  0.00           C
ATOM   4941  C24 POPEG 269      76.115  91.765  38.694  1.00  0.00           C
ATOM   4944  C25 POPEG 269      74.975  92.785  38.494  1.00  0.00           C
ATOM   4947  C26 POPEG 269      74.505  93.435  39.814  1.00  0.00           C
ATOM   4950  C27 POPEG 269      73.425  94.515  39.575  1.00  0.00           C
ATOM   4953  C28 POPEG 269      72.735  95.035  40.854  1.00  0.00           C
ATOM   4956  C29 POPEG 269      72.025  93.935  41.594  1.00  0.00           C
ATOM   4958 0C21 POPEG 269      72.005  93.715  42.924  1.00  0.00           C
ATOM   4960 1C21 POPEG 269      72.665  94.545  43.995  1.00  0.00           C
ATOM   4963 2C21 POPEG 269      73.525  93.745  45.004  1.00  0.00           C
ATOM   4966 3C21 POPEG 269      72.765  93.175  46.224  1.00  0.00           C
ATOM   4969 4C21 POPEG 269      71.785  92.055  45.884  1.00  0.00           C
ATOM   4972 5C21 POPEG 269      71.115  91.425  47.114  1.00  0.00           C
ATOM   4975 6C21 POPEG 269      70.305  90.195  46.694  1.00  0.00           C
ATOM   4978 7C21 POPEG 269      69.315  89.685  47.745  1.00  0.00           C
ATOM   4981 8C21 POPEG 269      68.565  88.445  47.244  1.00  0.00           C
ATOM   4985  C33 POPEG 269      74.125  86.455  37.665  1.00  0.00           C
ATOM   4988  C34 POPEG 269      73.865  85.975  39.104  1.00  0.00           C
ATOM   4991  C35 POPEG 269      73.565  87.085  40.134  1.00  0.00           C
ATOM   4994  C36 POPEG 269      74.825  87.785  40.674  1.00  0.00           C
ATOM   4997  C37 POPEG 269      74.565  88.985  41.604  1.00  0.00           C
ATOM   5000  C38 POPEG 269      75.815  89.315  42.444  1.00  0.00           C
ATOM   5003  C39 POPEG 269      75.605  90.465  43.434  1.00  0.00           C
ATOM   5006 0C31 POPEG 269      76.875  90.775  44.234  1.00  0.00           C
ATOM   5009 1C31 POPEG 269      76.605  91.625  45.484  1.00  0.00           C
ATOM   5012 2C31 POPEG 269      77.895  91.995  46.244  1.00  0.00           C
ATOM   5015 3C31 POPEG 269      77.625  92.515  47.664  1.00  0.00           C
ATOM   5018 4C31 POPEG 269      77.295  91.385  48.655  1.00  0.00           C
ATOM   5021 5C31 POPEG 269      77.245  91.855  50.114  1.00  0.00           C
ATOM   5024 6C31 POPEG 269      77.055  90.695  51.105  1.00  0.00           C
ATOM   5028  NH3 POPEH 270      26.875  -0.285  29.264  1.00  0.00           N
ATOM   5032  C12 POPEH 270      27.505   0.605  28.214  1.00  0.00           C
ATOM   5035  C11 POPEH 270      26.435   1.415  27.454  1.00  0.00           C
ATOM   5038  P   POPEH 270      27.285   3.865  26.874  1.00  0.00           P
ATOM   5039  O13 POPEH 270      28.695   4.105  27.205  1.00  0.00           O
ATOM   5040  O14 POPEH 270      26.785   4.715  25.774  1.00  0.00           O
ATOM   5041  O11 POPEH 270      26.405   4.185  28.134  1.00  0.00           O
ATOM   5042  O12 POPEH 270      27.065   2.335  26.564  1.00  0.00           O
ATOM   5043  C1  POPEH 270      26.935   4.765  29.324  1.00  0.00           C
ATOM   5046  C2  POPEH 270      26.895   3.755  30.484  1.00  0.00           C
ATOM   5048  O21 POPEH 270      25.525   3.685  30.914  1.00  0.00           O
ATOM   5049  C21 POPEH 270      25.055   2.465  31.134  1.00  0.00           C
ATOM   5050  O22 POPEH 270      25.635   1.425  30.924  1.00  0.00           O
ATOM   5051  C22 POPEH 270      23.675   2.605  31.745  1.00  0.00           C
ATOM   5054  C3  POPEH 270      27.765   4.235  31.664  1.00  0.00           C
ATOM   5057  O31 POPEH 270      27.445   3.585  32.904  1.00  0.00           O
ATOM   5058  C31 POPEH 270      28.145   2.465  33.104  1.00  0.00           C
ATOM   5059  O32 POPEH 270      28.905   1.975  32.294  1.00  0.00           O
ATOM   5060  C32 POPEH 270      27.865   1.935  34.515  1.00  0.00           C
ATOM   5063  C23 POPEH 270      23.715   2.295  33.244  1.00  0.00           C
ATOM   5066  C24 POPEH 270      22.495   2.865  33.974  1.00  0.00           C
ATOM   5069  C25 POPEH 270      22.735   4.275  34.534  1.00  0.00           C
ATOM   5072  C26 POPEH 270      21.605   4.705  35.474  1.00  0.00           C
ATOM   5075  C27 POPEH 270      21.845   6.075  36.104  1.00  0.00           C
ATOM   5078  C28 POPEH 270      20.635   6.645  36.864  1.00  0.00           C
ATOM   5081  C29 POPEH 270      20.245   5.835  38.084  1.00  0.00           C
ATOM   5083 0C21 POPEH 270      20.415   6.185  39.374  1.00  0.00           C
ATOM   5085 1C21 POPEH 270      21.085   7.445  39.874  1.00  0.00           C
ATOM   5088 2C21 POPEH 270      21.885   7.225  41.174  1.00  0.00           C
ATOM   5091 3C21 POPEH 270      21.025   7.065  42.444  1.00  0.00           C
ATOM   5094 4C21 POPEH 270      21.835   6.675  43.684  1.00  0.00           C
ATOM   5097 5C21 POPEH 270      22.325   5.215  43.664  1.00  0.00           C
ATOM   5100 6C21 POPEH 270      23.205   4.865  44.874  1.00  0.00           C
ATOM   5103 7C21 POPEH 270      23.875   3.495  44.734  1.00  0.00           C
ATOM   5106 8C21 POPEH 270      24.795   3.135  45.905  1.00  0.00           C
ATOM   5110  C33 POPEH 270      27.115   2.875  35.484  1.00  0.00           C
ATOM   5113  C34 POPEH 270      26.675   2.135  36.754  1.00  0.00           C
ATOM   5116  C35 POPEH 270      27.835   1.775  37.704  1.00  0.00           C
ATOM   5119  C36 POPEH 270      28.495   2.995  38.374  1.00  0.00           C
ATOM   5122  C37 POPEH 270      29.305   2.605  39.614  1.00  0.00           C
ATOM   5125  C38 POPEH 270      29.545   3.795  40.554  1.00  0.00           C
ATOM   5128  C39 POPEH 270      30.035   3.385  41.945  1.00  0.00           C
ATOM   5131 0C31 POPEH 270      29.575   4.365  43.034  1.00  0.00           C
ATOM   5134 1C31 POPEH 270      30.065   3.955  44.424  1.00  0.00           C
ATOM   5137 2C31 POPEH 270      29.685   4.965  45.514  1.00  0.00           C
ATOM   5140 3C31 POPEH 270      30.165   4.565  46.914  1.00  0.00           C
ATOM   5143 4C31 POPEH 270      31.685   4.365  47.015  1.00  0.00           C
ATOM   5146 5C31 POPEH 270      32.165   4.025  48.424  1.00  0.00           C
ATOM   5149 6C31 POPEH 270      33.695   4.025  48.544  1.00  0.00           C
ATOM   5153  NH3 POPEI 271      44.225  46.715  25.924  1.00  0.00           N
ATOM   5157  C12 POPEI 271      45.565  46.965  26.584  1.00  0.00           C
ATOM   5160  C11 POPEI 271      45.955  48.465  26.634  1.00  0.00           C
ATOM   5163  P   POPEI 271      47.755  49.125  28.424  1.00  0.00           P
ATOM   5164  O13 POPEI 271      49.175  48.765  28.655  1.00  0.00           O
ATOM   5165  O14 POPEI 271      47.385  50.555  28.525  1.00  0.00           O
ATOM   5166  O11 POPEI 271      46.825  48.265  29.354  1.00  0.00           O
ATOM   5167  O12 POPEI 271      47.335  48.615  26.994  1.00  0.00           O
ATOM   5168  C1  POPEI 271      46.955  48.335  30.764  1.00  0.00           C
ATOM   5171  C2  POPEI 271      46.095  47.225  31.384  1.00  0.00           C
ATOM   5173  O21 POPEI 271      45.615  47.605  32.694  1.00  0.00           O
ATOM   5174  C21 POPEI 271      46.515  47.695  33.644  1.00  0.00           C
ATOM   5175  O22 POPEI 271      47.715  47.465  33.544  1.00  0.00           O
ATOM   5176  C22 POPEI 271      45.835  48.225  34.894  1.00  0.00           C
ATOM   5179  C3  POPEI 271      46.765  45.825  31.324  1.00  0.00           C
ATOM   5182  O31 POPEI 271      46.045  44.825  32.075  1.00  0.00           O
ATOM   5183  C31 POPEI 271      45.055  44.255  31.394  1.00  0.00           C
ATOM   5184  O32 POPEI 271      44.605  44.665  30.344  1.00  0.00           O
ATOM   5185  C32 POPEI 271      44.585  42.985  32.124  1.00  0.00           C
ATOM   5188  C23 POPEI 271      46.065  47.325  36.134  1.00  0.00           C
ATOM   5191  C24 POPEI 271      45.535  48.005  37.414  1.00  0.00           C
ATOM   5194  C25 POPEI 271      46.455  49.135  37.894  1.00  0.00           C
ATOM   5197  C26 POPEI 271      45.745  50.135  38.824  1.00  0.00           C
ATOM   5200  C27 POPEI 271      46.625  51.365  39.065  1.00  0.00           C
ATOM   5203  C28 POPEI 271      45.975  52.415  39.984  1.00  0.00           C
ATOM   5206  C29 POPEI 271      46.815  53.675  39.954  1.00  0.00           C
ATOM   5208 0C21 POPEI 271      47.655  54.135  40.895  1.00  0.00           C
ATOM   5210 1C21 POPEI 271      47.905  53.565  42.274  1.00  0.00           C
ATOM   5213 2C21 POPEI 271      48.125  54.745  43.234  1.00  0.00           C
ATOM   5216 3C21 POPEI 271      48.335  54.345  44.694  1.00  0.00           C
ATOM   5219 4C21 POPEI 271      48.385  55.585  45.604  1.00  0.00           C
ATOM   5222 5C21 POPEI 271      48.245  55.275  47.094  1.00  0.00           C
ATOM   5225 6C21 POPEI 271      49.285  54.275  47.614  1.00  0.00           C
ATOM   5228 7C21 POPEI 271      49.325  54.245  49.144  1.00  0.00           C
ATOM   5231 8C21 POPEI 271      50.385  53.305  49.715  1.00  0.00           C
ATOM   5235  C33 POPEI 271      45.015  42.855  33.614  1.00  0.00           C
ATOM   5238  C34 POPEI 271      44.475  41.585  34.284  1.00  0.00           C
ATOM   5241  C35 POPEI 271      44.875  41.455  35.765  1.00  0.00           C
ATOM   5244  C36 POPEI 271      44.365  42.615  36.624  1.00  0.00           C
ATOM   5247  C37 POPEI 271      44.455  42.345  38.134  1.00  0.00           C
ATOM   5250  C38 POPEI 271      44.035  43.595  38.934  1.00  0.00           C
ATOM   5253  C39 POPEI 271      43.845  43.375  40.444  1.00  0.00           C
ATOM   5256 0C31 POPEI 271      42.935  42.195  40.804  1.00  0.00           C
ATOM   5259 1C31 POPEI 271      42.585  42.085  42.294  1.00  0.00           C
ATOM   5262 2C31 POPEI 271      41.765  43.275  42.815  1.00  0.00           C
ATOM   5265 3C31 POPEI 271      41.145  43.055  44.194  1.00  0.00           C
ATOM   5268 4C31 POPEI 271      42.115  43.235  45.374  1.00  0.00           C
ATOM   5271 5C31 POPEI 271      41.375  43.235  46.714  1.00  0.00           C
ATOM   5274 6C31 POPEI 271      42.295  43.365  47.934  1.00  0.00           C
ATOM   5278  NH3 POPEJ 272     105.355  31.765  72.384  1.00  0.00           N
ATOM   5282  C12 POPEJ 272     106.205  30.515  72.384  1.00  0.00           C
ATOM   5285  C11 POPEJ 272     106.545  30.005  73.794  1.00  0.00           C
ATOM   5288  P   POPEJ 272     107.615  27.785  74.804  1.00  0.00           P
ATOM   5289  O13 POPEJ 272     107.165  28.175  76.155  1.00  0.00           O
ATOM   5290  O14 POPEJ 272     109.045  27.385  74.675  1.00  0.00           O
ATOM   5291  O11 POPEJ 272     106.715  26.585  74.304  1.00  0.00           O
ATOM   5292  O12 POPEJ 272     107.385  28.875  73.685  1.00  0.00           O
ATOM   5293  C1  POPEJ 272     106.225  26.505  72.964  1.00  0.00           C
ATOM   5296  C2  POPEJ 272     107.375  26.065  72.044  1.00  0.00           C
ATOM   5298  O21 POPEJ 272     106.895  25.705  70.735  1.00  0.00           O
ATOM   5299  C21 POPEJ 272     106.905  26.725  69.894  1.00  0.00           C
ATOM   5300  O22 POPEJ 272     106.945  27.905  70.184  1.00  0.00           O
ATOM   5301  C22 POPEJ 272     106.965  26.155  68.465  1.00  0.00           C
ATOM   5304  C3  POPEJ 272     108.095  24.845  72.684  1.00  0.00           C
ATOM   5307  O31 POPEJ 272     108.525  23.885  71.684  1.00  0.00           O
ATOM   5308  C31 POPEJ 272     107.815  22.775  71.624  1.00  0.00           C
ATOM   5309  O32 POPEJ 272     107.165  22.315  72.544  1.00  0.00           O
ATOM   5310  C32 POPEJ 272     107.885  22.165  70.224  1.00  0.00           C
ATOM   5313  C23 POPEJ 272     107.905  26.945  67.514  1.00  0.00           C
ATOM   5316  C24 POPEJ 272     107.615  26.825  66.004  1.00  0.00           C
ATOM   5319  C25 POPEJ 272     108.315  25.675  65.254  1.00  0.00           C
ATOM   5322  C26 POPEJ 272     107.305  24.795  64.504  1.00  0.00           C
ATOM   5325  C27 POPEJ 272     107.915  23.615  63.724  1.00  0.00           C
ATOM   5328  C28 POPEJ 272     107.745  23.705  62.194  1.00  0.00           C
ATOM   5331  C29 POPEJ 272     108.495  24.905  61.684  1.00  0.00           C
ATOM   5333 0C21 POPEJ 272     108.375  25.495  60.484  1.00  0.00           C
ATOM   5335 1C21 POPEJ 272     107.535  25.055  59.304  1.00  0.00           C
ATOM   5338 2C21 POPEJ 272     108.455  24.995  58.074  1.00  0.00           C
ATOM   5341 3C21 POPEJ 272     107.735  24.665  56.764  1.00  0.00           C
ATOM   5344 4C21 POPEJ 272     108.665  24.795  55.544  1.00  0.00           C
ATOM   5347 5C21 POPEJ 272     109.805  23.765  55.495  1.00  0.00           C
ATOM   5350 6C21 POPEJ 272     109.355  22.385  55.004  1.00  0.00           C
ATOM   5353 7C21 POPEJ 272     110.535  21.415  54.855  1.00  0.00           C
ATOM   5356 8C21 POPEJ 272     110.115  20.045  54.344  1.00  0.00           C
ATOM   5360  C33 POPEJ 272     107.445  20.685  70.174  1.00  0.00           C
ATOM   5363  C34 POPEJ 272     106.385  20.425  69.094  1.00  0.00           C
ATOM   5366  C35 POPEJ 272     106.905  20.575  67.664  1.00  0.00           C
ATOM   5369  C36 POPEJ 272     106.755  19.325  66.804  1.00  0.00           C
ATOM   5372  C37 POPEJ 272     107.285  19.565  65.384  1.00  0.00           C
ATOM   5375  C38 POPEJ 272     107.195  18.305  64.534  1.00  0.00           C
ATOM   5378  C39 POPEJ 272     107.695  18.485  63.094  1.00  0.00           C
ATOM   5381 0C31 POPEJ 272     107.895  17.135  62.405  1.00  0.00           C
ATOM   5384 1C31 POPEJ 272     108.225  17.275  60.914  1.00  0.00           C
ATOM   5387 2C31 POPEJ 272     108.385  15.915  60.224  1.00  0.00           C
ATOM   5390 3C31 POPEJ 272     108.375  15.995  58.684  1.00  0.00           C
ATOM   5393 4C31 POPEJ 272     109.725  16.395  58.074  1.00  0.00           C
ATOM   5396 5C31 POPEJ 272     109.675  16.355  56.534  1.00  0.00           C
ATOM   5399 6C31 POPEJ 272     111.045  16.465  55.864  1.00  0.00           C
ATOM   5403  NH3 POPEK 273      12.065 109.555  29.224  1.00  0.00           N
ATOM   5407  C12 POPEK 273      11.525 110.815  28.584  1.00  0.00           C
ATOM   5410  C11 POPEK 273      10.715 111.675  29.564  1.00  0.00           C
ATOM   5413  P   POPEK 273      10.885 114.185  28.655  1.00  0.00           P
ATOM   5414  O13 POPEK 273      10.045 115.285  29.174  1.00  0.00           O
ATOM   5415  O14 POPEK 273      11.275 114.325  27.234  1.00  0.00           O
ATOM   5416  O11 POPEK 273      12.155 114.025  29.554  1.00  0.00           O
ATOM   5417  O12 POPEK 273      10.155 112.805  28.894  1.00  0.00           O
ATOM   5418  C1  POPEK 273      12.435 114.805  30.714  1.00  0.00           C
ATOM   5421  C2  POPEK 273      11.535 114.495  31.954  1.00  0.00           C
ATOM   5423  O21 POPEK 273      10.965 115.735  32.424  1.00  0.00           O
ATOM   5424  C21 POPEK 273      10.465 115.735  33.664  1.00  0.00           C
ATOM   5425  O22 POPEK 273      11.065 116.115  34.655  1.00  0.00           O
ATOM   5426  C22 POPEK 273       9.005 115.275  33.644  1.00  0.00           C
ATOM   5429  C3  POPEK 273      12.365 113.665  32.995  1.00  0.00           C
ATOM   5432  O31 POPEK 273      11.635 113.215  34.154  1.00  0.00           O
ATOM   5433  C31 POPEK 273      12.455 112.745  35.105  1.00  0.00           C
ATOM   5434  O32 POPEK 273      13.675 112.745  35.044  1.00  0.00           O
ATOM   5435  C32 POPEK 273      11.685 112.215  36.314  1.00  0.00           C
ATOM   5438  C23 POPEK 273       8.385 115.135  35.054  1.00  0.00           C
ATOM   5441  C24 POPEK 273       7.775 116.405  35.674  1.00  0.00           C
ATOM   5444  C25 POPEK 273       8.775 117.175  36.554  1.00  0.00           C
ATOM   5447  C26 POPEK 273       8.145 118.385  37.264  1.00  0.00           C
ATOM   5450  C27 POPEK 273       7.295 118.035  38.484  1.00  0.00           C
ATOM   5453  C28 POPEK 273       6.985 119.315  39.274  1.00  0.00           C
ATOM   5456  C29 POPEK 273       6.045 119.075  40.434  1.00  0.00           C
ATOM   5458 0C21 POPEK 273       6.385 119.025  41.734  1.00  0.00           C
ATOM   5460 1C21 POPEK 273       7.775 119.155  42.314  1.00  0.00           C
ATOM   5463 2C21 POPEK 273       8.135 117.915  43.144  1.00  0.00           C
ATOM   5466 3C21 POPEK 273       9.535 118.015  43.774  1.00  0.00           C
ATOM   5469 4C21 POPEK 273       9.595 117.415  45.184  1.00  0.00           C
ATOM   5472 5C21 POPEK 273       9.175 118.405  46.274  1.00  0.00           C
ATOM   5475 6C21 POPEK 273       9.245 117.795  47.675  1.00  0.00           C
ATOM   5478 7C21 POPEK 273       9.365 118.845  48.774  1.00  0.00           C
ATOM   5481 8C21 POPEK 273       9.485 118.245  50.175  1.00  0.00           C
ATOM   5485  C33 POPEK 273      11.655 113.215  37.494  1.00  0.00           C
ATOM   5488  C34 POPEK 273      11.385 112.545  38.855  1.00  0.00           C
ATOM   5491  C35 POPEK 273      12.065 113.265  40.024  1.00  0.00           C
ATOM   5494  C36 POPEK 273      11.645 112.705  41.394  1.00  0.00           C
ATOM   5497  C37 POPEK 273      12.505 113.245  42.544  1.00  0.00           C
ATOM   5500  C38 POPEK 273      12.035 112.805  43.944  1.00  0.00           C
ATOM   5503  C39 POPEK 273      12.035 111.285  44.164  1.00  0.00           C
ATOM   5506 0C31 POPEK 273      11.715 110.915  45.614  1.00  0.00           C
ATOM   5509 1C31 POPEK 273      11.845 109.415  45.905  1.00  0.00           C
ATOM   5512 2C31 POPEK 273      11.585 109.085  47.384  1.00  0.00           C
ATOM   5515 3C31 POPEK 273      11.195 107.625  47.624  1.00  0.00           C
ATOM   5518 4C31 POPEK 273      11.105 107.275  49.114  1.00  0.00           C
ATOM   5521 5C31 POPEK 273      10.535 105.875  49.374  1.00  0.00           C
ATOM   5524 6C31 POPEK 273      10.285 105.605  50.864  1.00  0.00           C
ATOM   5528  NH3 POPEL 274      31.615  24.955  26.025  1.00  0.00           N
ATOM   5532  C12 POPEL 274      30.995  25.475  24.754  1.00  0.00           C
ATOM   5535  C11 POPEL 274      30.465  26.915  24.934  1.00  0.00           C
ATOM   5538  P   POPEL 274      32.255  28.885  24.814  1.00  0.00           P
ATOM   5539  O13 POPEL 274      33.355  28.255  24.054  1.00  0.00           O
ATOM   5540  O14 POPEL 274      31.295  29.735  24.064  1.00  0.00           O
ATOM   5541  O11 POPEL 274      32.785  29.665  26.114  1.00  0.00           O
ATOM   5542  O12 POPEL 274      31.435  27.735  25.554  1.00  0.00           O
ATOM   5543  C1  POPEL 274      33.445  28.865  27.124  1.00  0.00           C
ATOM   5546  C2  POPEL 274      33.055  29.215  28.594  1.00  0.00           C
ATOM   5548  O21 POPEL 274      33.715  28.335  29.534  1.00  0.00           O
ATOM   5549  C21 POPEL 274      33.235  27.135  29.804  1.00  0.00           C
ATOM   5550  O22 POPEL 274      32.365  26.525  29.204  1.00  0.00           O
ATOM   5551  C22 POPEL 274      33.955  26.635  31.054  1.00  0.00           C
ATOM   5554  C3  POPEL 274      31.535  29.335  28.904  1.00  0.00           C
ATOM   5557  O31 POPEL 274      31.365  29.465  30.334  1.00  0.00           O
ATOM   5558  C31 POPEL 274      30.495  30.355  30.774  1.00  0.00           C
ATOM   5559  O32 POPEL 274      29.645  30.915  30.114  1.00  0.00           O
ATOM   5560  C32 POPEL 274      30.735  30.555  32.274  1.00  0.00           C
ATOM   5563  C23 POPEL 274      33.455  25.285  31.634  1.00  0.00           C
ATOM   5566  C24 POPEL 274      33.925  25.065  33.084  1.00  0.00           C
ATOM   5569  C25 POPEL 274      35.445  25.175  33.265  1.00  0.00           C
ATOM   5572  C26 POPEL 274      35.895  25.045  34.734  1.00  0.00           C
ATOM   5575  C27 POPEL 274      36.765  26.235  35.165  1.00  0.00           C
ATOM   5578  C28 POPEL 274      37.185  26.155  36.634  1.00  0.00           C
ATOM   5581  C29 POPEL 274      37.905  27.405  37.085  1.00  0.00           C
ATOM   5583 0C21 POPEL 274      38.235  27.655  38.364  1.00  0.00           C
ATOM   5585 1C21 POPEL 274      37.945  26.735  39.524  1.00  0.00           C
ATOM   5588 2C21 POPEL 274      39.195  25.925  39.914  1.00  0.00           C
ATOM   5591 3C21 POPEL 274      40.295  26.815  40.534  1.00  0.00           C
ATOM   5594 4C21 POPEL 274      41.475  26.035  41.155  1.00  0.00           C
ATOM   5597 5C21 POPEL 274      41.075  25.045  42.264  1.00  0.00           C
ATOM   5600 6C21 POPEL 274      40.275  25.655  43.424  1.00  0.00           C
ATOM   5603 7C21 POPEL 274      39.935  24.595  44.474  1.00  0.00           C
ATOM   5606 8C21 POPEL 274      39.125  25.155  45.634  1.00  0.00           C
ATOM   5610  C33 POPEL 274      29.905  31.715  32.884  1.00  0.00           C
ATOM   5613  C34 POPEL 274      30.605  32.355  34.084  1.00  0.00           C
ATOM   5616  C35 POPEL 274      30.685  31.455  35.324  1.00  0.00           C
ATOM   5619  C36 POPEL 274      29.485  31.625  36.254  1.00  0.00           C
ATOM   5622  C37 POPEL 274      29.875  31.325  37.704  1.00  0.00           C
ATOM   5625  C38 POPEL 274      28.735  31.575  38.694  1.00  0.00           C
ATOM   5628  C39 POPEL 274      29.235  31.965  40.094  1.00  0.00           C
ATOM   5631 0C31 POPEL 274      30.285  30.995  40.644  1.00  0.00           C
ATOM   5634 1C31 POPEL 274      30.665  31.275  42.094  1.00  0.00           C
ATOM   5637 2C31 POPEL 274      29.595  30.845  43.114  1.00  0.00           C
ATOM   5640 3C31 POPEL 274      29.995  31.195  44.554  1.00  0.00           C
ATOM   5643 4C31 POPEL 274      31.225  30.425  45.064  1.00  0.00           C
ATOM   5646 5C31 POPEL 274      32.035  31.225  46.084  1.00  0.00           C
ATOM   5649 6C31 POPEL 274      33.365  30.575  46.454  1.00  0.00           C
ATOM   5653  NH3 POPEM 275      35.925  94.175  26.844  1.00  0.00           N
ATOM   5657  C12 POPEM 275      35.125  93.365  25.864  1.00  0.00           C
ATOM   5660  C11 POPEM 275      33.625  93.735  25.895  1.00  0.00           C
ATOM   5663  P   POPEM 275      31.955  95.615  26.434  1.00  0.00           P
ATOM   5664  O13 POPEM 275      31.595  96.885  25.764  1.00  0.00           O
ATOM   5665  O14 POPEM 275      30.985  94.495  26.334  1.00  0.00           O
ATOM   5666  O11 POPEM 275      32.165  95.975  27.944  1.00  0.00           O
ATOM   5667  O12 POPEM 275      33.405  95.145  25.964  1.00  0.00           O
ATOM   5668  C1  POPEM 275      32.365  95.075  29.034  1.00  0.00           C
ATOM   5671  C2  POPEM 275      31.645  95.635  30.294  1.00  0.00           C
ATOM   5673  O21 POPEM 275      31.145  94.575  31.114  1.00  0.00           O
ATOM   5674  C21 POPEM 275      32.015  93.955  31.874  1.00  0.00           C
ATOM   5675  O22 POPEM 275      33.215  93.905  31.724  1.00  0.00           O
ATOM   5676  C22 POPEM 275      31.245  93.415  33.084  1.00  0.00           C
ATOM   5679  C3  POPEM 275      30.415  96.495  29.884  1.00  0.00           C
ATOM   5682  O31 POPEM 275      29.505  96.785  30.955  1.00  0.00           O
ATOM   5683  C31 POPEM 275      29.805  97.795  31.745  1.00  0.00           C
ATOM   5684  O32 POPEM 275      30.775  98.535  31.614  1.00  0.00           O
ATOM   5685  C32 POPEM 275      28.785  97.875  32.884  1.00  0.00           C
ATOM   5688  C23 POPEM 275      31.605  94.165  34.384  1.00  0.00           C
ATOM   5691  C24 POPEM 275      30.935  93.505  35.594  1.00  0.00           C
ATOM   5694  C25 POPEM 275      31.175  94.225  36.924  1.00  0.00           C
ATOM   5697  C26 POPEM 275      30.815  93.375  38.144  1.00  0.00           C
ATOM   5700  C27 POPEM 275      31.305  94.015  39.454  1.00  0.00           C
ATOM   5703  C28 POPEM 275      30.905  93.215  40.714  1.00  0.00           C
ATOM   5706  C29 POPEM 275      29.515  93.575  41.194  1.00  0.00           C
ATOM   5708 0C21 POPEM 275      29.135  93.785  42.474  1.00  0.00           C
ATOM   5710 1C21 POPEM 275      29.985  93.645  43.714  1.00  0.00           C
ATOM   5713 2C21 POPEM 275      30.295  94.995  44.404  1.00  0.00           C
ATOM   5716 3C21 POPEM 275      29.055  95.735  44.924  1.00  0.00           C
ATOM   5719 4C21 POPEM 275      29.385  97.055  45.634  1.00  0.00           C
ATOM   5722 5C21 POPEM 275      28.125  97.815  46.064  1.00  0.00           C
ATOM   5725 6C21 POPEM 275      28.425  99.175  46.704  1.00  0.00           C
ATOM   5728 7C21 POPEM 275      27.155  99.925  47.145  1.00  0.00           C
ATOM   5731 8C21 POPEM 275      27.435 101.355  47.614  1.00  0.00           C
ATOM   5735  C33 POPEM 275      28.955  99.035  33.894  1.00  0.00           C
ATOM   5738  C34 POPEM 275      29.715  98.705  35.194  1.00  0.00           C
ATOM   5741  C35 POPEM 275      31.245  98.605  35.074  1.00  0.00           C
ATOM   5744  C36 POPEM 275      31.915  97.995  36.324  1.00  0.00           C
ATOM   5747  C37 POPEM 275      31.705  98.765  37.644  1.00  0.00           C
ATOM   5750  C38 POPEM 275      32.345  98.025  38.844  1.00  0.00           C
ATOM   5753  C39 POPEM 275      32.025  98.645  40.214  1.00  0.00           C
ATOM   5756 0C31 POPEM 275      33.015  98.145  41.294  1.00  0.00           C
ATOM   5759 1C31 POPEM 275      32.665  98.535  42.745  1.00  0.00           C
ATOM   5762 2C31 POPEM 275      33.885  98.355  43.664  1.00  0.00           C
ATOM   5765 3C31 POPEM 275      33.585  98.275  45.175  1.00  0.00           C
ATOM   5768 4C31 POPEM 275      32.835  99.475  45.765  1.00  0.00           C
ATOM   5771 5C31 POPEM 275      32.735  99.365  47.294  1.00  0.00           C
ATOM   5774 6C31 POPEM 275      31.845 100.425  47.954  1.00  0.00           C
ATOM   5778  NH3 POPEN 276      80.705 117.355  68.784  1.00  0.00           N
ATOM   5782  C12 POPEN 276      81.685 116.225  68.954  1.00  0.00           C
ATOM   5785  C11 POPEN 276      81.035 115.075  69.724  1.00  0.00           C
ATOM   5788  P   POPEN 276      81.635 112.915  70.995  1.00  0.00           P
ATOM   5789  O13 POPEN 276      82.215 113.095  72.335  1.00  0.00           O
ATOM   5790  O14 POPEN 276      80.165 112.765  70.864  1.00  0.00           O
ATOM   5791  O11 POPEN 276      82.325 111.775  70.134  1.00  0.00           O
ATOM   5792  O12 POPEN 276      82.055 114.205  70.194  1.00  0.00           O
ATOM   5793  C1  POPEN 276      82.935 112.015  68.854  1.00  0.00           C
ATOM   5796  C2  POPEN 276      82.485 110.925  67.835  1.00  0.00           C
ATOM   5798  O21 POPEN 276      83.505 110.675  66.824  1.00  0.00           O
ATOM   5799  C21 POPEN 276      83.765 111.665  65.974  1.00  0.00           C
ATOM   5800  O22 POPEN 276      83.185 112.735  65.914  1.00  0.00           O
ATOM   5801  C22 POPEN 276      84.955 111.295  65.094  1.00  0.00           C
ATOM   5804  C3  POPEN 276      81.055 111.205  67.254  1.00  0.00           C
ATOM   5807  O31 POPEN 276      80.485 110.025  66.664  1.00  0.00           O
ATOM   5808  C31 POPEN 276      80.635 109.845  65.364  1.00  0.00           C
ATOM   5809  O32 POPEN 276      81.105 110.645  64.564  1.00  0.00           O
ATOM   5810  C32 POPEN 276      80.155 108.425  65.054  1.00  0.00           C
ATOM   5813  C23 POPEN 276      84.535 111.055  63.624  1.00  0.00           C
ATOM   5816  C24 POPEN 276      85.745 110.895  62.694  1.00  0.00           C
ATOM   5819  C25 POPEN 276      85.395 111.145  61.214  1.00  0.00           C
ATOM   5822  C26 POPEN 276      84.705 109.965  60.524  1.00  0.00           C
ATOM   5825  C27 POPEN 276      84.075 110.365  59.174  1.00  0.00           C
ATOM   5828  C28 POPEN 276      83.705 109.095  58.384  1.00  0.00           C
ATOM   5831  C29 POPEN 276      82.655 109.095  57.304  1.00  0.00           C
ATOM   5833 0C21 POPEN 276      82.685 108.375  56.175  1.00  0.00           C
ATOM   5835 1C21 POPEN 276      83.795 107.445  55.744  1.00  0.00           C
ATOM   5838 2C21 POPEN 276      83.755 107.005  54.264  1.00  0.00           C
ATOM   5841 3C21 POPEN 276      83.805 108.155  53.265  1.00  0.00           C
ATOM   5844 4C21 POPEN 276      84.195 107.695  51.854  1.00  0.00           C
ATOM   5847 5C21 POPEN 276      83.165 106.745  51.214  1.00  0.00           C
ATOM   5850 6C21 POPEN 276      83.605 106.275  49.824  1.00  0.00           C
ATOM   5853 7C21 POPEN 276      82.455 105.685  49.004  1.00  0.00           C
ATOM   5856 8C21 POPEN 276      82.915 105.045  47.694  1.00  0.00           C
ATOM   5860  C33 POPEN 276      80.015 108.115  63.544  1.00  0.00           C
ATOM   5863  C34 POPEN 276      81.345 107.985  62.784  1.00  0.00           C
ATOM   5866  C35 POPEN 276      81.125 107.765  61.285  1.00  0.00           C
ATOM   5869  C36 POPEN 276      80.825 106.295  60.944  1.00  0.00           C
ATOM   5872  C37 POPEN 276      80.225 106.095  59.544  1.00  0.00           C
ATOM   5875  C38 POPEN 276      81.255 105.635  58.504  1.00  0.00           C
ATOM   5878  C39 POPEN 276      81.625 104.155  58.614  1.00  0.00           C
ATOM   5881 0C31 POPEN 276      80.445 103.245  58.254  1.00  0.00           C
ATOM   5884 1C31 POPEN 276      80.825 102.015  57.414  1.00  0.00           C
ATOM   5887 2C31 POPEN 276      79.605 101.285  56.834  1.00  0.00           C
ATOM   5890 3C31 POPEN 276      78.695 100.665  57.904  1.00  0.00           C
ATOM   5893 4C31 POPEN 276      77.465 100.005  57.294  1.00  0.00           C
ATOM   5896 5C31 POPEN 276      76.335  99.835  58.314  1.00  0.00           C
ATOM   5899 6C31 POPEN 276      74.995  99.465  57.684  1.00  0.00           C
ATOM   5903  NH3 POPEO 277      41.455  74.465  70.134  1.00  0.00           N
ATOM   5907  C12 POPEO 277      40.865  75.695  69.464  1.00  0.00           C
ATOM   5910  C11 POPEO 277      40.745  76.925  70.405  1.00  0.00           C
ATOM   5913  P   POPEO 277      39.835  79.375  70.244  1.00  0.00           P
ATOM   5914  O13 POPEO 277      38.595  80.125  69.925  1.00  0.00           O
ATOM   5915  O14 POPEO 277      40.405  79.645  71.585  1.00  0.00           O
ATOM   5916  O11 POPEO 277      40.925  79.695  69.155  1.00  0.00           O
ATOM   5917  O12 POPEO 277      39.675  77.815  70.005  1.00  0.00           O
ATOM   5918  C1  POPEO 277      40.675  80.475  67.984  1.00  0.00           C
ATOM   5921  C2  POPEO 277      41.115  79.735  66.694  1.00  0.00           C
ATOM   5923  O21 POPEO 277      40.935  80.665  65.604  1.00  0.00           O
ATOM   5924  C21 POPEO 277      42.035  81.065  64.984  1.00  0.00           C
ATOM   5925  O22 POPEO 277      43.165  80.695  65.214  1.00  0.00           O
ATOM   5926  C22 POPEO 277      41.645  82.055  63.884  1.00  0.00           C
ATOM   5929  C3  POPEO 277      40.255  78.475  66.404  1.00  0.00           C
ATOM   5932  O31 POPEO 277      40.875  77.675  65.364  1.00  0.00           O
ATOM   5933  C31 POPEO 277      40.305  77.685  64.164  1.00  0.00           C
ATOM   5934  O32 POPEO 277      39.165  78.025  63.904  1.00  0.00           O
ATOM   5935  C32 POPEO 277      41.325  77.205  63.134  1.00  0.00           C
ATOM   5938  C23 POPEO 277      41.215  81.385  62.554  1.00  0.00           C
ATOM   5941  C24 POPEO 277      41.455  82.285  61.334  1.00  0.00           C
ATOM   5944  C25 POPEO 277      40.675  81.855  60.084  1.00  0.00           C
ATOM   5947  C26 POPEO 277      41.045  82.695  58.844  1.00  0.00           C
ATOM   5950  C27 POPEO 277      40.095  82.465  57.654  1.00  0.00           C
ATOM   5953  C28 POPEO 277      40.515  83.185  56.355  1.00  0.00           C
ATOM   5956  C29 POPEO 277      41.725  82.555  55.714  1.00  0.00           C
ATOM   5958 0C21 POPEO 277      42.115  82.595  54.424  1.00  0.00           C
ATOM   5960 1C21 POPEO 277      41.455  83.335  53.284  1.00  0.00           C
ATOM   5963 2C21 POPEO 277      42.325  84.455  52.664  1.00  0.00           C
ATOM   5966 3C21 POPEO 277      43.495  83.955  51.804  1.00  0.00           C
ATOM   5969 4C21 POPEO 277      44.115  85.105  50.974  1.00  0.00           C
ATOM   5972 5C21 POPEO 277      45.255  84.675  50.044  1.00  0.00           C
ATOM   5975 6C21 POPEO 277      45.815  85.865  49.254  1.00  0.00           C
ATOM   5978 7C21 POPEO 277      46.685  85.485  48.044  1.00  0.00           C
ATOM   5981 8C21 POPEO 277      47.185  86.695  47.254  1.00  0.00           C
ATOM   5985  C33 POPEO 277      40.875  77.455  61.684  1.00  0.00           C
ATOM   5988  C34 POPEO 277      41.785  76.735  60.674  1.00  0.00           C
ATOM   5991  C35 POPEO 277      41.715  77.325  59.264  1.00  0.00           C
ATOM   5994  C36 POPEO 277      42.805  76.745  58.344  1.00  0.00           C
ATOM   5997  C37 POPEO 277      42.795  77.335  56.924  1.00  0.00           C
ATOM   6000  C38 POPEO 277      43.975  76.795  56.105  1.00  0.00           C
ATOM   6003  C39 POPEO 277      44.125  77.425  54.715  1.00  0.00           C
ATOM   6006 0C31 POPEO 277      43.195  76.825  53.655  1.00  0.00           C
ATOM   6009 1C31 POPEO 277      43.275  77.605  52.334  1.00  0.00           C
ATOM   6012 2C31 POPEO 277      42.355  77.075  51.224  1.00  0.00           C
ATOM   6015 3C31 POPEO 277      42.865  75.805  50.534  1.00  0.00           C
ATOM   6018 4C31 POPEO 277      41.975  75.395  49.344  1.00  0.00           C
ATOM   6021 5C31 POPEO 277      42.435  74.095  48.675  1.00  0.00           C
ATOM   6024 6C31 POPEO 277      41.425  73.555  47.654  1.00  0.00           C
ATOM   6028  NH3 POPEP 278      16.555  64.935  28.444  1.00  0.00           N
ATOM   6032  C12 POPEP 278      17.185  65.975  29.334  1.00  0.00           C
ATOM   6035  C11 POPEP 278      18.455  66.565  28.724  1.00  0.00           C
ATOM   6038  P   POPEP 278      18.485  69.135  29.054  1.00  0.00           P
ATOM   6039  O13 POPEP 278      17.125  69.075  28.464  1.00  0.00           O
ATOM   6040  O14 POPEP 278      19.575  69.715  28.244  1.00  0.00           O
ATOM   6041  O11 POPEP 278      18.445  69.955  30.404  1.00  0.00           O
ATOM   6042  O12 POPEP 278      18.885  67.675  29.514  1.00  0.00           O
ATOM   6043  C1  POPEP 278      17.455  69.695  31.384  1.00  0.00           C
ATOM   6046  C2  POPEP 278      17.855  68.505  32.294  1.00  0.00           C
ATOM   6048  O21 POPEP 278      16.705  67.765  32.704  1.00  0.00           O
ATOM   6049  C21 POPEP 278      15.895  68.405  33.534  1.00  0.00           C
ATOM   6050  O22 POPEP 278      15.955  69.585  33.824  1.00  0.00           O
ATOM   6051  C22 POPEP 278      14.865  67.425  34.094  1.00  0.00           C
ATOM   6054  C3  POPEP 278      18.805  68.915  33.464  1.00  0.00           C
ATOM   6057  O31 POPEP 278      18.995  67.815  34.374  1.00  0.00           O
ATOM   6058  C31 POPEP 278      20.235  67.515  34.734  1.00  0.00           C
ATOM   6059  O32 POPEP 278      21.235  68.135  34.404  1.00  0.00           O
ATOM   6060  C32 POPEP 278      20.215  66.305  35.664  1.00  0.00           C
ATOM   6063  C23 POPEP 278      13.435  67.955  33.844  1.00  0.00           C
ATOM   6066  C24 POPEP 278      12.305  67.115  34.454  1.00  0.00           C
ATOM   6069  C25 POPEP 278      12.205  67.135  35.984  1.00  0.00           C
ATOM   6072  C26 POPEP 278      11.615  68.425  36.574  1.00  0.00           C
ATOM   6075  C27 POPEP 278      11.125  68.195  38.024  1.00  0.00           C
ATOM   6078  C28 POPEP 278      10.515  69.445  38.684  1.00  0.00           C
ATOM   6081  C29 POPEP 278       9.845  69.105  39.994  1.00  0.00           C
ATOM   6083 0C21 POPEP 278       8.635  69.525  40.414  1.00  0.00           C
ATOM   6085 1C21 POPEP 278       7.715  70.475  39.694  1.00  0.00           C
ATOM   6088 2C21 POPEP 278       6.885  71.375  40.634  1.00  0.00           C
ATOM   6091 3C21 POPEP 278       7.705  72.395  41.434  1.00  0.00           C
ATOM   6094 4C21 POPEP 278       6.785  73.315  42.254  1.00  0.00           C
ATOM   6097 5C21 POPEP 278       7.545  74.425  43.004  1.00  0.00           C
ATOM   6100 6C21 POPEP 278       6.625  75.205  43.954  1.00  0.00           C
ATOM   6103 7C21 POPEP 278       7.355  76.275  44.754  1.00  0.00           C
ATOM   6106 8C21 POPEP 278       6.425  77.085  45.664  1.00  0.00           C
ATOM   6110  C33 POPEP 278      21.645  65.825  36.024  1.00  0.00           C
ATOM   6113  C34 POPEP 278      21.695  64.525  36.844  1.00  0.00           C
ATOM   6116  C35 POPEP 278      21.405  64.655  38.354  1.00  0.00           C
ATOM   6119  C36 POPEP 278      22.135  65.815  39.065  1.00  0.00           C
ATOM   6122  C37 POPEP 278      22.055  65.735  40.594  1.00  0.00           C
ATOM   6125  C38 POPEP 278      22.785  66.905  41.285  1.00  0.00           C
ATOM   6128  C39 POPEP 278      23.365  66.545  42.665  1.00  0.00           C
ATOM   6131 0C31 POPEP 278      22.325  66.405  43.785  1.00  0.00           C
ATOM   6134 1C31 POPEP 278      22.975  65.975  45.105  1.00  0.00           C
ATOM   6137 2C31 POPEP 278      22.045  65.985  46.334  1.00  0.00           C
ATOM   6140 3C31 POPEP 278      21.625  67.375  46.824  1.00  0.00           C
ATOM   6143 4C31 POPEP 278      22.795  68.255  47.285  1.00  0.00           C
ATOM   6146 5C31 POPEP 278      22.365  69.625  47.815  1.00  0.00           C
ATOM   6149 6C31 POPEP 278      23.555  70.505  48.204  1.00  0.00           C
ATOM   6153  NH3 POPEQ 279      85.745  40.695  71.454  1.00  0.00           N
ATOM   6157  C12 POPEQ 279      87.235  40.775  71.334  1.00  0.00           C
ATOM   6160  C11 POPEQ 279      87.865  39.395  71.524  1.00  0.00           C
ATOM   6163  P   POPEQ 279      90.075  38.105  71.144  1.00  0.00           P
ATOM   6164  O13 POPEQ 279      91.345  38.175  71.894  1.00  0.00           O
ATOM   6165  O14 POPEQ 279      89.175  36.975  71.454  1.00  0.00           O
ATOM   6166  O11 POPEQ 279      90.365  38.095  69.584  1.00  0.00           O
ATOM   6167  O12 POPEQ 279      89.285  39.475  71.364  1.00  0.00           O
ATOM   6168  C1  POPEQ 279      89.335  37.925  68.594  1.00  0.00           C
ATOM   6171  C2  POPEQ 279      89.505  36.595  67.814  1.00  0.00           C
ATOM   6173  O21 POPEQ 279      88.525  36.565  66.745  1.00  0.00           O
ATOM   6174  C21 POPEQ 279      88.875  35.835  65.685  1.00  0.00           C
ATOM   6175  O22 POPEQ 279      89.905  35.195  65.574  1.00  0.00           O
ATOM   6176  C22 POPEQ 279      87.825  35.955  64.575  1.00  0.00           C
ATOM   6179  C3  POPEQ 279      89.345  35.405  68.815  1.00  0.00           C
ATOM   6182  O31 POPEQ 279      89.385  34.105  68.204  1.00  0.00           O
ATOM   6183  C31 POPEQ 279      90.615  33.675  67.934  1.00  0.00           C
ATOM   6184  O32 POPEQ 279      91.665  34.255  68.154  1.00  0.00           O
ATOM   6185  C32 POPEQ 279      90.475  32.285  67.304  1.00  0.00           C
ATOM   6188  C23 POPEQ 279      88.185  35.095  63.335  1.00  0.00           C
ATOM   6191  C24 POPEQ 279      87.575  35.675  62.054  1.00  0.00           C
ATOM   6194  C25 POPEQ 279      87.725  34.775  60.814  1.00  0.00           C
ATOM   6197  C26 POPEQ 279      87.335  35.485  59.504  1.00  0.00           C
ATOM   6200  C27 POPEQ 279      87.195  34.495  58.344  1.00  0.00           C
ATOM   6203  C28 POPEQ 279      86.585  35.125  57.085  1.00  0.00           C
ATOM   6206  C29 POPEQ 279      86.275  34.095  56.024  1.00  0.00           C
ATOM   6208 0C21 POPEQ 279      86.945  33.905  54.874  1.00  0.00           C
ATOM   6210 1C21 POPEQ 279      88.155  34.685  54.424  1.00  0.00           C
ATOM   6213 2C21 POPEQ 279      87.785  35.785  53.414  1.00  0.00           C
ATOM   6216 3C21 POPEQ 279      87.475  35.245  52.015  1.00  0.00           C
ATOM   6219 4C21 POPEQ 279      86.875  36.305  51.084  1.00  0.00           C
ATOM   6222 5C21 POPEQ 279      86.725  35.815  49.645  1.00  0.00           C
ATOM   6225 6C21 POPEQ 279      85.915  36.785  48.774  1.00  0.00           C
ATOM   6228 7C21 POPEQ 279      85.835  36.345  47.304  1.00  0.00           C
ATOM   6231 8C21 POPEQ 279      85.275  37.425  46.384  1.00  0.00           C
ATOM   6235  C33 POPEQ 279      91.665  31.905  66.404  1.00  0.00           C
ATOM   6238  C34 POPEQ 279      91.335  30.775  65.414  1.00  0.00           C
ATOM   6241  C35 POPEQ 279      90.405  31.235  64.264  1.00  0.00           C
ATOM   6244  C36 POPEQ 279      90.075  30.095  63.284  1.00  0.00           C
ATOM   6247  C37 POPEQ 279      89.075  30.525  62.204  1.00  0.00           C
ATOM   6250  C38 POPEQ 279      89.655  31.395  61.094  1.00  0.00           C
ATOM   6253  C39 POPEQ 279      90.465  30.605  60.054  1.00  0.00           C
ATOM   6256 0C31 POPEQ 279      90.415  31.275  58.675  1.00  0.00           C
ATOM   6259 1C31 POPEQ 279      91.095  30.445  57.574  1.00  0.00           C
ATOM   6262 2C31 POPEQ 279      90.645  30.875  56.164  1.00  0.00           C
ATOM   6265 3C31 POPEQ 279      91.135  29.945  55.044  1.00  0.00           C
ATOM   6268 4C31 POPEQ 279      92.655  29.725  55.054  1.00  0.00           C
ATOM   6271 5C31 POPEQ 279      93.175  29.075  53.764  1.00  0.00           C
ATOM   6274 6C31 POPEQ 279      94.675  28.795  53.794  1.00  0.00           C
ATOM   6278  NH3 POPER 280     116.215  48.245  66.944  1.00  0.00           N
ATOM   6282  C12 POPER 280     116.835  47.315  65.945  1.00  0.00           C
ATOM   6285  C11 POPER 280     116.935  45.875  66.454  1.00  0.00           C
ATOM   6288  P   POPER 280     117.865  43.565  65.834  1.00  0.00           P
ATOM   6289  O13 POPER 280     116.675  42.885  66.395  1.00  0.00           O
ATOM   6290  O14 POPER 280     119.045  43.675  66.714  1.00  0.00           O
ATOM   6291  O11 POPER 280     118.275  42.835  64.504  1.00  0.00           O
ATOM   6292  O12 POPER 280     117.475  45.045  65.414  1.00  0.00           O
ATOM   6293  C1  POPER 280     117.895  43.235  63.195  1.00  0.00           C
ATOM   6296  C2  POPER 280     118.855  44.315  62.624  1.00  0.00           C
ATOM   6298  O21 POPER 280     118.835  44.295  61.194  1.00  0.00           O
ATOM   6299  C21 POPER 280     117.685  44.685  60.654  1.00  0.00           C
ATOM   6300  O22 POPER 280     116.765  45.225  61.234  1.00  0.00           O
ATOM   6301  C22 POPER 280     117.725  44.355  59.174  1.00  0.00           C
ATOM   6304  C3  POPER 280     120.335  44.145  63.044  1.00  0.00           C
ATOM   6307  O31 POPER 280     121.065  45.355  62.724  1.00  0.00           O
ATOM   6308  C31 POPER 280     120.875  46.305  63.634  1.00  0.00           C
ATOM   6309  O32 POPER 280     120.495  46.095  64.774  1.00  0.00           O
ATOM   6310  C32 POPER 280     121.145  47.715  63.084  1.00  0.00           C
ATOM   6313  C23 POPER 280     116.425  44.735  58.454  1.00  0.00           C
ATOM   6316  C24 POPER 280     116.495  44.535  56.934  1.00  0.00           C
ATOM   6319  C25 POPER 280     117.585  45.315  56.204  1.00  0.00           C
ATOM   6322  C26 POPER 280     117.425  46.835  56.324  1.00  0.00           C
ATOM   6325  C27 POPER 280     118.605  47.595  55.714  1.00  0.00           C
ATOM   6328  C28 POPER 280     118.455  49.115  55.884  1.00  0.00           C
ATOM   6331  C29 POPER 280     117.455  49.695  54.925  1.00  0.00           C
ATOM   6333 0C21 POPER 280     117.675  50.695  54.044  1.00  0.00           C
ATOM   6335 1C21 POPER 280     118.975  51.415  53.804  1.00  0.00           C
ATOM   6338 2C21 POPER 280     119.245  51.655  52.314  1.00  0.00           C
ATOM   6341 3C21 POPER 280     120.615  52.315  52.114  1.00  0.00           C
ATOM   6344 4C21 POPER 280     120.765  52.965  50.734  1.00  0.00           C
ATOM   6347 5C21 POPER 280     122.105  53.705  50.614  1.00  0.00           C
ATOM   6350 6C21 POPER 280     122.085  54.785  49.524  1.00  0.00           C
ATOM   6353 7C21 POPER 280     123.415  55.535  49.424  1.00  0.00           C
ATOM   6356 8C21 POPER 280     123.325  56.855  48.664  1.00  0.00           C
ATOM   6360  C33 POPER 280     120.745  47.945  61.604  1.00  0.00           C
ATOM   6363  C34 POPER 280     121.775  47.425  60.594  1.00  0.00           C
ATOM   6366  C35 POPER 280     121.415  47.675  59.124  1.00  0.00           C
ATOM   6369  C36 POPER 280     122.165  48.845  58.454  1.00  0.00           C
ATOM   6372  C37 POPER 280     122.095  48.725  56.924  1.00  0.00           C
ATOM   6375  C38 POPER 280     122.795  49.855  56.155  1.00  0.00           C
ATOM   6378  C39 POPER 280     122.605  49.705  54.624  1.00  0.00           C
ATOM   6381 0C31 POPER 280     123.515  48.645  53.974  1.00  0.00           C
ATOM   6384 1C31 POPER 280     123.225  48.455  52.474  1.00  0.00           C
ATOM   6387 2C31 POPER 280     124.095  47.375  51.815  1.00  0.00           C
ATOM   6390 3C31 POPER 280     125.575  47.765  51.704  1.00  0.00           C
ATOM   6393 4C31 POPER 280     126.465  46.605  51.234  1.00  0.00           C
ATOM   6396 5C31 POPER 280     127.925  47.025  51.084  1.00  0.00           C
ATOM   6399 6C31 POPER 280     128.885  45.845  50.934  1.00  0.00           C
ATOM   6403  NH3 POPES 281      51.155  65.905  28.044  1.00  0.00           N
ATOM   6407  C12 POPES 281      50.335  67.015  28.655  1.00  0.00           C
ATOM   6410  C11 POPES 281      49.135  67.315  27.764  1.00  0.00           C
ATOM   6413  P   POPES 281      48.165  69.665  28.434  1.00  0.00           P
ATOM   6414  O13 POPES 281      47.395  70.095  27.264  1.00  0.00           O
ATOM   6415  O14 POPES 281      49.545  70.185  28.644  1.00  0.00           O
ATOM   6416  O11 POPES 281      47.375  69.975  29.764  1.00  0.00           O
ATOM   6417  O12 POPES 281      48.195  68.085  28.494  1.00  0.00           O
ATOM   6418  C1  POPES 281      46.005  70.385  29.764  1.00  0.00           C
ATOM   6421  C2  POPES 281      45.155  69.615  30.804  1.00  0.00           C
ATOM   6423  O21 POPES 281      44.105  70.525  31.184  1.00  0.00           O
ATOM   6424  C21 POPES 281      42.925  69.985  31.454  1.00  0.00           C
ATOM   6425  O22 POPES 281      42.605  68.825  31.234  1.00  0.00           O
ATOM   6426  C22 POPES 281      42.095  71.085  32.114  1.00  0.00           C
ATOM   6429  C3  POPES 281      45.965  69.235  32.085  1.00  0.00           C
ATOM   6432  O31 POPES 281      45.205  68.395  32.984  1.00  0.00           O
ATOM   6433  C31 POPES 281      44.705  69.005  34.054  1.00  0.00           C
ATOM   6434  O32 POPES 281      43.585  69.475  34.134  1.00  0.00           O
ATOM   6435  C32 POPES 281      45.755  69.045  35.154  1.00  0.00           C
ATOM   6438  C23 POPES 281      40.785  70.625  32.784  1.00  0.00           C
ATOM   6441  C24 POPES 281      39.905  71.825  33.144  1.00  0.00           C
ATOM   6444  C25 POPES 281      38.585  71.425  33.804  1.00  0.00           C
ATOM   6447  C26 POPES 281      38.695  71.295  35.324  1.00  0.00           C
ATOM   6450  C27 POPES 281      37.365  70.875  35.964  1.00  0.00           C
ATOM   6453  C28 POPES 281      37.285  71.125  37.484  1.00  0.00           C
ATOM   6456  C29 POPES 281      37.125  72.595  37.784  1.00  0.00           C
ATOM   6458 0C21 POPES 281      36.105  73.165  38.434  1.00  0.00           C
ATOM   6460 1C21 POPES 281      34.935  72.455  39.074  1.00  0.00           C
ATOM   6463 2C21 POPES 281      34.315  73.295  40.214  1.00  0.00           C
ATOM   6466 3C21 POPES 281      35.175  73.355  41.485  1.00  0.00           C
ATOM   6469 4C21 POPES 281      34.885  74.625  42.284  1.00  0.00           C
ATOM   6472 5C21 POPES 281      35.755  74.765  43.544  1.00  0.00           C
ATOM   6475 6C21 POPES 281      35.245  73.945  44.734  1.00  0.00           C
ATOM   6478 7C21 POPES 281      36.045  74.255  46.004  1.00  0.00           C
ATOM   6481 8C21 POPES 281      35.685  73.365  47.194  1.00  0.00           C
ATOM   6485  C33 POPES 281      45.485  70.235  36.094  1.00  0.00           C
ATOM   6488  C34 POPES 281      46.495  70.275  37.234  1.00  0.00           C
ATOM   6491  C35 POPES 281      46.665  71.665  37.844  1.00  0.00           C
ATOM   6494  C36 POPES 281      45.425  72.135  38.604  1.00  0.00           C
ATOM   6497  C37 POPES 281      45.675  73.435  39.384  1.00  0.00           C
ATOM   6500  C38 POPES 281      44.565  73.745  40.404  1.00  0.00           C
ATOM   6503  C39 POPES 281      44.525  72.805  41.614  1.00  0.00           C
ATOM   6506 0C31 POPES 281      45.735  72.965  42.554  1.00  0.00           C
ATOM   6509 1C31 POPES 281      45.685  72.025  43.754  1.00  0.00           C
ATOM   6512 2C31 POPES 281      46.725  72.385  44.824  1.00  0.00           C
ATOM   6515 3C31 POPES 281      46.705  71.405  46.004  1.00  0.00           C
ATOM   6518 4C31 POPES 281      47.405  71.945  47.254  1.00  0.00           C
ATOM   6521 5C31 POPES 281      47.195  71.035  48.474  1.00  0.00           C
ATOM   6524 6C31 POPES 281      47.735  71.635  49.774  1.00  0.00           C
ATOM   6528  NH3 POPET 282      26.585  80.885  69.415  1.00  0.00           N
ATOM   6532  C12 POPET 282      26.155  80.085  68.214  1.00  0.00           C
ATOM   6535  C11 POPET 282      24.635  80.015  68.204  1.00  0.00           C
ATOM   6538  P   POPET 282      22.715  79.915  69.925  1.00  0.00           P
ATOM   6539  O13 POPET 282      22.665  80.335  71.334  1.00  0.00           O
ATOM   6540  O14 POPET 282      22.135  80.865  68.944  1.00  0.00           O
ATOM   6541  O11 POPET 282      21.865  78.605  69.785  1.00  0.00           O
ATOM   6542  O12 POPET 282      24.185  79.545  69.474  1.00  0.00           O
ATOM   6543  C1  POPET 282      22.215  77.505  68.965  1.00  0.00           C
ATOM   6546  C2  POPET 282      21.125  77.205  67.905  1.00  0.00           C
ATOM   6548  O21 POPET 282      21.105  78.265  66.915  1.00  0.00           O
ATOM   6549  C21 POPET 282      20.875  77.865  65.665  1.00  0.00           C
ATOM   6550  O22 POPET 282      20.815  76.715  65.284  1.00  0.00           O
ATOM   6551  C22 POPET 282      20.655  79.095  64.754  1.00  0.00           C
ATOM   6554  C3  POPET 282      19.765  77.035  68.644  1.00  0.00           C
ATOM   6557  O31 POPET 282      18.645  76.855  67.754  1.00  0.00           O
ATOM   6558  C31 POPET 282      18.025  77.975  67.405  1.00  0.00           C
ATOM   6559  O32 POPET 282      18.275  79.105  67.794  1.00  0.00           O
ATOM   6560  C32 POPET 282      16.995  77.645  66.325  1.00  0.00           C
ATOM   6563  C23 POPET 282      21.325  78.985  63.364  1.00  0.00           C
ATOM   6566  C24 POPET 282      20.695  79.945  62.324  1.00  0.00           C
ATOM   6569  C25 POPET 282      21.485  80.085  61.004  1.00  0.00           C
ATOM   6572  C26 POPET 282      20.985  79.175  59.864  1.00  0.00           C
ATOM   6575  C27 POPET 282      21.665  79.475  58.514  1.00  0.00           C
ATOM   6578  C28 POPET 282      21.035  78.765  57.294  1.00  0.00           C
ATOM   6581  C29 POPET 282      19.645  79.285  56.994  1.00  0.00           C
ATOM   6583 0C21 POPET 282      18.955  79.115  55.854  1.00  0.00           C
ATOM   6585 1C21 POPET 282      19.375  78.395  54.604  1.00  0.00           C
ATOM   6588 2C21 POPET 282      19.205  76.855  54.624  1.00  0.00           C
ATOM   6591 3C21 POPET 282      19.235  76.295  53.195  1.00  0.00           C
ATOM   6594 4C21 POPET 282      19.355  74.765  53.104  1.00  0.00           C
ATOM   6597 5C21 POPET 282      19.505  74.265  51.654  1.00  0.00           C
ATOM   6600 6C21 POPET 282      18.375  74.725  50.724  1.00  0.00           C
ATOM   6603 7C21 POPET 282      18.545  74.305  49.254  1.00  0.00           C
ATOM   6606 8C21 POPET 282      17.405  74.835  48.384  1.00  0.00           C
ATOM   6610  C33 POPET 282      16.285  78.905  65.784  1.00  0.00           C
ATOM   6613  C34 POPET 282      15.925  78.775  64.304  1.00  0.00           C
ATOM   6616  C35 POPET 282      15.605  80.135  63.675  1.00  0.00           C
ATOM   6619  C36 POPET 282      16.845  81.005  63.434  1.00  0.00           C
ATOM   6622  C37 POPET 282      16.725  81.785  62.114  1.00  0.00           C
ATOM   6625  C38 POPET 282      17.805  82.865  61.954  1.00  0.00           C
ATOM   6628  C39 POPET 282      17.475  83.895  60.874  1.00  0.00           C
ATOM   6631 0C31 POPET 282      17.735  83.415  59.445  1.00  0.00           C
ATOM   6634 1C31 POPET 282      17.145  84.385  58.405  1.00  0.00           C
ATOM   6637 2C31 POPET 282      17.445  84.005  56.945  1.00  0.00           C
ATOM   6640 3C31 POPET 282      17.115  82.535  56.644  1.00  0.00           C
ATOM   6643 4C31 POPET 282      16.825  82.255  55.164  1.00  0.00           C
ATOM   6646 5C31 POPET 282      15.735  81.185  55.014  1.00  0.00           C
ATOM   6649 6C31 POPET 282      15.295  80.925  53.574  1.00  0.00           C
ATOM   6653  NH3 POPEU 283      61.635  57.185  32.834  1.00  0.00           N
ATOM   6657  C12 POPEU 283      60.325  56.565  32.424  1.00  0.00           C
ATOM   6660  C11 POPEU 283      60.005  56.865  30.944  1.00  0.00           C
ATOM   6663  P   POPEU 283      57.435  57.475  30.814  1.00  0.00           P
ATOM   6664  O13 POPEU 283      56.215  56.645  30.695  1.00  0.00           O
ATOM   6665  O14 POPEU 283      57.605  58.545  29.804  1.00  0.00           O
ATOM   6666  O11 POPEU 283      57.605  58.035  32.274  1.00  0.00           O
ATOM   6667  O12 POPEU 283      58.665  56.485  30.614  1.00  0.00           O
ATOM   6668  C1  POPEU 283      57.175  59.355  32.624  1.00  0.00           C
ATOM   6671  C2  POPEU 283      58.345  60.215  33.184  1.00  0.00           C
ATOM   6673  O21 POPEU 283      58.385  60.065  34.614  1.00  0.00           O
ATOM   6674  C21 POPEU 283      59.395  59.415  35.154  1.00  0.00           C
ATOM   6675  O22 POPEU 283      60.315  58.865  34.564  1.00  0.00           O
ATOM   6676  C22 POPEU 283      59.125  59.385  36.674  1.00  0.00           C
ATOM   6679  C3  POPEU 283      58.105  61.715  32.864  1.00  0.00           C
ATOM   6682  O31 POPEU 283      59.125  62.485  33.504  1.00  0.00           O
ATOM   6683  C31 POPEU 283      59.645  63.485  32.834  1.00  0.00           C
ATOM   6684  O32 POPEU 283      59.125  64.085  31.904  1.00  0.00           O
ATOM   6685  C32 POPEU 283      61.005  63.805  33.464  1.00  0.00           C
ATOM   6688  C23 POPEU 283      60.255  59.765  37.665  1.00  0.00           C
ATOM   6691  C24 POPEU 283      59.775  60.835  38.664  1.00  0.00           C
ATOM   6694  C25 POPEU 283      60.645  60.855  39.924  1.00  0.00           C
ATOM   6697  C26 POPEU 283      60.395  62.075  40.835  1.00  0.00           C
ATOM   6700  C27 POPEU 283      60.845  61.795  42.284  1.00  0.00           C
ATOM   6703  C28 POPEU 283      60.975  63.025  43.214  1.00  0.00           C
ATOM   6706  C29 POPEU 283      62.175  63.865  42.834  1.00  0.00           C
ATOM   6708 0C21 POPEU 283      62.975  64.605  43.624  1.00  0.00           C
ATOM   6710 1C21 POPEU 283      62.855  64.825  45.114  1.00  0.00           C
ATOM   6713 2C21 POPEU 283      64.075  64.285  45.905  1.00  0.00           C
ATOM   6716 3C21 POPEU 283      65.425  64.825  45.404  1.00  0.00           C
ATOM   6719 4C21 POPEU 283      66.625  64.455  46.294  1.00  0.00           C
ATOM   6722 5C21 POPEU 283      66.615  65.125  47.675  1.00  0.00           C
ATOM   6725 6C21 POPEU 283      68.035  65.385  48.195  1.00  0.00           C
ATOM   6728 7C21 POPEU 283      68.035  66.035  49.585  1.00  0.00           C
ATOM   6731 8C21 POPEU 283      69.425  66.435  50.065  1.00  0.00           C
ATOM   6735  C33 POPEU 283      60.975  65.195  34.124  1.00  0.00           C
ATOM   6738  C34 POPEU 283      62.305  65.645  34.734  1.00  0.00           C
ATOM   6741  C35 POPEU 283      62.155  66.855  35.664  1.00  0.00           C
ATOM   6744  C36 POPEU 283      62.045  66.405  37.124  1.00  0.00           C
ATOM   6747  C37 POPEU 283      61.825  67.555  38.124  1.00  0.00           C
ATOM   6750  C38 POPEU 283      62.055  67.085  39.564  1.00  0.00           C
ATOM   6753  C39 POPEU 283      61.065  66.015  40.044  1.00  0.00           C
ATOM   6756 0C31 POPEU 283      59.885  66.565  40.844  1.00  0.00           C
ATOM   6759 1C31 POPEU 283      58.775  65.545  41.114  1.00  0.00           C
ATOM   6762 2C31 POPEU 283      57.795  66.045  42.184  1.00  0.00           C
ATOM   6765 3C31 POPEU 283      56.515  65.205  42.294  1.00  0.00           C
ATOM   6768 4C31 POPEU 283      55.525  65.835  43.265  1.00  0.00           C
ATOM   6771 5C31 POPEU 283      54.315  64.955  43.594  1.00  0.00           C
ATOM   6774 6C31 POPEU 283      53.305  65.665  44.494  1.00  0.00           C
ATOM   6778  NH3 POPEV 284      67.725  42.925  73.395  1.00  0.00           N
ATOM   6782  C12 POPEV 284      67.735  41.655  74.214  1.00  0.00           C
ATOM   6785  C11 POPEV 284      66.495  40.775  74.035  1.00  0.00           C
ATOM   6788  P   POPEV 284      67.305  38.275  74.225  1.00  0.00           P
ATOM   6789  O13 POPEV 284      68.745  38.485  74.015  1.00  0.00           O
ATOM   6790  O14 POPEV 284      66.925  37.095  75.034  1.00  0.00           O
ATOM   6791  O11 POPEV 284      66.585  38.135  72.814  1.00  0.00           O
ATOM   6792  O12 POPEV 284      66.655  39.595  74.824  1.00  0.00           O
ATOM   6793  C1  POPEV 284      65.155  38.095  72.715  1.00  0.00           C
ATOM   6796  C2  POPEV 284      64.725  37.325  71.434  1.00  0.00           C
ATOM   6798  O21 POPEV 284      63.305  37.465  71.204  1.00  0.00           O
ATOM   6799  C21 POPEV 284      62.855  37.005  70.014  1.00  0.00           C
ATOM   6800  O22 POPEV 284      62.205  35.985  69.864  1.00  0.00           O
ATOM   6801  C22 POPEV 284      63.195  38.025  68.914  1.00  0.00           C
ATOM   6804  C3  POPEV 284      65.095  35.825  71.594  1.00  0.00           C
ATOM   6807  O31 POPEV 284      65.235  35.025  70.414  1.00  0.00           O
ATOM   6808  C31 POPEV 284      66.075  35.365  69.464  1.00  0.00           C
ATOM   6809  O32 POPEV 284      66.505  36.475  69.214  1.00  0.00           O
ATOM   6810  C32 POPEV 284      66.515  34.105  68.724  1.00  0.00           C
ATOM   6813  C23 POPEV 284      63.445  37.385  67.524  1.00  0.00           C
ATOM   6816  C24 POPEV 284      64.175  38.335  66.564  1.00  0.00           C
ATOM   6819  C25 POPEV 284      64.455  37.685  65.194  1.00  0.00           C
ATOM   6822  C26 POPEV 284      65.315  38.585  64.304  1.00  0.00           C
ATOM   6825  C27 POPEV 284      65.675  37.985  62.924  1.00  0.00           C
ATOM   6828  C28 POPEV 284      66.145  39.055  61.914  1.00  0.00           C
ATOM   6831  C29 POPEV 284      66.795  38.455  60.695  1.00  0.00           C
ATOM   6833 0C21 POPEV 284      66.165  37.845  59.674  1.00  0.00           C
ATOM   6835 1C21 POPEV 284      64.675  37.655  59.524  1.00  0.00           C
ATOM   6838 2C21 POPEV 284      64.245  37.565  58.044  1.00  0.00           C
ATOM   6841 3C21 POPEV 284      64.415  38.885  57.274  1.00  0.00           C
ATOM   6844 4C21 POPEV 284      64.065  38.815  55.784  1.00  0.00           C
ATOM   6847 5C21 POPEV 284      62.695  38.185  55.444  1.00  0.00           C
ATOM   6850 6C21 POPEV 284      61.485  38.815  56.144  1.00  0.00           C
ATOM   6853 7C21 POPEV 284      60.205  38.035  55.844  1.00  0.00           C
ATOM   6856 8C21 POPEV 284      59.045  38.435  56.754  1.00  0.00           C
ATOM   6860  C33 POPEV 284      66.825  34.425  67.245  1.00  0.00           C
ATOM   6863  C34 POPEV 284      66.885  33.145  66.404  1.00  0.00           C
ATOM   6866  C35 POPEV 284      68.195  32.385  66.624  1.00  0.00           C
ATOM   6869  C36 POPEV 284      68.335  31.185  65.704  1.00  0.00           C
ATOM   6872  C37 POPEV 284      69.785  30.795  65.454  1.00  0.00           C
ATOM   6875  C38 POPEV 284      69.875  29.445  64.744  1.00  0.00           C
ATOM   6878  C39 POPEV 284      71.155  29.315  63.925  1.00  0.00           C
ATOM   6881 0C31 POPEV 284      71.055  29.975  62.544  1.00  0.00           C
ATOM   6884 1C31 POPEV 284      72.405  30.175  61.834  1.00  0.00           C
ATOM   6887 2C31 POPEV 284      72.205  30.785  60.444  1.00  0.00           C
ATOM   6890 3C31 POPEV 284      73.475  30.825  59.585  1.00  0.00           C
ATOM   6893 4C31 POPEV 284      74.595  31.675  60.194  1.00  0.00           C
ATOM   6896 5C31 POPEV 284      75.785  31.865  59.254  1.00  0.00           C
ATOM   6899 6C31 POPEV 284      76.815  32.855  59.794  1.00  0.00           C
ATOM   6903  NH3 POPEW 285      38.405  60.735  68.204  1.00  0.00           N
ATOM   6907  C12 POPEW 285      38.225  59.895  66.974  1.00  0.00           C
ATOM   6910  C11 POPEW 285      37.595  58.555  67.355  1.00  0.00           C
ATOM   6913  P   POPEW 285      37.495  56.845  65.315  1.00  0.00           P
ATOM   6914  O13 POPEW 285      37.315  57.825  64.224  1.00  0.00           O
ATOM   6915  O14 POPEW 285      38.345  55.655  65.065  1.00  0.00           O
ATOM   6916  O11 POPEW 285      36.095  56.365  65.854  1.00  0.00           O
ATOM   6917  O12 POPEW 285      38.145  57.575  66.504  1.00  0.00           O
ATOM   6918  C1  POPEW 285      34.925  56.445  65.024  1.00  0.00           C
ATOM   6921  C2  POPEW 285      34.955  55.475  63.815  1.00  0.00           C
ATOM   6923  O21 POPEW 285      34.015  55.965  62.854  1.00  0.00           O
ATOM   6924  C21 POPEW 285      34.205  55.555  61.624  1.00  0.00           C
ATOM   6925  O22 POPEW 285      35.035  54.725  61.285  1.00  0.00           O
ATOM   6926  C22 POPEW 285      33.255  56.285  60.684  1.00  0.00           C
ATOM   6929  C3  POPEW 285      34.695  53.985  64.224  1.00  0.00           C
ATOM   6932  O31 POPEW 285      33.335  53.775  64.624  1.00  0.00           O
ATOM   6933  C31 POPEW 285      32.355  53.245  63.864  1.00  0.00           C
ATOM   6934  O32 POPEW 285      31.175  53.355  64.164  1.00  0.00           O
ATOM   6935  C32 POPEW 285      32.785  52.495  62.614  1.00  0.00           C
ATOM   6938  C23 POPEW 285      33.345  55.765  59.224  1.00  0.00           C
ATOM   6941  C24 POPEW 285      32.625  56.685  58.234  1.00  0.00           C
ATOM   6944  C25 POPEW 285      32.555  56.155  56.794  1.00  0.00           C
ATOM   6947  C26 POPEW 285      31.795  57.125  55.874  1.00  0.00           C
ATOM   6950  C27 POPEW 285      31.635  56.665  54.414  1.00  0.00           C
ATOM   6953  C28 POPEW 285      30.665  57.595  53.644  1.00  0.00           C
ATOM   6956  C29 POPEW 285      30.925  57.695  52.164  1.00  0.00           C
ATOM   6958 0C21 POPEW 285      30.495  56.865  51.194  1.00  0.00           C
ATOM   6960 1C21 POPEW 285      29.685  55.605  51.394  1.00  0.00           C
ATOM   6963 2C21 POPEW 285      30.495  54.355  51.014  1.00  0.00           C
ATOM   6966 3C21 POPEW 285      30.585  54.085  49.504  1.00  0.00           C
ATOM   6969 4C21 POPEW 285      31.285  52.755  49.174  1.00  0.00           C
ATOM   6972 5C21 POPEW 285      32.695  52.655  49.774  1.00  0.00           C
ATOM   6975 6C21 POPEW 285      33.465  51.385  49.384  1.00  0.00           C
ATOM   6978 7C21 POPEW 285      34.865  51.375  49.995  1.00  0.00           C
ATOM   6981 8C21 POPEW 285      35.695  50.135  49.664  1.00  0.00           C
ATOM   6985  C33 POPEW 285      31.585  52.355  61.644  1.00  0.00           C
ATOM   6988  C34 POPEW 285      31.995  51.805  60.274  1.00  0.00           C
ATOM   6991  C35 POPEW 285      30.855  51.915  59.254  1.00  0.00           C
ATOM   6994  C36 POPEW 285      31.215  51.295  57.894  1.00  0.00           C
ATOM   6997  C37 POPEW 285      30.065  51.325  56.894  1.00  0.00           C
ATOM   7000  C38 POPEW 285      30.555  51.325  55.434  1.00  0.00           C
ATOM   7003  C39 POPEW 285      29.415  51.385  54.404  1.00  0.00           C
ATOM   7006 0C31 POPEW 285      28.495  52.595  54.585  1.00  0.00           C
ATOM   7009 1C31 POPEW 285      27.615  52.875  53.364  1.00  0.00           C
ATOM   7012 2C31 POPEW 285      26.845  54.205  53.465  1.00  0.00           C
ATOM   7015 3C31 POPEW 285      25.345  54.035  53.754  1.00  0.00           C
ATOM   7018 4C31 POPEW 285      25.005  53.725  55.224  1.00  0.00           C
ATOM   7021 5C31 POPEW 285      23.485  53.635  55.424  1.00  0.00           C
ATOM   7024 6C31 POPEW 285      23.065  53.335  56.864  1.00  0.00           C
ATOM   7028  NH3 POPEX 286      61.835  46.225  71.985  1.00  0.00           N
ATOM   7032  C12 POPEX 286      60.745  45.425  72.684  1.00  0.00           C
ATOM   7035  C11 POPEX 286      60.225  46.075  73.984  1.00  0.00           C
ATOM   7038  P   POPEX 286      60.025  48.605  73.314  1.00  0.00           P
ATOM   7039  O13 POPEX 286      61.505  48.445  73.414  1.00  0.00           O
ATOM   7040  O14 POPEX 286      59.395  49.715  74.044  1.00  0.00           O
ATOM   7041  O11 POPEX 286      59.635  48.535  71.774  1.00  0.00           O
ATOM   7042  O12 POPEX 286      59.405  47.225  73.764  1.00  0.00           O
ATOM   7043  C1  POPEX 286      60.275  49.315  70.774  1.00  0.00           C
ATOM   7046  C2  POPEX 286      60.025  48.695  69.374  1.00  0.00           C
ATOM   7048  O21 POPEX 286      60.755  49.425  68.375  1.00  0.00           O
ATOM   7049  C21 POPEX 286      61.885  48.915  67.964  1.00  0.00           C
ATOM   7050  O22 POPEX 286      62.515  48.015  68.524  1.00  0.00           O
ATOM   7051  C22 POPEX 286      62.265  49.485  66.594  1.00  0.00           C
ATOM   7054  C3  POPEX 286      58.525  48.675  68.954  1.00  0.00           C
ATOM   7057  O31 POPEX 286      58.355  47.895  67.754  1.00  0.00           O
ATOM   7058  C31 POPEX 286      58.535  48.515  66.594  1.00  0.00           C
ATOM   7059  O32 POPEX 286      58.625  49.725  66.424  1.00  0.00           O
ATOM   7060  C32 POPEX 286      58.715  47.485  65.475  1.00  0.00           C
ATOM   7063  C23 POPEX 286      63.355  50.575  66.614  1.00  0.00           C
ATOM   7066  C24 POPEX 286      64.035  50.785  65.254  1.00  0.00           C
ATOM   7069  C25 POPEX 286      64.895  52.055  65.194  1.00  0.00           C
ATOM   7072  C26 POPEX 286      64.635  52.825  63.894  1.00  0.00           C
ATOM   7075  C27 POPEX 286      65.515  54.075  63.694  1.00  0.00           C
ATOM   7078  C28 POPEX 286      65.255  54.775  62.344  1.00  0.00           C
ATOM   7081  C29 POPEX 286      63.835  55.275  62.224  1.00  0.00           C
ATOM   7083 0C21 POPEX 286      63.265  55.745  61.105  1.00  0.00           C
ATOM   7085 1C21 POPEX 286      63.935  55.905  59.764  1.00  0.00           C
ATOM   7088 2C21 POPEX 286      63.325  54.985  58.684  1.00  0.00           C
ATOM   7091 3C21 POPEX 286      61.835  55.245  58.395  1.00  0.00           C
ATOM   7094 4C21 POPEX 286      61.285  54.525  57.155  1.00  0.00           C
ATOM   7097 5C21 POPEX 286      61.345  52.995  57.215  1.00  0.00           C
ATOM   7100 6C21 POPEX 286      60.665  52.335  56.004  1.00  0.00           C
ATOM   7103 7C21 POPEX 286      60.555  50.815  56.144  1.00  0.00           C
ATOM   7106 8C21 POPEX 286      59.805  50.145  54.984  1.00  0.00           C
ATOM   7110  C33 POPEX 286      60.095  47.635  64.794  1.00  0.00           C
ATOM   7113  C34 POPEX 286      60.325  46.735  63.584  1.00  0.00           C
ATOM   7116  C35 POPEX 286      59.325  46.955  62.444  1.00  0.00           C
ATOM   7119  C36 POPEX 286      59.905  46.565  61.084  1.00  0.00           C
ATOM   7122  C37 POPEX 286      58.925  46.845  59.925  1.00  0.00           C
ATOM   7125  C38 POPEX 286      59.495  47.805  58.874  1.00  0.00           C
ATOM   7128  C39 POPEX 286      60.675  47.235  58.054  1.00  0.00           C
ATOM   7131 0C31 POPEX 286      60.275  46.045  57.184  1.00  0.00           C
ATOM   7134 1C31 POPEX 286      61.385  45.635  56.204  1.00  0.00           C
ATOM   7137 2C31 POPEX 286      60.915  44.555  55.214  1.00  0.00           C
ATOM   7140 3C31 POPEX 286      62.065  43.895  54.454  1.00  0.00           C
ATOM   7143 4C31 POPEX 286      61.585  43.115  53.224  1.00  0.00           C
ATOM   7146 5C31 POPEX 286      62.645  42.155  52.684  1.00  0.00           C
ATOM   7149 6C31 POPEX 286      62.325  41.685  51.264  1.00  0.00           C
ATOM   7153  NH3 POPEY 287     103.335  20.775  30.274  1.00  0.00           N
ATOM   7157  C12 POPEY 287     104.175  21.875  29.674  1.00  0.00           C
ATOM   7160  C11 POPEY 287     104.455  22.995  30.695  1.00  0.00           C
ATOM   7163  P   POPEY 287     105.055  25.505  30.435  1.00  0.00           P
ATOM   7164  O13 POPEY 287     106.345  26.235  30.524  1.00  0.00           O
ATOM   7165  O14 POPEY 287     104.045  25.955  29.445  1.00  0.00           O
ATOM   7166  O11 POPEY 287     104.395  25.495  31.864  1.00  0.00           O
ATOM   7167  O12 POPEY 287     105.375  23.975  30.165  1.00  0.00           O
ATOM   7168  C1  POPEY 287     103.925  26.675  32.484  1.00  0.00           C
ATOM   7171  C2  POPEY 287     102.595  26.375  33.224  1.00  0.00           C
ATOM   7173  O21 POPEY 287     102.475  27.135  34.434  1.00  0.00           O
ATOM   7174  C21 POPEY 287     102.495  28.435  34.374  1.00  0.00           C
ATOM   7175  O22 POPEY 287     102.535  29.125  33.364  1.00  0.00           O
ATOM   7176  C22 POPEY 287     102.685  28.965  35.784  1.00  0.00           C
ATOM   7179  C3  POPEY 287     102.505  24.855  33.584  1.00  0.00           C
ATOM   7182  O31 POPEY 287     101.465  24.555  34.554  1.00  0.00           O
ATOM   7183  C31 POPEY 287     101.855  24.035  35.714  1.00  0.00           C
ATOM   7184  O32 POPEY 287     101.545  22.925  36.114  1.00  0.00           O
ATOM   7185  C32 POPEY 287     102.715  25.035  36.495  1.00  0.00           C
ATOM   7188  C23 POPEY 287     101.475  28.855  36.734  1.00  0.00           C
ATOM   7191  C24 POPEY 287     101.845  29.555  38.044  1.00  0.00           C
ATOM   7194  C25 POPEY 287     100.755  29.545  39.114  1.00  0.00           C
ATOM   7197  C26 POPEY 287     101.205  30.325  40.354  1.00  0.00           C
ATOM   7200  C27 POPEY 287     100.095  30.485  41.404  1.00  0.00           C
ATOM   7203  C28 POPEY 287     100.625  31.075  42.724  1.00  0.00           C
ATOM   7206  C29 POPEY 287      99.525  31.165  43.754  1.00  0.00           C
ATOM   7208 0C21 POPEY 287      99.285  32.195  44.594  1.00  0.00           C
ATOM   7210 1C21 POPEY 287     100.075  33.465  44.734  1.00  0.00           C
ATOM   7213 2C21 POPEY 287      99.305  34.735  44.294  1.00  0.00           C
ATOM   7216 3C21 POPEY 287     100.065  35.995  44.724  1.00  0.00           C
ATOM   7219 4C21 POPEY 287      99.355  37.325  44.404  1.00  0.00           C
ATOM   7222 5C21 POPEY 287     100.305  38.505  44.664  1.00  0.00           C
ATOM   7225 6C21 POPEY 287      99.665  39.885  44.445  1.00  0.00           C
ATOM   7228 7C21 POPEY 287     100.585  41.005  44.964  1.00  0.00           C
ATOM   7231 8C21 POPEY 287      99.995  42.405  44.834  1.00  0.00           C
ATOM   7235  C33 POPEY 287     102.875  24.725  38.004  1.00  0.00           C
ATOM   7238  C34 POPEY 287     104.055  25.525  38.574  1.00  0.00           C
ATOM   7241  C35 POPEY 287     104.145  25.515  40.105  1.00  0.00           C
ATOM   7244  C36 POPEY 287     103.465  26.735  40.754  1.00  0.00           C
ATOM   7247  C37 POPEY 287     103.455  26.635  42.294  1.00  0.00           C
ATOM   7250  C38 POPEY 287     102.725  27.755  43.044  1.00  0.00           C
ATOM   7253  C39 POPEY 287     103.065  27.715  44.534  1.00  0.00           C
ATOM   7256 0C31 POPEY 287     102.045  28.425  45.444  1.00  0.00           C
ATOM   7259 1C31 POPEY 287     102.245  28.005  46.914  1.00  0.00           C
ATOM   7262 2C31 POPEY 287     101.185  28.565  47.874  1.00  0.00           C
ATOM   7265 3C31 POPEY 287     101.485  29.995  48.364  1.00  0.00           C
ATOM   7268 4C31 POPEY 287     102.575  30.045  49.445  1.00  0.00           C
ATOM   7271 5C31 POPEY 287     102.705  31.435  50.074  1.00  0.00           C
ATOM   7274 6C31 POPEY 287     103.635  31.465  51.294  1.00  0.00           C
ATOM   7278  NH3 POPEZ 288      71.695  57.305  31.104  1.00  0.00           N
ATOM   7282  C12 POPEZ 288      72.595  56.145  31.474  1.00  0.00           C
ATOM   7285  C11 POPEZ 288      73.525  55.695  30.334  1.00  0.00           C
ATOM   7288  P   POPEZ 288      75.485  53.875  30.554  1.00  0.00           P
ATOM   7289  O13 POPEZ 288      76.895  54.025  30.964  1.00  0.00           O
ATOM   7290  O14 POPEZ 288      75.255  53.565  29.134  1.00  0.00           O
ATOM   7291  O11 POPEZ 288      74.785  52.805  31.504  1.00  0.00           O
ATOM   7292  O12 POPEZ 288      74.745  55.215  30.904  1.00  0.00           O
ATOM   7293  C1  POPEZ 288      75.315  52.655  32.824  1.00  0.00           C
ATOM   7296  C2  POPEZ 288      74.165  52.755  33.834  1.00  0.00           C
ATOM   7298  O21 POPEZ 288      74.715  52.925  35.144  1.00  0.00           O
ATOM   7299  C21 POPEZ 288      74.815  54.165  35.574  1.00  0.00           C
ATOM   7300  O22 POPEZ 288      74.535  55.175  34.944  1.00  0.00           O
ATOM   7301  C22 POPEZ 288      75.285  54.105  37.034  1.00  0.00           C
ATOM   7304  C3  POPEZ 288      73.255  51.505  33.804  1.00  0.00           C
ATOM   7307  O31 POPEZ 288      72.085  51.785  34.594  1.00  0.00           O
ATOM   7308  C31 POPEZ 288      72.195  51.485  35.884  1.00  0.00           C
ATOM   7309  O32 POPEZ 288      73.005  50.725  36.374  1.00  0.00           O
ATOM   7310  C32 POPEZ 288      71.185  52.325  36.654  1.00  0.00           C
ATOM   7313  C23 POPEZ 288      75.145  55.435  37.824  1.00  0.00           C
ATOM   7316  C24 POPEZ 288      73.685  55.845  37.995  1.00  0.00           C
ATOM   7319  C25 POPEZ 288      73.475  57.005  38.985  1.00  0.00           C
ATOM   7322  C26 POPEZ 288      73.145  56.555  40.414  1.00  0.00           C
ATOM   7325  C27 POPEZ 288      74.365  56.415  41.344  1.00  0.00           C
ATOM   7328  C28 POPEZ 288      74.185  55.325  42.434  1.00  0.00           C
ATOM   7331  C29 POPEZ 288      72.975  55.535  43.304  1.00  0.00           C
ATOM   7333 0C21 POPEZ 288      72.685  54.845  44.424  1.00  0.00           C
ATOM   7335 1C21 POPEZ 288      73.515  53.755  45.054  1.00  0.00           C
ATOM   7338 2C21 POPEZ 288      73.425  53.765  46.594  1.00  0.00           C
ATOM   7341 3C21 POPEZ 288      74.185  52.605  47.244  1.00  0.00           C
ATOM   7344 4C21 POPEZ 288      73.905  52.495  48.754  1.00  0.00           C
ATOM   7347 5C21 POPEZ 288      74.715  51.405  49.474  1.00  0.00           C
ATOM   7350 6C21 POPEZ 288      76.215  51.695  49.494  1.00  0.00           C
ATOM   7353 7C21 POPEZ 288      76.965  50.945  50.604  1.00  0.00           C
ATOM   7356 8C21 POPEZ 288      78.465  51.265  50.634  1.00  0.00           C
ATOM   7360  C33 POPEZ 288      71.515  52.375  38.164  1.00  0.00           C
ATOM   7363  C34 POPEZ 288      70.525  53.275  38.904  1.00  0.00           C
ATOM   7366  C35 POPEZ 288      70.685  53.135  40.424  1.00  0.00           C
ATOM   7369  C36 POPEZ 288      69.375  53.465  41.155  1.00  0.00           C
ATOM   7372  C37 POPEZ 288      69.545  53.435  42.675  1.00  0.00           C
ATOM   7375  C38 POPEZ 288      68.215  53.475  43.464  1.00  0.00           C
ATOM   7378  C39 POPEZ 288      67.325  52.265  43.174  1.00  0.00           C
ATOM   7381 0C31 POPEZ 288      66.385  51.925  44.334  1.00  0.00           C
ATOM   7384 1C31 POPEZ 288      65.155  51.125  43.894  1.00  0.00           C
ATOM   7387 2C31 POPEZ 288      64.095  50.945  44.994  1.00  0.00           C
ATOM   7390 3C31 POPEZ 288      64.675  50.455  46.334  1.00  0.00           C
ATOM   7393 4C31 POPEZ 288      63.575  50.055  47.334  1.00  0.00           C
ATOM   7396 5C31 POPEZ 288      64.085  49.995  48.774  1.00  0.00           C
ATOM   7399 6C31 POPEZ 288      63.035  49.485  49.764  1.00  0.00           C
ATOM   7403  NH3 POPEa 289      32.015  37.965  71.745  1.00  0.00           N
ATOM   7407  C12 POPEa 289      30.815  38.895  71.675  1.00  0.00           C
ATOM   7410  C11 POPEa 289      29.965  38.725  70.384  1.00  0.00           C
ATOM   7413  P   POPEa 289      27.705  39.895  70.945  1.00  0.00           P
ATOM   7414  O13 POPEa 289      26.955  38.625  70.814  1.00  0.00           O
ATOM   7415  O14 POPEa 289      27.975  40.295  72.355  1.00  0.00           O
ATOM   7416  O11 POPEa 289      26.915  41.025  70.164  1.00  0.00           O
ATOM   7417  O12 POPEa 289      29.085  39.825  70.164  1.00  0.00           O
ATOM   7418  C1  POPEa 289      27.545  42.015  69.334  1.00  0.00           C
ATOM   7421  C2  POPEa 289      27.645  41.635  67.824  1.00  0.00           C
ATOM   7423  O21 POPEa 289      28.045  42.825  67.104  1.00  0.00           O
ATOM   7424  C21 POPEa 289      28.695  42.605  65.954  1.00  0.00           C
ATOM   7425  O22 POPEa 289      29.135  41.525  65.595  1.00  0.00           O
ATOM   7426  C22 POPEa 289      28.785  43.885  65.114  1.00  0.00           C
ATOM   7429  C3  POPEa 289      26.295  41.125  67.245  1.00  0.00           C
ATOM   7432  O31 POPEa 289      26.465  40.535  65.925  1.00  0.00           O
ATOM   7433  C31 POPEa 289      26.365  39.215  65.864  1.00  0.00           C
ATOM   7434  O32 POPEa 289      25.825  38.515  66.714  1.00  0.00           O
ATOM   7435  C32 POPEa 289      26.985  38.705  64.554  1.00  0.00           C
ATOM   7438  C23 POPEa 289      29.825  43.765  63.974  1.00  0.00           C
ATOM   7441  C24 POPEa 289      30.015  45.055  63.154  1.00  0.00           C
ATOM   7444  C25 POPEa 289      30.525  44.825  61.724  1.00  0.00           C
ATOM   7447  C26 POPEa 289      30.665  46.135  60.914  1.00  0.00           C
ATOM   7450  C27 POPEa 289      30.975  45.935  59.414  1.00  0.00           C
ATOM   7453  C28 POPEa 289      31.335  47.255  58.684  1.00  0.00           C
ATOM   7456  C29 POPEa 289      31.435  47.105  57.184  1.00  0.00           C
ATOM   7458 0C21 POPEa 289      32.325  47.675  56.334  1.00  0.00           C
ATOM   7460 1C21 POPEa 289      33.455  48.615  56.664  1.00  0.00           C
ATOM   7463 2C21 POPEa 289      34.795  48.405  55.914  1.00  0.00           C
ATOM   7466 3C21 POPEa 289      35.425  46.995  55.974  1.00  0.00           C
ATOM   7469 4C21 POPEa 289      36.795  46.955  55.264  1.00  0.00           C
ATOM   7472 5C21 POPEa 289      37.295  45.535  54.964  1.00  0.00           C
ATOM   7475 6C21 POPEa 289      38.585  45.525  54.124  1.00  0.00           C
ATOM   7478 7C21 POPEa 289      38.775  44.205  53.354  1.00  0.00           C
ATOM   7481 8C21 POPEa 289      40.035  44.165  52.484  1.00  0.00           C
ATOM   7485  C33 POPEa 289      27.965  37.525  64.774  1.00  0.00           C
ATOM   7488  C34 POPEa 289      28.815  37.215  63.535  1.00  0.00           C
ATOM   7491  C35 POPEa 289      28.065  36.495  62.405  1.00  0.00           C
ATOM   7494  C36 POPEa 289      29.005  36.155  61.224  1.00  0.00           C
ATOM   7497  C37 POPEa 289      28.335  35.425  60.054  1.00  0.00           C
ATOM   7500  C38 POPEa 289      29.345  35.115  58.944  1.00  0.00           C
ATOM   7503  C39 POPEa 289      28.715  34.695  57.605  1.00  0.00           C
ATOM   7506 0C31 POPEa 289      28.035  33.325  57.594  1.00  0.00           C
ATOM   7509 1C31 POPEa 289      27.695  32.915  56.155  1.00  0.00           C
ATOM   7512 2C31 POPEa 289      26.915  31.595  56.035  1.00  0.00           C
ATOM   7515 3C31 POPEa 289      26.595  31.235  54.575  1.00  0.00           C
ATOM   7518 4C31 POPEa 289      27.835  30.885  53.745  1.00  0.00           C
ATOM   7521 5C31 POPEa 289      27.505  30.485  52.304  1.00  0.00           C
ATOM   7524 6C31 POPEa 289      28.665  29.765  51.624  1.00  0.00           C
ATOM   7528  NH3 POPEb 290      99.075 124.055  68.864  1.00  0.00           N
ATOM   7532  C12 POPEb 290      97.805 123.395  69.304  1.00  0.00           C
ATOM   7535  C11 POPEb 290      96.605 123.915  68.535  1.00  0.00           C
ATOM   7538  P   POPEb 290      94.195 122.895  68.204  1.00  0.00           P
ATOM   7539  O13 POPEb 290      94.025 121.425  68.134  1.00  0.00           O
ATOM   7540  O14 POPEb 290      93.045 123.675  68.704  1.00  0.00           O
ATOM   7541  O11 POPEb 290      94.525 123.425  66.754  1.00  0.00           O
ATOM   7542  O12 POPEb 290      95.485 123.215  69.044  1.00  0.00           O
ATOM   7543  C1  POPEb 290      94.575 122.645  65.565  1.00  0.00           C
ATOM   7546  C2  POPEb 290      93.815 123.385  64.414  1.00  0.00           C
ATOM   7548  O21 POPEb 290      93.905 122.695  63.144  1.00  0.00           O
ATOM   7549  C21 POPEb 290      95.035 122.835  62.474  1.00  0.00           C
ATOM   7550  O22 POPEb 290      96.135 123.035  62.954  1.00  0.00           O
ATOM   7551  C22 POPEb 290      94.765 122.725  60.984  1.00  0.00           C
ATOM   7554  C3  POPEb 290      94.205 124.905  64.304  1.00  0.00           C
ATOM   7557  O31 POPEb 290      93.585 125.575  63.164  1.00  0.00           O
ATOM   7558  C31 POPEb 290      92.295 125.875  63.384  1.00  0.00           C
ATOM   7559  O32 POPEb 290      91.705 125.595  64.414  1.00  0.00           O
ATOM   7560  C32 POPEb 290      91.605 126.565  62.204  1.00  0.00           C
ATOM   7563  C23 POPEb 290      95.345 123.965  60.264  1.00  0.00           C
ATOM   7566  C24 POPEb 290      95.225 123.915  58.745  1.00  0.00           C
ATOM   7569  C25 POPEb 290      95.695 125.205  58.044  1.00  0.00           C
ATOM   7572  C26 POPEb 290      96.055 124.875  56.584  1.00  0.00           C
ATOM   7575  C27 POPEb 290      96.585 126.035  55.724  1.00  0.00           C
ATOM   7578  C28 POPEb 290      96.995 125.505  54.344  1.00  0.00           C
ATOM   7581  C29 POPEb 290      97.175 126.585  53.304  1.00  0.00           C
ATOM   7583 0C21 POPEb 290      96.715 126.545  52.034  1.00  0.00           C
ATOM   7585 1C21 POPEb 290      95.995 125.405  51.355  1.00  0.00           C
ATOM   7588 2C21 POPEb 290      96.835 124.115  51.254  1.00  0.00           C
ATOM   7591 3C21 POPEb 290      96.355 123.125  50.184  1.00  0.00           C
ATOM   7594 4C21 POPEb 290      97.105 121.785  50.294  1.00  0.00           C
ATOM   7597 5C21 POPEb 290      97.055 120.905  49.044  1.00  0.00           C
ATOM   7600 6C21 POPEb 290      97.965 119.685  49.194  1.00  0.00           C
ATOM   7603 7C21 POPEb 290      98.085 118.825  47.934  1.00  0.00           C
ATOM   7606 8C21 POPEb 290      99.225 117.805  48.014  1.00  0.00           C
ATOM   7610  C33 POPEb 290      92.465 126.935  60.965  1.00  0.00           C
ATOM   7613  C34 POPEb 290      93.185 128.275  61.114  1.00  0.00           C
ATOM   7616  C35 POPEb 290      93.815 128.815  59.814  1.00  0.00           C
ATOM   7619  C36 POPEb 290      92.795 129.045  58.694  1.00  0.00           C
ATOM   7622  C37 POPEb 290      93.345 129.875  57.524  1.00  0.00           C
ATOM   7625  C38 POPEb 290      92.265 130.145  56.464  1.00  0.00           C
ATOM   7628  C39 POPEb 290      92.735 131.015  55.294  1.00  0.00           C
ATOM   7631 0C31 POPEb 290      92.455 130.395  53.914  1.00  0.00           C
ATOM   7634 1C31 POPEb 290      92.795 131.325  52.745  1.00  0.00           C
ATOM   7637 2C31 POPEb 290      92.145 130.895  51.414  1.00  0.00           C
ATOM   7640 3C31 POPEb 290      92.865 129.745  50.684  1.00  0.00           C
ATOM   7643 4C31 POPEb 290      93.685 130.225  49.464  1.00  0.00           C
ATOM   7646 5C31 POPEb 290      94.255 129.065  48.644  1.00  0.00           C
ATOM   7649 6C31 POPEb 290      95.045 129.525  47.414  1.00  0.00           C
ATOM   7653  NH3 POPEc 291      58.065  71.215  28.164  1.00  0.00           N
ATOM   7657  C12 POPEc 291      58.595  70.405  27.014  1.00  0.00           C
ATOM   7660  C11 POPEc 291      57.925  70.835  25.684  1.00  0.00           C
ATOM   7663  P   POPEc 291      58.675  73.305  25.234  1.00  0.00           P
ATOM   7664  O13 POPEc 291      59.965  72.965  25.844  1.00  0.00           O
ATOM   7665  O14 POPEc 291      58.745  73.365  23.764  1.00  0.00           O
ATOM   7666  O11 POPEc 291      58.085  74.655  25.804  1.00  0.00           O
ATOM   7667  O12 POPEc 291      57.605  72.235  25.674  1.00  0.00           O
ATOM   7668  C1  POPEc 291      58.885  75.775  26.194  1.00  0.00           C
ATOM   7671  C2  POPEc 291      58.885  76.005  27.735  1.00  0.00           C
ATOM   7673  O21 POPEc 291      60.065  75.385  28.304  1.00  0.00           O
ATOM   7674  C21 POPEc 291      59.895  74.455  29.214  1.00  0.00           C
ATOM   7675  O22 POPEc 291      59.135  73.495  29.134  1.00  0.00           O
ATOM   7676  C22 POPEc 291      60.795  74.765  30.404  1.00  0.00           C
ATOM   7679  C3  POPEc 291      57.485  75.665  28.354  1.00  0.00           C
ATOM   7682  O31 POPEc 291      57.475  75.685  29.804  1.00  0.00           O
ATOM   7683  C31 POPEc 291      56.425  75.035  30.294  1.00  0.00           C
ATOM   7684  O32 POPEc 291      55.505  74.595  29.604  1.00  0.00           O
ATOM   7685  C32 POPEc 291      56.565  74.855  31.815  1.00  0.00           C
ATOM   7688  C23 POPEc 291      60.395  73.865  31.584  1.00  0.00           C
ATOM   7691  C24 POPEc 291      61.055  74.225  32.914  1.00  0.00           C
ATOM   7694  C25 POPEc 291      60.495  73.345  34.024  1.00  0.00           C
ATOM   7697  C26 POPEc 291      61.305  73.425  35.324  1.00  0.00           C
ATOM   7700  C27 POPEc 291      60.575  72.805  36.524  1.00  0.00           C
ATOM   7703  C28 POPEc 291      61.455  72.595  37.774  1.00  0.00           C
ATOM   7706  C29 POPEc 291      62.095  73.865  38.284  1.00  0.00           C
ATOM   7708 0C21 POPEc 291      62.495  74.115  39.544  1.00  0.00           C
ATOM   7710 1C21 POPEc 291      62.385  73.205  40.734  1.00  0.00           C
ATOM   7713 2C21 POPEc 291      63.735  72.675  41.254  1.00  0.00           C
ATOM   7716 3C21 POPEc 291      63.595  72.055  42.665  1.00  0.00           C
ATOM   7719 4C21 POPEc 291      64.885  71.425  43.204  1.00  0.00           C
ATOM   7722 5C21 POPEc 291      64.845  71.195  44.724  1.00  0.00           C
ATOM   7725 6C21 POPEc 291      64.235  69.845  45.144  1.00  0.00           C
ATOM   7728 7C21 POPEc 291      64.255  69.655  46.674  1.00  0.00           C
ATOM   7731 8C21 POPEc 291      64.085  68.195  47.114  1.00  0.00           C
ATOM   7735  C33 POPEc 291      57.315  76.005  32.535  1.00  0.00           C
ATOM   7738  C34 POPEc 291      57.415  75.825  34.054  1.00  0.00           C
ATOM   7741  C35 POPEc 291      58.415  76.775  34.724  1.00  0.00           C
ATOM   7744  C36 POPEc 291      58.635  76.455  36.214  1.00  0.00           C
ATOM   7747  C37 POPEc 291      59.655  77.375  36.904  1.00  0.00           C
ATOM   7750  C38 POPEc 291      59.675  77.185  38.424  1.00  0.00           C
ATOM   7753  C39 POPEc 291      60.595  78.195  39.124  1.00  0.00           C
ATOM   7756 0C31 POPEc 291      60.045  78.745  40.444  1.00  0.00           C
ATOM   7759 1C31 POPEc 291      60.985  79.775  41.104  1.00  0.00           C
ATOM   7762 2C31 POPEc 291      60.305  80.595  42.204  1.00  0.00           C
ATOM   7765 3C31 POPEc 291      59.945  79.805  43.464  1.00  0.00           C
ATOM   7768 4C31 POPEc 291      61.015  79.915  44.564  1.00  0.00           C
ATOM   7771 5C31 POPEc 291      60.705  78.995  45.754  1.00  0.00           C
ATOM   7774 6C31 POPEc 291      61.595  79.215  46.974  1.00  0.00           C
ATOM   7778  NH3 POPEd 292      69.295  29.925  28.814  1.00  0.00           N
ATOM   7782  C12 POPEd 292      68.975  31.375  28.574  1.00  0.00           C
ATOM   7785  C11 POPEd 292      67.895  31.865  29.554  1.00  0.00           C
ATOM   7788  P   POPEd 292      66.175  33.865  29.474  1.00  0.00           P
ATOM   7789  O13 POPEd 292      66.155  35.245  28.934  1.00  0.00           O
ATOM   7790  O14 POPEd 292      65.235  32.895  28.874  1.00  0.00           O
ATOM   7791  O11 POPEd 292      66.005  33.895  31.044  1.00  0.00           O
ATOM   7792  O12 POPEd 292      67.625  33.255  29.315  1.00  0.00           O
ATOM   7793  C1  POPEd 292      66.815  34.785  31.824  1.00  0.00           C
ATOM   7796  C2  POPEd 292      66.325  34.875  33.304  1.00  0.00           C
ATOM   7798  O21 POPEd 292      67.135  34.035  34.164  1.00  0.00           O
ATOM   7799  C21 POPEd 292      68.125  34.665  34.764  1.00  0.00           C
ATOM   7800  O22 POPEd 292      68.345  35.865  34.724  1.00  0.00           O
ATOM   7801  C22 POPEd 292      69.005  33.665  35.514  1.00  0.00           C
ATOM   7804  C3  POPEd 292      64.855  34.455  33.434  1.00  0.00           C
ATOM   7807  O31 POPEd 292      64.245  34.995  34.624  1.00  0.00           O
ATOM   7808  C31 POPEd 292      64.245  34.245  35.704  1.00  0.00           C
ATOM   7809  O32 POPEd 292      64.715  33.125  35.814  1.00  0.00           O
ATOM   7810  C32 POPEd 292      63.435  34.955  36.784  1.00  0.00           C
ATOM   7813  C23 POPEd 292      68.685  33.445  37.004  1.00  0.00           C
ATOM   7816  C24 POPEd 292      69.715  32.465  37.594  1.00  0.00           C
ATOM   7819  C25 POPEd 292      69.635  32.345  39.114  1.00  0.00           C
ATOM   7822  C26 POPEd 292      70.225  33.565  39.834  1.00  0.00           C
ATOM   7825  C27 POPEd 292      70.025  33.425  41.334  1.00  0.00           C
ATOM   7828  C28 POPEd 292      70.515  34.625  42.155  1.00  0.00           C
ATOM   7831  C29 POPEd 292      69.905  34.495  43.524  1.00  0.00           C
ATOM   7833 0C21 POPEd 292      69.315  35.455  44.245  1.00  0.00           C
ATOM   7835 1C21 POPEd 292      69.205  36.915  43.884  1.00  0.00           C
ATOM   7838 2C21 POPEd 292      69.045  37.765  45.165  1.00  0.00           C
ATOM   7841 3C21 POPEd 292      70.285  37.795  46.064  1.00  0.00           C
ATOM   7844 4C21 POPEd 292      69.985  38.365  47.454  1.00  0.00           C
ATOM   7847 5C21 POPEd 292      71.215  38.445  48.354  1.00  0.00           C
ATOM   7850 6C21 POPEd 292      70.895  39.075  49.715  1.00  0.00           C
ATOM   7853 7C21 POPEd 292      72.105  39.105  50.654  1.00  0.00           C
ATOM   7856 8C21 POPEd 292      72.165  40.365  51.534  1.00  0.00           C
ATOM   7860  C33 POPEd 292      64.305  35.685  37.834  1.00  0.00           C
ATOM   7863  C34 POPEd 292      63.435  36.555  38.744  1.00  0.00           C
ATOM   7866  C35 POPEd 292      62.425  35.745  39.564  1.00  0.00           C
ATOM   7869  C36 POPEd 292      61.575  36.665  40.454  1.00  0.00           C
ATOM   7872  C37 POPEd 292      60.415  35.955  41.155  1.00  0.00           C
ATOM   7875  C38 POPEd 292      59.495  36.945  41.894  1.00  0.00           C
ATOM   7878  C39 POPEd 292      60.035  37.415  43.254  1.00  0.00           C
ATOM   7881 0C31 POPEd 292      60.035  36.275  44.284  1.00  0.00           C
ATOM   7884 1C31 POPEd 292      60.465  36.695  45.695  1.00  0.00           C
ATOM   7887 2C31 POPEd 292      60.665  35.455  46.584  1.00  0.00           C
ATOM   7890 3C31 POPEd 292      60.855  35.755  48.074  1.00  0.00           C
ATOM   7893 4C31 POPEd 292      59.575  36.255  48.754  1.00  0.00           C
ATOM   7896 5C31 POPEd 292      59.615  36.045  50.274  1.00  0.00           C
ATOM   7899 6C31 POPEd 292      58.395  36.605  51.014  1.00  0.00           C
ATOM   7903  NH3 POPEe 293      83.965  55.515  26.564  1.00  0.00           N
ATOM   7907  C12 POPEe 293      85.085  55.295  27.544  1.00  0.00           C
ATOM   7910  C11 POPEe 293      86.425  55.105  26.815  1.00  0.00           C
ATOM   7913  P   POPEe 293      87.965  55.745  28.844  1.00  0.00           P
ATOM   7914  O13 POPEe 293      89.375  55.365  29.104  1.00  0.00           O
ATOM   7915  O14 POPEe 293      87.585  57.125  28.464  1.00  0.00           O
ATOM   7916  O11 POPEe 293      87.065  55.245  30.035  1.00  0.00           O
ATOM   7917  O12 POPEe 293      87.475  54.765  27.714  1.00  0.00           O
ATOM   7918  C1  POPEe 293      87.655  54.925  31.294  1.00  0.00           C
ATOM   7921  C2  POPEe 293      87.525  53.415  31.604  1.00  0.00           C
ATOM   7923  O21 POPEe 293      88.155  53.205  32.884  1.00  0.00           O
ATOM   7924  C21 POPEe 293      87.695  52.235  33.664  1.00  0.00           C
ATOM   7925  O22 POPEe 293      86.735  51.525  33.424  1.00  0.00           O
ATOM   7926  C22 POPEe 293      88.465  52.245  34.994  1.00  0.00           C
ATOM   7929  C3  POPEe 293      88.145  52.525  30.484  1.00  0.00           C
ATOM   7932  O31 POPEe 293      87.605  51.185  30.484  1.00  0.00           O
ATOM   7933  C31 POPEe 293      88.315  50.315  31.194  1.00  0.00           C
ATOM   7934  O32 POPEe 293      89.305  50.575  31.854  1.00  0.00           O
ATOM   7935  C32 POPEe 293      87.635  48.945  31.114  1.00  0.00           C
ATOM   7938  C23 POPEe 293      88.935  50.845  35.444  1.00  0.00           C
ATOM   7941  C24 POPEe 293      89.515  50.905  36.864  1.00  0.00           C
ATOM   7944  C25 POPEe 293      89.935  49.525  37.405  1.00  0.00           C
ATOM   7947  C26 POPEe 293      89.745  49.415  38.925  1.00  0.00           C
ATOM   7950  C27 POPEe 293      90.375  48.135  39.494  1.00  0.00           C
ATOM   7953  C28 POPEe 293      89.935  47.905  40.944  1.00  0.00           C
ATOM   7956  C29 POPEe 293      90.535  46.645  41.524  1.00  0.00           C
ATOM   7958 0C21 POPEe 293      91.375  46.555  42.574  1.00  0.00           C
ATOM   7960 1C21 POPEe 293      91.915  47.695  43.414  1.00  0.00           C
ATOM   7963 2C21 POPEe 293      91.475  47.555  44.884  1.00  0.00           C
ATOM   7966 3C21 POPEe 293      92.145  48.595  45.794  1.00  0.00           C
ATOM   7969 4C21 POPEe 293      91.865  48.335  47.285  1.00  0.00           C
ATOM   7972 5C21 POPEe 293      92.575  47.095  47.834  1.00  0.00           C
ATOM   7975 6C21 POPEe 293      91.785  46.425  48.964  1.00  0.00           C
ATOM   7978 7C21 POPEe 293      92.445  45.145  49.474  1.00  0.00           C
ATOM   7981 8C21 POPEe 293      91.645  44.475  50.594  1.00  0.00           C
ATOM   7985  C33 POPEe 293      87.405  48.255  32.474  1.00  0.00           C
ATOM   7988  C34 POPEe 293      86.165  47.365  32.394  1.00  0.00           C
ATOM   7991  C35 POPEe 293      86.085  46.275  33.464  1.00  0.00           C
ATOM   7994  C36 POPEe 293      85.595  46.795  34.814  1.00  0.00           C
ATOM   7997  C37 POPEe 293      86.745  47.135  35.765  1.00  0.00           C
ATOM   8000  C38 POPEe 293      86.235  47.755  37.075  1.00  0.00           C
ATOM   8003  C39 POPEe 293      86.845  47.155  38.344  1.00  0.00           C
ATOM   8006 0C31 POPEe 293      86.505  45.665  38.514  1.00  0.00           C
ATOM   8009 1C31 POPEe 293      86.645  45.165  39.954  1.00  0.00           C
ATOM   8012 2C31 POPEe 293      86.235  43.685  40.094  1.00  0.00           C
ATOM   8015 3C31 POPEe 293      87.305  42.715  39.575  1.00  0.00           C
ATOM   8018 4C31 POPEe 293      88.445  42.505  40.584  1.00  0.00           C
ATOM   8021 5C31 POPEe 293      89.525  41.555  40.054  1.00  0.00           C
ATOM   8024 6C31 POPEe 293      90.535  41.135  41.134  1.00  0.00           C
ATOM   8028  NH3 POPEf 294     121.155 110.585  27.694  1.00  0.00           N
ATOM   8032  C12 POPEf 294     121.405 109.425  28.614  1.00  0.00           C
ATOM   8035  C11 POPEf 294     120.905 108.075  28.074  1.00  0.00           C
ATOM   8038  P   POPEf 294     121.295 105.535  28.694  1.00  0.00           P
ATOM   8039  O13 POPEf 294     119.895 105.435  28.254  1.00  0.00           O
ATOM   8040  O14 POPEf 294     122.345 104.845  27.894  1.00  0.00           O
ATOM   8041  O11 POPEf 294     121.465 105.165  30.214  1.00  0.00           O
ATOM   8042  O12 POPEf 294     121.715 107.055  28.655  1.00  0.00           O
ATOM   8043  C1  POPEf 294     121.485 106.105  31.285  1.00  0.00           C
ATOM   8046  C2  POPEf 294     122.225 105.475  32.494  1.00  0.00           C
ATOM   8048  O21 POPEf 294     122.715 106.515  33.374  1.00  0.00           O
ATOM   8049  C21 POPEf 294     122.885 106.095  34.634  1.00  0.00           C
ATOM   8050  O22 POPEf 294     122.515 105.025  35.084  1.00  0.00           O
ATOM   8051  C22 POPEf 294     123.655 107.155  35.434  1.00  0.00           C
ATOM   8054  C3  POPEf 294     123.415 104.595  31.964  1.00  0.00           C
ATOM   8057  O31 POPEf 294     124.295 104.055  32.974  1.00  0.00           O
ATOM   8058  C31 POPEf 294     124.175 102.765  33.344  1.00  0.00           C
ATOM   8059  O32 POPEf 294     125.105 102.115  33.794  1.00  0.00           O
ATOM   8060  C32 POPEf 294     122.775 102.195  33.134  1.00  0.00           C
ATOM   8063  C23 POPEf 294     123.335 107.175  36.945  1.00  0.00           C
ATOM   8066  C24 POPEf 294     122.235 108.175  37.314  1.00  0.00           C
ATOM   8069  C25 POPEf 294     122.245 108.575  38.804  1.00  0.00           C
ATOM   8072  C26 POPEf 294     122.215 107.365  39.744  1.00  0.00           C
ATOM   8075  C27 POPEf 294     122.235 107.715  41.244  1.00  0.00           C
ATOM   8078  C28 POPEf 294     122.245 106.415  42.064  1.00  0.00           C
ATOM   8081  C29 POPEf 294     122.145 106.395  43.574  1.00  0.00           C
ATOM   8083 0C21 POPEf 294     121.975 107.365  44.484  1.00  0.00           C
ATOM   8085 1C21 POPEf 294     121.795 108.855  44.324  1.00  0.00           C
ATOM   8088 2C21 POPEf 294     121.095 109.435  45.565  1.00  0.00           C
ATOM   8091 3C21 POPEf 294     121.405 110.925  45.814  1.00  0.00           C
ATOM   8094 4C21 POPEf 294     120.645 111.455  47.034  1.00  0.00           C
ATOM   8097 5C21 POPEf 294     120.925 112.925  47.344  1.00  0.00           C
ATOM   8100 6C21 POPEf 294     120.095 113.415  48.535  1.00  0.00           C
ATOM   8103 7C21 POPEf 294     120.255 114.915  48.815  1.00  0.00           C
ATOM   8106 8C21 POPEf 294     119.365 115.405  49.964  1.00  0.00           C
ATOM   8110  C33 POPEf 294     122.395 101.145  34.184  1.00  0.00           C
ATOM   8113  C34 POPEf 294     120.885 100.855  34.104  1.00  0.00           C
ATOM   8116  C35 POPEf 294     119.985 102.005  34.594  1.00  0.00           C
ATOM   8119  C36 POPEf 294     120.225 102.335  36.064  1.00  0.00           C
ATOM   8122  C37 POPEf 294     119.525 103.625  36.565  1.00  0.00           C
ATOM   8125  C38 POPEf 294     119.885 103.975  38.014  1.00  0.00           C
ATOM   8128  C39 POPEf 294     120.055 102.745  38.934  1.00  0.00           C
ATOM   8131 0C31 POPEf 294     120.475 103.095  40.364  1.00  0.00           C
ATOM   8134 1C31 POPEf 294     120.885 101.825  41.134  1.00  0.00           C
ATOM   8137 2C31 POPEf 294     121.665 102.095  42.434  1.00  0.00           C
ATOM   8140 3C31 POPEf 294     120.825 102.685  43.574  1.00  0.00           C
ATOM   8143 4C31 POPEf 294     121.635 102.775  44.874  1.00  0.00           C
ATOM   8146 5C31 POPEf 294     120.865 103.385  46.044  1.00  0.00           C
ATOM   8149 6C31 POPEf 294     121.745 103.635  47.264  1.00  0.00           C
ATOM   8153  NH3 POPEg 295     118.835  55.975  70.265  1.00  0.00           N
ATOM   8157  C12 POPEg 295     120.025  56.725  69.724  1.00  0.00           C
ATOM   8160  C11 POPEg 295     119.745  57.125  68.274  1.00  0.00           C
ATOM   8163  P   POPEg 295     120.525  59.385  67.285  1.00  0.00           P
ATOM   8164  O13 POPEg 295     119.525  60.035  68.174  1.00  0.00           O
ATOM   8165  O14 POPEg 295     121.825  60.045  67.075  1.00  0.00           O
ATOM   8166  O11 POPEg 295     119.835  59.155  65.884  1.00  0.00           O
ATOM   8167  O12 POPEg 295     120.815  57.925  67.814  1.00  0.00           O
ATOM   8168  C1  POPEg 295     120.185  58.115  64.954  1.00  0.00           C
ATOM   8171  C2  POPEg 295     121.085  58.655  63.804  1.00  0.00           C
ATOM   8173  O21 POPEg 295     121.375  57.635  62.834  1.00  0.00           O
ATOM   8174  C21 POPEg 295     120.535  57.635  61.824  1.00  0.00           C
ATOM   8175  O22 POPEg 295     119.335  57.795  61.874  1.00  0.00           O
ATOM   8176  C22 POPEg 295     121.365  57.725  60.534  1.00  0.00           C
ATOM   8179  C3  POPEg 295     122.445  59.185  64.354  1.00  0.00           C
ATOM   8182  O31 POPEg 295     123.575  58.955  63.484  1.00  0.00           O
ATOM   8183  C31 POPEg 295     123.955  59.925  62.684  1.00  0.00           C
ATOM   8184  O32 POPEg 295     123.355  60.955  62.434  1.00  0.00           O
ATOM   8185  C32 POPEg 295     125.345  59.535  62.194  1.00  0.00           C
ATOM   8188  C23 POPEg 295     120.625  57.315  59.234  1.00  0.00           C
ATOM   8191  C24 POPEg 295     121.265  57.835  57.934  1.00  0.00           C
ATOM   8194  C25 POPEg 295     120.805  59.235  57.484  1.00  0.00           C
ATOM   8197  C26 POPEg 295     119.295  59.315  57.164  1.00  0.00           C
ATOM   8200  C27 POPEg 295     118.915  60.545  56.324  1.00  0.00           C
ATOM   8203  C28 POPEg 295     119.115  60.315  54.814  1.00  0.00           C
ATOM   8206  C29 POPEg 295     118.945  61.575  53.995  1.00  0.00           C
ATOM   8208 0C21 POPEg 295     118.745  61.625  52.664  1.00  0.00           C
ATOM   8210 1C21 POPEg 295     118.635  60.425  51.754  1.00  0.00           C
ATOM   8213 2C21 POPEg 295     117.535  60.595  50.674  1.00  0.00           C
ATOM   8216 3C21 POPEg 295     116.105  60.645  51.234  1.00  0.00           C
ATOM   8219 4C21 POPEg 295     115.065  60.775  50.114  1.00  0.00           C
ATOM   8222 5C21 POPEg 295     113.665  61.055  50.664  1.00  0.00           C
ATOM   8225 6C21 POPEg 295     112.605  61.165  49.554  1.00  0.00           C
ATOM   8228 7C21 POPEg 295     111.175  61.145  50.114  1.00  0.00           C
ATOM   8231 8C21 POPEg 295     110.055  61.205  49.074  1.00  0.00           C
ATOM   8235  C33 POPEg 295     125.935  60.525  61.184  1.00  0.00           C
ATOM   8238  C34 POPEg 295     127.415  60.225  60.914  1.00  0.00           C
ATOM   8241  C35 POPEg 295     127.995  61.145  59.844  1.00  0.00           C
ATOM   8244  C36 POPEg 295     129.235  60.555  59.184  1.00  0.00           C
ATOM   8247  C37 POPEg 295     129.685  61.375  57.964  1.00  0.00           C
ATOM   8250  C38 POPEg 295     130.555  60.555  57.004  1.00  0.00           C
ATOM   8253  C39 POPEg 295     129.765  60.065  55.784  1.00  0.00           C
ATOM   8256 0C31 POPEg 295     130.635  59.305  54.774  1.00  0.00           C
ATOM   8259 1C31 POPEg 295     129.895  59.065  53.454  1.00  0.00           C
ATOM   8262 2C31 POPEg 295     130.695  58.195  52.484  1.00  0.00           C
ATOM   8265 3C31 POPEg 295     129.985  57.925  51.155  1.00  0.00           C
ATOM   8268 4C31 POPEg 295     128.695  57.115  51.294  1.00  0.00           C
ATOM   8271 5C31 POPEg 295     128.045  56.815  49.934  1.00  0.00           C
ATOM   8274 6C31 POPEg 295     126.745  56.025  50.044  1.00  0.00           C
ATOM   8278  NH3 POPEh 296      21.485  24.355  67.914  1.00  0.00           N
ATOM   8282  C12 POPEh 296      22.525  25.425  67.765  1.00  0.00           C
ATOM   8285  C11 POPEh 296      23.645  25.255  68.784  1.00  0.00           C
ATOM   8288  P   POPEh 296      25.945  26.295  69.404  1.00  0.00           P
ATOM   8289  O13 POPEh 296      25.785  25.475  70.634  1.00  0.00           O
ATOM   8290  O14 POPEh 296      26.255  27.725  69.594  1.00  0.00           O
ATOM   8291  O11 POPEh 296      27.125  25.735  68.515  1.00  0.00           O
ATOM   8292  O12 POPEh 296      24.685  26.175  68.465  1.00  0.00           O
ATOM   8293  C1  POPEh 296      26.975  25.485  67.114  1.00  0.00           C
ATOM   8296  C2  POPEh 296      27.195  26.755  66.245  1.00  0.00           C
ATOM   8298  O21 POPEh 296      27.405  26.345  64.874  1.00  0.00           O
ATOM   8299  C21 POPEh 296      26.285  26.035  64.234  1.00  0.00           C
ATOM   8300  O22 POPEh 296      25.155  26.155  64.684  1.00  0.00           O
ATOM   8301  C22 POPEh 296      26.635  25.525  62.844  1.00  0.00           C
ATOM   8304  C3  POPEh 296      28.435  27.565  66.714  1.00  0.00           C
ATOM   8307  O31 POPEh 296      28.765  28.615  65.774  1.00  0.00           O
ATOM   8308  C31 POPEh 296      29.915  28.435  65.114  1.00  0.00           C
ATOM   8309  O32 POPEh 296      30.755  27.595  65.384  1.00  0.00           O
ATOM   8310  C32 POPEh 296      30.015  29.375  63.904  1.00  0.00           C
ATOM   8313  C23 POPEh 296      25.385  25.395  61.945  1.00  0.00           C
ATOM   8316  C24 POPEh 296      25.685  25.145  60.464  1.00  0.00           C
ATOM   8319  C25 POPEh 296      24.405  25.165  59.614  1.00  0.00           C
ATOM   8322  C26 POPEh 296      24.695  25.045  58.114  1.00  0.00           C
ATOM   8325  C27 POPEh 296      24.965  26.405  57.454  1.00  0.00           C
ATOM   8328  C28 POPEh 296      25.725  26.305  56.114  1.00  0.00           C
ATOM   8331  C29 POPEh 296      25.095  25.315  55.164  1.00  0.00           C
ATOM   8333 0C21 POPEh 296      24.505  25.595  53.995  1.00  0.00           C
ATOM   8335 1C21 POPEh 296      24.325  26.955  53.384  1.00  0.00           C
ATOM   8338 2C21 POPEh 296      25.375  27.255  52.285  1.00  0.00           C
ATOM   8341 3C21 POPEh 296      25.305  26.325  51.054  1.00  0.00           C
ATOM   8344 4C21 POPEh 296      24.015  26.525  50.245  1.00  0.00           C
ATOM   8347 5C21 POPEh 296      23.875  25.575  49.044  1.00  0.00           C
ATOM   8350 6C21 POPEh 296      23.905  24.095  49.454  1.00  0.00           C
ATOM   8353 7C21 POPEh 296      23.345  23.155  48.384  1.00  0.00           C
ATOM   8356 8C21 POPEh 296      23.525  21.685  48.754  1.00  0.00           C
ATOM   8360  C33 POPEh 296      31.365  30.145  63.834  1.00  0.00           C
ATOM   8363  C34 POPEh 296      32.075  30.035  62.474  1.00  0.00           C
ATOM   8366  C35 POPEh 296      31.865  31.225  61.524  1.00  0.00           C
ATOM   8369  C36 POPEh 296      32.535  32.515  62.024  1.00  0.00           C
ATOM   8372  C37 POPEh 296      32.785  33.545  60.905  1.00  0.00           C
ATOM   8375  C38 POPEh 296      33.895  34.515  61.304  1.00  0.00           C
ATOM   8378  C39 POPEh 296      34.305  35.505  60.194  1.00  0.00           C
ATOM   8381 0C31 POPEh 296      34.945  34.825  58.974  1.00  0.00           C
ATOM   8384 1C31 POPEh 296      35.555  35.855  58.014  1.00  0.00           C
ATOM   8387 2C31 POPEh 296      35.975  35.245  56.674  1.00  0.00           C
ATOM   8390 3C31 POPEh 296      36.705  36.275  55.804  1.00  0.00           C
ATOM   8393 4C31 POPEh 296      37.235  35.695  54.494  1.00  0.00           C
ATOM   8396 5C31 POPEh 296      37.935  36.785  53.675  1.00  0.00           C
ATOM   8399 6C31 POPEh 296      38.805  36.235  52.554  1.00  0.00           C
ATOM   8403  NH3 POPEi 297      79.095  25.635  29.775  1.00  0.00           N
ATOM   8407  C12 POPEi 297      78.095  26.775  29.874  1.00  0.00           C
ATOM   8410  C11 POPEi 297      78.735  28.175  29.974  1.00  0.00           C
ATOM   8413  P   POPEi 297      76.435  29.315  30.534  1.00  0.00           P
ATOM   8414  O13 POPEi 297      75.955  30.705  30.734  1.00  0.00           O
ATOM   8415  O14 POPEi 297      75.485  28.365  29.924  1.00  0.00           O
ATOM   8416  O11 POPEi 297      76.925  28.725  31.894  1.00  0.00           O
ATOM   8417  O12 POPEi 297      77.805  29.245  29.714  1.00  0.00           O
ATOM   8418  C1  POPEi 297      76.085  28.635  33.034  1.00  0.00           C
ATOM   8421  C2  POPEi 297      76.865  27.905  34.154  1.00  0.00           C
ATOM   8423  O21 POPEi 297      76.005  27.315  35.134  1.00  0.00           O
ATOM   8424  C21 POPEi 297      75.125  28.045  35.774  1.00  0.00           C
ATOM   8425  O22 POPEi 297      74.795  29.195  35.524  1.00  0.00           O
ATOM   8426  C22 POPEi 297      74.665  27.225  36.994  1.00  0.00           C
ATOM   8429  C3  POPEi 297      78.005  28.765  34.784  1.00  0.00           C
ATOM   8432  O31 POPEi 297      78.795  27.985  35.714  1.00  0.00           O
ATOM   8433  C31 POPEi 297      78.375  28.045  36.974  1.00  0.00           C
ATOM   8434  O32 POPEi 297      77.495  28.785  37.394  1.00  0.00           O
ATOM   8435  C32 POPEi 297      79.145  27.015  37.815  1.00  0.00           C
ATOM   8438  C23 POPEi 297      73.895  28.005  38.074  1.00  0.00           C
ATOM   8441  C24 POPEi 297      73.915  27.245  39.404  1.00  0.00           C
ATOM   8444  C25 POPEi 297      73.195  28.005  40.534  1.00  0.00           C
ATOM   8447  C26 POPEi 297      73.705  27.605  41.934  1.00  0.00           C
ATOM   8450  C27 POPEi 297      73.005  28.395  43.054  1.00  0.00           C
ATOM   8453  C28 POPEi 297      73.585  28.165  44.464  1.00  0.00           C
ATOM   8456  C29 POPEi 297      75.045  28.535  44.534  1.00  0.00           C
ATOM   8458 0C21 POPEi 297      75.605  29.605  45.134  1.00  0.00           C
ATOM   8460 1C21 POPEi 297      74.905  30.715  45.884  1.00  0.00           C
ATOM   8463 2C21 POPEi 297      75.055  30.605  47.414  1.00  0.00           C
ATOM   8466 3C21 POPEi 297      76.495  30.575  47.944  1.00  0.00           C
ATOM   8469 4C21 POPEi 297      77.225  31.925  47.904  1.00  0.00           C
ATOM   8472 5C21 POPEi 297      78.445  31.935  48.844  1.00  0.00           C
ATOM   8475 6C21 POPEi 297      79.035  33.335  49.074  1.00  0.00           C
ATOM   8478 7C21 POPEi 297      80.015  33.375  50.264  1.00  0.00           C
ATOM   8481 8C21 POPEi 297      80.615  34.755  50.514  1.00  0.00           C
ATOM   8485  C33 POPEi 297      79.415  27.475  39.264  1.00  0.00           C
ATOM   8488  C34 POPEi 297      78.145  27.615  40.114  1.00  0.00           C
ATOM   8491  C35 POPEi 297      78.445  27.745  41.604  1.00  0.00           C
ATOM   8494  C36 POPEi 297      78.565  26.395  42.314  1.00  0.00           C
ATOM   8497  C37 POPEi 297      78.705  26.545  43.834  1.00  0.00           C
ATOM   8500  C38 POPEi 297      78.505  25.235  44.594  1.00  0.00           C
ATOM   8503  C39 POPEi 297      77.635  25.395  45.844  1.00  0.00           C
ATOM   8506 0C31 POPEi 297      78.305  26.195  46.974  1.00  0.00           C
ATOM   8509 1C31 POPEi 297      77.305  26.495  48.094  1.00  0.00           C
ATOM   8512 2C31 POPEi 297      77.935  26.645  49.484  1.00  0.00           C
ATOM   8515 3C31 POPEi 297      78.885  27.845  49.634  1.00  0.00           C
ATOM   8518 4C31 POPEi 297      79.235  28.115  51.105  1.00  0.00           C
ATOM   8521 5C31 POPEi 297      80.195  29.295  51.294  1.00  0.00           C
ATOM   8524 6C31 POPEi 297      80.385  29.695  52.754  1.00  0.00           C
ATOM   8528  NH3 POPEj 298      59.105 125.085  29.354  1.00  0.00           N
ATOM   8532  C12 POPEj 298      60.125 124.775  30.414  1.00  0.00           C
ATOM   8535  C11 POPEj 298      61.255 123.865  29.864  1.00  0.00           C
ATOM   8538  P   POPEj 298      62.085 125.595  28.014  1.00  0.00           P
ATOM   8539  O13 POPEj 298      60.795 126.075  27.474  1.00  0.00           O
ATOM   8540  O14 POPEj 298      63.255 125.445  27.124  1.00  0.00           O
ATOM   8541  O11 POPEj 298      62.375 126.395  29.344  1.00  0.00           O
ATOM   8542  O12 POPEj 298      61.685 124.155  28.544  1.00  0.00           O
ATOM   8543  C1  POPEj 298      63.645 126.935  29.705  1.00  0.00           C
ATOM   8546  C2  POPEj 298      64.115 126.275  31.025  1.00  0.00           C
ATOM   8548  O21 POPEj 298      63.665 127.045  32.164  1.00  0.00           O
ATOM   8549  C21 POPEj 298      63.035 126.365  33.104  1.00  0.00           C
ATOM   8550  O22 POPEj 298      62.475 125.285  32.964  1.00  0.00           O
ATOM   8551  C22 POPEj 298      63.165 127.075  34.464  1.00  0.00           C
ATOM   8554  C3  POPEj 298      65.655 126.155  31.094  1.00  0.00           C
ATOM   8557  O31 POPEj 298      66.065 125.005  31.874  1.00  0.00           O
ATOM   8558  C31 POPEj 298      66.255 125.205  33.154  1.00  0.00           C
ATOM   8559  O32 POPEj 298      66.125 126.255  33.754  1.00  0.00           O
ATOM   8560  C32 POPEj 298      66.835 123.945  33.794  1.00  0.00           C
ATOM   8563  C23 POPEj 298      63.315 126.045  35.614  1.00  0.00           C
ATOM   8566  C24 POPEj 298      63.295 126.635  37.034  1.00  0.00           C
ATOM   8569  C25 POPEj 298      63.495 125.555  38.104  1.00  0.00           C
ATOM   8572  C26 POPEj 298      63.105 125.965  39.544  1.00  0.00           C
ATOM   8575  C27 POPEj 298      63.505 124.885  40.574  1.00  0.00           C
ATOM   8578  C28 POPEj 298      63.015 125.175  42.004  1.00  0.00           C
ATOM   8581  C29 POPEj 298      61.565 124.805  42.244  1.00  0.00           C
ATOM   8583 0C21 POPEj 298      60.875 125.075  43.364  1.00  0.00           C
ATOM   8585 1C21 POPEj 298      61.385 125.805  44.585  1.00  0.00           C
ATOM   8588 2C21 POPEj 298      60.795 125.295  45.914  1.00  0.00           C
ATOM   8591 3C21 POPEj 298      61.425 123.985  46.415  1.00  0.00           C
ATOM   8594 4C21 POPEj 298      60.775 123.485  47.714  1.00  0.00           C
ATOM   8597 5C21 POPEj 298      61.275 122.095  48.174  1.00  0.00           C
ATOM   8600 6C21 POPEj 298      62.745 122.075  48.614  1.00  0.00           C
ATOM   8603 7C21 POPEj 298      63.215 120.695  49.094  1.00  0.00           C
ATOM   8606 8C21 POPEj 298      64.615 120.695  49.704  1.00  0.00           C
ATOM   8610  C33 POPEj 298      67.035 124.155  35.304  1.00  0.00           C
ATOM   8613  C34 POPEj 298      67.475 122.875  36.014  1.00  0.00           C
ATOM   8616  C35 POPEj 298      67.965 123.115  37.454  1.00  0.00           C
ATOM   8619  C36 POPEj 298      67.005 123.935  38.314  1.00  0.00           C
ATOM   8622  C37 POPEj 298      67.555 124.325  39.694  1.00  0.00           C
ATOM   8625  C38 POPEj 298      67.845 123.135  40.614  1.00  0.00           C
ATOM   8628  C39 POPEj 298      68.055 123.575  42.075  1.00  0.00           C
ATOM   8631 0C31 POPEj 298      66.775 123.435  42.924  1.00  0.00           C
ATOM   8634 1C31 POPEj 298      67.005 123.765  44.404  1.00  0.00           C
ATOM   8637 2C31 POPEj 298      65.795 123.445  45.294  1.00  0.00           C
ATOM   8640 3C31 POPEj 298      66.115 123.475  46.794  1.00  0.00           C
ATOM   8643 4C31 POPEj 298      66.065 124.875  47.444  1.00  0.00           C
ATOM   8646 5C31 POPEj 298      66.415 124.815  48.934  1.00  0.00           C
ATOM   8649 6C31 POPEj 298      66.235 126.135  49.684  1.00  0.00           C
ATOM   8653  NH3 POPEk 299       7.995  91.125  70.814  1.00  0.00           N
ATOM   8657  C12 POPEk 299       8.105  92.475  71.504  1.00  0.00           C
ATOM   8660  C11 POPEk 299       9.495  92.685  72.164  1.00  0.00           C
ATOM   8663  P   POPEk 299       9.385  94.885  73.655  1.00  0.00           P
ATOM   8664  O13 POPEk 299       7.915  94.955  73.784  1.00  0.00           O
ATOM   8665  O14 POPEk 299      10.185  94.355  74.774  1.00  0.00           O
ATOM   8666  O11 POPEk 299       9.975  96.295  73.224  1.00  0.00           O
ATOM   8667  O12 POPEk 299       9.785  94.065  72.355  1.00  0.00           O
ATOM   8668  C1  POPEk 299       9.585  96.735  71.924  1.00  0.00           C
ATOM   8671  C2  POPEk 299       9.905  98.215  71.704  1.00  0.00           C
ATOM   8673  O21 POPEk 299       9.295  98.585  70.464  1.00  0.00           O
ATOM   8674  C21 POPEk 299       9.575  99.805  70.044  1.00  0.00           C
ATOM   8675  O22 POPEk 299      10.125 100.685  70.685  1.00  0.00           O
ATOM   8676  C22 POPEk 299       9.145  99.915  68.585  1.00  0.00           C
ATOM   8679  C3  POPEk 299      11.445  98.475  71.764  1.00  0.00           C
ATOM   8682  O31 POPEk 299      12.025  98.545  70.444  1.00  0.00           O
ATOM   8683  C31 POPEk 299      12.755  97.545  70.034  1.00  0.00           C
ATOM   8684  O32 POPEk 299      12.875  96.455  70.565  1.00  0.00           O
ATOM   8685  C32 POPEk 299      13.565  98.045  68.854  1.00  0.00           C
ATOM   8688  C23 POPEk 299       9.045 101.385  68.115  1.00  0.00           C
ATOM   8691  C24 POPEk 299      10.385 102.085  67.835  1.00  0.00           C
ATOM   8694  C25 POPEk 299      11.265 101.325  66.834  1.00  0.00           C
ATOM   8697  C26 POPEk 299      12.115 102.235  65.945  1.00  0.00           C
ATOM   8700  C27 POPEk 299      13.125 101.415  65.124  1.00  0.00           C
ATOM   8703  C28 POPEk 299      14.065 102.185  64.174  1.00  0.00           C
ATOM   8706  C29 POPEk 299      13.475 102.405  62.804  1.00  0.00           C
ATOM   8708 0C21 POPEk 299      13.825 103.355  61.914  1.00  0.00           C
ATOM   8710 1C21 POPEk 299      14.825 104.465  62.085  1.00  0.00           C
ATOM   8713 2C21 POPEk 299      14.475 105.655  61.175  1.00  0.00           C
ATOM   8716 3C21 POPEk 299      13.075 106.235  61.414  1.00  0.00           C
ATOM   8719 4C21 POPEk 299      12.695 107.345  60.414  1.00  0.00           C
ATOM   8722 5C21 POPEk 299      11.335 107.955  60.765  1.00  0.00           C
ATOM   8725 6C21 POPEk 299      10.805 108.965  59.744  1.00  0.00           C
ATOM   8728 7C21 POPEk 299       9.435 109.515  60.175  1.00  0.00           C
ATOM   8731 8C21 POPEk 299       8.805 110.465  59.154  1.00  0.00           C
ATOM   8735  C33 POPEk 299      13.095  97.505  67.495  1.00  0.00           C
ATOM   8738  C34 POPEk 299      14.325  97.075  66.684  1.00  0.00           C
ATOM   8741  C35 POPEk 299      14.055  96.725  65.214  1.00  0.00           C
ATOM   8744  C36 POPEk 299      14.005  97.975  64.324  1.00  0.00           C
ATOM   8747  C37 POPEk 299      14.175  97.645  62.844  1.00  0.00           C
ATOM   8750  C38 POPEk 299      14.305  98.925  62.004  1.00  0.00           C
ATOM   8753  C39 POPEk 299      14.675  98.665  60.534  1.00  0.00           C
ATOM   8756 0C31 POPEk 299      14.995  99.975  59.794  1.00  0.00           C
ATOM   8759 1C31 POPEk 299      15.325  99.755  58.314  1.00  0.00           C
ATOM   8762 2C31 POPEk 299      15.465 101.075  57.544  1.00  0.00           C
ATOM   8765 3C31 POPEk 299      14.585 101.115  56.285  1.00  0.00           C
ATOM   8768 4C31 POPEk 299      14.515 102.495  55.634  1.00  0.00           C
ATOM   8771 5C31 POPEk 299      13.605 102.505  54.404  1.00  0.00           C
ATOM   8774 6C31 POPEk 299      13.495 103.875  53.734  1.00  0.00           C
ATOM   8778  NH3 POPEl 300     122.165  78.505  29.204  1.00  0.00           N
ATOM   8782  C12 POPEl 300     122.915  79.785  28.874  1.00  0.00           C
ATOM   8785  C11 POPEl 300     122.035  81.045  29.044  1.00  0.00           C
ATOM   8788  P   POPEl 300     122.295  83.635  28.544  1.00  0.00           P
ATOM   8789  O13 POPEl 300     123.445  84.555  28.464  1.00  0.00           O
ATOM   8790  O14 POPEl 300     121.545  83.425  27.294  1.00  0.00           O
ATOM   8791  O11 POPEl 300     121.305  84.115  29.674  1.00  0.00           O
ATOM   8792  O12 POPEl 300     122.825  82.235  29.054  1.00  0.00           O
ATOM   8793  C1  POPEl 300     121.425  83.795  31.064  1.00  0.00           C
ATOM   8796  C2  POPEl 300     120.085  84.055  31.815  1.00  0.00           C
ATOM   8798  O21 POPEl 300     119.825  82.945  32.694  1.00  0.00           O
ATOM   8799  C21 POPEl 300     120.275  83.125  33.915  1.00  0.00           C
ATOM   8800  O22 POPEl 300     121.005  84.015  34.304  1.00  0.00           O
ATOM   8801  C22 POPEl 300     119.745  82.005  34.814  1.00  0.00           C
ATOM   8804  C3  POPEl 300     118.865  84.195  30.854  1.00  0.00           C
ATOM   8807  O31 POPEl 300     117.615  83.985  31.554  1.00  0.00           O
ATOM   8808  C31 POPEl 300     117.185  85.005  32.284  1.00  0.00           C
ATOM   8809  O32 POPEl 300     117.765  86.065  32.444  1.00  0.00           O
ATOM   8810  C32 POPEl 300     115.865  84.605  32.974  1.00  0.00           C
ATOM   8813  C23 POPEl 300     120.355  82.115  36.224  1.00  0.00           C
ATOM   8816  C24 POPEl 300     119.735  81.115  37.214  1.00  0.00           C
ATOM   8819  C25 POPEl 300     118.375  81.575  37.754  1.00  0.00           C
ATOM   8822  C26 POPEl 300     117.955  80.775  38.985  1.00  0.00           C
ATOM   8825  C27 POPEl 300     116.745  81.375  39.704  1.00  0.00           C
ATOM   8828  C28 POPEl 300     116.425  80.685  41.044  1.00  0.00           C
ATOM   8831  C29 POPEl 300     117.385  81.065  42.145  1.00  0.00           C
ATOM   8833 0C21 POPEl 300     117.135  81.895  43.184  1.00  0.00           C
ATOM   8835 1C21 POPEl 300     115.835  82.605  43.474  1.00  0.00           C
ATOM   8838 2C21 POPEl 300     115.455  82.605  44.964  1.00  0.00           C
ATOM   8841 3C21 POPEl 300     115.045  81.235  45.524  1.00  0.00           C
ATOM   8844 4C21 POPEl 300     114.185  81.395  46.794  1.00  0.00           C
ATOM   8847 5C21 POPEl 300     113.655  80.095  47.405  1.00  0.00           C
ATOM   8850 6C21 POPEl 300     112.665  80.425  48.535  1.00  0.00           C
ATOM   8853 7C21 POPEl 300     112.035  79.235  49.254  1.00  0.00           C
ATOM   8856 8C21 POPEl 300     111.115  79.675  50.414  1.00  0.00           C
ATOM   8860  C33 POPEl 300     115.105  85.785  33.634  1.00  0.00           C
ATOM   8863  C34 POPEl 300     115.695  86.305  34.964  1.00  0.00           C
ATOM   8866  C35 POPEl 300     115.355  85.445  36.194  1.00  0.00           C
ATOM   8869  C36 POPEl 300     115.615  86.135  37.544  1.00  0.00           C
ATOM   8872  C37 POPEl 300     115.115  85.285  38.714  1.00  0.00           C
ATOM   8875  C38 POPEl 300     115.665  85.635  40.114  1.00  0.00           C
ATOM   8878  C39 POPEl 300     115.195  86.975  40.684  1.00  0.00           C
ATOM   8881 0C31 POPEl 300     115.475  87.055  42.194  1.00  0.00           C
ATOM   8884 1C31 POPEl 300     115.005  88.365  42.854  1.00  0.00           C
ATOM   8887 2C31 POPEl 300     114.895  88.215  44.384  1.00  0.00           C
ATOM   8890 3C31 POPEl 300     114.525  89.525  45.094  1.00  0.00           C
ATOM   8893 4C31 POPEl 300     114.005  89.275  46.514  1.00  0.00           C
ATOM   8896 5C31 POPEl 300     113.585  90.555  47.234  1.00  0.00           C
ATOM   8899 6C31 POPEl 300     112.965  90.305  48.614  1.00  0.00           C
ATOM   8903  NH3 POPEm 301      24.955  17.375  68.024  1.00  0.00           N
ATOM   8907  C12 POPEm 301      25.385  17.815  66.664  1.00  0.00           C
ATOM   8910  C11 POPEm 301      26.715  17.175  66.194  1.00  0.00           C
ATOM   8913  P   POPEm 301      28.175  18.235  68.144  1.00  0.00           P
ATOM   8914  O13 POPEm 301      29.615  18.065  68.414  1.00  0.00           O
ATOM   8915  O14 POPEm 301      27.195  18.175  69.245  1.00  0.00           O
ATOM   8916  O11 POPEm 301      27.915  19.545  67.324  1.00  0.00           O
ATOM   8917  O12 POPEm 301      27.735  17.095  67.164  1.00  0.00           O
ATOM   8918  C1  POPEm 301      28.965  20.315  66.734  1.00  0.00           C
ATOM   8921  C2  POPEm 301      28.675  20.535  65.234  1.00  0.00           C
ATOM   8923  O21 POPEm 301      29.565  21.515  64.704  1.00  0.00           O
ATOM   8924  C21 POPEm 301      30.565  21.045  64.004  1.00  0.00           C
ATOM   8925  O22 POPEm 301      30.935  19.875  63.995  1.00  0.00           O
ATOM   8926  C22 POPEm 301      31.125  22.205  63.154  1.00  0.00           C
ATOM   8929  C3  POPEm 301      27.265  21.085  64.995  1.00  0.00           C
ATOM   8932  O31 POPEm 301      26.915  20.795  63.634  1.00  0.00           O
ATOM   8933  C31 POPEm 301      26.035  21.595  63.084  1.00  0.00           C
ATOM   8934  O32 POPEm 301      25.455  22.495  63.664  1.00  0.00           O
ATOM   8935  C32 POPEm 301      25.815  21.175  61.644  1.00  0.00           C
ATOM   8938  C23 POPEm 301      31.335  21.875  61.654  1.00  0.00           C
ATOM   8941  C24 POPEm 301      30.795  22.975  60.724  1.00  0.00           C
ATOM   8944  C25 POPEm 301      31.065  22.685  59.234  1.00  0.00           C
ATOM   8947  C26 POPEm 301      30.405  23.685  58.274  1.00  0.00           C
ATOM   8950  C27 POPEm 301      30.845  23.485  56.815  1.00  0.00           C
ATOM   8953  C28 POPEm 301      29.755  22.875  55.905  1.00  0.00           C
ATOM   8956  C29 POPEm 301      28.755  23.905  55.434  1.00  0.00           C
ATOM   8958 0C21 POPEm 301      28.305  24.055  54.174  1.00  0.00           C
ATOM   8960 1C21 POPEm 301      28.675  23.215  52.974  1.00  0.00           C
ATOM   8963 2C21 POPEm 301      29.625  23.955  52.015  1.00  0.00           C
ATOM   8966 3C21 POPEm 301      28.865  24.885  51.054  1.00  0.00           C
ATOM   8969 4C21 POPEm 301      29.785  25.715  50.144  1.00  0.00           C
ATOM   8972 5C21 POPEm 301      30.725  26.645  50.924  1.00  0.00           C
ATOM   8975 6C21 POPEm 301      31.345  27.735  50.054  1.00  0.00           C
ATOM   8978 7C21 POPEm 301      32.285  28.665  50.825  1.00  0.00           C
ATOM   8981 8C21 POPEm 301      32.985  29.675  49.914  1.00  0.00           C
ATOM   8985  C33 POPEm 301      27.135  21.105  60.844  1.00  0.00           C
ATOM   8988  C34 POPEm 301      26.945  20.425  59.484  1.00  0.00           C
ATOM   8991  C35 POPEm 301      26.025  21.205  58.544  1.00  0.00           C
ATOM   8994  C36 POPEm 301      25.765  20.425  57.244  1.00  0.00           C
ATOM   8997  C37 POPEm 301      24.725  21.115  56.355  1.00  0.00           C
ATOM   9000  C38 POPEm 301      24.385  20.265  55.114  1.00  0.00           C
ATOM   9003  C39 POPEm 301      22.925  20.455  54.684  1.00  0.00           C
ATOM   9006 0C31 POPEm 301      22.595  21.865  54.194  1.00  0.00           C
ATOM   9009 1C31 POPEm 301      21.075  22.025  54.024  1.00  0.00           C
ATOM   9012 2C31 POPEm 301      20.625  23.415  53.564  1.00  0.00           C
ATOM   9015 3C31 POPEm 301      20.955  23.695  52.094  1.00  0.00           C
ATOM   9018 4C31 POPEm 301      19.775  24.325  51.344  1.00  0.00           C
ATOM   9021 5C31 POPEm 301      20.095  24.575  49.864  1.00  0.00           C
ATOM   9024 6C31 POPEm 301      18.875  25.065  49.065  1.00  0.00           C
ATOM   9028  NH3 POPEn 302      29.325  19.185  25.104  1.00  0.00           N
ATOM   9032  C12 POPEn 302      30.565  19.055  25.955  1.00  0.00           C
ATOM   9035  C11 POPEn 302      31.865  19.515  25.274  1.00  0.00           C
ATOM   9038  P   POPEn 302      32.645  21.595  26.664  1.00  0.00           P
ATOM   9039  O13 POPEn 302      33.735  22.395  26.064  1.00  0.00           O
ATOM   9040  O14 POPEn 302      31.285  22.095  26.394  1.00  0.00           O
ATOM   9041  O11 POPEn 302      32.845  21.515  28.264  1.00  0.00           O
ATOM   9042  O12 POPEn 302      32.765  20.075  26.234  1.00  0.00           O
ATOM   9043  C1  POPEn 302      31.885  20.685  28.954  1.00  0.00           C
ATOM   9046  C2  POPEn 302      32.275  20.305  30.414  1.00  0.00           C
ATOM   9048  O21 POPEn 302      31.165  19.515  30.904  1.00  0.00           O
ATOM   9049  C21 POPEn 302      31.475  18.605  31.824  1.00  0.00           C
ATOM   9050  O22 POPEn 302      32.585  18.365  32.244  1.00  0.00           O
ATOM   9051  C22 POPEn 302      30.175  17.875  32.214  1.00  0.00           C
ATOM   9054  C3  POPEn 302      32.545  21.585  31.274  1.00  0.00           C
ATOM   9057  O31 POPEn 302      32.825  21.315  32.684  1.00  0.00           O
ATOM   9058  C31 POPEn 302      31.825  21.635  33.514  1.00  0.00           C
ATOM   9059  O32 POPEn 302      30.705  21.965  33.144  1.00  0.00           O
ATOM   9060  C32 POPEn 302      32.265  21.625  34.984  1.00  0.00           C
ATOM   9063  C23 POPEn 302      30.105  17.505  33.704  1.00  0.00           C
ATOM   9066  C24 POPEn 302      28.675  17.415  34.245  1.00  0.00           C
ATOM   9069  C25 POPEn 302      28.575  17.785  35.734  1.00  0.00           C
ATOM   9072  C26 POPEn 302      29.275  16.795  36.674  1.00  0.00           C
ATOM   9075  C27 POPEn 302      29.675  17.465  37.995  1.00  0.00           C
ATOM   9078  C28 POPEn 302      30.505  16.545  38.904  1.00  0.00           C
ATOM   9081  C29 POPEn 302      31.745  17.225  39.434  1.00  0.00           C
ATOM   9083 0C21 POPEn 302      31.985  17.605  40.704  1.00  0.00           C
ATOM   9085 1C21 POPEn 302      31.065  17.435  41.884  1.00  0.00           C
ATOM   9088 2C21 POPEn 302      31.325  16.105  42.605  1.00  0.00           C
ATOM   9091 3C21 POPEn 302      30.785  16.095  44.044  1.00  0.00           C
ATOM   9094 4C21 POPEn 302      31.035  14.745  44.734  1.00  0.00           C
ATOM   9097 5C21 POPEn 302      31.075  14.845  46.264  1.00  0.00           C
ATOM   9100 6C21 POPEn 302      31.555  13.535  46.914  1.00  0.00           C
ATOM   9103 7C21 POPEn 302      31.655  13.625  48.434  1.00  0.00           C
ATOM   9106 8C21 POPEn 302      32.215  12.345  49.084  1.00  0.00           C
ATOM   9110  C33 POPEn 302      31.555  22.735  35.804  1.00  0.00           C
ATOM   9113  C34 POPEn 302      32.075  22.925  37.234  1.00  0.00           C
ATOM   9116  C35 POPEn 302      31.595  24.265  37.824  1.00  0.00           C
ATOM   9119  C36 POPEn 302      32.195  24.605  39.204  1.00  0.00           C
ATOM   9122  C37 POPEn 302      32.015  26.085  39.575  1.00  0.00           C
ATOM   9125  C38 POPEn 302      32.945  26.545  40.714  1.00  0.00           C
ATOM   9128  C39 POPEn 302      32.655  25.875  42.075  1.00  0.00           C
ATOM   9131 0C31 POPEn 302      31.615  26.635  42.904  1.00  0.00           C
ATOM   9134 1C31 POPEn 302      30.565  25.725  43.544  1.00  0.00           C
ATOM   9137 2C31 POPEn 302      29.625  26.485  44.484  1.00  0.00           C
ATOM   9140 3C31 POPEn 302      28.265  26.825  43.864  1.00  0.00           C
ATOM   9143 4C31 POPEn 302      27.415  27.705  44.794  1.00  0.00           C
ATOM   9146 5C31 POPEn 302      25.905  27.635  44.524  1.00  0.00           C
ATOM   9149 6C31 POPEn 302      25.085  28.355  45.584  1.00  0.00           C
ATOM   9153  NH3 POPEo 303      51.365  72.105  28.354  1.00  0.00           N
ATOM   9157  C12 POPEo 303      52.775  71.595  28.274  1.00  0.00           C
ATOM   9160  C11 POPEo 303      52.845  70.095  28.574  1.00  0.00           C
ATOM   9163  P   POPEo 303      54.465  68.085  28.674  1.00  0.00           P
ATOM   9164  O13 POPEo 303      53.415  67.235  28.094  1.00  0.00           O
ATOM   9165  O14 POPEo 303      55.875  67.695  28.444  1.00  0.00           O
ATOM   9166  O11 POPEo 303      54.215  67.895  30.244  1.00  0.00           O
ATOM   9167  O12 POPEo 303      54.195  69.615  28.434  1.00  0.00           O
ATOM   9168  C1  POPEo 303      54.665  68.925  31.124  1.00  0.00           C
ATOM   9171  C2  POPEo 303      55.245  68.335  32.424  1.00  0.00           C
ATOM   9173  O21 POPEo 303      55.225  69.315  33.474  1.00  0.00           O
ATOM   9174  C21 POPEo 303      55.975  70.395  33.335  1.00  0.00           C
ATOM   9175  O22 POPEo 303      56.825  70.575  32.484  1.00  0.00           O
ATOM   9176  C22 POPEo 303      55.355  71.495  34.204  1.00  0.00           C
ATOM   9179  C3  POPEo 303      56.625  67.635  32.174  1.00  0.00           C
ATOM   9182  O31 POPEo 303      56.815  66.555  33.104  1.00  0.00           O
ATOM   9183  C31 POPEo 303      57.475  66.895  34.214  1.00  0.00           C
ATOM   9184  O32 POPEo 303      58.035  67.955  34.424  1.00  0.00           O
ATOM   9185  C32 POPEo 303      57.355  65.755  35.204  1.00  0.00           C
ATOM   9188  C23 POPEo 303      56.375  72.555  34.674  1.00  0.00           C
ATOM   9191  C24 POPEo 303      56.735  72.445  36.155  1.00  0.00           C
ATOM   9194  C25 POPEo 303      57.275  71.075  36.604  1.00  0.00           C
ATOM   9197  C26 POPEo 303      57.705  71.135  38.074  1.00  0.00           C
ATOM   9200  C27 POPEo 303      57.935  69.765  38.714  1.00  0.00           C
ATOM   9203  C28 POPEo 303      58.375  69.905  40.184  1.00  0.00           C
ATOM   9206  C29 POPEo 303      59.865  70.025  40.354  1.00  0.00           C
ATOM   9208 0C21 POPEo 303      60.485  70.025  41.544  1.00  0.00           C
ATOM   9210 1C21 POPEo 303      59.795  69.975  42.884  1.00  0.00           C
ATOM   9213 2C21 POPEo 303      59.575  71.375  43.494  1.00  0.00           C
ATOM   9216 3C21 POPEo 303      60.515  71.675  44.674  1.00  0.00           C
ATOM   9219 4C21 POPEo 303      60.445  73.125  45.134  1.00  0.00           C
ATOM   9222 5C21 POPEo 303      61.275  73.385  46.404  1.00  0.00           C
ATOM   9225 6C21 POPEo 303      62.405  74.425  46.214  1.00  0.00           C
ATOM   9228 7C21 POPEo 303      63.025  74.865  47.544  1.00  0.00           C
ATOM   9231 8C21 POPEo 303      64.195  75.845  47.405  1.00  0.00           C
ATOM   9235  C33 POPEo 303      58.195  65.995  36.485  1.00  0.00           C
ATOM   9238  C34 POPEo 303      58.205  64.735  37.354  1.00  0.00           C
ATOM   9241  C35 POPEo 303      56.795  64.395  37.854  1.00  0.00           C
ATOM   9244  C36 POPEo 303      56.755  63.085  38.634  1.00  0.00           C
ATOM   9247  C37 POPEo 303      55.315  62.715  39.004  1.00  0.00           C
ATOM   9250  C38 POPEo 303      55.275  61.415  39.814  1.00  0.00           C
ATOM   9253  C39 POPEo 303      53.865  61.005  40.235  1.00  0.00           C
ATOM   9256 0C31 POPEo 303      53.325  61.905  41.355  1.00  0.00           C
ATOM   9259 1C31 POPEo 303      52.035  61.375  41.974  1.00  0.00           C
ATOM   9262 2C31 POPEo 303      52.255  60.835  43.395  1.00  0.00           C
ATOM   9265 3C31 POPEo 303      50.945  60.435  44.084  1.00  0.00           C
ATOM   9268 4C31 POPEo 303      51.145  60.165  45.574  1.00  0.00           C
ATOM   9271 5C31 POPEo 303      49.815  60.005  46.314  1.00  0.00           C
ATOM   9274 6C31 POPEo 303      49.925  60.185  47.824  1.00  0.00           C
ATOM   9278  NH3 POPEp 304      82.485  61.405  27.714  1.00  0.00           N
ATOM   9282  C12 POPEp 304      83.855  61.335  28.325  1.00  0.00           C
ATOM   9285  C11 POPEp 304      84.575  62.685  28.514  1.00  0.00           C
ATOM   9288  P   POPEp 304      87.045  63.495  28.904  1.00  0.00           P
ATOM   9289  O13 POPEp 304      87.855  63.225  27.704  1.00  0.00           O
ATOM   9290  O14 POPEp 304      86.525  64.855  29.134  1.00  0.00           O
ATOM   9291  O11 POPEp 304      88.015  63.075  30.074  1.00  0.00           O
ATOM   9292  O12 POPEp 304      85.875  62.445  29.044  1.00  0.00           O
ATOM   9293  C1  POPEp 304      87.605  63.145  31.434  1.00  0.00           C
ATOM   9296  C2  POPEp 304      88.825  62.835  32.324  1.00  0.00           C
ATOM   9298  O21 POPEp 304      88.425  62.725  33.704  1.00  0.00           O
ATOM   9299  C21 POPEp 304      87.935  61.545  34.034  1.00  0.00           C
ATOM   9300  O22 POPEp 304      87.765  60.595  33.294  1.00  0.00           O
ATOM   9301  C22 POPEp 304      87.655  61.585  35.534  1.00  0.00           C
ATOM   9304  C3  POPEp 304      89.945  63.905  32.155  1.00  0.00           C
ATOM   9307  O31 POPEp 304      91.165  63.395  32.735  1.00  0.00           O
ATOM   9308  C31 POPEp 304      91.555  63.695  33.974  1.00  0.00           C
ATOM   9309  O32 POPEp 304      92.305  63.005  34.634  1.00  0.00           O
ATOM   9310  C32 POPEp 304      90.995  65.015  34.534  1.00  0.00           C
ATOM   9313  C23 POPEp 304      87.475  60.195  36.174  1.00  0.00           C
ATOM   9316  C24 POPEp 304      87.725  60.305  37.684  1.00  0.00           C
ATOM   9319  C25 POPEp 304      88.115  58.975  38.354  1.00  0.00           C
ATOM   9322  C26 POPEp 304      89.015  59.225  39.564  1.00  0.00           C
ATOM   9325  C27 POPEp 304      89.555  57.925  40.194  1.00  0.00           C
ATOM   9328  C28 POPEp 304      90.665  58.185  41.234  1.00  0.00           C
ATOM   9331  C29 POPEp 304      90.165  58.945  42.434  1.00  0.00           C
ATOM   9333 0C21 POPEp 304      90.115  58.515  43.714  1.00  0.00           C
ATOM   9335 1C21 POPEp 304      90.575  57.175  44.214  1.00  0.00           C
ATOM   9338 2C21 POPEp 304      91.435  57.275  45.484  1.00  0.00           C
ATOM   9341 3C21 POPEp 304      90.655  57.565  46.774  1.00  0.00           C
ATOM   9344 4C21 POPEp 304      91.335  56.885  47.974  1.00  0.00           C
ATOM   9347 5C21 POPEp 304      90.705  57.185  49.334  1.00  0.00           C
ATOM   9350 6C21 POPEp 304      89.315  56.585  49.544  1.00  0.00           C
ATOM   9353 7C21 POPEp 304      88.885  56.635  51.014  1.00  0.00           C
ATOM   9356 8C21 POPEp 304      87.645  55.795  51.315  1.00  0.00           C
ATOM   9360  C33 POPEp 304      91.625  65.275  35.924  1.00  0.00           C
ATOM   9363  C34 POPEp 304      91.295  66.655  36.504  1.00  0.00           C
ATOM   9366  C35 POPEp 304      91.955  66.895  37.874  1.00  0.00           C
ATOM   9369  C36 POPEp 304      91.425  65.965  38.974  1.00  0.00           C
ATOM   9372  C37 POPEp 304      92.015  66.245  40.354  1.00  0.00           C
ATOM   9375  C38 POPEp 304      91.565  65.245  41.425  1.00  0.00           C
ATOM   9378  C39 POPEp 304      90.075  65.365  41.774  1.00  0.00           C
ATOM   9381 0C31 POPEp 304      89.595  64.315  42.774  1.00  0.00           C
ATOM   9384 1C31 POPEp 304      88.105  64.465  43.104  1.00  0.00           C
ATOM   9387 2C31 POPEp 304      87.515  63.265  43.864  1.00  0.00           C
ATOM   9390 3C31 POPEp 304      88.165  63.025  45.224  1.00  0.00           C
ATOM   9393 4C31 POPEp 304      87.715  61.695  45.835  1.00  0.00           C
ATOM   9396 5C31 POPEp 304      88.515  61.285  47.075  1.00  0.00           C
ATOM   9399 6C31 POPEp 304      88.015  59.975  47.675  1.00  0.00           C
ATOM   9403  NH3 POPEq 305      91.025  95.045  28.104  1.00  0.00           N
ATOM   9407  C12 POPEq 305      92.485  94.695  28.304  1.00  0.00           C
ATOM   9410  C11 POPEq 305      93.445  95.675  27.594  1.00  0.00           C
ATOM   9413  P   POPEq 305      92.275  98.015  27.524  1.00  0.00           P
ATOM   9414  O13 POPEq 305      91.015  97.745  28.244  1.00  0.00           O
ATOM   9415  O14 POPEq 305      92.235  97.855  26.064  1.00  0.00           O
ATOM   9416  O11 POPEq 305      92.815  99.445  27.924  1.00  0.00           O
ATOM   9417  O12 POPEq 305      93.325  96.995  28.114  1.00  0.00           O
ATOM   9418  C1  POPEq 305      94.125  99.855  27.535  1.00  0.00           C
ATOM   9421  C2  POPEq 305      95.205  99.435  28.564  1.00  0.00           C
ATOM   9423  O21 POPEq 305      94.745  99.845  29.874  1.00  0.00           O
ATOM   9424  C21 POPEq 305      95.095  99.005  30.834  1.00  0.00           C
ATOM   9425  O22 POPEq 305      95.745  97.995  30.695  1.00  0.00           O
ATOM   9426  C22 POPEq 305      94.555  99.545  32.164  1.00  0.00           C
ATOM   9429  C3  POPEq 305      96.605 100.025  28.224  1.00  0.00           C
ATOM   9432  O31 POPEq 305      97.455 100.215  29.384  1.00  0.00           O
ATOM   9433  C31 POPEq 305      98.275  99.225  29.684  1.00  0.00           C
ATOM   9434  O32 POPEq 305      98.385  98.165  29.104  1.00  0.00           O
ATOM   9435  C32 POPEq 305      99.095  99.625  30.914  1.00  0.00           C
ATOM   9438  C23 POPEq 305      95.355  99.055  33.395  1.00  0.00           C
ATOM   9441  C24 POPEq 305      95.835 100.195  34.315  1.00  0.00           C
ATOM   9444  C25 POPEq 305      96.675  99.695  35.504  1.00  0.00           C
ATOM   9447  C26 POPEq 305      95.945  98.695  36.415  1.00  0.00           C
ATOM   9450  C27 POPEq 305      96.845  98.135  37.524  1.00  0.00           C
ATOM   9453  C28 POPEq 305      96.255  96.855  38.174  1.00  0.00           C
ATOM   9456  C29 POPEq 305      95.025  97.135  38.995  1.00  0.00           C
ATOM   9458 0C21 POPEq 305      94.955  97.215  40.334  1.00  0.00           C
ATOM   9460 1C21 POPEq 305      96.105  97.065  41.304  1.00  0.00           C
ATOM   9463 2C21 POPEq 305      96.345  98.355  42.114  1.00  0.00           C
ATOM   9466 3C21 POPEq 305      97.495  98.185  43.104  1.00  0.00           C
ATOM   9469 4C21 POPEq 305      97.725  99.415  43.995  1.00  0.00           C
ATOM   9472 5C21 POPEq 305      99.045  99.375  44.784  1.00  0.00           C
ATOM   9475 6C21 POPEq 305      99.195  98.135  45.674  1.00  0.00           C
ATOM   9478 7C21 POPEq 305     100.475  98.185  46.514  1.00  0.00           C
ATOM   9481 8C21 POPEq 305     100.725  96.935  47.364  1.00  0.00           C
ATOM   9485  C33 POPEq 305      99.245  98.435  31.874  1.00  0.00           C
ATOM   9488  C34 POPEq 305     100.085  98.745  33.114  1.00  0.00           C
ATOM   9491  C35 POPEq 305     100.215  97.485  33.985  1.00  0.00           C
ATOM   9494  C36 POPEq 305     101.095  97.665  35.235  1.00  0.00           C
ATOM   9497  C37 POPEq 305     101.825  96.365  35.574  1.00  0.00           C
ATOM   9500  C38 POPEq 305     102.595  96.395  36.894  1.00  0.00           C
ATOM   9503  C39 POPEq 305     103.115  94.995  37.244  1.00  0.00           C
ATOM   9506 0C31 POPEq 305     104.455  94.985  37.974  1.00  0.00           C
ATOM   9509 1C31 POPEq 305     104.865  93.545  38.325  1.00  0.00           C
ATOM   9512 2C31 POPEq 305     106.175  93.445  39.114  1.00  0.00           C
ATOM   9515 3C31 POPEq 305     106.145  94.115  40.495  1.00  0.00           C
ATOM   9518 4C31 POPEq 305     104.965  93.635  41.344  1.00  0.00           C
ATOM   9521 5C31 POPEq 305     105.065  94.095  42.794  1.00  0.00           C
ATOM   9524 6C31 POPEq 305     103.895  93.595  43.655  1.00  0.00           C
ATOM   9528  NH3 POPEr 306       3.885 116.615  28.704  1.00  0.00           N
ATOM   9532  C12 POPEr 306       4.845 115.495  28.424  1.00  0.00           C
ATOM   9535  C11 POPEr 306       4.175 114.345  27.674  1.00  0.00           C
ATOM   9538  P   POPEr 306       2.755 112.235  28.065  1.00  0.00           P
ATOM   9539  O13 POPEr 306       1.595 112.495  27.164  1.00  0.00           O
ATOM   9540  O14 POPEr 306       3.845 111.435  27.464  1.00  0.00           O
ATOM   9541  O11 POPEr 306       2.285 111.495  29.374  1.00  0.00           O
ATOM   9542  O12 POPEr 306       3.335 113.615  28.574  1.00  0.00           O
ATOM   9543  C1  POPEr 306       3.235 111.005  30.334  1.00  0.00           C
ATOM   9546  C2  POPEr 306       3.285 111.855  31.614  1.00  0.00           C
ATOM   9548  O21 POPEr 306       3.695 111.065  32.754  1.00  0.00           O
ATOM   9549  C21 POPEr 306       5.005 111.055  32.984  1.00  0.00           C
ATOM   9550  O22 POPEr 306       5.885 111.375  32.204  1.00  0.00           O
ATOM   9551  C22 POPEr 306       5.225 110.665  34.454  1.00  0.00           C
ATOM   9554  C3  POPEr 306       1.875 112.465  31.964  1.00  0.00           C
ATOM   9557  O31 POPEr 306       1.675 112.775  33.364  1.00  0.00           O
ATOM   9558  C31 POPEr 306       2.555 113.665  33.855  1.00  0.00           C
ATOM   9559  O32 POPEr 306       3.435 114.195  33.204  1.00  0.00           O
ATOM   9560  C32 POPEr 306       2.305 113.945  35.334  1.00  0.00           C
ATOM   9563  C23 POPEr 306       6.275 109.545  34.684  1.00  0.00           C
ATOM   9566  C24 POPEr 306       6.885 109.645  36.094  1.00  0.00           C
ATOM   9569  C25 POPEr 306       7.955 108.575  36.344  1.00  0.00           C
ATOM   9572  C26 POPEr 306       8.885 108.835  37.535  1.00  0.00           C
ATOM   9575  C27 POPEr 306       9.815 107.635  37.764  1.00  0.00           C
ATOM   9578  C28 POPEr 306      10.925 107.935  38.794  1.00  0.00           C
ATOM   9581  C29 POPEr 306      11.775 106.725  39.044  1.00  0.00           C
ATOM   9583 0C21 POPEr 306      11.805 105.985  40.165  1.00  0.00           C
ATOM   9585 1C21 POPEr 306      11.005 106.165  41.434  1.00  0.00           C
ATOM   9588 2C21 POPEr 306      11.845 106.555  42.665  1.00  0.00           C
ATOM   9591 3C21 POPEr 306      13.245 105.915  42.735  1.00  0.00           C
ATOM   9594 4C21 POPEr 306      13.885 105.995  44.124  1.00  0.00           C
ATOM   9597 5C21 POPEr 306      13.475 104.835  45.035  1.00  0.00           C
ATOM   9600 6C21 POPEr 306      14.225 104.865  46.374  1.00  0.00           C
ATOM   9603 7C21 POPEr 306      13.965 103.635  47.234  1.00  0.00           C
ATOM   9606 8C21 POPEr 306      14.825 103.585  48.494  1.00  0.00           C
ATOM   9610  C33 POPEr 306       3.655 114.015  36.094  1.00  0.00           C
ATOM   9613  C34 POPEr 306       3.505 114.425  37.554  1.00  0.00           C
ATOM   9616  C35 POPEr 306       4.805 114.355  38.374  1.00  0.00           C
ATOM   9619  C36 POPEr 306       5.465 112.965  38.364  1.00  0.00           C
ATOM   9622  C37 POPEr 306       6.505 112.785  39.474  1.00  0.00           C
ATOM   9625  C38 POPEr 306       7.165 111.395  39.445  1.00  0.00           C
ATOM   9628  C39 POPEr 306       8.135 111.175  40.614  1.00  0.00           C
ATOM   9631 0C31 POPEr 306       7.405 110.725  41.874  1.00  0.00           C
ATOM   9634 1C31 POPEr 306       8.345 110.485  43.065  1.00  0.00           C
ATOM   9637 2C31 POPEr 306       7.585 109.895  44.264  1.00  0.00           C
ATOM   9640 3C31 POPEr 306       7.305 108.385  44.134  1.00  0.00           C
ATOM   9643 4C31 POPEr 306       8.465 107.525  44.664  1.00  0.00           C
ATOM   9646 5C31 POPEr 306       8.125 106.035  44.674  1.00  0.00           C
ATOM   9649 6C31 POPEr 306       9.125 105.175  45.454  1.00  0.00           C
ATOM   9653  NH3 POPEs 307     113.175  64.695  71.985  1.00  0.00           N
ATOM   9657  C12 POPEs 307     112.805  63.315  72.484  1.00  0.00           C
ATOM   9660  C11 POPEs 307     112.545  62.315  71.344  1.00  0.00           C
ATOM   9663  P   POPEs 307     111.055  60.295  72.184  1.00  0.00           P
ATOM   9664  O13 POPEs 307     111.315  59.125  73.065  1.00  0.00           O
ATOM   9665  O14 POPEs 307     110.115  61.325  72.645  1.00  0.00           O
ATOM   9666  O11 POPEs 307     110.595  59.685  70.805  1.00  0.00           O
ATOM   9667  O12 POPEs 307     112.435  60.985  71.845  1.00  0.00           O
ATOM   9668  C1  POPEs 307     109.345  60.025  70.204  1.00  0.00           C
ATOM   9671  C2  POPEs 307     109.565  60.275  68.704  1.00  0.00           C
ATOM   9673  O21 POPEs 307     108.325  60.035  67.995  1.00  0.00           O
ATOM   9674  C21 POPEs 307     108.155  60.865  66.985  1.00  0.00           C
ATOM   9675  O22 POPEs 307     108.785  61.885  66.784  1.00  0.00           O
ATOM   9676  C22 POPEs 307     107.105  60.325  66.015  1.00  0.00           C
ATOM   9679  C3  POPEs 307     110.635  59.325  68.095  1.00  0.00           C
ATOM   9682  O31 POPEs 307     111.155  59.925  66.904  1.00  0.00           O
ATOM   9683  C31 POPEs 307     111.645  59.105  66.004  1.00  0.00           C
ATOM   9684  O32 POPEs 307     111.755  57.895  66.094  1.00  0.00           O
ATOM   9685  C32 POPEs 307     112.155  59.965  64.844  1.00  0.00           C
ATOM   9688  C23 POPEs 307     107.745  59.985  64.645  1.00  0.00           C
ATOM   9691  C24 POPEs 307     106.725  59.955  63.494  1.00  0.00           C
ATOM   9694  C25 POPEs 307     106.565  58.595  62.784  1.00  0.00           C
ATOM   9697  C26 POPEs 307     105.565  58.645  61.614  1.00  0.00           C
ATOM   9700  C27 POPEs 307     105.315  57.265  60.974  1.00  0.00           C
ATOM   9703  C28 POPEs 307     104.445  57.315  59.704  1.00  0.00           C
ATOM   9706  C29 POPEs 307     105.185  57.865  58.504  1.00  0.00           C
ATOM   9708 0C21 POPEs 307     105.075  57.465  57.224  1.00  0.00           C
ATOM   9710 1C21 POPEs 307     104.175  56.375  56.674  1.00  0.00           C
ATOM   9713 2C21 POPEs 307     102.785  56.895  56.254  1.00  0.00           C
ATOM   9716 3C21 POPEs 307     102.785  58.045  55.234  1.00  0.00           C
ATOM   9719 4C21 POPEs 307     101.365  58.555  54.934  1.00  0.00           C
ATOM   9722 5C21 POPEs 307     101.325  59.845  54.104  1.00  0.00           C
ATOM   9725 6C21 POPEs 307      99.895  60.405  54.024  1.00  0.00           C
ATOM   9728 7C21 POPEs 307      99.715  61.555  53.034  1.00  0.00           C
ATOM   9731 8C21 POPEs 307      98.265  62.015  52.864  1.00  0.00           C
ATOM   9735  C33 POPEs 307     111.455  59.795  63.484  1.00  0.00           C
ATOM   9738  C34 POPEs 307     111.455  61.145  62.754  1.00  0.00           C
ATOM   9741  C35 POPEs 307     111.415  61.055  61.234  1.00  0.00           C
ATOM   9744  C36 POPEs 307     110.075  60.565  60.674  1.00  0.00           C
ATOM   9747  C37 POPEs 307     109.845  61.125  59.274  1.00  0.00           C
ATOM   9750  C38 POPEs 307     108.585  60.575  58.594  1.00  0.00           C
ATOM   9753  C39 POPEs 307     108.815  59.215  57.914  1.00  0.00           C
ATOM   9756 0C31 POPEs 307     108.525  59.265  56.404  1.00  0.00           C
ATOM   9759 1C31 POPEs 307     109.525  60.125  55.604  1.00  0.00           C
ATOM   9762 2C31 POPEs 307     109.045  60.465  54.184  1.00  0.00           C
ATOM   9765 3C31 POPEs 307     107.915  61.505  54.184  1.00  0.00           C
ATOM   9768 4C31 POPEs 307     107.395  61.875  52.784  1.00  0.00           C
ATOM   9771 5C31 POPEs 307     106.355  62.995  52.854  1.00  0.00           C
ATOM   9774 6C31 POPEs 307     105.505  63.155  51.594  1.00  0.00           C
ATOM   9778  NH3 POPEt 308      46.675  59.905  28.994  1.00  0.00           N
ATOM   9782  C12 POPEt 308      45.455  60.215  29.804  1.00  0.00           C
ATOM   9785  C11 POPEt 308      44.385  60.785  28.864  1.00  0.00           C
ATOM   9788  P   POPEt 308      43.305  62.505  30.454  1.00  0.00           P
ATOM   9789  O13 POPEt 308      44.565  63.235  30.154  1.00  0.00           O
ATOM   9790  O14 POPEt 308      42.065  63.275  30.294  1.00  0.00           O
ATOM   9791  O11 POPEt 308      43.435  61.925  31.924  1.00  0.00           O
ATOM   9792  O12 POPEt 308      43.235  61.195  29.594  1.00  0.00           O
ATOM   9793  C1  POPEt 308      42.655  60.785  32.314  1.00  0.00           C
ATOM   9796  C2  POPEt 308      41.305  61.225  32.934  1.00  0.00           C
ATOM   9798  O21 POPEt 308      41.505  61.825  34.224  1.00  0.00           O
ATOM   9799  C21 POPEt 308      41.805  61.045  35.245  1.00  0.00           C
ATOM   9800  O22 POPEt 308      41.925  59.835  35.245  1.00  0.00           O
ATOM   9801  C22 POPEt 308      41.945  61.915  36.485  1.00  0.00           C
ATOM   9804  C3  POPEt 308      40.245  60.085  32.924  1.00  0.00           C
ATOM   9807  O31 POPEt 308      39.215  60.265  33.915  1.00  0.00           O
ATOM   9808  C31 POPEt 308      38.375  61.275  33.684  1.00  0.00           C
ATOM   9809  O32 POPEt 308      38.395  61.995  32.704  1.00  0.00           O
ATOM   9810  C32 POPEt 308      37.355  61.305  34.834  1.00  0.00           C
ATOM   9813  C23 POPEt 308      41.285  61.305  37.735  1.00  0.00           C
ATOM   9816  C24 POPEt 308      41.425  62.265  38.925  1.00  0.00           C
ATOM   9819  C25 POPEt 308      41.045  61.635  40.264  1.00  0.00           C
ATOM   9822  C26 POPEt 308      40.975  62.665  41.394  1.00  0.00           C
ATOM   9825  C27 POPEt 308      40.565  62.035  42.724  1.00  0.00           C
ATOM   9828  C28 POPEt 308      40.585  63.065  43.874  1.00  0.00           C
ATOM   9831  C29 POPEt 308      40.365  62.425  45.224  1.00  0.00           C
ATOM   9833 0C21 POPEt 308      41.155  62.535  46.304  1.00  0.00           C
ATOM   9835 1C21 POPEt 308      42.425  63.345  46.415  1.00  0.00           C
ATOM   9838 2C21 POPEt 308      42.385  64.395  47.544  1.00  0.00           C
ATOM   9841 3C21 POPEt 308      42.695  63.815  48.934  1.00  0.00           C
ATOM   9844 4C21 POPEt 308      42.895  64.905  49.995  1.00  0.00           C
ATOM   9847 5C21 POPEt 308      41.695  65.095  50.934  1.00  0.00           C
ATOM   9850 6C21 POPEt 308      41.605  63.985  51.984  1.00  0.00           C
ATOM   9853 7C21 POPEt 308      40.695  64.325  53.164  1.00  0.00           C
ATOM   9856 8C21 POPEt 308      40.865  63.345  54.334  1.00  0.00           C
ATOM   9860  C33 POPEt 308      36.405  62.515  34.844  1.00  0.00           C
ATOM   9863  C34 POPEt 308      35.185  62.305  35.765  1.00  0.00           C
ATOM   9866  C35 POPEt 308      35.575  62.125  37.234  1.00  0.00           C
ATOM   9869  C36 POPEt 308      34.415  61.805  38.195  1.00  0.00           C
ATOM   9872  C37 POPEt 308      33.325  62.885  38.254  1.00  0.00           C
ATOM   9875  C38 POPEt 308      32.465  62.765  39.524  1.00  0.00           C
ATOM   9878  C39 POPEt 308      31.345  63.795  39.575  1.00  0.00           C
ATOM   9881 0C31 POPEt 308      30.645  63.835  40.944  1.00  0.00           C
ATOM   9884 1C31 POPEt 308      29.595  64.945  41.034  1.00  0.00           C
ATOM   9887 2C31 POPEt 308      29.275  65.365  42.484  1.00  0.00           C
ATOM   9890 3C31 POPEt 308      28.215  66.475  42.514  1.00  0.00           C
ATOM   9893 4C31 POPEt 308      28.035  67.135  43.884  1.00  0.00           C
ATOM   9896 5C31 POPEt 308      27.155  68.395  43.794  1.00  0.00           C
ATOM   9899 6C31 POPEt 308      26.765  68.965  45.154  1.00  0.00           C
ATOM   9903  NH3 POPEu 309      84.715  96.595  27.754  1.00  0.00           N
ATOM   9907  C12 POPEu 309      83.715  95.575  27.314  1.00  0.00           C
ATOM   9910  C11 POPEu 309      84.165  94.215  27.814  1.00  0.00           C
ATOM   9913  P   POPEu 309      82.835  92.115  28.474  1.00  0.00           P
ATOM   9914  O13 POPEu 309      81.495  91.655  28.074  1.00  0.00           O
ATOM   9915  O14 POPEu 309      83.875  91.065  28.584  1.00  0.00           O
ATOM   9916  O11 POPEu 309      82.745  92.895  29.834  1.00  0.00           O
ATOM   9917  O12 POPEu 309      83.315  93.145  27.384  1.00  0.00           O
ATOM   9918  C1  POPEu 309      83.385  92.375  31.014  1.00  0.00           C
ATOM   9921  C2  POPEu 309      82.355  92.045  32.114  1.00  0.00           C
ATOM   9923  O21 POPEu 309      82.965  91.075  33.004  1.00  0.00           O
ATOM   9924  C21 POPEu 309      83.555  91.635  34.054  1.00  0.00           C
ATOM   9925  O22 POPEu 309      83.635  92.845  34.234  1.00  0.00           O
ATOM   9926  C22 POPEu 309      84.115  90.565  34.994  1.00  0.00           C
ATOM   9929  C3  POPEu 309      80.985  91.515  31.554  1.00  0.00           C
ATOM   9932  O31 POPEu 309      80.375  90.465  32.334  1.00  0.00           O
ATOM   9933  C31 POPEu 309      80.145  90.775  33.604  1.00  0.00           C
ATOM   9934  O32 POPEu 309      80.315  91.865  34.114  1.00  0.00           O
ATOM   9935  C32 POPEu 309      79.675  89.545  34.364  1.00  0.00           C
ATOM   9938  C23 POPEu 309      83.815  90.895  36.474  1.00  0.00           C
ATOM   9941  C24 POPEu 309      84.785  91.935  37.044  1.00  0.00           C
ATOM   9944  C25 POPEu 309      84.265  92.765  38.234  1.00  0.00           C
ATOM   9947  C26 POPEu 309      83.895  91.975  39.494  1.00  0.00           C
ATOM   9950  C27 POPEu 309      83.635  92.975  40.634  1.00  0.00           C
ATOM   9953  C28 POPEu 309      83.235  92.355  41.974  1.00  0.00           C
ATOM   9956  C29 POPEu 309      81.735  92.205  42.155  1.00  0.00           C
ATOM   9958 0C21 POPEu 309      81.105  91.185  42.754  1.00  0.00           C
ATOM   9960 1C21 POPEu 309      81.785  89.965  43.335  1.00  0.00           C
ATOM   9963 2C21 POPEu 309      82.435  90.185  44.714  1.00  0.00           C
ATOM   9966 3C21 POPEu 309      81.415  90.455  45.835  1.00  0.00           C
ATOM   9969 4C21 POPEu 309      82.015  90.305  47.244  1.00  0.00           C
ATOM   9972 5C21 POPEu 309      83.135  91.305  47.584  1.00  0.00           C
ATOM   9975 6C21 POPEu 309      82.615  92.725  47.854  1.00  0.00           C
ATOM   9978 7C21 POPEu 309      83.745  93.725  48.134  1.00  0.00           C
ATOM   9981 8C21 POPEu 309      83.255  95.135  48.434  1.00  0.00           C
ATOM   9985  C33 POPEu 309      80.165  89.555  35.825  1.00  0.00           C
ATOM   9988  C34 POPEu 309      79.445  88.505  36.674  1.00  0.00           C
ATOM   9991  C35 POPEu 309      79.915  88.575  38.134  1.00  0.00           C
ATOM   9994  C36 POPEu 309      79.615  87.325  38.954  1.00  0.00           C
ATOM   9997  C37 POPEu 309      78.115  87.185  39.245  1.00  0.00           C
ATOM  10000  C38 POPEu 309      77.795  85.915  40.035  1.00  0.00           C
ATOM  10003  C39 POPEu 309      78.345  85.935  41.464  1.00  0.00           C
ATOM  10006 0C31 POPEu 309      77.605  84.955  42.384  1.00  0.00           C
ATOM  10009 1C31 POPEu 309      78.275  84.805  43.754  1.00  0.00           C
ATOM  10012 2C31 POPEu 309      77.725  83.615  44.564  1.00  0.00           C
ATOM  10015 3C31 POPEu 309      76.315  83.835  45.114  1.00  0.00           C
ATOM  10018 4C31 POPEu 309      75.865  82.685  46.034  1.00  0.00           C
ATOM  10021 5C31 POPEu 309      74.485  82.915  46.664  1.00  0.00           C
ATOM  10024 6C31 POPEu 309      74.055  81.765  47.594  1.00  0.00           C
ATOM  10028  NH3 POPEv 310      90.225  -0.925  70.615  1.00  0.00           N
ATOM  10032  C12 POPEv 310      89.035  -1.795  70.854  1.00  0.00           C
ATOM  10035  C11 POPEv 310      87.865  -1.335  69.984  1.00  0.00           C
ATOM  10038  P   POPEv 310      87.655   1.305  70.054  1.00  0.00           P
ATOM  10039  O13 POPEv 310      86.595   2.265  70.425  1.00  0.00           O
ATOM  10040  O14 POPEv 310      89.055   1.565  70.514  1.00  0.00           O
ATOM  10041  O11 POPEv 310      87.725   1.055  68.515  1.00  0.00           O
ATOM  10042  O12 POPEv 310      87.295  -0.145  70.534  1.00  0.00           O
ATOM  10043  C1  POPEv 310      87.035   1.855  67.565  1.00  0.00           C
ATOM  10046  C2  POPEv 310      86.125   1.015  66.634  1.00  0.00           C
ATOM  10048  O21 POPEv 310      84.805   0.825  67.184  1.00  0.00           O
ATOM  10049  C21 POPEv 310      83.835   0.945  66.274  1.00  0.00           C
ATOM  10050  O22 POPEv 310      83.975   1.405  65.154  1.00  0.00           O
ATOM  10051  C22 POPEv 310      82.535   0.375  66.834  1.00  0.00           C
ATOM  10054  C3  POPEv 310      86.745  -0.365  66.315  1.00  0.00           C
ATOM  10057  O31 POPEv 310      86.115  -0.975  65.164  1.00  0.00           O
ATOM  10058  C31 POPEv 310      86.935  -1.825  64.554  1.00  0.00           C
ATOM  10059  O32 POPEv 310      87.995  -2.215  64.995  1.00  0.00           O
ATOM  10060  C32 POPEv 310      86.375  -2.185  63.174  1.00  0.00           C
ATOM  10063  C23 POPEv 310      81.455   0.255  65.724  1.00  0.00           C
ATOM  10066  C24 POPEv 310      81.665  -0.965  64.814  1.00  0.00           C
ATOM  10069  C25 POPEv 310      81.125  -0.785  63.384  1.00  0.00           C
ATOM  10072  C26 POPEv 310      79.605  -0.585  63.284  1.00  0.00           C
ATOM  10075  C27 POPEv 310      79.185  -0.385  61.824  1.00  0.00           C
ATOM  10078  C28 POPEv 310      77.675  -0.205  61.594  1.00  0.00           C
ATOM  10081  C29 POPEv 310      77.115   1.075  62.164  1.00  0.00           C
ATOM  10083 0C21 POPEv 310      76.425   1.195  63.325  1.00  0.00           C
ATOM  10085 1C21 POPEv 310      76.095   0.095  64.294  1.00  0.00           C
ATOM  10088 2C21 POPEv 310      74.605  -0.295  64.245  1.00  0.00           C
ATOM  10091 3C21 POPEv 310      73.675   0.825  64.744  1.00  0.00           C
ATOM  10094 4C21 POPEv 310      72.215   0.385  64.905  1.00  0.00           C
ATOM  10097 5C21 POPEv 310      71.455   0.175  63.584  1.00  0.00           C
ATOM  10100 6C21 POPEv 310      70.735   1.445  63.094  1.00  0.00           C
ATOM  10103 7C21 POPEv 310      69.835   1.175  61.884  1.00  0.00           C
ATOM  10106 8C21 POPEv 310      69.095   2.435  61.414  1.00  0.00           C
ATOM  10110  C33 POPEv 310      86.265  -0.955  62.224  1.00  0.00           C
ATOM  10113  C34 POPEv 310      85.735  -1.255  60.814  1.00  0.00           C
ATOM  10116  C35 POPEv 310      86.745  -1.985  59.905  1.00  0.00           C
ATOM  10119  C36 POPEv 310      87.705  -1.065  59.144  1.00  0.00           C
ATOM  10122  C37 POPEv 310      87.295  -0.825  57.675  1.00  0.00           C
ATOM  10125  C38 POPEv 310      86.025   0.015  57.504  1.00  0.00           C
ATOM  10128  C39 POPEv 310      85.755   0.395  56.044  1.00  0.00           C
ATOM  10131 0C31 POPEv 310      84.475   1.215  55.864  1.00  0.00           C
ATOM  10134 1C31 POPEv 310      84.295   1.715  54.424  1.00  0.00           C
ATOM  10137 2C31 POPEv 310      83.175   2.745  54.274  1.00  0.00           C
ATOM  10140 3C31 POPEv 310      83.045   3.255  52.834  1.00  0.00           C
ATOM  10143 4C31 POPEv 310      84.055   4.355  52.484  1.00  0.00           C
ATOM  10146 5C31 POPEv 310      83.905   4.845  51.035  1.00  0.00           C
ATOM  10149 6C31 POPEv 310      84.615   6.175  50.765  1.00  0.00           C
ATOM  10153  NH3 POPEw 311      98.015  30.235  72.785  1.00  0.00           N
ATOM  10157  C12 POPEw 311      98.605  30.955  73.954  1.00  0.00           C
ATOM  10160  C11 POPEw 311      98.815  30.005  75.154  1.00  0.00           C
ATOM  10163  P   POPEw 311     101.395  29.635  75.075  1.00  0.00           P
ATOM  10164  O13 POPEw 311     102.255  28.475  75.364  1.00  0.00           O
ATOM  10165  O14 POPEw 311     101.505  30.805  75.974  1.00  0.00           O
ATOM  10166  O11 POPEw 311     101.615  30.155  73.624  1.00  0.00           O
ATOM  10167  O12 POPEw 311      99.905  29.105  74.984  1.00  0.00           O
ATOM  10168  C1  POPEw 311     102.505  29.525  72.724  1.00  0.00           C
ATOM  10171  C2  POPEw 311     102.075  29.935  71.304  1.00  0.00           C
ATOM  10173  O21 POPEw 311     103.075  29.565  70.344  1.00  0.00           O
ATOM  10174  C21 POPEw 311     103.125  28.265  70.154  1.00  0.00           C
ATOM  10175  O22 POPEw 311     103.635  27.445  70.895  1.00  0.00           O
ATOM  10176  C22 POPEw 311     102.405  27.925  68.864  1.00  0.00           C
ATOM  10179  C3  POPEw 311     101.745  31.465  71.175  1.00  0.00           C
ATOM  10182  O31 POPEw 311     101.265  31.815  69.864  1.00  0.00           O
ATOM  10183  C31 POPEw 311     100.075  31.315  69.594  1.00  0.00           C
ATOM  10184  O32 POPEw 311      99.275  30.905  70.434  1.00  0.00           O
ATOM  10185  C32 POPEw 311      99.945  31.105  68.074  1.00  0.00           C
ATOM  10188  C23 POPEw 311     103.015  26.645  68.255  1.00  0.00           C
ATOM  10191  C24 POPEw 311     102.435  26.305  66.884  1.00  0.00           C
ATOM  10194  C25 POPEw 311     103.465  26.255  65.764  1.00  0.00           C
ATOM  10197  C26 POPEw 311     102.825  25.765  64.464  1.00  0.00           C
ATOM  10200  C27 POPEw 311     103.855  25.595  63.344  1.00  0.00           C
ATOM  10203  C28 POPEw 311     103.275  24.915  62.085  1.00  0.00           C
ATOM  10206  C29 POPEw 311     102.085  25.645  61.504  1.00  0.00           C
ATOM  10208 0C21 POPEw 311     101.305  25.155  60.534  1.00  0.00           C
ATOM  10210 1C21 POPEw 311     101.525  23.845  59.824  1.00  0.00           C
ATOM  10213 2C21 POPEw 311     101.475  24.035  58.304  1.00  0.00           C
ATOM  10216 3C21 POPEw 311     101.615  22.695  57.574  1.00  0.00           C
ATOM  10219 4C21 POPEw 311     101.565  22.825  56.054  1.00  0.00           C
ATOM  10222 5C21 POPEw 311     100.825  21.645  55.404  1.00  0.00           C
ATOM  10225 6C21 POPEw 311     100.985  21.595  53.884  1.00  0.00           C
ATOM  10228 7C21 POPEw 311     100.025  20.595  53.234  1.00  0.00           C
ATOM  10231 8C21 POPEw 311     100.275  20.395  51.745  1.00  0.00           C
ATOM  10235  C33 POPEw 311     100.075  32.395  67.234  1.00  0.00           C
ATOM  10238  C34 POPEw 311     100.765  32.265  65.864  1.00  0.00           C
ATOM  10241  C35 POPEw 311     100.135  31.275  64.874  1.00  0.00           C
ATOM  10244  C36 POPEw 311     100.895  31.275  63.544  1.00  0.00           C
ATOM  10247  C37 POPEw 311     100.555  30.105  62.605  1.00  0.00           C
ATOM  10250  C38 POPEw 311     101.585  29.945  61.464  1.00  0.00           C
ATOM  10253  C39 POPEw 311     101.775  31.175  60.565  1.00  0.00           C
ATOM  10256 0C31 POPEw 311     100.705  31.345  59.474  1.00  0.00           C
ATOM  10259 1C31 POPEw 311     101.175  30.945  58.065  1.00  0.00           C
ATOM  10262 2C31 POPEw 311     100.295  31.575  56.974  1.00  0.00           C
ATOM  10265 3C31 POPEw 311     100.665  31.145  55.554  1.00  0.00           C
ATOM  10268 4C31 POPEw 311      99.785  31.855  54.494  1.00  0.00           C
ATOM  10271 5C31 POPEw 311      99.945  31.275  53.084  1.00  0.00           C
ATOM  10274 6C31 POPEw 311      99.185  32.065  52.024  1.00  0.00           C
ATOM  10278  NH3 POPEx 312      78.305  20.635  70.204  1.00  0.00           N
ATOM  10282  C12 POPEx 312      76.885  20.405  69.754  1.00  0.00           C
ATOM  10285  C11 POPEx 312      75.935  20.195  70.945  1.00  0.00           C
ATOM  10288  P   POPEx 312      73.335  20.365  71.315  1.00  0.00           P
ATOM  10289  O13 POPEx 312      73.615  21.635  72.034  1.00  0.00           O
ATOM  10290  O14 POPEx 312      72.885  19.215  72.134  1.00  0.00           O
ATOM  10291  O11 POPEx 312      72.195  20.635  70.254  1.00  0.00           O
ATOM  10292  O12 POPEx 312      74.615  19.975  70.454  1.00  0.00           O
ATOM  10293  C1  POPEx 312      72.445  20.585  68.844  1.00  0.00           C
ATOM  10296  C2  POPEx 312      72.315  19.155  68.274  1.00  0.00           C
ATOM  10298  O21 POPEx 312      72.025  19.215  66.865  1.00  0.00           O
ATOM  10299  C21 POPEx 312      73.085  19.105  66.094  1.00  0.00           C
ATOM  10300  O22 POPEx 312      74.245  19.265  66.434  1.00  0.00           O
ATOM  10301  C22 POPEx 312      72.645  18.685  64.684  1.00  0.00           C
ATOM  10304  C3  POPEx 312      71.145  18.385  68.944  1.00  0.00           C
ATOM  10307  O31 POPEx 312      70.885  17.165  68.235  1.00  0.00           O
ATOM  10308  C31 POPEx 312      69.765  16.555  68.535  1.00  0.00           C
ATOM  10309  O32 POPEx 312      68.945  16.935  69.345  1.00  0.00           O
ATOM  10310  C32 POPEx 312      69.635  15.325  67.645  1.00  0.00           C
ATOM  10313  C23 POPEx 312      71.125  18.805  64.344  1.00  0.00           C
ATOM  10316  C24 POPEx 312      70.605  17.635  63.494  1.00  0.00           C
ATOM  10319  C25 POPEx 312      71.385  17.355  62.194  1.00  0.00           C
ATOM  10322  C26 POPEx 312      71.645  18.615  61.344  1.00  0.00           C
ATOM  10325  C27 POPEx 312      72.305  18.285  60.004  1.00  0.00           C
ATOM  10328  C28 POPEx 312      72.955  19.535  59.384  1.00  0.00           C
ATOM  10331  C29 POPEx 312      73.745  19.225  58.134  1.00  0.00           C
ATOM  10333 0C21 POPEx 312      73.585  19.815  56.934  1.00  0.00           C
ATOM  10335 1C21 POPEx 312      72.545  20.855  56.614  1.00  0.00           C
ATOM  10338 2C21 POPEx 312      72.275  20.995  55.105  1.00  0.00           C
ATOM  10341 3C21 POPEx 312      71.655  19.735  54.484  1.00  0.00           C
ATOM  10344 4C21 POPEx 312      71.565  19.775  52.954  1.00  0.00           C
ATOM  10347 5C21 POPEx 312      70.415  20.615  52.384  1.00  0.00           C
ATOM  10350 6C21 POPEx 312      70.335  20.435  50.864  1.00  0.00           C
ATOM  10353 7C21 POPEx 312      69.165  21.175  50.204  1.00  0.00           C
ATOM  10356 8C21 POPEx 312      69.095  20.935  48.694  1.00  0.00           C
ATOM  10360  C33 POPEx 312      69.755  13.985  68.404  1.00  0.00           C
ATOM  10363  C34 POPEx 312      69.625  12.775  67.454  1.00  0.00           C
ATOM  10366  C35 POPEx 312      68.255  12.085  67.524  1.00  0.00           C
ATOM  10369  C36 POPEx 312      68.125  10.935  66.535  1.00  0.00           C
ATOM  10372  C37 POPEx 312      67.025   9.925  66.894  1.00  0.00           C
ATOM  10375  C38 POPEx 312      66.905   8.775  65.884  1.00  0.00           C
ATOM  10378  C39 POPEx 312      66.545   9.205  64.454  1.00  0.00           C
ATOM  10381 0C31 POPEx 312      65.115   9.745  64.315  1.00  0.00           C
ATOM  10384 1C31 POPEx 312      64.865  10.455  62.974  1.00  0.00           C
ATOM  10387 2C31 POPEx 312      63.435  10.315  62.444  1.00  0.00           C
ATOM  10390 3C31 POPEx 312      62.325  10.695  63.434  1.00  0.00           C
ATOM  10393 4C31 POPEx 312      60.925  10.375  62.874  1.00  0.00           C
ATOM  10396 5C31 POPEx 312      59.795  10.725  63.855  1.00  0.00           C
ATOM  10399 6C31 POPEx 312      58.425  10.195  63.434  1.00  0.00           C
ATOM  10403  NH3 POPEy 313      82.825  21.785  72.285  1.00  0.00           N
ATOM  10407  C12 POPEy 313      84.305  21.875  71.944  1.00  0.00           C
ATOM  10410  C11 POPEy 313      84.675  21.085  70.674  1.00  0.00           C
ATOM  10413  P   POPEy 313      86.075  18.895  71.065  1.00  0.00           P
ATOM  10414  O13 POPEy 313      87.415  18.535  71.594  1.00  0.00           O
ATOM  10415  O14 POPEy 313      84.925  18.455  71.874  1.00  0.00           O
ATOM  10416  O11 POPEy 313      85.975  18.325  69.594  1.00  0.00           O
ATOM  10417  O12 POPEy 313      85.965  20.465  70.794  1.00  0.00           O
ATOM  10418  C1  POPEy 313      87.035  18.575  68.655  1.00  0.00           C
ATOM  10421  C2  POPEy 313      86.495  19.235  67.355  1.00  0.00           C
ATOM  10423  O21 POPEy 313      87.055  18.565  66.214  1.00  0.00           O
ATOM  10424  C21 POPEy 313      88.315  18.805  65.904  1.00  0.00           C
ATOM  10425  O22 POPEy 313      89.105  19.435  66.585  1.00  0.00           O
ATOM  10426  C22 POPEy 313      88.635  18.125  64.575  1.00  0.00           C
ATOM  10429  C3  POPEy 313      86.625  20.805  67.335  1.00  0.00           C
ATOM  10432  O31 POPEy 313      85.815  21.435  66.325  1.00  0.00           O
ATOM  10433  C31 POPEy 313      86.425  21.645  65.144  1.00  0.00           C
ATOM  10434  O32 POPEy 313      86.275  20.945  64.154  1.00  0.00           O
ATOM  10435  C32 POPEy 313      87.315  22.885  65.204  1.00  0.00           C
ATOM  10438  C23 POPEy 313      89.335  19.075  63.574  1.00  0.00           C
ATOM  10441  C24 POPEy 313      90.265  18.315  62.634  1.00  0.00           C
ATOM  10444  C25 POPEy 313      90.995  19.255  61.664  1.00  0.00           C
ATOM  10447  C26 POPEy 313      92.405  18.745  61.344  1.00  0.00           C
ATOM  10450  C27 POPEy 313      93.135  19.585  60.294  1.00  0.00           C
ATOM  10453  C28 POPEy 313      94.575  19.095  60.124  1.00  0.00           C
ATOM  10456  C29 POPEy 313      95.265  19.555  58.864  1.00  0.00           C
ATOM  10458 0C21 POPEy 313      96.545  19.265  58.564  1.00  0.00           C
ATOM  10460 1C21 POPEy 313      97.455  18.445  59.445  1.00  0.00           C
ATOM  10463 2C21 POPEy 313      98.485  17.595  58.675  1.00  0.00           C
ATOM  10466 3C21 POPEy 313      99.675  18.405  58.134  1.00  0.00           C
ATOM  10469 4C21 POPEy 313     100.835  17.535  57.624  1.00  0.00           C
ATOM  10472 5C21 POPEy 313     101.465  16.645  58.704  1.00  0.00           C
ATOM  10475 6C21 POPEy 313     102.815  16.055  58.274  1.00  0.00           C
ATOM  10478 7C21 POPEy 313     103.475  15.205  59.364  1.00  0.00           C
ATOM  10481 8C21 POPEy 313     104.865  14.675  58.984  1.00  0.00           C
ATOM  10485  C33 POPEy 313      88.765  22.535  64.794  1.00  0.00           C
ATOM  10488  C34 POPEy 313      89.805  23.505  65.364  1.00  0.00           C
ATOM  10491  C35 POPEy 313      91.225  23.075  64.974  1.00  0.00           C
ATOM  10494  C36 POPEy 313      91.775  21.875  65.755  1.00  0.00           C
ATOM  10497  C37 POPEy 313      93.095  21.375  65.154  1.00  0.00           C
ATOM  10500  C38 POPEy 313      93.895  20.485  66.114  1.00  0.00           C
ATOM  10503  C39 POPEy 313      95.265  20.085  65.554  1.00  0.00           C
ATOM  10506 0C31 POPEy 313      95.295  18.685  64.925  1.00  0.00           C
ATOM  10509 1C31 POPEy 313      96.705  18.325  64.434  1.00  0.00           C
ATOM  10512 2C31 POPEy 313      96.865  16.875  63.944  1.00  0.00           C
ATOM  10515 3C31 POPEy 313      95.915  16.495  62.804  1.00  0.00           C
ATOM  10518 4C31 POPEy 313      96.515  15.445  61.864  1.00  0.00           C
ATOM  10521 5C31 POPEy 313      95.535  15.025  60.765  1.00  0.00           C
ATOM  10524 6C31 POPEy 313      96.165  14.115  59.704  1.00  0.00           C
ATOM  10528  NH3 POPEz 314      53.805  70.865  70.344  1.00  0.00           N
ATOM  10532  C12 POPEz 314      53.205  71.425  71.614  1.00  0.00           C
ATOM  10535  C11 POPEz 314      53.675  72.855  71.935  1.00  0.00           C
ATOM  10538  P   POPEz 314      56.135  73.375  72.905  1.00  0.00           P
ATOM  10539  O13 POPEz 314      55.465  73.925  74.094  1.00  0.00           O
ATOM  10540  O14 POPEz 314      57.035  72.245  73.154  1.00  0.00           O
ATOM  10541  O11 POPEz 314      56.925  74.535  72.134  1.00  0.00           O
ATOM  10542  O12 POPEz 314      55.085  72.955  71.804  1.00  0.00           O
ATOM  10543  C1  POPEz 314      57.325  74.335  70.774  1.00  0.00           C
ATOM  10546  C2  POPEz 314      56.295  74.935  69.765  1.00  0.00           C
ATOM  10548  O21 POPEz 314      56.545  74.525  68.425  1.00  0.00           O
ATOM  10549  C21 POPEz 314      56.315  73.235  68.185  1.00  0.00           C
ATOM  10550  O22 POPEz 314      55.675  72.485  68.904  1.00  0.00           O
ATOM  10551  C22 POPEz 314      57.035  72.865  66.904  1.00  0.00           C
ATOM  10554  C3  POPEz 314      56.275  76.495  69.804  1.00  0.00           C
ATOM  10557  O31 POPEz 314      57.235  77.075  68.874  1.00  0.00           O
ATOM  10558  C31 POPEz 314      56.895  77.495  67.645  1.00  0.00           C
ATOM  10559  O32 POPEz 314      57.725  77.665  66.754  1.00  0.00           O
ATOM  10560  C32 POPEz 314      55.455  77.955  67.524  1.00  0.00           C
ATOM  10563  C23 POPEz 314      56.155  71.985  65.995  1.00  0.00           C
ATOM  10566  C24 POPEz 314      55.295  72.775  64.995  1.00  0.00           C
ATOM  10569  C25 POPEz 314      56.075  73.135  63.724  1.00  0.00           C
ATOM  10572  C26 POPEz 314      55.755  72.225  62.514  1.00  0.00           C
ATOM  10575  C27 POPEz 314      56.985  72.035  61.614  1.00  0.00           C
ATOM  10578  C28 POPEz 314      56.765  71.065  60.444  1.00  0.00           C
ATOM  10581  C29 POPEz 314      58.005  70.955  59.575  1.00  0.00           C
ATOM  10583 0C21 POPEz 314      58.235  71.605  58.424  1.00  0.00           C
ATOM  10585 1C21 POPEz 314      57.335  72.605  57.754  1.00  0.00           C
ATOM  10588 2C21 POPEz 314      57.785  74.045  58.084  1.00  0.00           C
ATOM  10591 3C21 POPEz 314      56.885  75.085  57.414  1.00  0.00           C
ATOM  10594 4C21 POPEz 314      57.225  76.535  57.824  1.00  0.00           C
ATOM  10597 5C21 POPEz 314      56.275  77.515  57.124  1.00  0.00           C
ATOM  10600 6C21 POPEz 314      56.375  78.945  57.644  1.00  0.00           C
ATOM  10603 7C21 POPEz 314      55.455  79.885  56.864  1.00  0.00           C
ATOM  10606 8C21 POPEz 314      55.425  81.295  57.425  1.00  0.00           C
ATOM  10610  C33 POPEz 314      55.325  78.915  66.334  1.00  0.00           C
ATOM  10613  C34 POPEz 314      53.975  79.645  66.304  1.00  0.00           C
ATOM  10616  C35 POPEz 314      53.775  80.365  64.974  1.00  0.00           C
ATOM  10619  C36 POPEz 314      52.805  79.635  64.044  1.00  0.00           C
ATOM  10622  C37 POPEz 314      52.885  80.185  62.614  1.00  0.00           C
ATOM  10625  C38 POPEz 314      51.705  79.785  61.745  1.00  0.00           C
ATOM  10628  C39 POPEz 314      51.875  80.315  60.315  1.00  0.00           C
ATOM  10631 0C31 POPEz 314      50.715  79.945  59.374  1.00  0.00           C
ATOM  10634 1C31 POPEz 314      51.045  80.285  57.914  1.00  0.00           C
ATOM  10637 2C31 POPEz 314      49.805  80.485  57.044  1.00  0.00           C
ATOM  10640 3C31 POPEz 314      48.955  79.225  56.815  1.00  0.00           C
ATOM  10643 4C31 POPEz 314      49.525  78.265  55.754  1.00  0.00           C
ATOM  10646 5C31 POPEz 314      48.445  77.865  54.734  1.00  0.00           C
ATOM  10649 6C31 POPEz 314      48.895  76.805  53.724  1.00  0.00           C
ATOM  10653  NH3 POPE0 315      82.465  87.395  30.435  1.00  0.00           N
ATOM  10657  C12 POPE0 315      81.275  86.865  31.174  1.00  0.00           C
ATOM  10660  C11 POPE0 315      80.005  87.345  30.484  1.00  0.00           C
ATOM  10663  P   POPE0 315      78.275  85.405  30.944  1.00  0.00           P
ATOM  10664  O13 POPE0 315      76.805  85.465  31.025  1.00  0.00           O
ATOM  10665  O14 POPE0 315      78.885  84.805  29.734  1.00  0.00           O
ATOM  10666  O11 POPE0 315      78.815  84.615  32.204  1.00  0.00           O
ATOM  10667  O12 POPE0 315      78.875  86.845  31.174  1.00  0.00           O
ATOM  10668  C1  POPE0 315      78.885  85.205  33.504  1.00  0.00           C
ATOM  10671  C2  POPE0 315      79.885  84.415  34.394  1.00  0.00           C
ATOM  10673  O21 POPE0 315      80.745  85.375  35.044  1.00  0.00           O
ATOM  10674  C21 POPE0 315      81.185  85.015  36.234  1.00  0.00           C
ATOM  10675  O22 POPE0 315      80.855  84.025  36.864  1.00  0.00           O
ATOM  10676  C22 POPE0 315      82.225  86.055  36.684  1.00  0.00           C
ATOM  10679  C3  POPE0 315      80.755  83.445  33.534  1.00  0.00           C
ATOM  10682  O31 POPE0 315      81.645  82.635  34.334  1.00  0.00           O
ATOM  10683  C31 POPE0 315      82.945  82.645  34.024  1.00  0.00           C
ATOM  10684  O32 POPE0 315      83.455  83.235  33.104  1.00  0.00           O
ATOM  10685  C32 POPE0 315      83.705  81.715  34.964  1.00  0.00           C
ATOM  10688  C23 POPE0 315      82.875  85.785  38.065  1.00  0.00           C
ATOM  10691  C24 POPE0 315      83.445  87.055  38.734  1.00  0.00           C
ATOM  10694  C25 POPE0 315      84.295  86.755  39.974  1.00  0.00           C
ATOM  10697  C26 POPE0 315      83.475  86.385  41.224  1.00  0.00           C
ATOM  10700  C27 POPE0 315      83.825  87.245  42.444  1.00  0.00           C
ATOM  10703  C28 POPE0 315      85.085  86.805  43.224  1.00  0.00           C
ATOM  10706  C29 POPE0 315      85.645  87.935  44.065  1.00  0.00           C
ATOM  10708 0C21 POPE0 315      86.305  87.835  45.235  1.00  0.00           C
ATOM  10710 1C21 POPE0 315      86.635  86.565  45.964  1.00  0.00           C
ATOM  10713 2C21 POPE0 315      85.835  86.425  47.274  1.00  0.00           C
ATOM  10716 3C21 POPE0 315      86.325  87.325  48.414  1.00  0.00           C
ATOM  10719 4C21 POPE0 315      85.325  87.365  49.585  1.00  0.00           C
ATOM  10722 5C21 POPE0 315      85.305  86.105  50.454  1.00  0.00           C
ATOM  10725 6C21 POPE0 315      83.875  85.595  50.684  1.00  0.00           C
ATOM  10728 7C21 POPE0 315      83.775  84.475  51.724  1.00  0.00           C
ATOM  10731 8C21 POPE0 315      82.365  83.895  51.815  1.00  0.00           C
ATOM  10735  C33 POPE0 315      84.245  82.405  36.244  1.00  0.00           C
ATOM  10738  C34 POPE0 315      83.565  81.835  37.504  1.00  0.00           C
ATOM  10741  C35 POPE0 315      84.215  82.245  38.834  1.00  0.00           C
ATOM  10744  C36 POPE0 315      83.365  81.685  39.994  1.00  0.00           C
ATOM  10747  C37 POPE0 315      83.925  81.955  41.394  1.00  0.00           C
ATOM  10750  C38 POPE0 315      83.005  81.375  42.474  1.00  0.00           C
ATOM  10753  C39 POPE0 315      83.325  81.835  43.904  1.00  0.00           C
ATOM  10756 0C31 POPE0 315      82.925  83.295  44.154  1.00  0.00           C
ATOM  10759 1C31 POPE0 315      82.985  83.715  45.624  1.00  0.00           C
ATOM  10762 2C31 POPE0 315      81.925  84.785  45.944  1.00  0.00           C
ATOM  10765 3C31 POPE0 315      81.925  85.265  47.394  1.00  0.00           C
ATOM  10768 4C31 POPE0 315      80.825  86.305  47.644  1.00  0.00           C
ATOM  10771 5C31 POPE0 315      80.795  86.825  49.094  1.00  0.00           C
ATOM  10774 6C31 POPE0 315      79.735  87.905  49.324  1.00  0.00           C
ATOM  10778  NH3 POPE1 316      15.275  99.805  28.894  1.00  0.00           N
ATOM  10782  C12 POPE1 316      14.845  98.365  28.884  1.00  0.00           C
ATOM  10785  C11 POPE1 316      13.335  98.215  28.564  1.00  0.00           C
ATOM  10788  P   POPE1 316      12.595  95.715  29.115  1.00  0.00           P
ATOM  10789  O13 POPE1 316      11.245  95.995  29.664  1.00  0.00           O
ATOM  10790  O14 POPE1 316      12.755  94.435  28.404  1.00  0.00           O
ATOM  10791  O11 POPE1 316      13.685  95.895  30.235  1.00  0.00           O
ATOM  10792  O12 POPE1 316      12.985  96.895  28.134  1.00  0.00           O
ATOM  10793  C1  POPE1 316      14.735  94.975  30.514  1.00  0.00           C
ATOM  10796  C2  POPE1 316      14.975  94.855  32.044  1.00  0.00           C
ATOM  10798  O21 POPE1 316      16.385  94.695  32.254  1.00  0.00           O
ATOM  10799  C21 POPE1 316      16.855  94.635  33.494  1.00  0.00           C
ATOM  10800  O22 POPE1 316      17.675  93.815  33.864  1.00  0.00           O
ATOM  10801  C22 POPE1 316      16.495  95.865  34.344  1.00  0.00           C
ATOM  10804  C3  POPE1 316      14.205  93.655  32.624  1.00  0.00           C
ATOM  10807  O31 POPE1 316      14.055  93.785  34.054  1.00  0.00           O
ATOM  10808  C31 POPE1 316      14.085  92.645  34.734  1.00  0.00           C
ATOM  10809  O32 POPE1 316      14.365  91.545  34.294  1.00  0.00           O
ATOM  10810  C32 POPE1 316      13.715  92.895  36.194  1.00  0.00           C
ATOM  10813  C23 POPE1 316      17.635  96.145  35.364  1.00  0.00           C
ATOM  10816  C24 POPE1 316      17.445  97.425  36.184  1.00  0.00           C
ATOM  10819  C25 POPE1 316      16.765  97.205  37.544  1.00  0.00           C
ATOM  10822  C26 POPE1 316      17.635  96.415  38.534  1.00  0.00           C
ATOM  10825  C27 POPE1 316      16.915  96.195  39.874  1.00  0.00           C
ATOM  10828  C28 POPE1 316      17.695  95.395  40.944  1.00  0.00           C
ATOM  10831  C29 POPE1 316      18.855  96.135  41.554  1.00  0.00           C
ATOM  10833 0C21 POPE1 316      18.985  96.465  42.854  1.00  0.00           C
ATOM  10835 1C21 POPE1 316      18.015  96.115  43.954  1.00  0.00           C
ATOM  10838 2C21 POPE1 316      18.705  96.115  45.334  1.00  0.00           C
ATOM  10841 3C21 POPE1 316      17.725  95.875  46.504  1.00  0.00           C
ATOM  10844 4C21 POPE1 316      18.425  96.035  47.864  1.00  0.00           C
ATOM  10847 5C21 POPE1 316      17.475  96.095  49.074  1.00  0.00           C
ATOM  10850 6C21 POPE1 316      16.585  94.865  49.254  1.00  0.00           C
ATOM  10853 7C21 POPE1 316      15.965  94.795  50.664  1.00  0.00           C
ATOM  10856 8C21 POPE1 316      15.015  93.625  50.874  1.00  0.00           C
ATOM  10860  C33 POPE1 316      14.925  92.575  37.094  1.00  0.00           C
ATOM  10863  C34 POPE1 316      14.615  92.615  38.594  1.00  0.00           C
ATOM  10866  C35 POPE1 316      15.855  92.155  39.364  1.00  0.00           C
ATOM  10869  C36 POPE1 316      15.745  92.155  40.895  1.00  0.00           C
ATOM  10872  C37 POPE1 316      16.985  91.485  41.524  1.00  0.00           C
ATOM  10875  C38 POPE1 316      17.065  91.655  43.044  1.00  0.00           C
ATOM  10878  C39 POPE1 316      18.275  90.945  43.664  1.00  0.00           C
ATOM  10881 0C31 POPE1 316      18.135  90.805  45.184  1.00  0.00           C
ATOM  10884 1C31 POPE1 316      19.185  89.895  45.825  1.00  0.00           C
ATOM  10887 2C31 POPE1 316      18.985  89.755  47.334  1.00  0.00           C
ATOM  10890 3C31 POPE1 316      20.225  89.175  48.054  1.00  0.00           C
ATOM  10893 4C31 POPE1 316      21.335  90.225  48.224  1.00  0.00           C
ATOM  10896 5C31 POPE1 316      22.735  89.615  48.335  1.00  0.00           C
ATOM  10899 6C31 POPE1 316      23.845  90.675  48.405  1.00  0.00           C
ATOM  10903  NH3 POPE2 317      52.485   0.865  69.284  1.00  0.00           N
ATOM  10907  C12 POPE2 317      53.055   1.715  70.394  1.00  0.00           C
ATOM  10910  C11 POPE2 317      51.985   2.525  71.164  1.00  0.00           C
ATOM  10913  P   POPE2 317      49.495   1.725  70.914  1.00  0.00           P
ATOM  10914  O13 POPE2 317      48.605   2.755  71.484  1.00  0.00           O
ATOM  10915  O14 POPE2 317      48.925   0.375  70.875  1.00  0.00           O
ATOM  10916  O11 POPE2 317      49.955   2.105  69.444  1.00  0.00           O
ATOM  10917  O12 POPE2 317      50.915   1.705  71.664  1.00  0.00           O
ATOM  10918  C1  POPE2 317      49.255   1.635  68.284  1.00  0.00           C
ATOM  10921  C2  POPE2 317      48.915   2.815  67.315  1.00  0.00           C
ATOM  10923  O21 POPE2 317      49.905   3.305  66.395  1.00  0.00           O
ATOM  10924  C21 POPE2 317      50.985   2.685  66.015  1.00  0.00           C
ATOM  10925  O22 POPE2 317      51.465   1.655  66.474  1.00  0.00           O
ATOM  10926  C22 POPE2 317      51.545   3.425  64.785  1.00  0.00           C
ATOM  10929  C3  POPE2 317      48.325   4.005  68.134  1.00  0.00           C
ATOM  10932  O31 POPE2 317      47.545   4.895  67.315  1.00  0.00           O
ATOM  10933  C31 POPE2 317      48.015   6.125  67.164  1.00  0.00           C
ATOM  10934  O32 POPE2 317      49.075   6.555  67.594  1.00  0.00           O
ATOM  10935  C32 POPE2 317      47.025   6.945  66.344  1.00  0.00           C
ATOM  10938  C23 POPE2 317      52.725   2.685  64.124  1.00  0.00           C
ATOM  10941  C24 POPE2 317      53.075   3.255  62.745  1.00  0.00           C
ATOM  10944  C25 POPE2 317      54.445   2.785  62.234  1.00  0.00           C
ATOM  10947  C26 POPE2 317      55.025   3.665  61.114  1.00  0.00           C
ATOM  10950  C27 POPE2 317      54.395   3.425  59.724  1.00  0.00           C
ATOM  10953  C28 POPE2 317      54.955   4.395  58.664  1.00  0.00           C
ATOM  10956  C29 POPE2 317      54.385   4.175  57.294  1.00  0.00           C
ATOM  10958 0C21 POPE2 317      55.005   4.415  56.114  1.00  0.00           C
ATOM  10960 1C21 POPE2 317      56.395   4.965  55.934  1.00  0.00           C
ATOM  10963 2C21 POPE2 317      56.415   6.505  55.914  1.00  0.00           C
ATOM  10966 3C21 POPE2 317      55.785   7.115  54.645  1.00  0.00           C
ATOM  10969 4C21 POPE2 317      55.365   8.585  54.804  1.00  0.00           C
ATOM  10972 5C21 POPE2 317      54.215   8.785  55.794  1.00  0.00           C
ATOM  10975 6C21 POPE2 317      53.875  10.265  56.044  1.00  0.00           C
ATOM  10978 7C21 POPE2 317      53.045  10.465  57.314  1.00  0.00           C
ATOM  10981 8C21 POPE2 317      52.805  11.945  57.644  1.00  0.00           C
ATOM  10985  C33 POPE2 317      47.585   8.345  65.974  1.00  0.00           C
ATOM  10988  C34 POPE2 317      48.335   8.405  64.634  1.00  0.00           C
ATOM  10991  C35 POPE2 317      49.575   7.505  64.494  1.00  0.00           C
ATOM  10994  C36 POPE2 317      50.345   7.915  63.234  1.00  0.00           C
ATOM  10997  C37 POPE2 317      51.205   6.815  62.584  1.00  0.00           C
ATOM  11000  C38 POPE2 317      51.715   7.185  61.175  1.00  0.00           C
ATOM  11003  C39 POPE2 317      50.585   7.535  60.184  1.00  0.00           C
ATOM  11006 0C31 POPE2 317      50.995   7.435  58.704  1.00  0.00           C
ATOM  11009 1C31 POPE2 317      50.635   6.065  58.114  1.00  0.00           C
ATOM  11012 2C31 POPE2 317      51.235   5.795  56.724  1.00  0.00           C
ATOM  11015 3C31 POPE2 317      50.415   6.375  55.554  1.00  0.00           C
ATOM  11018 4C31 POPE2 317      50.965   5.895  54.204  1.00  0.00           C
ATOM  11021 5C31 POPE2 317      50.055   6.235  53.014  1.00  0.00           C
ATOM  11024 6C31 POPE2 317      50.615   5.755  51.664  1.00  0.00           C
ATOM  11028  NH3 POPE3 318     118.545 112.435  69.575  1.00  0.00           N
ATOM  11032  C12 POPE3 318     119.155 113.255  68.484  1.00  0.00           C
ATOM  11035  C11 POPE3 318     120.675 113.285  68.675  1.00  0.00           C
ATOM  11038  P   POPE3 318     121.125 115.245  70.444  1.00  0.00           P
ATOM  11039  O13 POPE3 318     120.075 116.085  69.824  1.00  0.00           O
ATOM  11040  O14 POPE3 318     121.135 115.265  71.924  1.00  0.00           O
ATOM  11041  O11 POPE3 318     122.525 115.785  69.974  1.00  0.00           O
ATOM  11042  O12 POPE3 318     121.015 113.755  69.964  1.00  0.00           O
ATOM  11043  C1  POPE3 318     123.385 115.345  68.934  1.00  0.00           C
ATOM  11046  C2  POPE3 318     123.405 116.385  67.765  1.00  0.00           C
ATOM  11048  O21 POPE3 318     122.285 116.245  66.865  1.00  0.00           O
ATOM  11049  C21 POPE3 318     122.415 115.225  66.044  1.00  0.00           C
ATOM  11050  O22 POPE3 318     123.015 114.185  66.255  1.00  0.00           O
ATOM  11051  C22 POPE3 318     121.785 115.525  64.704  1.00  0.00           C
ATOM  11054  C3  POPE3 318     124.765 116.535  66.985  1.00  0.00           C
ATOM  11057  O31 POPE3 318     124.625 117.585  66.004  1.00  0.00           O
ATOM  11058  C31 POPE3 318     125.205 118.755  66.264  1.00  0.00           C
ATOM  11059  O32 POPE3 318     126.075 118.955  67.084  1.00  0.00           O
ATOM  11060  C32 POPE3 318     124.625 119.825  65.344  1.00  0.00           C
ATOM  11063  C23 POPE3 318     122.895 115.975  63.734  1.00  0.00           C
ATOM  11066  C24 POPE3 318     122.745 115.415  62.324  1.00  0.00           C
ATOM  11069  C25 POPE3 318     123.995 115.665  61.474  1.00  0.00           C
ATOM  11072  C26 POPE3 318     124.355 117.155  61.425  1.00  0.00           C
ATOM  11075  C27 POPE3 318     125.375 117.495  60.315  1.00  0.00           C
ATOM  11078  C28 POPE3 318     125.255 118.955  59.824  1.00  0.00           C
ATOM  11081  C29 POPE3 318     123.955 119.165  59.084  1.00  0.00           C
ATOM  11083 0C21 POPE3 318     123.795 119.215  57.754  1.00  0.00           C
ATOM  11085 1C21 POPE3 318     124.875 119.095  56.704  1.00  0.00           C
ATOM  11088 2C21 POPE3 318     125.065 120.435  55.984  1.00  0.00           C
ATOM  11091 3C21 POPE3 318     123.875 120.865  55.114  1.00  0.00           C
ATOM  11094 4C21 POPE3 318     124.075 122.275  54.544  1.00  0.00           C
ATOM  11097 5C21 POPE3 318     122.815 122.865  53.904  1.00  0.00           C
ATOM  11100 6C21 POPE3 318     122.955 124.365  53.644  1.00  0.00           C
ATOM  11103 7C21 POPE3 318     121.705 124.985  53.004  1.00  0.00           C
ATOM  11106 8C21 POPE3 318     121.995 126.295  52.264  1.00  0.00           C
ATOM  11110  C33 POPE3 318     123.125 120.085  65.595  1.00  0.00           C
ATOM  11113  C34 POPE3 318     122.395 120.485  64.304  1.00  0.00           C
ATOM  11116  C35 POPE3 318     122.935 121.765  63.664  1.00  0.00           C
ATOM  11119  C36 POPE3 318     123.635 121.525  62.314  1.00  0.00           C
ATOM  11122  C37 POPE3 318     124.075 122.855  61.684  1.00  0.00           C
ATOM  11125  C38 POPE3 318     124.855 122.705  60.364  1.00  0.00           C
ATOM  11128  C39 POPE3 318     125.145 124.065  59.715  1.00  0.00           C
ATOM  11131 0C31 POPE3 318     125.905 123.925  58.395  1.00  0.00           C
ATOM  11134 1C31 POPE3 318     126.115 125.245  57.644  1.00  0.00           C
ATOM  11137 2C31 POPE3 318     126.735 125.005  56.254  1.00  0.00           C
ATOM  11140 3C31 POPE3 318     126.945 126.275  55.404  1.00  0.00           C
ATOM  11143 4C31 POPE3 318     127.825 127.335  56.074  1.00  0.00           C
ATOM  11146 5C31 POPE3 318     128.155 128.505  55.144  1.00  0.00           C
ATOM  11149 6C31 POPE3 318     128.585 129.775  55.884  1.00  0.00           C
ATOM  11153  NH3 POPE4 319      21.865  95.075  70.604  1.00  0.00           N
ATOM  11157  C12 POPE4 319      23.125  94.265  70.784  1.00  0.00           C
ATOM  11160  C11 POPE4 319      22.795  92.755  70.624  1.00  0.00           C
ATOM  11163  P   POPE4 319      25.125  91.685  71.284  1.00  0.00           P
ATOM  11164  O13 POPE4 319      25.785  92.875  71.865  1.00  0.00           O
ATOM  11165  O14 POPE4 319      25.445  90.365  71.865  1.00  0.00           O
ATOM  11166  O11 POPE4 319      25.305  91.695  69.704  1.00  0.00           O
ATOM  11167  O12 POPE4 319      23.575  91.905  71.444  1.00  0.00           O
ATOM  11168  C1  POPE4 319      26.625  91.815  69.144  1.00  0.00           C
ATOM  11171  C2  POPE4 319      26.605  92.445  67.724  1.00  0.00           C
ATOM  11173  O21 POPE4 319      26.025  91.495  66.815  1.00  0.00           O
ATOM  11174  C21 POPE4 319      25.535  91.985  65.704  1.00  0.00           C
ATOM  11175  O22 POPE4 319      25.235  93.145  65.475  1.00  0.00           O
ATOM  11176  C22 POPE4 319      25.525  90.835  64.674  1.00  0.00           C
ATOM  11179  C3  POPE4 319      28.045  92.825  67.234  1.00  0.00           C
ATOM  11182  O31 POPE4 319      28.005  93.665  66.054  1.00  0.00           O
ATOM  11183  C31 POPE4 319      28.495  93.155  64.934  1.00  0.00           C
ATOM  11184  O32 POPE4 319      29.035  92.065  64.834  1.00  0.00           O
ATOM  11185  C32 POPE4 319      28.305  94.125  63.764  1.00  0.00           C
ATOM  11188  C23 POPE4 319      24.935  91.205  63.294  1.00  0.00           C
ATOM  11191  C24 POPE4 319      25.335  90.205  62.194  1.00  0.00           C
ATOM  11194  C25 POPE4 319      24.915  90.635  60.784  1.00  0.00           C
ATOM  11197  C26 POPE4 319      25.765  91.795  60.224  1.00  0.00           C
ATOM  11200  C27 POPE4 319      26.705  91.355  59.094  1.00  0.00           C
ATOM  11203  C28 POPE4 319      27.675  92.465  58.644  1.00  0.00           C
ATOM  11206  C29 POPE4 319      26.965  93.635  58.014  1.00  0.00           C
ATOM  11208 0C21 POPE4 319      27.105  94.145  56.784  1.00  0.00           C
ATOM  11210 1C21 POPE4 319      28.015  93.675  55.684  1.00  0.00           C
ATOM  11213 2C21 POPE4 319      27.205  93.075  54.515  1.00  0.00           C
ATOM  11216 3C21 POPE4 319      26.235  94.065  53.844  1.00  0.00           C
ATOM  11219 4C21 POPE4 319      25.485  93.435  52.664  1.00  0.00           C
ATOM  11222 5C21 POPE4 319      24.465  94.405  52.044  1.00  0.00           C
ATOM  11225 6C21 POPE4 319      23.815  93.845  50.774  1.00  0.00           C
ATOM  11228 7C21 POPE4 319      22.885  94.855  50.094  1.00  0.00           C
ATOM  11231 8C21 POPE4 319      22.185  94.295  48.855  1.00  0.00           C
ATOM  11235  C33 POPE4 319      29.225  93.785  62.574  1.00  0.00           C
ATOM  11238  C34 POPE4 319      29.395  94.935  61.574  1.00  0.00           C
ATOM  11241  C35 POPE4 319      30.735  94.885  60.814  1.00  0.00           C
ATOM  11244  C36 POPE4 319      30.795  93.865  59.664  1.00  0.00           C
ATOM  11247  C37 POPE4 319      32.235  93.665  59.184  1.00  0.00           C
ATOM  11250  C38 POPE4 319      32.425  92.655  58.044  1.00  0.00           C
ATOM  11253  C39 POPE4 319      31.715  93.055  56.745  1.00  0.00           C
ATOM  11256 0C31 POPE4 319      32.575  92.855  55.495  1.00  0.00           C
ATOM  11259 1C31 POPE4 319      31.795  93.145  54.204  1.00  0.00           C
ATOM  11262 2C31 POPE4 319      32.665  93.045  52.944  1.00  0.00           C
ATOM  11265 3C31 POPE4 319      31.885  93.265  51.634  1.00  0.00           C
ATOM  11268 4C31 POPE4 319      31.415  94.715  51.444  1.00  0.00           C
ATOM  11271 5C31 POPE4 319      30.715  94.935  50.094  1.00  0.00           C
ATOM  11274 6C31 POPE4 319      30.305  96.395  49.864  1.00  0.00           C
ATOM  11278  NH3 POPE5 320      74.575  34.195  72.804  1.00  0.00           N
ATOM  11282  C12 POPE5 320      74.375  34.485  74.254  1.00  0.00           C
ATOM  11285  C11 POPE5 320      72.905  34.355  74.734  1.00  0.00           C
ATOM  11288  P   POPE5 320      71.345  32.895  73.224  1.00  0.00           P
ATOM  11289  O13 POPE5 320      71.385  31.485  72.785  1.00  0.00           O
ATOM  11290  O14 POPE5 320      70.055  33.505  73.585  1.00  0.00           O
ATOM  11291  O11 POPE5 320      72.105  33.785  72.164  1.00  0.00           O
ATOM  11292  O12 POPE5 320      72.325  33.075  74.454  1.00  0.00           O
ATOM  11293  C1  POPE5 320      71.575  34.995  71.605  1.00  0.00           C
ATOM  11296  C2  POPE5 320      71.565  34.825  70.075  1.00  0.00           C
ATOM  11298  O21 POPE5 320      71.245  36.055  69.374  1.00  0.00           O
ATOM  11299  C21 POPE5 320      69.965  36.405  69.464  1.00  0.00           C
ATOM  11300  O22 POPE5 320      69.155  35.945  70.244  1.00  0.00           O
ATOM  11301  C22 POPE5 320      69.655  37.375  68.314  1.00  0.00           C
ATOM  11304  C3  POPE5 320      70.715  33.605  69.594  1.00  0.00           C
ATOM  11307  O31 POPE5 320      71.535  32.435  69.384  1.00  0.00           O
ATOM  11308  C31 POPE5 320      72.135  32.155  68.214  1.00  0.00           C
ATOM  11309  O32 POPE5 320      72.755  31.125  68.004  1.00  0.00           O
ATOM  11310  C32 POPE5 320      72.015  33.305  67.195  1.00  0.00           C
ATOM  11313  C23 POPE5 320      70.315  36.995  66.964  1.00  0.00           C
ATOM  11316  C24 POPE5 320      69.815  37.825  65.755  1.00  0.00           C
ATOM  11319  C25 POPE5 320      70.775  37.675  64.554  1.00  0.00           C
ATOM  11322  C26 POPE5 320      70.365  38.425  63.284  1.00  0.00           C
ATOM  11325  C27 POPE5 320      71.445  38.335  62.184  1.00  0.00           C
ATOM  11328  C28 POPE5 320      71.315  39.415  61.105  1.00  0.00           C
ATOM  11331  C29 POPE5 320      72.225  39.155  59.925  1.00  0.00           C
ATOM  11333 0C21 POPE5 320      71.885  39.125  58.624  1.00  0.00           C
ATOM  11335 1C21 POPE5 320      70.515  39.355  58.034  1.00  0.00           C
ATOM  11338 2C21 POPE5 320      70.175  38.375  56.904  1.00  0.00           C
ATOM  11341 3C21 POPE5 320      70.885  38.685  55.574  1.00  0.00           C
ATOM  11344 4C21 POPE5 320      70.535  37.675  54.464  1.00  0.00           C
ATOM  11347 5C21 POPE5 320      71.345  36.375  54.554  1.00  0.00           C
ATOM  11350 6C21 POPE5 320      70.735  35.235  53.734  1.00  0.00           C
ATOM  11353 7C21 POPE5 320      71.665  34.015  53.675  1.00  0.00           C
ATOM  11356 8C21 POPE5 320      70.925  32.695  53.434  1.00  0.00           C
ATOM  11360  C33 POPE5 320      72.765  33.105  65.864  1.00  0.00           C
ATOM  11363  C34 POPE5 320      72.595  34.355  64.974  1.00  0.00           C
ATOM  11366  C35 POPE5 320      73.675  34.415  63.904  1.00  0.00           C
ATOM  11369  C36 POPE5 320      73.825  35.705  63.094  1.00  0.00           C
ATOM  11372  C37 POPE5 320      75.165  35.715  62.334  1.00  0.00           C
ATOM  11375  C38 POPE5 320      75.555  37.065  61.714  1.00  0.00           C
ATOM  11378  C39 POPE5 320      76.575  36.925  60.574  1.00  0.00           C
ATOM  11381 0C31 POPE5 320      77.985  36.465  60.984  1.00  0.00           C
ATOM  11384 1C31 POPE5 320      78.845  36.075  59.764  1.00  0.00           C
ATOM  11387 2C31 POPE5 320      80.225  35.515  60.134  1.00  0.00           C
ATOM  11390 3C31 POPE5 320      80.835  34.575  59.084  1.00  0.00           C
ATOM  11393 4C31 POPE5 320      80.845  35.085  57.634  1.00  0.00           C
ATOM  11396 5C31 POPE5 320      82.025  34.515  56.834  1.00  0.00           C
ATOM  11399 6C31 POPE5 320      81.885  34.645  55.315  1.00  0.00           C
ATOM  11403  NH3 POPE6 321      33.495  32.855  26.104  1.00  0.00           N
ATOM  11407  C12 POPE6 321      34.735  33.685  25.955  1.00  0.00           C
ATOM  11410  C11 POPE6 321      35.885  32.905  25.284  1.00  0.00           C
ATOM  11413  P   POPE6 321      37.045  31.845  27.384  1.00  0.00           P
ATOM  11414  O13 POPE6 321      38.185  30.915  27.264  1.00  0.00           O
ATOM  11415  O14 POPE6 321      35.675  31.285  27.544  1.00  0.00           O
ATOM  11416  O11 POPE6 321      37.315  32.835  28.604  1.00  0.00           O
ATOM  11417  O12 POPE6 321      37.045  32.825  26.124  1.00  0.00           O
ATOM  11418  C1  POPE6 321      38.675  32.925  29.074  1.00  0.00           C
ATOM  11421  C2  POPE6 321      38.865  33.975  30.214  1.00  0.00           C
ATOM  11423  O21 POPE6 321      38.385  33.585  31.514  1.00  0.00           O
ATOM  11424  C21 POPE6 321      38.935  32.525  32.085  1.00  0.00           C
ATOM  11425  O22 POPE6 321      39.725  31.745  31.594  1.00  0.00           O
ATOM  11426  C22 POPE6 321      38.445  32.405  33.524  1.00  0.00           C
ATOM  11429  C3  POPE6 321      38.195  35.325  29.844  1.00  0.00           C
ATOM  11432  O31 POPE6 321      38.835  36.395  30.554  1.00  0.00           O
ATOM  11433  C31 POPE6 321      38.265  36.915  31.634  1.00  0.00           C
ATOM  11434  O32 POPE6 321      37.115  36.755  32.004  1.00  0.00           O
ATOM  11435  C32 POPE6 321      39.315  37.805  32.294  1.00  0.00           C
ATOM  11438  C23 POPE6 321      39.115  33.395  34.494  1.00  0.00           C
ATOM  11441  C24 POPE6 321      38.805  33.045  35.954  1.00  0.00           C
ATOM  11444  C25 POPE6 321      39.375  34.065  36.934  1.00  0.00           C
ATOM  11447  C26 POPE6 321      38.995  33.755  38.384  1.00  0.00           C
ATOM  11450  C27 POPE6 321      39.495  34.805  39.374  1.00  0.00           C
ATOM  11453  C28 POPE6 321      39.645  34.275  40.814  1.00  0.00           C
ATOM  11456  C29 POPE6 321      38.335  33.835  41.434  1.00  0.00           C
ATOM  11458 0C21 POPE6 321      37.925  34.085  42.694  1.00  0.00           C
ATOM  11460 1C21 POPE6 321      38.695  34.855  43.734  1.00  0.00           C
ATOM  11463 2C21 POPE6 321      39.495  33.935  44.664  1.00  0.00           C
ATOM  11466 3C21 POPE6 321      38.845  33.745  46.044  1.00  0.00           C
ATOM  11469 4C21 POPE6 321      39.655  32.795  46.934  1.00  0.00           C
ATOM  11472 5C21 POPE6 321      39.405  33.005  48.434  1.00  0.00           C
ATOM  11475 6C21 POPE6 321      38.325  32.115  49.074  1.00  0.00           C
ATOM  11478 7C21 POPE6 321      36.955  32.235  48.405  1.00  0.00           C
ATOM  11481 8C21 POPE6 321      35.875  31.495  49.204  1.00  0.00           C
ATOM  11485  C33 POPE6 321      39.235  37.775  33.824  1.00  0.00           C
ATOM  11488  C34 POPE6 321      40.405  38.495  34.484  1.00  0.00           C
ATOM  11491  C35 POPE6 321      40.255  38.605  36.004  1.00  0.00           C
ATOM  11494  C36 POPE6 321      39.015  39.395  36.425  1.00  0.00           C
ATOM  11497  C37 POPE6 321      37.915  38.525  37.054  1.00  0.00           C
ATOM  11500  C38 POPE6 321      36.895  39.345  37.854  1.00  0.00           C
ATOM  11503  C39 POPE6 321      37.455  39.955  39.144  1.00  0.00           C
ATOM  11506 0C31 POPE6 321      37.705  38.935  40.254  1.00  0.00           C
ATOM  11509 1C31 POPE6 321      38.475  39.575  41.415  1.00  0.00           C
ATOM  11512 2C31 POPE6 321      38.345  38.775  42.704  1.00  0.00           C
ATOM  11515 3C31 POPE6 321      38.975  39.515  43.884  1.00  0.00           C
ATOM  11518 4C31 POPE6 321      38.725  38.775  45.204  1.00  0.00           C
ATOM  11521 5C31 POPE6 321      39.145  39.615  46.404  1.00  0.00           C
ATOM  11524 6C31 POPE6 321      38.965  38.855  47.704  1.00  0.00           C
ATOM  11528  NH3 POPE7 322      19.685  14.835  66.255  1.00  0.00           N
ATOM  11532  C12 POPE7 322      20.365  14.825  64.905  1.00  0.00           C
ATOM  11535  C11 POPE7 322      21.725  14.085  65.004  1.00  0.00           C
ATOM  11538  P   POPE7 322      23.685  13.905  66.784  1.00  0.00           P
ATOM  11539  O13 POPE7 322      24.225  14.865  67.774  1.00  0.00           O
ATOM  11540  O14 POPE7 322      23.175  12.635  67.324  1.00  0.00           O
ATOM  11541  O11 POPE7 322      24.755  13.595  65.654  1.00  0.00           O
ATOM  11542  O12 POPE7 322      22.495  14.665  66.054  1.00  0.00           O
ATOM  11543  C1  POPE7 322      25.795  12.685  66.024  1.00  0.00           C
ATOM  11546  C2  POPE7 322      26.745  12.335  64.855  1.00  0.00           C
ATOM  11548  O21 POPE7 322      27.345  11.065  65.184  1.00  0.00           O
ATOM  11549  C21 POPE7 322      28.165  10.435  64.354  1.00  0.00           C
ATOM  11550  O22 POPE7 322      29.265  10.005  64.674  1.00  0.00           O
ATOM  11551  C22 POPE7 322      27.585  10.215  62.964  1.00  0.00           C
ATOM  11554  C3  POPE7 322      27.785  13.475  64.655  1.00  0.00           C
ATOM  11557  O31 POPE7 322      28.815  13.145  63.694  1.00  0.00           O
ATOM  11558  C31 POPE7 322      28.515  13.475  62.444  1.00  0.00           C
ATOM  11559  O32 POPE7 322      27.465  13.955  62.064  1.00  0.00           O
ATOM  11560  C32 POPE7 322      29.635  13.015  61.534  1.00  0.00           C
ATOM  11563  C23 POPE7 322      28.675   9.595  62.044  1.00  0.00           C
ATOM  11566  C24 POPE7 322      28.135   9.285  60.654  1.00  0.00           C
ATOM  11569  C25 POPE7 322      29.195   9.215  59.544  1.00  0.00           C
ATOM  11572  C26 POPE7 322      28.515   8.955  58.195  1.00  0.00           C
ATOM  11575  C27 POPE7 322      29.365   9.095  56.934  1.00  0.00           C
ATOM  11578  C28 POPE7 322      28.495   8.985  55.664  1.00  0.00           C
ATOM  11581  C29 POPE7 322      28.045   7.575  55.384  1.00  0.00           C
ATOM  11583 0C21 POPE7 322      28.375   6.825  54.304  1.00  0.00           C
ATOM  11585 1C21 POPE7 322      29.235   7.235  53.134  1.00  0.00           C
ATOM  11588 2C21 POPE7 322      30.645   6.625  53.204  1.00  0.00           C
ATOM  11591 3C21 POPE7 322      30.655   5.085  53.184  1.00  0.00           C
ATOM  11594 4C21 POPE7 322      32.075   4.485  53.094  1.00  0.00           C
ATOM  11597 5C21 POPE7 322      32.945   4.755  54.344  1.00  0.00           C
ATOM  11600 6C21 POPE7 322      33.285   3.465  55.105  1.00  0.00           C
ATOM  11603 7C21 POPE7 322      34.065   3.715  56.404  1.00  0.00           C
ATOM  11606 8C21 POPE7 322      34.255   2.425  57.215  1.00  0.00           C
ATOM  11610  C33 POPE7 322      30.385  14.165  60.825  1.00  0.00           C
ATOM  11613  C34 POPE7 322      31.725  13.655  60.284  1.00  0.00           C
ATOM  11616  C35 POPE7 322      32.085  14.215  58.904  1.00  0.00           C
ATOM  11619  C36 POPE7 322      33.495  14.805  58.864  1.00  0.00           C
ATOM  11622  C37 POPE7 322      33.785  15.485  57.514  1.00  0.00           C
ATOM  11625  C38 POPE7 322      35.155  16.185  57.464  1.00  0.00           C
ATOM  11628  C39 POPE7 322      36.295  15.305  56.914  1.00  0.00           C
ATOM  11631 0C31 POPE7 322      36.605  14.085  57.784  1.00  0.00           C
ATOM  11634 1C31 POPE7 322      37.945  13.425  57.454  1.00  0.00           C
ATOM  11637 2C31 POPE7 322      38.345  12.365  58.504  1.00  0.00           C
ATOM  11640 3C31 POPE7 322      38.985  12.985  59.754  1.00  0.00           C
ATOM  11643 4C31 POPE7 322      39.185  11.985  60.895  1.00  0.00           C
ATOM  11646 5C31 POPE7 322      40.085  12.535  62.015  1.00  0.00           C
ATOM  11649 6C31 POPE7 322      40.145  11.635  63.244  1.00  0.00           C
ATOM  11653  NH3 POPE8 323     102.565  30.155  30.964  1.00  0.00           N
ATOM  11657  C12 POPE8 323     101.175  29.985  30.464  1.00  0.00           C
ATOM  11660  C11 POPE8 323     100.685  31.215  29.694  1.00  0.00           C
ATOM  11663  P   POPE8 323      99.865  31.275  27.234  1.00  0.00           P
ATOM  11664  O13 POPE8 323     100.485  31.615  25.934  1.00  0.00           O
ATOM  11665  O14 POPE8 323      98.995  30.085  27.334  1.00  0.00           O
ATOM  11666  O11 POPE8 323      99.135  32.535  27.834  1.00  0.00           O
ATOM  11667  O12 POPE8 323     101.055  31.155  28.304  1.00  0.00           O
ATOM  11668  C1  POPE8 323      97.715  32.655  28.014  1.00  0.00           C
ATOM  11671  C2  POPE8 323      97.285  32.845  29.514  1.00  0.00           C
ATOM  11673  O21 POPE8 323      98.405  33.355  30.264  1.00  0.00           O
ATOM  11674  C21 POPE8 323      98.135  34.305  31.124  1.00  0.00           C
ATOM  11675  O22 POPE8 323      97.075  34.885  31.274  1.00  0.00           O
ATOM  11676  C22 POPE8 323      99.365  34.525  32.004  1.00  0.00           C
ATOM  11679  C3  POPE8 323      96.805  31.515  30.165  1.00  0.00           C
ATOM  11682  O31 POPE8 323      96.495  31.645  31.574  1.00  0.00           O
ATOM  11683  C31 POPE8 323      97.365  31.195  32.464  1.00  0.00           C
ATOM  11684  O32 POPE8 323      98.515  30.835  32.244  1.00  0.00           O
ATOM  11685  C32 POPE8 323      96.725  31.215  33.864  1.00  0.00           C
ATOM  11688  C23 POPE8 323      98.975  35.015  33.414  1.00  0.00           C
ATOM  11691  C24 POPE8 323     100.205  35.285  34.284  1.00  0.00           C
ATOM  11694  C25 POPE8 323      99.855  35.545  35.765  1.00  0.00           C
ATOM  11697  C26 POPE8 323      99.595  34.235  36.514  1.00  0.00           C
ATOM  11700  C27 POPE8 323      99.595  34.345  38.044  1.00  0.00           C
ATOM  11703  C28 POPE8 323      98.225  34.625  38.684  1.00  0.00           C
ATOM  11706  C29 POPE8 323      97.755  36.045  38.514  1.00  0.00           C
ATOM  11708 0C21 POPE8 323      98.125  37.075  39.304  1.00  0.00           C
ATOM  11710 1C21 POPE8 323      99.115  36.995  40.434  1.00  0.00           C
ATOM  11713 2C21 POPE8 323      99.715  38.365  40.844  1.00  0.00           C
ATOM  11716 3C21 POPE8 323     100.695  38.965  39.834  1.00  0.00           C
ATOM  11719 4C21 POPE8 323     101.245  40.325  40.294  1.00  0.00           C
ATOM  11722 5C21 POPE8 323     102.315  40.885  39.354  1.00  0.00           C
ATOM  11725 6C21 POPE8 323     103.175  41.945  40.044  1.00  0.00           C
ATOM  11728 7C21 POPE8 323     104.365  42.425  39.194  1.00  0.00           C
ATOM  11731 8C21 POPE8 323     105.295  43.355  39.974  1.00  0.00           C
ATOM  11735  C33 POPE8 323      96.955  29.945  34.724  1.00  0.00           C
[truncated: 1,806,505 more chars]
