# Supplementary material for: Characterizing Membrane Association and Periplasmic Transfer of Bacterial Lipoproteins through Molecular Dynamics Simulations
Source: Structure. 2020 Apr 7;28(4):475–487.e3. doi: 10.1016/j.str.2020.01.012 (PMC7139219; doi:10.1016/j.str.2020.01.012)
Supplement: Data S1. Final Coordinates from Simulations (Y–Z), Related to Figure 3 [file mmc3.zip › Y-Z/YNFC-1-atomistic.pdb]

TITLE     Protein
REMARK    THIS IS A SIMULATION BOX
CRYST1  129.162  129.162  161.352  90.00  90.00  90.00 P 1           1
MODEL        1
ATOM      1  N   CYSTA   1      74.156  81.096  94.411  1.00  0.00           N
ATOM      3  CA  CYSTA   1      74.966  82.126  95.081  1.00  0.00           C
ATOM      5  C   CYSTA   1      74.266  83.146  95.981  1.00  0.00           C
ATOM      6  O   CYSTA   1      74.916  83.666  96.861  1.00  0.00           O
ATOM      7  CB  CYSTA   1      76.156  82.836  94.331  1.00  0.00           C
ATOM     10  SG  CYSTA   1      75.936  83.636  92.691  1.00  0.00           S
ATOM     11  C1  CYSTA   1      74.796  85.006  93.111  1.00  0.00           C
ATOM     14  CA1 CYSTA   1      73.436  80.246  95.201  1.00  0.00           C
ATOM     15  OA1 CYSTA   1      73.666  80.256  96.401  1.00  0.00           O
ATOM     16  CA2 CYSTA   1      72.296  79.386  94.731  1.00  0.00           C
ATOM     19  C11 CYSTA   1      75.136  86.536  93.141  1.00  0.00           C
ATOM     21  O11 CYSTA   1      76.116  86.916  92.171  1.00  0.00           O
ATOM     22  CX1 CYSTA   1      77.396  86.766  92.461  1.00  0.00           C
ATOM     23  OX1 CYSTA   1      77.846  86.186  93.431  1.00  0.00           O
ATOM     24  CX2 CYSTA   1      78.196  87.386  91.331  1.00  0.00           C
ATOM     27  C12 CYSTA   1      75.306  87.096  94.601  1.00  0.00           C
ATOM     30  O12 CYSTA   1      76.096  88.286  94.731  1.00  0.00           O
ATOM     31  CD1 CYSTA   1      75.826  89.516  94.301  1.00  0.00           C
ATOM     32  OD1 CYSTA   1      76.626  90.426  94.401  1.00  0.00           O
ATOM     33  CD2 CYSTA   1      74.396  89.756  93.831  1.00  0.00           C
ATOM     36  CA3 CYSTA   1      72.256  79.016  93.241  1.00  0.00           C
ATOM     39  CA4 CYSTA   1      71.466  79.996  92.361  1.00  0.00           C
ATOM     42  CA5 CYSTA   1      70.986  79.336  91.051  1.00  0.00           C
ATOM     45  CA6 CYSTA   1      69.846  78.316  91.231  1.00  0.00           C
ATOM     48  CA7 CYSTA   1      70.226  76.826  91.091  1.00  0.00           C
ATOM     51  CA8 CYSTA   1      69.106  75.946  91.671  1.00  0.00           C
ATOM     54  CA9 CYSTA   1      69.056  74.476  91.211  1.00  0.00           C
ATOM     57 0CA1 CYSTA   1      68.896  74.306  89.691  1.00  0.00           C
ATOM     60 1CA1 CYSTA   1      70.166  73.776  89.031  1.00  0.00           C
ATOM     63 2CA1 CYSTA   1      69.996  73.536  87.531  1.00  0.00           C
ATOM     66 3CA1 CYSTA   1      71.186  72.786  86.931  1.00  0.00           C
ATOM     69 4CA1 CYSTA   1      71.026  72.476  85.441  1.00  0.00           C
ATOM     72 5CA1 CYSTA   1      69.756  71.686  85.121  1.00  0.00           C
ATOM     75 6CA1 CYSTA   1      69.676  71.196  83.671  1.00  0.00           C
ATOM     79  CD3 CYSTA   1      74.356  90.506  92.481  1.00  0.00           C
ATOM     82  CD4 CYSTA   1      74.476  92.036  92.611  1.00  0.00           C
ATOM     85  CD5 CYSTA   1      74.506  92.776  91.261  1.00  0.00           C
ATOM     88  CD6 CYSTA   1      73.186  92.626  90.501  1.00  0.00           C
ATOM     91  CD7 CYSTA   1      73.246  92.986  89.021  1.00  0.00           C
ATOM     94  CD8 CYSTA   1      73.066  94.476  88.741  1.00  0.00           C
ATOM     97  CD9 CYSTA   1      72.766  94.736  87.261  1.00  0.00           C
ATOM    100 0CD1 CYSTA   1      73.936  94.656  86.281  1.00  0.00           C
ATOM    103 1CD1 CYSTA   1      73.446  94.976  84.871  1.00  0.00           C
ATOM    106 2CD1 CYSTA   1      74.546  95.056  83.811  1.00  0.00           C
ATOM    109 3CD1 CYSTA   1      73.996  95.556  82.471  1.00  0.00           C
ATOM    112 4CD1 CYSTA   1      75.076  95.646  81.391  1.00  0.00           C
ATOM    115 5CD1 CYSTA   1      74.486  95.856  79.991  1.00  0.00           C
ATOM    118 6CD1 CYSTA   1      75.566  95.916  78.911  1.00  0.00           C
ATOM    122  CX3 CYSTA   1      78.646  86.316  90.331  1.00  0.00           C
ATOM    125  CX4 CYSTA   1      77.516  85.826  89.411  1.00  0.00           C
ATOM    128  CX5 CYSTA   1      76.896  86.926  88.541  1.00  0.00           C
ATOM    131  CX6 CYSTA   1      76.466  86.406  87.171  1.00  0.00           C
ATOM    134  CX7 CYSTA   1      76.016  87.496  86.191  1.00  0.00           C
ATOM    137  CX8 CYSTA   1      76.266  87.136  84.711  1.00  0.00           C
ATOM    140  CX9 CYSTA   1      75.546  85.896  84.271  1.00  0.00           C
ATOM    142 0CX1 CYSTA   1      75.096  85.616  83.031  1.00  0.00           C
ATOM    144 1CX1 CYSTA   1      75.176  86.476  81.801  1.00  0.00           C
ATOM    147 2CX1 CYSTA   1      76.256  86.066  80.781  1.00  0.00           C
ATOM    150 3CX1 CYSTA   1      76.096  86.846  79.451  1.00  0.00           C
ATOM    153 4CX1 CYSTA   1      77.126  86.456  78.381  1.00  0.00           C
ATOM    156 5CX1 CYSTA   1      76.966  87.236  77.061  1.00  0.00           C
ATOM    159 6CX1 CYSTA   1      78.166  87.036  76.121  1.00  0.00           C
ATOM    162 7CX1 CYSTA   1      78.066  87.806  74.791  1.00  0.00           C
ATOM    165 8CX1 CYSTA   1      79.366  87.756  73.971  1.00  0.00           C
ATOM    169  N   ASP A   2      73.016  83.586  95.851  1.00  0.00           N
ATOM    171  CA  ASP A   2      71.866  83.126  95.111  1.00  0.00           C
ATOM    173  CB  ASP A   2      71.716  83.906  93.781  1.00  0.00           C
ATOM    176  CG  ASP A   2      71.886  85.416  93.901  1.00  0.00           C
ATOM    177  OD1 ASP A   2      71.946  86.096  92.841  1.00  0.00           O
ATOM    178  OD2 ASP A   2      71.916  85.966  95.041  1.00  0.00           O
ATOM    179  C   ASP A   2      70.676  83.096  96.061  1.00  0.00           C
ATOM    180  O   ASP A   2      69.596  82.626  95.751  1.00  0.00           O
ATOM    181  N   ARG A   3      70.886  83.446  97.351  1.00  0.00           N
ATOM    183  CA  ARG A   3      70.986  82.346  98.311  1.00  0.00           C
ATOM    185  CB  ARG A   3      72.356  82.306  99.081  1.00  0.00           C
ATOM    188  CG  ARG A   3      72.846  83.646  99.691  1.00  0.00           C
ATOM    191  CD  ARG A   3      74.336  83.616 100.111  1.00  0.00           C
ATOM    194  NE  ARG A   3      75.046  84.736  99.421  1.00  0.00           N
ATOM    196  CZ  ARG A   3      76.346  84.706  99.151  1.00  0.00           C
ATOM    197  NH1 ARG A   3      76.786  85.496  98.201  1.00  0.00           N
ATOM    200  NH2 ARG A   3      77.196  83.936  99.781  1.00  0.00           N
ATOM    203  C   ARG A   3      69.796  82.436  99.251  1.00  0.00           C
ATOM    204  O   ARG A   3      69.756  83.316 100.111  1.00  0.00           O
ATOM    205  N   THR A   4      68.756  81.596  99.081  1.00  0.00           N
ATOM    207  CA  THR A   4      68.796  80.186  99.461  1.00  0.00           C
ATOM    209  CB  THR A   4      68.156  79.926 100.841  1.00  0.00           C
ATOM    211  OG1 THR A   4      66.936  80.656 100.971  1.00  0.00           O
ATOM    213  CG2 THR A   4      69.106  80.446 101.931  1.00  0.00           C
ATOM    217  C   THR A   4      68.076  79.266  98.491  1.00  0.00           C
ATOM    218  O   THR A   4      67.106  79.626  97.811  1.00  0.00           O
ATOM    219  N   GLU A   5      68.576  78.016  98.431  1.00  0.00           N
ATOM    221  CA  GLU A   5      68.076  76.826  97.751  1.00  0.00           C
ATOM    223  CB  GLU A   5      67.666  75.686  98.721  1.00  0.00           C
ATOM    226  CG  GLU A   5      67.466  74.276  98.071  1.00  0.00           C
ATOM    229  CD  GLU A   5      68.736  73.426  97.971  1.00  0.00           C
ATOM    230  OE1 GLU A   5      68.606  72.206  97.691  1.00  0.00           O
ATOM    231  OE2 GLU A   5      69.856  73.946  98.261  1.00  0.00           O
ATOM    232  C   GLU A   5      67.076  77.016  96.621  1.00  0.00           C
ATOM    233  O   GLU A   5      65.856  77.076  96.781  1.00  0.00           O
ATOM    234  N   VAL A   6      67.636  77.166  95.411  1.00  0.00           N
ATOM    236  CA  VAL A   6      66.996  77.526  94.171  1.00  0.00           C
ATOM    238  CB  VAL A   6      65.766  76.676  93.811  1.00  0.00           C
ATOM    240  CG1 VAL A   6      65.276  76.956  92.371  1.00  0.00           C
ATOM    244  CG2 VAL A   6      66.106  75.176  93.921  1.00  0.00           C
ATOM    248  C   VAL A   6      66.796  79.026  94.201  1.00  0.00           C
ATOM    249  O   VAL A   6      67.686  79.786  93.831  1.00  0.00           O
ATOM    250  N   THR A   7      65.646  79.466  94.701  1.00  0.00           N
ATOM    252  CA  THR A   7      65.386  80.836  95.171  1.00  0.00           C
ATOM    254  CB  THR A   7      65.376  81.936  94.091  1.00  0.00           C
ATOM    256  OG1 THR A   7      65.366  83.216  94.711  1.00  0.00           O
ATOM    258  CG2 THR A   7      64.156  81.896  93.181  1.00  0.00           C
ATOM    262  C   THR A   7      64.036  80.806  95.851  1.00  0.00           C
ATOM    263  O   THR A   7      63.606  81.706  96.571  1.00  0.00           O
ATOM    264  N   LEU A   8      63.276  79.686  95.711  1.00  0.00           N
ATOM    266  CA  LEU A   8      61.836  79.686  95.931  1.00  0.00           C
ATOM    268  CB  LEU A   8      61.126  78.596  95.061  1.00  0.00           C
ATOM    271  CG  LEU A   8      61.026  78.906  93.551  1.00  0.00           C
ATOM    273  CD1 LEU A   8      60.036  77.956  92.851  1.00  0.00           C
ATOM    277  CD2 LEU A   8      62.366  78.776  92.821  1.00  0.00           C
ATOM    281  C   LEU A   8      61.556  79.406  97.391  1.00  0.00           C
ATOM    282  O   LEU A   8      60.426  79.176  97.811  1.00  0.00           O
ATOM    283  N   SER A   9      62.626  79.446  98.201  1.00  0.00           N
ATOM    285  CA  SER A   9      62.556  79.536  99.641  1.00  0.00           C
ATOM    287  CB  SER A   9      61.656  80.706 100.121  1.00  0.00           C
ATOM    290  OG  SER A   9      61.916  81.116 101.461  1.00  0.00           O
ATOM    292  C   SER A   9      62.216  78.156 100.191  1.00  0.00           C
ATOM    293  O   SER A   9      61.766  78.006 101.321  1.00  0.00           O
ATOM    294  N   PHE A  10      62.536  77.086  99.391  1.00  0.00           N
ATOM    296  CA  PHE A  10      63.106  75.826  99.861  1.00  0.00           C
ATOM    298  CB  PHE A  10      63.846  75.036  98.741  1.00  0.00           C
ATOM    301  CG  PHE A  10      62.946  74.566  97.621  1.00  0.00           C
ATOM    302  CD1 PHE A  10      62.296  73.326  97.721  1.00  0.00           C
ATOM    304  CE1 PHE A  10      61.656  72.746  96.611  1.00  0.00           C
ATOM    306  CZ  PHE A  10      61.636  73.436  95.401  1.00  0.00           C
ATOM    308  CD2 PHE A  10      62.916  75.246  96.391  1.00  0.00           C
ATOM    310  CE2 PHE A  10      62.256  74.686  95.281  1.00  0.00           C
ATOM    312  C   PHE A  10      64.056  76.036 101.051  1.00  0.00           C
ATOM    313  O   PHE A  10      64.816  76.996 101.071  1.00  0.00           O
ATOM    314  N   THR A  11      64.046  75.246 102.121  1.00  0.00           N
ATOM    316  CA  THR A  11      63.676  73.836 102.301  1.00  0.00           C
ATOM    318  CB  THR A  11      64.056  73.396 103.721  1.00  0.00           C
ATOM    320  OG1 THR A  11      64.056  71.986 103.891  1.00  0.00           O
ATOM    322  CG2 THR A  11      63.126  73.946 104.811  1.00  0.00           C
ATOM    326  C   THR A  11      62.296  73.286 101.901  1.00  0.00           C
ATOM    327  O   THR A  11      62.276  72.456 100.991  1.00  0.00           O
ATOM    328  N   PRO A  12      61.156  73.676 102.521  1.00  0.00           N
ATOM    329  CD  PRO A  12      60.736  75.066 102.411  1.00  0.00           C
ATOM    332  CA  PRO A  12      59.926  72.906 102.521  1.00  0.00           C
ATOM    334  CB  PRO A  12      59.076  73.606 101.441  1.00  0.00           C
ATOM    337  CG  PRO A  12      59.696  74.996 101.281  1.00  0.00           C
ATOM    340  C   PRO A  12      59.966  71.406 102.401  1.00  0.00           C
ATOM    341  O   PRO A  12      59.416  70.906 101.441  1.00  0.00           O
ATOM    342  N   GLU A  13      60.596  70.656 103.321  1.00  0.00           N
ATOM    344  CA  GLU A  13      60.906  69.256 103.061  1.00  0.00           C
ATOM    346  CB  GLU A  13      62.346  69.176 102.461  1.00  0.00           C
ATOM    349  CG  GLU A  13      63.146  67.856 102.651  1.00  0.00           C
ATOM    352  CD  GLU A  13      64.146  67.886 103.811  1.00  0.00           C
ATOM    353  OE1 GLU A  13      64.966  66.946 103.901  1.00  0.00           O
ATOM    354  OE2 GLU A  13      64.156  68.866 104.611  1.00  0.00           O
ATOM    355  C   GLU A  13      60.676  68.336 104.241  1.00  0.00           C
ATOM    356  O   GLU A  13      61.436  68.276 105.201  1.00  0.00           O
ATOM    357  N   MET A  14      59.606  67.536 104.231  1.00  0.00           N
ATOM    359  CA  MET A  14      58.286  68.046 103.951  1.00  0.00           C
ATOM    361  CB  MET A  14      57.536  67.166 102.931  1.00  0.00           C
ATOM    364  CG  MET A  14      56.076  67.566 102.721  1.00  0.00           C
ATOM    367  SD  MET A  14      55.886  69.326 102.311  1.00  0.00           S
ATOM    368  CE  MET A  14      54.146  69.126 101.901  1.00  0.00           C
ATOM    372  C   MET A  14      57.546  68.176 105.261  1.00  0.00           C
ATOM    373  O   MET A  14      57.376  67.206 106.001  1.00  0.00           O
ATOM    374  N   ALA A  15      57.086  69.376 105.631  1.00  0.00           N
ATOM    376  CA  ALA A  15      56.386  69.576 106.881  1.00  0.00           C
ATOM    378  CB  ALA A  15      57.376  69.866 108.031  1.00  0.00           C
ATOM    382  C   ALA A  15      55.436  70.726 106.651  1.00  0.00           C
ATOM    383  O   ALA A  15      55.736  71.636 105.901  1.00  0.00           O
ATOM    384  N   SER A  16      54.216  70.756 107.221  1.00  0.00           N
ATOM    386  CA  SER A  16      53.676  69.996 108.331  1.00  0.00           C
ATOM    388  CB  SER A  16      53.166  70.946 109.451  1.00  0.00           C
ATOM    391  OG  SER A  16      54.196  71.796 109.951  1.00  0.00           O
ATOM    393  C   SER A  16      52.436  69.266 107.871  1.00  0.00           C
ATOM    394  O   SER A  16      51.466  69.926 107.511  1.00  0.00           O
ATOM    395  N   PHE A  17      52.406  67.916 107.831  1.00  0.00           N
ATOM    397  CA  PHE A  17      51.586  67.286 106.801  1.00  0.00           C
ATOM    399  CB  PHE A  17      52.536  66.616 105.761  1.00  0.00           C
ATOM    402  CG  PHE A  17      51.936  66.366 104.391  1.00  0.00           C
ATOM    403  CD1 PHE A  17      52.326  65.246 103.631  1.00  0.00           C
ATOM    405  CE1 PHE A  17      51.806  65.016 102.351  1.00  0.00           C
ATOM    407  CZ  PHE A  17      50.896  65.916 101.801  1.00  0.00           C
ATOM    409  CD2 PHE A  17      51.026  67.266 103.801  1.00  0.00           C
ATOM    411  CE2 PHE A  17      50.506  67.036 102.521  1.00  0.00           C
ATOM    413  C   PHE A  17      50.416  66.376 107.221  1.00  0.00           C
ATOM    414  O   PHE A  17      49.646  65.936 106.371  1.00  0.00           O
ATOM    415  N   SER A  18      50.036  66.166 108.501  1.00  0.00           N
ATOM    417  CA  SER A  18      50.706  65.716 109.721  1.00  0.00           C
ATOM    419  CB  SER A  18      49.576  65.336 110.741  1.00  0.00           C
ATOM    422  OG  SER A  18      48.346  65.006 110.091  1.00  0.00           O
ATOM    424  C   SER A  18      51.736  64.586 109.561  1.00  0.00           C
ATOM    425  O   SER A  18      52.156  64.246 108.461  1.00  0.00           O
ATOM    426  N   ASN A  19      52.166  63.946 110.681  1.00  0.00           N
ATOM    428  CA  ASN A  19      52.736  62.586 110.671  1.00  0.00           C
ATOM    430  CB  ASN A  19      53.706  62.316 111.861  1.00  0.00           C
ATOM    433  CG  ASN A  19      53.216  62.676 113.271  1.00  0.00           C
ATOM    434  OD1 ASN A  19      54.046  62.936 114.141  1.00  0.00           O
ATOM    435  ND2 ASN A  19      51.896  62.746 113.511  1.00  0.00           N
ATOM    438  C   ASN A  19      51.686  61.466 110.521  1.00  0.00           C
ATOM    439  O   ASN A  19      51.646  60.476 111.251  1.00  0.00           O
ATOM    440  N   GLU A  20      50.866  61.626 109.481  1.00  0.00           N
ATOM    442  CA  GLU A  20      49.866  60.736 108.941  1.00  0.00           C
ATOM    444  CB  GLU A  20      48.466  61.056 109.571  1.00  0.00           C
ATOM    447  CG  GLU A  20      47.976  60.116 110.711  1.00  0.00           C
ATOM    450  CD  GLU A  20      48.056  60.616 112.161  1.00  0.00           C
ATOM    451  OE1 GLU A  20      47.436  59.916 113.011  1.00  0.00           O
ATOM    452  OE2 GLU A  20      48.686  61.666 112.461  1.00  0.00           O
ATOM    453  C   GLU A  20      49.946  61.156 107.481  1.00  0.00           C
ATOM    454  O   GLU A  20      49.676  62.326 107.191  1.00  0.00           O
ATOM    455  N   PHE A  21      50.506  60.366 106.521  1.00  0.00           N
ATOM    457  CA  PHE A  21      50.066  59.086 105.941  1.00  0.00           C
ATOM    459  CB  PHE A  21      49.686  59.376 104.431  1.00  0.00           C
ATOM    462  CG  PHE A  21      48.616  60.476 104.241  1.00  0.00           C
ATOM    463  CD1 PHE A  21      48.956  61.846 104.381  1.00  0.00           C
ATOM    465  CE1 PHE A  21      47.986  62.846 104.311  1.00  0.00           C
ATOM    467  CZ  PHE A  21      46.666  62.526 103.991  1.00  0.00           C
ATOM    469  CD2 PHE A  21      47.286  60.196 103.861  1.00  0.00           C
ATOM    471  CE2 PHE A  21      46.316  61.196 103.741  1.00  0.00           C
ATOM    473  C   PHE A  21      51.206  58.006 106.161  1.00  0.00           C
ATOM    474  O   PHE A  21      52.086  58.306 106.951  1.00  0.00           O
ATOM    475  N   ASP A  22      51.186  56.736 105.601  1.00  0.00           N
ATOM    477  CA  ASP A  22      51.616  55.496 106.351  1.00  0.00           C
ATOM    479  CB  ASP A  22      50.286  55.136 107.151  1.00  0.00           C
ATOM    482  CG  ASP A  22      50.416  54.986 108.671  1.00  0.00           C
ATOM    483  OD1 ASP A  22      49.366  54.656 109.291  1.00  0.00           O
ATOM    484  OD2 ASP A  22      51.496  55.236 109.241  1.00  0.00           O
ATOM    485  C   ASP A  22      52.186  54.156 105.611  1.00  0.00           C
ATOM    486  O   ASP A  22      51.436  53.176 105.521  1.00  0.00           O
ATOM    487  N   PHE A  23      53.456  53.986 105.021  1.00  0.00           N
ATOM    489  CA  PHE A  23      53.776  52.966 103.951  1.00  0.00           C
ATOM    491  CB  PHE A  23      52.776  53.256 102.711  1.00  0.00           C
ATOM    494  CG  PHE A  23      52.076  54.616 102.401  1.00  0.00           C
ATOM    495  CD1 PHE A  23      52.456  55.416 101.301  1.00  0.00           C
ATOM    497  CE1 PHE A  23      51.726  56.536 100.881  1.00  0.00           C
ATOM    499  CZ  PHE A  23      50.556  56.896 101.541  1.00  0.00           C
ATOM    501  CD2 PHE A  23      50.816  54.956 102.961  1.00  0.00           C
ATOM    503  CE2 PHE A  23      50.076  56.076 102.561  1.00  0.00           C
ATOM    505  C   PHE A  23      55.266  52.386 103.421  1.00  0.00           C
ATOM    506  O   PHE A  23      55.656  52.756 102.321  1.00  0.00           O
ATOM    507  N   ASP A  24      56.116  51.456 104.121  1.00  0.00           N
ATOM    509  CA  ASP A  24      57.636  51.056 104.061  1.00  0.00           C
ATOM    511  CB  ASP A  24      58.426  52.206 104.791  1.00  0.00           C
ATOM    514  CG  ASP A  24      57.676  53.516 105.061  1.00  0.00           C
ATOM    515  OD1 ASP A  24      58.126  54.586 104.591  1.00  0.00           O
ATOM    516  OD2 ASP A  24      56.696  53.416 105.851  1.00  0.00           O
ATOM    517  C   ASP A  24      58.366  49.486 104.291  1.00  0.00           C
ATOM    518  O   ASP A  24      57.896  48.686 103.491  1.00  0.00           O
ATOM    519  N   PRO A  25      59.456  48.856 105.141  1.00  0.00           N
ATOM    520  CD  PRO A  25      60.296  49.806 105.891  1.00  0.00           C
ATOM    523  CA  PRO A  25      60.266  47.446 105.071  1.00  0.00           C
ATOM    525  CB  PRO A  25      61.576  47.866 105.811  1.00  0.00           C
ATOM    528  CG  PRO A  25      61.716  49.356 105.651  1.00  0.00           C
ATOM    531  C   PRO A  25      60.246  45.946 105.861  1.00  0.00           C
ATOM    532  O   PRO A  25      59.666  45.926 106.951  1.00  0.00           O
ATOM    533  N   LEU A  26      60.986  44.746 105.441  1.00  0.00           N
ATOM    535  CA  LEU A  26      61.616  43.516 106.221  1.00  0.00           C
ATOM    537  CB  LEU A  26      60.896  43.126 107.571  1.00  0.00           C
ATOM    540  CG  LEU A  26      61.536  42.016 108.471  1.00  0.00           C
ATOM    542  CD1 LEU A  26      61.726  42.486 109.921  1.00  0.00           C
ATOM    546  CD2 LEU A  26      60.746  40.686 108.491  1.00  0.00           C
ATOM    550  C   LEU A  26      61.946  42.016 105.611  1.00  0.00           C
ATOM    551  O   LEU A  26      61.046  41.326 105.161  1.00  0.00           O
ATOM    552  N   ARG A  27      63.206  41.366 105.651  1.00  0.00           N
ATOM    554  CA  ARG A  27      63.606  40.016 105.021  1.00  0.00           C
ATOM    556  CB  ARG A  27      64.826  40.166 104.031  1.00  0.00           C
ATOM    559  CG  ARG A  27      64.626  41.056 102.791  1.00  0.00           C
ATOM    562  CD  ARG A  27      65.826  41.186 101.841  1.00  0.00           C
ATOM    565  NE  ARG A  27      65.896  39.936 101.031  1.00  0.00           N
ATOM    567  CZ  ARG A  27      66.496  39.816  99.851  1.00  0.00           C
ATOM    568  NH1 ARG A  27      67.156  40.806  99.301  1.00  0.00           N
ATOM    571  NH2 ARG A  27      66.376  38.676  99.201  1.00  0.00           N
ATOM    574  C   ARG A  27      64.036  38.736 105.881  1.00  0.00           C
ATOM    575  O   ARG A  27      64.106  38.806 107.111  1.00  0.00           O
ATOM    576  N   GLY A  28      64.346  37.536 105.211  1.00  0.00           N
ATOM    578  CA  GLY A  28      65.056  36.296 105.701  1.00  0.00           C
ATOM    581  C   GLY A  28      65.796  35.386 104.651  1.00  0.00           C
ATOM    582  O   GLY A  28      65.766  35.696 103.461  1.00  0.00           O
ATOM    583  N   PRO A  29      66.446  34.196 104.931  1.00  0.00           N
ATOM    584  CD  PRO A  29      66.516  33.606 106.271  1.00  0.00           C
ATOM    587  CA  PRO A  29      67.476  33.546 104.071  1.00  0.00           C
ATOM    589  CB  PRO A  29      68.016  32.396 104.931  1.00  0.00           C
ATOM    592  CG  PRO A  29      67.926  32.996 106.311  1.00  0.00           C
ATOM    595  C   PRO A  29      66.986  32.896 102.811  1.00  0.00           C
ATOM    596  O   PRO A  29      67.706  32.746 101.821  1.00  0.00           O
ATOM    597  N   VAL A  30      65.746  32.426 102.901  1.00  0.00           N
ATOM    599  CA  VAL A  30      65.036  31.566 101.971  1.00  0.00           C
ATOM    601  CB  VAL A  30      63.906  30.886 102.741  1.00  0.00           C
ATOM    603  CG1 VAL A  30      64.446  29.636 103.451  1.00  0.00           C
ATOM    607  CG2 VAL A  30      63.296  31.856 103.781  1.00  0.00           C
ATOM    611  C   VAL A  30      64.506  32.406 100.831  1.00  0.00           C
ATOM    612  O   VAL A  30      63.896  31.906  99.881  1.00  0.00           O
ATOM    613  N   LYS A  31      64.776  33.726 100.941  1.00  0.00           N
ATOM    615  CA  LYS A  31      64.476  34.826 100.061  1.00  0.00           C
ATOM    617  CB  LYS A  31      64.686  34.626  98.551  1.00  0.00           C
ATOM    620  CG  LYS A  31      66.146  34.656  98.111  1.00  0.00           C
ATOM    623  CD  LYS A  31      66.836  33.316  98.361  1.00  0.00           C
ATOM    626  CE  LYS A  31      68.196  33.286  97.691  1.00  0.00           C
ATOM    629  NZ  LYS A  31      69.086  34.086  98.511  1.00  0.00           N
ATOM    633  C   LYS A  31      63.166  35.456 100.341  1.00  0.00           C
ATOM    634  O   LYS A  31      62.876  36.496  99.761  1.00  0.00           O
ATOM    635  N   ASP A  32      62.396  34.906 101.291  1.00  0.00           N
ATOM    637  CA  ASP A  32      61.116  35.376 101.741  1.00  0.00           C
ATOM    639  CB  ASP A  32      60.536  34.466 102.861  1.00  0.00           C
ATOM    642  CG  ASP A  32      60.446  32.996 102.491  1.00  0.00           C
ATOM    643  OD1 ASP A  32      60.926  32.586 101.401  1.00  0.00           O
ATOM    644  OD2 ASP A  32      59.896  32.216 103.321  1.00  0.00           O
ATOM    645  C   ASP A  32      61.206  36.796 102.251  1.00  0.00           C
ATOM    646  O   ASP A  32      62.056  37.136 103.091  1.00  0.00           O
ATOM    647  N   PHE A  33      60.356  37.696 101.731  1.00  0.00           N
ATOM    649  CA  PHE A  33      60.326  39.076 102.151  1.00  0.00           C
ATOM    651  CB  PHE A  33      60.526  40.046 100.941  1.00  0.00           C
ATOM    654  CG  PHE A  33      60.726  41.506 101.301  1.00  0.00           C
ATOM    655  CD1 PHE A  33      61.566  41.856 102.361  1.00  0.00           C
ATOM    657  CE1 PHE A  33      61.926  43.186 102.611  1.00  0.00           C
ATOM    659  CZ  PHE A  33      61.406  44.196 101.811  1.00  0.00           C
ATOM    661  CD2 PHE A  33      60.176  42.536 100.531  1.00  0.00           C
ATOM    663  CE2 PHE A  33      60.516  43.876 100.781  1.00  0.00           C
ATOM    665  C   PHE A  33      58.966  39.306 102.741  1.00  0.00           C
ATOM    666  O   PHE A  33      57.946  38.906 102.191  1.00  0.00           O
ATOM    667  N   THR A  34      58.916  39.956 103.901  1.00  0.00           N
ATOM    669  CA  THR A  34      57.656  40.336 104.501  1.00  0.00           C
ATOM    671  CB  THR A  34      57.356  39.676 105.851  1.00  0.00           C
ATOM    673  OG1 THR A  34      57.906  40.306 106.991  1.00  0.00           O
ATOM    675  CG2 THR A  34      57.866  38.226 105.841  1.00  0.00           C
ATOM    679  C   THR A  34      57.586  41.836 104.481  1.00  0.00           C
ATOM    680  O   THR A  34      58.586  42.546 104.411  1.00  0.00           O
ATOM    681  N   GLN A  35      56.366  42.356 104.391  1.00  0.00           N
ATOM    683  CA  GLN A  35      56.136  43.766 104.191  1.00  0.00           C
ATOM    685  CB  GLN A  35      55.166  44.006 103.031  1.00  0.00           C
ATOM    688  CG  GLN A  35      55.686  43.456 101.691  1.00  0.00           C
ATOM    691  CD  GLN A  35      54.626  43.626 100.611  1.00  0.00           C
ATOM    692  OE1 GLN A  35      53.476  43.976 100.881  1.00  0.00           O
ATOM    693  NE2 GLN A  35      55.026  43.366  99.351  1.00  0.00           N
ATOM    696  C   GLN A  35      55.576  44.296 105.491  1.00  0.00           C
ATOM    697  O   GLN A  35      54.636  43.746 106.061  1.00  0.00           O
ATOM    698  N   THR A  36      56.256  45.316 106.011  1.00  0.00           N
ATOM    700  CA  THR A  36      56.146  45.856 107.351  1.00  0.00           C
ATOM    702  CB  THR A  36      56.916  45.046 108.421  1.00  0.00           C
ATOM    704  OG1 THR A  36      57.966  45.726 109.081  1.00  0.00           O
ATOM    706  CG2 THR A  36      57.556  43.776 107.831  1.00  0.00           C
ATOM    710  C   THR A  36      56.666  47.266 107.141  1.00  0.00           C
ATOM    711  O   THR A  36      57.226  47.486 106.081  1.00  0.00           O
ATOM    712  N   LEU A  37      56.416  48.256 108.031  1.00  0.00           N
ATOM    714  CA  LEU A  37      56.486  49.636 107.581  1.00  0.00           C
ATOM    716  CB  LEU A  37      55.456  49.896 106.431  1.00  0.00           C
ATOM    719  CG  LEU A  37      54.266  48.986 105.971  1.00  0.00           C
ATOM    721  CD1 LEU A  37      52.916  49.616 106.281  1.00  0.00           C
ATOM    725  CD2 LEU A  37      54.296  48.736 104.441  1.00  0.00           C
ATOM    729  C   LEU A  37      56.626  50.786 108.631  1.00  0.00           C
ATOM    730  O   LEU A  37      56.316  50.606 109.811  1.00  0.00           O
ATOM    731  N   MET A  38      57.116  52.006 108.231  1.00  0.00           N
ATOM    733  CA  MET A  38      57.366  53.126 109.141  1.00  0.00           C
ATOM    735  CB  MET A  38      58.496  52.886 110.201  1.00  0.00           C
ATOM    738  CG  MET A  38      59.986  53.076 109.821  1.00  0.00           C
ATOM    741  SD  MET A  38      61.176  52.636 111.111  1.00  0.00           S
ATOM    742  CE  MET A  38      61.226  50.876 110.731  1.00  0.00           C
ATOM    746  C   MET A  38      57.646  54.476 108.421  1.00  0.00           C
ATOM    747  O   MET A  38      58.746  54.766 107.941  1.00  0.00           O
ATOM    748  N   ASP A  39      56.656  55.386 108.341  1.00  0.00           N
ATOM    750  CA  ASP A  39      56.886  56.766 107.951  1.00  0.00           C
ATOM    752  CB  ASP A  39      55.586  57.586 107.711  1.00  0.00           C
ATOM    755  CG  ASP A  39      54.936  57.146 106.411  1.00  0.00           C
ATOM    756  OD1 ASP A  39      54.786  58.006 105.501  1.00  0.00           O
ATOM    757  OD2 ASP A  39      54.596  55.956 106.311  1.00  0.00           O
ATOM    758  C   ASP A  39      57.786  57.596 108.871  1.00  0.00           C
ATOM    759  O   ASP A  39      57.726  57.556 110.101  1.00  0.00           O
ATOM    760  N   GLU A  40      58.616  58.446 108.231  1.00  0.00           N
ATOM    762  CA  GLU A  40      59.456  59.426 108.881  1.00  0.00           C
ATOM    764  CB  GLU A  40      60.956  59.056 108.821  1.00  0.00           C
ATOM    767  CG  GLU A  40      61.316  57.726 109.531  1.00  0.00           C
ATOM    770  CD  GLU A  40      62.806  57.586 109.761  1.00  0.00           C
ATOM    771  OE1 GLU A  40      63.596  58.456 109.311  1.00  0.00           O
ATOM    772  OE2 GLU A  40      63.216  56.616 110.451  1.00  0.00           O
ATOM    773  C   GLU A  40      59.236  60.766 108.201  1.00  0.00           C
ATOM    774  O   GLU A  40      59.256  60.866 106.981  1.00  0.00           O
ATOM    775  N   GLN A  41      59.036  61.846 108.971  1.00  0.00           N
ATOM    777  CA  GLN A  41      59.066  63.196 108.441  1.00  0.00           C
ATOM    779  CB  GLN A  41      57.826  64.056 108.861  1.00  0.00           C
ATOM    782  CG  GLN A  41      57.716  64.346 110.381  1.00  0.00           C
ATOM    785  CD  GLN A  41      56.476  65.126 110.821  1.00  0.00           C
ATOM    786  OE1 GLN A  41      55.676  65.696 110.071  1.00  0.00           O
ATOM    787  NE2 GLN A  41      56.286  65.166 112.161  1.00  0.00           N
ATOM    790  C   GLN A  41      60.306  63.776 109.081  1.00  0.00           C
ATOM    791  O   GLN A  41      60.586  63.456 110.231  1.00  0.00           O
ATOM    792  N   GLY A  42      61.096  64.596 108.361  1.00  0.00           N
ATOM    794  CA  GLY A  42      62.146  65.376 109.001  1.00  0.00           C
ATOM    797  C   GLY A  42      61.606  66.346 110.031  1.00  0.00           C
ATOM    798  O   GLY A  42      60.516  66.896 109.861  1.00  0.00           O
ATOM    799  N   GLU A  43      62.386  66.606 111.101  1.00  0.00           N
ATOM    801  CA  GLU A  43      62.056  67.646 112.061  1.00  0.00           C
ATOM    803  CB  GLU A  43      61.756  67.106 113.481  1.00  0.00           C
ATOM    806  CG  GLU A  43      60.566  66.126 113.531  1.00  0.00           C
ATOM    809  CD  GLU A  43      60.946  64.646 113.561  1.00  0.00           C
ATOM    810  OE1 GLU A  43      62.126  64.326 113.831  1.00  0.00           O
ATOM    811  OE2 GLU A  43      60.016  63.806 113.381  1.00  0.00           O
ATOM    812  C   GLU A  43      63.216  68.616 112.171  1.00  0.00           C
ATOM    813  O   GLU A  43      64.356  68.206 112.371  1.00  0.00           O
ATOM    814  N   VAL A  44      62.926  69.926 112.031  1.00  0.00           N
ATOM    816  CA  VAL A  44      63.946  70.956 112.091  1.00  0.00           C
ATOM    818  CB  VAL A  44      64.436  71.466 110.731  1.00  0.00           C
ATOM    820  CG1 VAL A  44      64.956  70.276 109.901  1.00  0.00           C
ATOM    824  CG2 VAL A  44      63.356  72.196 109.921  1.00  0.00           C
ATOM    828  C   VAL A  44      63.346  72.106 112.871  1.00  0.00           C
ATOM    829  O   VAL A  44      62.136  72.306 112.901  1.00  0.00           O
ATOM    830  N   THR A  45      64.176  72.936 113.521  1.00  0.00           N
ATOM    832  CA  THR A  45      63.706  74.206 114.081  1.00  0.00           C
ATOM    834  CB  THR A  45      64.376  74.556 115.421  1.00  0.00           C
ATOM    836  OG1 THR A  45      64.146  73.546 116.391  1.00  0.00           O
ATOM    838  CG2 THR A  45      63.796  75.836 116.051  1.00  0.00           C
ATOM    842  C   THR A  45      63.956  75.286 113.041  1.00  0.00           C
ATOM    843  O   THR A  45      64.896  75.176 112.241  1.00  0.00           O
ATOM    844  N   LYS A  46      63.116  76.346 112.961  1.00  0.00           N
ATOM    846  CA  LYS A  46      63.356  77.516 112.121  1.00  0.00           C
ATOM    848  CB  LYS A  46      62.336  77.616 110.961  1.00  0.00           C
ATOM    851  CG  LYS A  46      62.696  76.706 109.791  1.00  0.00           C
ATOM    854  CD  LYS A  46      61.606  76.746 108.701  1.00  0.00           C
ATOM    857  CE  LYS A  46      62.036  76.116 107.371  1.00  0.00           C
ATOM    860  NZ  LYS A  46      63.046  76.976 106.741  1.00  0.00           N
ATOM    864  C   LYS A  46      63.336  78.836 112.871  1.00  0.00           C
ATOM    865  O   LYS A  46      62.476  79.086 113.701  1.00  0.00           O
ATOM    866  N   ARG A  47      64.266  79.766 112.581  1.00  0.00           N
ATOM    868  CA  ARG A  47      64.116  81.166 112.971  1.00  0.00           C
ATOM    870  CB  ARG A  47      65.466  81.786 113.361  1.00  0.00           C
ATOM    873  CG  ARG A  47      66.126  81.116 114.561  1.00  0.00           C
ATOM    876  CD  ARG A  47      67.466  81.756 114.911  1.00  0.00           C
ATOM    879  NE  ARG A  47      68.526  81.406 113.891  1.00  0.00           N
ATOM    881  CZ  ARG A  47      68.916  82.176 112.871  1.00  0.00           C
ATOM    882  NH1 ARG A  47      68.306  83.306 112.591  1.00  0.00           N
ATOM    885  NH2 ARG A  47      69.926  81.806 112.111  1.00  0.00           N
ATOM    888  C   ARG A  47      63.576  82.056 111.871  1.00  0.00           C
ATOM    889  O   ARG A  47      64.316  82.556 111.001  1.00  0.00           O
ATOM    890  N   VAL A  48      62.286  82.386 111.921  1.00  0.00           N
ATOM    892  CA  VAL A  48      61.696  83.236 110.891  1.00  0.00           C
ATOM    894  CB  VAL A  48      60.256  82.876 110.601  1.00  0.00           C
ATOM    896  CG1 VAL A  48      59.726  83.696 109.411  1.00  0.00           C
ATOM    900  CG2 VAL A  48      60.206  81.376 110.241  1.00  0.00           C
ATOM    904  C   VAL A  48      61.886  84.716 111.251  1.00  0.00           C
ATOM    905  O   VAL A  48      61.706  85.126 112.391  1.00  0.00           O
ATOM    906  N   SER A  49      62.386  85.516 110.291  1.00  0.00           N
ATOM    908  CA  SER A  49      62.386  86.966 110.381  1.00  0.00           C
ATOM    910  CB  SER A  49      63.776  87.676 110.331  1.00  0.00           C
ATOM    913  OG  SER A  49      63.686  89.036 110.781  1.00  0.00           O
ATOM    915  C   SER A  49      61.626  87.406 109.161  1.00  0.00           C
ATOM    916  O   SER A  49      61.736  86.756 108.121  1.00  0.00           O
ATOM    917  N   GLY A  50      60.836  88.476 109.291  1.00  0.00           N
ATOM    919  CA  GLY A  50      60.086  89.086 108.221  1.00  0.00           C
ATOM    922  C   GLY A  50      60.776  90.336 107.821  1.00  0.00           C
ATOM    923  O   GLY A  50      61.566  90.906 108.581  1.00  0.00           O
ATOM    924  N   THR A  51      60.506  90.826 106.611  1.00  0.00           N
ATOM    926  CA  THR A  51      61.056  92.096 106.141  1.00  0.00           C
ATOM    928  CB  THR A  51      61.256  92.086 104.631  1.00  0.00           C
ATOM    930  OG1 THR A  51      62.216  91.106 104.281  1.00  0.00           O
ATOM    932  CG2 THR A  51      61.826  93.396 104.111  1.00  0.00           C
ATOM    936  C   THR A  51      60.056  93.136 106.571  1.00  0.00           C
ATOM    937  O   THR A  51      58.856  92.866 106.611  1.00  0.00           O
ATOM    938  N   LEU A  52      60.476  94.346 106.961  1.00  0.00           N
ATOM    940  CA  LEU A  52      59.486  95.336 107.311  1.00  0.00           C
ATOM    942  CB  LEU A  52      59.986  96.336 108.361  1.00  0.00           C
ATOM    945  CG  LEU A  52      60.306  95.726 109.761  1.00  0.00           C
ATOM    947  CD1 LEU A  52      61.576  94.866 109.801  1.00  0.00           C
ATOM    951  CD2 LEU A  52      60.476  96.836 110.801  1.00  0.00           C
ATOM    955  C   LEU A  52      58.986  96.046 106.051  1.00  0.00           C
ATOM    956  O   LEU A  52      59.736  96.246 105.091  1.00  0.00           O
ATOM    957  N   SER A  53      57.686  96.426 106.021  1.00  0.00           N
ATOM    959  CA  SER A  53      57.166  97.386 105.051  1.00  0.00           C
ATOM    961  CB  SER A  53      55.626  97.626 105.081  1.00  0.00           C
ATOM    964  OG  SER A  53      54.866  96.426 105.011  1.00  0.00           O
ATOM    966  C   SER A  53      57.756  98.766 105.221  1.00  0.00           C
ATOM    967  O   SER A  53      58.026  99.236 106.331  1.00  0.00           O
ATOM    968  N   GLU A  54      57.906  99.476 104.101  1.00  0.00           N
ATOM    970  CA  GLU A  54      58.126 100.896 104.021  1.00  0.00           C
ATOM    972  CB  GLU A  54      58.466 101.336 102.581  1.00  0.00           C
ATOM    975  CG  GLU A  54      57.316 101.216 101.551  1.00  0.00           C
ATOM    978  CD  GLU A  54      56.836  99.796 101.311  1.00  0.00           C
ATOM    979  OE1 GLU A  54      57.646  98.846 101.461  1.00  0.00           O
ATOM    980  OE2 GLU A  54      55.646  99.586 100.991  1.00  0.00           O
ATOM    981  C   GLU A  54      57.006 101.726 104.591  1.00  0.00           C
ATOM    982  O   GLU A  54      55.826 101.346 104.641  1.00  0.00           O
ATOM    983  N   GLU A  55      57.396 102.896 105.101  1.00  0.00           N
ATOM    985  CA  GLU A  55      56.526 103.996 105.421  1.00  0.00           C
ATOM    987  CB  GLU A  55      57.376 105.096 106.081  1.00  0.00           C
ATOM    990  CG  GLU A  55      58.126 104.586 107.341  1.00  0.00           C
ATOM    993  CD  GLU A  55      59.526 104.006 107.141  1.00  0.00           C
ATOM    994  OE1 GLU A  55      60.056 103.946 106.011  1.00  0.00           O
ATOM    995  OE2 GLU A  55      60.066 103.616 108.211  1.00  0.00           O
ATOM    996  C   GLU A  55      55.716 104.536 104.241  1.00  0.00           C
ATOM    997  O   GLU A  55      56.146 104.576 103.091  1.00  0.00           O
ATOM    998  N   GLY A  56      54.466 104.956 104.531  1.00  0.00           N
ATOM   1000  CA  GLY A  56      53.496 105.386 103.531  1.00  0.00           C
ATOM   1003  C   GLY A  56      52.246 104.556 103.621  1.00  0.00           C
ATOM   1004  O   GLY A  56      52.036 103.836 104.591  1.00  0.00           O
ATOM   1005  N   CYS A  57      51.326 104.696 102.651  1.00  0.00           N
ATOM   1007  CA  CYS A  57      49.956 104.186 102.791  1.00  0.00           C
ATOM   1009  CB  CYS A  57      48.976 105.376 102.571  1.00  0.00           C
ATOM   1012  SG  CYS A  57      47.246 105.096 103.121  1.00  0.00           S
ATOM   1014  C   CYS A  57      49.696 103.066 101.781  1.00  0.00           C
ATOM   1015  O   CYS A  57      48.606 102.526 101.691  1.00  0.00           O
ATOM   1016  N   PHE A  58      50.746 102.686 101.011  1.00  0.00           N
ATOM   1018  CA  PHE A  58      50.676 101.686  99.951  1.00  0.00           C
ATOM   1020  CB  PHE A  58      50.426 102.346  98.561  1.00  0.00           C
ATOM   1023  CG  PHE A  58      49.106 103.066  98.561  1.00  0.00           C
ATOM   1024  CD1 PHE A  58      49.026 104.476  98.571  1.00  0.00           C
ATOM   1026  CE1 PHE A  58      47.776 105.106  98.691  1.00  0.00           C
ATOM   1028  CZ  PHE A  58      46.606 104.346  98.751  1.00  0.00           C
ATOM   1030  CD2 PHE A  58      47.926 102.326  98.621  1.00  0.00           C
ATOM   1032  CE2 PHE A  58      46.676 102.946  98.711  1.00  0.00           C
ATOM   1034  C   PHE A  58      51.966 100.866  99.871  1.00  0.00           C
ATOM   1035  O   PHE A  58      53.056 101.396 100.051  1.00  0.00           O
ATOM   1036  N   ASP A  59      51.856  99.546  99.591  1.00  0.00           N
ATOM   1038  CA  ASP A  59      52.956  98.616  99.371  1.00  0.00           C
ATOM   1040  CB  ASP A  59      52.396  97.186  99.141  1.00  0.00           C
ATOM   1043  CG  ASP A  59      51.436  96.736 100.211  1.00  0.00           C
ATOM   1044  OD1 ASP A  59      51.596  97.166 101.381  1.00  0.00           O
ATOM   1045  OD2 ASP A  59      50.606  95.846  99.921  1.00  0.00           O
ATOM   1046  C   ASP A  59      53.866  98.906  98.161  1.00  0.00           C
ATOM   1047  O   ASP A  59      53.376  99.086  97.041  1.00  0.00           O
ATOM   1048  N   SER A  60      55.196  98.936  98.331  1.00  0.00           N
ATOM   1050  CA  SER A  60      56.146  99.106  97.231  1.00  0.00           C
ATOM   1052  CB  SER A  60      57.546  99.546  97.701  1.00  0.00           C
ATOM   1055  OG  SER A  60      57.466 100.946  97.931  1.00  0.00           O
ATOM   1057  C   SER A  60      56.326  97.996  96.201  1.00  0.00           C
ATOM   1058  O   SER A  60      56.436  96.806  96.501  1.00  0.00           O
ATOM   1059  N   LEU A  61      56.516  98.386  94.921  1.00  0.00           N
ATOM   1061  CA  LEU A  61      56.836  97.466  93.841  1.00  0.00           C
ATOM   1063  CB  LEU A  61      56.546  98.116  92.461  1.00  0.00           C
ATOM   1066  CG  LEU A  61      55.066  98.496  92.221  1.00  0.00           C
ATOM   1068  CD1 LEU A  61      54.876  99.146  90.841  1.00  0.00           C
ATOM   1072  CD2 LEU A  61      54.126  97.286  92.351  1.00  0.00           C
ATOM   1076  C   LEU A  61      58.286  96.986  93.881  1.00  0.00           C
ATOM   1077  O   LEU A  61      58.586  95.916  93.361  1.00  0.00           O
ATOM   1078  N   GLU A  62      59.186  97.746  94.541  1.00  0.00           N
ATOM   1080  CA  GLU A  62      60.646  97.626  94.481  1.00  0.00           C
ATOM   1082  CB  GLU A  62      61.246  98.656  95.481  1.00  0.00           C
ATOM   1085  CG  GLU A  62      62.756  98.926  95.291  1.00  0.00           C
ATOM   1088  CD  GLU A  62      63.016  99.796  94.061  1.00  0.00           C
ATOM   1089  OE1 GLU A  62      62.036 100.086  93.341  1.00  0.00           O
ATOM   1090  OE2 GLU A  62      64.176 100.226  93.871  1.00  0.00           O
ATOM   1091  C   GLU A  62      61.186  96.246  94.821  1.00  0.00           C
ATOM   1092  O   GLU A  62      62.126  95.716  94.241  1.00  0.00           O
ATOM   1093  N   LEU A  63      60.536  95.566  95.781  1.00  0.00           N
ATOM   1095  CA  LEU A  63      60.896  94.266  96.291  1.00  0.00           C
ATOM   1097  CB  LEU A  63      60.096  93.906  97.581  1.00  0.00           C
ATOM   1100  CG  LEU A  63      60.256  94.826  98.821  1.00  0.00           C
ATOM   1102  CD1 LEU A  63      61.716  95.036  99.231  1.00  0.00           C
ATOM   1106  CD2 LEU A  63      59.506  96.156  98.691  1.00  0.00           C
ATOM   1110  C   LEU A  63      60.616  93.116  95.311  1.00  0.00           C
ATOM   1111  O   LEU A  63      60.976  91.966  95.581  1.00  0.00           O
ATOM   1112  N   LEU A  64      59.896  93.406  94.211  1.00  0.00           N
ATOM   1114  CA  LEU A  64      59.586  92.416  93.191  1.00  0.00           C
ATOM   1116  CB  LEU A  64      58.116  92.536  92.761  1.00  0.00           C
ATOM   1119  CG  LEU A  64      57.096  92.226  93.861  1.00  0.00           C
ATOM   1121  CD1 LEU A  64      55.696  92.406  93.251  1.00  0.00           C
ATOM   1125  CD2 LEU A  64      57.386  90.816  94.401  1.00  0.00           C
ATOM   1129  C   LEU A  64      60.386  92.576  91.931  1.00  0.00           C
ATOM   1130  O   LEU A  64      60.406  91.656  91.111  1.00  0.00           O
ATOM   1131  N   ASP A  65      61.046  93.726  91.741  1.00  0.00           N
ATOM   1133  CA  ASP A  65      61.826  93.966  90.561  1.00  0.00           C
ATOM   1135  CB  ASP A  65      61.826  95.496  90.261  1.00  0.00           C
ATOM   1138  CG  ASP A  65      61.866  95.856  88.781  1.00  0.00           C
ATOM   1139  OD1 ASP A  65      61.486  95.006  87.931  1.00  0.00           O
ATOM   1140  OD2 ASP A  65      62.126  97.046  88.471  1.00  0.00           O
ATOM   1141  C   ASP A  65      63.216  93.336  90.861  1.00  0.00           C
ATOM   1142  OT1 ASP A  65      63.566  92.316  90.211  1.00  0.00           O
ATOM   1143  OT2 ASP A  65      63.876  93.806  91.831  1.00  0.00           O
ATOM   1144  NH3 POPEB  66      29.436 124.526  97.491  1.00  0.00           N
ATOM   1148  C12 POPEB  66      30.856 124.726  97.041  1.00  0.00           C
ATOM   1151  C11 POPEB  66      31.746 125.196  98.201  1.00  0.00           C
ATOM   1154  P   POPEB  66      34.276 125.586  98.671  1.00  0.00           P
ATOM   1155  O13 POPEB  66      33.916 126.966  99.051  1.00  0.00           O
ATOM   1156  O14 POPEB  66      34.596 124.646  99.771  1.00  0.00           O
ATOM   1157  O11 POPEB  66      35.426 125.636  97.611  1.00  0.00           O
ATOM   1158  O12 POPEB  66      33.096 124.906  97.881  1.00  0.00           O
ATOM   1159  C1  POPEB  66      35.996 124.466  97.011  1.00  0.00           C
ATOM   1162  C2  POPEB  66      36.996 124.896  95.901  1.00  0.00           C
ATOM   1164  O21 POPEB  66      36.216 125.286  94.761  1.00  0.00           O
ATOM   1165  C21 POPEB  66      36.486 126.446  94.201  1.00  0.00           C
ATOM   1166  O22 POPEB  66      37.316 127.256  94.581  1.00  0.00           O
ATOM   1167  C22 POPEB  66      35.626 126.636  92.961  1.00  0.00           C
ATOM   1170  C3  POPEB  66      37.966 123.746  95.491  1.00  0.00           C
ATOM   1173  O31 POPEB  66      38.726 124.056  94.291  1.00  0.00           O
ATOM   1174  C31 POPEB  66      38.146 123.706  93.151  1.00  0.00           C
ATOM   1175  O32 POPEB  66      37.056 123.146  93.031  1.00  0.00           O
ATOM   1176  C32 POPEB  66      38.996 124.126  91.961  1.00  0.00           C
ATOM   1179  C23 POPEB  66      35.016 128.066  92.851  1.00  0.00           C
ATOM   1182  C24 POPEB  66      35.376 128.746  91.531  1.00  0.00           C
ATOM   1185  C25 POPEB  66      34.716 128.076  90.331  1.00  0.00           C
ATOM   1188  C26 POPEB  66      35.346 128.396  88.971  1.00  0.00           C
ATOM   1191  C27 POPEB  66      35.506 127.136  88.111  1.00  0.00           C
ATOM   1194  C28 POPEB  66      36.396 127.316  86.861  1.00  0.00           C
ATOM   1197  C29 POPEB  66      36.466 126.016  86.111  1.00  0.00           C
ATOM   1199 0C21 POPEB  66      37.556 125.356  85.681  1.00  0.00           C
ATOM   1201 1C21 POPEB  66      38.996 125.796  85.791  1.00  0.00           C
ATOM   1204 2C21 POPEB  66      39.726 125.796  84.431  1.00  0.00           C
ATOM   1207 3C21 POPEB  66      39.216 126.896  83.481  1.00  0.00           C
ATOM   1210 4C21 POPEB  66      39.886 128.266  83.691  1.00  0.00           C
ATOM   1213 5C21 POPEB  66      41.236 128.436  82.971  1.00  0.00           C
ATOM   1216 6C21 POPEB  66      41.106 128.406  81.441  1.00  0.00           C
ATOM   1219 7C21 POPEB  66      42.436 128.696  80.721  1.00  0.00           C
ATOM   1222 8C21 POPEB  66      42.296 128.676  79.201  1.00  0.00           C
ATOM   1226  C33 POPEB  66      39.516 122.896  91.181  1.00  0.00           C
ATOM   1229  C34 POPEB  66      40.466 123.286  90.031  1.00  0.00           C
ATOM   1232  C35 POPEB  66      39.896 123.026  88.631  1.00  0.00           C
ATOM   1235  C36 POPEB  66      40.276 121.636  88.091  1.00  0.00           C
ATOM   1238  C37 POPEB  66      39.896 121.456  86.611  1.00  0.00           C
ATOM   1241  C38 POPEB  66      40.526 120.196  86.011  1.00  0.00           C
ATOM   1244  C39 POPEB  66      40.456 120.146  84.481  1.00  0.00           C
ATOM   1247 0C31 POPEB  66      39.206 119.416  83.991  1.00  0.00           C
ATOM   1250 1C31 POPEB  66      38.606 119.996  82.711  1.00  0.00           C
ATOM   1253 2C31 POPEB  66      37.266 119.326  82.381  1.00  0.00           C
ATOM   1256 3C31 POPEB  66      36.496 119.986  81.241  1.00  0.00           C
ATOM   1259 4C31 POPEB  66      35.036 119.526  81.201  1.00  0.00           C
ATOM   1262 5C31 POPEB  66      34.246 120.136  80.041  1.00  0.00           C
ATOM   1265 6C31 POPEB  66      32.746 119.846  80.141  1.00  0.00           C
ATOM   1269  NH3 POPEC  67      85.256  71.776  55.461  1.00  0.00           N
ATOM   1273  C12 POPEC  67      84.036  72.136  54.701  1.00  0.00           C
ATOM   1276  C11 POPEC  67      83.666  71.076  53.651  1.00  0.00           C
ATOM   1279  P   POPEC  67      81.166  71.716  53.561  1.00  0.00           P
ATOM   1280  O13 POPEC  67      80.156  71.256  52.601  1.00  0.00           O
ATOM   1281  O14 POPEC  67      81.056  73.116  54.021  1.00  0.00           O
ATOM   1282  O11 POPEC  67      81.216  70.746  54.801  1.00  0.00           O
ATOM   1283  O12 POPEC  67      82.586  71.546  52.891  1.00  0.00           O
ATOM   1284  C1  POPEC  67      80.136  70.656  55.721  1.00  0.00           C
ATOM   1287  C2  POPEC  67      80.456  69.716  56.931  1.00  0.00           C
ATOM   1289  O21 POPEC  67      80.576  70.526  58.121  1.00  0.00           O
ATOM   1290  C21 POPEC  67      79.806  70.146  59.141  1.00  0.00           C
ATOM   1291  O22 POPEC  67      78.906  69.326  59.091  1.00  0.00           O
ATOM   1292  C22 POPEC  67      80.206  70.926  60.391  1.00  0.00           C
ATOM   1295  C3  POPEC  67      81.726  68.816  56.751  1.00  0.00           C
ATOM   1298  O31 POPEC  67      82.486  68.596  57.971  1.00  0.00           O
ATOM   1299  C31 POPEC  67      83.486  69.456  58.161  1.00  0.00           C
ATOM   1300  O32 POPEC  67      83.806  70.356  57.411  1.00  0.00           O
ATOM   1301  C32 POPEC  67      84.186  69.146  59.481  1.00  0.00           C
ATOM   1304  C23 POPEC  67      79.076  71.016  61.441  1.00  0.00           C
ATOM   1307  C24 POPEC  67      79.616  70.906  62.881  1.00  0.00           C
ATOM   1310  C25 POPEC  67      78.506  70.746  63.921  1.00  0.00           C
ATOM   1313  C26 POPEC  67      79.066  70.506  65.331  1.00  0.00           C
ATOM   1316  C27 POPEC  67      77.986  70.146  66.361  1.00  0.00           C
ATOM   1319  C28 POPEC  67      78.456  70.306  67.811  1.00  0.00           C
ATOM   1322  C29 POPEC  67      77.306  70.276  68.781  1.00  0.00           C
ATOM   1324 0C21 POPEC  67      77.346  69.896  70.071  1.00  0.00           C
ATOM   1326 1C21 POPEC  67      78.556  69.406  70.811  1.00  0.00           C
ATOM   1329 2C21 POPEC  67      78.196  68.826  72.201  1.00  0.00           C
ATOM   1332 3C21 POPEC  67      77.986  69.926  73.261  1.00  0.00           C
ATOM   1335 4C21 POPEC  67      76.986  69.546  74.361  1.00  0.00           C
ATOM   1338 5C21 POPEC  67      77.306  68.236  75.101  1.00  0.00           C
ATOM   1341 6C21 POPEC  67      76.366  68.036  76.301  1.00  0.00           C
ATOM   1344 7C21 POPEC  67      76.516  66.676  76.981  1.00  0.00           C
ATOM   1347 8C21 POPEC  67      75.756  66.606  78.311  1.00  0.00           C
ATOM   1351  C33 POPEC  67      84.556  70.426  60.281  1.00  0.00           C
ATOM   1354  C34 POPEC  67      85.316  70.126  61.581  1.00  0.00           C
ATOM   1357  C35 POPEC  67      86.006  71.386  62.161  1.00  0.00           C
ATOM   1360  C36 POPEC  67      86.776  71.136  63.471  1.00  0.00           C
ATOM   1363  C37 POPEC  67      87.576  72.386  63.891  1.00  0.00           C
ATOM   1366  C38 POPEC  67      88.336  72.326  65.221  1.00  0.00           C
ATOM   1369  C39 POPEC  67      89.236  71.106  65.441  1.00  0.00           C
ATOM   1372 0C31 POPEC  67      90.396  70.996  64.451  1.00  0.00           C
ATOM   1375 1C31 POPEC  67      91.476  70.006  64.901  1.00  0.00           C
ATOM   1378 2C31 POPEC  67      92.746  70.666  65.471  1.00  0.00           C
ATOM   1381 3C31 POPEC  67      92.576  71.346  66.841  1.00  0.00           C
ATOM   1384 4C31 POPEC  67      93.906  71.956  67.311  1.00  0.00           C
ATOM   1387 5C31 POPEC  67      93.846  72.576  68.711  1.00  0.00           C
ATOM   1390 6C31 POPEC  67      95.196  73.166  69.121  1.00  0.00           C
ATOM   1394  NH3 POPED  68      71.696  21.406  57.921  1.00  0.00           N
ATOM   1398  C12 POPED  68      73.146  21.696  58.131  1.00  0.00           C
ATOM   1401  C11 POPED  68      73.906  20.426  58.521  1.00  0.00           C
ATOM   1404  P   POPED  68      76.396  19.636  58.491  1.00  0.00           P
ATOM   1405  O13 POPED  68      75.856  18.546  57.631  1.00  0.00           O
ATOM   1406  O14 POPED  68      77.676  20.256  58.121  1.00  0.00           O
ATOM   1407  O11 POPED  68      76.516  19.046  59.951  1.00  0.00           O
ATOM   1408  O12 POPED  68      75.286  20.766  58.651  1.00  0.00           O
ATOM   1409  C1  POPED  68      76.686  19.936  61.061  1.00  0.00           C
ATOM   1412  C2  POPED  68      77.766  19.396  62.021  1.00  0.00           C
ATOM   1414  O21 POPED  68      77.806  20.356  63.081  1.00  0.00           O
ATOM   1415  C21 POPED  68      78.456  20.166  64.211  1.00  0.00           C
ATOM   1416  O22 POPED  68      78.946  21.056  64.881  1.00  0.00           O
ATOM   1417  C22 POPED  68      78.346  18.726  64.741  1.00  0.00           C
ATOM   1420  C3  POPED  68      79.146  19.266  61.311  1.00  0.00           C
ATOM   1423  O31 POPED  68      80.236  18.866  62.181  1.00  0.00           O
ATOM   1424  C31 POPED  68      80.626  17.596  62.121  1.00  0.00           C
ATOM   1425  O32 POPED  68      80.016  16.686  61.591  1.00  0.00           O
ATOM   1426  C32 POPED  68      82.016  17.456  62.771  1.00  0.00           C
ATOM   1429  C23 POPED  68      78.316  18.746  66.291  1.00  0.00           C
ATOM   1432  C24 POPED  68      78.346  17.346  66.901  1.00  0.00           C
ATOM   1435  C25 POPED  68      78.326  17.406  68.431  1.00  0.00           C
ATOM   1438  C26 POPED  68      79.046  16.236  69.121  1.00  0.00           C
ATOM   1441  C27 POPED  68      79.416  16.576  70.571  1.00  0.00           C
ATOM   1444  C28 POPED  68      79.206  15.396  71.531  1.00  0.00           C
ATOM   1447  C29 POPED  68      79.796  15.646  72.891  1.00  0.00           C
ATOM   1449 0C21 POPED  68      79.176  16.196  73.951  1.00  0.00           C
ATOM   1451 1C21 POPED  68      77.756  16.716  74.001  1.00  0.00           C
ATOM   1454 2C21 POPED  68      76.816  15.796  74.821  1.00  0.00           C
ATOM   1457 3C21 POPED  68      77.186  15.656  76.301  1.00  0.00           C
ATOM   1460 4C21 POPED  68      76.326  14.596  77.011  1.00  0.00           C
ATOM   1463 5C21 POPED  68      76.656  14.396  78.501  1.00  0.00           C
ATOM   1466 6C21 POPED  68      76.306  15.596  79.381  1.00  0.00           C
ATOM   1469 7C21 POPED  68      76.406  15.286  80.881  1.00  0.00           C
ATOM   1472 8C21 POPED  68      76.036  16.456  81.801  1.00  0.00           C
ATOM   1476  C33 POPED  68      82.046  16.806  64.171  1.00  0.00           C
ATOM   1479  C34 POPED  68      83.456  16.866  64.791  1.00  0.00           C
ATOM   1482  C35 POPED  68      83.486  16.746  66.331  1.00  0.00           C
ATOM   1485  C36 POPED  68      83.576  15.316  66.881  1.00  0.00           C
ATOM   1488  C37 POPED  68      83.326  15.306  68.401  1.00  0.00           C
ATOM   1491  C38 POPED  68      83.016  13.936  69.021  1.00  0.00           C
ATOM   1494  C39 POPED  68      84.266  13.126  69.401  1.00  0.00           C
ATOM   1497 0C31 POPED  68      83.916  11.906  70.271  1.00  0.00           C
ATOM   1500 1C31 POPED  68      85.146  11.116  70.741  1.00  0.00           C
ATOM   1503 2C31 POPED  68      84.766  10.056  71.791  1.00  0.00           C
ATOM   1506 3C31 POPED  68      85.956   9.256  72.331  1.00  0.00           C
ATOM   1509 4C31 POPED  68      86.616   8.356  71.271  1.00  0.00           C
ATOM   1512 5C31 POPED  68      87.556   7.316  71.891  1.00  0.00           C
ATOM   1515 6C31 POPED  68      88.206   6.416  70.841  1.00  0.00           C
ATOM   1519  NH3 POPEE  69     118.576  39.166  58.601  1.00  0.00           N
ATOM   1523  C12 POPEE  69     120.026  39.586  58.691  1.00  0.00           C
ATOM   1526  C11 POPEE  69     120.546  39.646  60.141  1.00  0.00           C
ATOM   1529  P   POPEE  69     119.056  41.336  61.491  1.00  0.00           P
ATOM   1530  O13 POPEE  69     118.986  42.806  61.621  1.00  0.00           O
ATOM   1531  O14 POPEE  69     117.916  40.716  60.801  1.00  0.00           O
ATOM   1532  O11 POPEE  69     119.336  40.696  62.911  1.00  0.00           O
ATOM   1533  O12 POPEE  69     120.376  40.946  60.701  1.00  0.00           O
ATOM   1534  C1  POPEE  69     118.246  40.396  63.811  1.00  0.00           C
ATOM   1537  C2  POPEE  69     117.826  41.656  64.631  1.00  0.00           C
ATOM   1539  O21 POPEE  69     117.816  41.426  66.061  1.00  0.00           O
ATOM   1540  C21 POPEE  69     116.906  40.576  66.541  1.00  0.00           C
ATOM   1541  O22 POPEE  69     116.106  39.946  65.891  1.00  0.00           O
ATOM   1542  C22 POPEE  69     117.036  40.526  68.071  1.00  0.00           C
ATOM   1545  C3  POPEE  69     116.536  42.326  64.101  1.00  0.00           C
ATOM   1548  O31 POPEE  69     116.316  43.586  64.781  1.00  0.00           O
ATOM   1549  C31 POPEE  69     115.666  44.486  64.061  1.00  0.00           C
ATOM   1550  O32 POPEE  69     115.216  44.306  62.941  1.00  0.00           O
ATOM   1551  C32 POPEE  69     115.626  45.836  64.781  1.00  0.00           C
ATOM   1554  C23 POPEE  69     115.666  40.406  68.771  1.00  0.00           C
ATOM   1557  C24 POPEE  69     115.816  40.366  70.301  1.00  0.00           C
ATOM   1560  C25 POPEE  69     114.456  40.346  71.011  1.00  0.00           C
ATOM   1563  C26 POPEE  69     114.566  40.226  72.531  1.00  0.00           C
ATOM   1566  C27 POPEE  69     113.206  40.356  73.231  1.00  0.00           C
ATOM   1569  C28 POPEE  69     113.276  40.326  74.771  1.00  0.00           C
ATOM   1572  C29 POPEE  69     113.216  38.916  75.301  1.00  0.00           C
ATOM   1574 0C21 POPEE  69     113.926  38.396  76.321  1.00  0.00           C
ATOM   1576 1C21 POPEE  69     114.926  39.086  77.201  1.00  0.00           C
ATOM   1579 2C21 POPEE  69     114.606  38.806  78.681  1.00  0.00           C
ATOM   1582 3C21 POPEE  69     115.716  39.246  79.651  1.00  0.00           C
ATOM   1585 4C21 POPEE  69     115.336  38.896  81.091  1.00  0.00           C
ATOM   1588 5C21 POPEE  69     116.316  39.396  82.161  1.00  0.00           C
ATOM   1591 6C21 POPEE  69     115.766  39.136  83.561  1.00  0.00           C
ATOM   1594 7C21 POPEE  69     116.436  39.956  84.671  1.00  0.00           C
ATOM   1597 8C21 POPEE  69     115.726  39.806  86.011  1.00  0.00           C
ATOM   1601  C33 POPEE  69     114.616  45.936  65.951  1.00  0.00           C
ATOM   1604  C34 POPEE  69     114.876  44.926  67.061  1.00  0.00           C
ATOM   1607  C35 POPEE  69     114.136  45.266  68.361  1.00  0.00           C
ATOM   1610  C36 POPEE  69     114.496  44.316  69.501  1.00  0.00           C
ATOM   1613  C37 POPEE  69     114.006  44.796  70.871  1.00  0.00           C
ATOM   1616  C38 POPEE  69     114.166  43.696  71.921  1.00  0.00           C
ATOM   1619  C39 POPEE  69     114.266  44.146  73.381  1.00  0.00           C
ATOM   1622 0C31 POPEE  69     112.926  44.306  74.101  1.00  0.00           C
ATOM   1625 1C31 POPEE  69     113.116  44.236  75.621  1.00  0.00           C
ATOM   1628 2C31 POPEE  69     111.816  44.186  76.421  1.00  0.00           C
ATOM   1631 3C31 POPEE  69     111.256  45.576  76.751  1.00  0.00           C
ATOM   1634 4C31 POPEE  69     110.096  45.506  77.761  1.00  0.00           C
ATOM   1637 5C31 POPEE  69     109.656  46.896  78.251  1.00  0.00           C
ATOM   1640 6C31 POPEE  69     108.436  46.836  79.181  1.00  0.00           C
ATOM   1644  NH3 POPEF  70     112.116  64.796  58.811  1.00  0.00           N
ATOM   1648  C12 POPEF  70     111.496  65.426  57.601  1.00  0.00           C
ATOM   1651  C11 POPEF  70     110.346  66.356  58.031  1.00  0.00           C
ATOM   1654  P   POPEF  70     110.096  67.646  55.791  1.00  0.00           P
ATOM   1655  O13 POPEF  70     110.796  66.786  54.821  1.00  0.00           O
ATOM   1656  O14 POPEF  70     108.966  68.496  55.361  1.00  0.00           O
ATOM   1657  O11 POPEF  70     111.166  68.486  56.601  1.00  0.00           O
ATOM   1658  O12 POPEF  70     109.516  66.716  56.931  1.00  0.00           O
ATOM   1659  C1  POPEF  70     110.956  69.856  56.891  1.00  0.00           C
ATOM   1662  C2  POPEF  70     112.316  70.556  57.201  1.00  0.00           C
ATOM   1664  O21 POPEF  70     112.966  70.086  58.401  1.00  0.00           O
ATOM   1665  C21 POPEF  70     112.406  70.416  59.541  1.00  0.00           C
ATOM   1666  O22 POPEF  70     111.326  70.956  59.691  1.00  0.00           O
ATOM   1667  C22 POPEF  70     113.256  69.946  60.731  1.00  0.00           C
ATOM   1670  C3  POPEF  70     112.146  72.086  57.131  1.00  0.00           C
ATOM   1673  O31 POPEF  70     113.356  72.706  57.571  1.00  0.00           O
ATOM   1674  C31 POPEF  70     113.236  74.016  57.691  1.00  0.00           C
ATOM   1675  O32 POPEF  70     112.196  74.646  57.541  1.00  0.00           O
ATOM   1676  C32 POPEF  70     114.566  74.576  58.151  1.00  0.00           C
ATOM   1679  C23 POPEF  70     112.676  70.506  62.061  1.00  0.00           C
ATOM   1682  C24 POPEF  70     113.426  70.096  63.341  1.00  0.00           C
ATOM   1685  C25 POPEF  70     112.966  68.776  63.991  1.00  0.00           C
ATOM   1688  C26 POPEF  70     112.956  68.906  65.531  1.00  0.00           C
ATOM   1691  C27 POPEF  70     112.826  67.576  66.291  1.00  0.00           C
ATOM   1694  C28 POPEF  70     112.346  67.826  67.741  1.00  0.00           C
ATOM   1697  C29 POPEF  70     112.306  66.576  68.581  1.00  0.00           C
ATOM   1699 0C21 POPEF  70     112.656  66.506  69.881  1.00  0.00           C
ATOM   1701 1C21 POPEF  70     113.096  67.676  70.731  1.00  0.00           C
ATOM   1704 2C21 POPEF  70     113.296  67.296  72.211  1.00  0.00           C
ATOM   1707 3C21 POPEF  70     114.496  66.376  72.441  1.00  0.00           C
ATOM   1710 4C21 POPEF  70     114.666  65.926  73.901  1.00  0.00           C
ATOM   1713 5C21 POPEF  70     115.716  64.816  74.031  1.00  0.00           C
ATOM   1716 6C21 POPEF  70     115.766  64.186  75.431  1.00  0.00           C
ATOM   1719 7C21 POPEF  70     116.786  63.036  75.511  1.00  0.00           C
ATOM   1722 8C21 POPEF  70     116.776  62.306  76.851  1.00  0.00           C
ATOM   1726  C33 POPEF  70     114.526  76.106  58.341  1.00  0.00           C
ATOM   1729  C34 POPEF  70     115.726  76.586  59.161  1.00  0.00           C
ATOM   1732  C35 POPEF  70     115.876  78.106  59.181  1.00  0.00           C
ATOM   1735  C36 POPEF  70     114.766  78.836  59.961  1.00  0.00           C
ATOM   1738  C37 POPEF  70     115.336  79.746  61.051  1.00  0.00           C
ATOM   1741  C38 POPEF  70     114.426  80.926  61.401  1.00  0.00           C
ATOM   1744  C39 POPEF  70     115.076  81.886  62.411  1.00  0.00           C
ATOM   1747 0C31 POPEF  70     114.816  81.496  63.871  1.00  0.00           C
ATOM   1750 1C31 POPEF  70     115.926  81.976  64.821  1.00  0.00           C
ATOM   1753 2C31 POPEF  70     115.576  81.836  66.311  1.00  0.00           C
ATOM   1756 3C31 POPEF  70     116.786  81.936  67.261  1.00  0.00           C
ATOM   1759 4C31 POPEF  70     117.786  80.796  67.081  1.00  0.00           C
ATOM   1762 5C31 POPEF  70     118.906  80.776  68.131  1.00  0.00           C
ATOM   1765 6C31 POPEF  70     120.036  79.816  67.771  1.00  0.00           C
ATOM   1769  NH3 POPEG  71     113.816  38.836  56.411  1.00  0.00           N
ATOM   1773  C12 POPEG  71     112.866  39.846  55.831  1.00  0.00           C
ATOM   1776  C11 POPEG  71     112.756  41.096  56.721  1.00  0.00           C
ATOM   1779  P   POPEG  71     115.016  41.516  57.991  1.00  0.00           P
ATOM   1780  O13 POPEG  71     115.596  40.176  57.761  1.00  0.00           O
ATOM   1781  O14 POPEG  71     115.956  42.646  58.181  1.00  0.00           O
ATOM   1782  O11 POPEG  71     114.016  41.386  59.181  1.00  0.00           O
ATOM   1783  O12 POPEG  71     114.016  41.786  56.791  1.00  0.00           O
ATOM   1784  C1  POPEG  71     114.276  42.056  60.421  1.00  0.00           C
ATOM   1787  C2  POPEG  71     112.966  42.366  61.161  1.00  0.00           C
ATOM   1789  O21 POPEG  71     112.556  41.166  61.861  1.00  0.00           O
ATOM   1790  C21 POPEG  71     111.866  41.426  62.951  1.00  0.00           C
ATOM   1791  O22 POPEG  71     110.976  42.246  63.071  1.00  0.00           O
ATOM   1792  C22 POPEG  71     112.556  40.736  64.131  1.00  0.00           C
ATOM   1795  C3  POPEG  71     111.906  42.906  60.171  1.00  0.00           C
ATOM   1798  O31 POPEG  71     111.046  43.866  60.801  1.00  0.00           O
ATOM   1799  C31 POPEG  71     109.786  43.866  60.491  1.00  0.00           C
ATOM   1800  O32 POPEG  71     109.186  43.016  59.841  1.00  0.00           O
ATOM   1801  C32 POPEG  71     109.246  45.236  60.901  1.00  0.00           C
ATOM   1804  C23 POPEG  71     111.696  40.706  65.411  1.00  0.00           C
ATOM   1807  C24 POPEG  71     112.546  40.296  66.631  1.00  0.00           C
ATOM   1810  C25 POPEG  71     111.786  40.286  67.971  1.00  0.00           C
ATOM   1813  C26 POPEG  71     111.166  41.636  68.341  1.00  0.00           C
ATOM   1816  C27 POPEG  71     110.686  41.716  69.801  1.00  0.00           C
ATOM   1819  C28 POPEG  71     109.866  42.986  70.101  1.00  0.00           C
ATOM   1822  C29 POPEG  71     109.986  43.466  71.531  1.00  0.00           C
ATOM   1824 0C21 POPEG  71     109.046  43.416  72.491  1.00  0.00           C
ATOM   1826 1C21 POPEG  71     107.676  42.796  72.371  1.00  0.00           C
ATOM   1829 2C21 POPEG  71     106.986  42.686  73.751  1.00  0.00           C
ATOM   1832 3C21 POPEG  71     105.756  41.756  73.731  1.00  0.00           C
ATOM   1835 4C21 POPEG  71     105.116  41.546  75.111  1.00  0.00           C
ATOM   1838 5C21 POPEG  71     103.976  40.516  75.061  1.00  0.00           C
ATOM   1841 6C21 POPEG  71     103.096  40.506  76.321  1.00  0.00           C
ATOM   1844 7C21 POPEG  71     102.046  39.386  76.301  1.00  0.00           C
ATOM   1847 8C21 POPEG  71     100.926  39.546  77.321  1.00  0.00           C
ATOM   1851  C33 POPEG  71     109.276  45.566  62.421  1.00  0.00           C
ATOM   1854  C34 POPEG  71     109.736  47.016  62.631  1.00  0.00           C
ATOM   1857  C35 POPEG  71     109.266  47.686  63.931  1.00  0.00           C
ATOM   1860  C36 POPEG  71     110.326  47.746  65.041  1.00  0.00           C
ATOM   1863  C37 POPEG  71     109.836  48.586  66.231  1.00  0.00           C
ATOM   1866  C38 POPEG  71     110.916  48.846  67.281  1.00  0.00           C
ATOM   1869  C39 POPEG  71     110.986  47.746  68.341  1.00  0.00           C
ATOM   1872 0C31 POPEG  71     110.336  48.136  69.681  1.00  0.00           C
ATOM   1875 1C31 POPEG  71     110.456  47.016  70.721  1.00  0.00           C
ATOM   1878 2C31 POPEG  71     110.326  47.486  72.171  1.00  0.00           C
ATOM   1881 3C31 POPEG  71     108.876  47.766  72.611  1.00  0.00           C
ATOM   1884 4C31 POPEG  71     108.796  48.316  74.041  1.00  0.00           C
ATOM   1887 5C31 POPEG  71     107.366  48.386  74.571  1.00  0.00           C
ATOM   1890 6C31 POPEG  71     107.216  49.196  75.861  1.00  0.00           C
ATOM   1894  NH3 POPEH  72      84.096 123.056  51.671  1.00  0.00           N
ATOM   1898  C12 POPEH  72      85.566 122.916  51.921  1.00  0.00           C
ATOM   1901  C11 POPEH  72      86.226 122.416  50.641  1.00  0.00           C
ATOM   1904  P   POPEH  72      88.816 122.786  50.521  1.00  0.00           P
ATOM   1905  O13 POPEH  72      89.836 121.836  50.041  1.00  0.00           O
ATOM   1906  O14 POPEH  72      88.456 123.906  49.631  1.00  0.00           O
ATOM   1907  O11 POPEH  72      89.296 123.326  51.941  1.00  0.00           O
ATOM   1908  O12 POPEH  72      87.536 121.956  50.901  1.00  0.00           O
ATOM   1909  C1  POPEH  72      88.946 122.676  53.171  1.00  0.00           C
ATOM   1912  C2  POPEH  72      90.176 122.586  54.131  1.00  0.00           C
ATOM   1914  O21 POPEH  72      89.756 122.456  55.491  1.00  0.00           O
ATOM   1915  C21 POPEH  72      89.366 121.256  55.861  1.00  0.00           C
ATOM   1916  O22 POPEH  72      89.346 120.266  55.131  1.00  0.00           O
ATOM   1917  C22 POPEH  72      88.976 121.306  57.341  1.00  0.00           C
ATOM   1920  C3  POPEH  72      91.066 123.846  54.041  1.00  0.00           C
ATOM   1923  O31 POPEH  72      92.146 123.776  55.001  1.00  0.00           O
ATOM   1924  C31 POPEH  72      92.186 124.556  56.091  1.00  0.00           C
ATOM   1925  O32 POPEH  72      93.226 124.846  56.671  1.00  0.00           O
ATOM   1926  C32 POPEH  72      90.866 125.146  56.571  1.00  0.00           C
ATOM   1929  C23 POPEH  72      89.876 120.516  58.331  1.00  0.00           C
ATOM   1932  C24 POPEH  72      89.056 119.936  59.491  1.00  0.00           C
ATOM   1935  C25 POPEH  72      89.856 118.946  60.361  1.00  0.00           C
ATOM   1938  C26 POPEH  72      89.036 118.396  61.531  1.00  0.00           C
ATOM   1941  C27 POPEH  72      88.906 119.396  62.691  1.00  0.00           C
ATOM   1944  C28 POPEH  72      87.706 119.116  63.621  1.00  0.00           C
ATOM   1947  C29 POPEH  72      87.806 117.796  64.351  1.00  0.00           C
ATOM   1949 0C21 POPEH  72      87.126 117.466  65.451  1.00  0.00           C
ATOM   1951 1C21 POPEH  72      86.086 118.326  66.131  1.00  0.00           C
ATOM   1954 2C21 POPEH  72      84.756 117.586  66.391  1.00  0.00           C
ATOM   1957 3C21 POPEH  72      84.756 116.746  67.671  1.00  0.00           C
ATOM   1960 4C21 POPEH  72      83.376 116.136  67.951  1.00  0.00           C
ATOM   1963 5C21 POPEH  72      83.156 115.696  69.401  1.00  0.00           C
ATOM   1966 6C21 POPEH  72      83.056 116.866  70.381  1.00  0.00           C
ATOM   1969 7C21 POPEH  72      82.236 116.506  71.621  1.00  0.00           C
ATOM   1972 8C21 POPEH  72      82.276 117.556  72.731  1.00  0.00           C
ATOM   1976  C33 POPEH  72      90.896 125.366  58.101  1.00  0.00           C
ATOM   1979  C34 POPEH  72      89.556 125.876  58.661  1.00  0.00           C
ATOM   1982  C35 POPEH  72      89.436 125.646  60.171  1.00  0.00           C
ATOM   1985  C36 POPEH  72      90.486 126.366  61.031  1.00  0.00           C
ATOM   1988  C37 POPEH  72      91.306 125.386  61.891  1.00  0.00           C
ATOM   1991  C38 POPEH  72      92.316 126.066  62.821  1.00  0.00           C
ATOM   1994  C39 POPEH  72      91.656 126.696  64.061  1.00  0.00           C
ATOM   1997 0C31 POPEH  72      92.706 127.086  65.111  1.00  0.00           C
ATOM   2000 1C31 POPEH  72      92.096 127.646  66.401  1.00  0.00           C
ATOM   2003 2C31 POPEH  72      93.126 127.786  67.521  1.00  0.00           C
ATOM   2006 3C31 POPEH  72      92.586 128.546  68.741  1.00  0.00           C
ATOM   2009 4C31 POPEH  72      93.616 128.616  69.871  1.00  0.00           C
ATOM   2012 5C31 POPEH  72      93.236 129.596  70.991  1.00  0.00           C
ATOM   2015 6C31 POPEH  72      94.226 129.586  72.151  1.00  0.00           C
ATOM   2019  NH3 POPEI  73      83.556 111.876  51.631  1.00  0.00           N
ATOM   2023  C12 POPEI  73      84.806 112.656  51.351  1.00  0.00           C
ATOM   2026  C11 POPEI  73      84.906 113.856  52.301  1.00  0.00           C
ATOM   2029  P   POPEI  73      87.466 113.996  52.861  1.00  0.00           P
ATOM   2030  O13 POPEI  73      88.286 113.186  51.941  1.00  0.00           O
ATOM   2031  O14 POPEI  73      88.126 115.196  53.401  1.00  0.00           O
ATOM   2032  O11 POPEI  73      86.946 113.066  54.021  1.00  0.00           O
ATOM   2033  O12 POPEI  73      86.166 114.486  52.141  1.00  0.00           O
ATOM   2034  C1  POPEI  73      86.826 113.596  55.341  1.00  0.00           C
ATOM   2037  C2  POPEI  73      88.176 113.636  56.081  1.00  0.00           C
ATOM   2039  O21 POPEI  73      88.186 112.666  57.131  1.00  0.00           O
ATOM   2040  C21 POPEI  73      88.686 111.496  56.851  1.00  0.00           C
ATOM   2041  O22 POPEI  73      88.956 111.076  55.731  1.00  0.00           O
ATOM   2042  C22 POPEI  73      88.966 110.786  58.181  1.00  0.00           C
ATOM   2045  C3  POPEI  73      88.416 115.026  56.701  1.00  0.00           C
ATOM   2048  O31 POPEI  73      88.326 115.076  58.141  1.00  0.00           O
ATOM   2049  C31 POPEI  73      87.106 114.956  58.671  1.00  0.00           C
ATOM   2050  O32 POPEI  73      86.066 114.706  58.091  1.00  0.00           O
ATOM   2051  C32 POPEI  73      87.246 115.276  60.161  1.00  0.00           C
ATOM   2054  C23 POPEI  73      89.616 111.726  59.251  1.00  0.00           C
ATOM   2057  C24 POPEI  73      88.766 111.936  60.531  1.00  0.00           C
ATOM   2060  C25 POPEI  73      89.006 110.796  61.511  1.00  0.00           C
ATOM   2063  C26 POPEI  73      88.226 110.776  62.841  1.00  0.00           C
ATOM   2066  C27 POPEI  73      88.446 109.446  63.601  1.00  0.00           C
ATOM   2069  C28 POPEI  73      87.606 109.326  64.881  1.00  0.00           C
ATOM   2072  C29 POPEI  73      87.846 108.056  65.671  1.00  0.00           C
ATOM   2074 0C21 POPEI  73      87.866 107.946  67.011  1.00  0.00           C
ATOM   2076 1C21 POPEI  73      87.606 109.026  68.041  1.00  0.00           C
ATOM   2079 2C21 POPEI  73      86.606 108.536  69.101  1.00  0.00           C
ATOM   2082 3C21 POPEI  73      86.266 109.586  70.181  1.00  0.00           C
ATOM   2085 4C21 POPEI  73      85.056 109.136  71.011  1.00  0.00           C
ATOM   2088 5C21 POPEI  73      84.866 109.846  72.361  1.00  0.00           C
ATOM   2091 6C21 POPEI  73      84.496 111.336  72.261  1.00  0.00           C
ATOM   2094 7C21 POPEI  73      84.106 111.916  73.631  1.00  0.00           C
ATOM   2097 8C21 POPEI  73      83.776 113.406  73.591  1.00  0.00           C
ATOM   2101  C33 POPEI  73      86.196 114.596  61.071  1.00  0.00           C
ATOM   2104  C34 POPEI  73      86.266 115.196  62.481  1.00  0.00           C
ATOM   2107  C35 POPEI  73      85.226 114.646  63.451  1.00  0.00           C
ATOM   2110  C36 POPEI  73      85.576 113.246  63.971  1.00  0.00           C
ATOM   2113  C37 POPEI  73      84.736 112.906  65.211  1.00  0.00           C
ATOM   2116  C38 POPEI  73      85.076 111.526  65.811  1.00  0.00           C
ATOM   2119  C39 POPEI  73      84.386 111.256  67.151  1.00  0.00           C
ATOM   2122 0C31 POPEI  73      82.856 111.256  67.061  1.00  0.00           C
ATOM   2125 1C31 POPEI  73      82.176 111.206  68.431  1.00  0.00           C
ATOM   2128 2C31 POPEI  73      80.656 111.416  68.291  1.00  0.00           C
ATOM   2131 3C31 POPEI  73      79.916 111.526  69.631  1.00  0.00           C
ATOM   2134 4C31 POPEI  73      80.316 112.746  70.491  1.00  0.00           C
ATOM   2137 5C31 POPEI  73      79.336 112.896  71.661  1.00  0.00           C
ATOM   2140 6C31 POPEI  73      79.676 114.016  72.651  1.00  0.00           C
ATOM   2144  NH3 POPEJ  74     112.436  25.226  98.231  1.00  0.00           N
ATOM   2148  C12 POPEJ  74     111.926  24.596  99.491  1.00  0.00           C
ATOM   2151  C11 POPEJ  74     110.686  23.716  99.271  1.00  0.00           C
ATOM   2154  P   POPEJ  74     108.886  22.616 100.881  1.00  0.00           P
ATOM   2155  O13 POPEJ  74     108.936  21.156 101.121  1.00  0.00           O
ATOM   2156  O14 POPEJ  74     108.256  23.486 101.921  1.00  0.00           O
ATOM   2157  O11 POPEJ  74     108.126  22.816  99.531  1.00  0.00           O
ATOM   2158  O12 POPEJ  74     110.346  23.116 100.521  1.00  0.00           O
ATOM   2159  C1  POPEJ  74     106.816  22.306  99.321  1.00  0.00           C
ATOM   2162  C2  POPEJ  74     106.426  22.566  97.851  1.00  0.00           C
ATOM   2164  O21 POPEJ  74     107.326  21.806  97.021  1.00  0.00           O
ATOM   2165  C21 POPEJ  74     106.856  21.526  95.811  1.00  0.00           C
ATOM   2166  O22 POPEJ  74     105.756  21.896  95.391  1.00  0.00           O
ATOM   2167  C22 POPEJ  74     107.926  20.706  95.061  1.00  0.00           C
ATOM   2170  C3  POPEJ  74     106.466  24.116  97.621  1.00  0.00           C
ATOM   2173  O31 POPEJ  74     106.496  24.566  96.241  1.00  0.00           O
ATOM   2174  C31 POPEJ  74     107.706  24.846  95.781  1.00  0.00           C
ATOM   2175  O32 POPEJ  74     108.766  24.506  96.301  1.00  0.00           O
ATOM   2176  C32 POPEJ  74     107.596  25.836  94.621  1.00  0.00           C
ATOM   2179  C23 POPEJ  74     107.416  20.126  93.721  1.00  0.00           C
ATOM   2182  C24 POPEJ  74     108.446  19.526  92.751  1.00  0.00           C
ATOM   2185  C25 POPEJ  74     107.726  18.926  91.531  1.00  0.00           C
ATOM   2188  C26 POPEJ  74     108.406  19.196  90.181  1.00  0.00           C
ATOM   2191  C27 POPEJ  74     107.586  18.616  89.021  1.00  0.00           C
ATOM   2194  C28 POPEJ  74     108.356  18.556  87.701  1.00  0.00           C
ATOM   2197  C29 POPEJ  74     107.666  17.616  86.731  1.00  0.00           C
ATOM   2199 0C21 POPEJ  74     107.156  17.906  85.521  1.00  0.00           C
ATOM   2201 1C21 POPEJ  74     107.126  19.236  84.821  1.00  0.00           C
ATOM   2204 2C21 POPEJ  74     105.686  19.676  84.511  1.00  0.00           C
ATOM   2207 3C21 POPEJ  74     105.616  20.986  83.711  1.00  0.00           C
ATOM   2210 4C21 POPEJ  74     105.056  20.816  82.291  1.00  0.00           C
ATOM   2213 5C21 POPEJ  74     104.986  22.156  81.551  1.00  0.00           C
ATOM   2216 6C21 POPEJ  74     104.576  22.016  80.071  1.00  0.00           C
ATOM   2219 7C21 POPEJ  74     104.946  23.276  79.281  1.00  0.00           C
ATOM   2222 8C21 POPEJ  74     104.716  23.156  77.781  1.00  0.00           C
ATOM   2226  C33 POPEJ  74     107.156  25.196  93.281  1.00  0.00           C
ATOM   2229  C34 POPEJ  74     107.346  26.166  92.111  1.00  0.00           C
ATOM   2232  C35 POPEJ  74     107.716  25.486  90.781  1.00  0.00           C
ATOM   2235  C36 POPEJ  74     107.706  26.496  89.621  1.00  0.00           C
ATOM   2238  C37 POPEJ  74     108.216  25.946  88.281  1.00  0.00           C
ATOM   2241  C38 POPEJ  74     109.096  26.946  87.501  1.00  0.00           C
ATOM   2244  C39 POPEJ  74     108.336  28.176  86.971  1.00  0.00           C
ATOM   2247 0C31 POPEJ  74     107.696  27.956  85.591  1.00  0.00           C
ATOM   2250 1C31 POPEJ  74     106.956  29.186  85.031  1.00  0.00           C
ATOM   2253 2C31 POPEJ  74     106.426  28.926  83.621  1.00  0.00           C
ATOM   2256 3C31 POPEJ  74     105.776  30.136  82.921  1.00  0.00           C
ATOM   2259 4C31 POPEJ  74     104.476  30.626  83.581  1.00  0.00           C
ATOM   2262 5C31 POPEJ  74     103.586  31.476  82.661  1.00  0.00           C
ATOM   2265 6C31 POPEJ  74     102.316  31.986  83.351  1.00  0.00           C
ATOM   2269  NH3 POPEK  75     128.568 103.286  57.591  1.00  0.00           N
ATOM   2273  C12 POPEK  75     128.358 102.766  56.191  1.00  0.00           C
ATOM   2276  C11 POPEK  75     127.198 101.736  56.051  1.00  0.00           C
ATOM   2279  P   POPEK  75     125.186 102.536  57.491  1.00  0.00           P
ATOM   2280  O13 POPEK  75     123.766 102.946  57.361  1.00  0.00           O
ATOM   2281  O14 POPEK  75     125.426 101.336  58.311  1.00  0.00           O
ATOM   2282  O11 POPEK  75     126.016 103.756  58.051  1.00  0.00           O
ATOM   2283  O12 POPEK  75     125.876 102.296  56.081  1.00  0.00           O
ATOM   2284  C1  POPEK  75     125.386 104.906  58.631  1.00  0.00           C
ATOM   2287  C2  POPEK  75     125.316 104.796  60.181  1.00  0.00           C
ATOM   2289  O21 POPEK  75     126.626 104.446  60.611  1.00  0.00           O
ATOM   2290  C21 POPEK  75     127.468 105.286  61.231  1.00  0.00           C
ATOM   2291  O22 POPEK  75     128.658 105.026  61.371  1.00  0.00           O
ATOM   2292  C22 POPEK  75     126.826 106.536  61.801  1.00  0.00           C
ATOM   2295  C3  POPEK  75     124.346 103.666  60.631  1.00  0.00           C
ATOM   2298  O31 POPEK  75     123.826 103.836  61.951  1.00  0.00           O
ATOM   2299  C31 POPEK  75     124.386 103.376  63.071  1.00  0.00           C
ATOM   2300  O32 POPEK  75     123.866 103.516  64.161  1.00  0.00           O
ATOM   2301  C32 POPEK  75     125.756 102.726  62.911  1.00  0.00           C
ATOM   2304  C23 POPEK  75     127.758 107.266  62.781  1.00  0.00           C
ATOM   2307  C24 POPEK  75     127.018 108.436  63.431  1.00  0.00           C
ATOM   2310  C25 POPEK  75     127.898 109.256  64.381  1.00  0.00           C
ATOM   2313  C26 POPEK  75     128.248 108.506  65.671  1.00  0.00           C
ATOM   2316  C27 POPEK  75     129.148 109.326  66.601  1.00  0.00           C
ATOM   2319  C28 POPEK  75     129.678 108.476  67.761  1.00  0.00           C
ATOM   2322  C29 POPEK  75     130.538 109.286  68.701  1.00  0.00           C
ATOM   2324 0C21 POPEK  75     130.378 109.366  70.031  1.00  0.00           C
ATOM   2326 1C21 POPEK  75     129.338 108.646  70.851  1.00  0.00           C
ATOM   2329 2C21 POPEK  75     129.518 108.816  72.381  1.00  0.00           C
ATOM   2332 3C21 POPEK  75     128.638 109.906  73.021  1.00  0.00           C
ATOM   2335 4C21 POPEK  75     128.828 111.336  72.471  1.00  0.00           C
ATOM   2338 5C21 POPEK  75     129.768 112.206  73.321  1.00  0.00           C
ATOM   2341 6C21 POPEK  75     129.078 112.746  74.581  1.00  0.00           C
ATOM   2344 7C21 POPEK  75     129.968 113.676  75.421  1.00  0.00           C
ATOM   2347 8C21 POPEK  75     129.268 114.186  76.681  1.00  0.00           C
ATOM   2351  C33 POPEK  75     126.216 102.016  64.211  1.00  0.00           C
ATOM   2354  C34 POPEK  75     127.738 102.086  64.361  1.00  0.00           C
ATOM   2357  C35 POPEK  75     128.228 101.696  65.761  1.00  0.00           C
ATOM   2360  C36 POPEK  75     127.828 102.716  66.841  1.00  0.00           C
ATOM   2363  C37 POPEK  75     128.208 102.276  68.251  1.00  0.00           C
ATOM   2366  C38 POPEK  75     127.608 103.206  69.321  1.00  0.00           C
ATOM   2369  C39 POPEK  75     127.358 102.466  70.641  1.00  0.00           C
ATOM   2372 0C31 POPEK  75     126.586 103.286  71.691  1.00  0.00           C
ATOM   2375 1C31 POPEK  75     125.936 102.366  72.731  1.00  0.00           C
ATOM   2378 2C31 POPEK  75     125.746 103.016  74.101  1.00  0.00           C
ATOM   2381 3C31 POPEK  75     124.556 103.976  74.161  1.00  0.00           C
ATOM   2384 4C31 POPEK  75     124.516 104.736  75.501  1.00  0.00           C
ATOM   2387 5C31 POPEK  75     123.206 105.496  75.711  1.00  0.00           C
ATOM   2390 6C31 POPEK  75     123.226 106.376  76.961  1.00  0.00           C
ATOM   2394  NH3 POPEL  76      88.406  27.956  58.161  1.00  0.00           N
ATOM   2398  C12 POPEL  76      87.386  28.746  57.391  1.00  0.00           C
ATOM   2401  C11 POPEL  76      86.446  29.456  58.371  1.00  0.00           C
ATOM   2404  P   POPEL  76      87.966  31.316  59.511  1.00  0.00           P
ATOM   2405  O13 POPEL  76      89.256  31.326  58.801  1.00  0.00           O
ATOM   2406  O14 POPEL  76      87.476  32.586  60.101  1.00  0.00           O
ATOM   2407  O11 POPEL  76      88.096  30.156  60.581  1.00  0.00           O
ATOM   2408  O12 POPEL  76      86.856  30.796  58.541  1.00  0.00           O
ATOM   2409  C1  POPEL  76      87.566  30.356  61.891  1.00  0.00           C
ATOM   2412  C2  POPEL  76      88.136  29.256  62.821  1.00  0.00           C
ATOM   2414  O21 POPEL  76      87.546  29.316  64.131  1.00  0.00           O
ATOM   2415  C21 POPEL  76      86.256  28.916  64.151  1.00  0.00           C
ATOM   2416  O22 POPEL  76      85.646  28.466  63.201  1.00  0.00           O
ATOM   2417  C22 POPEL  76      85.686  29.076  65.551  1.00  0.00           C
ATOM   2420  C3  POPEL  76      89.686  29.396  62.911  1.00  0.00           C
ATOM   2423  O31 POPEL  76      90.296  28.296  63.621  1.00  0.00           O
ATOM   2424  C31 POPEL  76      90.206  28.226  64.951  1.00  0.00           C
ATOM   2425  O32 POPEL  76      90.096  27.176  65.571  1.00  0.00           O
ATOM   2426  C32 POPEL  76      90.426  29.576  65.631  1.00  0.00           C
ATOM   2429  C23 POPEL  76      84.326  29.816  65.561  1.00  0.00           C
ATOM   2432  C24 POPEL  76      83.916  30.236  66.981  1.00  0.00           C
ATOM   2435  C25 POPEL  76      82.526  30.876  67.041  1.00  0.00           C
ATOM   2438  C26 POPEL  76      81.376  29.866  67.011  1.00  0.00           C
ATOM   2441  C27 POPEL  76      81.256  29.036  68.291  1.00  0.00           C
ATOM   2444  C28 POPEL  76      80.706  27.626  68.021  1.00  0.00           C
ATOM   2447  C29 POPEL  76      80.676  26.796  69.281  1.00  0.00           C
ATOM   2449 0C21 POPEL  76      79.686  26.836  70.201  1.00  0.00           C
ATOM   2451 1C21 POPEL  76      78.466  27.716  70.101  1.00  0.00           C
ATOM   2454 2C21 POPEL  76      77.406  27.456  71.191  1.00  0.00           C
ATOM   2457 3C21 POPEL  76      77.946  27.566  72.631  1.00  0.00           C
ATOM   2460 4C21 POPEL  76      76.836  27.616  73.681  1.00  0.00           C
ATOM   2463 5C21 POPEL  76      77.326  27.436  75.121  1.00  0.00           C
ATOM   2466 6C21 POPEL  76      77.946  26.056  75.381  1.00  0.00           C
ATOM   2469 7C21 POPEL  76      78.026  25.706  76.861  1.00  0.00           C
ATOM   2472 8C21 POPEL  76      78.916  24.496  77.161  1.00  0.00           C
ATOM   2476  C33 POPEL  76      90.776  29.466  67.141  1.00  0.00           C
ATOM   2479  C34 POPEL  76      90.686  30.836  67.821  1.00  0.00           C
ATOM   2482  C35 POPEL  76      90.376  30.786  69.331  1.00  0.00           C
ATOM   2485  C36 POPEL  76      88.926  30.366  69.611  1.00  0.00           C
ATOM   2488  C37 POPEL  76      88.536  30.606  71.081  1.00  0.00           C
ATOM   2491  C38 POPEL  76      87.076  30.226  71.381  1.00  0.00           C
ATOM   2494  C39 POPEL  76      86.626  30.726  72.761  1.00  0.00           C
ATOM   2497 0C31 POPEL  76      86.246  32.216  72.751  1.00  0.00           C
ATOM   2500 1C31 POPEL  76      86.176  32.836  74.151  1.00  0.00           C
ATOM   2503 2C31 POPEL  76      85.626  34.266  74.141  1.00  0.00           C
ATOM   2506 3C31 POPEL  76      84.086  34.326  74.051  1.00  0.00           C
ATOM   2509 4C31 POPEL  76      83.546  35.756  74.061  1.00  0.00           C
ATOM   2512 5C31 POPEL  76      82.016  35.836  74.061  1.00  0.00           C
ATOM   2515 6C31 POPEL  76      81.486  37.266  74.041  1.00  0.00           C
ATOM   2519  NH3 POPEM  77      34.076  87.876  55.301  1.00  0.00           N
ATOM   2523  C12 POPEM  77      34.306  86.406  55.591  1.00  0.00           C
ATOM   2526  C11 POPEM  77      35.746  86.146  56.061  1.00  0.00           C
ATOM   2529  P   POPEM  77      37.436  84.186  56.341  1.00  0.00           P
ATOM   2530  O13 POPEM  77      37.226  83.046  57.261  1.00  0.00           O
ATOM   2531  O14 POPEM  77      38.286  83.906  55.151  1.00  0.00           O
ATOM   2532  O11 POPEM  77      38.146  85.346  57.151  1.00  0.00           O
ATOM   2533  O12 POPEM  77      36.056  84.766  55.871  1.00  0.00           O
ATOM   2534  C1  POPEM  77      39.016  85.106  58.261  1.00  0.00           C
ATOM   2537  C2  POPEM  77      38.356  85.596  59.591  1.00  0.00           C
ATOM   2539  O21 POPEM  77      39.266  85.776  60.701  1.00  0.00           O
ATOM   2540  C21 POPEM  77      39.966  84.726  61.121  1.00  0.00           C
ATOM   2541  O22 POPEM  77      40.066  83.656  60.561  1.00  0.00           O
ATOM   2542  C22 POPEM  77      40.616  85.066  62.481  1.00  0.00           C
ATOM   2545  C3  POPEM  77      37.126  84.706  59.961  1.00  0.00           C
ATOM   2548  O31 POPEM  77      36.346  85.226  61.061  1.00  0.00           O
ATOM   2549  C31 POPEM  77      35.026  85.306  60.831  1.00  0.00           C
ATOM   2550  O32 POPEM  77      34.516  85.426  59.731  1.00  0.00           O
ATOM   2551  C32 POPEM  77      34.246  85.146  62.121  1.00  0.00           C
ATOM   2554  C23 POPEM  77      42.016  85.706  62.381  1.00  0.00           C
ATOM   2557  C24 POPEM  77      42.826  85.536  63.681  1.00  0.00           C
ATOM   2560  C25 POPEM  77      44.296  85.986  63.621  1.00  0.00           C
ATOM   2563  C26 POPEM  77      45.286  84.836  63.871  1.00  0.00           C
ATOM   2566  C27 POPEM  77      46.716  85.296  64.181  1.00  0.00           C
ATOM   2569  C28 POPEM  77      47.656  84.116  64.501  1.00  0.00           C
ATOM   2572  C29 POPEM  77      48.956  84.566  65.131  1.00  0.00           C
ATOM   2574 0C21 POPEM  77      50.216  84.216  64.811  1.00  0.00           C
ATOM   2576 1C21 POPEM  77      50.656  83.236  63.751  1.00  0.00           C
ATOM   2579 2C21 POPEM  77      51.766  82.276  64.221  1.00  0.00           C
ATOM   2582 3C21 POPEM  77      53.206  82.756  63.901  1.00  0.00           C
ATOM   2585 4C21 POPEM  77      53.526  84.166  64.401  1.00  0.00           C
ATOM   2588 5C21 POPEM  77      55.006  84.546  64.261  1.00  0.00           C
ATOM   2591 6C21 POPEM  77      55.246  86.026  64.571  1.00  0.00           C
ATOM   2594 7C21 POPEM  77      56.726  86.386  64.541  1.00  0.00           C
ATOM   2597 8C21 POPEM  77      57.006  87.836  64.951  1.00  0.00           C
ATOM   2601  C33 POPEM  77      33.426  83.846  62.031  1.00  0.00           C
ATOM   2604  C34 POPEM  77      32.976  83.306  63.391  1.00  0.00           C
ATOM   2607  C35 POPEM  77      31.866  84.126  64.061  1.00  0.00           C
ATOM   2610  C36 POPEM  77      31.046  83.286  65.041  1.00  0.00           C
ATOM   2613  C37 POPEM  77      30.416  84.136  66.151  1.00  0.00           C
ATOM   2616  C38 POPEM  77      29.396  83.346  66.981  1.00  0.00           C
ATOM   2619  C39 POPEM  77      28.806  84.176  68.131  1.00  0.00           C
ATOM   2622 0C31 POPEM  77      29.756  84.296  69.331  1.00  0.00           C
ATOM   2625 1C31 POPEM  77      29.146  85.136  70.461  1.00  0.00           C
ATOM   2628 2C31 POPEM  77      29.736  84.796  71.841  1.00  0.00           C
ATOM   2631 3C31 POPEM  77      29.006  85.536  72.971  1.00  0.00           C
ATOM   2634 4C31 POPEM  77      29.196  84.846  74.331  1.00  0.00           C
ATOM   2637 5C31 POPEM  77      28.346  85.466  75.441  1.00  0.00           C
ATOM   2640 6C31 POPEM  77      28.586  84.856  76.821  1.00  0.00           C
ATOM   2644  NH3 POPEN  78      50.306  11.866  97.091  1.00  0.00           N
ATOM   2648  C12 POPEN  78      50.276  11.996  98.581  1.00  0.00           C
ATOM   2651  C11 POPEN  78      51.196  10.936  99.231  1.00  0.00           C
ATOM   2654  P   POPEN  78      52.866   9.666  97.661  1.00  0.00           P
ATOM   2655  O13 POPEN  78      53.076   8.256  97.261  1.00  0.00           O
ATOM   2656  O14 POPEN  78      53.956  10.266  98.451  1.00  0.00           O
ATOM   2657  O11 POPEN  78      52.536  10.546  96.401  1.00  0.00           O
ATOM   2658  O12 POPEN  78      51.476   9.806  98.411  1.00  0.00           O
ATOM   2659  C1  POPEN  78      53.086  10.196  95.141  1.00  0.00           C
ATOM   2662  C2  POPEN  78      52.496  11.176  94.121  1.00  0.00           C
ATOM   2664  O21 POPEN  78      52.926  10.866  92.781  1.00  0.00           O
ATOM   2665  C21 POPEN  78      51.986  10.286  92.051  1.00  0.00           C
ATOM   2666  O22 POPEN  78      50.906   9.886  92.451  1.00  0.00           O
ATOM   2667  C22 POPEN  78      52.386  10.326  90.591  1.00  0.00           C
ATOM   2670  C3  POPEN  78      52.906  12.636  94.441  1.00  0.00           C
ATOM   2673  O31 POPEN  78      51.996  13.546  93.811  1.00  0.00           O
ATOM   2674  C31 POPEN  78      52.516  14.506  93.061  1.00  0.00           C
ATOM   2675  O32 POPEN  78      53.696  14.706  92.851  1.00  0.00           O
ATOM   2676  C32 POPEN  78      51.356  15.326  92.471  1.00  0.00           C
ATOM   2679  C23 POPEN  78      51.356   9.596  89.701  1.00  0.00           C
ATOM   2682  C24 POPEN  78      51.406  10.016  88.171  1.00  0.00           C
ATOM   2685  C25 POPEN  78      52.266  11.136  87.441  1.00  0.00           C
ATOM   2688  C26 POPEN  78      51.386  12.206  86.761  1.00  0.00           C
ATOM   2691  C27 POPEN  78      52.156  13.156  85.821  1.00  0.00           C
ATOM   2694  C28 POPEN  78      52.036  12.816  84.321  1.00  0.00           C
ATOM   2697  C29 POPEN  78      52.796  11.596  83.881  1.00  0.00           C
ATOM   2699 0C21 POPEN  78      53.236  11.356  82.641  1.00  0.00           C
ATOM   2701 1C21 POPEN  78      53.026  12.246  81.441  1.00  0.00           C
ATOM   2704 2C21 POPEN  78      53.676  11.646  80.181  1.00  0.00           C
ATOM   2707 3C21 POPEN  78      55.206  11.556  80.251  1.00  0.00           C
ATOM   2710 4C21 POPEN  78      55.796  10.426  79.391  1.00  0.00           C
ATOM   2713 5C21 POPEN  78      57.286  10.196  79.691  1.00  0.00           C
ATOM   2716 6C21 POPEN  78      58.196  10.416  78.471  1.00  0.00           C
ATOM   2719 7C21 POPEN  78      59.676  10.356  78.851  1.00  0.00           C
ATOM   2722 8C21 POPEN  78      60.616  10.636  77.671  1.00  0.00           C
ATOM   2726  C33 POPEN  78      51.696  16.056  91.151  1.00  0.00           C
ATOM   2729  C34 POPEN  78      51.386  15.216  89.891  1.00  0.00           C
ATOM   2732  C35 POPEN  78      51.656  15.976  88.581  1.00  0.00           C
ATOM   2735  C36 POPEN  78      53.146  16.176  88.261  1.00  0.00           C
ATOM   2738  C37 POPEN  78      53.376  16.636  86.811  1.00  0.00           C
ATOM   2741  C38 POPEN  78      54.816  17.046  86.481  1.00  0.00           C
ATOM   2744  C39 POPEN  78      55.056  17.116  84.961  1.00  0.00           C
ATOM   2747 0C31 POPEN  78      56.306  17.926  84.561  1.00  0.00           C
ATOM   2750 1C31 POPEN  78      56.456  18.006  83.031  1.00  0.00           C
ATOM   2753 2C31 POPEN  78      57.186  19.256  82.511  1.00  0.00           C
ATOM   2756 3C31 POPEN  78      58.706  19.226  82.641  1.00  0.00           C
ATOM   2759 4C31 POPEN  78      59.366  20.306  81.781  1.00  0.00           C
ATOM   2762 5C31 POPEN  78      60.886  20.126  81.631  1.00  0.00           C
ATOM   2765 6C31 POPEN  78      61.526  21.216  80.761  1.00  0.00           C
ATOM   2769  NH3 POPEO  79      64.046 103.426  96.971  1.00  0.00           N
ATOM   2773  C12 POPEO  79      65.306 102.716  96.591  1.00  0.00           C
ATOM   2776  C11 POPEO  79      66.236 102.596  97.821  1.00  0.00           C
ATOM   2779  P   POPEO  79      67.246 100.216  97.611  1.00  0.00           P
ATOM   2780  O13 POPEO  79      68.566  99.546  97.771  1.00  0.00           O
ATOM   2781  O14 POPEO  79      66.206  99.866  98.611  1.00  0.00           O
ATOM   2782  O11 POPEO  79      66.696  99.976  96.171  1.00  0.00           O
ATOM   2783  O12 POPEO  79      67.426 101.806  97.611  1.00  0.00           O
ATOM   2784  C1  POPEO  79      67.376  99.246  95.141  1.00  0.00           C
ATOM   2787  C2  POPEO  79      67.376  99.926  93.731  1.00  0.00           C
ATOM   2789  O21 POPEO  79      68.706  99.686  93.221  1.00  0.00           O
ATOM   2790  C21 POPEO  79      68.816  99.496  91.941  1.00  0.00           C
ATOM   2791  O22 POPEO  79      67.976  99.676  91.081  1.00  0.00           O
ATOM   2792  C22 POPEO  79      70.196  98.896  91.671  1.00  0.00           C
ATOM   2795  C3  POPEO  79      67.076 101.446  93.741  1.00  0.00           C
ATOM   2798  O31 POPEO  79      67.136 102.006  92.401  1.00  0.00           O
ATOM   2799  C31 POPEO  79      66.206 102.886  92.071  1.00  0.00           C
ATOM   2800  O32 POPEO  79      65.456 103.466  92.841  1.00  0.00           O
ATOM   2801  C32 POPEO  79      66.346 103.246  90.581  1.00  0.00           C
ATOM   2804  C23 POPEO  79      70.206  98.016  90.411  1.00  0.00           C
ATOM   2807  C24 POPEO  79      70.346  98.846  89.131  1.00  0.00           C
ATOM   2810  C25 POPEO  79      70.566  97.926  87.931  1.00  0.00           C
ATOM   2813  C26 POPEO  79      70.626  98.696  86.611  1.00  0.00           C
ATOM   2816  C27 POPEO  79      70.556  97.786  85.381  1.00  0.00           C
ATOM   2819  C28 POPEO  79      70.986  98.426  84.041  1.00  0.00           C
ATOM   2822  C29 POPEO  79      69.786  98.826  83.221  1.00  0.00           C
ATOM   2824 0C21 POPEO  79      69.516  98.406  81.971  1.00  0.00           C
ATOM   2826 1C21 POPEO  79      70.386  97.506  81.141  1.00  0.00           C
ATOM   2829 2C21 POPEO  79      70.006  97.476  79.651  1.00  0.00           C
ATOM   2832 3C21 POPEO  79      68.596  96.906  79.371  1.00  0.00           C
ATOM   2835 4C21 POPEO  79      68.266  96.836  77.861  1.00  0.00           C
ATOM   2838 5C21 POPEO  79      68.236  95.406  77.311  1.00  0.00           C
ATOM   2841 6C21 POPEO  79      66.976  94.626  77.721  1.00  0.00           C
ATOM   2844 7C21 POPEO  79      67.006  93.156  77.271  1.00  0.00           C
ATOM   2847 8C21 POPEO  79      65.806  92.336  77.751  1.00  0.00           C
ATOM   2851  C33 POPEO  79      65.066 103.796  89.901  1.00  0.00           C
ATOM   2854  C34 POPEO  79      64.226 102.726  89.171  1.00  0.00           C
ATOM   2857  C35 POPEO  79      64.366 102.696  87.631  1.00  0.00           C
ATOM   2860  C36 POPEO  79      63.066 102.266  86.911  1.00  0.00           C
ATOM   2863  C37 POPEO  79      63.136 102.416  85.391  1.00  0.00           C
ATOM   2866  C38 POPEO  79      61.776 102.356  84.691  1.00  0.00           C
ATOM   2869  C39 POPEO  79      61.876 102.686  83.191  1.00  0.00           C
ATOM   2872 0C31 POPEO  79      60.516 102.866  82.501  1.00  0.00           C
ATOM   2875 1C31 POPEO  79      60.646 103.396  81.061  1.00  0.00           C
ATOM   2878 2C31 POPEO  79      59.296 103.496  80.331  1.00  0.00           C
ATOM   2881 3C31 POPEO  79      59.416 104.006  78.881  1.00  0.00           C
ATOM   2884 4C31 POPEO  79      59.626 105.526  78.771  1.00  0.00           C
ATOM   2887 5C31 POPEO  79      59.606 106.006  77.311  1.00  0.00           C
ATOM   2890 6C31 POPEO  79      59.826 107.516  77.171  1.00  0.00           C
ATOM   2894  NH3 POPEP  80      23.636 119.416  58.221  1.00  0.00           N
ATOM   2898  C12 POPEP  80      22.276 118.786  58.181  1.00  0.00           C
ATOM   2901  C11 POPEP  80      21.966 118.196  56.781  1.00  0.00           C
ATOM   2904  P   POPEP  80      23.936 116.426  56.861  1.00  0.00           P
ATOM   2905  O13 POPEP  80      24.506 115.486  55.891  1.00  0.00           O
ATOM   2906  O14 POPEP  80      24.926 117.146  57.701  1.00  0.00           O
ATOM   2907  O11 POPEP  80      22.846 115.736  57.781  1.00  0.00           O
ATOM   2908  O12 POPEP  80      23.056 117.536  56.131  1.00  0.00           O
ATOM   2909  C1  POPEP  80      22.826 114.346  58.111  1.00  0.00           C
ATOM   2912  C2  POPEP  80      22.196 114.206  59.521  1.00  0.00           C
ATOM   2914  O21 POPEP  80      22.306 112.856  60.001  1.00  0.00           O
ATOM   2915  C21 POPEP  80      22.366 112.696  61.321  1.00  0.00           C
ATOM   2916  O22 POPEP  80      22.646 113.566  62.131  1.00  0.00           O
ATOM   2917  C22 POPEP  80      22.036 111.236  61.611  1.00  0.00           C
ATOM   2920  C3  POPEP  80      20.706 114.636  59.521  1.00  0.00           C
ATOM   2923  O31 POPEP  80      20.236 114.906  60.861  1.00  0.00           O
ATOM   2924  C31 POPEP  80      19.856 116.156  61.111  1.00  0.00           C
ATOM   2925  O32 POPEP  80      19.836 117.076  60.311  1.00  0.00           O
ATOM   2926  C32 POPEP  80      19.486 116.276  62.591  1.00  0.00           C
ATOM   2929  C23 POPEP  80      22.246 110.746  63.061  1.00  0.00           C
ATOM   2932  C24 POPEP  80      21.216 111.296  64.041  1.00  0.00           C
ATOM   2935  C25 POPEP  80      21.246 110.526  65.371  1.00  0.00           C
ATOM   2938  C26 POPEP  80      20.576 111.296  66.521  1.00  0.00           C
ATOM   2941  C27 POPEP  80      20.806 110.606  67.881  1.00  0.00           C
ATOM   2944  C28 POPEP  80      20.486 111.486  69.101  1.00  0.00           C
ATOM   2947  C29 POPEP  80      21.346 112.716  69.101  1.00  0.00           C
ATOM   2949 0C21 POPEP  80      22.486 112.926  69.781  1.00  0.00           C
ATOM   2951 1C21 POPEP  80      23.186 112.016  70.771  1.00  0.00           C
ATOM   2954 2C21 POPEP  80      23.436 112.826  72.061  1.00  0.00           C
ATOM   2957 3C21 POPEP  80      24.346 112.146  73.091  1.00  0.00           C
ATOM   2960 4C21 POPEP  80      24.736 113.156  74.181  1.00  0.00           C
ATOM   2963 5C21 POPEP  80      25.656 112.586  75.271  1.00  0.00           C
ATOM   2966 6C21 POPEP  80      24.886 112.036  76.481  1.00  0.00           C
ATOM   2969 7C21 POPEP  80      25.736 111.956  77.761  1.00  0.00           C
ATOM   2972 8C21 POPEP  80      24.946 111.476  78.981  1.00  0.00           C
ATOM   2976  C33 POPEP  80      20.716 116.586  63.461  1.00  0.00           C
ATOM   2979  C34 POPEP  80      20.356 117.076  64.871  1.00  0.00           C
ATOM   2982  C35 POPEP  80      21.516 116.896  65.861  1.00  0.00           C
ATOM   2985  C36 POPEP  80      21.146 117.296  67.291  1.00  0.00           C
ATOM   2988  C37 POPEP  80      22.186 116.826  68.321  1.00  0.00           C
ATOM   2991  C38 POPEP  80      21.846 117.206  69.771  1.00  0.00           C
ATOM   2994  C39 POPEP  80      20.506 116.626  70.281  1.00  0.00           C
ATOM   2997 0C31 POPEP  80      19.386 117.676  70.311  1.00  0.00           C
ATOM   3000 1C31 POPEP  80      18.056 117.146  70.851  1.00  0.00           C
ATOM   3003 2C31 POPEP  80      17.026 118.256  71.081  1.00  0.00           C
ATOM   3006 3C31 POPEP  80      15.686 117.696  71.571  1.00  0.00           C
ATOM   3009 4C31 POPEP  80      14.656 118.786  71.921  1.00  0.00           C
ATOM   3012 5C31 POPEP  80      13.396 118.196  72.571  1.00  0.00           C
ATOM   3015 6C31 POPEP  80      12.346 119.246  72.941  1.00  0.00           C
ATOM   3019  NH3 POPEQ  81      16.386  18.646 101.461  1.00  0.00           N
ATOM   3023  C12 POPEQ  81      14.996  19.196 101.311  1.00  0.00           C
ATOM   3026  C11 POPEQ  81      14.946  20.686 100.881  1.00  0.00           C
ATOM   3029  P   POPEQ  81      17.376  21.736 100.591  1.00  0.00           P
ATOM   3030  O13 POPEQ  81      17.896  23.096 100.871  1.00  0.00           O
ATOM   3031  O14 POPEQ  81      18.226  20.586 100.971  1.00  0.00           O
ATOM   3032  O11 POPEQ  81      16.916  21.556  99.091  1.00  0.00           O
ATOM   3033  O12 POPEQ  81      16.026  21.486 101.371  1.00  0.00           O
ATOM   3034  C1  POPEQ  81      17.806  21.356  98.001  1.00  0.00           C
ATOM   3037  C2  POPEQ  81      17.136  20.516  96.881  1.00  0.00           C
ATOM   3039  O21 POPEQ  81      18.146  20.176  95.891  1.00  0.00           O
ATOM   3040  C21 POPEQ  81      17.696  19.896  94.661  1.00  0.00           C
ATOM   3041  O22 POPEQ  81      17.536  20.696  93.771  1.00  0.00           O
ATOM   3042  C22 POPEQ  81      17.466  18.386  94.551  1.00  0.00           C
ATOM   3045  C3  POPEQ  81      15.896  21.246  96.311  1.00  0.00           C
ATOM   3048  O31 POPEQ  81      15.106  20.336  95.521  1.00  0.00           O
ATOM   3049  C31 POPEQ  81      14.326  20.726  94.501  1.00  0.00           C
ATOM   3050  O32 POPEQ  81      13.566  19.946  93.951  1.00  0.00           O
ATOM   3051  C32 POPEQ  81      14.396  22.226  94.181  1.00  0.00           C
ATOM   3054  C23 POPEQ  81      16.966  17.926  93.161  1.00  0.00           C
ATOM   3057  C24 POPEQ  81      16.676  16.416  93.151  1.00  0.00           C
ATOM   3060  C25 POPEQ  81      16.416  15.856  91.751  1.00  0.00           C
ATOM   3063  C26 POPEQ  81      17.586  16.026  90.761  1.00  0.00           C
ATOM   3066  C27 POPEQ  81      17.376  15.206  89.481  1.00  0.00           C
ATOM   3069  C28 POPEQ  81      18.296  15.626  88.311  1.00  0.00           C
ATOM   3072  C29 POPEQ  81      19.756  15.346  88.551  1.00  0.00           C
ATOM   3074 0C21 POPEQ  81      20.536  14.456  87.901  1.00  0.00           C
ATOM   3076 1C21 POPEQ  81      20.116  13.506  86.801  1.00  0.00           C
ATOM   3079 2C21 POPEQ  81      20.836  13.786  85.461  1.00  0.00           C
ATOM   3082 3C21 POPEQ  81      20.326  12.866  84.341  1.00  0.00           C
ATOM   3085 4C21 POPEQ  81      21.116  13.006  83.031  1.00  0.00           C
ATOM   3088 5C21 POPEQ  81      20.486  12.196  81.901  1.00  0.00           C
ATOM   3091 6C21 POPEQ  81      21.276  12.266  80.581  1.00  0.00           C
ATOM   3094 7C21 POPEQ  81      20.586  11.466  79.461  1.00  0.00           C
ATOM   3097 8C21 POPEQ  81      21.326  11.526  78.121  1.00  0.00           C
ATOM   3101  C33 POPEQ  81      13.526  22.636  92.961  1.00  0.00           C
ATOM   3104  C34 POPEQ  81      14.326  22.686  91.651  1.00  0.00           C
ATOM   3107  C35 POPEQ  81      15.206  21.456  91.381  1.00  0.00           C
ATOM   3110  C36 POPEQ  81      15.716  21.386  89.931  1.00  0.00           C
ATOM   3113  C37 POPEQ  81      16.686  20.216  89.691  1.00  0.00           C
ATOM   3116  C38 POPEQ  81      16.676  19.726  88.231  1.00  0.00           C
ATOM   3119  C39 POPEQ  81      16.746  20.856  87.201  1.00  0.00           C
ATOM   3122 0C31 POPEQ  81      16.586  20.356  85.761  1.00  0.00           C
ATOM   3125 1C31 POPEQ  81      16.486  21.536  84.781  1.00  0.00           C
ATOM   3128 2C31 POPEQ  81      16.346  21.106  83.311  1.00  0.00           C
ATOM   3131 3C31 POPEQ  81      17.396  20.066  82.891  1.00  0.00           C
ATOM   3134 4C31 POPEQ  81      17.636  19.946  81.381  1.00  0.00           C
ATOM   3137 5C31 POPEQ  81      16.376  19.866  80.511  1.00  0.00           C
ATOM   3140 6C31 POPEQ  81      16.696  19.906  79.011  1.00  0.00           C
ATOM   3144  NH3 POPER  82       3.376  74.146  97.641  1.00  0.00           N
ATOM   3148  C12 POPER  82       2.316  73.306  98.281  1.00  0.00           C
ATOM   3151  C11 POPER  82       1.396  74.206  99.131  1.00  0.00           C
ATOM   3154  P   POPER  82       0.926  76.596  98.101  1.00  0.00           P
ATOM   3155  O13 POPER  82      -0.174  77.406  98.691  1.00  0.00           O
ATOM   3156  O14 POPER  82       2.306  76.776  98.591  1.00  0.00           O
ATOM   3157  O11 POPER  82       0.946  76.656  96.521  1.00  0.00           O
ATOM   3158  O12 POPER  82       0.596  75.066  98.311  1.00  0.00           O
ATOM   3159  C1  POPER  82       2.176  76.846  95.801  1.00  0.00           C
ATOM   3162  C2  POPER  82       2.166  76.036  94.481  1.00  0.00           C
ATOM   3164  O21 POPER  82       3.496  75.936  93.921  1.00  0.00           O
ATOM   3165  C21 POPER  82       4.206  74.856  94.231  1.00  0.00           C
ATOM   3166  O22 POPER  82       3.886  74.006  95.041  1.00  0.00           O
ATOM   3167  C22 POPER  82       5.546  74.886  93.501  1.00  0.00           C
ATOM   3170  C3  POPER  82       1.246  76.736  93.441  1.00  0.00           C
ATOM   3173  O31 POPER  82       1.366  76.076  92.161  1.00  0.00           O
ATOM   3174  C31 POPER  82       2.166  76.666  91.271  1.00  0.00           C
ATOM   3175  O32 POPER  82       2.596  77.806  91.331  1.00  0.00           O
ATOM   3176  C32 POPER  82       2.426  75.666  90.161  1.00  0.00           C
ATOM   3179  C23 POPER  82       5.536  73.976  92.261  1.00  0.00           C
ATOM   3182  C24 POPER  82       6.906  73.856  91.581  1.00  0.00           C
ATOM   3185  C25 POPER  82       6.836  72.886  90.391  1.00  0.00           C
ATOM   3188  C26 POPER  82       8.146  72.776  89.601  1.00  0.00           C
ATOM   3191  C27 POPER  82       8.876  71.446  89.831  1.00  0.00           C
ATOM   3194  C28 POPER  82      10.216  71.336  89.071  1.00  0.00           C
ATOM   3197  C29 POPER  82      10.096  71.276  87.561  1.00  0.00           C
ATOM   3199 0C21 POPER  82      11.066  71.016  86.661  1.00  0.00           C
ATOM   3201 1C21 POPER  82      12.546  70.756  86.881  1.00  0.00           C
ATOM   3204 2C21 POPER  82      13.216  71.506  88.061  1.00  0.00           C
ATOM   3207 3C21 POPER  82      14.746  71.356  88.111  1.00  0.00           C
ATOM   3210 4C21 POPER  82      15.396  72.146  89.261  1.00  0.00           C
ATOM   3213 5C21 POPER  82      14.786  71.786  90.631  1.00  0.00           C
ATOM   3216 6C21 POPER  82      15.486  72.396  91.851  1.00  0.00           C
ATOM   3219 7C21 POPER  82      14.936  71.826  93.161  1.00  0.00           C
ATOM   3222 8C21 POPER  82      15.776  72.206  94.381  1.00  0.00           C
ATOM   3226  C33 POPER  82       3.286  76.216  89.001  1.00  0.00           C
ATOM   3229  C34 POPER  82       4.676  76.736  89.431  1.00  0.00           C
ATOM   3232  C35 POPER  82       5.836  76.216  88.571  1.00  0.00           C
ATOM   3235  C36 POPER  82       5.736  76.546  87.071  1.00  0.00           C
ATOM   3238  C37 POPER  82       6.696  75.716  86.211  1.00  0.00           C
ATOM   3241  C38 POPER  82       6.026  74.506  85.511  1.00  0.00           C
ATOM   3244  C39 POPER  82       5.406  73.496  86.491  1.00  0.00           C
ATOM   3247 0C31 POPER  82       4.666  72.326  85.831  1.00  0.00           C
ATOM   3250 1C31 POPER  82       5.606  71.266  85.241  1.00  0.00           C
ATOM   3253 2C31 POPER  82       4.836  69.966  84.921  1.00  0.00           C
ATOM   3256 3C31 POPER  82       5.716  68.826  84.381  1.00  0.00           C
ATOM   3259 4C31 POPER  82       6.766  68.306  85.381  1.00  0.00           C
ATOM   3262 5C31 POPER  82       8.216  68.576  84.941  1.00  0.00           C
ATOM   3265 6C31 POPER  82       9.266  67.976  85.881  1.00  0.00           C
ATOM   3269  NH3 POPES  83      23.186  12.676  56.471  1.00  0.00           N
ATOM   3273  C12 POPES  83      22.886  11.756  55.301  1.00  0.00           C
ATOM   3276  C11 POPES  83      23.756  10.486  55.231  1.00  0.00           C
ATOM   3279  P   POPES  83      24.106   8.436  53.561  1.00  0.00           P
ATOM   3280  O13 POPES  83      23.056   7.576  52.961  1.00  0.00           O
ATOM   3281  O14 POPES  83      25.276   8.686  52.701  1.00  0.00           O
ATOM   3282  O11 POPES  83      24.586   7.736  54.891  1.00  0.00           O
ATOM   3283  O12 POPES  83      23.436   9.786  54.031  1.00  0.00           O
ATOM   3284  C1  POPES  83      25.846   8.046  55.491  1.00  0.00           C
ATOM   3287  C2  POPES  83      26.216   6.926  56.491  1.00  0.00           C
ATOM   3289  O21 POPES  83      26.076   7.366  57.861  1.00  0.00           O
ATOM   3290  C21 POPES  83      27.016   8.156  58.331  1.00  0.00           C
ATOM   3291  O22 POPES  83      27.856   8.756  57.661  1.00  0.00           O
ATOM   3292  C22 POPES  83      26.966   8.146  59.851  1.00  0.00           C
ATOM   3295  C3  POPES  83      27.606   6.306  56.171  1.00  0.00           C
ATOM   3298  O31 POPES  83      28.006   5.356  57.181  1.00  0.00           O
ATOM   3299  C31 POPES  83      27.616   4.104  56.941  1.00  0.00           C
ATOM   3300  O32 POPES  83      27.206   3.674  55.881  1.00  0.00           O
ATOM   3301  C32 POPES  83      27.806   3.264  58.191  1.00  0.00           C
ATOM   3304  C23 POPES  83      27.856   7.026  60.451  1.00  0.00           C
ATOM   3307  C24 POPES  83      27.026   6.016  61.241  1.00  0.00           C
ATOM   3310  C25 POPES  83      26.486   6.556  62.571  1.00  0.00           C
ATOM   3313  C26 POPES  83      27.496   6.426  63.721  1.00  0.00           C
ATOM   3316  C27 POPES  83      26.846   6.556  65.111  1.00  0.00           C
ATOM   3319  C28 POPES  83      27.816   6.616  66.301  1.00  0.00           C
ATOM   3322  C29 POPES  83      28.926   5.596  66.251  1.00  0.00           C
ATOM   3324 0C21 POPES  83      29.506   4.976  67.291  1.00  0.00           C
ATOM   3326 1C21 POPES  83      29.186   5.146  68.751  1.00  0.00           C
ATOM   3329 2C21 POPES  83      30.336   4.686  69.681  1.00  0.00           C
ATOM   3332 3C21 POPES  83      30.776   3.224  69.441  1.00  0.00           C
ATOM   3335 4C21 POPES  83      31.056   2.404  70.711  1.00  0.00           C
ATOM   3338 5C21 POPES  83      32.236   2.904  71.561  1.00  0.00           C
ATOM   3341 6C21 POPES  83      32.506   1.944  72.731  1.00  0.00           C
ATOM   3344 7C21 POPES  83      33.656   2.384  73.651  1.00  0.00           C
ATOM   3347 8C21 POPES  83      33.846   1.474  74.861  1.00  0.00           C
ATOM   3351  C33 POPES  83      26.586   2.364  58.421  1.00  0.00           C
ATOM   3354  C34 POPES  83      26.736   1.514  59.691  1.00  0.00           C
ATOM   3357  C35 POPES  83      26.856   2.414  60.921  1.00  0.00           C
ATOM   3360  C36 POPES  83      26.686   1.714  62.271  1.00  0.00           C
ATOM   3363  C37 POPES  83      26.296   2.744  63.341  1.00  0.00           C
ATOM   3366  C38 POPES  83      27.146   2.694  64.611  1.00  0.00           C
ATOM   3369  C39 POPES  83      26.606   1.704  65.641  1.00  0.00           C
ATOM   3372 0C31 POPES  83      27.036   2.084  67.061  1.00  0.00           C
ATOM   3375 1C31 POPES  83      26.656   0.994  68.061  1.00  0.00           C
ATOM   3378 2C31 POPES  83      26.936   1.414  69.511  1.00  0.00           C
ATOM   3381 3C31 POPES  83      26.806   0.224  70.461  1.00  0.00           C
ATOM   3384 4C31 POPES  83      26.826   0.624  71.941  1.00  0.00           C
ATOM   3387 5C31 POPES  83      26.616  -0.596  72.831  1.00  0.00           C
ATOM   3390 6C31 POPES  83      26.356  -0.286  74.301  1.00  0.00           C
ATOM   3394  NH3 POPET  84     118.196 111.976  97.051  1.00  0.00           N
ATOM   3398  C12 POPET  84     118.576 110.536  97.291  1.00  0.00           C
ATOM   3401  C11 POPET  84     118.426 110.126  98.771  1.00  0.00           C
ATOM   3404  P   POPET  84     119.836 107.946  98.451  1.00  0.00           P
ATOM   3405  O13 POPET  84     120.226 106.826  99.331  1.00  0.00           O
ATOM   3406  O14 POPET  84     119.546 107.616  97.051  1.00  0.00           O
ATOM   3407  O11 POPET  84     120.976 109.046  98.521  1.00  0.00           O
ATOM   3408  O12 POPET  84     118.566 108.726  99.001  1.00  0.00           O
ATOM   3409  C1  POPET  84     122.286 108.816  97.971  1.00  0.00           C
ATOM   3412  C2  POPET  84     122.606 109.666  96.691  1.00  0.00           C
ATOM   3414  O21 POPET  84     121.496 109.586  95.801  1.00  0.00           O
ATOM   3415  C21 POPET  84     121.346 109.936  94.521  1.00  0.00           C
ATOM   3416  O22 POPET  84     120.346 109.646  93.871  1.00  0.00           O
ATOM   3417  C22 POPET  84     122.416 110.836  93.901  1.00  0.00           C
ATOM   3420  C3  POPET  84     123.956 109.176  96.091  1.00  0.00           C
ATOM   3423  O31 POPET  84     123.746 107.856  95.541  1.00  0.00           O
ATOM   3424  C31 POPET  84     124.396 107.606  94.411  1.00  0.00           C
ATOM   3425  O32 POPET  84     125.276 108.296  93.951  1.00  0.00           O
ATOM   3426  C32 POPET  84     123.796 106.386  93.721  1.00  0.00           C
ATOM   3429  C23 POPET  84     121.846 111.636  92.691  1.00  0.00           C
ATOM   3432  C24 POPET  84     121.736 110.856  91.351  1.00  0.00           C
ATOM   3435  C25 POPET  84     122.946 111.056  90.421  1.00  0.00           C
ATOM   3438  C26 POPET  84     122.816 110.356  89.051  1.00  0.00           C
ATOM   3441  C27 POPET  84     122.496 111.336  87.901  1.00  0.00           C
ATOM   3444  C28 POPET  84     122.266 110.676  86.521  1.00  0.00           C
ATOM   3447  C29 POPET  84     123.506 110.086  85.901  1.00  0.00           C
ATOM   3449 0C21 POPET  84     123.546 109.156  84.931  1.00  0.00           C
ATOM   3451 1C21 POPET  84     122.346 108.546  84.231  1.00  0.00           C
ATOM   3454 2C21 POPET  84     122.496 108.556  82.691  1.00  0.00           C
ATOM   3457 3C21 POPET  84     121.246 108.046  81.941  1.00  0.00           C
ATOM   3460 4C21 POPET  84     120.016 108.946  82.131  1.00  0.00           C
ATOM   3463 5C21 POPET  84     118.786 108.636  81.251  1.00  0.00           C
ATOM   3466 6C21 POPET  84     117.806 107.626  81.861  1.00  0.00           C
ATOM   3469 7C21 POPET  84     116.376 107.736  81.331  1.00  0.00           C
ATOM   3472 8C21 POPET  84     115.426 106.676  81.901  1.00  0.00           C
ATOM   3476  C33 POPET  84     123.106 106.786  92.391  1.00  0.00           C
ATOM   3479  C34 POPET  84     121.966 105.826  92.021  1.00  0.00           C
ATOM   3482  C35 POPET  84     122.396 104.436  91.521  1.00  0.00           C
ATOM   3485  C36 POPET  84     121.206 103.466  91.431  1.00  0.00           C
ATOM   3488  C37 POPET  84     121.456 102.256  90.511  1.00  0.00           C
ATOM   3491  C38 POPET  84     120.166 101.436  90.321  1.00  0.00           C
ATOM   3494  C39 POPET  84     120.256 100.396  89.201  1.00  0.00           C
ATOM   3497 0C31 POPET  84     118.876  99.796  88.891  1.00  0.00           C
ATOM   3500 1C31 POPET  84     118.896  98.736  87.771  1.00  0.00           C
ATOM   3503 2C31 POPET  84     117.496  98.226  87.381  1.00  0.00           C
ATOM   3506 3C31 POPET  84     116.626  99.316  86.721  1.00  0.00           C
ATOM   3509 4C31 POPET  84     115.206  98.866  86.381  1.00  0.00           C
ATOM   3512 5C31 POPET  84     114.376 100.016  85.791  1.00  0.00           C
ATOM   3515 6C31 POPET  84     112.906  99.676  85.571  1.00  0.00           C
ATOM   3519  NH3 POPEU  85      53.196 112.786  52.941  1.00  0.00           N
ATOM   3523  C12 POPEU  85      53.706 113.226  51.591  1.00  0.00           C
ATOM   3526  C11 POPEU  85      52.586 113.206  50.551  1.00  0.00           C
ATOM   3529  P   POPEU  85      50.326 111.916  50.221  1.00  0.00           P
ATOM   3530  O13 POPEU  85      50.036 110.546  49.731  1.00  0.00           O
ATOM   3531  O14 POPEU  85      50.056 113.046  49.331  1.00  0.00           O
ATOM   3532  O11 POPEU  85      49.526 112.196  51.521  1.00  0.00           O
ATOM   3533  O12 POPEU  85      51.786 112.036  50.761  1.00  0.00           O
ATOM   3534  C1  POPEU  85      48.586 111.276  52.051  1.00  0.00           C
ATOM   3537  C2  POPEU  85      48.066 111.876  53.361  1.00  0.00           C
ATOM   3539  O21 POPEU  85      49.196 112.046  54.231  1.00  0.00           O
ATOM   3540  C21 POPEU  85      49.016 112.846  55.251  1.00  0.00           C
ATOM   3541  O22 POPEU  85      48.196 113.746  55.321  1.00  0.00           O
ATOM   3542  C22 POPEU  85      50.066 112.526  56.321  1.00  0.00           C
ATOM   3545  C3  POPEU  85      46.956 110.986  53.991  1.00  0.00           C
ATOM   3548  O31 POPEU  85      47.496 109.956  54.851  1.00  0.00           O
ATOM   3549  C31 POPEU  85      47.386 110.166  56.161  1.00  0.00           C
ATOM   3550  O32 POPEU  85      46.946 111.186  56.671  1.00  0.00           O
ATOM   3551  C32 POPEU  85      47.966 109.036  56.991  1.00  0.00           C
ATOM   3554  C23 POPEU  85      49.716 113.056  57.731  1.00  0.00           C
ATOM   3557  C24 POPEU  85      50.576 112.376  58.801  1.00  0.00           C
ATOM   3560  C25 POPEU  85      50.236 112.736  60.251  1.00  0.00           C
ATOM   3563  C26 POPEU  85      51.086 111.906  61.221  1.00  0.00           C
ATOM   3566  C27 POPEU  85      51.046 112.336  62.701  1.00  0.00           C
ATOM   3569  C28 POPEU  85      51.716 111.276  63.591  1.00  0.00           C
ATOM   3572  C29 POPEU  85      52.036 111.776  64.981  1.00  0.00           C
ATOM   3574 0C21 POPEU  85      53.266 111.946  65.501  1.00  0.00           C
ATOM   3576 1C21 POPEU  85      54.576 111.686  64.791  1.00  0.00           C
ATOM   3579 2C21 POPEU  85      54.926 112.836  63.811  1.00  0.00           C
ATOM   3582 3C21 POPEU  85      56.316 112.706  63.181  1.00  0.00           C
ATOM   3585 4C21 POPEU  85      57.456 113.306  64.031  1.00  0.00           C
ATOM   3588 5C21 POPEU  85      57.406 114.836  64.081  1.00  0.00           C
ATOM   3591 6C21 POPEU  85      58.636 115.496  64.741  1.00  0.00           C
ATOM   3594 7C21 POPEU  85      58.646 115.356  66.261  1.00  0.00           C
ATOM   3597 8C21 POPEU  85      59.916 115.956  66.881  1.00  0.00           C
ATOM   3601  C33 POPEU  85      47.066 108.786  58.241  1.00  0.00           C
ATOM   3604  C34 POPEU  85      47.826 108.156  59.411  1.00  0.00           C
ATOM   3607  C35 POPEU  85      48.326 109.186  60.451  1.00  0.00           C
ATOM   3610  C36 POPEU  85      47.256 109.546  61.491  1.00  0.00           C
ATOM   3613  C37 POPEU  85      47.816 110.306  62.701  1.00  0.00           C
ATOM   3616  C38 POPEU  85      46.766 110.506  63.801  1.00  0.00           C
ATOM   3619  C39 POPEU  85      47.286 111.166  65.091  1.00  0.00           C
ATOM   3622 0C31 POPEU  85      48.316 110.336  65.881  1.00  0.00           C
ATOM   3625 1C31 POPEU  85      48.616 110.946  67.261  1.00  0.00           C
ATOM   3628 2C31 POPEU  85      49.926 110.456  67.901  1.00  0.00           C
ATOM   3631 3C31 POPEU  85      49.766 109.246  68.841  1.00  0.00           C
ATOM   3634 4C31 POPEU  85      49.386 109.606  70.291  1.00  0.00           C
ATOM   3637 5C31 POPEU  85      49.516 108.406  71.251  1.00  0.00           C
ATOM   3640 6C31 POPEU  85      48.206 107.956  71.891  1.00  0.00           C
ATOM   3644  NH3 POPEV  86      94.206   2.864  93.571  1.00  0.00           N
ATOM   3648  C12 POPEV  86      93.006   3.254  94.401  1.00  0.00           C
ATOM   3651  C11 POPEV  86      91.846   3.614  93.461  1.00  0.00           C
ATOM   3654  P   POPEV  86      89.776   2.384  94.491  1.00  0.00           P
ATOM   3655  O13 POPEV  86      88.366   2.754  94.701  1.00  0.00           O
ATOM   3656  O14 POPEV  86      90.436   1.764  95.661  1.00  0.00           O
ATOM   3657  O11 POPEV  86      89.886   1.494  93.181  1.00  0.00           O
ATOM   3658  O12 POPEV  86      90.576   3.684  94.101  1.00  0.00           O
ATOM   3659  C1  POPEV  86      88.686   1.154  92.461  1.00  0.00           C
ATOM   3662  C2  POPEV  86      88.936   1.044  90.931  1.00  0.00           C
ATOM   3664  O21 POPEV  86      87.786   0.444  90.311  1.00  0.00           O
ATOM   3665  C21 POPEV  86      87.716   0.734  89.011  1.00  0.00           C
ATOM   3666  O22 POPEV  86      88.366   1.584  88.431  1.00  0.00           O
ATOM   3667  C22 POPEV  86      86.796  -0.236  88.281  1.00  0.00           C
ATOM   3670  C3  POPEV  86      90.226   0.244  90.581  1.00  0.00           C
ATOM   3673  O31 POPEV  86      90.796   0.694  89.331  1.00  0.00           O
ATOM   3674  C31 POPEV  86      92.006   1.244  89.361  1.00  0.00           C
ATOM   3675  O32 POPEV  86      92.776   1.234  90.311  1.00  0.00           O
ATOM   3676  C32 POPEV  86      92.286   1.964  88.031  1.00  0.00           C
ATOM   3679  C23 POPEV  86      86.196   0.384  86.991  1.00  0.00           C
ATOM   3682  C24 POPEV  86      85.706  -0.686  86.011  1.00  0.00           C
ATOM   3685  C25 POPEV  86      84.556  -0.216  85.101  1.00  0.00           C
ATOM   3688  C26 POPEV  86      84.986   0.724  83.971  1.00  0.00           C
ATOM   3691  C27 POPEV  86      83.806   1.104  83.061  1.00  0.00           C
ATOM   3694  C28 POPEV  86      84.176   1.284  81.571  1.00  0.00           C
ATOM   3697  C29 POPEV  86      85.086   2.454  81.281  1.00  0.00           C
ATOM   3699 0C21 POPEV  86      85.146   3.094  80.101  1.00  0.00           C
ATOM   3701 1C21 POPEV  86      84.366   2.724  78.861  1.00  0.00           C
ATOM   3704 2C21 POPEV  86      85.116   3.024  77.551  1.00  0.00           C
ATOM   3707 3C21 POPEV  86      86.366   2.144  77.321  1.00  0.00           C
ATOM   3710 4C21 POPEV  86      86.916   2.314  75.901  1.00  0.00           C
ATOM   3713 5C21 POPEV  86      88.016   1.304  75.531  1.00  0.00           C
ATOM   3716 6C21 POPEV  86      88.216   1.204  74.011  1.00  0.00           C
ATOM   3719 7C21 POPEV  86      88.996  -0.036  73.571  1.00  0.00           C
ATOM   3722 8C21 POPEV  86      89.026  -0.196  72.051  1.00  0.00           C
ATOM   3726  C33 POPEV  86      91.116   2.834  87.491  1.00  0.00           C
ATOM   3729  C34 POPEV  86      91.626   4.134  86.861  1.00  0.00           C
ATOM   3732  C35 POPEV  86      90.546   4.986  86.171  1.00  0.00           C
ATOM   3735  C36 POPEV  86      91.156   6.326  85.741  1.00  0.00           C
ATOM   3738  C37 POPEV  86      90.326   7.116  84.721  1.00  0.00           C
ATOM   3741  C38 POPEV  86      91.026   8.436  84.321  1.00  0.00           C
ATOM   3744  C39 POPEV  86      91.066   9.446  85.471  1.00  0.00           C
ATOM   3747 0C31 POPEV  86      91.616  10.836  85.091  1.00  0.00           C
ATOM   3750 1C31 POPEV  86      91.676  11.766  86.321  1.00  0.00           C
ATOM   3753 2C31 POPEV  86      92.376  13.116  86.111  1.00  0.00           C
ATOM   3756 3C31 POPEV  86      93.906  13.046  86.161  1.00  0.00           C
ATOM   3759 4C31 POPEV  86      94.596  12.986  84.801  1.00  0.00           C
ATOM   3762 5C31 POPEV  86      96.126  12.916  84.941  1.00  0.00           C
ATOM   3765 6C31 POPEV  86      96.876  12.766  83.621  1.00  0.00           C
ATOM   3769  NH3 POPEW  87     102.206  32.396  99.901  1.00  0.00           N
ATOM   3773  C12 POPEW  87     102.076  30.956 100.301  1.00  0.00           C
ATOM   3776  C11 POPEW  87     101.266  30.206  99.241  1.00  0.00           C
ATOM   3779  P   POPEW  87     100.356  27.866  98.731  1.00  0.00           P
ATOM   3780  O13 POPEW  87     100.056  26.746  99.651  1.00  0.00           O
ATOM   3781  O14 POPEW  87      99.226  28.576  98.081  1.00  0.00           O
ATOM   3782  O11 POPEW  87     101.516  27.546  97.711  1.00  0.00           O
ATOM   3783  O12 POPEW  87     101.026  28.896  99.711  1.00  0.00           O
ATOM   3784  C1  POPEW  87     101.556  27.946  96.331  1.00  0.00           C
ATOM   3787  C2  POPEW  87     101.546  26.716  95.361  1.00  0.00           C
ATOM   3789  O21 POPEW  87     102.446  26.956  94.261  1.00  0.00           O
ATOM   3790  C21 POPEW  87     102.056  27.526  93.141  1.00  0.00           C
ATOM   3791  O22 POPEW  87     100.946  28.006  92.921  1.00  0.00           O
ATOM   3792  C22 POPEW  87     103.216  27.566  92.151  1.00  0.00           C
ATOM   3795  C3  POPEW  87     100.086  26.256  95.011  1.00  0.00           C
ATOM   3798  O31 POPEW  87     100.036  25.226  94.001  1.00  0.00           O
ATOM   3799  C31 POPEW  87      99.366  24.106  94.261  1.00  0.00           C
ATOM   3800  O32 POPEW  87      98.836  23.816  95.321  1.00  0.00           O
ATOM   3801  C32 POPEW  87      99.326  23.226  93.021  1.00  0.00           C
ATOM   3804  C23 POPEW  87     102.756  27.916  90.711  1.00  0.00           C
ATOM   3807  C24 POPEW  87     103.936  28.076  89.741  1.00  0.00           C
ATOM   3810  C25 POPEW  87     103.556  28.756  88.421  1.00  0.00           C
ATOM   3813  C26 POPEW  87     102.676  27.926  87.471  1.00  0.00           C
ATOM   3816  C27 POPEW  87     102.606  28.586  86.081  1.00  0.00           C
ATOM   3819  C28 POPEW  87     101.636  27.946  85.061  1.00  0.00           C
ATOM   3822  C29 POPEW  87     101.926  26.506  84.711  1.00  0.00           C
ATOM   3824 0C21 POPEW  87     102.596  26.046  83.631  1.00  0.00           C
ATOM   3826 1C21 POPEW  87     103.266  26.866  82.561  1.00  0.00           C
ATOM   3829 2C21 POPEW  87     102.596  26.786  81.171  1.00  0.00           C
ATOM   3832 3C21 POPEW  87     103.326  27.676  80.151  1.00  0.00           C
ATOM   3835 4C21 POPEW  87     102.786  27.606  78.711  1.00  0.00           C
ATOM   3838 5C21 POPEW  87     103.116  26.316  77.931  1.00  0.00           C
ATOM   3841 6C21 POPEW  87     102.796  26.456  76.431  1.00  0.00           C
ATOM   3844 7C21 POPEW  87     101.996  25.276  75.851  1.00  0.00           C
ATOM   3847 8C21 POPEW  87     101.576  25.486  74.381  1.00  0.00           C
ATOM   3851  C33 POPEW  87      98.386  23.786  91.921  1.00  0.00           C
ATOM   3854  C34 POPEW  87      99.016  23.736  90.511  1.00  0.00           C
ATOM   3857  C35 POPEW  87      98.056  24.196  89.401  1.00  0.00           C
ATOM   3860  C36 POPEW  87      97.396  23.026  88.651  1.00  0.00           C
ATOM   3863  C37 POPEW  87      96.266  23.446  87.701  1.00  0.00           C
ATOM   3866  C38 POPEW  87      95.726  22.276  86.861  1.00  0.00           C
ATOM   3869  C39 POPEW  87      96.656  21.946  85.681  1.00  0.00           C
ATOM   3872 0C31 POPEW  87      96.176  20.756  84.831  1.00  0.00           C
ATOM   3875 1C31 POPEW  87      97.276  20.316  83.851  1.00  0.00           C
ATOM   3878 2C31 POPEW  87      97.116  18.886  83.311  1.00  0.00           C
ATOM   3881 3C31 POPEW  87      98.466  18.156  83.171  1.00  0.00           C
ATOM   3884 4C31 POPEW  87      99.446  18.846  82.211  1.00  0.00           C
ATOM   3887 5C31 POPEW  87     100.856  18.236  82.241  1.00  0.00           C
ATOM   3890 6C31 POPEW  87     101.806  18.886  81.231  1.00  0.00           C
ATOM   3894  NH3 POPEX  88      57.166  83.326  96.971  1.00  0.00           N
ATOM   3898  C12 POPEX  88      58.206  83.366  98.041  1.00  0.00           C
ATOM   3901  C11 POPEX  88      58.656  81.936  98.381  1.00  0.00           C
ATOM   3904  P   POPEX  88      56.606  80.956  99.621  1.00  0.00           P
ATOM   3905  O13 POPEX  88      57.296  80.136 100.631  1.00  0.00           O
ATOM   3906  O14 POPEX  88      56.206  82.336  99.991  1.00  0.00           O
ATOM   3907  O11 POPEX  88      55.406  80.116  99.091  1.00  0.00           O
ATOM   3908  O12 POPEX  88      57.556  81.006  98.351  1.00  0.00           O
ATOM   3909  C1  POPEX  88      54.396  80.586  98.201  1.00  0.00           C
ATOM   3912  C2  POPEX  88      54.376  79.736  96.911  1.00  0.00           C
ATOM   3914  O21 POPEX  88      53.686  80.386  95.831  1.00  0.00           O
ATOM   3915  C21 POPEX  88      54.326  81.416  95.321  1.00  0.00           C
ATOM   3916  O22 POPEX  88      55.456  81.766  95.631  1.00  0.00           O
ATOM   3917  C22 POPEX  88      53.436  82.086  94.271  1.00  0.00           C
ATOM   3920  C3  POPEX  88      53.726  78.346  97.131  1.00  0.00           C
ATOM   3923  O31 POPEX  88      54.256  77.416  96.151  1.00  0.00           O
ATOM   3924  C31 POPEX  88      53.406  76.586  95.571  1.00  0.00           C
ATOM   3925  O32 POPEX  88      52.206  76.526  95.791  1.00  0.00           O
ATOM   3926  C32 POPEX  88      54.156  75.666  94.611  1.00  0.00           C
ATOM   3929  C23 POPEX  88      53.966  83.466  93.821  1.00  0.00           C
ATOM   3932  C24 POPEX  88      53.786  83.676  92.321  1.00  0.00           C
ATOM   3935  C25 POPEX  88      52.326  83.676  91.871  1.00  0.00           C
ATOM   3938  C26 POPEX  88      52.186  84.096  90.411  1.00  0.00           C
ATOM   3941  C27 POPEX  88      50.716  84.236  89.991  1.00  0.00           C
ATOM   3944  C28 POPEX  88      50.606  84.846  88.581  1.00  0.00           C
ATOM   3947  C29 POPEX  88      49.186  84.926  88.101  1.00  0.00           C
ATOM   3949 0C21 POPEX  88      48.726  84.966  86.841  1.00  0.00           C
ATOM   3951 1C21 POPEX  88      49.476  85.016  85.531  1.00  0.00           C
ATOM   3954 2C21 POPEX  88      50.976  85.366  85.521  1.00  0.00           C
ATOM   3957 3C21 POPEX  88      51.456  85.776  84.121  1.00  0.00           C
ATOM   3960 4C21 POPEX  88      52.966  86.056  84.081  1.00  0.00           C
ATOM   3963 5C21 POPEX  88      53.346  86.936  82.871  1.00  0.00           C
ATOM   3966 6C21 POPEX  88      54.596  86.446  82.141  1.00  0.00           C
ATOM   3969 7C21 POPEX  88      54.956  87.356  80.951  1.00  0.00           C
ATOM   3972 8C21 POPEX  88      56.036  86.766  80.051  1.00  0.00           C
ATOM   3976  C33 POPEX  88      53.746  75.826  93.131  1.00  0.00           C
ATOM   3979  C34 POPEX  88      52.516  75.016  92.741  1.00  0.00           C
ATOM   3982  C35 POPEX  88      52.696  73.486  92.831  1.00  0.00           C
ATOM   3985  C36 POPEX  88      51.716  72.756  91.901  1.00  0.00           C
ATOM   3988  C37 POPEX  88      51.606  71.256  92.161  1.00  0.00           C
ATOM   3991  C38 POPEX  88      50.576  70.606  91.221  1.00  0.00           C
ATOM   3994  C39 POPEX  88      49.896  69.346  91.771  1.00  0.00           C
ATOM   3997 0C31 POPEX  88      50.786  68.096  91.781  1.00  0.00           C
ATOM   4000 1C31 POPEX  88      49.956  66.846  92.101  1.00  0.00           C
ATOM   4003 2C31 POPEX  88      50.736  65.526  92.051  1.00  0.00           C
ATOM   4006 3C31 POPEX  88      51.046  65.076  90.611  1.00  0.00           C
ATOM   4009 4C31 POPEX  88      50.796  63.586  90.371  1.00  0.00           C
ATOM   4012 5C31 POPEX  88      50.906  63.226  88.881  1.00  0.00           C
ATOM   4015 6C31 POPEX  88      50.476  61.786  88.561  1.00  0.00           C
ATOM   4019  NH3 POPEY  89       2.906  21.356  59.091  1.00  0.00           N
ATOM   4023  C12 POPEY  89       2.086  20.166  58.671  1.00  0.00           C
ATOM   4026  C11 POPEY  89       2.586  19.506  57.361  1.00  0.00           C
ATOM   4029  P   POPEY  89       1.616  17.126  57.891  1.00  0.00           P
ATOM   4030  O13 POPEY  89       2.956  16.706  58.371  1.00  0.00           O
ATOM   4031  O14 POPEY  89       0.776  16.126  57.201  1.00  0.00           O
ATOM   4032  O11 POPEY  89       0.746  17.716  59.091  1.00  0.00           O
ATOM   4033  O12 POPEY  89       1.786  18.396  56.951  1.00  0.00           O
ATOM   4034  C1  POPEY  89       0.946  17.286  60.441  1.00  0.00           C
ATOM   4037  C2  POPEY  89       0.196  18.216  61.431  1.00  0.00           C
ATOM   4039  O21 POPEY  89       0.906  18.216  62.681  1.00  0.00           O
ATOM   4040  C21 POPEY  89       1.896  19.076  62.771  1.00  0.00           C
ATOM   4041  O22 POPEY  89       2.256  19.856  61.901  1.00  0.00           O
ATOM   4042  C22 POPEY  89       2.476  18.946  64.171  1.00  0.00           C
ATOM   4045  C3  POPEY  89      -1.304  17.826  61.681  1.00  0.00           C
ATOM   4048  O31 POPEY  89      -1.804  18.296  62.971  1.00  0.00           O
ATOM   4049  C31 POPEY  89      -1.624  17.406  63.951  1.00  0.00           C
ATOM   4050  O32 POPEY  89      -1.234  16.266  63.781  1.00  0.00           O
ATOM   4051  C32 POPEY  89      -1.974  17.986  65.321  1.00  0.00           C
ATOM   4054  C23 POPEY  89       3.556  19.966  64.591  1.00  0.00           C
ATOM   4057  C24 POPEY  89       3.016  21.276  65.171  1.00  0.00           C
ATOM   4060  C25 POPEY  89       2.246  21.116  66.501  1.00  0.00           C
ATOM   4063  C26 POPEY  89       2.276  22.396  67.351  1.00  0.00           C
ATOM   4066  C27 POPEY  89       1.396  22.356  68.611  1.00  0.00           C
ATOM   4069  C28 POPEY  89       2.026  21.586  69.791  1.00  0.00           C
ATOM   4072  C29 POPEY  89       1.076  21.506  70.961  1.00  0.00           C
ATOM   4074 0C21 POPEY  89       1.236  21.986  72.211  1.00  0.00           C
ATOM   4076 1C21 POPEY  89       2.426  22.736  72.761  1.00  0.00           C
ATOM   4079 2C21 POPEY  89       3.236  21.846  73.731  1.00  0.00           C
ATOM   4082 3C21 POPEY  89       4.476  22.566  74.301  1.00  0.00           C
ATOM   4085 4C21 POPEY  89       5.366  21.656  75.161  1.00  0.00           C
ATOM   4088 5C21 POPEY  89       4.846  21.446  76.591  1.00  0.00           C
ATOM   4091 6C21 POPEY  89       5.086  22.656  77.511  1.00  0.00           C
ATOM   4094 7C21 POPEY  89       4.516  22.436  78.921  1.00  0.00           C
ATOM   4097 8C21 POPEY  89       4.746  23.616  79.861  1.00  0.00           C
ATOM   4101  C33 POPEY  89      -1.504  17.076  66.501  1.00  0.00           C
ATOM   4104  C34 POPEY  89      -1.284  17.866  67.801  1.00  0.00           C
ATOM   4107  C35 POPEY  89      -0.644  17.046  68.951  1.00  0.00           C
ATOM   4110  C36 POPEY  89      -0.174  17.936  70.111  1.00  0.00           C
ATOM   4113  C37 POPEY  89       0.196  17.156  71.381  1.00  0.00           C
ATOM   4116  C38 POPEY  89       0.296  18.026  72.641  1.00  0.00           C
ATOM   4119  C39 POPEY  89       1.726  18.476  73.001  1.00  0.00           C
ATOM   4122 0C31 POPEY  89       2.476  17.456  73.881  1.00  0.00           C
ATOM   4125 1C31 POPEY  89       4.006  17.536  73.751  1.00  0.00           C
ATOM   4128 2C31 POPEY  89       4.736  16.306  74.301  1.00  0.00           C
ATOM   4131 3C31 POPEY  89       5.106  16.366  75.791  1.00  0.00           C
ATOM   4134 4C31 POPEY  89       3.916  16.386  76.751  1.00  0.00           C
ATOM   4137 5C31 POPEY  89       4.346  16.116  78.191  1.00  0.00           C
ATOM   4140 6C31 POPEY  89       3.206  16.136  79.211  1.00  0.00           C
ATOM   4144  NH3 POPEZ  90      72.506  61.616  56.751  1.00  0.00           N
ATOM   4148  C12 POPEZ  90      73.606  62.286  55.981  1.00  0.00           C
ATOM   4151  C11 POPEZ  90      74.946  61.626  56.291  1.00  0.00           C
ATOM   4154  P   POPEZ  90      77.456  61.736  55.651  1.00  0.00           P
ATOM   4155  O13 POPEZ  90      77.416  60.256  55.691  1.00  0.00           O
ATOM   4156  O14 POPEZ  90      78.296  62.366  54.611  1.00  0.00           O
ATOM   4157  O11 POPEZ  90      77.876  62.256  57.091  1.00  0.00           O
ATOM   4158  O12 POPEZ  90      75.946  62.206  55.461  1.00  0.00           O
ATOM   4159  C1  POPEZ  90      79.276  62.556  57.251  1.00  0.00           C
ATOM   4162  C2  POPEZ  90      79.536  63.476  58.471  1.00  0.00           C
ATOM   4164  O21 POPEZ  90      79.366  62.716  59.681  1.00  0.00           O
ATOM   4165  C21 POPEZ  90      80.416  62.626  60.471  1.00  0.00           C
ATOM   4166  O22 POPEZ  90      81.556  62.996  60.221  1.00  0.00           O
ATOM   4167  C22 POPEZ  90      79.946  62.116  61.811  1.00  0.00           C
ATOM   4170  C3  POPEZ  90      78.566  64.676  58.461  1.00  0.00           C
ATOM   4173  O31 POPEZ  90      78.966  65.676  59.431  1.00  0.00           O
ATOM   4174  C31 POPEZ  90      78.196  65.746  60.511  1.00  0.00           C
ATOM   4175  O32 POPEZ  90      77.276  64.996  60.781  1.00  0.00           O
ATOM   4176  C32 POPEZ  90      78.566  67.006  61.301  1.00  0.00           C
ATOM   4179  C23 POPEZ  90      80.946  62.506  62.921  1.00  0.00           C
ATOM   4182  C24 POPEZ  90      80.276  62.446  64.291  1.00  0.00           C
ATOM   4185  C25 POPEZ  90      80.276  61.036  64.901  1.00  0.00           C
ATOM   4188  C26 POPEZ  90      81.556  60.766  65.691  1.00  0.00           C
ATOM   4191  C27 POPEZ  90      81.376  59.636  66.701  1.00  0.00           C
ATOM   4194  C28 POPEZ  90      82.406  59.696  67.841  1.00  0.00           C
ATOM   4197  C29 POPEZ  90      81.886  58.906  69.011  1.00  0.00           C
ATOM   4199 0C21 POPEZ  90      81.676  59.356  70.261  1.00  0.00           C
ATOM   4201 1C21 POPEZ  90      82.016  60.716  70.811  1.00  0.00           C
ATOM   4204 2C21 POPEZ  90      82.436  60.576  72.291  1.00  0.00           C
ATOM   4207 3C21 POPEZ  90      82.986  61.866  72.911  1.00  0.00           C
ATOM   4210 4C21 POPEZ  90      83.396  61.646  74.371  1.00  0.00           C
ATOM   4213 5C21 POPEZ  90      84.206  62.806  74.981  1.00  0.00           C
ATOM   4216 6C21 POPEZ  90      85.666  62.806  74.521  1.00  0.00           C
ATOM   4219 7C21 POPEZ  90      86.516  63.876  75.231  1.00  0.00           C
ATOM   4222 8C21 POPEZ  90      87.996  63.786  74.871  1.00  0.00           C
ATOM   4226  C33 POPEZ  90      78.446  66.866  62.841  1.00  0.00           C
ATOM   4229  C34 POPEZ  90      79.656  66.176  63.481  1.00  0.00           C
ATOM   4232  C35 POPEZ  90      79.696  66.286  65.011  1.00  0.00           C
ATOM   4235  C36 POPEZ  90      78.576  65.486  65.711  1.00  0.00           C
ATOM   4238  C37 POPEZ  90      78.796  65.316  67.221  1.00  0.00           C
ATOM   4241  C38 POPEZ  90      77.776  66.086  68.071  1.00  0.00           C
ATOM   4244  C39 POPEZ  90      78.066  66.056  69.581  1.00  0.00           C
ATOM   4247 0C31 POPEZ  90      77.826  64.686  70.241  1.00  0.00           C
ATOM   4250 1C31 POPEZ  90      78.016  64.696  71.771  1.00  0.00           C
ATOM   4253 2C31 POPEZ  90      77.596  63.366  72.411  1.00  0.00           C
ATOM   4256 3C31 POPEZ  90      77.706  63.326  73.941  1.00  0.00           C
ATOM   4259 4C31 POPEZ  90      79.036  62.766  74.471  1.00  0.00           C
ATOM   4262 5C31 POPEZ  90      78.916  62.276  75.921  1.00  0.00           C
ATOM   4265 6C31 POPEZ  90      80.126  61.496  76.421  1.00  0.00           C
ATOM   4269  NH3 POPEa  91      48.746  97.586  95.421  1.00  0.00           N
ATOM   4273  C12 POPEa  91      49.216  97.966  96.781  1.00  0.00           C
ATOM   4276  C11 POPEa  91      48.216  98.946  97.411  1.00  0.00           C
ATOM   4279  P   POPEa  91      45.556  99.236  97.441  1.00  0.00           P
ATOM   4280  O13 POPEa  91      45.106  99.176  98.851  1.00  0.00           O
ATOM   4281  O14 POPEa  91      45.646 100.576  96.791  1.00  0.00           O
ATOM   4282  O11 POPEa  91      44.576  98.306  96.621  1.00  0.00           O
ATOM   4283  O12 POPEa  91      46.896  98.426  97.261  1.00  0.00           O
ATOM   4284  C1  POPEa  91      45.136  97.456  95.611  1.00  0.00           C
ATOM   4287  C2  POPEa  91      44.086  97.236  94.531  1.00  0.00           C
ATOM   4289  O21 POPEa  91      44.766  96.736  93.371  1.00  0.00           O
ATOM   4290  C21 POPEa  91      44.046  96.446  92.281  1.00  0.00           C
ATOM   4291  O22 POPEa  91      44.426  96.656  91.141  1.00  0.00           O
ATOM   4292  C22 POPEa  91      42.746  95.706  92.641  1.00  0.00           C
ATOM   4295  C3  POPEa  91      43.426  98.616  94.271  1.00  0.00           C
ATOM   4298  O31 POPEa  91      42.546  98.646  93.131  1.00  0.00           O
ATOM   4299  C31 POPEa  91      42.366  99.886  92.711  1.00  0.00           C
ATOM   4300  O32 POPEa  91      42.876 100.876  93.211  1.00  0.00           O
ATOM   4301  C32 POPEa  91      41.466  99.916  91.491  1.00  0.00           C
ATOM   4304  C23 POPEa  91      41.906  95.196  91.451  1.00  0.00           C
ATOM   4307  C24 POPEa  91      40.626  96.026  91.201  1.00  0.00           C
ATOM   4310  C25 POPEa  91      39.506  95.186  90.571  1.00  0.00           C
ATOM   4313  C26 POPEa  91      39.916  94.546  89.241  1.00  0.00           C
ATOM   4316  C27 POPEa  91      38.826  93.676  88.601  1.00  0.00           C
ATOM   4319  C28 POPEa  91      39.396  92.696  87.551  1.00  0.00           C
ATOM   4322  C29 POPEa  91      40.076  93.396  86.401  1.00  0.00           C
ATOM   4324 0C21 POPEa  91      40.146  92.956  85.141  1.00  0.00           C
ATOM   4326 1C21 POPEa  91      39.606  91.646  84.631  1.00  0.00           C
ATOM   4329 2C21 POPEa  91      39.946  91.416  83.151  1.00  0.00           C
ATOM   4332 3C21 POPEa  91      41.456  91.236  82.891  1.00  0.00           C
ATOM   4335 4C21 POPEa  91      41.866  91.536  81.441  1.00  0.00           C
ATOM   4338 5C21 POPEa  91      43.366  91.816  81.341  1.00  0.00           C
ATOM   4341 6C21 POPEa  91      43.786  92.496  80.041  1.00  0.00           C
ATOM   4344 7C21 POPEa  91      45.276  92.856  80.031  1.00  0.00           C
ATOM   4347 8C21 POPEa  91      45.706  93.636  78.781  1.00  0.00           C
ATOM   4351  C33 POPEa  91      41.626 101.216  90.681  1.00  0.00           C
ATOM   4354  C34 POPEa  91      40.296 101.566  90.021  1.00  0.00           C
ATOM   4357  C35 POPEa  91      40.356 102.696  88.981  1.00  0.00           C
ATOM   4360  C36 POPEa  91      41.336 102.376  87.851  1.00  0.00           C
ATOM   4363  C37 POPEa  91      40.996 103.096  86.551  1.00  0.00           C
ATOM   4366  C38 POPEa  91      42.056 102.836  85.481  1.00  0.00           C
ATOM   4369  C39 POPEa  91      41.586 103.176  84.061  1.00  0.00           C
ATOM   4372 0C31 POPEa  91      40.596 102.156  83.491  1.00  0.00           C
ATOM   4375 1C31 POPEa  91      40.626 102.116  81.961  1.00  0.00           C
ATOM   4378 2C31 POPEa  91      40.786 100.696  81.431  1.00  0.00           C
ATOM   4381 3C31 POPEa  91      41.046 100.666  79.921  1.00  0.00           C
ATOM   4384 4C31 POPEa  91      41.686  99.346  79.481  1.00  0.00           C
ATOM   4387 5C31 POPEa  91      41.796  99.256  77.961  1.00  0.00           C
ATOM   4390 6C31 POPEa  91      42.336  97.916  77.491  1.00  0.00           C
ATOM   4394  NH3 POPEb  92      27.866  57.866 100.461  1.00  0.00           N
ATOM   4398  C12 POPEb  92      28.916  58.366 101.421  1.00  0.00           C
ATOM   4401  C11 POPEb  92      29.236  57.346 102.541  1.00  0.00           C
ATOM   4404  P   POPEb  92      28.766  54.776 102.421  1.00  0.00           P
ATOM   4405  O13 POPEb  92      29.466  53.956 103.421  1.00  0.00           O
ATOM   4406  O14 POPEb  92      27.366  55.186 102.591  1.00  0.00           O
ATOM   4407  O11 POPEb  92      28.886  53.996 101.081  1.00  0.00           O
ATOM   4408  O12 POPEb  92      29.606  56.066 102.001  1.00  0.00           O
ATOM   4409  C1  POPEb  92      27.766  53.446 100.411  1.00  0.00           C
ATOM   4412  C2  POPEb  92      28.306  52.906  99.071  1.00  0.00           C
ATOM   4414  O21 POPEb  92      27.606  53.416  97.931  1.00  0.00           O
ATOM   4415  C21 POPEb  92      27.906  54.646  97.561  1.00  0.00           C
ATOM   4416  O22 POPEb  92      28.596  55.446  98.181  1.00  0.00           O
ATOM   4417  C22 POPEb  92      27.366  54.906  96.151  1.00  0.00           C
ATOM   4420  C3  POPEb  92      28.316  51.366  99.031  1.00  0.00           C
ATOM   4423  O31 POPEb  92      29.166  50.946  97.941  1.00  0.00           O
ATOM   4424  C31 POPEb  92      30.456  51.036  98.261  1.00  0.00           C
ATOM   4425  O32 POPEb  92      30.876  51.266  99.401  1.00  0.00           O
ATOM   4426  C32 POPEb  92      31.326  51.016  97.011  1.00  0.00           C
ATOM   4429  C23 POPEb  92      28.556  55.076  95.161  1.00  0.00           C
ATOM   4432  C24 POPEb  92      28.166  55.066  93.671  1.00  0.00           C
ATOM   4435  C25 POPEb  92      29.326  55.586  92.801  1.00  0.00           C
ATOM   4438  C26 POPEb  92      29.136  55.346  91.291  1.00  0.00           C
ATOM   4441  C27 POPEb  92      30.256  55.986  90.461  1.00  0.00           C
ATOM   4444  C28 POPEb  92      30.056  55.826  88.941  1.00  0.00           C
ATOM   4447  C29 POPEb  92      31.026  56.666  88.131  1.00  0.00           C
ATOM   4449 0C21 POPEb  92      31.516  56.386  86.901  1.00  0.00           C
ATOM   4451 1C21 POPEb  92      31.226  55.166  86.061  1.00  0.00           C
ATOM   4454 2C21 POPEb  92      30.186  55.406  84.951  1.00  0.00           C
ATOM   4457 3C21 POPEb  92      30.686  56.206  83.731  1.00  0.00           C
ATOM   4460 4C21 POPEb  92      29.666  56.126  82.581  1.00  0.00           C
ATOM   4463 5C21 POPEb  92      29.976  56.996  81.351  1.00  0.00           C
ATOM   4466 6C21 POPEb  92      29.006  56.646  80.211  1.00  0.00           C
ATOM   4469 7C21 POPEb  92      29.016  57.616  79.021  1.00  0.00           C
ATOM   4472 8C21 POPEb  92      28.096  57.196  77.861  1.00  0.00           C
ATOM   4476  C33 POPEb  92      32.166  49.736  96.971  1.00  0.00           C
ATOM   4479  C34 POPEb  92      33.236  49.766  95.871  1.00  0.00           C
ATOM   4482  C35 POPEb  92      34.006  48.446  95.781  1.00  0.00           C
ATOM   4485  C36 POPEb  92      33.126  47.326  95.211  1.00  0.00           C
ATOM   4488  C37 POPEb  92      33.886  46.036  94.891  1.00  0.00           C
ATOM   4491  C38 POPEb  92      32.966  44.906  94.391  1.00  0.00           C
ATOM   4494  C39 POPEb  92      32.356  45.166  93.011  1.00  0.00           C
ATOM   4497 0C31 POPEb  92      31.336  44.076  92.631  1.00  0.00           C
ATOM   4500 1C31 POPEb  92      30.716  44.286  91.241  1.00  0.00           C
ATOM   4503 2C31 POPEb  92      29.486  43.386  91.031  1.00  0.00           C
ATOM   4506 3C31 POPEb  92      29.626  42.366  89.891  1.00  0.00           C
ATOM   4509 4C31 POPEb  92      29.766  42.996  88.501  1.00  0.00           C
ATOM   4512 5C31 POPEb  92      29.676  41.946  87.381  1.00  0.00           C
ATOM   4515 6C31 POPEb  92      29.816  42.546  85.981  1.00  0.00           C
ATOM   4519  NH3 POPEc  93      35.726  34.016  55.141  1.00  0.00           N
ATOM   4523  C12 POPEc  93      36.416  34.486  56.391  1.00  0.00           C
ATOM   4526  C11 POPEc  93      37.086  35.886  56.221  1.00  0.00           C
ATOM   4529  P   POPEc  93      34.966  37.356  56.311  1.00  0.00           P
ATOM   4530  O13 POPEc  93      34.446  38.616  55.751  1.00  0.00           O
ATOM   4531  O14 POPEc  93      34.056  36.196  56.291  1.00  0.00           O
ATOM   4532  O11 POPEc  93      35.426  37.606  57.791  1.00  0.00           O
ATOM   4533  O12 POPEc  93      36.276  36.866  55.561  1.00  0.00           O
ATOM   4534  C1  POPEc  93      34.516  38.026  58.801  1.00  0.00           C
ATOM   4537  C2  POPEc  93      34.646  37.076  60.011  1.00  0.00           C
ATOM   4539  O21 POPEc  93      33.476  37.256  60.831  1.00  0.00           O
ATOM   4540  C21 POPEc  93      33.466  36.906  62.091  1.00  0.00           C
ATOM   4541  O22 POPEc  93      34.366  36.416  62.751  1.00  0.00           O
ATOM   4542  C22 POPEc  93      32.086  37.166  62.671  1.00  0.00           C
ATOM   4545  C3  POPEc  93      36.046  37.176  60.691  1.00  0.00           C
ATOM   4548  O31 POPEc  93      36.116  38.286  61.621  1.00  0.00           O
ATOM   4549  C31 POPEc  93      37.006  38.076  62.601  1.00  0.00           C
ATOM   4550  O32 POPEc  93      37.836  37.176  62.621  1.00  0.00           O
ATOM   4551  C32 POPEc  93      36.826  39.096  63.731  1.00  0.00           C
ATOM   4554  C23 POPEc  93      32.126  36.876  64.191  1.00  0.00           C
ATOM   4557  C24 POPEc  93      30.816  37.206  64.921  1.00  0.00           C
ATOM   4560  C25 POPEc  93      30.386  38.666  64.791  1.00  0.00           C
ATOM   4563  C26 POPEc  93      31.276  39.656  65.571  1.00  0.00           C
ATOM   4566  C27 POPEc  93      30.806  41.106  65.331  1.00  0.00           C
ATOM   4569  C28 POPEc  93      31.316  42.136  66.351  1.00  0.00           C
ATOM   4572  C29 POPEc  93      32.816  42.296  66.361  1.00  0.00           C
ATOM   4574 0C21 POPEc  93      33.566  42.656  67.411  1.00  0.00           C
ATOM   4576 1C21 POPEc  93      33.076  42.956  68.801  1.00  0.00           C
ATOM   4579 2C21 POPEc  93      34.076  42.466  69.861  1.00  0.00           C
ATOM   4582 3C21 POPEc  93      33.756  42.976  71.271  1.00  0.00           C
ATOM   4585 4C21 POPEc  93      32.476  42.376  71.881  1.00  0.00           C
ATOM   4588 5C21 POPEc  93      32.186  42.946  73.281  1.00  0.00           C
ATOM   4591 6C21 POPEc  93      31.526  41.946  74.241  1.00  0.00           C
ATOM   4594 7C21 POPEc  93      32.386  40.706  74.521  1.00  0.00           C
ATOM   4597 8C21 POPEc  93      32.056  40.026  75.851  1.00  0.00           C
ATOM   4601  C33 POPEc  93      36.226  38.536  65.051  1.00  0.00           C
ATOM   4604  C34 POPEc  93      35.946  39.696  66.031  1.00  0.00           C
ATOM   4607  C35 POPEc  93      35.176  39.316  67.301  1.00  0.00           C
ATOM   4610  C36 POPEc  93      36.036  38.706  68.421  1.00  0.00           C
ATOM   4613  C37 POPEc  93      35.276  38.736  69.761  1.00  0.00           C
ATOM   4616  C38 POPEc  93      35.666  37.646  70.771  1.00  0.00           C
ATOM   4619  C39 POPEc  93      35.036  37.906  72.151  1.00  0.00           C
ATOM   4622 0C31 POPEc  93      34.916  36.646  73.001  1.00  0.00           C
ATOM   4625 1C31 POPEc  93      34.236  36.916  74.351  1.00  0.00           C
ATOM   4628 2C31 POPEc  93      33.726  35.636  75.001  1.00  0.00           C
ATOM   4631 3C31 POPEc  93      32.896  35.876  76.281  1.00  0.00           C
ATOM   4634 4C31 POPEc  93      33.716  36.396  77.461  1.00  0.00           C
ATOM   4637 5C31 POPEc  93      32.986  36.156  78.791  1.00  0.00           C
ATOM   4640 6C31 POPEc  93      33.566  36.946  79.971  1.00  0.00           C
ATOM   4644  NH3 POPEd  94     128.428  41.266  57.141  1.00  0.00           N
ATOM   4648  C12 POPEd  94     127.558  40.116  56.671  1.00  0.00           C
ATOM   4651  C11 POPEd  94     127.878  38.766  57.331  1.00  0.00           C
ATOM   4654  P   POPEd  94     129.418  36.676  57.241  1.00  0.00           P
ATOM   4655  O13 POPEd  94     128.868  35.536  56.461  1.00  0.00           O
ATOM   4656  O14 POPEd  94     130.888  36.716  57.341  1.00  0.00           O
ATOM   4657  O11 POPEd  94     128.818  36.626  58.691  1.00  0.00           O
ATOM   4658  O12 POPEd  94     128.928  38.066  56.661  1.00  0.00           O
ATOM   4659  C1  POPEd  94     129.558  36.256  59.851  1.00  0.00           C
ATOM   4662  C2  POPEd  94     129.388  34.736  60.201  1.00  0.00           C
ATOM   4664  O21 POPEd  94     128.448  34.466  61.261  1.00  0.00           O
ATOM   4665  C21 POPEd  94     128.738  34.946  62.461  1.00  0.00           C
ATOM   4666  O22 POPEd  94     129.638  35.726  62.721  1.00  0.00           O
ATOM   4667  C22 POPEd  94     127.788  34.326  63.501  1.00  0.00           C
ATOM   4670  C3  POPEd  94     130.748  34.026  60.431  1.00  0.00           C
ATOM   4673  O31 POPEd  94     130.638  32.586  60.331  1.00  0.00           O
ATOM   4674  C31 POPEd  94     130.628  31.946  61.521  1.00  0.00           C
ATOM   4675  O32 POPEd  94     130.548  32.486  62.601  1.00  0.00           O
ATOM   4676  C32 POPEd  94     130.708  30.446  61.301  1.00  0.00           C
ATOM   4679  C23 POPEd  94     128.548  34.026  64.801  1.00  0.00           C
ATOM   4682  C24 POPEd  94     127.698  33.486  65.961  1.00  0.00           C
ATOM   4685  C25 POPEd  94     128.538  32.556  66.851  1.00  0.00           C
ATOM   4688  C26 POPEd  94     127.978  32.356  68.261  1.00  0.00           C
ATOM   4691  C27 POPEd  94     128.798  31.336  69.071  1.00  0.00           C
ATOM   4694  C28 POPEd  94     128.218  31.006  70.461  1.00  0.00           C
ATOM   4697  C29 POPEd  94     128.198  32.216  71.361  1.00  0.00           C
ATOM   4699 0C21 POPEd  94     128.758  32.306  72.591  1.00  0.00           C
ATOM   4701 1C21 POPEd  94     129.448  31.206  73.331  1.00  0.00           C
ATOM   4704 2C21 POPEd  94     129.428  31.406  74.861  1.00  0.00           C
ATOM   4707 3C21 POPEd  94     128.028  31.456  75.501  1.00  0.00           C
ATOM   4710 4C21 POPEd  94     127.348  30.086  75.611  1.00  0.00           C
ATOM   4713 5C21 POPEd  94     125.936  30.146  76.221  1.00  0.00           C
ATOM   4716 6C21 POPEd  94     125.876  30.826  77.601  1.00  0.00           C
ATOM   4719 7C21 POPEd  94     124.496  30.696  78.271  1.00  0.00           C
ATOM   4722 8C21 POPEd  94     124.386  31.486  79.581  1.00  0.00           C
ATOM   4726  C33 POPEd  94     131.988  29.816  61.891  1.00  0.00           C
ATOM   4729  C34 POPEd  94     131.658  28.596  62.771  1.00  0.00           C
ATOM   4732  C35 POPEd  94     131.108  29.006  64.151  1.00  0.00           C
ATOM   4735  C36 POPEd  94     130.208  27.926  64.771  1.00  0.00           C
ATOM   4738  C37 POPEd  94     130.318  27.876  66.301  1.00  0.00           C
ATOM   4741  C38 POPEd  94     129.248  26.996  66.961  1.00  0.00           C
ATOM   4744  C39 POPEd  94     129.398  26.996  68.491  1.00  0.00           C
ATOM   4747 0C31 POPEd  94     128.258  26.306  69.251  1.00  0.00           C
ATOM   4750 1C31 POPEd  94     128.458  26.436  70.771  1.00  0.00           C
ATOM   4753 2C31 POPEd  94     127.328  25.836  71.611  1.00  0.00           C
ATOM   4756 3C31 POPEd  94     127.808  24.766  72.601  1.00  0.00           C
ATOM   4759 4C31 POPEd  94     126.936  24.676  73.861  1.00  0.00           C
ATOM   4762 5C31 POPEd  94     127.358  23.546  74.811  1.00  0.00           C
ATOM   4765 6C31 POPEd  94     126.706  23.626  76.191  1.00  0.00           C
ATOM   4769  NH3 POPEe  95     108.256  55.206  55.611  1.00  0.00           N
ATOM   4773  C12 POPEe  95     107.016  54.366  55.371  1.00  0.00           C
ATOM   4776  C11 POPEe  95     105.726  55.046  55.881  1.00  0.00           C
ATOM   4779  P   POPEe  95     103.866  53.866  57.301  1.00  0.00           P
ATOM   4780  O13 POPEe  95     103.306  52.486  57.341  1.00  0.00           O
ATOM   4781  O14 POPEe  95     102.886  54.926  57.521  1.00  0.00           O
ATOM   4782  O11 POPEe  95     105.046  53.956  58.361  1.00  0.00           O
ATOM   4783  O12 POPEe  95     104.626  54.116  55.931  1.00  0.00           O
ATOM   4784  C1  POPEe  95     104.816  54.066  59.761  1.00  0.00           C
ATOM   4787  C2  POPEe  95     104.496  52.696  60.431  1.00  0.00           C
ATOM   4789  O21 POPEe  95     104.516  52.806  61.861  1.00  0.00           O
ATOM   4790  C21 POPEe  95     103.546  53.506  62.421  1.00  0.00           C
ATOM   4791  O22 POPEe  95     102.606  54.026  61.841  1.00  0.00           O
ATOM   4792  C22 POPEe  95     103.796  53.516  63.921  1.00  0.00           C
ATOM   4795  C3  POPEe  95     105.476  51.566  59.981  1.00  0.00           C
ATOM   4798  O31 POPEe  95     104.926  50.256  60.241  1.00  0.00           O
ATOM   4799  C31 POPEe  95     105.266  49.476  61.291  1.00  0.00           C
ATOM   4800  O32 POPEe  95     104.776  48.376  61.471  1.00  0.00           O
ATOM   4801  C32 POPEe  95     106.256  50.116  62.271  1.00  0.00           C
ATOM   4804  C23 POPEe  95     102.646  54.186  64.711  1.00  0.00           C
ATOM   4807  C24 POPEe  95     102.686  53.836  66.211  1.00  0.00           C
ATOM   4810  C25 POPEe  95     103.976  54.296  66.901  1.00  0.00           C
ATOM   4813  C26 POPEe  95     103.996  54.026  68.421  1.00  0.00           C
ATOM   4816  C27 POPEe  95     102.826  54.666  69.171  1.00  0.00           C
ATOM   4819  C28 POPEe  95     102.876  54.456  70.691  1.00  0.00           C
ATOM   4822  C29 POPEe  95     103.896  55.336  71.371  1.00  0.00           C
ATOM   4824 0C21 POPEe  95     103.646  56.466  72.051  1.00  0.00           C
ATOM   4826 1C21 POPEe  95     102.306  57.116  72.251  1.00  0.00           C
ATOM   4829 2C21 POPEe  95     101.766  56.906  73.681  1.00  0.00           C
ATOM   4832 3C21 POPEe  95     100.426  57.626  73.911  1.00  0.00           C
ATOM   4835 4C21 POPEe  95      99.786  57.336  75.271  1.00  0.00           C
ATOM   4838 5C21 POPEe  95     100.566  57.876  76.481  1.00  0.00           C
ATOM   4841 6C21 POPEe  95      99.836  57.586  77.801  1.00  0.00           C
ATOM   4844 7C21 POPEe  95     100.396  58.366  78.991  1.00  0.00           C
ATOM   4847 8C21 POPEe  95      99.736  57.996  80.321  1.00  0.00           C
ATOM   4851  C33 POPEe  95     106.146  49.476  63.671  1.00  0.00           C
ATOM   4854  C34 POPEe  95     106.556  50.396  64.831  1.00  0.00           C
ATOM   4857  C35 POPEe  95     106.396  49.686  66.181  1.00  0.00           C
ATOM   4860  C36 POPEe  95     106.406  50.586  67.431  1.00  0.00           C
ATOM   4863  C37 POPEe  95     106.326  49.706  68.691  1.00  0.00           C
ATOM   4866  C38 POPEe  95     105.946  50.456  69.981  1.00  0.00           C
ATOM   4869  C39 POPEe  95     106.986  51.496  70.431  1.00  0.00           C
ATOM   4872 0C31 POPEe  95     106.596  52.136  71.771  1.00  0.00           C
ATOM   4875 1C31 POPEe  95     107.666  53.096  72.301  1.00  0.00           C
ATOM   4878 2C31 POPEe  95     107.266  53.756  73.631  1.00  0.00           C
ATOM   4881 3C31 POPEe  95     108.416  54.566  74.231  1.00  0.00           C
ATOM   4884 4C31 POPEe  95     108.066  55.176  75.591  1.00  0.00           C
ATOM   4887 5C31 POPEe  95     109.296  55.306  76.501  1.00  0.00           C
ATOM   4890 6C31 POPEe  95     109.026  56.056  77.811  1.00  0.00           C
ATOM   4894  NH3 POPEf  96       7.546  71.246  54.861  1.00  0.00           N
ATOM   4898  C12 POPEf  96       6.056  71.516  55.041  1.00  0.00           C
ATOM   4901  C11 POPEf  96       5.226  71.236  53.771  1.00  0.00           C
ATOM   4904  P   POPEf  96       2.576  70.986  54.111  1.00  0.00           P
ATOM   4905  O13 POPEf  96       1.526  71.666  53.321  1.00  0.00           O
ATOM   4906  O14 POPEf  96       2.756  69.546  53.851  1.00  0.00           O
ATOM   4907  O11 POPEf  96       2.246  71.216  55.631  1.00  0.00           O
ATOM   4908  O12 POPEf  96       3.926  71.776  53.941  1.00  0.00           O
ATOM   4909  C1  POPEf  96       1.666  72.446  56.061  1.00  0.00           C
ATOM   4912  C2  POPEf  96       1.796  72.546  57.601  1.00  0.00           C
ATOM   4914  O21 POPEf  96       1.376  73.826  58.081  1.00  0.00           O
ATOM   4915  C21 POPEf  96       0.106  74.136  58.071  1.00  0.00           C
ATOM   4916  O22 POPEf  96      -0.814  73.426  57.701  1.00  0.00           O
ATOM   4917  C22 POPEf  96      -0.054  75.536  58.661  1.00  0.00           C
ATOM   4920  C3  POPEf  96       3.276  72.336  58.011  1.00  0.00           C
ATOM   4923  O31 POPEf  96       3.386  71.936  59.401  1.00  0.00           O
ATOM   4924  C31 POPEf  96       4.596  72.116  59.891  1.00  0.00           C
ATOM   4925  O32 POPEf  96       5.536  72.596  59.271  1.00  0.00           O
ATOM   4926  C32 POPEf  96       4.706  71.586  61.311  1.00  0.00           C
ATOM   4929  C23 POPEf  96      -1.454  75.786  59.281  1.00  0.00           C
ATOM   4932  C24 POPEf  96      -1.344  76.646  60.541  1.00  0.00           C
ATOM   4935  C25 POPEf  96      -2.676  77.166  61.081  1.00  0.00           C
ATOM   4938  C26 POPEf  96      -2.446  78.156  62.241  1.00  0.00           C
ATOM   4941  C27 POPEf  96      -3.036  79.546  61.941  1.00  0.00           C
ATOM   4944  C28 POPEf  96      -2.646  80.616  62.981  1.00  0.00           C
ATOM   4947  C29 POPEf  96      -1.214  81.066  62.931  1.00  0.00           C
ATOM   4949 0C21 POPEf  96      -0.764  82.336  63.031  1.00  0.00           C
ATOM   4951 1C21 POPEf  96      -1.574  83.596  63.201  1.00  0.00           C
ATOM   4954 2C21 POPEf  96      -2.586  83.706  64.371  1.00  0.00           C
ATOM   4957 3C21 POPEf  96      -1.954  83.676  65.771  1.00  0.00           C
ATOM   4960 4C21 POPEf  96      -2.996  83.936  66.881  1.00  0.00           C
ATOM   4963 5C21 POPEf  96      -2.356  84.026  68.281  1.00  0.00           C
ATOM   4966 6C21 POPEf  96      -2.656  85.346  69.011  1.00  0.00           C
ATOM   4969 7C21 POPEf  96      -1.784  85.556  70.261  1.00  0.00           C
ATOM   4972 8C21 POPEf  96      -1.984  86.896  70.971  1.00  0.00           C
ATOM   4976  C33 POPEf  96       3.486  71.876  62.221  1.00  0.00           C
ATOM   4979  C34 POPEf  96       3.816  71.446  63.651  1.00  0.00           C
ATOM   4982  C35 POPEf  96       2.596  71.286  64.571  1.00  0.00           C
ATOM   4985  C36 POPEf  96       3.026  70.886  65.991  1.00  0.00           C
ATOM   4988  C37 POPEf  96       1.876  70.356  66.841  1.00  0.00           C
ATOM   4991  C38 POPEf  96       2.216  70.256  68.331  1.00  0.00           C
ATOM   4994  C39 POPEf  96       1.766  71.496  69.101  1.00  0.00           C
ATOM   4997 0C31 POPEf  96       1.666  71.266  70.621  1.00  0.00           C
ATOM   5000 1C31 POPEf  96       1.046  72.476  71.331  1.00  0.00           C
ATOM   5003 2C31 POPEf  96       0.286  72.116  72.621  1.00  0.00           C
ATOM   5006 3C31 POPEf  96       1.186  71.736  73.801  1.00  0.00           C
ATOM   5009 4C31 POPEf  96       1.956  72.926  74.391  1.00  0.00           C
ATOM   5012 5C31 POPEf  96       2.646  72.576  75.721  1.00  0.00           C
ATOM   5015 6C31 POPEf  96       3.496  73.716  76.291  1.00  0.00           C
ATOM   5019  NH3 POPEg  97      52.806  37.906  94.751  1.00  0.00           N
ATOM   5023  C12 POPEg  97      54.036  37.406  94.051  1.00  0.00           C
ATOM   5026  C11 POPEg  97      55.026  36.816  95.071  1.00  0.00           C
ATOM   5029  P   POPEg  97      53.456  34.936  96.001  1.00  0.00           P
ATOM   5030  O13 POPEg  97      53.666  33.586  96.591  1.00  0.00           O
ATOM   5031  O14 POPEg  97      52.896  35.976  96.891  1.00  0.00           O
ATOM   5032  O11 POPEg  97      52.516  34.826  94.731  1.00  0.00           O
ATOM   5033  O12 POPEg  97      54.796  35.436  95.351  1.00  0.00           O
ATOM   5034  C1  POPEg  97      51.626  33.696  94.731  1.00  0.00           C
ATOM   5037  C2  POPEg  97      50.646  33.696  93.511  1.00  0.00           C
ATOM   5039  O21 POPEg  97      51.086  32.796  92.491  1.00  0.00           O
ATOM   5040  C21 POPEg  97      51.076  31.516  92.801  1.00  0.00           C
ATOM   5041  O22 POPEg  97      50.856  31.036  93.911  1.00  0.00           O
ATOM   5042  C22 POPEg  97      51.366  30.696  91.551  1.00  0.00           C
ATOM   5045  C3  POPEg  97      50.406  35.116  92.911  1.00  0.00           C
ATOM   5048  O31 POPEg  97      49.586  35.116  91.721  1.00  0.00           O
ATOM   5049  C31 POPEg  97      50.026  35.286  90.461  1.00  0.00           C
ATOM   5050  O32 POPEg  97      49.286  35.446  89.501  1.00  0.00           O
ATOM   5051  C32 POPEg  97      51.546  35.226  90.311  1.00  0.00           C
ATOM   5054  C23 POPEg  97      50.466  29.446  91.481  1.00  0.00           C
ATOM   5057  C24 POPEg  97      50.216  28.986  90.041  1.00  0.00           C
ATOM   5060  C25 POPEg  97      49.326  29.936  89.231  1.00  0.00           C
ATOM   5063  C26 POPEg  97      48.486  29.186  88.191  1.00  0.00           C
ATOM   5066  C27 POPEg  97      47.766  30.106  87.191  1.00  0.00           C
ATOM   5069  C28 POPEg  97      46.336  29.646  86.811  1.00  0.00           C
ATOM   5072  C29 POPEg  97      46.216  28.186  86.441  1.00  0.00           C
ATOM   5074 0C21 POPEg  97      45.276  27.626  85.661  1.00  0.00           C
ATOM   5076 1C21 POPEg  97      44.136  28.326  84.961  1.00  0.00           C
ATOM   5079 2C21 POPEg  97      44.226  28.246  83.421  1.00  0.00           C
ATOM   5082 3C21 POPEg  97      44.186  26.816  82.841  1.00  0.00           C
ATOM   5085 4C21 POPEg  97      45.576  26.226  82.541  1.00  0.00           C
ATOM   5088 5C21 POPEg  97      45.556  24.906  81.761  1.00  0.00           C
ATOM   5091 6C21 POPEg  97      44.646  23.846  82.391  1.00  0.00           C
ATOM   5094 7C21 POPEg  97      44.936  22.416  81.911  1.00  0.00           C
ATOM   5097 8C21 POPEg  97      44.116  21.366  82.661  1.00  0.00           C
ATOM   5101  C33 POPEg  97      52.026  35.476  88.861  1.00  0.00           C
ATOM   5104  C34 POPEg  97      53.466  34.976  88.661  1.00  0.00           C
ATOM   5107  C35 POPEg  97      54.156  35.546  87.421  1.00  0.00           C
ATOM   5110  C36 POPEg  97      55.556  34.946  87.231  1.00  0.00           C
ATOM   5113  C37 POPEg  97      56.396  35.696  86.181  1.00  0.00           C
ATOM   5116  C38 POPEg  97      57.816  35.126  86.051  1.00  0.00           C
ATOM   5119  C39 POPEg  97      58.016  34.136  84.891  1.00  0.00           C
ATOM   5122 0C31 POPEg  97      57.986  34.796  83.491  1.00  0.00           C
ATOM   5125 1C31 POPEg  97      56.736  34.446  82.681  1.00  0.00           C
ATOM   5128 2C31 POPEg  97      56.716  35.076  81.281  1.00  0.00           C
ATOM   5131 3C31 POPEg  97      57.596  34.356  80.251  1.00  0.00           C
ATOM   5134 4C31 POPEg  97      57.336  34.836  78.821  1.00  0.00           C
ATOM   5137 5C31 POPEg  97      57.986  33.946  77.761  1.00  0.00           C
ATOM   5140 6C31 POPEg  97      57.566  34.306  76.331  1.00  0.00           C
ATOM   5144  NH3 POPEh  98      73.996  93.086  97.811  1.00  0.00           N
ATOM   5148  C12 POPEh  98      73.036  92.496  98.821  1.00  0.00           C
ATOM   5151  C11 POPEh  98      71.546  92.696  98.451  1.00  0.00           C
ATOM   5154  P   POPEh  98      71.256  92.656  95.881  1.00  0.00           P
ATOM   5155  O13 POPEh  98      70.776  94.046  95.991  1.00  0.00           O
ATOM   5156  O14 POPEh  98      72.696  92.496  95.561  1.00  0.00           O
ATOM   5157  O11 POPEh  98      70.346  91.796  94.911  1.00  0.00           O
ATOM   5158  O12 POPEh  98      71.086  91.986  97.291  1.00  0.00           O
ATOM   5159  C1  POPEh  98      70.996  90.876  94.001  1.00  0.00           C
ATOM   5162  C2  POPEh  98      69.936  90.056  93.221  1.00  0.00           C
ATOM   5164  O21 POPEh  98      70.596  89.236  92.231  1.00  0.00           O
ATOM   5165  C21 POPEh  98      70.856  89.706  91.021  1.00  0.00           C
ATOM   5166  O22 POPEh  98      70.696  90.846  90.641  1.00  0.00           O
ATOM   5167  C22 POPEh  98      71.456  88.636  90.111  1.00  0.00           C
ATOM   5170  C3  POPEh  98      68.846  91.056  92.711  1.00  0.00           C
ATOM   5173  O31 POPEh  98      68.056  90.556  91.621  1.00  0.00           O
ATOM   5174  C31 POPEh  98      66.846  90.086  91.921  1.00  0.00           C
ATOM   5175  O32 POPEh  98      66.406  90.006  93.061  1.00  0.00           O
ATOM   5176  C32 POPEh  98      66.226  89.506  90.661  1.00  0.00           C
ATOM   5179  C23 POPEh  98      72.016  89.296  88.821  1.00  0.00           C
ATOM   5182  C24 POPEh  98      72.726  88.356  87.841  1.00  0.00           C
ATOM   5185  C25 POPEh  98      71.766  87.576  86.931  1.00  0.00           C
ATOM   5188  C26 POPEh  98      71.286  88.296  85.661  1.00  0.00           C
ATOM   5191  C27 POPEh  98      70.726  87.286  84.641  1.00  0.00           C
ATOM   5194  C28 POPEh  98      69.796  87.886  83.571  1.00  0.00           C
ATOM   5197  C29 POPEh  98      70.396  89.006  82.761  1.00  0.00           C
ATOM   5199 0C21 POPEh  98      71.156  88.876  81.661  1.00  0.00           C
ATOM   5201 1C21 POPEh  98      71.626  87.576  81.041  1.00  0.00           C
ATOM   5204 2C21 POPEh  98      70.976  87.196  79.701  1.00  0.00           C
ATOM   5207 3C21 POPEh  98      71.546  87.966  78.501  1.00  0.00           C
ATOM   5210 4C21 POPEh  98      70.966  87.486  77.161  1.00  0.00           C
ATOM   5213 5C21 POPEh  98      69.576  88.066  76.881  1.00  0.00           C
ATOM   5216 6C21 POPEh  98      68.966  87.496  75.591  1.00  0.00           C
ATOM   5219 7C21 POPEh  98      67.746  88.286  75.121  1.00  0.00           C
ATOM   5222 8C21 POPEh  98      67.146  87.746  73.821  1.00  0.00           C
ATOM   5226  C33 POPEh  98      67.316  88.956  89.701  1.00  0.00           C
ATOM   5229  C34 POPEh  98      66.806  87.966  88.651  1.00  0.00           C
ATOM   5232  C35 POPEh  98      67.966  87.296  87.911  1.00  0.00           C
ATOM   5235  C36 POPEh  98      67.626  85.946  87.271  1.00  0.00           C
ATOM   5238  C37 POPEh  98      66.896  86.056  85.921  1.00  0.00           C
ATOM   5241  C38 POPEh  98      66.466  84.676  85.361  1.00  0.00           C
ATOM   5244  C39 POPEh  98      67.626  83.676  85.311  1.00  0.00           C
ATOM   5247 0C31 POPEh  98      67.256  82.336  84.661  1.00  0.00           C
ATOM   5250 1C31 POPEh  98      68.366  81.296  84.801  1.00  0.00           C
ATOM   5253 2C31 POPEh  98      68.136  80.056  83.941  1.00  0.00           C
ATOM   5256 3C31 POPEh  98      69.206  78.976  84.161  1.00  0.00           C
ATOM   5259 4C31 POPEh  98      69.086  77.836  83.141  1.00  0.00           C
ATOM   5262 5C31 POPEh  98      69.876  76.586  83.531  1.00  0.00           C
ATOM   5265 6C31 POPEh  98      69.776  75.476  82.491  1.00  0.00           C
ATOM   5269  NH3 POPEi  99      71.616  29.346  58.061  1.00  0.00           N
ATOM   5273  C12 POPEi  99      71.786  27.886  57.711  1.00  0.00           C
ATOM   5276  C11 POPEi  99      71.166  26.946  58.771  1.00  0.00           C
ATOM   5279  P   POPEi  99      70.266  24.766  57.611  1.00  0.00           P
ATOM   5280  O13 POPEi  99      69.356  25.706  56.921  1.00  0.00           O
ATOM   5281  O14 POPEi  99      70.766  23.596  56.861  1.00  0.00           O
ATOM   5282  O11 POPEi  99      69.396  24.136  58.751  1.00  0.00           O
ATOM   5283  O12 POPEi  99      71.386  25.576  58.421  1.00  0.00           O
ATOM   5284  C1  POPEi  99      69.746  23.956  60.101  1.00  0.00           C
ATOM   5287  C2  POPEi  99      68.706  24.706  60.961  1.00  0.00           C
ATOM   5289  O21 POPEi  99      69.066  24.946  62.341  1.00  0.00           O
ATOM   5290  C21 POPEi  99      69.846  24.106  63.001  1.00  0.00           C
ATOM   5291  O22 POPEi  99      70.216  23.016  62.661  1.00  0.00           O
ATOM   5292  C22 POPEi  99      70.166  24.756  64.351  1.00  0.00           C
ATOM   5295  C3  POPEi  99      67.286  24.056  60.811  1.00  0.00           C
ATOM   5298  O31 POPEi  99      66.776  23.576  62.071  1.00  0.00           O
ATOM   5299  C31 POPEi  99      66.196  22.386  62.081  1.00  0.00           C
ATOM   5300  O32 POPEi  99      65.816  21.776  61.091  1.00  0.00           O
ATOM   5301  C32 POPEi  99      65.946  21.986  63.541  1.00  0.00           C
ATOM   5304  C23 POPEi  99      71.096  23.896  65.221  1.00  0.00           C
ATOM   5307  C24 POPEi  99      71.356  24.556  66.591  1.00  0.00           C
ATOM   5310  C25 POPEi  99      72.366  23.776  67.451  1.00  0.00           C
ATOM   5313  C26 POPEi  99      71.806  22.486  68.091  1.00  0.00           C
ATOM   5316  C27 POPEi  99      72.936  21.516  68.441  1.00  0.00           C
ATOM   5319  C28 POPEi  99      72.516  20.176  69.071  1.00  0.00           C
ATOM   5322  C29 POPEi  99      72.076  20.276  70.511  1.00  0.00           C
ATOM   5324 0C21 POPEi  99      72.746  19.876  71.601  1.00  0.00           C
ATOM   5326 1C21 POPEi  99      74.136  19.276  71.661  1.00  0.00           C
ATOM   5329 2C21 POPEi  99      75.046  19.996  72.681  1.00  0.00           C
ATOM   5332 3C21 POPEi  99      74.706  19.686  74.151  1.00  0.00           C
ATOM   5335 4C21 POPEi  99      75.676  20.346  75.141  1.00  0.00           C
ATOM   5338 5C21 POPEi  99      75.586  19.766  76.561  1.00  0.00           C
ATOM   5341 6C21 POPEi  99      76.766  20.196  77.451  1.00  0.00           C
ATOM   5344 7C21 POPEi  99      76.786  19.496  78.811  1.00  0.00           C
ATOM   5347 8C21 POPEi  99      78.196  19.096  79.281  1.00  0.00           C
ATOM   5351  C33 POPEi  99      66.676  20.696  63.981  1.00  0.00           C
ATOM   5354  C34 POPEi  99      68.036  20.956  64.651  1.00  0.00           C
ATOM   5357  C35 POPEi  99      67.946  21.486  66.091  1.00  0.00           C
ATOM   5360  C36 POPEi  99      68.416  20.456  67.141  1.00  0.00           C
ATOM   5363  C37 POPEi  99      68.136  20.836  68.601  1.00  0.00           C
ATOM   5366  C38 POPEi  99      68.316  19.596  69.491  1.00  0.00           C
ATOM   5369  C39 POPEi  99      68.256  19.806  71.011  1.00  0.00           C
ATOM   5372 0C31 POPEi  99      66.846  19.986  71.581  1.00  0.00           C
ATOM   5375 1C31 POPEi  99      66.746  19.426  73.021  1.00  0.00           C
ATOM   5378 2C31 POPEi  99      65.666  20.106  73.881  1.00  0.00           C
ATOM   5381 3C31 POPEi  99      65.526  19.486  75.281  1.00  0.00           C
ATOM   5384 4C31 POPEi  99      66.836  19.476  76.091  1.00  0.00           C
ATOM   5387 5C31 POPEi  99      66.706  18.906  77.511  1.00  0.00           C
ATOM   5390 6C31 POPEi  99      68.056  18.796  78.221  1.00  0.00           C
ATOM   5394  NH3 POPEj 100      64.926  36.586  57.821  1.00  0.00           N
ATOM   5398  C12 POPEj 100      66.336  36.096  58.091  1.00  0.00           C
ATOM   5401  C11 POPEj 100      67.336  36.596  57.031  1.00  0.00           C
ATOM   5404  P   POPEj 100      69.836  36.436  56.321  1.00  0.00           P
ATOM   5405  O13 POPEj 100      70.696  35.246  56.111  1.00  0.00           O
ATOM   5406  O14 POPEj 100      69.256  37.046  55.111  1.00  0.00           O
ATOM   5407  O11 POPEj 100      70.736  37.486  57.081  1.00  0.00           O
ATOM   5408  O12 POPEj 100      68.656  36.106  57.331  1.00  0.00           O
ATOM   5409  C1  POPEj 100      70.176  38.636  57.731  1.00  0.00           C
ATOM   5412  C2  POPEj 100      69.926  38.386  59.241  1.00  0.00           C
ATOM   5414  O21 POPEj 100      69.856  39.676  59.881  1.00  0.00           O
ATOM   5415  C21 POPEj 100      69.316  39.706  61.091  1.00  0.00           C
ATOM   5416  O22 POPEj 100      68.706  38.806  61.641  1.00  0.00           O
ATOM   5417  C22 POPEj 100      69.596  41.086  61.671  1.00  0.00           C
ATOM   5420  C3  POPEj 100      71.056  37.536  59.881  1.00  0.00           C
ATOM   5423  O31 POPEj 100      70.726  37.066  61.211  1.00  0.00           O
ATOM   5424  C31 POPEj 100      69.826  36.096  61.231  1.00  0.00           C
ATOM   5425  O32 POPEj 100      69.476  35.426  60.281  1.00  0.00           O
ATOM   5426  C32 POPEj 100      69.296  35.906  62.641  1.00  0.00           C
ATOM   5429  C23 POPEj 100      68.686  41.486  62.851  1.00  0.00           C
ATOM   5432  C24 POPEj 100      69.426  41.536  64.201  1.00  0.00           C
ATOM   5435  C25 POPEj 100      69.596  40.176  64.881  1.00  0.00           C
ATOM   5438  C26 POPEj 100      70.256  40.326  66.261  1.00  0.00           C
ATOM   5441  C27 POPEj 100      70.586  38.986  66.921  1.00  0.00           C
ATOM   5444  C28 POPEj 100      71.276  39.146  68.291  1.00  0.00           C
ATOM   5447  C29 POPEj 100      70.346  39.626  69.381  1.00  0.00           C
ATOM   5449 0C21 POPEj 100      70.266  39.166  70.641  1.00  0.00           C
ATOM   5451 1C21 POPEj 100      71.086  38.066  71.271  1.00  0.00           C
ATOM   5454 2C21 POPEj 100      70.276  37.166  72.221  1.00  0.00           C
ATOM   5457 3C21 POPEj 100      69.906  37.816  73.561  1.00  0.00           C
ATOM   5460 4C21 POPEj 100      69.046  36.896  74.451  1.00  0.00           C
ATOM   5463 5C21 POPEj 100      69.736  35.596  74.891  1.00  0.00           C
ATOM   5466 6C21 POPEj 100      68.846  34.756  75.811  1.00  0.00           C
ATOM   5469 7C21 POPEj 100      69.566  33.596  76.521  1.00  0.00           C
ATOM   5472 8C21 POPEj 100      68.726  32.996  77.661  1.00  0.00           C
ATOM   5476  C33 POPEj 100      69.716  34.526  63.191  1.00  0.00           C
ATOM   5479  C34 POPEj 100      68.826  34.086  64.361  1.00  0.00           C
ATOM   5482  C35 POPEj 100      69.006  34.896  65.641  1.00  0.00           C
ATOM   5485  C36 POPEj 100      70.396  34.746  66.291  1.00  0.00           C
ATOM   5488  C37 POPEj 100      70.466  35.346  67.701  1.00  0.00           C
ATOM   5491  C38 POPEj 100      71.026  34.386  68.761  1.00  0.00           C
ATOM   5494  C39 POPEj 100      69.966  33.476  69.391  1.00  0.00           C
ATOM   5497 0C31 POPEj 100      69.916  33.616  70.921  1.00  0.00           C
ATOM   5500 1C31 POPEj 100      68.656  33.006  71.541  1.00  0.00           C
ATOM   5503 2C31 POPEj 100      67.426  33.916  71.431  1.00  0.00           C
ATOM   5506 3C31 POPEj 100      66.096  33.166  71.341  1.00  0.00           C
ATOM   5509 4C31 POPEj 100      65.896  32.096  72.431  1.00  0.00           C
ATOM   5512 5C31 POPEj 100      64.516  31.436  72.331  1.00  0.00           C
ATOM   5515 6C31 POPEj 100      64.346  30.206  73.221  1.00  0.00           C
ATOM   5519  NH3 POPEk 101       4.026  61.736  98.131  1.00  0.00           N
ATOM   5523  C12 POPEk 101       4.566  61.226  99.441  1.00  0.00           C
ATOM   5526  C11 POPEk 101       5.846  61.996  99.851  1.00  0.00           C
ATOM   5529  P   POPEk 101       7.846  60.476  99.031  1.00  0.00           P
ATOM   5530  O13 POPEk 101       7.916  59.966 100.411  1.00  0.00           O
ATOM   5531  O14 POPEk 101       9.106  60.606  98.251  1.00  0.00           O
ATOM   5532  O11 POPEk 101       6.916  59.496  98.221  1.00  0.00           O
ATOM   5533  O12 POPEk 101       6.956  61.796  98.961  1.00  0.00           O
ATOM   5534  C1  POPEk 101       6.516  59.716  96.861  1.00  0.00           C
ATOM   5537  C2  POPEk 101       7.426  58.956  95.861  1.00  0.00           C
ATOM   5539  O21 POPEk 101       6.626  58.696  94.701  1.00  0.00           O
ATOM   5540  C21 POPEk 101       7.086  58.736  93.441  1.00  0.00           C
ATOM   5541  O22 POPEk 101       6.496  58.226  92.511  1.00  0.00           O
ATOM   5542  C22 POPEk 101       8.386  59.506  93.251  1.00  0.00           C
ATOM   5545  C3  POPEk 101       7.916  57.606  96.471  1.00  0.00           C
ATOM   5548  O31 POPEk 101       8.676  56.786  95.551  1.00  0.00           O
ATOM   5549  C31 POPEk 101       8.016  55.786  94.971  1.00  0.00           C
ATOM   5550  O32 POPEk 101       6.856  55.486  95.201  1.00  0.00           O
ATOM   5551  C32 POPEk 101       8.906  55.106  93.931  1.00  0.00           C
ATOM   5554  C23 POPEk 101       8.756  59.656  91.751  1.00  0.00           C
ATOM   5557  C24 POPEk 101       9.776  60.766  91.491  1.00  0.00           C
ATOM   5560  C25 POPEk 101      10.046  60.996  90.001  1.00  0.00           C
ATOM   5563  C26 POPEk 101      10.766  59.826  89.321  1.00  0.00           C
ATOM   5566  C27 POPEk 101      11.156  60.136  87.871  1.00  0.00           C
ATOM   5569  C28 POPEk 101      11.916  58.986  87.181  1.00  0.00           C
ATOM   5572  C29 POPEk 101      11.026  57.896  86.631  1.00  0.00           C
ATOM   5574 0C21 POPEk 101      10.946  57.516  85.341  1.00  0.00           C
ATOM   5576 1C21 POPEk 101      11.736  58.086  84.191  1.00  0.00           C
ATOM   5579 2C21 POPEk 101      10.946  59.146  83.401  1.00  0.00           C
ATOM   5582 3C21 POPEk 101      11.856  60.006  82.521  1.00  0.00           C
ATOM   5585 4C21 POPEk 101      11.056  60.916  81.571  1.00  0.00           C
ATOM   5588 5C21 POPEk 101      11.926  61.976  80.901  1.00  0.00           C
ATOM   5591 6C21 POPEk 101      11.096  62.906  80.011  1.00  0.00           C
ATOM   5594 7C21 POPEk 101      11.946  63.936  79.251  1.00  0.00           C
ATOM   5597 8C21 POPEk 101      11.076  64.856  78.391  1.00  0.00           C
ATOM   5601  C33 POPEk 101       8.146  54.846  92.611  1.00  0.00           C
ATOM   5604  C34 POPEk 101       9.016  54.356  91.451  1.00  0.00           C
ATOM   5607  C35 POPEk 101       8.216  54.306  90.131  1.00  0.00           C
ATOM   5610  C36 POPEk 101       9.006  53.776  88.921  1.00  0.00           C
ATOM   5613  C37 POPEk 101       8.136  53.746  87.651  1.00  0.00           C
ATOM   5616  C38 POPEk 101       8.736  52.976  86.471  1.00  0.00           C
ATOM   5619  C39 POPEk 101       9.876  53.716  85.781  1.00  0.00           C
ATOM   5622 0C31 POPEk 101      10.326  53.046  84.471  1.00  0.00           C
ATOM   5625 1C31 POPEk 101      11.326  53.916  83.681  1.00  0.00           C
ATOM   5628 2C31 POPEk 101      11.836  53.276  82.381  1.00  0.00           C
ATOM   5631 3C31 POPEk 101      10.726  52.706  81.471  1.00  0.00           C
ATOM   5634 4C31 POPEk 101      10.556  51.186  81.611  1.00  0.00           C
ATOM   5637 5C31 POPEk 101       9.256  50.676  80.971  1.00  0.00           C
ATOM   5640 6C31 POPEk 101       9.136  49.156  80.981  1.00  0.00           C
ATOM   5644  NH3 POPEl 102      12.576   8.316  57.601  1.00  0.00           N
ATOM   5648  C12 POPEl 102      13.586   7.466  58.331  1.00  0.00           C
ATOM   5651  C11 POPEl 102      14.586   8.306  59.161  1.00  0.00           C
ATOM   5654  P   POPEl 102      14.616  10.696  58.121  1.00  0.00           P
ATOM   5655  O13 POPEl 102      14.316  10.716  56.671  1.00  0.00           O
ATOM   5656  O14 POPEl 102      13.456  10.836  59.031  1.00  0.00           O
ATOM   5657  O11 POPEl 102      15.786  11.716  58.431  1.00  0.00           O
ATOM   5658  O12 POPEl 102      15.276   9.296  58.381  1.00  0.00           O
ATOM   5659  C1  POPEl 102      16.376  11.826  59.741  1.00  0.00           C
ATOM   5662  C2  POPEl 102      16.276  13.286  60.261  1.00  0.00           C
ATOM   5664  O21 POPEl 102      15.576  13.276  61.521  1.00  0.00           O
ATOM   5665  C21 POPEl 102      16.296  13.516  62.601  1.00  0.00           C
ATOM   5666  O22 POPEl 102      17.516  13.626  62.641  1.00  0.00           O
ATOM   5667  C22 POPEl 102      15.346  13.616  63.801  1.00  0.00           C
ATOM   5670  C3  POPEl 102      15.496  14.186  59.241  1.00  0.00           C
ATOM   5673  O31 POPEl 102      15.276  15.516  59.731  1.00  0.00           O
ATOM   5674  C31 POPEl 102      14.486  16.256  58.971  1.00  0.00           C
ATOM   5675  O32 POPEl 102      14.196  16.056  57.801  1.00  0.00           O
ATOM   5676  C32 POPEl 102      14.016  17.426  59.811  1.00  0.00           C
ATOM   5679  C23 POPEl 102      16.046  13.806  65.181  1.00  0.00           C
ATOM   5682  C24 POPEl 102      15.076  13.496  66.341  1.00  0.00           C
ATOM   5685  C25 POPEl 102      15.746  13.336  67.721  1.00  0.00           C
ATOM   5688  C26 POPEl 102      16.046  14.656  68.461  1.00  0.00           C
ATOM   5691  C27 POPEl 102      14.836  15.286  69.181  1.00  0.00           C
ATOM   5694  C28 POPEl 102      15.176  16.606  69.921  1.00  0.00           C
ATOM   5697  C29 POPEl 102      16.046  16.396  71.141  1.00  0.00           C
ATOM   5699 0C21 POPEl 102      15.806  16.796  72.401  1.00  0.00           C
ATOM   5701 1C21 POPEl 102      14.626  17.576  72.911  1.00  0.00           C
ATOM   5704 2C21 POPEl 102      13.636  16.696  73.691  1.00  0.00           C
ATOM   5707 3C21 POPEl 102      12.366  17.456  74.101  1.00  0.00           C
ATOM   5710 4C21 POPEl 102      11.206  16.546  74.521  1.00  0.00           C
ATOM   5713 5C21 POPEl 102      11.346  15.906  75.901  1.00  0.00           C
ATOM   5716 6C21 POPEl 102      10.076  15.126  76.281  1.00  0.00           C
ATOM   5719 7C21 POPEl 102       9.876  15.006  77.801  1.00  0.00           C
ATOM   5722 8C21 POPEl 102       8.496  14.466  78.191  1.00  0.00           C
ATOM   5726  C33 POPEl 102      12.566  17.236  60.291  1.00  0.00           C
ATOM   5729  C34 POPEl 102      12.286  18.076  61.541  1.00  0.00           C
ATOM   5732  C35 POPEl 102      10.816  18.026  61.951  1.00  0.00           C
ATOM   5735  C36 POPEl 102       9.916  18.836  61.001  1.00  0.00           C
ATOM   5738  C37 POPEl 102       8.566  19.156  61.631  1.00  0.00           C
ATOM   5741  C38 POPEl 102       7.736  20.156  60.811  1.00  0.00           C
ATOM   5744  C39 POPEl 102       6.566  20.706  61.621  1.00  0.00           C
ATOM   5747 0C31 POPEl 102       5.896  21.916  60.981  1.00  0.00           C
ATOM   5750 1C31 POPEl 102       4.686  22.356  61.801  1.00  0.00           C
ATOM   5753 2C31 POPEl 102       4.076  23.676  61.371  1.00  0.00           C
ATOM   5756 3C31 POPEl 102       2.806  23.966  62.171  1.00  0.00           C
ATOM   5759 4C31 POPEl 102       1.526  23.386  61.571  1.00  0.00           C
ATOM   5762 5C31 POPEl 102       0.316  23.556  62.491  1.00  0.00           C
ATOM   5765 6C31 POPEl 102      -0.984  23.086  61.831  1.00  0.00           C
ATOM   5769  NH3 POPEm 103      56.906 119.156  92.631  1.00  0.00           N
ATOM   5773  C12 POPEm 103      57.436 118.306  93.761  1.00  0.00           C
ATOM   5776  C11 POPEm 103      56.986 116.846  93.671  1.00  0.00           C
ATOM   5779  P   POPEm 103      54.486 116.966  92.811  1.00  0.00           P
ATOM   5780  O13 POPEm 103      53.476 115.896  92.841  1.00  0.00           O
ATOM   5781  O14 POPEm 103      54.026 118.356  93.021  1.00  0.00           O
ATOM   5782  O11 POPEm 103      55.336 116.886  91.481  1.00  0.00           O
ATOM   5783  O12 POPEm 103      55.586 116.646  93.891  1.00  0.00           O
ATOM   5784  C1  POPEm 103      55.136 115.786  90.581  1.00  0.00           C
ATOM   5787  C2  POPEm 103      56.246 115.746  89.491  1.00  0.00           C
ATOM   5789  O21 POPEm 103      55.666 116.066  88.211  1.00  0.00           O
ATOM   5790  C21 POPEm 103      55.576 117.326  87.871  1.00  0.00           C
ATOM   5791  O22 POPEm 103      55.986 118.296  88.471  1.00  0.00           O
ATOM   5792  C22 POPEm 103      54.776 117.336  86.551  1.00  0.00           C
ATOM   5795  C3  POPEm 103      56.986 114.356  89.371  1.00  0.00           C
ATOM   5798  O31 POPEm 103      56.776 113.726  88.091  1.00  0.00           O
ATOM   5799  C31 POPEm 103      57.616 113.886  87.061  1.00  0.00           C
ATOM   5800  O32 POPEm 103      57.246 113.956  85.901  1.00  0.00           O
ATOM   5801  C32 POPEm 103      59.106 113.786  87.421  1.00  0.00           C
ATOM   5804  C23 POPEm 103      54.486 118.736  85.981  1.00  0.00           C
ATOM   5807  C24 POPEm 103      53.426 118.676  84.871  1.00  0.00           C
ATOM   5810  C25 POPEm 103      52.716 120.006  84.601  1.00  0.00           C
ATOM   5813  C26 POPEm 103      53.386 120.886  83.531  1.00  0.00           C
ATOM   5816  C27 POPEm 103      52.496 122.086  83.151  1.00  0.00           C
ATOM   5819  C28 POPEm 103      53.016 122.896  81.951  1.00  0.00           C
ATOM   5822  C29 POPEm 103      54.106 123.856  82.331  1.00  0.00           C
ATOM   5824 0C21 POPEm 103      54.666 124.756  81.511  1.00  0.00           C
ATOM   5826 1C21 POPEm 103      54.346 124.996  80.061  1.00  0.00           C
ATOM   5829 2C21 POPEm 103      55.366 124.316  79.121  1.00  0.00           C
ATOM   5832 3C21 POPEm 103      56.826 124.676  79.411  1.00  0.00           C
ATOM   5835 4C21 POPEm 103      57.796 124.166  78.331  1.00  0.00           C
ATOM   5838 5C21 POPEm 103      58.146 125.246  77.291  1.00  0.00           C
ATOM   5841 6C21 POPEm 103      59.276 126.166  77.781  1.00  0.00           C
ATOM   5844 7C21 POPEm 103      59.736 127.206  76.751  1.00  0.00           C
ATOM   5847 8C21 POPEm 103      61.066 127.846  77.151  1.00  0.00           C
ATOM   5851  C33 POPEm 103      59.966 113.886  86.131  1.00  0.00           C
ATOM   5854  C34 POPEm 103      61.456 114.086  86.391  1.00  0.00           C
ATOM   5857  C35 POPEm 103      62.226 114.556  85.141  1.00  0.00           C
ATOM   5860  C36 POPEm 103      61.916 113.756  83.871  1.00  0.00           C
ATOM   5863  C37 POPEm 103      62.826 114.156  82.701  1.00  0.00           C
ATOM   5866  C38 POPEm 103      62.466 113.466  81.381  1.00  0.00           C
ATOM   5869  C39 POPEm 103      63.606 113.476  80.361  1.00  0.00           C
ATOM   5872 0C31 POPEm 103      64.146 114.876  80.041  1.00  0.00           C
ATOM   5875 1C31 POPEm 103      65.346 114.866  79.081  1.00  0.00           C
ATOM   5878 2C31 POPEm 103      64.956 114.466  77.651  1.00  0.00           C
ATOM   5881 3C31 POPEm 103      66.116 114.516  76.661  1.00  0.00           C
ATOM   5884 4C31 POPEm 103      65.616 114.336  75.221  1.00  0.00           C
ATOM   5887 5C31 POPEm 103      66.746 114.176  74.201  1.00  0.00           C
ATOM   5890 6C31 POPEm 103      66.236 114.026  72.761  1.00  0.00           C
ATOM   5894  NH3 POPEn 104     113.716  13.666  55.701  1.00  0.00           N
ATOM   5898  C12 POPEn 104     112.696  12.566  55.531  1.00  0.00           C
ATOM   5901  C11 POPEn 104     113.286  11.196  55.901  1.00  0.00           C
ATOM   5904  P   POPEn 104     112.456   8.716  56.221  1.00  0.00           P
ATOM   5905  O13 POPEn 104     111.326   8.296  57.081  1.00  0.00           O
ATOM   5906  O14 POPEn 104     112.756   7.806  55.101  1.00  0.00           O
ATOM   5907  O11 POPEn 104     113.776   8.826  57.081  1.00  0.00           O
ATOM   5908  O12 POPEn 104     112.266  10.216  55.771  1.00  0.00           O
ATOM   5909  C1  POPEn 104     114.066   8.086  58.261  1.00  0.00           C
ATOM   5912  C2  POPEn 104     113.516   8.766  59.551  1.00  0.00           C
ATOM   5914  O21 POPEn 104     114.556   9.016  60.521  1.00  0.00           O
ATOM   5915  C21 POPEn 104     115.036   7.946  61.151  1.00  0.00           C
ATOM   5916  O22 POPEn 104     115.036   6.806  60.731  1.00  0.00           O
ATOM   5917  C22 POPEn 104     115.536   8.346  62.531  1.00  0.00           C
ATOM   5920  C3  POPEn 104     112.286   8.036  60.191  1.00  0.00           C
ATOM   5923  O31 POPEn 104     111.726   8.836  61.261  1.00  0.00           O
ATOM   5924  C31 POPEn 104     110.836   8.176  61.981  1.00  0.00           C
ATOM   5925  O32 POPEn 104     110.596   6.986  61.881  1.00  0.00           O
ATOM   5926  C32 POPEn 104     110.086   9.146  62.891  1.00  0.00           C
ATOM   5929  C23 POPEn 104     114.326   8.606  63.451  1.00  0.00           C
ATOM   5932  C24 POPEn 104     114.656   8.876  64.931  1.00  0.00           C
ATOM   5935  C25 POPEn 104     115.396   7.746  65.641  1.00  0.00           C
ATOM   5938  C26 POPEn 104     115.226   7.826  67.161  1.00  0.00           C
ATOM   5941  C27 POPEn 104     116.066   6.796  67.931  1.00  0.00           C
ATOM   5944  C28 POPEn 104     115.626   6.676  69.411  1.00  0.00           C
ATOM   5947  C29 POPEn 104     116.486   5.726  70.201  1.00  0.00           C
ATOM   5949 0C21 POPEn 104     117.396   6.046  71.141  1.00  0.00           C
ATOM   5951 1C21 POPEn 104     117.766   7.446  71.591  1.00  0.00           C
ATOM   5954 2C21 POPEn 104     117.156   7.816  72.951  1.00  0.00           C
ATOM   5957 3C21 POPEn 104     117.596   9.226  73.381  1.00  0.00           C
ATOM   5960 4C21 POPEn 104     117.356   9.526  74.871  1.00  0.00           C
ATOM   5963 5C21 POPEn 104     117.716  10.986  75.201  1.00  0.00           C
ATOM   5966 6C21 POPEn 104     117.506  11.346  76.671  1.00  0.00           C
ATOM   5969 7C21 POPEn 104     117.716  12.846  76.921  1.00  0.00           C
ATOM   5972 8C21 POPEn 104     117.436  13.306  78.351  1.00  0.00           C
ATOM   5976  C33 POPEn 104     111.016   9.776  63.951  1.00  0.00           C
ATOM   5979  C34 POPEn 104     110.246  10.426  65.101  1.00  0.00           C
ATOM   5982  C35 POPEn 104     111.166  10.976  66.201  1.00  0.00           C
ATOM   5985  C36 POPEn 104     110.376  11.436  67.421  1.00  0.00           C
ATOM   5988  C37 POPEn 104     111.146  12.476  68.251  1.00  0.00           C
ATOM   5991  C38 POPEn 104     110.336  12.996  69.451  1.00  0.00           C
ATOM   5994  C39 POPEn 104     110.216  11.986  70.611  1.00  0.00           C
ATOM   5997 0C31 POPEn 104     111.556  11.656  71.271  1.00  0.00           C
ATOM   6000 1C31 POPEn 104     111.396  10.876  72.591  1.00  0.00           C
ATOM   6003 2C31 POPEn 104     112.746  10.686  73.291  1.00  0.00           C
ATOM   6006 3C31 POPEn 104     112.646  10.376  74.791  1.00  0.00           C
ATOM   6009 4C31 POPEn 104     111.906   9.076  75.141  1.00  0.00           C
ATOM   6012 5C31 POPEn 104     110.476   9.306  75.631  1.00  0.00           C
ATOM   6015 6C31 POPEn 104     109.866   8.076  76.311  1.00  0.00           C
ATOM   6019  NH3 POPEo 105      22.776  65.866  54.701  1.00  0.00           N
ATOM   6023  C12 POPEo 105      21.606  65.876  53.751  1.00  0.00           C
ATOM   6026  C11 POPEo 105      20.396  65.146  54.341  1.00  0.00           C
ATOM   6029  P   POPEo 105      18.026  65.926  53.461  1.00  0.00           P
ATOM   6030  O13 POPEo 105      18.176  67.026  54.431  1.00  0.00           O
ATOM   6031  O14 POPEo 105      17.546  66.246  52.111  1.00  0.00           O
ATOM   6032  O11 POPEo 105      17.026  64.846  54.021  1.00  0.00           O
ATOM   6033  O12 POPEo 105      19.356  65.086  53.361  1.00  0.00           O
ATOM   6034  C1  POPEo 105      17.176  64.276  55.311  1.00  0.00           C
ATOM   6037  C2  POPEo 105      16.386  65.036  56.411  1.00  0.00           C
ATOM   6039  O21 POPEo 105      17.176  65.326  57.581  1.00  0.00           O
ATOM   6040  C21 POPEo 105      17.686  64.286  58.201  1.00  0.00           C
ATOM   6041  O22 POPEo 105      17.836  63.166  57.741  1.00  0.00           O
ATOM   6042  C22 POPEo 105      17.956  64.686  59.651  1.00  0.00           C
ATOM   6045  C3  POPEo 105      15.036  64.366  56.791  1.00  0.00           C
ATOM   6048  O31 POPEo 105      14.586  64.766  58.101  1.00  0.00           O
ATOM   6049  C31 POPEo 105      14.086  65.996  58.201  1.00  0.00           C
ATOM   6050  O32 POPEo 105      13.976  66.796  57.291  1.00  0.00           O
ATOM   6051  C32 POPEo 105      13.546  66.196  59.631  1.00  0.00           C
ATOM   6054  C23 POPEo 105      17.966  63.456  60.571  1.00  0.00           C
ATOM   6057  C24 POPEo 105      17.916  63.756  62.071  1.00  0.00           C
ATOM   6060  C25 POPEo 105      19.086  64.626  62.541  1.00  0.00           C
ATOM   6063  C26 POPEo 105      19.286  64.666  64.061  1.00  0.00           C
ATOM   6066  C27 POPEo 105      20.246  65.796  64.431  1.00  0.00           C
ATOM   6069  C28 POPEo 105      20.696  65.786  65.911  1.00  0.00           C
ATOM   6072  C29 POPEo 105      22.046  66.436  66.091  1.00  0.00           C
ATOM   6074 0C21 POPEo 105      22.616  66.836  67.241  1.00  0.00           C
ATOM   6076 1C21 POPEo 105      22.066  66.666  68.621  1.00  0.00           C
ATOM   6079 2C21 POPEo 105      23.156  66.246  69.611  1.00  0.00           C
ATOM   6082 3C21 POPEo 105      22.626  66.216  71.051  1.00  0.00           C
ATOM   6085 4C21 POPEo 105      23.686  65.786  72.071  1.00  0.00           C
ATOM   6088 5C21 POPEo 105      23.246  66.006  73.521  1.00  0.00           C
ATOM   6091 6C21 POPEo 105      22.016  65.186  73.941  1.00  0.00           C
ATOM   6094 7C21 POPEo 105      22.256  63.676  74.031  1.00  0.00           C
ATOM   6097 8C21 POPEo 105      21.056  62.946  74.641  1.00  0.00           C
ATOM   6101  C33 POPEo 105      13.986  67.516  60.301  1.00  0.00           C
ATOM   6104  C34 POPEo 105      13.986  67.426  61.831  1.00  0.00           C
ATOM   6107  C35 POPEo 105      12.636  67.086  62.491  1.00  0.00           C
ATOM   6110  C36 POPEo 105      12.656  67.296  64.021  1.00  0.00           C
ATOM   6113  C37 POPEo 105      11.366  66.846  64.721  1.00  0.00           C
ATOM   6116  C38 POPEo 105      11.186  67.406  66.151  1.00  0.00           C
ATOM   6119  C39 POPEo 105      12.276  67.016  67.151  1.00  0.00           C
ATOM   6122 0C31 POPEo 105      11.856  67.216  68.621  1.00  0.00           C
ATOM   6125 1C31 POPEo 105      12.926  66.746  69.621  1.00  0.00           C
ATOM   6128 2C31 POPEo 105      12.346  66.236  70.951  1.00  0.00           C
ATOM   6131 3C31 POPEo 105      11.446  67.226  71.691  1.00  0.00           C
ATOM   6134 4C31 POPEo 105      11.086  66.726  73.101  1.00  0.00           C
ATOM   6137 5C31 POPEo 105       9.916  67.456  73.751  1.00  0.00           C
ATOM   6140 6C31 POPEo 105       9.446  66.766  75.041  1.00  0.00           C
ATOM   6144  NH3 POPEp 106     120.366 105.836  58.221  1.00  0.00           N
ATOM   6148  C12 POPEp 106     121.596 106.446  58.861  1.00  0.00           C
ATOM   6151  C11 POPEp 106     121.266 107.666  59.751  1.00  0.00           C
ATOM   6154  P   POPEp 106     123.406 109.096  60.411  1.00  0.00           P
ATOM   6155  O13 POPEp 106     124.716 108.566  60.831  1.00  0.00           O
ATOM   6156  O14 POPEp 106     123.236 109.506  59.011  1.00  0.00           O
ATOM   6157  O11 POPEp 106     122.916 110.226  61.401  1.00  0.00           O
ATOM   6158  O12 POPEp 106     122.336 107.946  60.671  1.00  0.00           O
ATOM   6159  C1  POPEp 106     123.666 110.646  62.551  1.00  0.00           C
ATOM   6162  C2  POPEp 106     122.886 110.346  63.851  1.00  0.00           C
ATOM   6164  O21 POPEp 106     123.486 111.056  64.961  1.00  0.00           O
ATOM   6165  C21 POPEp 106     122.986 112.266  65.151  1.00  0.00           C
ATOM   6166  O22 POPEp 106     123.586 113.306  64.961  1.00  0.00           O
ATOM   6167  C22 POPEp 106     121.596 112.216  65.781  1.00  0.00           C
ATOM   6170  C3  POPEp 106     122.836 108.836  64.181  1.00  0.00           C
ATOM   6173  O31 POPEp 106     121.946 108.566  65.281  1.00  0.00           O
ATOM   6174  C31 POPEp 106     122.326 107.936  66.401  1.00  0.00           C
ATOM   6175  O32 POPEp 106     121.546 107.336  67.121  1.00  0.00           O
ATOM   6176  C32 POPEp 106     123.816 108.106  66.771  1.00  0.00           C
ATOM   6179  C23 POPEp 106     121.596 111.556  67.181  1.00  0.00           C
ATOM   6182  C24 POPEp 106     120.256 111.716  67.891  1.00  0.00           C
ATOM   6185  C25 POPEp 106     120.236 111.026  69.261  1.00  0.00           C
ATOM   6188  C26 POPEp 106     118.966 111.346  70.061  1.00  0.00           C
ATOM   6191  C27 POPEp 106     119.036 110.846  71.511  1.00  0.00           C
ATOM   6194  C28 POPEp 106     117.966 111.466  72.421  1.00  0.00           C
ATOM   6197  C29 POPEp 106     118.156 112.946  72.621  1.00  0.00           C
ATOM   6199 0C21 POPEp 106     117.246 113.816  73.091  1.00  0.00           C
ATOM   6201 1C21 POPEp 106     115.846 113.476  73.571  1.00  0.00           C
ATOM   6204 2C21 POPEp 106     115.596 113.936  75.021  1.00  0.00           C
ATOM   6207 3C21 POPEp 106     115.626 115.466  75.191  1.00  0.00           C
ATOM   6210 4C21 POPEp 106     115.216 115.956  76.591  1.00  0.00           C
ATOM   6213 5C21 POPEp 106     113.726 115.726  76.901  1.00  0.00           C
ATOM   6216 6C21 POPEp 106     113.156 116.736  77.911  1.00  0.00           C
ATOM   6219 7C21 POPEp 106     111.626 116.666  78.001  1.00  0.00           C
ATOM   6222 8C21 POPEp 106     111.026 117.746  78.911  1.00  0.00           C
ATOM   6226  C33 POPEp 106     123.986 107.856  68.291  1.00  0.00           C
ATOM   6229  C34 POPEp 106     125.426 108.006  68.831  1.00  0.00           C
ATOM   6232  C35 POPEp 106     125.436 107.996  70.381  1.00  0.00           C
ATOM   6235  C36 POPEp 106     125.226 109.396  70.981  1.00  0.00           C
ATOM   6238  C37 POPEp 106     124.656 109.396  72.411  1.00  0.00           C
ATOM   6241  C38 POPEp 106     124.656 110.816  73.001  1.00  0.00           C
ATOM   6244  C39 POPEp 106     123.556 111.106  74.041  1.00  0.00           C
ATOM   6247 0C31 POPEp 106     123.636 110.286  75.341  1.00  0.00           C
ATOM   6250 1C31 POPEp 106     122.696 110.856  76.411  1.00  0.00           C
ATOM   6253 2C31 POPEp 106     122.416 109.906  77.581  1.00  0.00           C
ATOM   6256 3C31 POPEp 106     121.486 110.526  78.631  1.00  0.00           C
ATOM   6259 4C31 POPEp 106     122.216 111.436  79.631  1.00  0.00           C
ATOM   6262 5C31 POPEp 106     121.256 112.316  80.451  1.00  0.00           C
ATOM   6265 6C31 POPEp 106     121.876 112.856  81.741  1.00  0.00           C
ATOM   6269  NH3 POPEq 107      39.186  93.916  52.991  1.00  0.00           N
ATOM   6273  C12 POPEq 107      38.156  92.856  53.291  1.00  0.00           C
ATOM   6276  C11 POPEq 107      38.596  91.436  52.921  1.00  0.00           C
ATOM   6279  P   POPEq 107      37.176  89.706  54.341  1.00  0.00           P
ATOM   6280  O13 POPEq 107      35.776  89.796  54.771  1.00  0.00           O
ATOM   6281  O14 POPEq 107      37.726  88.356  54.131  1.00  0.00           O
ATOM   6282  O11 POPEq 107      37.986  90.456  55.471  1.00  0.00           O
ATOM   6283  O12 POPEq 107      37.476  90.556  53.061  1.00  0.00           O
ATOM   6284  C1  POPEq 107      39.116  89.836  56.071  1.00  0.00           C
ATOM   6287  C2  POPEq 107      38.896  89.796  57.591  1.00  0.00           C
ATOM   6289  O21 POPEq 107      38.636  91.096  58.181  1.00  0.00           O
ATOM   6290  C21 POPEq 107      39.666  91.966  58.091  1.00  0.00           C
ATOM   6291  O22 POPEq 107      40.676  91.806  57.461  1.00  0.00           O
ATOM   6292  C22 POPEq 107      39.406  93.136  59.021  1.00  0.00           C
ATOM   6295  C3  POPEq 107      40.006  89.006  58.331  1.00  0.00           C
ATOM   6298  O31 POPEq 107      39.566  88.756  59.681  1.00  0.00           O
ATOM   6299  C31 POPEq 107      40.366  89.176  60.651  1.00  0.00           C
ATOM   6300  O32 POPEq 107      41.426  89.746  60.501  1.00  0.00           O
ATOM   6301  C32 POPEq 107      39.756  88.806  62.001  1.00  0.00           C
ATOM   6304  C23 POPEq 107      39.286  92.686  60.491  1.00  0.00           C
ATOM   6307  C24 POPEq 107      38.226  93.466  61.281  1.00  0.00           C
ATOM   6310  C25 POPEq 107      38.216  93.016  62.751  1.00  0.00           C
ATOM   6313  C26 POPEq 107      37.146  93.706  63.591  1.00  0.00           C
ATOM   6316  C27 POPEq 107      37.236  93.316  65.071  1.00  0.00           C
ATOM   6319  C28 POPEq 107      36.006  93.816  65.851  1.00  0.00           C
ATOM   6322  C29 POPEq 107      36.046  93.486  67.321  1.00  0.00           C
ATOM   6324 0C21 POPEq 107      34.976  93.236  68.091  1.00  0.00           C
ATOM   6326 1C21 POPEq 107      33.526  93.306  67.671  1.00  0.00           C
ATOM   6329 2C21 POPEq 107      32.986  92.056  66.921  1.00  0.00           C
ATOM   6332 3C21 POPEq 107      33.396  90.696  67.491  1.00  0.00           C
ATOM   6335 4C21 POPEq 107      32.976  90.446  68.941  1.00  0.00           C
ATOM   6338 5C21 POPEq 107      33.796  89.336  69.611  1.00  0.00           C
ATOM   6341 6C21 POPEq 107      33.456  87.926  69.101  1.00  0.00           C
ATOM   6344 7C21 POPEq 107      34.376  86.866  69.731  1.00  0.00           C
ATOM   6347 8C21 POPEq 107      34.026  85.426  69.331  1.00  0.00           C
ATOM   6351  C33 POPEq 107      40.696  89.166  63.171  1.00  0.00           C
ATOM   6354  C34 POPEq 107      40.526  90.616  63.601  1.00  0.00           C
ATOM   6357  C35 POPEq 107      41.436  90.996  64.771  1.00  0.00           C
ATOM   6360  C36 POPEq 107      41.036  92.326  65.411  1.00  0.00           C
ATOM   6363  C37 POPEq 107      41.566  92.476  66.851  1.00  0.00           C
ATOM   6366  C38 POPEq 107      40.816  93.556  67.641  1.00  0.00           C
ATOM   6369  C39 POPEq 107      40.966  93.416  69.171  1.00  0.00           C
ATOM   6372 0C31 POPEq 107      40.326  92.146  69.721  1.00  0.00           C
ATOM   6375 1C31 POPEq 107      40.406  92.016  71.251  1.00  0.00           C
ATOM   6378 2C31 POPEq 107      39.886  90.646  71.711  1.00  0.00           C
ATOM   6381 3C31 POPEq 107      40.186  90.336  73.181  1.00  0.00           C
ATOM   6384 4C31 POPEq 107      39.476  91.286  74.161  1.00  0.00           C
ATOM   6387 5C31 POPEq 107      39.626  90.846  75.621  1.00  0.00           C
ATOM   6390 6C31 POPEq 107      38.696  91.606  76.571  1.00  0.00           C
ATOM   6394  NH3 POPEr 108      40.206  82.406  56.271  1.00  0.00           N
ATOM   6398  C12 POPEr 108      41.456  82.486  55.451  1.00  0.00           C
ATOM   6401  C11 POPEr 108      42.376  81.316  55.831  1.00  0.00           C
ATOM   6404  P   POPEr 108      44.766  82.206  55.291  1.00  0.00           P
ATOM   6405  O13 POPEr 108      46.056  81.756  54.731  1.00  0.00           O
ATOM   6406  O14 POPEr 108      44.386  83.596  54.991  1.00  0.00           O
ATOM   6407  O11 POPEr 108      44.896  82.216  56.861  1.00  0.00           O
ATOM   6408  O12 POPEr 108      43.556  81.216  55.021  1.00  0.00           O
ATOM   6409  C1  POPEr 108      46.006  81.566  57.491  1.00  0.00           C
ATOM   6412  C2  POPEr 108      45.836  81.576  59.031  1.00  0.00           C
ATOM   6414  O21 POPEr 108      46.836  80.706  59.611  1.00  0.00           O
ATOM   6415  C21 POPEr 108      47.266  81.096  60.811  1.00  0.00           C
ATOM   6416  O22 POPEr 108      47.156  82.216  61.281  1.00  0.00           O
ATOM   6417  C22 POPEr 108      47.816  79.876  61.571  1.00  0.00           C
ATOM   6420  C3  POPEr 108      44.426  81.066  59.421  1.00  0.00           C
ATOM   6423  O31 POPEr 108      43.856  81.736  60.571  1.00  0.00           O
ATOM   6424  C31 POPEr 108      43.786  80.976  61.641  1.00  0.00           C
ATOM   6425  O32 POPEr 108      44.356  79.916  61.801  1.00  0.00           O
ATOM   6426  C32 POPEr 108      42.836  81.606  62.651  1.00  0.00           C
ATOM   6429  C23 POPEr 108      48.476  80.226  62.931  1.00  0.00           C
ATOM   6432  C24 POPEr 108      48.396  79.126  63.991  1.00  0.00           C
ATOM   6435  C25 POPEr 108      49.146  79.526  65.271  1.00  0.00           C
ATOM   6438  C26 POPEr 108      48.566  78.856  66.521  1.00  0.00           C
ATOM   6441  C27 POPEr 108      49.216  79.326  67.821  1.00  0.00           C
ATOM   6444  C28 POPEr 108      48.566  78.656  69.051  1.00  0.00           C
ATOM   6447  C29 POPEr 108      49.296  78.966  70.331  1.00  0.00           C
ATOM   6449 0C21 POPEr 108      48.876  79.786  71.311  1.00  0.00           C
ATOM   6451 1C21 POPEr 108      47.586  80.576  71.271  1.00  0.00           C
ATOM   6454 2C21 POPEr 108      46.396  79.836  71.891  1.00  0.00           C
ATOM   6457 3C21 POPEr 108      45.046  80.416  71.411  1.00  0.00           C
ATOM   6460 4C21 POPEr 108      43.836  79.786  72.101  1.00  0.00           C
ATOM   6463 5C21 POPEr 108      43.456  80.526  73.381  1.00  0.00           C
ATOM   6466 6C21 POPEr 108      42.316  81.536  73.191  1.00  0.00           C
ATOM   6469 7C21 POPEr 108      42.176  82.506  74.361  1.00  0.00           C
ATOM   6472 8C21 POPEr 108      41.016  83.496  74.201  1.00  0.00           C
ATOM   6476  C33 POPEr 108      41.866  80.516  63.151  1.00  0.00           C
ATOM   6479  C34 POPEr 108      40.776  81.066  64.071  1.00  0.00           C
ATOM   6482  C35 POPEr 108      41.336  81.916  65.221  1.00  0.00           C
ATOM   6485  C36 POPEr 108      40.426  81.926  66.451  1.00  0.00           C
ATOM   6488  C37 POPEr 108      40.846  82.976  67.471  1.00  0.00           C
ATOM   6491  C38 POPEr 108      40.006  82.916  68.741  1.00  0.00           C
ATOM   6494  C39 POPEr 108      40.156  84.196  69.561  1.00  0.00           C
ATOM   6497 0C31 POPEr 108      39.106  84.346  70.681  1.00  0.00           C
ATOM   6500 1C31 POPEr 108      39.106  85.786  71.231  1.00  0.00           C
ATOM   6503 2C31 POPEr 108      37.716  86.246  71.691  1.00  0.00           C
ATOM   6506 3C31 POPEr 108      37.316  85.696  73.061  1.00  0.00           C
ATOM   6509 4C31 POPEr 108      37.936  86.496  74.221  1.00  0.00           C
ATOM   6512 5C31 POPEr 108      37.656  85.876  75.601  1.00  0.00           C
ATOM   6515 6C31 POPEr 108      37.966  86.826  76.751  1.00  0.00           C
ATOM   6519  NH3 POPEs 109      43.196  -5.076  96.331  1.00  0.00           N
ATOM   6523  C12 POPEs 109      43.666  -3.906  97.161  1.00  0.00           C
ATOM   6526  C11 POPEs 109      45.166  -3.646  96.991  1.00  0.00           C
ATOM   6529  P   POPEs 109      46.216  -1.346  97.781  1.00  0.00           P
ATOM   6530  O13 POPEs 109      45.916  -0.496  98.961  1.00  0.00           O
ATOM   6531  O14 POPEs 109      47.626  -1.526  97.351  1.00  0.00           O
ATOM   6532  O11 POPEs 109      45.366  -0.856  96.551  1.00  0.00           O
ATOM   6533  O12 POPEs 109      45.606  -2.776  98.031  1.00  0.00           O
ATOM   6534  C1  POPEs 109      45.486   0.504  96.111  1.00  0.00           C
ATOM   6537  C2  POPEs 109      44.236   1.314  96.521  1.00  0.00           C
ATOM   6539  O21 POPEs 109      43.386   1.344  95.361  1.00  0.00           O
ATOM   6540  C21 POPEs 109      42.086   1.294  95.591  1.00  0.00           C
ATOM   6541  O22 POPEs 109      41.556   1.334  96.691  1.00  0.00           O
ATOM   6542  C22 POPEs 109      41.316   1.264  94.261  1.00  0.00           C
ATOM   6545  C3  POPEs 109      44.596   2.744  97.061  1.00  0.00           C
ATOM   6548  O31 POPEs 109      43.516   3.294  97.851  1.00  0.00           O
ATOM   6549  C31 POPEs 109      43.466   4.584  98.221  1.00  0.00           C
ATOM   6550  O32 POPEs 109      42.736   4.976  99.121  1.00  0.00           O
ATOM   6551  C32 POPEs 109      44.266   5.546  97.331  1.00  0.00           C
ATOM   6554  C23 POPEs 109      41.276   2.694  93.691  1.00  0.00           C
ATOM   6557  C24 POPEs 109      40.356   2.994  92.501  1.00  0.00           C
ATOM   6560  C25 POPEs 109      40.186   4.504  92.261  1.00  0.00           C
ATOM   6563  C26 POPEs 109      39.706   4.856  90.851  1.00  0.00           C
ATOM   6566  C27 POPEs 109      39.346   6.346  90.661  1.00  0.00           C
ATOM   6569  C28 POPEs 109      39.986   6.996  89.421  1.00  0.00           C
ATOM   6572  C29 POPEs 109      39.746   6.206  88.161  1.00  0.00           C
ATOM   6574 0C21 POPEs 109      40.046   6.586  86.911  1.00  0.00           C
ATOM   6576 1C21 POPEs 109      40.616   7.916  86.491  1.00  0.00           C
ATOM   6579 2C21 POPEs 109      40.306   8.186  85.011  1.00  0.00           C
ATOM   6582 3C21 POPEs 109      38.796   8.316  84.721  1.00  0.00           C
ATOM   6585 4C21 POPEs 109      38.446   8.476  83.231  1.00  0.00           C
ATOM   6588 5C21 POPEs 109      38.946   7.336  82.341  1.00  0.00           C
ATOM   6591 6C21 POPEs 109      38.196   7.246  81.011  1.00  0.00           C
ATOM   6594 7C21 POPEs 109      38.766   6.176  80.061  1.00  0.00           C
ATOM   6597 8C21 POPEs 109      37.896   5.976  78.821  1.00  0.00           C
ATOM   6601  C33 POPEs 109      43.926   7.046  97.591  1.00  0.00           C
ATOM   6604  C34 POPEs 109      44.036   8.006  96.381  1.00  0.00           C
ATOM   6607  C35 POPEs 109      42.766   8.046  95.511  1.00  0.00           C
ATOM   6610  C36 POPEs 109      42.706   9.076  94.371  1.00  0.00           C
ATOM   6613  C37 POPEs 109      41.726   8.606  93.271  1.00  0.00           C
ATOM   6616  C38 POPEs 109      41.296   9.686  92.261  1.00  0.00           C
ATOM   6619  C39 POPEs 109      42.426  10.266  91.401  1.00  0.00           C
ATOM   6622 0C31 POPEs 109      41.876  11.086  90.221  1.00  0.00           C
ATOM   6625 1C31 POPEs 109      42.676  12.346  89.881  1.00  0.00           C
ATOM   6628 2C31 POPEs 109      42.556  13.446  90.951  1.00  0.00           C
ATOM   6631 3C31 POPEs 109      43.886  13.776  91.651  1.00  0.00           C
ATOM   6634 4C31 POPEs 109      44.716  14.866  90.961  1.00  0.00           C
ATOM   6637 5C31 POPEs 109      45.936  15.276  91.801  1.00  0.00           C
ATOM   6640 6C31 POPEs 109      46.886  16.226  91.071  1.00  0.00           C
ATOM   6644  NH3 POPEt 110      47.306  26.636  55.331  1.00  0.00           N
ATOM   6648  C12 POPEt 110      46.886  25.726  56.451  1.00  0.00           C
ATOM   6651  C11 POPEt 110      45.466  25.216  56.211  1.00  0.00           C
ATOM   6654  P   POPEt 110      43.026  26.196  56.121  1.00  0.00           P
ATOM   6655  O13 POPEt 110      42.396  27.366  56.761  1.00  0.00           O
ATOM   6656  O14 POPEt 110      42.746  26.016  54.681  1.00  0.00           O
ATOM   6657  O11 POPEt 110      42.656  24.866  56.911  1.00  0.00           O
ATOM   6658  O12 POPEt 110      44.596  26.346  56.281  1.00  0.00           O
ATOM   6659  C1  POPEt 110      42.076  24.896  58.221  1.00  0.00           C
ATOM   6662  C2  POPEt 110      43.166  24.866  59.311  1.00  0.00           C
ATOM   6664  O21 POPEt 110      42.806  24.086  60.451  1.00  0.00           O
ATOM   6665  C21 POPEt 110      41.726  24.426  61.141  1.00  0.00           C
ATOM   6666  O22 POPEt 110      41.036  25.416  60.971  1.00  0.00           O
ATOM   6667  C22 POPEt 110      41.466  23.276  62.141  1.00  0.00           C
ATOM   6670  C3  POPEt 110      43.706  26.266  59.711  1.00  0.00           C
ATOM   6673  O31 POPEt 110      45.146  26.256  59.671  1.00  0.00           O
ATOM   6674  C31 POPEt 110      45.776  26.356  60.821  1.00  0.00           C
ATOM   6675  O32 POPEt 110      45.256  26.516  61.911  1.00  0.00           O
ATOM   6676  C32 POPEt 110      47.266  26.426  60.561  1.00  0.00           C
ATOM   6679  C23 POPEt 110      40.066  23.276  62.791  1.00  0.00           C
ATOM   6682  C24 POPEt 110      40.056  23.766  64.231  1.00  0.00           C
ATOM   6685  C25 POPEt 110      38.656  23.586  64.821  1.00  0.00           C
ATOM   6688  C26 POPEt 110      38.396  24.406  66.081  1.00  0.00           C
ATOM   6691  C27 POPEt 110      36.916  24.306  66.461  1.00  0.00           C
ATOM   6694  C28 POPEt 110      36.556  25.226  67.631  1.00  0.00           C
ATOM   6697  C29 POPEt 110      35.066  25.256  67.871  1.00  0.00           C
ATOM   6699 0C21 POPEt 110      34.296  26.356  67.971  1.00  0.00           C
ATOM   6701 1C21 POPEt 110      34.726  27.806  67.911  1.00  0.00           C
ATOM   6704 2C21 POPEt 110      34.456  28.556  69.231  1.00  0.00           C
ATOM   6707 3C21 POPEt 110      32.956  28.686  69.531  1.00  0.00           C
ATOM   6710 4C21 POPEt 110      32.626  29.286  70.911  1.00  0.00           C
ATOM   6713 5C21 POPEt 110      32.966  30.776  71.051  1.00  0.00           C
ATOM   6716 6C21 POPEt 110      32.006  31.486  72.021  1.00  0.00           C
ATOM   6719 7C21 POPEt 110      32.176  33.006  72.051  1.00  0.00           C
ATOM   6722 8C21 POPEt 110      31.016  33.706  72.761  1.00  0.00           C
ATOM   6726  C33 POPEt 110      48.056  26.806  61.831  1.00  0.00           C
ATOM   6729  C34 POPEt 110      49.376  27.506  61.491  1.00  0.00           C
ATOM   6732  C35 POPEt 110      50.166  27.886  62.741  1.00  0.00           C
ATOM   6735  C36 POPEt 110      50.976  29.186  62.591  1.00  0.00           C
ATOM   6738  C37 POPEt 110      51.536  29.666  63.931  1.00  0.00           C
ATOM   6741  C38 POPEt 110      52.106  31.096  63.861  1.00  0.00           C
ATOM   6744  C39 POPEt 110      52.876  31.486  65.131  1.00  0.00           C
ATOM   6747 0C31 POPEt 110      52.036  31.436  66.421  1.00  0.00           C
ATOM   6750 1C31 POPEt 110      52.896  31.486  67.691  1.00  0.00           C
ATOM   6753 2C31 POPEt 110      52.106  31.146  68.961  1.00  0.00           C
ATOM   6756 3C31 POPEt 110      52.746  31.656  70.251  1.00  0.00           C
ATOM   6759 4C31 POPEt 110      52.716  33.186  70.341  1.00  0.00           C
ATOM   6762 5C31 POPEt 110      53.066  33.766  71.711  1.00  0.00           C
ATOM   6765 6C31 POPEt 110      52.936  35.286  71.741  1.00  0.00           C
ATOM   6769  NH3 POPEu 111      62.326  30.696  58.321  1.00  0.00           N
ATOM   6773  C12 POPEu 111      60.886  30.686  58.771  1.00  0.00           C
ATOM   6776  C11 POPEu 111      60.016  30.036  57.691  1.00  0.00           C
ATOM   6779  P   POPEu 111      57.676  28.916  57.451  1.00  0.00           P
ATOM   6780  O13 POPEu 111      56.326  29.086  58.021  1.00  0.00           O
ATOM   6781  O14 POPEu 111      57.816  28.976  55.971  1.00  0.00           O
ATOM   6782  O11 POPEu 111      58.316  27.566  57.971  1.00  0.00           O
ATOM   6783  O12 POPEu 111      58.656  29.966  58.101  1.00  0.00           O
ATOM   6784  C1  POPEu 111      58.776  27.456  59.331  1.00  0.00           C
ATOM   6787  C2  POPEu 111      57.876  26.486  60.141  1.00  0.00           C
ATOM   6789  O21 POPEu 111      57.906  26.886  61.531  1.00  0.00           O
ATOM   6790  C21 POPEu 111      57.066  27.876  61.811  1.00  0.00           C
ATOM   6791  O22 POPEu 111      56.396  28.506  61.011  1.00  0.00           O
ATOM   6792  C22 POPEu 111      56.986  28.066  63.321  1.00  0.00           C
ATOM   6795  C3  POPEu 111      58.346  25.006  59.961  1.00  0.00           C
ATOM   6798  O31 POPEu 111      58.386  24.266  61.201  1.00  0.00           O
ATOM   6799  C31 POPEu 111      57.376  23.436  61.441  1.00  0.00           C
ATOM   6800  O32 POPEu 111      56.466  23.196  60.671  1.00  0.00           O
ATOM   6801  C32 POPEu 111      57.576  22.756  62.791  1.00  0.00           C
ATOM   6804  C23 POPEu 111      55.586  28.566  63.741  1.00  0.00           C
ATOM   6807  C24 POPEu 111      55.216  28.136  65.161  1.00  0.00           C
ATOM   6810  C25 POPEu 111      56.016  28.866  66.231  1.00  0.00           C
ATOM   6813  C26 POPEu 111      55.516  28.506  67.631  1.00  0.00           C
ATOM   6816  C27 POPEu 111      56.246  29.286  68.721  1.00  0.00           C
ATOM   6819  C28 POPEu 111      55.616  29.016  70.091  1.00  0.00           C
ATOM   6822  C29 POPEu 111      56.356  29.736  71.191  1.00  0.00           C
ATOM   6824 0C21 POPEu 111      56.006  29.726  72.491  1.00  0.00           C
ATOM   6826 1C21 POPEu 111      54.806  29.016  73.061  1.00  0.00           C
ATOM   6829 2C21 POPEu 111      53.796  29.976  73.711  1.00  0.00           C
ATOM   6832 3C21 POPEu 111      54.346  30.676  74.961  1.00  0.00           C
ATOM   6835 4C21 POPEu 111      53.336  31.616  75.641  1.00  0.00           C
ATOM   6838 5C21 POPEu 111      52.156  30.906  76.331  1.00  0.00           C
ATOM   6841 6C21 POPEu 111      52.606  29.896  77.401  1.00  0.00           C
ATOM   6844 7C21 POPEu 111      51.606  29.766  78.561  1.00  0.00           C
ATOM   6847 8C21 POPEu 111      52.136  28.976  79.761  1.00  0.00           C
ATOM   6851  C33 POPEu 111      57.196  23.606  64.031  1.00  0.00           C
ATOM   6854  C34 POPEu 111      58.146  23.426  65.231  1.00  0.00           C
ATOM   6857  C35 POPEu 111      59.606  23.876  64.981  1.00  0.00           C
ATOM   6860  C36 POPEu 111      59.756  25.376  64.651  1.00  0.00           C
ATOM   6863  C37 POPEu 111      61.176  25.786  64.221  1.00  0.00           C
ATOM   6866  C38 POPEu 111      62.206  26.006  65.341  1.00  0.00           C
ATOM   6869  C39 POPEu 111      62.926  24.746  65.851  1.00  0.00           C
ATOM   6872 0C31 POPEu 111      64.026  25.116  66.861  1.00  0.00           C
ATOM   6875 1C31 POPEu 111      64.796  23.906  67.401  1.00  0.00           C
ATOM   6878 2C31 POPEu 111      66.116  24.296  68.101  1.00  0.00           C
ATOM   6881 3C31 POPEu 111      65.966  25.286  69.271  1.00  0.00           C
ATOM   6884 4C31 POPEu 111      65.206  24.706  70.481  1.00  0.00           C
ATOM   6887 5C31 POPEu 111      65.186  25.676  71.671  1.00  0.00           C
ATOM   6890 6C31 POPEu 111      64.606  25.066  72.941  1.00  0.00           C
ATOM   6894  NH3 POPEv 112      60.006   2.944  98.421  1.00  0.00           N
ATOM   6898  C12 POPEv 112      60.646   3.954  97.511  1.00  0.00           C
ATOM   6901  C11 POPEv 112      59.666   5.046  97.051  1.00  0.00           C
ATOM   6904  P   POPEv 112      57.326   5.456  96.041  1.00  0.00           P
ATOM   6905  O13 POPEv 112      56.406   5.316  97.191  1.00  0.00           O
ATOM   6906  O14 POPEv 112      57.806   6.816  95.741  1.00  0.00           O
ATOM   6907  O11 POPEv 112      56.676   4.816  94.751  1.00  0.00           O
ATOM   6908  O12 POPEv 112      58.566   4.494  96.311  1.00  0.00           O
ATOM   6909  C1  POPEv 112      56.936   5.366  93.451  1.00  0.00           C
ATOM   6912  C2  POPEv 112      55.626   5.796  92.751  1.00  0.00           C
ATOM   6914  O21 POPEv 112      55.946   6.546  91.571  1.00  0.00           O
ATOM   6915  C21 POPEv 112      55.506   6.046  90.431  1.00  0.00           C
ATOM   6916  O22 POPEv 112      55.016   4.936  90.281  1.00  0.00           O
ATOM   6917  C22 POPEv 112      55.636   7.096  89.321  1.00  0.00           C
ATOM   6920  C3  POPEv 112      54.716   6.706  93.631  1.00  0.00           C
ATOM   6923  O31 POPEv 112      53.506   7.016  92.911  1.00  0.00           O
ATOM   6924  C31 POPEv 112      52.516   6.136  93.081  1.00  0.00           C
ATOM   6925  O32 POPEv 112      52.416   5.336  93.991  1.00  0.00           O
ATOM   6926  C32 POPEv 112      51.626   6.146  91.841  1.00  0.00           C
ATOM   6929  C23 POPEv 112      55.066   6.626  87.961  1.00  0.00           C
ATOM   6932  C24 POPEv 112      54.936   7.756  86.921  1.00  0.00           C
ATOM   6935  C25 POPEv 112      54.436   7.266  85.551  1.00  0.00           C
ATOM   6938  C26 POPEv 112      52.946   7.516  85.261  1.00  0.00           C
ATOM   6941  C27 POPEv 112      52.526   6.886  83.921  1.00  0.00           C
ATOM   6944  C28 POPEv 112      51.066   7.156  83.461  1.00  0.00           C
ATOM   6947  C29 POPEv 112      50.806   8.606  83.121  1.00  0.00           C
ATOM   6949 0C21 POPEv 112      50.586   9.146  81.901  1.00  0.00           C
ATOM   6951 1C21 POPEv 112      50.546   8.436  80.561  1.00  0.00           C
ATOM   6954 2C21 POPEv 112      49.636   9.136  79.521  1.00  0.00           C
ATOM   6957 3C21 POPEv 112      50.116  10.536  79.101  1.00  0.00           C
ATOM   6960 4C21 POPEv 112      49.266  11.156  77.981  1.00  0.00           C
ATOM   6963 5C21 POPEv 112      49.446  12.686  77.851  1.00  0.00           C
ATOM   6966 6C21 POPEv 112      50.846  13.116  77.371  1.00  0.00           C
ATOM   6969 7C21 POPEv 112      51.036  14.636  77.371  1.00  0.00           C
ATOM   6972 8C21 POPEv 112      52.406  15.096  76.861  1.00  0.00           C
ATOM   6976  C33 POPEv 112      51.536   4.736  91.211  1.00  0.00           C
ATOM   6979  C34 POPEv 112      50.686   4.686  89.941  1.00  0.00           C
ATOM   6982  C35 POPEv 112      49.196   4.816  90.241  1.00  0.00           C
ATOM   6985  C36 POPEv 112      48.286   4.846  89.011  1.00  0.00           C
ATOM   6988  C37 POPEv 112      48.496   6.086  88.131  1.00  0.00           C
ATOM   6991  C38 POPEv 112      47.206   6.476  87.401  1.00  0.00           C
ATOM   6994  C39 POPEv 112      47.376   7.746  86.561  1.00  0.00           C
ATOM   6997 0C31 POPEv 112      46.046   8.276  86.021  1.00  0.00           C
ATOM   7000 1C31 POPEv 112      46.196   9.556  85.191  1.00  0.00           C
ATOM   7003 2C31 POPEv 112      47.076   9.346  83.941  1.00  0.00           C
ATOM   7006 3C31 POPEv 112      47.016  10.506  82.931  1.00  0.00           C
ATOM   7009 4C31 POPEv 112      47.956  11.676  83.251  1.00  0.00           C
ATOM   7012 5C31 POPEv 112      47.956  12.716  82.121  1.00  0.00           C
ATOM   7015 6C31 POPEv 112      48.846  13.926  82.401  1.00  0.00           C
ATOM   7019  NH3 POPEw 113      53.946  21.896  97.581  1.00  0.00           N
ATOM   7023  C12 POPEw 113      52.806  22.356  98.441  1.00  0.00           C
ATOM   7026  C11 POPEw 113      52.206  23.646  97.841  1.00  0.00           C
ATOM   7029  P   POPEw 113      52.836  26.186  98.211  1.00  0.00           P
ATOM   7030  O13 POPEw 113      51.886  26.186  99.341  1.00  0.00           O
ATOM   7031  O14 POPEw 113      54.156  26.806  98.471  1.00  0.00           O
ATOM   7032  O11 POPEw 113      52.206  26.886  96.941  1.00  0.00           O
ATOM   7033  O12 POPEw 113      53.166  24.696  97.771  1.00  0.00           O
ATOM   7034  C1  POPEw 113      50.976  26.526  96.331  1.00  0.00           C
ATOM   7037  C2  POPEw 113      51.066  26.876  94.831  1.00  0.00           C
ATOM   7039  O21 POPEw 113      49.756  26.906  94.221  1.00  0.00           O
ATOM   7040  C21 POPEw 113      49.306  25.886  93.521  1.00  0.00           C
ATOM   7041  O22 POPEw 113      49.716  24.736  93.561  1.00  0.00           O
ATOM   7042  C22 POPEw 113      48.226  26.406  92.571  1.00  0.00           C
ATOM   7045  C3  POPEw 113      52.166  26.056  94.081  1.00  0.00           C
ATOM   7048  O31 POPEw 113      52.246  26.486  92.711  1.00  0.00           O
ATOM   7049  C31 POPEw 113      53.146  25.906  91.951  1.00  0.00           C
ATOM   7050  O32 POPEw 113      53.846  24.946  92.241  1.00  0.00           O
ATOM   7051  C32 POPEw 113      53.236  26.736  90.681  1.00  0.00           C
ATOM   7054  C23 POPEw 113      47.666  25.376  91.561  1.00  0.00           C
ATOM   7057  C24 POPEw 113      48.646  24.906  90.471  1.00  0.00           C
ATOM   7060  C25 POPEw 113      47.956  24.026  89.421  1.00  0.00           C
ATOM   7063  C26 POPEw 113      48.026  24.576  87.981  1.00  0.00           C
ATOM   7066  C27 POPEw 113      49.306  24.136  87.261  1.00  0.00           C
ATOM   7069  C28 POPEw 113      49.436  24.656  85.811  1.00  0.00           C
ATOM   7072  C29 POPEw 113      48.296  24.226  84.911  1.00  0.00           C
ATOM   7074 0C21 POPEw 113      48.286  23.176  84.071  1.00  0.00           C
ATOM   7076 1C21 POPEw 113      49.406  22.186  83.861  1.00  0.00           C
ATOM   7079 2C21 POPEw 113      50.076  22.286  82.471  1.00  0.00           C
ATOM   7082 3C21 POPEw 113      49.236  21.686  81.331  1.00  0.00           C
ATOM   7085 4C21 POPEw 113      50.106  21.116  80.201  1.00  0.00           C
ATOM   7088 5C21 POPEw 113      50.866  22.146  79.361  1.00  0.00           C
ATOM   7091 6C21 POPEw 113      51.916  21.456  78.481  1.00  0.00           C
ATOM   7094 7C21 POPEw 113      52.516  22.386  77.431  1.00  0.00           C
ATOM   7097 8C21 POPEw 113      53.826  21.876  76.821  1.00  0.00           C
ATOM   7101  C33 POPEw 113      53.336  25.956  89.361  1.00  0.00           C
ATOM   7104  C34 POPEw 113      53.106  26.966  88.241  1.00  0.00           C
ATOM   7107  C35 POPEw 113      53.226  26.426  86.821  1.00  0.00           C
ATOM   7110  C36 POPEw 113      52.766  27.506  85.831  1.00  0.00           C
ATOM   7113  C37 POPEw 113      52.396  26.956  84.451  1.00  0.00           C
ATOM   7116  C38 POPEw 113      51.706  28.026  83.581  1.00  0.00           C
ATOM   7119  C39 POPEw 113      50.256  28.326  83.991  1.00  0.00           C
ATOM   7122 0C31 POPEw 113      49.716  29.596  83.321  1.00  0.00           C
ATOM   7125 1C31 POPEw 113      48.186  29.606  83.191  1.00  0.00           C
ATOM   7128 2C31 POPEw 113      47.626  30.876  82.531  1.00  0.00           C
ATOM   7131 3C31 POPEw 113      47.646  32.106  83.451  1.00  0.00           C
ATOM   7134 4C31 POPEw 113      46.986  33.336  82.811  1.00  0.00           C
ATOM   7137 5C31 POPEw 113      46.966  34.556  83.741  1.00  0.00           C
ATOM   7140 6C31 POPEw 113      46.336  35.796  83.121  1.00  0.00           C
ATOM   7144  NH3 POPEx 114      85.956   3.664  94.731  1.00  0.00           N
ATOM   7148  C12 POPEx 114      84.836   3.864  93.751  1.00  0.00           C
ATOM   7151  C11 POPEx 114      83.556   4.154  94.541  1.00  0.00           C
ATOM   7154  P   POPEx 114      81.296   5.126  93.861  1.00  0.00           P
ATOM   7155  O13 POPEx 114      81.096   5.326  95.321  1.00  0.00           O
ATOM   7156  O14 POPEx 114      81.616   6.356  93.121  1.00  0.00           O
ATOM   7157  O11 POPEx 114      79.986   4.484  93.261  1.00  0.00           O
ATOM   7158  O12 POPEx 114      82.426   4.034  93.671  1.00  0.00           O
ATOM   7159  C1  POPEx 114      78.716   5.026  93.641  1.00  0.00           C
ATOM   7162  C2  POPEx 114      77.696   4.836  92.481  1.00  0.00           C
ATOM   7164  O21 POPEx 114      78.006   5.606  91.301  1.00  0.00           O
ATOM   7165  C21 POPEx 114      77.936   6.906  91.381  1.00  0.00           C
ATOM   7166  O22 POPEx 114      77.936   7.586  92.391  1.00  0.00           O
ATOM   7167  C22 POPEx 114      77.566   7.456  90.001  1.00  0.00           C
ATOM   7170  C3  POPEx 114      76.216   5.036  92.971  1.00  0.00           C
ATOM   7173  O31 POPEx 114      75.206   4.966  91.931  1.00  0.00           O
ATOM   7174  C31 POPEx 114      75.086   3.754  91.381  1.00  0.00           C
ATOM   7175  O32 POPEx 114      75.776   2.784  91.641  1.00  0.00           O
ATOM   7176  C32 POPEx 114      73.906   3.754  90.401  1.00  0.00           C
ATOM   7179  C23 POPEx 114      76.096   7.906  90.071  1.00  0.00           C
ATOM   7182  C24 POPEx 114      75.556   8.596  88.811  1.00  0.00           C
ATOM   7185  C25 POPEx 114      74.326   9.436  89.171  1.00  0.00           C
ATOM   7188  C26 POPEx 114      73.446   9.896  88.001  1.00  0.00           C
ATOM   7191  C27 POPEx 114      72.526  11.056  88.421  1.00  0.00           C
ATOM   7194  C28 POPEx 114      71.286  11.266  87.531  1.00  0.00           C
ATOM   7197  C29 POPEx 114      71.606  11.486  86.071  1.00  0.00           C
ATOM   7199 0C21 POPEx 114      71.166  12.476  85.261  1.00  0.00           C
ATOM   7201 1C21 POPEx 114      70.216  13.586  85.591  1.00  0.00           C
ATOM   7204 2C21 POPEx 114      70.786  15.016  85.451  1.00  0.00           C
ATOM   7207 3C21 POPEx 114      71.486  15.516  86.731  1.00  0.00           C
ATOM   7210 4C21 POPEx 114      72.146  16.896  86.591  1.00  0.00           C
ATOM   7213 5C21 POPEx 114      71.206  18.056  86.211  1.00  0.00           C
ATOM   7216 6C21 POPEx 114      70.006  18.226  87.151  1.00  0.00           C
ATOM   7219 7C21 POPEx 114      69.266  19.556  86.931  1.00  0.00           C
ATOM   7222 8C21 POPEx 114      67.886  19.556  87.591  1.00  0.00           C
ATOM   7226  C33 POPEx 114      73.426   2.334  90.011  1.00  0.00           C
ATOM   7229  C34 POPEx 114      72.046   2.314  89.321  1.00  0.00           C
ATOM   7232  C35 POPEx 114      72.016   3.084  87.991  1.00  0.00           C
ATOM   7235  C36 POPEx 114      70.626   3.184  87.351  1.00  0.00           C
ATOM   7238  C37 POPEx 114      70.636   4.134  86.141  1.00  0.00           C
ATOM   7241  C38 POPEx 114      69.256   4.404  85.501  1.00  0.00           C
ATOM   7244  C39 POPEx 114      68.586   3.194  84.841  1.00  0.00           C
ATOM   7247 0C31 POPEx 114      67.266   3.574  84.171  1.00  0.00           C
ATOM   7250 1C31 POPEx 114      67.436   4.334  82.841  1.00  0.00           C
ATOM   7253 2C31 POPEx 114      66.256   5.266  82.511  1.00  0.00           C
ATOM   7256 3C31 POPEx 114      66.366   6.656  83.151  1.00  0.00           C
ATOM   7259 4C31 POPEx 114      67.306   7.596  82.371  1.00  0.00           C
ATOM   7262 5C31 POPEx 114      67.246   9.046  82.881  1.00  0.00           C
ATOM   7265 6C31 POPEx 114      68.186   9.996  82.141  1.00  0.00           C
ATOM   7269  NH3 POPEy 115      12.616  86.536  98.921  1.00  0.00           N
ATOM   7273  C12 POPEy 115      14.036  86.036  98.791  1.00  0.00           C
ATOM   7276  C11 POPEy 115      15.026  87.196  98.771  1.00  0.00           C
ATOM   7279  P   POPEy 115      17.416  87.036  99.921  1.00  0.00           P
ATOM   7280  O13 POPEy 115      17.676  85.786 100.671  1.00  0.00           O
ATOM   7281  O14 POPEy 115      16.856  88.186 100.681  1.00  0.00           O
ATOM   7282  O11 POPEy 115      18.666  87.566  99.121  1.00  0.00           O
ATOM   7283  O12 POPEy 115      16.366  86.706  98.771  1.00  0.00           O
ATOM   7284  C1  POPEy 115      19.286  86.926  98.011  1.00  0.00           C
ATOM   7287  C2  POPEy 115      18.566  87.156  96.651  1.00  0.00           C
ATOM   7289  O21 POPEy 115      19.356  86.606  95.581  1.00  0.00           O
ATOM   7290  C21 POPEy 115      20.406  87.266  95.111  1.00  0.00           C
ATOM   7291  O22 POPEy 115      20.786  88.366  95.491  1.00  0.00           O
ATOM   7292  C22 POPEy 115      21.086  86.456  94.011  1.00  0.00           C
ATOM   7295  C3  POPEy 115      18.066  88.636  96.431  1.00  0.00           C
ATOM   7298  O31 POPEy 115      17.696  88.856  95.061  1.00  0.00           O
ATOM   7299  C31 POPEy 115      17.276  90.056  94.691  1.00  0.00           C
ATOM   7300  O32 POPEy 115      17.296  91.066  95.371  1.00  0.00           O
ATOM   7301  C32 POPEy 115      16.766  89.946  93.251  1.00  0.00           C
ATOM   7304  C23 POPEy 115      22.586  86.806  93.781  1.00  0.00           C
ATOM   7307  C24 POPEy 115      23.206  85.906  92.701  1.00  0.00           C
ATOM   7310  C25 POPEy 115      24.566  86.386  92.171  1.00  0.00           C
ATOM   7313  C26 POPEy 115      24.936  85.716  90.831  1.00  0.00           C
ATOM   7316  C27 POPEy 115      26.216  86.246  90.191  1.00  0.00           C
ATOM   7319  C28 POPEy 115      26.336  85.826  88.711  1.00  0.00           C
ATOM   7322  C29 POPEy 115      27.596  86.306  88.021  1.00  0.00           C
ATOM   7324 0C21 POPEy 115      27.696  86.736  86.741  1.00  0.00           C
ATOM   7326 1C21 POPEy 115      26.576  86.796  85.731  1.00  0.00           C
ATOM   7329 2C21 POPEy 115      26.876  86.076  84.401  1.00  0.00           C
ATOM   7332 3C21 POPEy 115      25.586  85.806  83.611  1.00  0.00           C
ATOM   7335 4C21 POPEy 115      25.806  85.376  82.151  1.00  0.00           C
ATOM   7338 5C21 POPEy 115      25.476  86.486  81.151  1.00  0.00           C
ATOM   7341 6C21 POPEy 115      25.256  85.926  79.741  1.00  0.00           C
ATOM   7344 7C21 POPEy 115      25.026  87.026  78.691  1.00  0.00           C
ATOM   7347 8C21 POPEy 115      24.526  86.476  77.361  1.00  0.00           C
ATOM   7351  C33 POPEy 115      16.656  91.276  92.471  1.00  0.00           C
ATOM   7354  C34 POPEy 115      16.646  91.056  90.951  1.00  0.00           C
ATOM   7357  C35 POPEy 115      15.736  89.916  90.481  1.00  0.00           C
ATOM   7360  C36 POPEy 115      15.486  89.896  88.971  1.00  0.00           C
ATOM   7363  C37 POPEy 115      14.726  88.636  88.521  1.00  0.00           C
ATOM   7366  C38 POPEy 115      14.406  88.586  87.021  1.00  0.00           C
ATOM   7369  C39 POPEy 115      13.426  89.686  86.581  1.00  0.00           C
ATOM   7372 0C31 POPEy 115      12.786  89.416  85.211  1.00  0.00           C
ATOM   7375 1C31 POPEy 115      11.656  90.416  84.901  1.00  0.00           C
ATOM   7378 2C31 POPEy 115      10.816  90.026  83.671  1.00  0.00           C
ATOM   7381 3C31 POPEy 115      11.356  90.616  82.351  1.00  0.00           C
ATOM   7384 4C31 POPEy 115      11.156  92.136  82.261  1.00  0.00           C
ATOM   7387 5C31 POPEy 115      12.046  92.786  81.191  1.00  0.00           C
ATOM   7390 6C31 POPEy 115      12.246  94.276  81.431  1.00  0.00           C
ATOM   7394  NH3 POPEz 116      51.766  37.956  98.501  1.00  0.00           N
ATOM   7398  C12 POPEz 116      51.256  39.196  99.181  1.00  0.00           C
ATOM   7401  C11 POPEz 116      51.666  40.526  98.491  1.00  0.00           C
ATOM   7404  P   POPEz 116      54.116  40.396  97.561  1.00  0.00           P
ATOM   7405  O13 POPEz 116      53.636  39.146  96.941  1.00  0.00           O
ATOM   7406  O14 POPEz 116      55.466  40.316  98.171  1.00  0.00           O
ATOM   7407  O11 POPEz 116      54.166  41.516  96.461  1.00  0.00           O
ATOM   7408  O12 POPEz 116      53.056  40.836  98.641  1.00  0.00           O
ATOM   7409  C1  POPEz 116      53.236  42.586  96.311  1.00  0.00           C
ATOM   7412  C2  POPEz 116      53.476  43.356  94.971  1.00  0.00           C
ATOM   7414  O21 POPEz 116      53.606  42.406  93.891  1.00  0.00           O
ATOM   7415  C21 POPEz 116      52.586  42.036  93.101  1.00  0.00           C
ATOM   7416  O22 POPEz 116      52.636  41.066  92.351  1.00  0.00           O
ATOM   7417  C22 POPEz 116      51.336  42.916  93.141  1.00  0.00           C
ATOM   7420  C3  POPEz 116      54.736  44.286  95.041  1.00  0.00           C
ATOM   7423  O31 POPEz 116      55.626  44.156  93.911  1.00  0.00           O
ATOM   7424  C31 POPEz 116      56.646  43.326  94.101  1.00  0.00           C
ATOM   7425  O32 POPEz 116      56.846  42.686  95.131  1.00  0.00           O
ATOM   7426  C32 POPEz 116      57.506  43.246  92.861  1.00  0.00           C
ATOM   7429  C23 POPEz 116      51.526  44.116  92.191  1.00  0.00           C
ATOM   7432  C24 POPEz 116      50.306  45.036  92.111  1.00  0.00           C
ATOM   7435  C25 POPEz 116      50.246  45.806  90.781  1.00  0.00           C
ATOM   7438  C26 POPEz 116      49.826  44.936  89.591  1.00  0.00           C
ATOM   7441  C27 POPEz 116      49.656  45.726  88.291  1.00  0.00           C
ATOM   7444  C28 POPEz 116      49.166  44.836  87.121  1.00  0.00           C
ATOM   7447  C29 POPEz 116      48.586  45.646  85.991  1.00  0.00           C
ATOM   7449 0C21 POPEz 116      48.696  45.406  84.671  1.00  0.00           C
ATOM   7451 1C21 POPEz 116      49.396  44.256  84.001  1.00  0.00           C
ATOM   7454 2C21 POPEz 116      50.796  44.616  83.461  1.00  0.00           C
ATOM   7457 3C21 POPEz 116      50.856  45.946  82.681  1.00  0.00           C
ATOM   7460 4C21 POPEz 116      52.246  46.236  82.091  1.00  0.00           C
ATOM   7463 5C21 POPEz 116      52.336  47.666  81.521  1.00  0.00           C
ATOM   7466 6C21 POPEz 116      53.676  47.986  80.861  1.00  0.00           C
ATOM   7469 7C21 POPEz 116      53.736  49.406  80.291  1.00  0.00           C
ATOM   7472 8C21 POPEz 116      54.866  49.616  79.281  1.00  0.00           C
ATOM   7476  C33 POPEz 116      58.696  42.256  93.021  1.00  0.00           C
ATOM   7479  C34 POPEz 116      59.766  42.456  91.941  1.00  0.00           C
ATOM   7482  C35 POPEz 116      59.276  42.176  90.511  1.00  0.00           C
ATOM   7485  C36 POPEz 116      60.026  43.016  89.471  1.00  0.00           C
ATOM   7488  C37 POPEz 116      59.496  42.766  88.051  1.00  0.00           C
ATOM   7491  C38 POPEz 116      59.796  43.916  87.081  1.00  0.00           C
ATOM   7494  C39 POPEz 116      61.296  44.116  86.811  1.00  0.00           C
ATOM   7497 0C31 POPEz 116      61.616  44.306  85.321  1.00  0.00           C
ATOM   7500 1C31 POPEz 116      61.456  43.006  84.511  1.00  0.00           C
ATOM   7503 2C31 POPEz 116      61.956  43.116  83.051  1.00  0.00           C
ATOM   7506 3C31 POPEz 116      63.436  42.736  82.831  1.00  0.00           C
ATOM   7509 4C31 POPEz 116      63.786  41.306  83.271  1.00  0.00           C
ATOM   7512 5C31 POPEz 116      65.176  40.846  82.811  1.00  0.00           C
ATOM   7515 6C31 POPEz 116      65.576  39.496  83.401  1.00  0.00           C
ATOM   7519  NH3 POPE0 117      26.646  18.066  58.971  1.00  0.00           N
ATOM   7523  C12 POPE0 117      26.356  16.796  58.221  1.00  0.00           C
ATOM   7526  C11 POPE0 117      27.356  15.666  58.511  1.00  0.00           C
ATOM   7529  P   POPE0 117      26.086  13.356  58.351  1.00  0.00           P
ATOM   7530  O13 POPE0 117      24.746  13.886  58.691  1.00  0.00           O
ATOM   7531  O14 POPE0 117      26.066  12.236  57.381  1.00  0.00           O
ATOM   7532  O11 POPE0 117      26.826  12.936  59.691  1.00  0.00           O
ATOM   7533  O12 POPE0 117      26.986  14.516  57.751  1.00  0.00           O
ATOM   7534  C1  POPE0 117      26.436  11.736  60.381  1.00  0.00           C
ATOM   7537  C2  POPE0 117      25.316  11.936  61.461  1.00  0.00           C
ATOM   7539  O21 POPE0 117      25.876  11.966  62.791  1.00  0.00           O
ATOM   7540  C21 POPE0 117      26.266  13.136  63.251  1.00  0.00           C
ATOM   7541  O22 POPE0 117      26.406  14.156  62.611  1.00  0.00           O
ATOM   7542  C22 POPE0 117      26.516  13.006  64.771  1.00  0.00           C
ATOM   7545  C3  POPE0 117      24.296  10.746  61.381  1.00  0.00           C
ATOM   7548  O31 POPE0 117      23.376  10.626  62.501  1.00  0.00           O
ATOM   7549  C31 POPE0 117      23.756   9.786  63.471  1.00  0.00           C
ATOM   7550  O32 POPE0 117      24.886   9.376  63.641  1.00  0.00           O
ATOM   7551  C32 POPE0 117      22.556   9.356  64.321  1.00  0.00           C
ATOM   7554  C23 POPE0 117      25.746  11.826  65.441  1.00  0.00           C
ATOM   7557  C24 POPE0 117      25.806  11.776  66.971  1.00  0.00           C
ATOM   7560  C25 POPE0 117      27.086  11.166  67.561  1.00  0.00           C
ATOM   7563  C26 POPE0 117      26.936  11.036  69.081  1.00  0.00           C
ATOM   7566  C27 POPE0 117      28.186  10.626  69.871  1.00  0.00           C
ATOM   7569  C28 POPE0 117      28.066  11.036  71.361  1.00  0.00           C
ATOM   7572  C29 POPE0 117      26.876  10.436  72.061  1.00  0.00           C
ATOM   7574 0C21 POPE0 117      26.896   9.706  73.191  1.00  0.00           C
ATOM   7576 1C21 POPE0 117      28.126   9.326  73.991  1.00  0.00           C
ATOM   7579 2C21 POPE0 117      28.426  10.336  75.111  1.00  0.00           C
ATOM   7582 3C21 POPE0 117      29.566   9.856  76.021  1.00  0.00           C
ATOM   7585 4C21 POPE0 117      29.916  10.786  77.191  1.00  0.00           C
ATOM   7588 5C21 POPE0 117      28.706  11.246  78.021  1.00  0.00           C
ATOM   7591 6C21 POPE0 117      27.866  10.116  78.621  1.00  0.00           C
ATOM   7594 7C21 POPE0 117      26.626  10.666  79.351  1.00  0.00           C
ATOM   7597 8C21 POPE0 117      25.726   9.576  79.941  1.00  0.00           C
ATOM   7601  C33 POPE0 117      22.886   8.086  65.131  1.00  0.00           C
ATOM   7604  C34 POPE0 117      21.646   7.406  65.741  1.00  0.00           C
ATOM   7607  C35 POPE0 117      21.996   6.126  66.511  1.00  0.00           C
ATOM   7610  C36 POPE0 117      22.486   6.406  67.941  1.00  0.00           C
ATOM   7613  C37 POPE0 117      21.326   6.456  68.951  1.00  0.00           C
ATOM   7616  C38 POPE0 117      21.716   6.976  70.341  1.00  0.00           C
ATOM   7619  C39 POPE0 117      22.966   6.306  70.931  1.00  0.00           C
ATOM   7622 0C31 POPE0 117      23.206   6.696  72.391  1.00  0.00           C
ATOM   7625 1C31 POPE0 117      24.496   6.096  72.951  1.00  0.00           C
ATOM   7628 2C31 POPE0 117      24.746   6.476  74.411  1.00  0.00           C
ATOM   7631 3C31 POPE0 117      26.076   5.936  74.941  1.00  0.00           C
ATOM   7634 4C31 POPE0 117      26.306   6.266  76.411  1.00  0.00           C
ATOM   7637 5C31 POPE0 117      27.566   5.606  76.971  1.00  0.00           C
ATOM   7640 6C31 POPE0 117      27.836   5.946  78.441  1.00  0.00           C
ATOM   7644  NH3 POPE1 118     101.276 105.366  55.931  1.00  0.00           N
ATOM   7648  C12 POPE1 118     100.256 104.656  55.081  1.00  0.00           C
ATOM   7651  C11 POPE1 118     100.176 105.306  53.681  1.00  0.00           C
ATOM   7654  P   POPE1 118      99.306 107.726  54.251  1.00  0.00           P
ATOM   7655  O13 POPE1 118      99.916 109.066  54.351  1.00  0.00           O
ATOM   7656  O14 POPE1 118      98.026 107.546  53.551  1.00  0.00           O
ATOM   7657  O11 POPE1 118      99.226 107.186  55.721  1.00  0.00           O
ATOM   7658  O12 POPE1 118     100.396 106.716  53.691  1.00  0.00           O
ATOM   7659  C1  POPE1 118      98.446 107.856  56.721  1.00  0.00           C
ATOM   7662  C2  POPE1 118      98.896 107.276  58.071  1.00  0.00           C
ATOM   7664  O21 POPE1 118      97.916 107.466  59.101  1.00  0.00           O
ATOM   7665  C21 POPE1 118      98.046 108.506  59.881  1.00  0.00           C
ATOM   7666  O22 POPE1 118      98.536 109.586  59.591  1.00  0.00           O
ATOM   7667  C22 POPE1 118      97.556 108.156  61.281  1.00  0.00           C
ATOM   7670  C3  POPE1 118     100.366 107.706  58.411  1.00  0.00           C
ATOM   7673  O31 POPE1 118     100.816 107.196  59.681  1.00  0.00           O
ATOM   7674  C31 POPE1 118     101.016 105.886  59.691  1.00  0.00           C
ATOM   7675  O32 POPE1 118     101.006 105.176  58.691  1.00  0.00           O
ATOM   7676  C32 POPE1 118     101.106 105.396  61.131  1.00  0.00           C
ATOM   7679  C23 POPE1 118      98.606 108.566  62.321  1.00  0.00           C
ATOM   7682  C24 POPE1 118      98.546 107.746  63.621  1.00  0.00           C
ATOM   7685  C25 POPE1 118      97.386 108.116  64.551  1.00  0.00           C
ATOM   7688  C26 POPE1 118      96.106 107.296  64.351  1.00  0.00           C
ATOM   7691  C27 POPE1 118      95.216 107.386  65.601  1.00  0.00           C
ATOM   7694  C28 POPE1 118      93.946 106.526  65.591  1.00  0.00           C
ATOM   7697  C29 POPE1 118      92.706 107.256  65.121  1.00  0.00           C
ATOM   7699 0C21 POPE1 118      91.716 107.716  65.911  1.00  0.00           C
ATOM   7701 1C21 POPE1 118      91.676 107.656  67.421  1.00  0.00           C
ATOM   7704 2C21 POPE1 118      91.066 106.356  67.981  1.00  0.00           C
ATOM   7707 3C21 POPE1 118      90.846 106.426  69.501  1.00  0.00           C
ATOM   7710 4C21 POPE1 118      90.206 105.156  70.081  1.00  0.00           C
ATOM   7713 5C21 POPE1 118      90.056 105.206  71.611  1.00  0.00           C
ATOM   7716 6C21 POPE1 118      91.376 105.146  72.391  1.00  0.00           C
ATOM   7719 7C21 POPE1 118      92.036 103.766  72.341  1.00  0.00           C
ATOM   7722 8C21 POPE1 118      93.396 103.676  73.051  1.00  0.00           C
ATOM   7726  C33 POPE1 118     101.056 103.856  61.281  1.00  0.00           C
ATOM   7729  C34 POPE1 118     100.276 103.406  62.531  1.00  0.00           C
ATOM   7732  C35 POPE1 118     100.966 103.766  63.851  1.00  0.00           C
ATOM   7735  C36 POPE1 118     100.046 103.556  65.061  1.00  0.00           C
ATOM   7738  C37 POPE1 118     100.676 103.946  66.411  1.00  0.00           C
ATOM   7741  C38 POPE1 118     101.676 102.906  66.961  1.00  0.00           C
ATOM   7744  C39 POPE1 118     101.016 101.586  67.401  1.00  0.00           C
ATOM   7747 0C31 POPE1 118     102.046 100.516  67.801  1.00  0.00           C
ATOM   7750 1C31 POPE1 118     101.696  99.836  69.131  1.00  0.00           C
ATOM   7753 2C31 POPE1 118     102.666  98.696  69.461  1.00  0.00           C
ATOM   7756 3C31 POPE1 118     102.566  98.206  70.911  1.00  0.00           C
ATOM   7759 4C31 POPE1 118     101.166  97.726  71.341  1.00  0.00           C
ATOM   7762 5C31 POPE1 118     101.106  97.376  72.841  1.00  0.00           C
ATOM   7765 6C31 POPE1 118      99.686  97.066  73.321  1.00  0.00           C
ATOM   7769  NH3 POPE2 119      71.436   4.584  94.881  1.00  0.00           N
ATOM   7773  C12 POPE2 119      72.066   3.824  93.751  1.00  0.00           C
ATOM   7776  C11 POPE2 119      72.286   2.354  94.131  1.00  0.00           C
ATOM   7779  P   POPE2 119      74.406   1.454  95.431  1.00  0.00           P
ATOM   7780  O13 POPE2 119      75.426   2.294  96.091  1.00  0.00           O
ATOM   7781  O14 POPE2 119      74.066   0.174  96.111  1.00  0.00           O
ATOM   7782  O11 POPE2 119      74.916   1.124  93.961  1.00  0.00           O
ATOM   7783  O12 POPE2 119      73.056   2.264  95.331  1.00  0.00           O
ATOM   7784  C1  POPE2 119      75.246  -0.246  93.631  1.00  0.00           C
ATOM   7787  C2  POPE2 119      75.956  -0.366  92.251  1.00  0.00           C
ATOM   7789  O21 POPE2 119      75.846  -1.686  91.681  1.00  0.00           O
ATOM   7790  C21 POPE2 119      74.756  -1.896  90.961  1.00  0.00           C
ATOM   7791  O22 POPE2 119      73.806  -1.136  90.881  1.00  0.00           O
ATOM   7792  C22 POPE2 119      74.876  -3.156  90.111  1.00  0.00           C
ATOM   7795  C3  POPE2 119      77.466   0.014  92.401  1.00  0.00           C
ATOM   7798  O31 POPE2 119      78.326  -0.586  91.411  1.00  0.00           O
ATOM   7799  C31 POPE2 119      78.276  -0.166  90.151  1.00  0.00           C
ATOM   7800  O32 POPE2 119      78.286  -0.926  89.191  1.00  0.00           O
ATOM   7801  C32 POPE2 119      78.296   1.354  90.011  1.00  0.00           C
ATOM   7804  C23 POPE2 119      75.176  -2.776  88.641  1.00  0.00           C
ATOM   7807  C24 POPE2 119      74.316  -3.516  87.611  1.00  0.00           C
ATOM   7810  C25 POPE2 119      74.736  -3.266  86.151  1.00  0.00           C
ATOM   7813  C26 POPE2 119      74.546  -1.826  85.631  1.00  0.00           C
ATOM   7816  C27 POPE2 119      74.596  -1.786  84.091  1.00  0.00           C
ATOM   7819  C28 POPE2 119      74.466  -0.376  83.491  1.00  0.00           C
ATOM   7822  C29 POPE2 119      74.386  -0.486  81.981  1.00  0.00           C
ATOM   7824 0C21 POPE2 119      75.276  -0.046  81.081  1.00  0.00           C
ATOM   7826 1C21 POPE2 119      76.556   0.704  81.341  1.00  0.00           C
ATOM   7829 2C21 POPE2 119      77.816  -0.136  81.081  1.00  0.00           C
ATOM   7832 3C21 POPE2 119      78.086  -0.416  79.601  1.00  0.00           C
ATOM   7835 4C21 POPE2 119      79.466  -1.056  79.371  1.00  0.00           C
ATOM   7838 5C21 POPE2 119      79.936  -0.946  77.911  1.00  0.00           C
ATOM   7841 6C21 POPE2 119      79.126  -1.796  76.921  1.00  0.00           C
ATOM   7844 7C21 POPE2 119      79.586  -1.556  75.481  1.00  0.00           C
ATOM   7847 8C21 POPE2 119      78.906  -2.476  74.461  1.00  0.00           C
ATOM   7851  C33 POPE2 119      78.916   1.874  88.691  1.00  0.00           C
ATOM   7854  C34 POPE2 119      78.566   3.354  88.451  1.00  0.00           C
ATOM   7857  C35 POPE2 119      77.146   3.564  87.891  1.00  0.00           C
ATOM   7860  C36 POPE2 119      77.006   3.274  86.381  1.00  0.00           C
ATOM   7863  C37 POPE2 119      75.616   3.674  85.891  1.00  0.00           C
ATOM   7866  C38 POPE2 119      75.386   3.514  84.381  1.00  0.00           C
ATOM   7869  C39 POPE2 119      73.876   3.424  84.101  1.00  0.00           C
ATOM   7872 0C31 POPE2 119      73.446   3.314  82.631  1.00  0.00           C
ATOM   7875 1C31 POPE2 119      71.996   2.824  82.561  1.00  0.00           C
ATOM   7878 2C31 POPE2 119      71.376   2.784  81.151  1.00  0.00           C
ATOM   7881 3C31 POPE2 119      70.826   4.144  80.711  1.00  0.00           C
ATOM   7884 4C31 POPE2 119      70.006   4.044  79.421  1.00  0.00           C
ATOM   7887 5C31 POPE2 119      69.416   5.396  78.981  1.00  0.00           C
ATOM   7890 6C31 POPE2 119      68.706   5.326  77.631  1.00  0.00           C
ATOM   7894  NH3 POPE3 120     121.306 132.966  97.201  1.00  0.00           N
ATOM   7898  C12 POPE3 120     121.456 131.476  97.391  1.00  0.00           C
ATOM   7901  C11 POPE3 120     120.276 130.946  98.211  1.00  0.00           C
ATOM   7904  P   POPE3 120     118.986 128.756  98.751  1.00  0.00           P
ATOM   7905  O13 POPE3 120     119.426 127.886  99.851  1.00  0.00           O
ATOM   7906  O14 POPE3 120     117.896 129.716  99.061  1.00  0.00           O
ATOM   7907  O11 POPE3 120     118.466 127.886  97.551  1.00  0.00           O
ATOM   7908  O12 POPE3 120     120.236 129.526  98.141  1.00  0.00           O
ATOM   7909  C1  POPE3 120     119.256 127.676  96.381  1.00  0.00           C
ATOM   7912  C2  POPE3 120     118.316 127.276  95.211  1.00  0.00           C
ATOM   7914  O21 POPE3 120     118.956 126.886  93.991  1.00  0.00           O
ATOM   7915  C21 POPE3 120     119.916 127.586  93.461  1.00  0.00           C
ATOM   7916  O22 POPE3 120     120.626 128.436  93.991  1.00  0.00           O
ATOM   7917  C22 POPE3 120     120.016 127.216  91.981  1.00  0.00           C
ATOM   7920  C3  POPE3 120     117.276 128.416  94.991  1.00  0.00           C
ATOM   7923  O31 POPE3 120     116.876 128.636  93.621  1.00  0.00           O
ATOM   7924  C31 POPE3 120     115.896 127.856  93.211  1.00  0.00           C
ATOM   7925  O32 POPE3 120     115.516 126.856  93.791  1.00  0.00           O
ATOM   7926  C32 POPE3 120     115.246 128.456  91.951  1.00  0.00           C
ATOM   7929  C23 POPE3 120     120.606 128.346  91.111  1.00  0.00           C
ATOM   7932  C24 POPE3 120     120.696 127.976  89.621  1.00  0.00           C
ATOM   7935  C25 POPE3 120     121.526 126.716  89.341  1.00  0.00           C
ATOM   7938  C26 POPE3 120     121.716 126.426  87.841  1.00  0.00           C
ATOM   7941  C27 POPE3 120     122.416 125.076  87.621  1.00  0.00           C
ATOM   7944  C28 POPE3 120     122.106 124.406  86.271  1.00  0.00           C
ATOM   7947  C29 POPE3 120     122.866 124.996  85.111  1.00  0.00           C
ATOM   7949 0C21 POPE3 120     123.656 124.306  84.271  1.00  0.00           C
ATOM   7951 1C21 POPE3 120     123.906 122.816  84.341  1.00  0.00           C
ATOM   7954 2C21 POPE3 120     124.596 122.206  83.101  1.00  0.00           C
ATOM   7957 3C21 POPE3 120     123.766 122.216  81.801  1.00  0.00           C
ATOM   7960 4C21 POPE3 120     124.486 121.456  80.671  1.00  0.00           C
ATOM   7963 5C21 POPE3 120     124.036 121.856  79.251  1.00  0.00           C
ATOM   7966 6C21 POPE3 120     123.066 120.866  78.581  1.00  0.00           C
ATOM   7969 7C21 POPE3 120     122.776 121.246  77.121  1.00  0.00           C
ATOM   7972 8C21 POPE3 120     121.816 120.296  76.401  1.00  0.00           C
ATOM   7976  C33 POPE3 120     115.706 129.896  91.551  1.00  0.00           C
ATOM   7979  C34 POPE3 120     117.096 129.926  90.891  1.00  0.00           C
ATOM   7982  C35 POPE3 120     117.256 131.036  89.841  1.00  0.00           C
ATOM   7985  C36 POPE3 120     116.956 132.446  90.371  1.00  0.00           C
ATOM   7988  C37 POPE3 120     117.476 133.536  89.421  1.00  0.00           C
ATOM   7991  C38 POPE3 120     117.446 134.948  90.021  1.00  0.00           C
ATOM   7994  C39 POPE3 120     116.056 135.568  90.141  1.00  0.00           C
ATOM   7997 0C31 POPE3 120     115.406 135.878  88.791  1.00  0.00           C
ATOM   8000 1C31 POPE3 120     114.106 136.658  88.991  1.00  0.00           C
ATOM   8003 2C31 POPE3 120     113.386 137.038  87.691  1.00  0.00           C
ATOM   8006 3C31 POPE3 120     111.986 137.548  88.011  1.00  0.00           C
ATOM   8009 4C31 POPE3 120     111.246 138.168  86.821  1.00  0.00           C
ATOM   8012 5C31 POPE3 120     109.876 138.678  87.241  1.00  0.00           C
ATOM   8015 6C31 POPE3 120     108.986 139.128  86.081  1.00  0.00           C
ATOM   8019  NH3 POPE4 121      43.506  19.326  98.651  1.00  0.00           N
ATOM   8023  C12 POPE4 121      44.486  20.006  99.571  1.00  0.00           C
ATOM   8026  C11 POPE4 121      43.806  20.846 100.661  1.00  0.00           C
ATOM   8029  P   POPE4 121      44.736  23.206 100.091  1.00  0.00           P
ATOM   8030  O13 POPE4 121      43.926  22.876  98.901  1.00  0.00           O
ATOM   8031  O14 POPE4 121      44.356  24.396 100.891  1.00  0.00           O
ATOM   8032  O11 POPE4 121      46.256  23.266  99.681  1.00  0.00           O
ATOM   8033  O12 POPE4 121      44.656  21.936 101.071  1.00  0.00           O
ATOM   8034  C1  POPE4 121      46.736  24.446  98.991  1.00  0.00           C
ATOM   8037  C2  POPE4 121      46.496  24.426  97.461  1.00  0.00           C
ATOM   8039  O21 POPE4 121      45.146  24.816  97.191  1.00  0.00           O
ATOM   8040  C21 POPE4 121      44.806  24.856  95.921  1.00  0.00           C
ATOM   8041  O22 POPE4 121      45.526  25.186  95.001  1.00  0.00           O
ATOM   8042  C22 POPE4 121      43.376  24.336  95.811  1.00  0.00           C
ATOM   8045  C3  POPE4 121      46.816  23.006  96.921  1.00  0.00           C
ATOM   8048  O31 POPE4 121      47.156  22.976  95.521  1.00  0.00           O
ATOM   8049  C31 POPE4 121      47.126  21.746  95.011  1.00  0.00           C
ATOM   8050  O32 POPE4 121      46.706  20.756  95.591  1.00  0.00           O
ATOM   8051  C32 POPE4 121      47.696  21.736  93.601  1.00  0.00           C
ATOM   8054  C23 POPE4 121      42.786  24.396  94.391  1.00  0.00           C
ATOM   8057  C24 POPE4 121      43.276  23.336  93.381  1.00  0.00           C
ATOM   8060  C25 POPE4 121      44.346  23.866  92.411  1.00  0.00           C
ATOM   8063  C26 POPE4 121      44.236  23.346  90.971  1.00  0.00           C
ATOM   8066  C27 POPE4 121      44.746  21.906  90.801  1.00  0.00           C
ATOM   8069  C28 POPE4 121      44.386  21.266  89.441  1.00  0.00           C
ATOM   8072  C29 POPE4 121      45.076  21.826  88.211  1.00  0.00           C
ATOM   8074 0C21 POPE4 121      45.776  21.136  87.271  1.00  0.00           C
ATOM   8076 1C21 POPE4 121      46.066  19.656  87.211  1.00  0.00           C
ATOM   8079 2C21 POPE4 121      47.546  19.366  86.841  1.00  0.00           C
ATOM   8082 3C21 POPE4 121      47.916  17.876  86.911  1.00  0.00           C
ATOM   8085 4C21 POPE4 121      49.306  17.546  86.321  1.00  0.00           C
ATOM   8088 5C21 POPE4 121      49.456  17.926  84.841  1.00  0.00           C
ATOM   8091 6C21 POPE4 121      50.786  17.486  84.211  1.00  0.00           C
ATOM   8094 7C21 POPE4 121      50.926  18.056  82.801  1.00  0.00           C
ATOM   8097 8C21 POPE4 121      52.226  17.656  82.091  1.00  0.00           C
ATOM   8101  C33 POPE4 121      48.966  20.866  93.501  1.00  0.00           C
ATOM   8104  C34 POPE4 121      49.466  20.786  92.051  1.00  0.00           C
ATOM   8107  C35 POPE4 121      50.966  20.496  91.881  1.00  0.00           C
ATOM   8110  C36 POPE4 121      51.546  21.076  90.571  1.00  0.00           C
ATOM   8113  C37 POPE4 121      50.866  20.526  89.301  1.00  0.00           C
ATOM   8116  C38 POPE4 121      51.296  21.236  88.001  1.00  0.00           C
ATOM   8119  C39 POPE4 121      52.546  20.666  87.321  1.00  0.00           C
ATOM   8122 0C31 POPE4 121      52.776  21.316  85.951  1.00  0.00           C
ATOM   8125 1C31 POPE4 121      53.886  20.656  85.131  1.00  0.00           C
ATOM   8128 2C31 POPE4 121      53.876  21.076  83.651  1.00  0.00           C
ATOM   8131 3C31 POPE4 121      54.386  22.496  83.401  1.00  0.00           C
ATOM   8134 4C31 POPE4 121      54.096  22.996  81.981  1.00  0.00           C
ATOM   8137 5C31 POPE4 121      54.776  24.336  81.681  1.00  0.00           C
ATOM   8140 6C31 POPE4 121      54.466  24.866  80.281  1.00  0.00           C
ATOM   8144  NH3 POPE5 122     112.876 109.706  95.581  1.00  0.00           N
ATOM   8148  C12 POPE5 122     113.886 110.076  96.631  1.00  0.00           C
ATOM   8151  C11 POPE5 122     113.696 109.186  97.861  1.00  0.00           C
ATOM   8154  P   POPE5 122     111.856 108.636  99.671  1.00  0.00           P
ATOM   8155  O13 POPE5 122     112.996 108.096 100.441  1.00  0.00           O
ATOM   8156  O14 POPE5 122     110.976 109.586 100.391  1.00  0.00           O
ATOM   8157  O11 POPE5 122     111.016 107.436  99.071  1.00  0.00           O
ATOM   8158  O12 POPE5 122     112.376 109.366  98.361  1.00  0.00           O
ATOM   8159  C1  POPE5 122     109.726 107.766  98.511  1.00  0.00           C
ATOM   8162  C2  POPE5 122     109.246 106.646  97.561  1.00  0.00           C
ATOM   8164  O21 POPE5 122     110.186 106.606  96.471  1.00  0.00           O
ATOM   8165  C21 POPE5 122     110.876 105.476  96.381  1.00  0.00           C
ATOM   8166  O22 POPE5 122     110.566 104.386  96.841  1.00  0.00           O
ATOM   8167  C22 POPE5 122     112.156 105.766  95.621  1.00  0.00           C
ATOM   8170  C3  POPE5 122     107.806 106.936  97.031  1.00  0.00           C
ATOM   8173  O31 POPE5 122     107.486 106.036  95.961  1.00  0.00           O
ATOM   8174  C31 POPE5 122     107.456 106.526  94.731  1.00  0.00           C
ATOM   8175  O32 POPE5 122     107.326 107.696  94.421  1.00  0.00           O
ATOM   8176  C32 POPE5 122     107.576 105.386  93.741  1.00  0.00           C
ATOM   8179  C23 POPE5 122     111.996 105.606  94.091  1.00  0.00           C
ATOM   8182  C24 POPE5 122     113.336 105.846  93.391  1.00  0.00           C
ATOM   8185  C25 POPE5 122     113.266 106.856  92.231  1.00  0.00           C
ATOM   8188  C26 POPE5 122     112.846 106.186  90.931  1.00  0.00           C
ATOM   8191  C27 POPE5 122     113.086 107.066  89.701  1.00  0.00           C
ATOM   8194  C28 POPE5 122     113.156 106.246  88.401  1.00  0.00           C
ATOM   8197  C29 POPE5 122     113.466 107.106  87.201  1.00  0.00           C
ATOM   8199 0C21 POPE5 122     113.956 106.646  86.031  1.00  0.00           C
ATOM   8201 1C21 POPE5 122     114.226 105.196  85.741  1.00  0.00           C
ATOM   8204 2C21 POPE5 122     115.706 104.846  85.951  1.00  0.00           C
ATOM   8207 3C21 POPE5 122     115.946 103.326  86.021  1.00  0.00           C
ATOM   8210 4C21 POPE5 122     117.426 102.956  85.921  1.00  0.00           C
ATOM   8213 5C21 POPE5 122     117.966 103.046  84.491  1.00  0.00           C
ATOM   8216 6C21 POPE5 122     118.046 101.706  83.741  1.00  0.00           C
ATOM   8219 7C21 POPE5 122     118.636 101.876  82.331  1.00  0.00           C
ATOM   8222 8C21 POPE5 122     119.086 100.566  81.681  1.00  0.00           C
ATOM   8226  C33 POPE5 122     108.316 105.826  92.461  1.00  0.00           C
ATOM   8229  C34 POPE5 122     108.676 104.656  91.541  1.00  0.00           C
ATOM   8232  C35 POPE5 122     107.486 103.856  90.991  1.00  0.00           C
ATOM   8235  C36 POPE5 122     106.766 104.556  89.831  1.00  0.00           C
ATOM   8238  C37 POPE5 122     105.826 103.606  89.081  1.00  0.00           C
ATOM   8241  C38 POPE5 122     105.596 104.026  87.611  1.00  0.00           C
ATOM   8244  C39 POPE5 122     105.026 102.916  86.711  1.00  0.00           C
ATOM   8247 0C31 POPE5 122     105.956 101.696  86.621  1.00  0.00           C
ATOM   8250 1C31 POPE5 122     105.496 100.646  85.601  1.00  0.00           C
ATOM   8253 2C31 POPE5 122     106.476  99.456  85.561  1.00  0.00           C
ATOM   8256 3C31 POPE5 122     107.726  99.746  84.701  1.00  0.00           C
ATOM   8259 4C31 POPE5 122     107.646  99.066  83.331  1.00  0.00           C
ATOM   8262 5C31 POPE5 122     108.526  99.736  82.271  1.00  0.00           C
ATOM   8265 6C31 POPE5 122     108.446  99.026  80.911  1.00  0.00           C
ATOM   8269  NH3 POPE6 123      13.506  69.416  55.121  1.00  0.00           N
ATOM   8273  C12 POPE6 123      12.956  68.716  53.901  1.00  0.00           C
ATOM   8276  C11 POPE6 123      12.076  67.476  54.231  1.00  0.00           C
ATOM   8279  P   POPE6 123       9.516  67.396  53.491  1.00  0.00           P
ATOM   8280  O13 POPE6 123       8.636  68.586  53.311  1.00  0.00           O
ATOM   8281  O14 POPE6 123      10.086  66.716  52.301  1.00  0.00           O
ATOM   8282  O11 POPE6 123       8.746  66.346  54.391  1.00  0.00           O
ATOM   8283  O12 POPE6 123      10.706  67.836  54.441  1.00  0.00           O
ATOM   8284  C1  POPE6 123       7.486  66.706  54.991  1.00  0.00           C
ATOM   8287  C2  POPE6 123       7.586  67.226  56.461  1.00  0.00           C
ATOM   8289  O21 POPE6 123       6.336  67.886  56.731  1.00  0.00           O
ATOM   8290  C21 POPE6 123       5.656  67.406  57.761  1.00  0.00           C
ATOM   8291  O22 POPE6 123       6.076  66.626  58.591  1.00  0.00           O
ATOM   8292  C22 POPE6 123       4.216  67.916  57.661  1.00  0.00           C
ATOM   8295  C3  POPE6 123       8.746  68.226  56.711  1.00  0.00           C
ATOM   8298  O31 POPE6 123       8.676  68.796  58.031  1.00  0.00           O
ATOM   8299  C31 POPE6 123       9.276  69.976  58.161  1.00  0.00           C
ATOM   8300  O32 POPE6 123       9.666  70.666  57.231  1.00  0.00           O
ATOM   8301  C32 POPE6 123       9.416  70.296  59.641  1.00  0.00           C
ATOM   8304  C23 POPE6 123       3.256  67.146  58.601  1.00  0.00           C
ATOM   8307  C24 POPE6 123       3.036  67.826  59.961  1.00  0.00           C
ATOM   8310  C25 POPE6 123       2.206  66.926  60.891  1.00  0.00           C
ATOM   8313  C26 POPE6 123       1.846  67.616  62.211  1.00  0.00           C
ATOM   8316  C27 POPE6 123       1.266  66.636  63.251  1.00  0.00           C
ATOM   8319  C28 POPE6 123       0.936  67.296  64.601  1.00  0.00           C
ATOM   8322  C29 POPE6 123      -0.204  68.286  64.531  1.00  0.00           C
ATOM   8324 0C21 POPE6 123      -1.214  68.446  65.401  1.00  0.00           C
ATOM   8326 1C21 POPE6 123      -1.464  67.686  66.691  1.00  0.00           C
ATOM   8329 2C21 POPE6 123      -1.414  68.576  67.951  1.00  0.00           C
ATOM   8332 3C21 POPE6 123      -2.436  69.716  67.981  1.00  0.00           C
ATOM   8335 4C21 POPE6 123      -2.606  70.376  69.361  1.00  0.00           C
ATOM   8338 5C21 POPE6 123      -3.346  69.476  70.371  1.00  0.00           C
ATOM   8341 6C21 POPE6 123      -3.886  70.256  71.581  1.00  0.00           C
ATOM   8344 7C21 POPE6 123      -4.776  69.386  72.481  1.00  0.00           C
ATOM   8347 8C21 POPE6 123      -5.406  70.136  73.651  1.00  0.00           C
ATOM   8351  C33 POPE6 123       8.046  70.396  60.371  1.00  0.00           C
ATOM   8354  C34 POPE6 123       8.176  70.286  61.901  1.00  0.00           C
ATOM   8357  C35 POPE6 123       8.906  71.466  62.561  1.00  0.00           C
ATOM   8360  C36 POPE6 123       9.526  71.116  63.921  1.00  0.00           C
ATOM   8363  C37 POPE6 123       8.526  70.626  64.971  1.00  0.00           C
ATOM   8366  C38 POPE6 123       9.186  70.416  66.341  1.00  0.00           C
ATOM   8369  C39 POPE6 123       8.626  71.316  67.451  1.00  0.00           C
ATOM   8372 0C31 POPE6 123       7.276  70.846  68.011  1.00  0.00           C
ATOM   8375 1C31 POPE6 123       7.366  69.516  68.791  1.00  0.00           C
ATOM   8378 2C31 POPE6 123       6.116  69.276  69.641  1.00  0.00           C
ATOM   8381 3C31 POPE6 123       6.166  68.016  70.511  1.00  0.00           C
ATOM   8384 4C31 POPE6 123       4.946  67.926  71.441  1.00  0.00           C
ATOM   8387 5C31 POPE6 123       5.016  66.756  72.441  1.00  0.00           C
ATOM   8390 6C31 POPE6 123       4.056  66.936  73.621  1.00  0.00           C
ATOM   8394  NH3 POPE7 124      75.846  72.876  98.861  1.00  0.00           N
ATOM   8398  C12 POPE7 124      75.176  74.226  98.831  1.00  0.00           C
ATOM   8401  C11 POPE7 124      75.076  74.836 100.231  1.00  0.00           C
ATOM   8404  P   POPE7 124      74.966  77.436 100.001  1.00  0.00           P
ATOM   8405  O13 POPE7 124      74.086  78.476 100.601  1.00  0.00           O
ATOM   8406  O14 POPE7 124      76.366  77.386 100.441  1.00  0.00           O
ATOM   8407  O11 POPE7 124      74.926  77.516  98.451  1.00  0.00           O
ATOM   8408  O12 POPE7 124      74.276  76.026 100.251  1.00  0.00           O
ATOM   8409  C1  POPE7 124      75.966  78.126  97.681  1.00  0.00           C
ATOM   8412  C2  POPE7 124      76.066  77.406  96.321  1.00  0.00           C
ATOM   8414  O21 POPE7 124      76.296  78.396  95.311  1.00  0.00           O
ATOM   8415  C21 POPE7 124      76.886  77.996  94.201  1.00  0.00           C
ATOM   8416  O22 POPE7 124      77.456  76.936  94.021  1.00  0.00           O
ATOM   8417  C22 POPE7 124      76.626  79.066  93.141  1.00  0.00           C
ATOM   8420  C3  POPE7 124      74.706  76.706  96.041  1.00  0.00           C
ATOM   8423  O31 POPE7 124      74.606  76.196  94.701  1.00  0.00           O
ATOM   8424  C31 POPE7 124      74.956  74.926  94.531  1.00  0.00           C
ATOM   8425  O32 POPE7 124      75.346  74.166  95.401  1.00  0.00           O
ATOM   8426  C32 POPE7 124      74.796  74.576  93.041  1.00  0.00           C
ATOM   8429  C23 POPE7 124      77.436  78.956  91.831  1.00  0.00           C
ATOM   8432  C24 POPE7 124      76.836  79.896  90.771  1.00  0.00           C
ATOM   8435  C25 POPE7 124      77.796  80.246  89.631  1.00  0.00           C
ATOM   8438  C26 POPE7 124      77.206  81.306  88.681  1.00  0.00           C
ATOM   8441  C27 POPE7 124      78.246  81.866  87.711  1.00  0.00           C
ATOM   8444  C28 POPE7 124      77.696  82.986  86.811  1.00  0.00           C
ATOM   8447  C29 POPE7 124      78.826  83.796  86.211  1.00  0.00           C
ATOM   8449 0C21 POPE7 124      79.276  83.676  84.951  1.00  0.00           C
ATOM   8451 1C21 POPE7 124      78.776  82.656  83.961  1.00  0.00           C
ATOM   8454 2C21 POPE7 124      79.826  82.286  82.901  1.00  0.00           C
ATOM   8457 3C21 POPE7 124      80.136  83.446  81.941  1.00  0.00           C
ATOM   8460 4C21 POPE7 124      80.446  82.946  80.531  1.00  0.00           C
ATOM   8463 5C21 POPE7 124      80.506  84.066  79.491  1.00  0.00           C
ATOM   8466 6C21 POPE7 124      80.526  83.496  78.071  1.00  0.00           C
ATOM   8469 7C21 POPE7 124      80.646  84.596  77.021  1.00  0.00           C
ATOM   8472 8C21 POPE7 124      80.456  84.086  75.591  1.00  0.00           C
ATOM   8476  C33 POPE7 124      74.766  75.846  92.161  1.00  0.00           C
ATOM   8479  C34 POPE7 124      74.326  75.656  90.711  1.00  0.00           C
ATOM   8482  C35 POPE7 124      74.516  76.986  89.971  1.00  0.00           C
ATOM   8485  C36 POPE7 124      73.836  77.036  88.601  1.00  0.00           C
ATOM   8488  C37 POPE7 124      73.666  78.476  88.101  1.00  0.00           C
ATOM   8491  C38 POPE7 124      72.736  78.576  86.891  1.00  0.00           C
ATOM   8494  C39 POPE7 124      73.406  78.126  85.581  1.00  0.00           C
ATOM   8497 0C31 POPE7 124      74.276  79.216  84.941  1.00  0.00           C
ATOM   8500 1C31 POPE7 124      75.396  78.626  84.071  1.00  0.00           C
ATOM   8503 2C31 POPE7 124      76.196  79.686  83.301  1.00  0.00           C
ATOM   8506 3C31 POPE7 124      75.536  80.116  81.981  1.00  0.00           C
ATOM   8509 4C31 POPE7 124      75.436  78.996  80.941  1.00  0.00           C
ATOM   8512 5C31 POPE7 124      75.136  79.496  79.521  1.00  0.00           C
ATOM   8515 6C31 POPE7 124      74.946  78.366  78.511  1.00  0.00           C
ATOM   8519  NH3 POPE8 125      64.396  20.016  59.331  1.00  0.00           N
ATOM   8523  C12 POPE8 125      62.886  20.026  59.161  1.00  0.00           C
ATOM   8526  C11 POPE8 125      62.396  19.616  57.741  1.00  0.00           C
ATOM   8529  P   POPE8 125      59.816  20.276  57.921  1.00  0.00           P
ATOM   8530  O13 POPE8 125      58.566  19.786  57.281  1.00  0.00           O
ATOM   8531  O14 POPE8 125      60.276  21.606  57.481  1.00  0.00           O
ATOM   8532  O11 POPE8 125      59.656  20.276  59.491  1.00  0.00           O
ATOM   8533  O12 POPE8 125      61.006  19.236  57.731  1.00  0.00           O
ATOM   8534  C1  POPE8 125      59.356  19.036  60.181  1.00  0.00           C
ATOM   8537  C2  POPE8 125      60.266  18.836  61.421  1.00  0.00           C
ATOM   8539  O21 POPE8 125      59.806  17.716  62.181  1.00  0.00           O
ATOM   8540  C21 POPE8 125      58.996  17.866  63.211  1.00  0.00           C
ATOM   8541  O22 POPE8 125      58.386  18.876  63.511  1.00  0.00           O
ATOM   8542  C22 POPE8 125      58.846  16.516  63.891  1.00  0.00           C
ATOM   8545  C3  POPE8 125      60.486  20.176  62.181  1.00  0.00           C
ATOM   8548  O31 POPE8 125      61.076  19.976  63.481  1.00  0.00           O
ATOM   8549  C31 POPE8 125      62.376  20.096  63.591  1.00  0.00           C
ATOM   8550  O32 POPE8 125      63.166  20.336  62.691  1.00  0.00           O
ATOM   8551  C32 POPE8 125      62.716  19.966  65.081  1.00  0.00           C
ATOM   8554  C23 POPE8 125      58.656  16.586  65.421  1.00  0.00           C
ATOM   8557  C24 POPE8 125      57.186  16.446  65.841  1.00  0.00           C
ATOM   8560  C25 POPE8 125      57.026  16.166  67.341  1.00  0.00           C
ATOM   8563  C26 POPE8 125      57.576  17.296  68.211  1.00  0.00           C
ATOM   8566  C27 POPE8 125      57.096  17.226  69.661  1.00  0.00           C
ATOM   8569  C28 POPE8 125      57.586  18.406  70.521  1.00  0.00           C
ATOM   8572  C29 POPE8 125      59.086  18.436  70.601  1.00  0.00           C
ATOM   8574 0C21 POPE8 125      59.846  17.786  71.501  1.00  0.00           C
ATOM   8576 1C21 POPE8 125      59.336  16.916  72.621  1.00  0.00           C
ATOM   8579 2C21 POPE8 125      59.676  17.516  73.991  1.00  0.00           C
ATOM   8582 3C21 POPE8 125      59.036  18.886  74.251  1.00  0.00           C
ATOM   8585 4C21 POPE8 125      59.286  19.386  75.681  1.00  0.00           C
ATOM   8588 5C21 POPE8 125      58.676  20.766  75.961  1.00  0.00           C
ATOM   8591 6C21 POPE8 125      58.566  21.066  77.461  1.00  0.00           C
ATOM   8594 7C21 POPE8 125      57.896  22.416  77.761  1.00  0.00           C
ATOM   8597 8C21 POPE8 125      57.686  22.656  79.261  1.00  0.00           C
ATOM   8601  C33 POPE8 125      61.776  20.726  66.061  1.00  0.00           C
ATOM   8604  C34 POPE8 125      62.106  20.376  67.531  1.00  0.00           C
ATOM   8607  C35 POPE8 125      61.126  20.906  68.591  1.00  0.00           C
ATOM   8610  C36 POPE8 125      61.056  22.426  68.691  1.00  0.00           C
ATOM   8613  C37 POPE8 125      60.816  22.936  70.121  1.00  0.00           C
ATOM   8616  C38 POPE8 125      59.466  22.516  70.741  1.00  0.00           C
ATOM   8619  C39 POPE8 125      58.236  23.026  69.971  1.00  0.00           C
ATOM   8622 0C31 POPE8 125      56.936  22.856  70.771  1.00  0.00           C
ATOM   8625 1C31 POPE8 125      56.806  23.906  71.881  1.00  0.00           C
ATOM   8628 2C31 POPE8 125      55.536  23.756  72.721  1.00  0.00           C
ATOM   8631 3C31 POPE8 125      55.366  24.946  73.681  1.00  0.00           C
ATOM   8634 4C31 POPE8 125      56.276  24.876  74.911  1.00  0.00           C
ATOM   8637 5C31 POPE8 125      56.166  26.116  75.801  1.00  0.00           C
ATOM   8640 6C31 POPE8 125      56.896  25.996  77.131  1.00  0.00           C
ATOM   8644  NH3 POPE9 126     111.536   5.406  95.741  1.00  0.00           N
ATOM   8648  C12 POPE9 126     112.546   4.494  96.401  1.00  0.00           C
ATOM   8651  C11 POPE9 126     113.186   3.554  95.361  1.00  0.00           C
ATOM   8654  P   POPE9 126     112.706   1.124  96.321  1.00  0.00           P
ATOM   8655  O13 POPE9 126     111.506   1.614  97.021  1.00  0.00           O
ATOM   8656  O14 POPE9 126     113.566   0.114  96.991  1.00  0.00           O
ATOM   8657  O11 POPE9 126     112.356   0.594  94.881  1.00  0.00           O
ATOM   8658  O12 POPE9 126     113.646   2.364  95.981  1.00  0.00           O
ATOM   8659  C1  POPE9 126     111.016   0.754  94.381  1.00  0.00           C
ATOM   8662  C2  POPE9 126     110.926   0.194  92.931  1.00  0.00           C
ATOM   8664  O21 POPE9 126     110.286   1.134  92.051  1.00  0.00           O
ATOM   8665  C21 POPE9 126     111.086   1.994  91.441  1.00  0.00           C
ATOM   8666  O22 POPE9 126     112.286   2.124  91.631  1.00  0.00           O
ATOM   8667  C22 POPE9 126     110.286   2.824  90.441  1.00  0.00           C
ATOM   8670  C3  POPE9 126     110.136  -1.146  92.891  1.00  0.00           C
ATOM   8673  O31 POPE9 126     110.246  -1.686  91.571  1.00  0.00           O
ATOM   8674  C31 POPE9 126     109.176  -1.616  90.801  1.00  0.00           C
ATOM   8675  O32 POPE9 126     108.026  -1.456  91.141  1.00  0.00           O
ATOM   8676  C32 POPE9 126     109.696  -1.656  89.361  1.00  0.00           C
ATOM   8679  C23 POPE9 126     110.966   2.924  89.061  1.00  0.00           C
ATOM   8682  C24 POPE9 126     110.266   3.954  88.171  1.00  0.00           C
ATOM   8685  C25 POPE9 126     110.976   4.264  86.841  1.00  0.00           C
ATOM   8688  C26 POPE9 126     110.956   3.124  85.811  1.00  0.00           C
ATOM   8691  C27 POPE9 126     111.316   3.644  84.411  1.00  0.00           C
ATOM   8694  C28 POPE9 126     111.486   2.534  83.361  1.00  0.00           C
ATOM   8697  C29 POPE9 126     111.556   3.114  81.961  1.00  0.00           C
ATOM   8699 0C21 POPE9 126     112.616   3.384  81.191  1.00  0.00           C
ATOM   8701 1C21 POPE9 126     114.106   3.174  81.421  1.00  0.00           C
ATOM   8704 2C21 POPE9 126     114.586   1.864  82.081  1.00  0.00           C
ATOM   8707 3C21 POPE9 126     116.086   1.584  81.871  1.00  0.00           C
ATOM   8710 4C21 POPE9 126     116.446   0.124  82.161  1.00  0.00           C
ATOM   8713 5C21 POPE9 126     117.906  -0.246  81.841  1.00  0.00           C
ATOM   8716 6C21 POPE9 126     118.886   0.074  82.971  1.00  0.00           C
ATOM   8719 7C21 POPE9 126     120.266  -0.556  82.741  1.00  0.00           C
ATOM   8722 8C21 POPE9 126     121.216  -0.386  83.931  1.00  0.00           C
ATOM   8726  C33 POPE9 126     108.576  -1.786  88.321  1.00  0.00           C
ATOM   8729  C34 POPE9 126     109.016  -1.306  86.941  1.00  0.00           C
ATOM   8732  C35 POPE9 126     108.286  -1.966  85.771  1.00  0.00           C
ATOM   8735  C36 POPE9 126     108.736  -1.356  84.431  1.00  0.00           C
ATOM   8738  C37 POPE9 126     108.226  -2.136  83.221  1.00  0.00           C
ATOM   8741  C38 POPE9 126     108.896  -1.646  81.931  1.00  0.00           C
ATOM   8744  C39 POPE9 126     108.306  -2.266  80.661  1.00  0.00           C
ATOM   8747 0C31 POPE9 126     106.836  -1.856  80.441  1.00  0.00           C
ATOM   8750 1C31 POPE9 126     106.276  -2.276  79.081  1.00  0.00           C
ATOM   8753 2C31 POPE9 126     106.346  -3.786  78.821  1.00  0.00           C
ATOM   8756 3C31 POPE9 126     105.736  -4.176  77.461  1.00  0.00           C
ATOM   8759 4C31 POPE9 126     106.346  -5.456  76.891  1.00  0.00           C
ATOM   8762 5C31 POPE9 126     105.886  -5.726  75.451  1.00  0.00           C
ATOM   8765 6C31 POPE9 126     106.466  -7.026  74.881  1.00  0.00           C
ATOM   8769  NH3 POPE  127      57.236  -2.356  99.571  1.00  0.00           N
ATOM   8773  C12 POPE  127      58.216  -2.206  98.441  1.00  0.00           C
ATOM   8776  C11 POPE  127      59.416  -1.266  98.761  1.00  0.00           C
ATOM   8779  P   POPE  127      61.706  -1.036 100.021  1.00  0.00           P
ATOM   8780  O13 POPE  127      61.466   0.424 100.031  1.00  0.00           O
ATOM   8781  O14 POPE  127      62.416  -1.626 101.181  1.00  0.00           O
ATOM   8782  O11 POPE  127      62.586  -1.406  98.771  1.00  0.00           O
ATOM   8783  O12 POPE  127      60.336  -1.806  99.731  1.00  0.00           O
ATOM   8784  C1  POPE  127      63.636  -0.536  98.351  1.00  0.00           C
ATOM   8787  C2  POPE  127      63.086   0.374  97.251  1.00  0.00           C
ATOM   8789  O21 POPE  127      62.466  -0.456  96.261  1.00  0.00           O
ATOM   8790  C21 POPE  127      61.286  -0.046  95.861  1.00  0.00           C
ATOM   8791  O22 POPE  127      60.646   0.884  96.331  1.00  0.00           O
ATOM   8792  C22 POPE  127      60.796  -0.986  94.781  1.00  0.00           C
ATOM   8795  C3  POPE  127      64.116   1.244  96.551  1.00  0.00           C
ATOM   8798  O31 POPE  127      63.376   2.154  95.721  1.00  0.00           O
ATOM   8799  C31 POPE  127      64.046   2.624  94.691  1.00  0.00           C
ATOM   8800  O32 POPE  127      65.206   2.364  94.441  1.00  0.00           O
ATOM   8801  C32 POPE  127      63.166   3.614  93.941  1.00  0.00           C
ATOM   8804  C23 POPE  127      60.896  -0.296  93.431  1.00  0.00           C
ATOM   8807  C24 POPE  127      60.626  -1.296  92.311  1.00  0.00           C
ATOM   8810  C25 POPE  127      60.866  -0.646  90.961  1.00  0.00           C
ATOM   8813  C26 POPE  127      60.526  -1.596  89.821  1.00  0.00           C
ATOM   8816  C27 POPE  127      61.026  -1.056  88.491  1.00  0.00           C
ATOM   8819  C28 POPE  127      60.726  -2.006  87.331  1.00  0.00           C
ATOM   8822  C29 POPE  127      61.236  -1.416  86.051  1.00  0.00           C
ATOM   8824 0C21 POPE  127      61.026  -1.926  84.831  1.00  0.00           C
ATOM   8826 1C21 POPE  127      60.216  -3.166  84.531  1.00  0.00           C
ATOM   8829 2C21 POPE  127      59.326  -2.936  83.301  1.00  0.00           C
ATOM   8832 3C21 POPE  127      58.116  -2.036  83.621  1.00  0.00           C
ATOM   8835 4C21 POPE  127      57.226  -1.796  82.401  1.00  0.00           C
ATOM   8838 5C21 POPE  127      57.676  -0.616  81.531  1.00  0.00           C
ATOM   8841 6C21 POPE  127      56.726  -0.406  80.341  1.00  0.00           C
ATOM   8844 7C21 POPE  127      57.136   0.744  79.431  1.00  0.00           C
ATOM   8847 8C21 POPE  127      56.246   0.884  78.201  1.00  0.00           C
ATOM   8851  C33 POPE  127      63.966   4.284  92.801  1.00  0.00           C
ATOM   8854  C34 POPE  127      64.206   3.334  91.621  1.00  0.00           C
ATOM   8857  C35 POPE  127      63.196   3.574  90.501  1.00  0.00           C
ATOM   8860  C36 POPE  127      63.626   4.746  89.611  1.00  0.00           C
ATOM   8863  C37 POPE  127      62.546   5.126  88.601  1.00  0.00           C
ATOM   8866  C38 POPE  127      63.066   5.916  87.391  1.00  0.00           C
ATOM   8869  C39 POPE  127      63.916   5.096  86.411  1.00  0.00           C
ATOM   8872 0C31 POPE  127      63.206   3.814  85.971  1.00  0.00           C
ATOM   8875 1C31 POPE  127      63.376   3.484  84.481  1.00  0.00           C
ATOM   8878 2C31 POPE  127      62.556   2.244  84.091  1.00  0.00           C
ATOM   8881 3C31 POPE  127      62.306   2.144  82.581  1.00  0.00           C
ATOM   8884 4C31 POPE  127      63.596   2.034  81.751  1.00  0.00           C
ATOM   8887 5C31 POPE  127      63.326   1.574  80.321  1.00  0.00           C
ATOM   8890 6C31 POPE  127      64.606   1.394  79.491  1.00  0.00           C
ATOM   8894  NH3 POPE  128     132.888  96.376  57.921  1.00  0.00           N
ATOM   8898  C12 POPE  128     131.478  96.346  58.391  1.00  0.00           C
ATOM   8901  C11 POPE  128     130.438  96.586  57.301  1.00  0.00           C
ATOM   8904  P   POPE  128     129.528  98.976  56.761  1.00  0.00           P
ATOM   8905  O13 POPE  128     129.958 100.036  55.831  1.00  0.00           O
ATOM   8906  O14 POPE  128     128.218  98.316  56.501  1.00  0.00           O
ATOM   8907  O11 POPE  128     129.548  99.566  58.241  1.00  0.00           O
ATOM   8908  O12 POPE  128     130.658  97.866  56.721  1.00  0.00           O
ATOM   8909  C1  POPE  128     128.338  99.766  58.991  1.00  0.00           C
ATOM   8912  C2  POPE  128     128.308  98.916  60.291  1.00  0.00           C
ATOM   8914  O21 POPE  128     126.968  98.886  60.821  1.00  0.00           O
ATOM   8915  C21 POPE  128     126.196  97.926  60.401  1.00  0.00           C
ATOM   8916  O22 POPE  128     126.396  97.206  59.431  1.00  0.00           O
ATOM   8917  C22 POPE  128     124.996  97.786  61.361  1.00  0.00           C
ATOM   8920  C3  POPE  128     129.218  99.486  61.411  1.00  0.00           C
ATOM   8923  O31 POPE  128     129.268  98.616  62.561  1.00  0.00           O
ATOM   8924  C31 POPE  128     130.308  98.836  63.361  1.00  0.00           C
ATOM   8925  O32 POPE  128     131.018  99.816  63.311  1.00  0.00           O
ATOM   8926  C32 POPE  128     130.568  97.616  64.261  1.00  0.00           C
ATOM   8929  C23 POPE  128     125.396  97.176  62.731  1.00  0.00           C
ATOM   8932  C24 POPE  128     126.076  98.166  63.701  1.00  0.00           C
ATOM   8935  C25 POPE  128     126.916  97.496  64.801  1.00  0.00           C
ATOM   8938  C26 POPE  128     126.126  96.766  65.881  1.00  0.00           C
ATOM   8941  C27 POPE  128     127.038  96.126  66.951  1.00  0.00           C
ATOM   8944  C28 POPE  128     126.206  95.296  67.941  1.00  0.00           C
ATOM   8947  C29 POPE  128     126.988  94.716  69.101  1.00  0.00           C
ATOM   8949 0C21 POPE  128     126.446  94.326  70.271  1.00  0.00           C
ATOM   8951 1C21 POPE  128     124.966  94.356  70.601  1.00  0.00           C
ATOM   8954 2C21 POPE  128     124.396  92.986  70.991  1.00  0.00           C
ATOM   8957 3C21 POPE  128     124.696  92.576  72.441  1.00  0.00           C
ATOM   8960 4C21 POPE  128     123.986  91.266  72.841  1.00  0.00           C
ATOM   8963 5C21 POPE  128     124.246  90.816  74.281  1.00  0.00           C
ATOM   8966 6C21 POPE  128     124.006  91.916  75.331  1.00  0.00           C
ATOM   8969 7C21 POPE  128     123.876  91.376  76.751  1.00  0.00           C
ATOM   8972 8C21 POPE  128     123.906  92.456  77.831  1.00  0.00           C
ATOM   8976  C33 POPE  128     131.158  97.976  65.651  1.00  0.00           C
ATOM   8979  C34 POPE  128     132.128  96.906  66.181  1.00  0.00           C
ATOM   8982  C35 POPE  128     131.478  95.626  66.711  1.00  0.00           C
ATOM   8985  C36 POPE  128     131.008  95.746  68.171  1.00  0.00           C
ATOM   8988  C37 POPE  128     131.068  94.416  68.941  1.00  0.00           C
ATOM   8991  C38 POPE  128     130.928  94.606  70.461  1.00  0.00           C
ATOM   8994  C39 POPE  128     131.268  93.346  71.271  1.00  0.00           C
ATOM   8997 0C31 POPE  128     132.178  93.636  72.481  1.00  0.00           C
ATOM   9000 1C31 POPE  128     132.628  92.346  73.201  1.00  0.00           C
ATOM   9003 2C31 POPE  128     133.928  92.466  74.021  1.00  0.00           C
ATOM   9006 3C31 POPE  128     135.198  92.746  73.191  1.00  0.00           C
ATOM   9009 4C31 POPE  128     135.488  91.676  72.121  1.00  0.00           C
ATOM   9012 5C31 POPE  128     136.798  91.916  71.371  1.00  0.00           C
ATOM   9015 6C31 POPE  128     136.828  91.206  70.011  1.00  0.00           C
ATOM   9019  NH3 POPE  129      70.246  51.246  57.751  1.00  0.00           N
ATOM   9023  C12 POPE  129      69.256  50.916  56.671  1.00  0.00           C
ATOM   9026  C11 POPE  129      69.926  50.106  55.551  1.00  0.00           C
ATOM   9029  P   POPE  129      71.016  48.036  56.801  1.00  0.00           P
ATOM   9030  O13 POPE  129      71.426  46.736  56.231  1.00  0.00           O
ATOM   9031  O14 POPE  129      72.056  49.006  57.251  1.00  0.00           O
ATOM   9032  O11 POPE  129      70.156  47.766  58.081  1.00  0.00           O
ATOM   9033  O12 POPE  129      69.976  48.716  55.861  1.00  0.00           O
ATOM   9034  C1  POPE  129      70.616  46.856  59.091  1.00  0.00           C
ATOM   9037  C2  POPE  129      70.876  47.536  60.481  1.00  0.00           C
ATOM   9039  O21 POPE  129      69.636  47.816  61.141  1.00  0.00           O
ATOM   9040  C21 POPE  129      68.896  48.836  60.751  1.00  0.00           C
ATOM   9041  O22 POPE  129      69.196  49.686  59.931  1.00  0.00           O
ATOM   9042  C22 POPE  129      67.586  48.766  61.521  1.00  0.00           C
ATOM   9045  C3  POPE  129      71.916  48.696  60.431  1.00  0.00           C
ATOM   9048  O31 POPE  129      72.386  49.106  61.741  1.00  0.00           O
ATOM   9049  C31 POPE  129      73.656  49.536  61.761  1.00  0.00           C
ATOM   9050  O32 POPE  129      74.366  49.616  60.771  1.00  0.00           O
ATOM   9051  C32 POPE  129      74.096  49.886  63.191  1.00  0.00           C
ATOM   9054  C23 POPE  129      67.786  48.976  63.041  1.00  0.00           C
ATOM   9057  C24 POPE  129      66.496  48.806  63.871  1.00  0.00           C
ATOM   9060  C25 POPE  129      66.656  49.346  65.301  1.00  0.00           C
ATOM   9063  C26 POPE  129      65.746  48.696  66.351  1.00  0.00           C
ATOM   9066  C27 POPE  129      65.486  49.636  67.541  1.00  0.00           C
ATOM   9069  C28 POPE  129      64.726  48.996  68.711  1.00  0.00           C
ATOM   9072  C29 POPE  129      64.256  50.076  69.661  1.00  0.00           C
ATOM   9074 0C21 POPE  129      64.376  50.126  71.001  1.00  0.00           C
ATOM   9076 1C21 POPE  129      64.956  49.086  71.931  1.00  0.00           C
ATOM   9079 2C21 POPE  129      64.126  49.056  73.241  1.00  0.00           C
ATOM   9082 3C21 POPE  129      64.746  48.186  74.351  1.00  0.00           C
ATOM   9085 4C21 POPE  129      63.876  48.196  75.611  1.00  0.00           C
ATOM   9088 5C21 POPE  129      64.566  47.676  76.881  1.00  0.00           C
ATOM   9091 6C21 POPE  129      65.066  46.226  76.771  1.00  0.00           C
ATOM   9094 7C21 POPE  129      64.936  45.456  78.091  1.00  0.00           C
ATOM   9097 8C21 POPE  129      65.416  44.006  78.001  1.00  0.00           C
ATOM   9101  C33 POPE  129      72.926  49.996  64.201  1.00  0.00           C
ATOM   9104  C34 POPE  129      73.326  50.086  65.681  1.00  0.00           C
ATOM   9107  C35 POPE  129      73.886  48.806  66.311  1.00  0.00           C
ATOM   9110  C36 POPE  129      73.606  48.726  67.821  1.00  0.00           C
ATOM   9113  C37 POPE  129      74.306  47.536  68.511  1.00  0.00           C
ATOM   9116  C38 POPE  129      73.766  47.176  69.911  1.00  0.00           C
ATOM   9119  C39 POPE  129      74.516  47.786  71.101  1.00  0.00           C
ATOM   9122 0C31 POPE  129      74.236  49.276  71.351  1.00  0.00           C
ATOM   9125 1C31 POPE  129      74.986  49.816  72.591  1.00  0.00           C
ATOM   9128 2C31 POPE  129      74.346  49.446  73.941  1.00  0.00           C
ATOM   9131 3C31 POPE  129      75.326  49.646  75.101  1.00  0.00           C
ATOM   9134 4C31 POPE  129      74.716  49.436  76.491  1.00  0.00           C
ATOM   9137 5C31 POPE  129      75.766  49.556  77.601  1.00  0.00           C
ATOM   9140 6C31 POPE  129      75.216  49.376  79.021  1.00  0.00           C
ATOM   9144  NH3 POPE  130      13.976 101.466  98.831  1.00  0.00           N
ATOM   9148  C12 POPE  130      13.766 101.896 100.261  1.00  0.00           C
ATOM   9151  C11 POPE  130      14.336 100.846 101.231  1.00  0.00           C
ATOM   9154  P   POPE  130      13.016  98.586 100.681  1.00  0.00           P
ATOM   9155  O13 POPE  130      13.816  97.516 101.291  1.00  0.00           O
ATOM   9156  O14 POPE  130      11.556  98.416 100.641  1.00  0.00           O
ATOM   9157  O11 POPE  130      13.556  98.906  99.221  1.00  0.00           O
ATOM   9158  O12 POPE  130      13.376  99.856 101.571  1.00  0.00           O
ATOM   9159  C1  POPE  130      13.286  98.036  98.111  1.00  0.00           C
ATOM   9162  C2  POPE  130      14.566  97.846  97.241  1.00  0.00           C
ATOM   9164  O21 POPE  130      14.406  96.856  96.191  1.00  0.00           O
ATOM   9165  C21 POPE  130      13.836  97.266  95.081  1.00  0.00           C
ATOM   9166  O22 POPE  130      13.036  98.186  94.971  1.00  0.00           O
ATOM   9167  C22 POPE  130      14.386  96.396  93.931  1.00  0.00           C
ATOM   9170  C3  POPE  130      15.756  97.406  98.131  1.00  0.00           C
ATOM   9173  O31 POPE  130      16.936  97.116  97.361  1.00  0.00           O
ATOM   9174  C31 POPE  130      17.596  98.196  96.921  1.00  0.00           C
ATOM   9175  O32 POPE  130      17.246  99.346  97.131  1.00  0.00           O
ATOM   9176  C32 POPE  130      18.716  97.756  95.981  1.00  0.00           C
ATOM   9179  C23 POPE  130      14.356  97.126  92.571  1.00  0.00           C
ATOM   9182  C24 POPE  130      15.426  98.216  92.461  1.00  0.00           C
ATOM   9185  C25 POPE  130      15.206  99.136  91.251  1.00  0.00           C
ATOM   9188  C26 POPE  130      15.286  98.406  89.911  1.00  0.00           C
ATOM   9191  C27 POPE  130      14.996  99.326  88.711  1.00  0.00           C
ATOM   9194  C28 POPE  130      15.206  98.656  87.341  1.00  0.00           C
ATOM   9197  C29 POPE  130      14.456  97.356  87.221  1.00  0.00           C
ATOM   9199 0C21 POPE  130      13.166  97.196  86.891  1.00  0.00           C
ATOM   9201 1C21 POPE  130      12.166  98.266  86.531  1.00  0.00           C
ATOM   9204 2C21 POPE  130      11.416  97.896  85.231  1.00  0.00           C
ATOM   9207 3C21 POPE  130      10.436  96.726  85.391  1.00  0.00           C
ATOM   9210 4C21 POPE  130       9.886  96.226  84.051  1.00  0.00           C
ATOM   9213 5C21 POPE  130       8.576  95.436  84.171  1.00  0.00           C
ATOM   9216 6C21 POPE  130       8.676  94.076  84.871  1.00  0.00           C
ATOM   9219 7C21 POPE  130       7.316  93.366  84.901  1.00  0.00           C
ATOM   9222 8C21 POPE  130       7.426  91.846  85.111  1.00  0.00           C
ATOM   9226  C33 POPE  130      18.406  98.156  94.511  1.00  0.00           C
ATOM   9229  C34 POPE  130      19.666  98.346  93.641  1.00  0.00           C
ATOM   9232  C35 POPE  130      19.566  97.666  92.261  1.00  0.00           C
ATOM   9235  C36 POPE  130      19.746  96.136  92.321  1.00  0.00           C
ATOM   9238  C37 POPE  130      19.996  95.486  90.951  1.00  0.00           C
ATOM   9241  C38 POPE  130      18.756  95.396  90.041  1.00  0.00           C
ATOM   9244  C39 POPE  130      19.036  94.706  88.691  1.00  0.00           C
ATOM   9247 0C31 POPE  130      19.236  93.186  88.811  1.00  0.00           C
ATOM   9250 1C31 POPE  130      19.436  92.486  87.461  1.00  0.00           C
ATOM   9253 2C31 POPE  130      19.746  90.986  87.651  1.00  0.00           C
ATOM   9256 3C31 POPE  130      20.116  90.226  86.361  1.00  0.00           C
ATOM   9259 4C31 POPE  130      18.926  89.966  85.421  1.00  0.00           C
ATOM   9262 5C31 POPE  130      19.236  88.826  84.431  1.00  0.00           C
ATOM   9265 6C31 POPE  130      18.046  88.416  83.561  1.00  0.00           C
ATOM   9269  NH3 POPE  131      -2.546 120.396  98.961  1.00  0.00           N
ATOM   9273  C12 POPE  131      -1.434 119.546  99.491  1.00  0.00           C
ATOM   9276  C11 POPE  131      -1.084 119.776 100.971  1.00  0.00           C
ATOM   9279  P   POPE  131       1.016 119.046 102.481  1.00  0.00           P
ATOM   9280  O13 POPE  131       0.416 119.836 103.581  1.00  0.00           O
ATOM   9281  O14 POPE  131       1.296 117.626 102.731  1.00  0.00           O
ATOM   9282  O11 POPE  131       2.316 119.856 102.081  1.00  0.00           O
ATOM   9283  O12 POPE  131       0.216 119.246 101.131  1.00  0.00           O
ATOM   9284  C1  POPE  131       3.566 119.366 101.631  1.00  0.00           C
ATOM   9287  C2  POPE  131       3.746 119.536 100.101  1.00  0.00           C
ATOM   9289  O21 POPE  131       2.906 118.576  99.461  1.00  0.00           O
ATOM   9290  C21 POPE  131       2.316 118.926  98.341  1.00  0.00           C
ATOM   9291  O22 POPE  131       2.326 120.046  97.841  1.00  0.00           O
ATOM   9292  C22 POPE  131       1.576 117.706  97.821  1.00  0.00           C
ATOM   9295  C3  POPE  131       5.226 119.346  99.631  1.00  0.00           C
ATOM   9298  O31 POPE  131       5.366 119.206  98.201  1.00  0.00           O
ATOM   9299  C31 POPE  131       5.336 120.326  97.471  1.00  0.00           C
ATOM   9300  O32 POPE  131       5.226 121.456  97.931  1.00  0.00           O
ATOM   9301  C32 POPE  131       5.286 119.946  95.981  1.00  0.00           C
ATOM   9304  C23 POPE  131       1.316 117.716  96.301  1.00  0.00           C
ATOM   9307  C24 POPE  131       0.656 116.386  95.891  1.00  0.00           C
ATOM   9310  C25 POPE  131       0.206 116.326  94.431  1.00  0.00           C
ATOM   9313  C26 POPE  131       1.346 116.456  93.401  1.00  0.00           C
ATOM   9316  C27 POPE  131       1.006 115.736  92.091  1.00  0.00           C
ATOM   9319  C28 POPE  131       2.096 115.826  91.011  1.00  0.00           C
ATOM   9322  C29 POPE  131       1.926 114.696  90.031  1.00  0.00           C
ATOM   9324 0C21 POPE  131       1.566 114.746  88.731  1.00  0.00           C
ATOM   9326 1C21 POPE  131       1.286 115.976  87.901  1.00  0.00           C
ATOM   9329 2C21 POPE  131       1.906 115.886  86.491  1.00  0.00           C
ATOM   9332 3C21 POPE  131       1.206 114.866  85.581  1.00  0.00           C
ATOM   9335 4C21 POPE  131       1.776 114.776  84.151  1.00  0.00           C
ATOM   9338 5C21 POPE  131       3.016 113.876  84.051  1.00  0.00           C
ATOM   9341 6C21 POPE  131       3.406 113.576  82.591  1.00  0.00           C
ATOM   9344 7C21 POPE  131       4.676 112.706  82.501  1.00  0.00           C
ATOM   9347 8C21 POPE  131       5.116 112.326  81.081  1.00  0.00           C
ATOM   9351  C33 POPE  131       6.036 120.916  95.041  1.00  0.00           C
ATOM   9354  C34 POPE  131       5.906 120.496  93.571  1.00  0.00           C
ATOM   9357  C35 POPE  131       6.636 121.456  92.611  1.00  0.00           C
ATOM   9360  C36 POPE  131       6.486 121.106  91.111  1.00  0.00           C
ATOM   9363  C37 POPE  131       6.146 122.356  90.281  1.00  0.00           C
ATOM   9366  C38 POPE  131       6.166 122.246  88.741  1.00  0.00           C
ATOM   9369  C39 POPE  131       7.496 121.756  88.111  1.00  0.00           C
ATOM   9372 0C31 POPE  131       8.556 122.866  88.111  1.00  0.00           C
ATOM   9375 1C31 POPE  131       9.646 122.736  87.041  1.00  0.00           C
ATOM   9378 2C31 POPE  131      10.106 124.136  86.601  1.00  0.00           C
ATOM   9381 3C31 POPE  131      11.106 124.146  85.451  1.00  0.00           C
ATOM   9384 4C31 POPE  131      10.536 123.736  84.081  1.00  0.00           C
ATOM   9387 5C31 POPE  131      11.536 124.006  82.961  1.00  0.00           C
ATOM   9390 6C31 POPE  131      11.096 123.476  81.601  1.00  0.00           C
ATOM   9394  NH3 POPE  132     122.446  78.506  54.711  1.00  0.00           N
ATOM   9398  C12 POPE  132     123.366  79.636  54.311  1.00  0.00           C
ATOM   9401  C11 POPE  132     124.846  79.296  54.601  1.00  0.00           C
ATOM   9404  P   POPE  132     125.816  81.686  55.081  1.00  0.00           P
ATOM   9405  O13 POPE  132     127.108  81.786  55.771  1.00  0.00           O
ATOM   9406  O14 POPE  132     125.486  82.806  54.181  1.00  0.00           O
ATOM   9407  O11 POPE  132     124.686  81.546  56.161  1.00  0.00           O
ATOM   9408  O12 POPE  132     125.746  80.346  54.221  1.00  0.00           O
ATOM   9409  C1  POPE  132     125.076  81.346  57.531  1.00  0.00           C
ATOM   9412  C2  POPE  132     123.816  81.246  58.421  1.00  0.00           C
ATOM   9414  O21 POPE  132     124.026  81.886  59.681  1.00  0.00           O
ATOM   9415  C21 POPE  132     124.116  83.206  59.621  1.00  0.00           C
ATOM   9416  O22 POPE  132     124.106  83.886  58.611  1.00  0.00           O
ATOM   9417  C22 POPE  132     124.296  83.736  61.041  1.00  0.00           C
ATOM   9420  C3  POPE  132     123.396  79.746  58.601  1.00  0.00           C
ATOM   9423  O31 POPE  132     122.676  79.406  59.801  1.00  0.00           O
ATOM   9424  C31 POPE  132     121.526  79.996  60.091  1.00  0.00           C
ATOM   9425  O32 POPE  132     121.006  80.916  59.491  1.00  0.00           O
ATOM   9426  C32 POPE  132     120.916  79.256  61.271  1.00  0.00           C
ATOM   9429  C23 POPE  132     122.936  83.976  61.721  1.00  0.00           C
ATOM   9432  C24 POPE  132     123.046  84.486  63.171  1.00  0.00           C
ATOM   9435  C25 POPE  132     121.656  84.826  63.731  1.00  0.00           C
ATOM   9438  C26 POPE  132     121.606  84.896  65.261  1.00  0.00           C
ATOM   9441  C27 POPE  132     120.576  85.926  65.761  1.00  0.00           C
ATOM   9444  C28 POPE  132     120.586  86.056  67.301  1.00  0.00           C
ATOM   9447  C29 POPE  132     119.686  87.166  67.771  1.00  0.00           C
ATOM   9449 0C21 POPE  132     118.866  87.156  68.841  1.00  0.00           C
ATOM   9451 1C21 POPE  132     118.656  86.036  69.831  1.00  0.00           C
ATOM   9454 2C21 POPE  132     117.246  85.436  69.681  1.00  0.00           C
ATOM   9457 3C21 POPE  132     116.966  84.356  70.741  1.00  0.00           C
ATOM   9460 4C21 POPE  132     115.536  83.796  70.631  1.00  0.00           C
ATOM   9463 5C21 POPE  132     115.216  82.686  71.651  1.00  0.00           C
ATOM   9466 6C21 POPE  132     115.376  83.126  73.111  1.00  0.00           C
ATOM   9469 7C21 POPE  132     114.706  82.176  74.111  1.00  0.00           C
ATOM   9472 8C21 POPE  132     114.946  82.596  75.571  1.00  0.00           C
ATOM   9476  C33 POPE  132     121.116  79.996  62.621  1.00  0.00           C
ATOM   9479  C34 POPE  132     121.426  79.026  63.771  1.00  0.00           C
ATOM   9482  C35 POPE  132     120.446  77.856  63.911  1.00  0.00           C
ATOM   9485  C36 POPE  132     118.996  78.296  64.151  1.00  0.00           C
ATOM   9488  C37 POPE  132     117.966  77.206  63.811  1.00  0.00           C
ATOM   9491  C38 POPE  132     116.556  77.666  64.191  1.00  0.00           C
ATOM   9494  C39 POPE  132     116.156  77.236  65.601  1.00  0.00           C
ATOM   9497 0C31 POPE  132     114.746  77.706  65.951  1.00  0.00           C
ATOM   9500 1C31 POPE  132     114.306  77.256  67.341  1.00  0.00           C
ATOM   9503 2C31 POPE  132     112.866  77.676  67.661  1.00  0.00           C
ATOM   9506 3C31 POPE  132     112.406  77.206  69.051  1.00  0.00           C
ATOM   9509 4C31 POPE  132     113.106  77.936  70.201  1.00  0.00           C
ATOM   9512 5C31 POPE  132     112.586  77.496  71.571  1.00  0.00           C
ATOM   9515 6C31 POPE  132     113.196  78.296  72.721  1.00  0.00           C
ATOM   9519  NH3 POPE  133      14.876  52.076  99.941  1.00  0.00           N
ATOM   9523  C12 POPE  133      16.196  51.376  99.771  1.00  0.00           C
ATOM   9526  C11 POPE  133      17.346  52.106 100.481  1.00  0.00           C
ATOM   9529  P   POPE  133      19.826  51.606 101.141  1.00  0.00           P
ATOM   9530  O13 POPE  133      19.466  51.996 102.521  1.00  0.00           O
ATOM   9531  O14 POPE  133      20.816  50.526 100.961  1.00  0.00           O
ATOM   9532  O11 POPE  133      20.326  52.926 100.381  1.00  0.00           O
ATOM   9533  O12 POPE  133      18.486  51.266 100.401  1.00  0.00           O
ATOM   9534  C1  POPE  133      21.426  52.876  99.451  1.00  0.00           C
ATOM   9537  C2  POPE  133      20.996  52.946  97.961  1.00  0.00           C
ATOM   9539  O21 POPE  133      21.646  51.886  97.251  1.00  0.00           O
ATOM   9540  C21 POPE  133      20.916  50.796  97.121  1.00  0.00           C
ATOM   9541  O22 POPE  133      19.786  50.636  97.541  1.00  0.00           O
ATOM   9542  C22 POPE  133      21.676  49.746  96.331  1.00  0.00           C
ATOM   9545  C3  POPE  133      21.446  54.286  97.301  1.00  0.00           C
ATOM   9548  O31 POPE  133      20.816  54.446  96.011  1.00  0.00           O
ATOM   9549  C31 POPE  133      21.566  54.166  94.961  1.00  0.00           C
ATOM   9550  O32 POPE  133      22.756  53.916  94.961  1.00  0.00           O
ATOM   9551  C32 POPE  133      20.676  54.186  93.721  1.00  0.00           C
ATOM   9554  C23 POPE  133      20.946  49.466  95.011  1.00  0.00           C
ATOM   9557  C24 POPE  133      21.616  48.326  94.241  1.00  0.00           C
ATOM   9560  C25 POPE  133      21.206  48.256  92.761  1.00  0.00           C
ATOM   9563  C26 POPE  133      21.816  49.396  91.911  1.00  0.00           C
ATOM   9566  C27 POPE  133      21.376  49.376  90.441  1.00  0.00           C
ATOM   9569  C28 POPE  133      22.356  50.156  89.541  1.00  0.00           C
ATOM   9572  C29 POPE  133      23.546  49.306  89.191  1.00  0.00           C
ATOM   9574 0C21 POPE  133      24.376  49.546  88.161  1.00  0.00           C
ATOM   9576 1C21 POPE  133      24.256  50.726  87.231  1.00  0.00           C
ATOM   9579 2C21 POPE  133      25.376  50.716  86.171  1.00  0.00           C
ATOM   9582 3C21 POPE  133      26.766  50.976  86.741  1.00  0.00           C
ATOM   9585 4C21 POPE  133      27.886  50.436  85.831  1.00  0.00           C
ATOM   9588 5C21 POPE  133      29.226  51.106  86.111  1.00  0.00           C
ATOM   9591 6C21 POPE  133      29.786  50.756  87.491  1.00  0.00           C
ATOM   9594 7C21 POPE  133      30.816  51.786  87.971  1.00  0.00           C
ATOM   9597 8C21 POPE  133      31.356  51.496  89.361  1.00  0.00           C
ATOM   9601  C33 POPE  133      21.416  54.616  92.431  1.00  0.00           C
ATOM   9604  C34 POPE  133      20.406  54.906  91.321  1.00  0.00           C
ATOM   9607  C35 POPE  133      21.036  55.396  90.011  1.00  0.00           C
ATOM   9610  C36 POPE  133      21.136  54.316  88.921  1.00  0.00           C
ATOM   9613  C37 POPE  133      21.096  54.906  87.501  1.00  0.00           C
ATOM   9616  C38 POPE  133      21.266  53.826  86.421  1.00  0.00           C
ATOM   9619  C39 POPE  133      20.826  54.266  85.021  1.00  0.00           C
ATOM   9622 0C31 POPE  133      21.656  55.396  84.381  1.00  0.00           C
ATOM   9625 1C31 POPE  133      21.596  55.346  82.851  1.00  0.00           C
ATOM   9628 2C31 POPE  133      22.366  56.486  82.181  1.00  0.00           C
ATOM   9631 3C31 POPE  133      22.426  56.406  80.651  1.00  0.00           C
ATOM   9634 4C31 POPE  133      23.076  55.126  80.101  1.00  0.00           C
ATOM   9637 5C31 POPE  133      23.236  55.176  78.571  1.00  0.00           C
ATOM   9640 6C31 POPE  133      23.786  53.886  77.961  1.00  0.00           C
ATOM   9644  NH3 POPE  134      36.396 100.936  95.431  1.00  0.00           N
ATOM   9648  C12 POPE  134      34.976 101.466  95.301  1.00  0.00           C
ATOM   9651  C11 POPE  134      34.746 102.956  95.721  1.00  0.00           C
ATOM   9654  P   POPE  134      32.906 104.836  95.991  1.00  0.00           P
ATOM   9655  O13 POPE  134      31.526 104.816  96.531  1.00  0.00           O
ATOM   9656  O14 POPE  134      33.906 105.466  96.881  1.00  0.00           O
ATOM   9657  O11 POPE  134      32.866 105.646  94.641  1.00  0.00           O
ATOM   9658  O12 POPE  134      33.346 103.326  95.601  1.00  0.00           O
ATOM   9659  C1  POPE  134      34.026 106.366  94.221  1.00  0.00           C
ATOM   9662  C2  POPE  134      33.666 107.296  93.031  1.00  0.00           C
ATOM   9664  O21 POPE  134      34.826 108.066  92.681  1.00  0.00           O
ATOM   9665  C21 POPE  134      35.086 108.066  91.391  1.00  0.00           C
ATOM   9666  O22 POPE  134      34.656 107.256  90.581  1.00  0.00           O
ATOM   9667  C22 POPE  134      35.866 109.346  91.051  1.00  0.00           C
ATOM   9670  C3  POPE  134      32.506 108.276  93.411  1.00  0.00           C
ATOM   9673  O31 POPE  134      32.736 109.656  93.031  1.00  0.00           O
ATOM   9674  C31 POPE  134      32.416 110.196  91.841  1.00  0.00           C
ATOM   9675  O32 POPE  134      32.816 111.296  91.491  1.00  0.00           O
ATOM   9676  C32 POPE  134      31.476 109.326  91.001  1.00  0.00           C
ATOM   9679  C23 POPE  134      36.156 109.416  89.531  1.00  0.00           C
ATOM   9682  C24 POPE  134      34.896 109.656  88.691  1.00  0.00           C
ATOM   9685  C25 POPE  134      35.196 109.766  87.201  1.00  0.00           C
ATOM   9688  C26 POPE  134      35.696 108.466  86.551  1.00  0.00           C
ATOM   9691  C27 POPE  134      36.116 108.676  85.091  1.00  0.00           C
ATOM   9694  C28 POPE  134      36.886 107.496  84.481  1.00  0.00           C
ATOM   9697  C29 POPE  134      36.016 106.286  84.241  1.00  0.00           C
ATOM   9699 0C21 POPE  134      35.946 105.546  83.121  1.00  0.00           C
ATOM   9701 1C21 POPE  134      36.756 105.716  81.871  1.00  0.00           C
ATOM   9704 2C21 POPE  134      37.486 104.426  81.441  1.00  0.00           C
ATOM   9707 3C21 POPE  134      36.566 103.396  80.751  1.00  0.00           C
ATOM   9710 4C21 POPE  134      37.356 102.316  80.001  1.00  0.00           C
ATOM   9713 5C21 POPE  134      36.506 101.626  78.931  1.00  0.00           C
ATOM   9716 6C21 POPE  134      37.336 100.736  77.981  1.00  0.00           C
ATOM   9719 7C21 POPE  134      36.476 100.206  76.831  1.00  0.00           C
ATOM   9722 8C21 POPE  134      37.256  99.366  75.811  1.00  0.00           C
ATOM   9726  C33 POPE  134      30.986 110.066  89.741  1.00  0.00           C
ATOM   9729  C34 POPE  134      30.016 109.256  88.861  1.00  0.00           C
ATOM   9732  C35 POPE  134      28.646 108.976  89.501  1.00  0.00           C
ATOM   9735  C36 POPE  134      27.606 108.466  88.471  1.00  0.00           C
ATOM   9738  C37 POPE  134      26.176 108.936  88.781  1.00  0.00           C
ATOM   9741  C38 POPE  134      25.166 108.656  87.641  1.00  0.00           C
ATOM   9744  C39 POPE  134      25.456 109.366  86.311  1.00  0.00           C
ATOM   9747 0C31 POPE  134      24.396 109.066  85.241  1.00  0.00           C
ATOM   9750 1C31 POPE  134      24.546 109.926  83.981  1.00  0.00           C
ATOM   9753 2C31 POPE  134      23.406 109.736  82.981  1.00  0.00           C
ATOM   9756 3C31 POPE  134      23.446 108.386  82.261  1.00  0.00           C
ATOM   9759 4C31 POPE  134      22.256 108.186  81.311  1.00  0.00           C
ATOM   9762 5C31 POPE  134      22.286 106.846  80.561  1.00  0.00           C
ATOM   9765 6C31 POPE  134      21.056 106.596  79.691  1.00  0.00           C
ATOM   9769  NH3 POPE  135      42.446 119.676  51.751  1.00  0.00           N
ATOM   9773  C12 POPE  135      41.326 120.606  51.421  1.00  0.00           C
ATOM   9776  C11 POPE  135      39.986 119.836  51.301  1.00  0.00           C
ATOM   9779  P   POPE  135      40.746 117.776  49.861  1.00  0.00           P
ATOM   9780  O13 POPE  135      40.056 116.826  48.961  1.00  0.00           O
ATOM   9781  O14 POPE  135      42.076 118.286  49.471  1.00  0.00           O
ATOM   9782  O11 POPE  135      40.916 117.236  51.351  1.00  0.00           O
ATOM   9783  O12 POPE  135      39.856 119.066  50.101  1.00  0.00           O
ATOM   9784  C1  POPE  135      40.476 115.976  51.821  1.00  0.00           C
ATOM   9787  C2  POPE  135      41.046 115.646  53.241  1.00  0.00           C
ATOM   9789  O21 POPE  135      40.396 116.396  54.281  1.00  0.00           O
ATOM   9790  C21 POPE  135      40.736 117.646  54.581  1.00  0.00           C
ATOM   9791  O22 POPE  135      41.476 118.376  53.961  1.00  0.00           O
ATOM   9792  C22 POPE  135      40.076 117.996  55.931  1.00  0.00           C
ATOM   9795  C3  POPE  135      42.606 115.676  53.331  1.00  0.00           C
ATOM   9798  O31 POPE  135      43.056 115.176  54.611  1.00  0.00           O
ATOM   9799  C31 POPE  135      43.776 115.966  55.381  1.00  0.00           C
ATOM   9800  O32 POPE  135      44.016 117.136  55.181  1.00  0.00           O
ATOM   9801  C32 POPE  135      44.396 115.176  56.531  1.00  0.00           C
ATOM   9804  C23 POPE  135      39.626 116.756  56.761  1.00  0.00           C
ATOM   9807  C24 POPE  135      39.256 117.056  58.231  1.00  0.00           C
ATOM   9810  C25 POPE  135      39.126 115.746  59.031  1.00  0.00           C
ATOM   9813  C26 POPE  135      38.856 115.916  60.531  1.00  0.00           C
ATOM   9816  C27 POPE  135      37.426 116.366  60.861  1.00  0.00           C
ATOM   9819  C28 POPE  135      37.046 116.206  62.351  1.00  0.00           C
ATOM   9822  C29 POPE  135      36.876 114.766  62.791  1.00  0.00           C
ATOM   9824 0C21 POPE  135      36.056 114.306  63.761  1.00  0.00           C
ATOM   9826 1C21 POPE  135      35.136 115.126  64.631  1.00  0.00           C
ATOM   9829 2C21 POPE  135      35.846 115.686  65.871  1.00  0.00           C
ATOM   9832 3C21 POPE  135      36.106 114.676  67.001  1.00  0.00           C
ATOM   9835 4C21 POPE  135      37.086 115.276  68.031  1.00  0.00           C
ATOM   9838 5C21 POPE  135      37.426 114.366  69.221  1.00  0.00           C
ATOM   9841 6C21 POPE  135      38.646 114.896  70.001  1.00  0.00           C
ATOM   9844 7C21 POPE  135      38.686 114.386  71.451  1.00  0.00           C
ATOM   9847 8C21 POPE  135      39.916 114.846  72.241  1.00  0.00           C
ATOM   9851  C33 POPE  135      44.936 116.046  57.681  1.00  0.00           C
ATOM   9854  C34 POPE  135      45.886 115.306  58.641  1.00  0.00           C
ATOM   9857  C35 POPE  135      46.026 116.056  59.971  1.00  0.00           C
ATOM   9860  C36 POPE  135      47.346 115.776  60.701  1.00  0.00           C
ATOM   9863  C37 POPE  135      47.326 116.296  62.151  1.00  0.00           C
ATOM   9866  C38 POPE  135      48.716 116.296  62.791  1.00  0.00           C
ATOM   9869  C39 POPE  135      48.736 116.726  64.271  1.00  0.00           C
ATOM   9872 0C31 POPE  135      48.836 115.516  65.221  1.00  0.00           C
ATOM   9875 1C31 POPE  135      49.066 115.886  66.691  1.00  0.00           C
ATOM   9878 2C31 POPE  135      49.166 114.626  67.561  1.00  0.00           C
ATOM   9881 3C31 POPE  135      49.756 114.846  68.961  1.00  0.00           C
ATOM   9884 4C31 POPE  135      49.156 113.886  70.001  1.00  0.00           C
ATOM   9887 5C31 POPE  135      50.046 113.666  71.231  1.00  0.00           C
ATOM   9890 6C31 POPE  135      49.286 113.056  72.421  1.00  0.00           C
ATOM   9894  NH3 POPE  136      26.906  92.156  58.401  1.00  0.00           N
ATOM   9898  C12 POPE  136      28.166  91.336  58.371  1.00  0.00           C
ATOM   9901  C11 POPE  136      27.846  89.886  57.961  1.00  0.00           C
ATOM   9904  P   POPE  136      26.586  89.046  60.111  1.00  0.00           P
ATOM   9905  O13 POPE  136      25.366  88.236  60.301  1.00  0.00           O
ATOM   9906  O14 POPE  136      27.906  88.516  60.531  1.00  0.00           O
ATOM   9907  O11 POPE  136      26.346  90.486  60.721  1.00  0.00           O
ATOM   9908  O12 POPE  136      26.656  89.386  58.581  1.00  0.00           O
ATOM   9909  C1  POPE  136      25.816  90.566  62.051  1.00  0.00           C
ATOM   9912  C2  POPE  136      25.936  92.036  62.511  1.00  0.00           C
ATOM   9914  O21 POPE  136      25.746  92.156  63.931  1.00  0.00           O
ATOM   9915  C21 POPE  136      24.546  91.906  64.411  1.00  0.00           C
ATOM   9916  O22 POPE  136      23.546  91.656  63.761  1.00  0.00           O
ATOM   9917  C22 POPE  136      24.596  91.856  65.941  1.00  0.00           C
ATOM   9920  C3  POPE  136      25.056  92.966  61.621  1.00  0.00           C
ATOM   9923  O31 POPE  136      25.396  94.346  61.841  1.00  0.00           O
ATOM   9924  C31 POPE  136      26.386  94.816  61.081  1.00  0.00           C
ATOM   9925  O32 POPE  136      26.916  94.196  60.171  1.00  0.00           O
ATOM   9926  C32 POPE  136      26.756  96.216  61.541  1.00  0.00           C
ATOM   9929  C23 POPE  136      25.466  92.936  66.641  1.00  0.00           C
ATOM   9932  C24 POPE  136      25.216  92.936  68.161  1.00  0.00           C
ATOM   9935  C25 POPE  136      25.906  94.086  68.921  1.00  0.00           C
ATOM   9938  C26 POPE  136      27.416  93.916  69.061  1.00  0.00           C
ATOM   9941  C27 POPE  136      28.066  95.116  69.781  1.00  0.00           C
ATOM   9944  C28 POPE  136      29.606  95.056  69.801  1.00  0.00           C
ATOM   9947  C29 POPE  136      30.126  94.006  70.761  1.00  0.00           C
ATOM   9949 0C21 POPE  136      31.026  94.176  71.741  1.00  0.00           C
ATOM   9951 1C21 POPE  136      31.746  95.446  72.111  1.00  0.00           C
ATOM   9954 2C21 POPE  136      33.156  95.526  71.501  1.00  0.00           C
ATOM   9957 3C21 POPE  136      34.006  94.276  71.781  1.00  0.00           C
ATOM   9960 4C21 POPE  136      35.516  94.466  71.591  1.00  0.00           C
ATOM   9963 5C21 POPE  136      36.146  95.346  72.671  1.00  0.00           C
ATOM   9966 6C21 POPE  136      37.656  95.096  72.801  1.00  0.00           C
ATOM   9969 7C21 POPE  136      38.306  95.926  73.921  1.00  0.00           C
ATOM   9972 8C21 POPE  136      39.786  95.576  74.121  1.00  0.00           C
ATOM   9976  C33 POPE  136      27.416  96.206  62.941  1.00  0.00           C
ATOM   9979  C34 POPE  136      27.956  97.576  63.341  1.00  0.00           C
ATOM   9982  C35 POPE  136      28.776  97.576  64.641  1.00  0.00           C
ATOM   9985  C36 POPE  136      27.896  97.546  65.891  1.00  0.00           C
ATOM   9988  C37 POPE  136      28.516  98.296  67.081  1.00  0.00           C
ATOM   9991  C38 POPE  136      27.646  99.476  67.541  1.00  0.00           C
ATOM   9994  C39 POPE  136      28.206 100.216  68.771  1.00  0.00           C
ATOM   9997 0C31 POPE  136      28.116  99.376  70.051  1.00  0.00           C
ATOM  10000 1C31 POPE  136      28.806 100.026  71.251  1.00  0.00           C
ATOM  10003 2C31 POPE  136      28.896  99.066  72.451  1.00  0.00           C
ATOM  10006 3C31 POPE  136      27.536  98.666  73.041  1.00  0.00           C
ATOM  10009 4C31 POPE  136      27.676  97.566  74.091  1.00  0.00           C
ATOM  10012 5C31 POPE  136      26.346  97.186  74.761  1.00  0.00           C
ATOM  10015 6C31 POPE  136      26.446  96.056  75.781  1.00  0.00           C
ATOM  10019  NH3 POPE  137      39.316  54.276  58.401  1.00  0.00           N
ATOM  10023  C12 POPE  137      37.916  53.746  58.231  1.00  0.00           C
ATOM  10026  C11 POPE  137      37.966  52.266  57.811  1.00  0.00           C
ATOM  10029  P   POPE  137      40.006  50.816  58.671  1.00  0.00           P
ATOM  10030  O13 POPE  137      40.966  51.916  58.411  1.00  0.00           O
ATOM  10031  O14 POPE  137      39.896  49.746  57.651  1.00  0.00           O
ATOM  10032  O11 POPE  137      40.196  50.246  60.131  1.00  0.00           O
ATOM  10033  O12 POPE  137      38.596  51.506  58.831  1.00  0.00           O
ATOM  10034  C1  POPE  137      41.456  49.776  60.631  1.00  0.00           C
ATOM  10037  C2  POPE  137      42.446  50.916  61.071  1.00  0.00           C
ATOM  10039  O21 POPE  137      43.746  50.426  61.421  1.00  0.00           O
ATOM  10040  C21 POPE  137      43.906  49.606  62.441  1.00  0.00           C
ATOM  10041  O22 POPE  137      43.046  48.966  63.021  1.00  0.00           O
ATOM  10042  C22 POPE  137      45.386  49.636  62.831  1.00  0.00           C
ATOM  10045  C3  POPE  137      41.886  51.856  62.171  1.00  0.00           C
ATOM  10048  O31 POPE  137      42.826  52.926  62.491  1.00  0.00           O
ATOM  10049  C31 POPE  137      43.506  52.756  63.621  1.00  0.00           C
ATOM  10050  O32 POPE  137      43.386  51.816  64.381  1.00  0.00           O
ATOM  10051  C32 POPE  137      44.446  53.926  63.871  1.00  0.00           C
ATOM  10054  C23 POPE  137      45.786  48.646  63.951  1.00  0.00           C
ATOM  10057  C24 POPE  137      46.056  47.236  63.411  1.00  0.00           C
ATOM  10060  C25 POPE  137      46.456  46.216  64.481  1.00  0.00           C
ATOM  10063  C26 POPE  137      45.346  45.916  65.501  1.00  0.00           C
ATOM  10066  C27 POPE  137      45.816  44.916  66.581  1.00  0.00           C
ATOM  10069  C28 POPE  137      45.076  45.066  67.921  1.00  0.00           C
ATOM  10072  C29 POPE  137      45.406  46.336  68.661  1.00  0.00           C
ATOM  10074 0C21 POPE  137      44.866  46.686  69.841  1.00  0.00           C
ATOM  10076 1C21 POPE  137      43.886  45.866  70.651  1.00  0.00           C
ATOM  10079 2C21 POPE  137      42.446  46.426  70.651  1.00  0.00           C
ATOM  10082 3C21 POPE  137      42.326  47.836  71.241  1.00  0.00           C
ATOM  10085 4C21 POPE  137      40.876  48.306  71.401  1.00  0.00           C
ATOM  10088 5C21 POPE  137      40.786  49.776  71.801  1.00  0.00           C
ATOM  10091 6C21 POPE  137      39.346  50.256  72.031  1.00  0.00           C
ATOM  10094 7C21 POPE  137      39.266  51.756  72.311  1.00  0.00           C
ATOM  10097 8C21 POPE  137      37.856  52.266  72.621  1.00  0.00           C
ATOM  10101  C33 POPE  137      44.286  54.456  65.321  1.00  0.00           C
ATOM  10104  C34 POPE  137      42.936  55.146  65.541  1.00  0.00           C
ATOM  10107  C35 POPE  137      42.026  54.436  66.571  1.00  0.00           C
ATOM  10110  C36 POPE  137      42.646  54.426  67.971  1.00  0.00           C
ATOM  10113  C37 POPE  137      41.656  54.296  69.151  1.00  0.00           C
ATOM  10116  C38 POPE  137      42.316  54.756  70.461  1.00  0.00           C
ATOM  10119  C39 POPE  137      41.406  54.736  71.701  1.00  0.00           C
ATOM  10122 0C31 POPE  137      42.006  55.586  72.831  1.00  0.00           C
ATOM  10125 1C31 POPE  137      41.136  55.676  74.091  1.00  0.00           C
ATOM  10128 2C31 POPE  137      41.736  56.666  75.101  1.00  0.00           C
ATOM  10131 3C31 POPE  137      40.836  56.956  76.311  1.00  0.00           C
ATOM  10134 4C31 POPE  137      39.736  57.976  76.001  1.00  0.00           C
ATOM  10137 5C31 POPE  137      38.886  58.316  77.231  1.00  0.00           C
ATOM  10140 6C31 POPE  137      37.666  59.166  76.891  1.00  0.00           C
ATOM  10144  NH3 POPE  138     120.256 125.966  54.391  1.00  0.00           N
ATOM  10148  C12 POPE  138     120.746 127.036  55.341  1.00  0.00           C
ATOM  10151  C11 POPE  138     119.686 128.136  55.541  1.00  0.00           C
ATOM  10154  P   POPE  138     120.326 129.476  57.681  1.00  0.00           P
ATOM  10155  O13 POPE  138     120.956 128.286  58.271  1.00  0.00           O
ATOM  10156  O14 POPE  138     120.896 130.806  57.961  1.00  0.00           O
ATOM  10157  O11 POPE  138     118.806 129.576  58.071  1.00  0.00           O
ATOM  10158  O12 POPE  138     120.276 129.306  56.101  1.00  0.00           O
ATOM  10159  C1  POPE  138     118.436 129.586  59.451  1.00  0.00           C
ATOM  10162  C2  POPE  138     116.986 129.076  59.571  1.00  0.00           C
ATOM  10164  O21 POPE  138     116.346 129.486  60.801  1.00  0.00           O
ATOM  10165  C21 POPE  138     116.786 128.976  61.931  1.00  0.00           C
ATOM  10166  O22 POPE  138     117.886 128.486  62.131  1.00  0.00           O
ATOM  10167  C22 POPE  138     115.686 129.096  62.991  1.00  0.00           C
ATOM  10170  C3  POPE  138     116.866 127.546  59.301  1.00  0.00           C
ATOM  10173  O31 POPE  138     115.476 127.196  59.101  1.00  0.00           O
ATOM  10174  C31 POPE  138     114.836 126.746  60.181  1.00  0.00           C
ATOM  10175  O32 POPE  138     115.376 126.376  61.211  1.00  0.00           O
ATOM  10176  C32 POPE  138     113.326 126.846  59.971  1.00  0.00           C
ATOM  10179  C23 POPE  138     116.046 128.416  64.331  1.00  0.00           C
ATOM  10182  C24 POPE  138     114.876 128.386  65.331  1.00  0.00           C
ATOM  10185  C25 POPE  138     115.216 127.686  66.661  1.00  0.00           C
ATOM  10188  C26 POPE  138     115.816 128.626  67.721  1.00  0.00           C
ATOM  10191  C27 POPE  138     114.726 129.356  68.511  1.00  0.00           C
ATOM  10194  C28 POPE  138     115.236 130.056  69.781  1.00  0.00           C
ATOM  10197  C29 POPE  138     114.096 130.706  70.521  1.00  0.00           C
ATOM  10199 0C21 POPE  138     113.556 130.286  71.681  1.00  0.00           C
ATOM  10201 1C21 POPE  138     113.976 129.086  72.491  1.00  0.00           C
ATOM  10204 2C21 POPE  138     115.246 129.346  73.331  1.00  0.00           C
ATOM  10207 3C21 POPE  138     115.526 128.246  74.351  1.00  0.00           C
ATOM  10210 4C21 POPE  138     116.896 128.426  75.021  1.00  0.00           C
ATOM  10213 5C21 POPE  138     117.126 127.476  76.211  1.00  0.00           C
ATOM  10216 6C21 POPE  138     118.456 127.766  76.921  1.00  0.00           C
ATOM  10219 7C21 POPE  138     118.716 126.836  78.111  1.00  0.00           C
ATOM  10222 8C21 POPE  138     119.986 127.176  78.891  1.00  0.00           C
ATOM  10226  C33 POPE  138     112.606 127.386  61.241  1.00  0.00           C
ATOM  10229  C34 POPE  138     111.086 127.156  61.201  1.00  0.00           C
ATOM  10232  C35 POPE  138     110.326 127.806  62.371  1.00  0.00           C
ATOM  10235  C36 POPE  138     110.946 127.466  63.731  1.00  0.00           C
ATOM  10238  C37 POPE  138     110.056 127.836  64.931  1.00  0.00           C
ATOM  10241  C38 POPE  138     110.706 127.426  66.251  1.00  0.00           C
ATOM  10244  C39 POPE  138     109.856 127.736  67.491  1.00  0.00           C
ATOM  10247 0C31 POPE  138     110.536 127.256  68.781  1.00  0.00           C
ATOM  10250 1C31 POPE  138     109.806 127.676  70.061  1.00  0.00           C
ATOM  10253 2C31 POPE  138     110.616 127.386  71.331  1.00  0.00           C
ATOM  10256 3C31 POPE  138     110.756 125.886  71.651  1.00  0.00           C
ATOM  10259 4C31 POPE  138     111.706 125.626  72.821  1.00  0.00           C
ATOM  10262 5C31 POPE  138     111.726 124.156  73.261  1.00  0.00           C
ATOM  10265 6C31 POPE  138     112.346 123.926  74.651  1.00  0.00           C
ATOM  10269  NH3 POPE  139      54.016  72.576  54.931  1.00  0.00           N
ATOM  10273  C12 POPE  139      53.436  72.026  56.201  1.00  0.00           C
ATOM  10276  C11 POPE  139      53.326  70.486  56.171  1.00  0.00           C
ATOM  10279  P   POPE  139      51.326  69.906  57.811  1.00  0.00           P
ATOM  10280  O13 POPE  139      50.526  70.496  56.731  1.00  0.00           O
ATOM  10281  O14 POPE  139      50.996  68.536  58.321  1.00  0.00           O
ATOM  10282  O11 POPE  139      51.206  70.856  59.051  1.00  0.00           O
ATOM  10283  O12 POPE  139      52.856  69.956  57.421  1.00  0.00           O
ATOM  10284  C1  POPE  139      52.186  71.816  59.451  1.00  0.00           C
ATOM  10287  C2  POPE  139      52.976  71.286  60.651  1.00  0.00           C
ATOM  10289  O21 POPE  139      53.966  72.216  61.121  1.00  0.00           O
ATOM  10290  C21 POPE  139      55.116  72.296  60.481  1.00  0.00           C
ATOM  10291  O22 POPE  139      55.366  71.886  59.361  1.00  0.00           O
ATOM  10292  C22 POPE  139      56.146  72.966  61.401  1.00  0.00           C
ATOM  10295  C3  POPE  139      53.556  69.846  60.421  1.00  0.00           C
ATOM  10298  O31 POPE  139      54.546  69.446  61.371  1.00  0.00           O
ATOM  10299  C31 POPE  139      54.286  68.996  62.611  1.00  0.00           C
ATOM  10300  O32 POPE  139      55.166  68.526  63.311  1.00  0.00           O
ATOM  10301  C32 POPE  139      52.866  69.136  63.111  1.00  0.00           C
ATOM  10304  C23 POPE  139      57.246  71.956  61.801  1.00  0.00           C
ATOM  10307  C24 POPE  139      58.256  72.526  62.811  1.00  0.00           C
ATOM  10310  C25 POPE  139      57.626  72.816  64.181  1.00  0.00           C
ATOM  10313  C26 POPE  139      58.546  73.426  65.241  1.00  0.00           C
ATOM  10316  C27 POPE  139      57.706  74.136  66.321  1.00  0.00           C
ATOM  10319  C28 POPE  139      58.516  74.866  67.401  1.00  0.00           C
ATOM  10322  C29 POPE  139      57.746  76.056  67.921  1.00  0.00           C
ATOM  10324 0C21 POPE  139      57.196  76.186  69.131  1.00  0.00           C
ATOM  10326 1C21 POPE  139      57.306  75.176  70.251  1.00  0.00           C
ATOM  10329 2C21 POPE  139      57.016  75.786  71.631  1.00  0.00           C
ATOM  10332 3C21 POPE  139      57.786  77.086  71.921  1.00  0.00           C
ATOM  10335 4C21 POPE  139      57.966  77.356  73.421  1.00  0.00           C
ATOM  10338 5C21 POPE  139      56.696  77.146  74.241  1.00  0.00           C
ATOM  10341 6C21 POPE  139      56.886  77.536  75.711  1.00  0.00           C
ATOM  10344 7C21 POPE  139      55.886  76.886  76.671  1.00  0.00           C
ATOM  10347 8C21 POPE  139      55.916  77.516  78.071  1.00  0.00           C
ATOM  10351  C33 POPE  139      52.656  70.446  63.911  1.00  0.00           C
ATOM  10354  C34 POPE  139      51.166  70.646  64.181  1.00  0.00           C
ATOM  10357  C35 POPE  139      50.666  72.086  64.281  1.00  0.00           C
ATOM  10360  C36 POPE  139      51.386  72.996  65.281  1.00  0.00           C
ATOM  10363  C37 POPE  139      51.466  72.466  66.721  1.00  0.00           C
ATOM  10366  C38 POPE  139      51.946  73.566  67.681  1.00  0.00           C
ATOM  10369  C39 POPE  139      52.116  73.106  69.141  1.00  0.00           C
ATOM  10372 0C31 POPE  139      52.046  74.266  70.151  1.00  0.00           C
ATOM  10375 1C31 POPE  139      53.136  75.336  69.961  1.00  0.00           C
ATOM  10378 2C31 POPE  139      52.796  76.676  70.631  1.00  0.00           C
ATOM  10381 3C31 POPE  139      52.836  76.656  72.161  1.00  0.00           C
ATOM  10384 4C31 POPE  139      52.496  78.026  72.771  1.00  0.00           C
ATOM  10387 5C31 POPE  139      52.766  78.086  74.281  1.00  0.00           C
ATOM  10390 6C31 POPE  139      52.526  79.466  74.891  1.00  0.00           C
ATOM  10394  NH3 POPE  140     125.896  83.396  94.191  1.00  0.00           N
ATOM  10398  C12 POPE  140     127.258  83.646  94.771  1.00  0.00           C
ATOM  10401  C11 POPE  140     127.658  82.456  95.641  1.00  0.00           C
ATOM  10404  P   POPE  140     128.668  80.256  94.671  1.00  0.00           P
ATOM  10405  O13 POPE  140     128.868  79.606  95.971  1.00  0.00           O
ATOM  10406  O14 POPE  140     129.808  80.976  94.091  1.00  0.00           O
ATOM  10407  O11 POPE  140     128.078  79.236  93.611  1.00  0.00           O
ATOM  10408  O12 POPE  140     127.458  81.266  94.881  1.00  0.00           O
ATOM  10409  C1  POPE  140     127.338  79.746  92.491  1.00  0.00           C
ATOM  10412  C2  POPE  140     128.258  80.386  91.381  1.00  0.00           C
ATOM  10414  O21 POPE  140     127.678  81.416  90.571  1.00  0.00           O
ATOM  10415  C21 POPE  140     126.386  81.566  90.491  1.00  0.00           C
ATOM  10416  O22 POPE  140     125.536  80.716  90.671  1.00  0.00           O
ATOM  10417  C22 POPE  140     126.066  83.026  90.221  1.00  0.00           C
ATOM  10420  C3  POPE  140     129.018  79.326  90.531  1.00  0.00           C
ATOM  10423  O31 POPE  140     128.148  78.406  89.861  1.00  0.00           O
ATOM  10424  C31 POPE  140     128.028  78.236  88.541  1.00  0.00           C
ATOM  10425  O32 POPE  140     127.238  77.456  88.041  1.00  0.00           O
ATOM  10426  C32 POPE  140     128.948  79.106  87.701  1.00  0.00           C
ATOM  10429  C23 POPE  140     124.606  83.346  90.591  1.00  0.00           C
ATOM  10432  C24 POPE  140     124.196  84.776  90.251  1.00  0.00           C
ATOM  10435  C25 POPE  140     124.346  85.146  88.761  1.00  0.00           C
ATOM  10438  C26 POPE  140     123.766  84.096  87.801  1.00  0.00           C
ATOM  10441  C27 POPE  140     123.616  84.636  86.361  1.00  0.00           C
ATOM  10444  C28 POPE  140     122.976  83.646  85.371  1.00  0.00           C
ATOM  10447  C29 POPE  140     121.626  83.116  85.771  1.00  0.00           C
ATOM  10449 0C21 POPE  140     120.776  82.446  84.971  1.00  0.00           C
ATOM  10451 1C21 POPE  140     121.006  82.096  83.521  1.00  0.00           C
ATOM  10454 2C21 POPE  140     121.166  80.586  83.301  1.00  0.00           C
ATOM  10457 3C21 POPE  140     121.236  80.246  81.801  1.00  0.00           C
ATOM  10460 4C21 POPE  140     121.966  78.936  81.501  1.00  0.00           C
ATOM  10463 5C21 POPE  140     121.686  78.406  80.081  1.00  0.00           C
ATOM  10466 6C21 POPE  140     121.906  79.446  78.971  1.00  0.00           C
ATOM  10469 7C21 POPE  140     121.626  78.866  77.581  1.00  0.00           C
ATOM  10472 8C21 POPE  140     121.836  79.866  76.451  1.00  0.00           C
ATOM  10476  C33 POPE  140     128.808  78.766  86.191  1.00  0.00           C
ATOM  10479  C34 POPE  140     129.228  79.926  85.281  1.00  0.00           C
ATOM  10482  C35 POPE  140     130.738  80.166  85.211  1.00  0.00           C
ATOM  10485  C36 POPE  140     131.528  79.096  84.441  1.00  0.00           C
ATOM  10488  C37 POPE  140     133.028  79.386  84.431  1.00  0.00           C
ATOM  10491  C38 POPE  140     133.808  78.406  83.541  1.00  0.00           C
ATOM  10494  C39 POPE  140     135.268  78.826  83.301  1.00  0.00           C
ATOM  10497 0C31 POPE  140     135.388  80.006  82.311  1.00  0.00           C
ATOM  10500 1C31 POPE  140     136.628  80.876  82.541  1.00  0.00           C
ATOM  10503 2C31 POPE  140     136.498  82.276  81.931  1.00  0.00           C
ATOM  10506 3C31 POPE  140     136.418  82.306  80.401  1.00  0.00           C
ATOM  10509 4C31 POPE  140     137.698  81.806  79.701  1.00  0.00           C
ATOM  10512 5C31 POPE  140     137.708  82.166  78.211  1.00  0.00           C
ATOM  10515 6C31 POPE  140     138.918  81.596  77.451  1.00  0.00           C
ATOM  10519  NH3 POPE  141      36.886  10.116 101.901  1.00  0.00           N
ATOM  10523  C12 POPE  141      37.946  10.086 102.961  1.00  0.00           C
ATOM  10526  C11 POPE  141      37.616   9.046 104.061  1.00  0.00           C
ATOM  10529  P   POPE  141      36.566   6.836 103.001  1.00  0.00           P
ATOM  10530  O13 POPE  141      36.016   5.926 104.021  1.00  0.00           O
ATOM  10531  O14 POPE  141      35.626   7.846 102.431  1.00  0.00           O
ATOM  10532  O11 POPE  141      37.306   6.106 101.791  1.00  0.00           O
ATOM  10533  O12 POPE  141      37.736   7.696 103.621  1.00  0.00           O
ATOM  10534  C1  POPE  141      38.386   6.796 101.151  1.00  0.00           C
ATOM  10537  C2  POPE  141      38.586   6.356  99.661  1.00  0.00           C
ATOM  10539  O21 POPE  141      37.766   7.056  98.701  1.00  0.00           O
ATOM  10540  C21 POPE  141      38.006   8.346  98.561  1.00  0.00           C
ATOM  10541  O22 POPE  141      38.746   9.026  99.261  1.00  0.00           O
ATOM  10542  C22 POPE  141      37.176   8.896  97.411  1.00  0.00           C
ATOM  10545  C3  POPE  141      38.316   4.846  99.521  1.00  0.00           C
ATOM  10548  O31 POPE  141      38.836   4.384  98.271  1.00  0.00           O
ATOM  10549  C31 POPE  141      38.126   4.104  97.191  1.00  0.00           C
ATOM  10550  O32 POPE  141      38.656   3.764  96.131  1.00  0.00           O
ATOM  10551  C32 POPE  141      36.606   4.244  97.311  1.00  0.00           C
ATOM  10554  C23 POPE  141      37.676   8.466  96.011  1.00  0.00           C
ATOM  10557  C24 POPE  141      36.796   9.076  94.911  1.00  0.00           C
ATOM  10560  C25 POPE  141      37.286   8.826  93.481  1.00  0.00           C
ATOM  10563  C26 POPE  141      36.506   9.666  92.451  1.00  0.00           C
ATOM  10566  C27 POPE  141      37.016   9.496  91.011  1.00  0.00           C
ATOM  10569  C28 POPE  141      36.386  10.486  90.011  1.00  0.00           C
ATOM  10572  C29 POPE  141      34.906  10.286  89.771  1.00  0.00           C
ATOM  10574 0C21 POPE  141      34.196  10.876  88.801  1.00  0.00           C
ATOM  10576 1C21 POPE  141      34.736  11.886  87.821  1.00  0.00           C
ATOM  10579 2C21 POPE  141      34.976  11.306  86.421  1.00  0.00           C
ATOM  10582 3C21 POPE  141      35.846  12.236  85.571  1.00  0.00           C
ATOM  10585 4C21 POPE  141      36.136  11.676  84.181  1.00  0.00           C
ATOM  10588 5C21 POPE  141      37.246  12.436  83.431  1.00  0.00           C
ATOM  10591 6C21 POPE  141      36.906  13.896  83.121  1.00  0.00           C
ATOM  10594 7C21 POPE  141      37.886  14.516  82.121  1.00  0.00           C
ATOM  10597 8C21 POPE  141      37.556  15.966  81.741  1.00  0.00           C
ATOM  10601  C33 POPE  141      35.886   3.744  96.031  1.00  0.00           C
ATOM  10604  C34 POPE  141      34.526   4.404  95.781  1.00  0.00           C
ATOM  10607  C35 POPE  141      34.156   4.464  94.291  1.00  0.00           C
ATOM  10610  C36 POPE  141      35.126   5.346  93.481  1.00  0.00           C
ATOM  10613  C37 POPE  141      34.476   6.036  92.271  1.00  0.00           C
ATOM  10616  C38 POPE  141      34.836   5.426  90.911  1.00  0.00           C
ATOM  10619  C39 POPE  141      34.476   6.406  89.791  1.00  0.00           C
ATOM  10622 0C31 POPE  141      35.056   6.046  88.421  1.00  0.00           C
ATOM  10625 1C31 POPE  141      35.106   7.286  87.511  1.00  0.00           C
ATOM  10628 2C31 POPE  141      35.616   7.006  86.091  1.00  0.00           C
ATOM  10631 3C31 POPE  141      34.586   6.296  85.211  1.00  0.00           C
ATOM  10634 4C31 POPE  141      34.976   6.296  83.731  1.00  0.00           C
ATOM  10637 5C31 POPE  141      33.906   5.636  82.841  1.00  0.00           C
ATOM  10640 6C31 POPE  141      34.246   5.716  81.351  1.00  0.00           C
ATOM  10644  NH3 POPE  142      80.986 106.126  95.151  1.00  0.00           N
ATOM  10648  C12 POPE  142      81.816 105.556  96.251  1.00  0.00           C
ATOM  10651  C11 POPE  142      80.936 104.786  97.261  1.00  0.00           C
ATOM  10654  P   POPE  142      80.686 102.216  97.551  1.00  0.00           P
ATOM  10655  O13 POPE  142      79.676 101.206  97.181  1.00  0.00           O
ATOM  10656  O14 POPE  142      80.706 102.566  98.981  1.00  0.00           O
ATOM  10657  O11 POPE  142      82.116 101.756  97.111  1.00  0.00           O
ATOM  10658  O12 POPE  142      80.416 103.556  96.721  1.00  0.00           O
ATOM  10659  C1  POPE  142      82.396 100.846  96.051  1.00  0.00           C
ATOM  10662  C2  POPE  142      82.446 101.586  94.701  1.00  0.00           C
ATOM  10664  O21 POPE  142      82.326 100.666  93.601  1.00  0.00           O
ATOM  10665  C21 POPE  142      83.366  99.976  93.191  1.00  0.00           C
ATOM  10666  O22 POPE  142      84.496 100.006  93.651  1.00  0.00           O
ATOM  10667  C22 POPE  142      82.926  99.096  92.021  1.00  0.00           C
ATOM  10670  C3  POPE  142      83.606 102.616  94.601  1.00  0.00           C
ATOM  10673  O31 POPE  142      83.296 103.546  93.541  1.00  0.00           O
ATOM  10674  C31 POPE  142      84.076 103.516  92.471  1.00  0.00           C
ATOM  10675  O32 POPE  142      85.126 102.916  92.361  1.00  0.00           O
ATOM  10676  C32 POPE  142      83.386 104.316  91.381  1.00  0.00           C
ATOM  10679  C23 POPE  142      83.946  99.056  90.861  1.00  0.00           C
ATOM  10682  C24 POPE  142      84.026 100.356  90.041  1.00  0.00           C
ATOM  10685  C25 POPE  142      84.936 100.206  88.811  1.00  0.00           C
ATOM  10688  C26 POPE  142      85.336 101.546  88.151  1.00  0.00           C
ATOM  10691  C27 POPE  142      86.216 101.406  86.901  1.00  0.00           C
ATOM  10694  C28 POPE  142      86.176 102.626  85.961  1.00  0.00           C
ATOM  10697  C29 POPE  142      86.976 103.796  86.481  1.00  0.00           C
ATOM  10699 0C21 POPE  142      87.366 104.876  85.771  1.00  0.00           C
ATOM  10701 1C21 POPE  142      87.036 105.196  84.331  1.00  0.00           C
ATOM  10704 2C21 POPE  142      88.216 105.506  83.371  1.00  0.00           C
ATOM  10707 3C21 POPE  142      88.196 106.936  82.781  1.00  0.00           C
ATOM  10710 4C21 POPE  142      86.926 107.246  81.951  1.00  0.00           C
ATOM  10713 5C21 POPE  142      86.936 108.606  81.241  1.00  0.00           C
ATOM  10716 6C21 POPE  142      87.176 109.796  82.181  1.00  0.00           C
ATOM  10719 7C21 POPE  142      86.886 111.156  81.531  1.00  0.00           C
ATOM  10722 8C21 POPE  142      87.206 112.336  82.441  1.00  0.00           C
ATOM  10726  C33 POPE  142      84.126 104.316  90.031  1.00  0.00           C
ATOM  10729  C34 POPE  142      83.326 105.126  89.011  1.00  0.00           C
ATOM  10732  C35 POPE  142      84.026 105.396  87.681  1.00  0.00           C
ATOM  10735  C36 POPE  142      83.176 106.246  86.721  1.00  0.00           C
ATOM  10738  C37 POPE  142      83.956 106.566  85.441  1.00  0.00           C
ATOM  10741  C38 POPE  142      83.166 107.186  84.281  1.00  0.00           C
ATOM  10744  C39 POPE  142      82.416 108.476  84.631  1.00  0.00           C
ATOM  10747 0C31 POPE  142      80.896 108.286  84.701  1.00  0.00           C
ATOM  10750 1C31 POPE  142      80.256 108.046  83.321  1.00  0.00           C
ATOM  10753 2C31 POPE  142      78.726 107.946  83.401  1.00  0.00           C
ATOM  10756 3C31 POPE  142      77.996 107.906  82.051  1.00  0.00           C
ATOM  10759 4C31 POPE  142      78.266 106.656  81.201  1.00  0.00           C
ATOM  10762 5C31 POPE  142      79.206 106.896  80.011  1.00  0.00           C
ATOM  10765 6C31 POPE  142      79.226 105.726  79.011  1.00  0.00           C
ATOM  10769  NH3 POPE  143      63.906 112.666  50.151  1.00  0.00           N
ATOM  10773  C12 POPE  143      63.066 113.686  49.431  1.00  0.00           C
ATOM  10776  C11 POPE  143      63.586 114.006  48.011  1.00  0.00           C
ATOM  10779  P   POPE  143      65.076 116.066  47.301  1.00  0.00           P
ATOM  10780  O13 POPE  143      65.946 115.916  46.131  1.00  0.00           O
ATOM  10781  O14 POPE  143      63.796 116.796  47.181  1.00  0.00           O
ATOM  10782  O11 POPE  143      65.836 116.896  48.431  1.00  0.00           O
ATOM  10783  O12 POPE  143      64.856 114.666  48.061  1.00  0.00           O
ATOM  10784  C1  POPE  143      67.196 116.626  48.741  1.00  0.00           C
ATOM  10787  C2  POPE  143      67.396 116.746  50.271  1.00  0.00           C
ATOM  10789  O21 POPE  143      68.766 116.596  50.681  1.00  0.00           O
ATOM  10790  C21 POPE  143      69.336 115.406  50.561  1.00  0.00           C
ATOM  10791  O22 POPE  143      68.806 114.396  50.141  1.00  0.00           O
ATOM  10792  C22 POPE  143      70.776 115.476  51.061  1.00  0.00           C
ATOM  10795  C3  POPE  143      66.396 115.786  50.971  1.00  0.00           C
ATOM  10798  O31 POPE  143      66.646 115.666  52.391  1.00  0.00           O
ATOM  10799  C31 POPE  143      65.886 114.696  52.901  1.00  0.00           C
ATOM  10800  O32 POPE  143      65.096 114.036  52.251  1.00  0.00           O
ATOM  10801  C32 POPE  143      66.176 114.526  54.391  1.00  0.00           C
ATOM  10804  C23 POPE  143      71.036 114.486  52.211  1.00  0.00           C
ATOM  10807  C24 POPE  143      70.256 114.796  53.501  1.00  0.00           C
ATOM  10810  C25 POPE  143      69.906 113.526  54.291  1.00  0.00           C
ATOM  10813  C26 POPE  143      71.126 112.776  54.841  1.00  0.00           C
ATOM  10816  C27 POPE  143      71.576 113.256  56.231  1.00  0.00           C
ATOM  10819  C28 POPE  143      72.586 112.256  56.801  1.00  0.00           C
ATOM  10822  C29 POPE  143      73.156 112.536  58.161  1.00  0.00           C
ATOM  10824 0C21 POPE  143      73.066 111.716  59.221  1.00  0.00           C
ATOM  10826 1C21 POPE  143      72.326 110.406  59.231  1.00  0.00           C
ATOM  10829 2C21 POPE  143      72.476 109.556  60.511  1.00  0.00           C
ATOM  10832 3C21 POPE  143      72.086 110.296  61.791  1.00  0.00           C
ATOM  10835 4C21 POPE  143      71.986 109.366  63.011  1.00  0.00           C
ATOM  10838 5C21 POPE  143      71.906 110.186  64.301  1.00  0.00           C
ATOM  10841 6C21 POPE  143      71.796 109.346  65.571  1.00  0.00           C
ATOM  10844 7C21 POPE  143      71.816 110.236  66.821  1.00  0.00           C
ATOM  10847 8C21 POPE  143      71.716 109.466  68.141  1.00  0.00           C
ATOM  10851  C33 POPE  143      64.926 114.036  55.151  1.00  0.00           C
ATOM  10854  C34 POPE  143      64.746 114.676  56.531  1.00  0.00           C
ATOM  10857  C35 POPE  143      63.356 114.316  57.091  1.00  0.00           C
ATOM  10860  C36 POPE  143      63.236 114.336  58.621  1.00  0.00           C
ATOM  10863  C37 POPE  143      62.596 115.616  59.171  1.00  0.00           C
ATOM  10866  C38 POPE  143      61.926 115.426  60.541  1.00  0.00           C
ATOM  10869  C39 POPE  143      62.896 115.166  61.701  1.00  0.00           C
ATOM  10872 0C31 POPE  143      63.106 113.686  62.081  1.00  0.00           C
ATOM  10875 1C31 POPE  143      61.856 113.036  62.711  1.00  0.00           C
ATOM  10878 2C31 POPE  143      62.206 111.946  63.751  1.00  0.00           C
ATOM  10881 3C31 POPE  143      62.226 112.426  65.211  1.00  0.00           C
ATOM  10884 4C31 POPE  143      63.136 113.636  65.481  1.00  0.00           C
ATOM  10887 5C31 POPE  143      63.206 114.016  66.971  1.00  0.00           C
ATOM  10890 6C31 POPE  143      63.656 115.466  67.201  1.00  0.00           C
ATOM  10894  NH3 POPE  144     104.686  36.336  96.741  1.00  0.00           N
ATOM  10898  C12 POPE  144     105.276  35.806  98.011  1.00  0.00           C
ATOM  10901  C11 POPE  144     104.196  35.536  99.061  1.00  0.00           C
ATOM  10904  P   POPE  144     102.086  37.066  99.241  1.00  0.00           P
ATOM  10905  O13 POPE  144     101.266  35.906  99.671  1.00  0.00           O
ATOM  10906  O14 POPE  144     101.726  38.406  99.741  1.00  0.00           O
ATOM  10907  O11 POPE  144     102.096  37.116  97.651  1.00  0.00           O
ATOM  10908  O12 POPE  144     103.606  36.756  99.511  1.00  0.00           O
ATOM  10909  C1  POPE  144     100.836  37.196  96.971  1.00  0.00           C
ATOM  10912  C2  POPE  144     100.966  37.936  95.621  1.00  0.00           C
ATOM  10914  O21 POPE  144      99.706  37.806  94.951  1.00  0.00           O
ATOM  10915  C21 POPE  144      99.156  38.876  94.331  1.00  0.00           C
ATOM  10916  O22 POPE  144      97.956  39.096  94.351  1.00  0.00           O
ATOM  10917  C22 POPE  144     100.156  39.636  93.461  1.00  0.00           C
ATOM  10920  C3  POPE  144     102.126  37.336  94.771  1.00  0.00           C
ATOM  10923  O31 POPE  144     103.226  38.266  94.821  1.00  0.00           O
ATOM  10924  C31 POPE  144     103.926  38.476  93.711  1.00  0.00           C
ATOM  10925  O32 POPE  144     103.966  37.716  92.761  1.00  0.00           O
ATOM  10926  C32 POPE  144     104.576  39.856  93.831  1.00  0.00           C
ATOM  10929  C23 POPE  144      99.496  40.156  92.161  1.00  0.00           C
ATOM  10932  C24 POPE  144     100.566  40.356  91.091  1.00  0.00           C
ATOM  10935  C25 POPE  144     100.106  40.886  89.731  1.00  0.00           C
ATOM  10938  C26 POPE  144      99.636  39.796  88.751  1.00  0.00           C
ATOM  10941  C27 POPE  144      99.156  40.406  87.431  1.00  0.00           C
ATOM  10944  C28 POPE  144      98.686  39.376  86.381  1.00  0.00           C
ATOM  10947  C29 POPE  144      98.086  40.096  85.201  1.00  0.00           C
ATOM  10949 0C21 POPE  144      97.266  39.606  84.261  1.00  0.00           C
ATOM  10951 1C21 POPE  144      96.786  38.176  84.111  1.00  0.00           C
ATOM  10954 2C21 POPE  144      97.526  37.526  82.931  1.00  0.00           C
ATOM  10957 3C21 POPE  144      96.986  36.126  82.571  1.00  0.00           C
ATOM  10960 4C21 POPE  144      97.976  35.316  81.721  1.00  0.00           C
ATOM  10963 5C21 POPE  144      98.466  36.026  80.451  1.00  0.00           C
ATOM  10966 6C21 POPE  144      99.486  35.176  79.671  1.00  0.00           C
ATOM  10969 7C21 POPE  144      99.776  35.756  78.281  1.00  0.00           C
ATOM  10972 8C21 POPE  144     100.726  34.896  77.451  1.00  0.00           C
ATOM  10976  C33 POPE  144     105.366  40.286  92.571  1.00  0.00           C
ATOM  10979  C34 POPE  144     105.666  41.796  92.581  1.00  0.00           C
ATOM  10982  C35 POPE  144     106.446  42.306  91.351  1.00  0.00           C
ATOM  10985  C36 POPE  144     105.736  41.996  90.021  1.00  0.00           C
ATOM  10988  C37 POPE  144     106.436  42.606  88.801  1.00  0.00           C
ATOM  10991  C38 POPE  144     105.766  42.166  87.491  1.00  0.00           C
ATOM  10994  C39 POPE  144     106.656  42.256  86.241  1.00  0.00           C
ATOM  10997 0C31 POPE  144     106.866  43.696  85.761  1.00  0.00           C
ATOM  11000 1C31 POPE  144     107.606  43.766  84.421  1.00  0.00           C
ATOM  11003 2C31 POPE  144     107.536  45.136  83.731  1.00  0.00           C
ATOM  11006 3C31 POPE  144     108.056  46.296  84.601  1.00  0.00           C
ATOM  11009 4C31 POPE  144     107.826  47.666  83.941  1.00  0.00           C
ATOM  11012 5C31 POPE  144     108.316  48.826  84.821  1.00  0.00           C
ATOM  11015 6C31 POPE  144     107.926  50.206  84.281  1.00  0.00           C
ATOM  11019  NH3 POPE  145      57.806  97.396  54.641  1.00  0.00           N
ATOM  11023  C12 POPE  145      56.726  96.896  53.711  1.00  0.00           C
ATOM  11026  C11 POPE  145      55.286  97.266  54.151  1.00  0.00           C
ATOM  11029  P   POPE  145      53.996  95.026  54.481  1.00  0.00           P
ATOM  11030  O13 POPE  145      54.096  93.796  53.661  1.00  0.00           O
ATOM  11031  O14 POPE  145      54.896  95.046  55.641  1.00  0.00           O
ATOM  11032  O11 POPE  145      52.516  95.176  55.031  1.00  0.00           O
ATOM  11033  O12 POPE  145      54.336  96.326  53.611  1.00  0.00           O
ATOM  11034  C1  POPE  145      52.186  96.146  56.041  1.00  0.00           C
ATOM  11037  C2  POPE  145      51.206  95.586  57.131  1.00  0.00           C
ATOM  11039  O21 POPE  145      51.286  96.416  58.311  1.00  0.00           O
ATOM  11040  C21 POPE  145      50.136  96.926  58.771  1.00  0.00           C
ATOM  11041  O22 POPE  145      49.076  96.936  58.171  1.00  0.00           O
ATOM  11042  C22 POPE  145      50.336  97.326  60.231  1.00  0.00           C
ATOM  11045  C3  POPE  145      51.626  94.136  57.521  1.00  0.00           C
ATOM  11048  O31 POPE  145      50.956  93.666  58.721  1.00  0.00           O
ATOM  11049  C31 POPE  145      51.706  93.586  59.821  1.00  0.00           C
ATOM  11050  O32 POPE  145      52.876  93.896  59.911  1.00  0.00           O
ATOM  11051  C32 POPE  145      50.866  93.076  60.991  1.00  0.00           C
ATOM  11054  C23 POPE  145      49.196  98.176  60.851  1.00  0.00           C
ATOM  11057  C24 POPE  145      48.896  97.786  62.321  1.00  0.00           C
ATOM  11060  C25 POPE  145      50.086  97.996  63.281  1.00  0.00           C
ATOM  11063  C26 POPE  145      50.036  99.286  64.111  1.00  0.00           C
ATOM  11066  C27 POPE  145      48.876  99.326  65.121  1.00  0.00           C
ATOM  11069  C28 POPE  145      49.216 100.116  66.401  1.00  0.00           C
ATOM  11072  C29 POPE  145      48.086 100.076  67.401  1.00  0.00           C
ATOM  11074 0C21 POPE  145      48.126  99.616  68.671  1.00  0.00           C
ATOM  11076 1C21 POPE  145      49.316  99.046  69.401  1.00  0.00           C
ATOM  11079 2C21 POPE  145      48.956  97.976  70.451  1.00  0.00           C
ATOM  11082 3C21 POPE  145      48.106  98.516  71.611  1.00  0.00           C
ATOM  11085 4C21 POPE  145      47.816  97.476  72.721  1.00  0.00           C
ATOM  11088 5C21 POPE  145      47.266  98.146  73.981  1.00  0.00           C
ATOM  11091 6C21 POPE  145      46.926  97.186  75.131  1.00  0.00           C
ATOM  11094 7C21 POPE  145      46.686  97.946  76.451  1.00  0.00           C
ATOM  11097 8C21 POPE  145      46.246  97.056  77.621  1.00  0.00           C
ATOM  11101  C33 POPE  145      51.366  93.636  62.351  1.00  0.00           C
ATOM  11104  C34 POPE  145      50.346  93.476  63.481  1.00  0.00           C
ATOM  11107  C35 POPE  145      50.886  93.956  64.841  1.00  0.00           C
ATOM  11110  C36 POPE  145      49.846  93.926  65.981  1.00  0.00           C
ATOM  11113  C37 POPE  145      50.456  94.066  67.381  1.00  0.00           C
ATOM  11116  C38 POPE  145      49.376  94.286  68.461  1.00  0.00           C
ATOM  11119  C39 POPE  145      49.866  93.976  69.881  1.00  0.00           C
ATOM  11122 0C31 POPE  145      49.836  92.466  70.161  1.00  0.00           C
ATOM  11125 1C31 POPE  145      50.376  92.056  71.541  1.00  0.00           C
ATOM  11128 2C31 POPE  145      50.346  90.526  71.681  1.00  0.00           C
ATOM  11131 3C31 POPE  145      50.576  89.996  73.101  1.00  0.00           C
ATOM  11134 4C31 POPE  145      50.236  88.496  73.161  1.00  0.00           C
ATOM  11137 5C31 POPE  145      50.436  87.866  74.541  1.00  0.00           C
ATOM  11140 6C31 POPE  145      49.956  86.416  74.591  1.00  0.00           C
ATOM  11144  NH3 POPE  146      98.506  86.246  97.591  1.00  0.00           N
ATOM  11148  C12 POPE  146      98.436  87.366  96.591  1.00  0.00           C
ATOM  11151  C11 POPE  146      99.576  87.236  95.561  1.00  0.00           C
ATOM  11154  P   POPE  146      99.896  84.676  94.901  1.00  0.00           P
ATOM  11155  O13 POPE  146     101.306  84.636  94.491  1.00  0.00           O
ATOM  11156  O14 POPE  146      99.526  84.236  96.261  1.00  0.00           O
ATOM  11157  O11 POPE  146      99.026  83.896  93.821  1.00  0.00           O
ATOM  11158  O12 POPE  146      99.346  86.136  94.701  1.00  0.00           O
ATOM  11159  C1  POPE  146      98.906  84.446  92.501  1.00  0.00           C
ATOM  11162  C2  POPE  146      97.596  85.286  92.301  1.00  0.00           C
ATOM  11164  O21 POPE  146      96.766  84.686  91.291  1.00  0.00           O
ATOM  11165  C21 POPE  146      96.786  84.996  89.991  1.00  0.00           C
ATOM  11166  O22 POPE  146      95.786  84.956  89.281  1.00  0.00           O
ATOM  11167  C22 POPE  146      98.166  85.256  89.371  1.00  0.00           C
ATOM  11170  C3  POPE  146      97.816  86.836  92.111  1.00  0.00           C
ATOM  11173  O31 POPE  146      96.616  87.536  91.711  1.00  0.00           O
ATOM  11174  C31 POPE  146      96.026  88.316  92.611  1.00  0.00           C
ATOM  11175  O32 POPE  146      96.326  88.386  93.781  1.00  0.00           O
ATOM  11176  C32 POPE  146      94.906  89.156  91.961  1.00  0.00           C
ATOM  11179  C23 POPE  146      98.576  84.156  88.361  1.00  0.00           C
ATOM  11182  C24 POPE  146      99.856  84.536  87.611  1.00  0.00           C
ATOM  11185  C25 POPE  146     100.276  83.546  86.511  1.00  0.00           C
ATOM  11188  C26 POPE  146     101.406  84.126  85.641  1.00  0.00           C
ATOM  11191  C27 POPE  146     101.596  83.476  84.261  1.00  0.00           C
ATOM  11194  C28 POPE  146     102.256  82.076  84.301  1.00  0.00           C
ATOM  11197  C29 POPE  146     101.256  80.946  84.261  1.00  0.00           C
ATOM  11199 0C21 POPE  146     101.336  79.836  83.501  1.00  0.00           C
ATOM  11201 1C21 POPE  146     102.476  79.466  82.571  1.00  0.00           C
ATOM  11204 2C21 POPE  146     102.146  79.646  81.081  1.00  0.00           C
ATOM  11207 3C21 POPE  146     103.406  79.596  80.201  1.00  0.00           C
ATOM  11210 4C21 POPE  146     103.106  79.496  78.701  1.00  0.00           C
ATOM  11213 5C21 POPE  146     104.356  79.696  77.841  1.00  0.00           C
ATOM  11216 6C21 POPE  146     104.116  79.436  76.341  1.00  0.00           C
ATOM  11219 7C21 POPE  146     105.366  79.696  75.501  1.00  0.00           C
ATOM  11222 8C21 POPE  146     105.196  79.326  74.021  1.00  0.00           C
ATOM  11226  C33 POPE  146      95.076  89.516  90.461  1.00  0.00           C
ATOM  11229  C34 POPE  146      94.736  88.336  89.531  1.00  0.00           C
ATOM  11232  C35 POPE  146      94.716  88.686  88.041  1.00  0.00           C
ATOM  11235  C36 POPE  146      96.076  88.616  87.331  1.00  0.00           C
ATOM  11238  C37 POPE  146      95.896  88.636  85.801  1.00  0.00           C
ATOM  11241  C38 POPE  146      97.196  88.586  84.991  1.00  0.00           C
ATOM  11244  C39 POPE  146      98.086  87.356  85.211  1.00  0.00           C
ATOM  11247 0C31 POPE  146      97.716  86.026  84.541  1.00  0.00           C
ATOM  11250 1C31 POPE  146      96.396  85.376  84.971  1.00  0.00           C
ATOM  11253 2C31 POPE  146      96.446  83.856  84.791  1.00  0.00           C
ATOM  11256 3C31 POPE  146      95.126  83.126  85.061  1.00  0.00           C
ATOM  11259 4C31 POPE  146      95.346  81.606  85.091  1.00  0.00           C
ATOM  11262 5C31 POPE  146      94.066  80.786  85.221  1.00  0.00           C
ATOM  11265 6C31 POPE  146      94.336  79.276  85.231  1.00  0.00           C
ATOM  11269  NH3 POPE  147     117.726  81.446  96.861  1.00  0.00           N
ATOM  11273  C12 POPE  147     118.296  81.756  98.221  1.00  0.00           C
ATOM  11276  C11 POPE  147     117.306  82.646  99.011  1.00  0.00           C
ATOM  11279  P   POPE  147     117.336  84.816  97.651  1.00  0.00           P
ATOM  11280  O13 POPE  147     117.816  85.586  98.811  1.00  0.00           O
ATOM  11281  O14 POPE  147     118.336  84.236  96.721  1.00  0.00           O
ATOM  11282  O11 POPE  147     116.256  85.636  96.841  1.00  0.00           O
ATOM  11283  O12 POPE  147     116.556  83.556  98.181  1.00  0.00           O
ATOM  11284  C1  POPE  147     115.346  84.916  96.011  1.00  0.00           C
ATOM  11287  C2  POPE  147     114.466  85.866  95.181  1.00  0.00           C
ATOM  11289  O21 POPE  147     114.566  85.446  93.811  1.00  0.00           O
ATOM  11290  C21 POPE  147     113.436  85.426  93.151  1.00  0.00           C
ATOM  11291  O22 POPE  147     112.316  85.596  93.621  1.00  0.00           O
ATOM  11292  C22 POPE  147     113.716  85.246  91.681  1.00  0.00           C
ATOM  11295  C3  POPE  147     114.916  87.356  95.301  1.00  0.00           C
ATOM  11298  O31 POPE  147     114.176  88.206  94.411  1.00  0.00           O
ATOM  11299  C31 POPE  147     112.956  88.546  94.811  1.00  0.00           C
ATOM  11300  O32 POPE  147     112.406  88.226  95.861  1.00  0.00           O
ATOM  11301  C32 POPE  147     112.306  89.396  93.731  1.00  0.00           C
ATOM  11304  C23 POPE  147     112.606  85.966  90.891  1.00  0.00           C
ATOM  11307  C24 POPE  147     112.976  86.166  89.431  1.00  0.00           C
ATOM  11310  C25 POPE  147     112.786  84.916  88.581  1.00  0.00           C
ATOM  11313  C26 POPE  147     112.586  85.236  87.101  1.00  0.00           C
ATOM  11316  C27 POPE  147     112.006  84.036  86.341  1.00  0.00           C
ATOM  11319  C28 POPE  147     111.606  84.356  84.891  1.00  0.00           C
ATOM  11322  C29 POPE  147     112.806  84.396  83.981  1.00  0.00           C
ATOM  11324 0C21 POPE  147     113.096  83.506  83.001  1.00  0.00           C
ATOM  11326 1C21 POPE  147     112.276  82.286  82.651  1.00  0.00           C
ATOM  11329 2C21 POPE  147     111.016  82.586  81.821  1.00  0.00           C
ATOM  11332 3C21 POPE  147     111.296  83.066  80.391  1.00  0.00           C
ATOM  11335 4C21 POPE  147     110.026  83.636  79.731  1.00  0.00           C
ATOM  11338 5C21 POPE  147     110.116  83.736  78.201  1.00  0.00           C
ATOM  11341 6C21 POPE  147     108.886  84.436  77.611  1.00  0.00           C
ATOM  11344 7C21 POPE  147     108.796  84.316  76.081  1.00  0.00           C
ATOM  11347 8C21 POPE  147     107.516  84.926  75.511  1.00  0.00           C
ATOM  11351  C33 POPE  147     113.056  90.736  93.501  1.00  0.00           C
ATOM  11354  C34 POPE  147     113.006  91.186  92.041  1.00  0.00           C
ATOM  11357  C35 POPE  147     111.626  91.646  91.561  1.00  0.00           C
ATOM  11360  C36 POPE  147     111.696  91.886  90.051  1.00  0.00           C
ATOM  11363  C37 POPE  147     110.466  92.556  89.471  1.00  0.00           C
ATOM  11366  C38 POPE  147     110.336  92.486  87.941  1.00  0.00           C
ATOM  11369  C39 POPE  147     111.186  93.526  87.201  1.00  0.00           C
ATOM  11372 0C31 POPE  147     111.176  93.256  85.691  1.00  0.00           C
ATOM  11375 1C31 POPE  147     111.876  94.336  84.861  1.00  0.00           C
ATOM  11378 2C31 POPE  147     111.696  94.076  83.361  1.00  0.00           C
ATOM  11381 3C31 POPE  147     112.376  95.116  82.461  1.00  0.00           C
ATOM  11384 4C31 POPE  147     111.916  96.556  82.721  1.00  0.00           C
ATOM  11387 5C31 POPE  147     112.326  97.546  81.621  1.00  0.00           C
ATOM  11390 6C31 POPE  147     113.536  98.416  81.961  1.00  0.00           C
ATOM  11394  NH3 POPE  148       7.636  56.276  54.881  1.00  0.00           N
ATOM  11398  C12 POPE  148       7.376  55.186  53.881  1.00  0.00           C
ATOM  11401  C11 POPE  148       8.646  54.806  53.101  1.00  0.00           C
ATOM  11404  P   POPE  148       9.596  52.886  54.591  1.00  0.00           P
ATOM  11405  O13 POPE  148       9.216  53.026  56.001  1.00  0.00           O
ATOM  11406  O14 POPE  148       8.786  51.996  53.731  1.00  0.00           O
ATOM  11407  O11 POPE  148      11.116  52.466  54.481  1.00  0.00           O
ATOM  11408  O12 POPE  148       9.706  54.346  53.941  1.00  0.00           O
ATOM  11409  C1  POPE  148      11.826  51.836  55.541  1.00  0.00           C
ATOM  11412  C2  POPE  148      12.656  52.826  56.401  1.00  0.00           C
ATOM  11414  O21 POPE  148      13.456  52.066  57.341  1.00  0.00           O
ATOM  11415  C21 POPE  148      14.756  51.936  57.051  1.00  0.00           C
ATOM  11416  O22 POPE  148      15.266  52.216  55.971  1.00  0.00           O
ATOM  11417  C22 POPE  148      15.526  51.536  58.331  1.00  0.00           C
ATOM  11420  C3  POPE  148      11.766  53.826  57.211  1.00  0.00           C
ATOM  11423  O31 POPE  148      12.536  54.726  58.021  1.00  0.00           O
ATOM  11424  C31 POPE  148      13.206  54.236  59.071  1.00  0.00           C
ATOM  11425  O32 POPE  148      14.386  54.446  59.281  1.00  0.00           O
ATOM  11426  C32 POPE  148      12.366  53.366  60.001  1.00  0.00           C
ATOM  11429  C23 POPE  148      15.796  50.026  58.531  1.00  0.00           C
ATOM  11432  C24 POPE  148      16.966  49.736  59.491  1.00  0.00           C
ATOM  11435  C25 POPE  148      16.756  50.166  60.951  1.00  0.00           C
ATOM  11438  C26 POPE  148      15.656  49.376  61.691  1.00  0.00           C
ATOM  11441  C27 POPE  148      15.676  49.606  63.211  1.00  0.00           C
ATOM  11444  C28 POPE  148      14.566  48.846  63.971  1.00  0.00           C
ATOM  11447  C29 POPE  148      14.786  47.356  63.951  1.00  0.00           C
ATOM  11449 0C21 POPE  148      14.136  46.426  64.691  1.00  0.00           C
ATOM  11451 1C21 POPE  148      13.016  46.636  65.681  1.00  0.00           C
ATOM  11454 2C21 POPE  148      12.216  45.326  65.871  1.00  0.00           C
ATOM  11457 3C21 POPE  148      11.436  44.876  64.621  1.00  0.00           C
ATOM  11460 4C21 POPE  148      11.506  43.366  64.371  1.00  0.00           C
ATOM  11463 5C21 POPE  148      10.856  42.516  65.471  1.00  0.00           C
ATOM  11466 6C21 POPE  148      11.026  41.006  65.221  1.00  0.00           C
ATOM  11469 7C21 POPE  148      10.186  40.156  66.181  1.00  0.00           C
ATOM  11472 8C21 POPE  148      10.666  38.706  66.261  1.00  0.00           C
ATOM  11476  C33 POPE  148      12.956  53.356  61.421  1.00  0.00           C
ATOM  11479  C34 POPE  148      12.246  52.426  62.421  1.00  0.00           C
ATOM  11482  C35 POPE  148      12.946  52.546  63.781  1.00  0.00           C
ATOM  11485  C36 POPE  148      12.296  51.806  64.951  1.00  0.00           C
ATOM  11488  C37 POPE  148      12.986  52.216  66.261  1.00  0.00           C
ATOM  11491  C38 POPE  148      12.436  51.516  67.511  1.00  0.00           C
ATOM  11494  C39 POPE  148      13.026  50.126  67.781  1.00  0.00           C
ATOM  11497 0C31 POPE  148      14.536  50.116  68.071  1.00  0.00           C
ATOM  11500 1C31 POPE  148      14.966  48.906  68.901  1.00  0.00           C
ATOM  11503 2C31 POPE  148      16.496  48.796  69.081  1.00  0.00           C
ATOM  11506 3C31 POPE  148      16.896  47.956  70.311  1.00  0.00           C
ATOM  11509 4C31 POPE  148      16.166  46.606  70.411  1.00  0.00           C
ATOM  11512 5C31 POPE  148      16.576  45.796  71.651  1.00  0.00           C
ATOM  11515 6C31 POPE  148      15.766  44.506  71.821  1.00  0.00           C
ATOM  11519  NH3 POPE  149      82.626  84.656  52.301  1.00  0.00           N
ATOM  11523  C12 POPE  149      83.246  84.046  53.541  1.00  0.00           C
ATOM  11526  C11 POPE  149      84.766  84.286  53.631  1.00  0.00           C
ATOM  11529  P   POPE  149      87.076  83.156  52.911  1.00  0.00           P
ATOM  11530  O13 POPE  149      87.486  84.496  52.451  1.00  0.00           O
ATOM  11531  O14 POPE  149      87.426  82.126  51.901  1.00  0.00           O
ATOM  11532  O11 POPE  149      87.706  82.886  54.331  1.00  0.00           O
ATOM  11533  O12 POPE  149      85.486  83.166  53.091  1.00  0.00           O
ATOM  11534  C1  POPE  149      86.876  82.726  55.491  1.00  0.00           C
ATOM  11537  C2  POPE  149      87.666  82.166  56.691  1.00  0.00           C
ATOM  11539  O21 POPE  149      86.816  81.776  57.801  1.00  0.00           O
ATOM  11540  C21 POPE  149      86.286  82.756  58.541  1.00  0.00           C
ATOM  11541  O22 POPE  149      86.056  83.886  58.161  1.00  0.00           O
ATOM  11542  C22 POPE  149      85.676  82.126  59.811  1.00  0.00           C
ATOM  11545  C3  POPE  149      88.796  83.146  57.141  1.00  0.00           C
ATOM  11548  O31 POPE  149      89.366  82.686  58.371  1.00  0.00           O
ATOM  11549  C31 POPE  149      90.186  81.666  58.241  1.00  0.00           C
ATOM  11550  O32 POPE  149      90.636  81.246  57.181  1.00  0.00           O
ATOM  11551  C32 POPE  149      90.356  80.996  59.611  1.00  0.00           C
ATOM  11554  C23 POPE  149      86.586  82.186  61.061  1.00  0.00           C
ATOM  11557  C24 POPE  149      86.026  81.386  62.261  1.00  0.00           C
ATOM  11560  C25 POPE  149      85.756  79.906  61.941  1.00  0.00           C
ATOM  11563  C26 POPE  149      85.506  79.026  63.181  1.00  0.00           C
ATOM  11566  C27 POPE  149      86.556  77.926  63.341  1.00  0.00           C
ATOM  11569  C28 POPE  149      86.296  76.956  64.511  1.00  0.00           C
ATOM  11572  C29 POPE  149      86.596  77.556  65.851  1.00  0.00           C
ATOM  11574 0C21 POPE  149      86.186  77.086  67.041  1.00  0.00           C
ATOM  11576 1C21 POPE  149      85.356  75.846  67.271  1.00  0.00           C
ATOM  11579 2C21 POPE  149      85.616  75.256  68.671  1.00  0.00           C
ATOM  11582 3C21 POPE  149      84.526  74.246  69.101  1.00  0.00           C
ATOM  11585 4C21 POPE  149      84.496  74.046  70.631  1.00  0.00           C
ATOM  11588 5C21 POPE  149      83.326  73.186  71.121  1.00  0.00           C
ATOM  11591 6C21 POPE  149      83.216  71.836  70.391  1.00  0.00           C
ATOM  11594 7C21 POPE  149      82.236  70.856  71.031  1.00  0.00           C
ATOM  11597 8C21 POPE  149      82.116  69.556  70.231  1.00  0.00           C
ATOM  11601  C33 POPE  149      91.686  81.316  60.321  1.00  0.00           C
ATOM  11604  C34 POPE  149      91.496  81.576  61.831  1.00  0.00           C
ATOM  11607  C35 POPE  149      90.706  80.506  62.601  1.00  0.00           C
ATOM  11610  C36 POPE  149      90.826  80.726  64.111  1.00  0.00           C
ATOM  11613  C37 POPE  149      90.496  79.486  64.951  1.00  0.00           C
ATOM  11616  C38 POPE  149      91.476  79.306  66.131  1.00  0.00           C
ATOM  11619  C39 POPE  149      91.266  80.306  67.271  1.00  0.00           C
ATOM  11622 0C31 POPE  149      90.736  79.646  68.551  1.00  0.00           C
ATOM  11625 1C31 POPE  149      90.676  80.626  69.721  1.00  0.00           C
ATOM  11628 2C31 POPE  149      90.236  80.006  71.051  1.00  0.00           C
ATOM  11631 3C31 POPE  149      88.826  79.406  71.041  1.00  0.00           C
ATOM  11634 4C31 POPE  149      88.376  79.036  72.461  1.00  0.00           C
ATOM  11637 5C31 POPE  149      87.096  78.206  72.511  1.00  0.00           C
ATOM  11640 6C31 POPE  149      86.586  78.006  73.941  1.00  0.00           C
ATOM  11644  NH3 POPE  150      90.166 111.256  53.311  1.00  0.00           N
ATOM  11648  C12 POPE  150      91.256 110.286  52.981  1.00  0.00           C
ATOM  11651  C11 POPE  150      90.686 108.866  52.791  1.00  0.00           C
ATOM  11654  P   POPE  150      91.346 106.376  52.911  1.00  0.00           P
ATOM  11655  O13 POPE  150      90.866 106.226  51.521  1.00  0.00           O
ATOM  11656  O14 POPE  150      90.446 105.786  53.921  1.00  0.00           O
ATOM  11657  O11 POPE  150      92.756 105.696  53.021  1.00  0.00           O
ATOM  11658  O12 POPE  150      91.646 107.906  53.241  1.00  0.00           O
ATOM  11659  C1  POPE  150      93.776 105.996  53.971  1.00  0.00           C
ATOM  11662  C2  POPE  150      93.396 105.626  55.431  1.00  0.00           C
ATOM  11664  O21 POPE  150      92.946 106.786  56.151  1.00  0.00           O
ATOM  11665  C21 POPE  150      93.866 107.626  56.621  1.00  0.00           C
ATOM  11666  O22 POPE  150      95.046 107.636  56.341  1.00  0.00           O
ATOM  11667  C22 POPE  150      93.226 108.536  57.661  1.00  0.00           C
ATOM  11670  C3  POPE  150      94.496 104.826  56.201  1.00  0.00           C
ATOM  11673  O31 POPE  150      94.136 104.716  57.601  1.00  0.00           O
ATOM  11674  C31 POPE  150      95.086 104.316  58.411  1.00  0.00           C
ATOM  11675  O32 POPE  150      96.196 103.916  58.091  1.00  0.00           O
ATOM  11676  C32 POPE  150      94.546 104.376  59.841  1.00  0.00           C
ATOM  11679  C23 POPE  150      94.176 108.886  58.811  1.00  0.00           C
ATOM  11682  C24 POPE  150      93.396 109.596  59.921  1.00  0.00           C
ATOM  11685  C25 POPE  150      94.196 109.646  61.211  1.00  0.00           C
ATOM  11688  C26 POPE  150      93.446 110.246  62.401  1.00  0.00           C
ATOM  11691  C27 POPE  150      94.446 110.726  63.461  1.00  0.00           C
ATOM  11694  C28 POPE  150      93.776 111.246  64.741  1.00  0.00           C
ATOM  11697  C29 POPE  150      94.736 111.996  65.611  1.00  0.00           C
ATOM  11699 0C21 POPE  150      95.026 111.746  66.901  1.00  0.00           C
ATOM  11701 1C21 POPE  150      94.466 110.636  67.751  1.00  0.00           C
ATOM  11704 2C21 POPE  150      93.106 110.926  68.401  1.00  0.00           C
ATOM  11707 3C21 POPE  150      93.166 111.966  69.521  1.00  0.00           C
ATOM  11710 4C21 POPE  150      91.856 112.086  70.311  1.00  0.00           C
ATOM  11713 5C21 POPE  150      91.486 110.816  71.101  1.00  0.00           C
ATOM  11716 6C21 POPE  150      90.326 111.086  72.061  1.00  0.00           C
ATOM  11719 7C21 POPE  150      89.956 109.866  72.911  1.00  0.00           C
ATOM  11722 8C21 POPE  150      88.906 110.186  73.981  1.00  0.00           C
ATOM  11726  C33 POPE  150      95.586 104.006  60.911  1.00  0.00           C
ATOM  11729  C34 POPE  150      95.026 104.186  62.321  1.00  0.00           C
ATOM  11732  C35 POPE  150      95.996 103.716  63.411  1.00  0.00           C
ATOM  11735  C36 POPE  150      95.896 102.226  63.711  1.00  0.00           C
ATOM  11738  C37 POPE  150      97.156 101.706  64.411  1.00  0.00           C
ATOM  11741  C38 POPE  150      96.956 100.356  65.121  1.00  0.00           C
ATOM  11744  C39 POPE  150      96.196 100.496  66.451  1.00  0.00           C
ATOM  11747 0C31 POPE  150      97.116 100.846  67.631  1.00  0.00           C
ATOM  11750 1C31 POPE  150      96.326 101.156  68.901  1.00  0.00           C
ATOM  11753 2C31 POPE  150      97.106 100.886  70.201  1.00  0.00           C
ATOM  11756 3C31 POPE  150      97.326  99.386  70.501  1.00  0.00           C
ATOM  11759 4C31 POPE  150      96.016  98.596  70.631  1.00  0.00           C
ATOM  11762 5C31 POPE  150      96.256  97.166  71.131  1.00  0.00           C
ATOM  11765 6C31 POPE  150      94.966  96.336  71.251  1.00  0.00           C
ATOM  11769  NH3 POPE  151      64.456  43.616  55.531  1.00  0.00           N
ATOM  11773  C12 POPE  151      63.926  42.946  54.301  1.00  0.00           C
ATOM  11776  C11 POPE  151      63.206  41.636  54.661  1.00  0.00           C
ATOM  11779  P   POPE  151      65.306  40.246  55.661  1.00  0.00           P
ATOM  11780  O13 POPE  151      65.256  38.846  56.171  1.00  0.00           O
ATOM  11781  O14 POPE  151      66.546  40.726  55.011  1.00  0.00           O
ATOM  11782  O11 POPE  151      64.986  41.256  56.861  1.00  0.00           O
ATOM  11783  O12 POPE  151      64.086  40.516  54.691  1.00  0.00           O
ATOM  11784  C1  POPE  151      64.026  40.866  57.861  1.00  0.00           C
ATOM  11787  C2  POPE  151      64.626  40.696  59.291  1.00  0.00           C
ATOM  11789  O21 POPE  151      65.006  41.976  59.821  1.00  0.00           O
ATOM  11790  C21 POPE  151      64.316  42.376  60.871  1.00  0.00           C
ATOM  11791  O22 POPE  151      63.296  41.876  61.291  1.00  0.00           O
ATOM  11792  C22 POPE  151      65.026  43.576  61.481  1.00  0.00           C
ATOM  11795  C3  POPE  151      65.856  39.766  59.391  1.00  0.00           C
ATOM  11798  O31 POPE  151      66.046  39.346  60.761  1.00  0.00           O
ATOM  11799  C31 POPE  151      65.346  38.266  61.121  1.00  0.00           C
ATOM  11800  O32 POPE  151      64.716  37.566  60.351  1.00  0.00           O
ATOM  11801  C32 POPE  151      65.366  38.076  62.631  1.00  0.00           C
ATOM  11804  C23 POPE  151      64.156  44.346  62.491  1.00  0.00           C
ATOM  11807  C24 POPE  151      64.956  45.406  63.261  1.00  0.00           C
ATOM  11810  C25 POPE  151      65.726  44.866  64.481  1.00  0.00           C
ATOM  11813  C26 POPE  151      64.806  44.296  65.571  1.00  0.00           C
ATOM  11816  C27 POPE  151      65.306  44.536  67.001  1.00  0.00           C
ATOM  11819  C28 POPE  151      64.296  43.996  68.041  1.00  0.00           C
ATOM  11822  C29 POPE  151      64.486  44.536  69.441  1.00  0.00           C
ATOM  11824 0C21 POPE  151      63.666  45.406  70.051  1.00  0.00           C
ATOM  11826 1C21 POPE  151      62.436  46.016  69.431  1.00  0.00           C
ATOM  11829 2C21 POPE  151      61.706  47.036  70.321  1.00  0.00           C
ATOM  11832 3C21 POPE  151      60.896  46.386  71.451  1.00  0.00           C
ATOM  11835 4C21 POPE  151      60.206  47.416  72.361  1.00  0.00           C
ATOM  11838 5C21 POPE  151      59.356  46.746  73.451  1.00  0.00           C
ATOM  11841 6C21 POPE  151      58.726  47.766  74.411  1.00  0.00           C
ATOM  11844 7C21 POPE  151      58.056  47.106  75.621  1.00  0.00           C
ATOM  11847 8C21 POPE  151      57.226  48.076  76.461  1.00  0.00           C
ATOM  11851  C33 POPE  151      64.326  37.026  63.081  1.00  0.00           C
ATOM  11854  C34 POPE  151      64.066  37.066  64.591  1.00  0.00           C
ATOM  11857  C35 POPE  151      65.206  36.476  65.431  1.00  0.00           C
ATOM  11860  C36 POPE  151      65.176  36.956  66.881  1.00  0.00           C
ATOM  11863  C37 POPE  151      66.466  36.606  67.641  1.00  0.00           C
ATOM  11866  C38 POPE  151      66.466  37.086  69.091  1.00  0.00           C
ATOM  11869  C39 POPE  151      66.556  38.616  69.251  1.00  0.00           C
ATOM  11872 0C31 POPE  151      66.256  39.016  70.701  1.00  0.00           C
ATOM  11875 1C31 POPE  151      66.306  40.526  70.951  1.00  0.00           C
ATOM  11878 2C31 POPE  151      65.676  40.896  72.311  1.00  0.00           C
ATOM  11881 3C31 POPE  151      66.346  40.186  73.491  1.00  0.00           C
ATOM  11884 4C31 POPE  151      65.656  40.466  74.821  1.00  0.00           C
ATOM  11887 5C31 POPE  151      66.296  39.646  75.951  1.00  0.00           C
ATOM  11890 6C31 POPE  151      65.646  39.886  77.311  1.00  0.00           C
ATOM  11894  NH3 POPE  152      55.426   7.526  98.151  1.00  0.00           N
ATOM  11898  C12 POPE  152      55.686   7.536  99.631  1.00  0.00           C
ATOM  11901  C11 POPE  152      56.696   6.466 100.071  1.00  0.00           C
ATOM  11904  P   POPE  152      58.956   7.466 100.901  1.00  0.00           P
ATOM  11905  O13 POPE  152      59.456   8.106 102.131  1.00  0.00           O
ATOM  11906  O14 POPE  152      59.736   6.356 100.321  1.00  0.00           O
ATOM  11907  O11 POPE  152      58.656   8.626  99.871  1.00  0.00           O
ATOM  11908  O12 POPE  152      57.486   6.956 101.161  1.00  0.00           O
ATOM  11909  C1  POPE  152      58.826   8.506  98.471  1.00  0.00           C
ATOM  11912  C2  POPE  152      58.866   9.936  97.871  1.00  0.00           C
ATOM  11914  O21 POPE  152      58.776   9.906  96.431  1.00  0.00           O
ATOM  11915  C21 POPE  152      57.556   9.716  95.941  1.00  0.00           C
ATOM  11916  O22 POPE  152      56.546   9.526  96.601  1.00  0.00           O
ATOM  11917  C22 POPE  152      57.646   9.606  94.401  1.00  0.00           C
ATOM  11920  C3  POPE  152      60.166  10.646  98.371  1.00  0.00           C
ATOM  11923  O31 POPE  152      61.016  11.136  97.331  1.00  0.00           O
ATOM  11924  C31 POPE  152      60.616  12.256  96.761  1.00  0.00           C
ATOM  11925  O32 POPE  152      59.536  12.796  96.881  1.00  0.00           O
ATOM  11926  C32 POPE  152      61.766  12.786  95.911  1.00  0.00           C
ATOM  11929  C23 POPE  152      56.806  10.616  93.561  1.00  0.00           C
ATOM  11932  C24 POPE  152      56.806  10.256  92.051  1.00  0.00           C
ATOM  11935  C25 POPE  152      56.306  11.376  91.121  1.00  0.00           C
ATOM  11938  C26 POPE  152      56.476  11.066  89.621  1.00  0.00           C
ATOM  11941  C27 POPE  152      56.366  12.316  88.731  1.00  0.00           C
ATOM  11944  C28 POPE  152      56.326  12.026  87.211  1.00  0.00           C
ATOM  11947  C29 POPE  152      56.246  13.306  86.411  1.00  0.00           C
ATOM  11949 0C21 POPE  152      56.726  13.546  85.181  1.00  0.00           C
ATOM  11951 1C21 POPE  152      57.446  12.586  84.261  1.00  0.00           C
ATOM  11954 2C21 POPE  152      58.866  13.056  83.881  1.00  0.00           C
ATOM  11957 3C21 POPE  152      58.926  14.146  82.791  1.00  0.00           C
ATOM  11960 4C21 POPE  152      58.926  13.556  81.361  1.00  0.00           C
ATOM  11963 5C21 POPE  152      59.296  14.566  80.271  1.00  0.00           C
ATOM  11966 6C21 POPE  152      58.186  14.826  79.241  1.00  0.00           C
ATOM  11969 7C21 POPE  152      56.936  15.486  79.831  1.00  0.00           C
ATOM  11972 8C21 POPE  152      55.986  16.046  78.771  1.00  0.00           C
ATOM  11976  C33 POPE  152      62.006  12.096  94.551  1.00  0.00           C
ATOM  11979  C34 POPE  152      62.846  13.026  93.661  1.00  0.00           C
ATOM  11982  C35 POPE  152      63.416  12.356  92.411  1.00  0.00           C
ATOM  11985  C36 POPE  152      62.506  12.456  91.181  1.00  0.00           C
ATOM  11988  C37 POPE  152      63.126  11.896  89.881  1.00  0.00           C
ATOM  11991  C38 POPE  152      62.356  12.306  88.611  1.00  0.00           C
ATOM  11994  C39 POPE  152      63.006  11.706  87.361  1.00  0.00           C
ATOM  11997 0C31 POPE  152      62.306  11.966  86.021  1.00  0.00           C
ATOM  12000 1C31 POPE  152      62.836  11.016  84.941  1.00  0.00           C
ATOM  12003 2C31 POPE  152      62.496  11.436  83.501  1.00  0.00           C
ATOM  12006 3C31 POPE  152      63.106  10.516  82.431  1.00  0.00           C
ATOM  12009 4C31 POPE  152      62.486   9.106  82.421  1.00  0.00           C
ATOM  12012 5C31 POPE  152      63.056   8.226  81.301  1.00  0.00           C
ATOM  12015 6C31 POPE  152      62.466   6.806  81.291  1.00  0.00           C
ATOM  12019  NH3 POPE  153      89.066 117.366  52.211  1.00  0.00           N
ATOM  12023  C12 POPE  153      88.016 118.406  52.491  1.00  0.00           C
ATOM  12026  C11 POPE  153      86.606 117.876  52.171  1.00  0.00           C
ATOM  12029  P   POPE  153      84.206 118.946  51.831  1.00  0.00           P
ATOM  12030  O13 POPE  153      84.136 119.846  50.671  1.00  0.00           O
ATOM  12031  O14 POPE  153      83.686 117.586  51.591  1.00  0.00           O
ATOM  12032  O11 POPE  153      83.406 119.686  52.981  1.00  0.00           O
ATOM  12033  O12 POPE  153      85.676 118.926  52.411  1.00  0.00           O
ATOM  12034  C1  POPE  153      83.016 119.036  54.201  1.00  0.00           C
ATOM  12037  C2  POPE  153      84.156 118.846  55.241  1.00  0.00           C
ATOM  12039  O21 POPE  153      83.516 118.616  56.531  1.00  0.00           O
ATOM  12040  C21 POPE  153      84.376 118.326  57.501  1.00  0.00           C
ATOM  12041  O22 POPE  153      85.556 118.056  57.351  1.00  0.00           O
ATOM  12042  C22 POPE  153      83.666 118.446  58.851  1.00  0.00           C
ATOM  12045  C3  POPE  153      85.126 120.066  55.291  1.00  0.00           C
ATOM  12048  O31 POPE  153      84.496 121.176  55.961  1.00  0.00           O
ATOM  12049  C31 POPE  153      85.326 122.186  56.171  1.00  0.00           C
ATOM  12050  O32 POPE  153      86.436 122.306  55.681  1.00  0.00           O
ATOM  12051  C32 POPE  153      84.716 123.086  57.241  1.00  0.00           C
ATOM  12054  C23 POPE  153      84.536 117.906  60.021  1.00  0.00           C
ATOM  12057  C24 POPE  153      83.936 118.166  61.411  1.00  0.00           C
ATOM  12060  C25 POPE  153      82.676 117.336  61.711  1.00  0.00           C
ATOM  12063  C26 POPE  153      82.296 117.436  63.191  1.00  0.00           C
ATOM  12066  C27 POPE  153      81.126 116.526  63.591  1.00  0.00           C
ATOM  12069  C28 POPE  153      81.016 116.396  65.121  1.00  0.00           C
ATOM  12072  C29 POPE  153      79.756 115.706  65.571  1.00  0.00           C
ATOM  12074 0C21 POPE  153      78.566 116.296  65.821  1.00  0.00           C
ATOM  12076 1C21 POPE  153      78.276 117.766  65.651  1.00  0.00           C
ATOM  12079 2C21 POPE  153      77.016 118.046  64.791  1.00  0.00           C
ATOM  12082 3C21 POPE  153      75.716 117.816  65.561  1.00  0.00           C
ATOM  12085 4C21 POPE  153      74.456 118.256  64.791  1.00  0.00           C
ATOM  12088 5C21 POPE  153      73.906 117.186  63.831  1.00  0.00           C
ATOM  12091 6C21 POPE  153      73.286 115.996  64.581  1.00  0.00           C
ATOM  12094 7C21 POPE  153      72.596 114.996  63.651  1.00  0.00           C
ATOM  12097 8C21 POPE  153      72.096 113.736  64.361  1.00  0.00           C
ATOM  12101  C33 POPE  153      84.286 122.216  58.451  1.00  0.00           C
ATOM  12104  C34 POPE  153      83.886 122.996  59.701  1.00  0.00           C
ATOM  12107  C35 POPE  153      83.616 122.046  60.871  1.00  0.00           C
ATOM  12110  C36 POPE  153      83.696 122.726  62.241  1.00  0.00           C
ATOM  12113  C37 POPE  153      84.966 122.316  63.021  1.00  0.00           C
ATOM  12116  C38 POPE  153      85.226 123.186  64.251  1.00  0.00           C
ATOM  12119  C39 POPE  153      84.196 123.006  65.381  1.00  0.00           C
ATOM  12122 0C31 POPE  153      84.656 122.006  66.461  1.00  0.00           C
ATOM  12125 1C31 POPE  153      83.606 121.846  67.561  1.00  0.00           C
ATOM  12128 2C31 POPE  153      83.956 120.776  68.601  1.00  0.00           C
ATOM  12131 3C31 POPE  153      85.266 121.026  69.351  1.00  0.00           C
ATOM  12134 4C31 POPE  153      85.446 120.066  70.531  1.00  0.00           C
ATOM  12137 5C31 POPE  153      86.696 120.356  71.361  1.00  0.00           C
ATOM  12140 6C31 POPE  153      86.886 119.366  72.511  1.00  0.00           C
ATOM  12144  NH3 POPE  154      37.626  61.756  99.261  1.00  0.00           N
ATOM  12148  C12 POPE  154      38.096  61.676 100.691  1.00  0.00           C
ATOM  12151  C11 POPE  154      39.536  62.216 100.841  1.00  0.00           C
ATOM  12154  P   POPE  154      39.926  64.416  99.341  1.00  0.00           P
ATOM  12155  O13 POPE  154      39.036  65.596  99.251  1.00  0.00           O
ATOM  12156  O14 POPE  154      41.366  64.676  99.331  1.00  0.00           O
ATOM  12157  O11 POPE  154      39.476  63.386  98.231  1.00  0.00           O
ATOM  12158  O12 POPE  154      39.576  63.636 100.661  1.00  0.00           O
ATOM  12159  C1  POPE  154      40.386  62.506  97.561  1.00  0.00           C
ATOM  12162  C2  POPE  154      40.026  62.406  96.041  1.00  0.00           C
ATOM  12164  O21 POPE  154      39.996  61.066  95.541  1.00  0.00           O
ATOM  12165  C21 POPE  154      39.146  60.216  96.091  1.00  0.00           C
ATOM  12166  O22 POPE  154      38.416  60.446  97.041  1.00  0.00           O
ATOM  12167  C22 POPE  154      39.166  58.906  95.311  1.00  0.00           C
ATOM  12170  C3  POPE  154      41.036  63.276  95.241  1.00  0.00           C
ATOM  12173  O31 POPE  154      40.856  63.296  93.811  1.00  0.00           O
ATOM  12174  C31 POPE  154      41.546  62.356  93.171  1.00  0.00           C
ATOM  12175  O32 POPE  154      42.026  61.356  93.661  1.00  0.00           O
ATOM  12176  C32 POPE  154      41.876  62.826  91.761  1.00  0.00           C
ATOM  12179  C23 POPE  154      38.026  58.866  94.261  1.00  0.00           C
ATOM  12182  C24 POPE  154      38.406  59.536  92.931  1.00  0.00           C
ATOM  12185  C25 POPE  154      39.406  58.716  92.101  1.00  0.00           C
ATOM  12188  C26 POPE  154      39.746  59.376  90.771  1.00  0.00           C
ATOM  12191  C27 POPE  154      40.626  58.476  89.891  1.00  0.00           C
ATOM  12194  C28 POPE  154      40.126  58.296  88.441  1.00  0.00           C
ATOM  12197  C29 POPE  154      38.746  57.706  88.331  1.00  0.00           C
ATOM  12199 0C21 POPE  154      38.036  57.646  87.191  1.00  0.00           C
ATOM  12201 1C21 POPE  154      38.576  58.116  85.861  1.00  0.00           C
ATOM  12204 2C21 POPE  154      37.816  57.596  84.631  1.00  0.00           C
ATOM  12207 3C21 POPE  154      36.366  58.116  84.531  1.00  0.00           C
ATOM  12210 4C21 POPE  154      35.746  57.936  83.131  1.00  0.00           C
ATOM  12213 5C21 POPE  154      35.916  56.526  82.561  1.00  0.00           C
ATOM  12216 6C21 POPE  154      35.126  56.316  81.261  1.00  0.00           C
ATOM  12219 7C21 POPE  154      35.536  55.026  80.531  1.00  0.00           C
ATOM  12222 8C21 POPE  154      34.746  54.796  79.241  1.00  0.00           C
ATOM  12226  C33 POPE  154      43.406  62.706  91.541  1.00  0.00           C
ATOM  12229  C34 POPE  154      43.876  63.276  90.201  1.00  0.00           C
ATOM  12232  C35 POPE  154      45.376  63.616  90.231  1.00  0.00           C
ATOM  12235  C36 POPE  154      45.836  64.376  88.981  1.00  0.00           C
ATOM  12238  C37 POPE  154      45.666  63.566  87.701  1.00  0.00           C
ATOM  12241  C38 POPE  154      46.086  64.356  86.461  1.00  0.00           C
ATOM  12244  C39 POPE  154      47.606  64.496  86.311  1.00  0.00           C
ATOM  12247 0C31 POPE  154      47.956  65.516  85.231  1.00  0.00           C
ATOM  12250 1C31 POPE  154      49.456  65.616  84.931  1.00  0.00           C
ATOM  12253 2C31 POPE  154      49.776  66.796  84.001  1.00  0.00           C
ATOM  12256 3C31 POPE  154      49.746  68.166  84.701  1.00  0.00           C
ATOM  12259 4C31 POPE  154      50.986  68.416  85.561  1.00  0.00           C
ATOM  12262 5C31 POPE  154      51.056  69.866  86.081  1.00  0.00           C
ATOM  12265 6C31 POPE  154      52.306  70.136  86.931  1.00  0.00           C
ATOM  12269  NH3 POPE  155      25.196  15.866 101.131  1.00  0.00           N
ATOM  12273  C12 POPE  155      24.126  15.046 101.811  1.00  0.00           C
ATOM  12276  C11 POPE  155      23.736  13.806 101.001  1.00  0.00           C
ATOM  12279  P   POPE  155      25.816  12.656  99.891  1.00  0.00           P
ATOM  12280  O13 POPE  155      26.586  11.406 100.071  1.00  0.00           O
ATOM  12281  O14 POPE  155      26.486  13.966  99.701  1.00  0.00           O
ATOM  12282  O11 POPE  155      24.886  12.346  98.671  1.00  0.00           O
ATOM  12283  O12 POPE  155      24.766  12.816 101.051  1.00  0.00           O
ATOM  12284  C1  POPE  155      25.106  12.846  97.351  1.00  0.00           C
ATOM  12287  C2  POPE  155      24.146  14.016  97.071  1.00  0.00           C
ATOM  12289  O21 POPE  155      23.376  13.706  95.891  1.00  0.00           O
ATOM  12290  C21 POPE  155      22.246  14.386  95.851  1.00  0.00           C
ATOM  12291  O22 POPE  155      21.906  15.236  96.681  1.00  0.00           O
ATOM  12292  C22 POPE  155      21.366  13.896  94.701  1.00  0.00           C
ATOM  12295  C3  POPE  155      24.916  15.376  96.981  1.00  0.00           C
ATOM  12298  O31 POPE  155      25.866  15.386  95.911  1.00  0.00           O
ATOM  12299  C31 POPE  155      25.396  15.786  94.731  1.00  0.00           C
ATOM  12300  O32 POPE  155      24.286  16.256  94.531  1.00  0.00           O
ATOM  12301  C32 POPE  155      26.426  15.456  93.661  1.00  0.00           C
ATOM  12304  C23 POPE  155      21.376  14.866  93.501  1.00  0.00           C
ATOM  12307  C24 POPE  155      20.636  16.186  93.791  1.00  0.00           C
ATOM  12310  C25 POPE  155      21.356  17.426  93.251  1.00  0.00           C
ATOM  12313  C26 POPE  155      21.356  17.456  91.721  1.00  0.00           C
ATOM  12316  C27 POPE  155      22.396  18.416  91.141  1.00  0.00           C
ATOM  12319  C28 POPE  155      22.396  18.416  89.601  1.00  0.00           C
ATOM  12322  C29 POPE  155      21.156  19.056  89.021  1.00  0.00           C
ATOM  12324 0C21 POPE  155      21.026  19.376  87.721  1.00  0.00           C
ATOM  12326 1C21 POPE  155      22.066  19.096  86.671  1.00  0.00           C
ATOM  12329 2C21 POPE  155      21.486  19.086  85.241  1.00  0.00           C
ATOM  12332 3C21 POPE  155      20.446  17.986  85.001  1.00  0.00           C
ATOM  12335 4C21 POPE  155      20.256  17.706  83.501  1.00  0.00           C
ATOM  12338 5C21 POPE  155      19.126  16.706  83.191  1.00  0.00           C
ATOM  12341 6C21 POPE  155      19.116  16.326  81.711  1.00  0.00           C
ATOM  12344 7C21 POPE  155      17.816  15.666  81.241  1.00  0.00           C
ATOM  12347 8C21 POPE  155      17.796  15.416  79.731  1.00  0.00           C
ATOM  12351  C33 POPE  155      25.986  15.856  92.241  1.00  0.00           C
ATOM  12354  C34 POPE  155      26.806  15.116  91.171  1.00  0.00           C
ATOM  12357  C35 POPE  155      26.246  15.266  89.751  1.00  0.00           C
ATOM  12360  C36 POPE  155      26.446  16.656  89.131  1.00  0.00           C
ATOM  12363  C37 POPE  155      25.806  16.736  87.741  1.00  0.00           C
ATOM  12366  C38 POPE  155      26.316  17.866  86.841  1.00  0.00           C
ATOM  12369  C39 POPE  155      26.006  19.276  87.381  1.00  0.00           C
ATOM  12372 0C31 POPE  155      25.916  20.296  86.231  1.00  0.00           C
ATOM  12375 1C31 POPE  155      25.616  21.726  86.711  1.00  0.00           C
ATOM  12378 2C31 POPE  155      25.456  22.706  85.531  1.00  0.00           C
ATOM  12381 3C31 POPE  155      25.296  24.176  85.941  1.00  0.00           C
ATOM  12384 4C31 POPE  155      24.046  24.496  86.781  1.00  0.00           C
ATOM  12387 5C31 POPE  155      24.356  24.956  88.221  1.00  0.00           C
ATOM  12390 6C31 POPE  155      24.116  23.876  89.281  1.00  0.00           C
ATOM  12394  NH3 POPE  156      49.016  59.376  60.021  1.00  0.00           N
ATOM  12398  C12 POPE  156      49.866  58.976  61.191  1.00  0.00           C
ATOM  12401  C11 POPE  156      50.806  57.796  60.881  1.00  0.00           C
ATOM  12404  P   POPE  156      52.356  59.096  59.181  1.00  0.00           P
ATOM  12405  O13 POPE  156      51.466  60.126  58.571  1.00  0.00           O
ATOM  12406  O14 POPE  156      53.486  58.556  58.401  1.00  0.00           O
ATOM  12407  O11 POPE  156      52.856  59.616  60.591  1.00  0.00           O
ATOM  12408  O12 POPE  156      51.426  57.886  59.601  1.00  0.00           O
ATOM  12409  C1  POPE  156      53.946  60.536  60.761  1.00  0.00           C
ATOM  12412  C2  POPE  156      53.536  61.706  61.711  1.00  0.00           C
ATOM  12414  O21 POPE  156      54.636  62.646  61.901  1.00  0.00           O
ATOM  12415  C21 POPE  156      55.276  62.736  63.061  1.00  0.00           C
ATOM  12416  O22 POPE  156      55.356  61.876  63.921  1.00  0.00           O
ATOM  12417  C22 POPE  156      55.866  64.146  63.211  1.00  0.00           C
ATOM  12420  C3  POPE  156      52.826  61.196  63.001  1.00  0.00           C
ATOM  12423  O31 POPE  156      52.426  62.306  63.821  1.00  0.00           O
ATOM  12424  C31 POPE  156      51.956  61.946  65.011  1.00  0.00           C
ATOM  12425  O32 POPE  156      51.756  60.796  65.371  1.00  0.00           O
ATOM  12426  C32 POPE  156      51.656  63.196  65.821  1.00  0.00           C
ATOM  12429  C23 POPE  156      55.596  64.736  64.621  1.00  0.00           C
ATOM  12432  C24 POPE  156      56.546  65.896  64.961  1.00  0.00           C
ATOM  12435  C25 POPE  156      56.156  66.696  66.211  1.00  0.00           C
ATOM  12438  C26 POPE  156      56.086  65.866  67.501  1.00  0.00           C
ATOM  12441  C27 POPE  156      55.776  66.756  68.721  1.00  0.00           C
ATOM  12444  C28 POPE  156      55.736  65.976  70.061  1.00  0.00           C
ATOM  12447  C29 POPE  156      57.116  65.566  70.501  1.00  0.00           C
ATOM  12449 0C21 POPE  156      57.706  65.776  71.681  1.00  0.00           C
ATOM  12451 1C21 POPE  156      57.136  66.486  72.881  1.00  0.00           C
ATOM  12454 2C21 POPE  156      58.086  67.596  73.371  1.00  0.00           C
ATOM  12457 3C21 POPE  156      57.616  68.226  74.691  1.00  0.00           C
ATOM  12460 4C21 POPE  156      58.496  69.396  75.121  1.00  0.00           C
ATOM  12463 5C21 POPE  156      58.346  69.786  76.591  1.00  0.00           C
ATOM  12466 6C21 POPE  156      56.906  69.896  77.091  1.00  0.00           C
ATOM  12469 7C21 POPE  156      56.856  70.506  78.501  1.00  0.00           C
ATOM  12472 8C21 POPE  156      55.446  70.556  79.071  1.00  0.00           C
ATOM  12476  C33 POPE  156      52.226  63.126  67.251  1.00  0.00           C
ATOM  12479  C34 POPE  156      51.266  62.476  68.251  1.00  0.00           C
ATOM  12482  C35 POPE  156      51.766  62.546  69.711  1.00  0.00           C
ATOM  12485  C36 POPE  156      51.706  63.976  70.281  1.00  0.00           C
ATOM  12488  C37 POPE  156      52.376  64.136  71.661  1.00  0.00           C
ATOM  12491  C38 POPE  156      52.156  65.546  72.221  1.00  0.00           C
ATOM  12494  C39 POPE  156      52.926  65.806  73.531  1.00  0.00           C
ATOM  12497 0C31 POPE  156      52.226  66.846  74.411  1.00  0.00           C
ATOM  12500 1C31 POPE  156      52.876  66.986  75.791  1.00  0.00           C
ATOM  12503 2C31 POPE  156      52.026  67.796  76.781  1.00  0.00           C
ATOM  12506 3C31 POPE  156      52.486  67.626  78.231  1.00  0.00           C
ATOM  12509 4C31 POPE  156      51.626  68.416  79.221  1.00  0.00           C
ATOM  12512 5C31 POPE  156      52.146  68.326  80.661  1.00  0.00           C
ATOM  12515 6C31 POPE  156      51.356  69.136  81.671  1.00  0.00           C
ATOM  12519  NH3 POPE  157     116.686  90.506  98.611  1.00  0.00           N
ATOM  12523  C12 POPE  157     117.666  89.846  99.551  1.00  0.00           C
ATOM  12526  C11 POPE  157     118.756  90.846 100.011  1.00  0.00           C
ATOM  12529  P   POPE  157     121.276  90.486 100.621  1.00  0.00           P
ATOM  12530  O13 POPE  157     121.586  91.926 100.561  1.00  0.00           O
ATOM  12531  O14 POPE  157     122.116  89.596 101.461  1.00  0.00           O
ATOM  12532  O11 POPE  157     121.386  90.046  99.121  1.00  0.00           O
ATOM  12533  O12 POPE  157     119.716  90.276 100.921  1.00  0.00           O
ATOM  12534  C1  POPE  157     120.866  88.866  98.531  1.00  0.00           C
ATOM  12537  C2  POPE  157     121.976  87.816  98.161  1.00  0.00           C
ATOM  12539  O21 POPE  157     122.776  88.076  96.981  1.00  0.00           O
ATOM  12540  C21 POPE  157     122.946  89.276  96.451  1.00  0.00           C
ATOM  12541  O22 POPE  157     122.726  90.366  96.941  1.00  0.00           O
ATOM  12542  C22 POPE  157     123.416  89.066  95.011  1.00  0.00           C
ATOM  12545  C3  POPE  157     121.306  86.396  98.011  1.00  0.00           C
ATOM  12548  O31 POPE  157     121.316  85.876  96.651  1.00  0.00           O
ATOM  12549  C31 POPE  157     120.286  86.386  95.921  1.00  0.00           C
ATOM  12550  O32 POPE  157     119.606  87.336  96.251  1.00  0.00           O
ATOM  12551  C32 POPE  157     120.166  85.656  94.581  1.00  0.00           C
ATOM  12554  C23 POPE  157     124.286  90.226  94.471  1.00  0.00           C
ATOM  12557  C24 POPE  157     125.026  89.836  93.191  1.00  0.00           C
ATOM  12560  C25 POPE  157     124.126  89.666  91.961  1.00  0.00           C
ATOM  12563  C26 POPE  157     124.916  89.226  90.721  1.00  0.00           C
ATOM  12566  C27 POPE  157     124.046  89.266  89.471  1.00  0.00           C
ATOM  12569  C28 POPE  157     124.806  88.876  88.191  1.00  0.00           C
ATOM  12572  C29 POPE  157     123.876  88.986  87.021  1.00  0.00           C
ATOM  12574 0C21 POPE  157     123.996  89.786  85.951  1.00  0.00           C
ATOM  12576 1C21 POPE  157     125.146  90.726  85.631  1.00  0.00           C
ATOM  12579 2C21 POPE  157     125.926  90.146  84.451  1.00  0.00           C
ATOM  12582 3C21 POPE  157     126.968  91.086  83.821  1.00  0.00           C
ATOM  12585 4C21 POPE  157     127.378  90.586  82.421  1.00  0.00           C
ATOM  12588 5C21 POPE  157     128.108  91.646  81.581  1.00  0.00           C
ATOM  12591 6C21 POPE  157     128.078  91.326  80.071  1.00  0.00           C
[truncated: 1,674,970 more chars]
