# Supplementary material for: Characterizing Membrane Association and Periplasmic Transfer of Bacterial Lipoproteins through Molecular Dynamics Simulations
Source: Structure. 2020 Apr 7;28(4):475–487.e3. doi: 10.1016/j.str.2020.01.012 (PMC7139219; doi:10.1016/j.str.2020.01.012)
Supplement: Data S1. Final Coordinates from Simulations (Y–Z), Related to Figure 3 [file mmc3.zip › Y-Z/YNFC-2-atomistic.pdb]

TITLE     Protein
REMARK    THIS IS A SIMULATION BOX
CRYST1  129.088  129.088  161.632  90.00  90.00  90.00 P 1           1
MODEL        1
ATOM      1  N   CYSTA   1      51.279  66.624  92.286  1.00  0.00           N
ATOM      3  CA  CYSTA   1      52.089  67.834  92.286  1.00  0.00           C
ATOM      5  C   CYSTA   1      51.429  68.854  91.366  1.00  0.00           C
ATOM      6  O   CYSTA   1      50.719  69.754  91.776  1.00  0.00           O
ATOM      7  CB  CYSTA   1      52.429  68.434  93.686  1.00  0.00           C
ATOM     10  SG  CYSTA   1      54.169  69.024  93.906  1.00  0.00           S
ATOM     11  C1  CYSTA   1      54.679  69.884  92.386  1.00  0.00           C
ATOM     14  CA1 CYSTA   1      49.979  66.564  92.666  1.00  0.00           C
ATOM     15  OA1 CYSTA   1      49.629  67.014  93.736  1.00  0.00           O
ATOM     16  CA2 CYSTA   1      48.939  66.004  91.736  1.00  0.00           C
ATOM     19  C11 CYSTA   1      56.169  69.714  91.996  1.00  0.00           C
ATOM     21  O11 CYSTA   1      56.489  70.394  90.766  1.00  0.00           O
ATOM     22  CX1 CYSTA   1      57.809  70.394  90.556  1.00  0.00           C
ATOM     23  OX1 CYSTA   1      58.649  70.284  91.426  1.00  0.00           O
ATOM     24  CX2 CYSTA   1      58.179  70.474  89.076  1.00  0.00           C
ATOM     27  C12 CYSTA   1      56.619  68.224  91.936  1.00  0.00           C
ATOM     30  O12 CYSTA   1      56.599  67.644  90.626  1.00  0.00           O
ATOM     31  CD1 CYSTA   1      57.039  66.384  90.666  1.00  0.00           C
ATOM     32  OD1 CYSTA   1      57.389  65.794  91.676  1.00  0.00           O
ATOM     33  CD2 CYSTA   1      57.119  65.824  89.256  1.00  0.00           C
ATOM     36  CA3 CYSTA   1      49.289  66.344  90.266  1.00  0.00           C
ATOM     39  CA4 CYSTA   1      48.369  65.734  89.206  1.00  0.00           C
ATOM     42  CA5 CYSTA   1      48.999  65.734  87.806  1.00  0.00           C
ATOM     45  CA6 CYSTA   1      49.559  67.074  87.286  1.00  0.00           C
ATOM     48  CA7 CYSTA   1      50.309  66.864  85.966  1.00  0.00           C
ATOM     51  CA8 CYSTA   1      51.039  68.104  85.426  1.00  0.00           C
ATOM     54  CA9 CYSTA   1      51.709  67.884  84.056  1.00  0.00           C
ATOM     57 0CA1 CYSTA   1      52.759  66.774  84.076  1.00  0.00           C
ATOM     60 1CA1 CYSTA   1      53.429  66.484  82.726  1.00  0.00           C
ATOM     63 2CA1 CYSTA   1      54.439  65.344  82.876  1.00  0.00           C
ATOM     66 3CA1 CYSTA   1      55.119  64.824  81.606  1.00  0.00           C
ATOM     69 4CA1 CYSTA   1      56.149  63.714  81.946  1.00  0.00           C
ATOM     72 5CA1 CYSTA   1      55.489  62.394  82.376  1.00  0.00           C
ATOM     75 6CA1 CYSTA   1      56.479  61.274  82.716  1.00  0.00           C
ATOM     79  CD3 CYSTA   1      58.469  65.124  88.936  1.00  0.00           C
ATOM     82  CD4 CYSTA   1      59.639  66.084  88.686  1.00  0.00           C
ATOM     85  CD5 CYSTA   1      60.939  65.364  88.306  1.00  0.00           C
ATOM     88  CD6 CYSTA   1      60.899  64.554  86.996  1.00  0.00           C
ATOM     91  CD7 CYSTA   1      60.779  65.454  85.756  1.00  0.00           C
ATOM     94  CD8 CYSTA   1      60.309  64.734  84.476  1.00  0.00           C
ATOM     97  CD9 CYSTA   1      60.489  65.604  83.226  1.00  0.00           C
ATOM    100 0CD1 CYSTA   1      59.789  66.974  83.286  1.00  0.00           C
ATOM    103 1CD1 CYSTA   1      60.299  67.974  82.236  1.00  0.00           C
ATOM    106 2CD1 CYSTA   1      59.919  69.424  82.576  1.00  0.00           C
ATOM    109 3CD1 CYSTA   1      60.659  70.464  81.726  1.00  0.00           C
ATOM    112 4CD1 CYSTA   1      60.389  70.344  80.216  1.00  0.00           C
ATOM    115 5CD1 CYSTA   1      61.129  71.404  79.386  1.00  0.00           C
ATOM    118 6CD1 CYSTA   1      60.889  71.244  77.886  1.00  0.00           C
ATOM    122  CX3 CYSTA   1      59.679  70.104  88.946  1.00  0.00           C
ATOM    125  CX4 CYSTA   1      60.189  69.834  87.526  1.00  0.00           C
ATOM    128  CX5 CYSTA   1      61.619  69.274  87.576  1.00  0.00           C
ATOM    131  CX6 CYSTA   1      62.189  68.814  86.236  1.00  0.00           C
ATOM    134  CX7 CYSTA   1      63.509  68.034  86.416  1.00  0.00           C
ATOM    137  CX8 CYSTA   1      64.479  68.114  85.226  1.00  0.00           C
ATOM    140  CX9 CYSTA   1      63.939  67.594  83.926  1.00  0.00           C
ATOM    142 0CX1 CYSTA   1      64.489  66.624  83.166  1.00  0.00           C
ATOM    144 1CX1 CYSTA   1      65.739  65.834  83.456  1.00  0.00           C
ATOM    147 2CX1 CYSTA   1      65.449  64.394  83.946  1.00  0.00           C
ATOM    150 3CX1 CYSTA   1      64.969  63.434  82.846  1.00  0.00           C
ATOM    153 4CX1 CYSTA   1      63.459  63.494  82.546  1.00  0.00           C
ATOM    156 5CX1 CYSTA   1      62.979  62.424  81.556  1.00  0.00           C
ATOM    159 6CX1 CYSTA   1      61.479  62.564  81.266  1.00  0.00           C
ATOM    162 7CX1 CYSTA   1      60.919  61.464  80.356  1.00  0.00           C
ATOM    165 8CX1 CYSTA   1      59.439  61.664  80.036  1.00  0.00           C
ATOM    169  N   ASP A   2      51.539  68.704  90.026  1.00  0.00           N
ATOM    171  CA  ASP A   2      52.729  68.874  89.196  1.00  0.00           C
ATOM    173  CB  ASP A   2      53.849  67.814  89.426  1.00  0.00           C
ATOM    176  CG  ASP A   2      53.379  66.364  89.446  1.00  0.00           C
ATOM    177  OD1 ASP A   2      53.979  65.594  90.246  1.00  0.00           O
ATOM    178  OD2 ASP A   2      52.479  66.004  88.656  1.00  0.00           O
ATOM    179  C   ASP A   2      53.229  70.334  89.276  1.00  0.00           C
ATOM    180  O   ASP A   2      54.319  70.684  88.836  1.00  0.00           O
ATOM    181  N   ARG A   3      52.439  71.234  89.906  1.00  0.00           N
ATOM    183  CA  ARG A   3      52.919  72.424  90.576  1.00  0.00           C
ATOM    185  CB  ARG A   3      52.899  73.644  89.626  1.00  0.00           C
ATOM    188  CG  ARG A   3      53.159  75.034  90.256  1.00  0.00           C
ATOM    191  CD  ARG A   3      51.969  76.024  90.206  1.00  0.00           C
ATOM    194  NE  ARG A   3      51.279  76.084  91.526  1.00  0.00           N
ATOM    196  CZ  ARG A   3      49.979  76.314  91.676  1.00  0.00           C
ATOM    197  NH1 ARG A   3      49.499  76.364  92.896  1.00  0.00           N
ATOM    200  NH2 ARG A   3      49.129  76.534  90.716  1.00  0.00           N
ATOM    203  C   ARG A   3      52.099  72.754  91.826  1.00  0.00           C
ATOM    204  O   ARG A   3      50.949  73.164  91.706  1.00  0.00           O
ATOM    205  N   THR A   4      52.709  72.664  93.036  1.00  0.00           N
ATOM    207  CA  THR A   4      52.209  73.064  94.356  1.00  0.00           C
ATOM    209  CB  THR A   4      50.689  73.274  94.546  1.00  0.00           C
ATOM    211  OG1 THR A   4      50.369  73.804  95.816  1.00  0.00           O
ATOM    213  CG2 THR A   4      49.829  72.024  94.386  1.00  0.00           C
ATOM    217  C   THR A   4      52.739  72.154  95.456  1.00  0.00           C
ATOM    218  O   THR A   4      52.369  70.994  95.556  1.00  0.00           O
ATOM    219  N   GLU A   5      53.599  72.654  96.366  1.00  0.00           N
ATOM    221  CA  GLU A   5      53.849  71.944  97.616  1.00  0.00           C
ATOM    223  CB  GLU A   5      54.939  70.854  97.446  1.00  0.00           C
ATOM    226  CG  GLU A   5      55.199  69.924  98.676  1.00  0.00           C
ATOM    229  CD  GLU A   5      54.209  68.764  98.806  1.00  0.00           C
ATOM    230  OE1 GLU A   5      54.539  67.734  99.456  1.00  0.00           O
ATOM    231  OE2 GLU A   5      53.119  68.844  98.176  1.00  0.00           O
ATOM    232  C   GLU A   5      54.289  72.964  98.656  1.00  0.00           C
ATOM    233  O   GLU A   5      55.239  73.714  98.456  1.00  0.00           O
ATOM    234  N   VAL A   6      53.709  73.034  99.856  1.00  0.00           N
ATOM    236  CA  VAL A   6      52.299  73.344 100.066  1.00  0.00           C
ATOM    238  CB  VAL A   6      51.569  72.304 100.926  1.00  0.00           C
ATOM    240  CG1 VAL A   6      50.089  72.704 101.086  1.00  0.00           C
ATOM    244  CG2 VAL A   6      51.669  70.904 100.306  1.00  0.00           C
ATOM    248  C   VAL A   6      52.389  74.624 100.886  1.00  0.00           C
ATOM    249  O   VAL A   6      53.029  74.624 101.936  1.00  0.00           O
ATOM    250  N   THR A   7      51.899  75.794 100.476  1.00  0.00           N
ATOM    252  CA  THR A   7      50.749  76.144  99.676  1.00  0.00           C
ATOM    254  CB  THR A   7      49.879  77.134 100.466  1.00  0.00           C
ATOM    256  OG1 THR A   7      50.659  78.234 100.946  1.00  0.00           O
ATOM    258  CG2 THR A   7      49.339  76.404 101.716  1.00  0.00           C
ATOM    262  C   THR A   7      51.229  76.844  98.416  1.00  0.00           C
ATOM    263  O   THR A   7      52.099  77.694  98.446  1.00  0.00           O
ATOM    264  N   LEU A   8      50.679  76.464  97.246  1.00  0.00           N
ATOM    266  CA  LEU A   8      51.219  76.834  95.946  1.00  0.00           C
ATOM    268  CB  LEU A   8      50.639  78.154  95.356  1.00  0.00           C
ATOM    271  CG  LEU A   8      50.709  79.444  96.206  1.00  0.00           C
ATOM    273  CD1 LEU A   8      49.719  80.504  95.666  1.00  0.00           C
ATOM    277  CD2 LEU A   8      52.109  80.054  96.236  1.00  0.00           C
ATOM    281  C   LEU A   8      52.709  76.544  95.746  1.00  0.00           C
ATOM    282  O   LEU A   8      53.279  75.634  96.336  1.00  0.00           O
ATOM    283  N   SER A   9      53.369  77.254  94.816  1.00  0.00           N
ATOM    285  CA  SER A   9      54.749  76.964  94.426  1.00  0.00           C
ATOM    287  CB  SER A   9      54.899  76.984  92.876  1.00  0.00           C
ATOM    290  OG  SER A   9      55.769  75.944  92.426  1.00  0.00           O
ATOM    292  C   SER A   9      55.609  78.004  95.106  1.00  0.00           C
ATOM    293  O   SER A   9      56.289  77.764  96.106  1.00  0.00           O
ATOM    294  N   PHE A  10      55.529  79.264  94.636  1.00  0.00           N
ATOM    296  CA  PHE A  10      56.139  80.384  95.296  1.00  0.00           C
ATOM    298  CB  PHE A  10      56.219  81.634  94.356  1.00  0.00           C
ATOM    301  CG  PHE A  10      57.309  81.624  93.326  1.00  0.00           C
ATOM    302  CD1 PHE A  10      57.879  80.474  92.756  1.00  0.00           C
ATOM    304  CE1 PHE A  10      58.909  80.594  91.816  1.00  0.00           C
ATOM    306  CZ  PHE A  10      59.379  81.854  91.446  1.00  0.00           C
ATOM    308  CD2 PHE A  10      57.769  82.894  92.896  1.00  0.00           C
ATOM    310  CE2 PHE A  10      58.799  83.004  91.976  1.00  0.00           C
ATOM    312  C   PHE A  10      55.429  80.864  96.566  1.00  0.00           C
ATOM    313  O   PHE A  10      54.869  81.944  96.556  1.00  0.00           O
ATOM    314  N   THR A  11      55.489  80.144  97.706  1.00  0.00           N
ATOM    316  CA  THR A  11      55.739  80.894  98.956  1.00  0.00           C
ATOM    318  CB  THR A  11      54.629  81.794  99.546  1.00  0.00           C
ATOM    320  OG1 THR A  11      55.179  82.844 100.336  1.00  0.00           O
ATOM    322  CG2 THR A  11      53.599  81.144 100.476  1.00  0.00           C
ATOM    326  C   THR A  11      56.339  80.014 100.026  1.00  0.00           C
ATOM    327  O   THR A  11      57.139  80.554 100.776  1.00  0.00           O
ATOM    328  N   PRO A  12      56.149  78.684 100.136  1.00  0.00           N
ATOM    329  CD  PRO A  12      54.829  78.064 100.016  1.00  0.00           C
ATOM    332  CA  PRO A  12      56.909  77.944 101.156  1.00  0.00           C
ATOM    334  CB  PRO A  12      55.899  77.024 101.826  1.00  0.00           C
ATOM    337  CG  PRO A  12      54.579  77.694 101.476  1.00  0.00           C
ATOM    340  C   PRO A  12      57.969  77.204 100.416  1.00  0.00           C
ATOM    341  O   PRO A  12      58.889  76.684 101.036  1.00  0.00           O
ATOM    342  N   GLU A  13      57.849  77.164  99.066  1.00  0.00           N
ATOM    344  CA  GLU A  13      59.019  76.954  98.266  1.00  0.00           C
ATOM    346  CB  GLU A  13      59.979  78.174  98.406  1.00  0.00           C
ATOM    349  CG  GLU A  13      61.499  78.044  98.226  1.00  0.00           C
ATOM    352  CD  GLU A  13      62.049  79.474  98.206  1.00  0.00           C
ATOM    353  OE1 GLU A  13      62.809  79.814  99.146  1.00  0.00           O
ATOM    354  OE2 GLU A  13      61.559  80.274  97.356  1.00  0.00           O
ATOM    355  C   GLU A  13      59.499  75.524  98.336  1.00  0.00           C
ATOM    356  O   GLU A  13      60.669  75.234  98.526  1.00  0.00           O
ATOM    357  N   MET A  14      58.539  74.594  98.216  1.00  0.00           N
ATOM    359  CA  MET A  14      58.839  73.214  97.926  1.00  0.00           C
ATOM    361  CB  MET A  14      58.369  72.174  98.986  1.00  0.00           C
ATOM    364  CG  MET A  14      59.419  71.874 100.066  1.00  0.00           C
ATOM    367  SD  MET A  14      59.669  73.184 101.296  1.00  0.00           S
ATOM    368  CE  MET A  14      61.199  72.414 101.896  1.00  0.00           C
ATOM    372  C   MET A  14      58.289  72.874  96.566  1.00  0.00           C
ATOM    373  O   MET A  14      57.209  73.294  96.146  1.00  0.00           O
ATOM    374  N   ALA A  15      59.049  72.084  95.816  1.00  0.00           N
ATOM    376  CA  ALA A  15      58.569  71.554  94.576  1.00  0.00           C
ATOM    378  CB  ALA A  15      58.909  72.554  93.456  1.00  0.00           C
ATOM    382  C   ALA A  15      59.159  70.164  94.416  1.00  0.00           C
ATOM    383  O   ALA A  15      60.319  70.014  94.066  1.00  0.00           O
ATOM    384  N   SER A  16      58.349  69.134  94.736  1.00  0.00           N
ATOM    386  CA  SER A  16      58.499  67.684  94.586  1.00  0.00           C
ATOM    388  CB  SER A  16      58.209  66.964  95.916  1.00  0.00           C
ATOM    391  OG  SER A  16      56.899  67.374  96.336  1.00  0.00           O
ATOM    393  C   SER A  16      59.619  67.104  93.706  1.00  0.00           C
ATOM    394  O   SER A  16      59.859  67.604  92.616  1.00  0.00           O
ATOM    395  N   PHE A  17      60.329  66.044  94.136  1.00  0.00           N
ATOM    397  CA  PHE A  17      61.379  65.374  93.346  1.00  0.00           C
ATOM    399  CB  PHE A  17      60.979  64.934  91.896  1.00  0.00           C
ATOM    402  CG  PHE A  17      60.339  63.574  91.776  1.00  0.00           C
ATOM    403  CD1 PHE A  17      60.929  62.614  90.936  1.00  0.00           C
ATOM    405  CE1 PHE A  17      60.259  61.444  90.586  1.00  0.00           C
ATOM    407  CZ  PHE A  17      58.959  61.224  91.066  1.00  0.00           C
ATOM    409  CD2 PHE A  17      59.049  63.324  92.276  1.00  0.00           C
ATOM    411  CE2 PHE A  17      58.359  62.164  91.896  1.00  0.00           C
ATOM    413  C   PHE A  17      62.669  66.174  93.296  1.00  0.00           C
ATOM    414  O   PHE A  17      63.709  65.774  93.816  1.00  0.00           O
ATOM    415  N   SER A  18      62.599  67.344  92.646  1.00  0.00           N
ATOM    417  CA  SER A  18      63.589  68.384  92.556  1.00  0.00           C
ATOM    419  CB  SER A  18      62.979  69.514  91.656  1.00  0.00           C
ATOM    422  OG  SER A  18      63.939  70.484  91.236  1.00  0.00           O
ATOM    424  C   SER A  18      63.889  68.914  93.956  1.00  0.00           C
ATOM    425  O   SER A  18      65.029  68.974  94.406  1.00  0.00           O
ATOM    426  N   ASN A  19      62.799  69.224  94.696  1.00  0.00           N
ATOM    428  CA  ASN A  19      62.699  69.774  96.046  1.00  0.00           C
ATOM    430  CB  ASN A  19      61.999  68.814  97.046  1.00  0.00           C
ATOM    433  CG  ASN A  19      62.749  67.514  97.346  1.00  0.00           C
ATOM    434  OD1 ASN A  19      62.269  66.674  98.106  1.00  0.00           O
ATOM    435  ND2 ASN A  19      63.919  67.294  96.706  1.00  0.00           N
ATOM    438  C   ASN A  19      63.919  70.504  96.626  1.00  0.00           C
ATOM    439  O   ASN A  19      64.509  70.074  97.616  1.00  0.00           O
ATOM    440  N   GLU A  20      64.319  71.614  96.006  1.00  0.00           N
ATOM    442  CA  GLU A  20      63.669  72.274  94.896  1.00  0.00           C
ATOM    444  CB  GLU A  20      62.529  73.264  95.286  1.00  0.00           C
ATOM    447  CG  GLU A  20      62.849  74.274  96.416  1.00  0.00           C
ATOM    450  CD  GLU A  20      62.979  73.624  97.806  1.00  0.00           C
ATOM    451  OE1 GLU A  20      63.889  74.024  98.586  1.00  0.00           O
ATOM    452  OE2 GLU A  20      62.209  72.664  98.066  1.00  0.00           O
ATOM    453  C   GLU A  20      64.719  72.854  93.986  1.00  0.00           C
ATOM    454  O   GLU A  20      65.909  72.784  94.276  1.00  0.00           O
ATOM    455  N   PHE A  21      64.329  73.384  92.806  1.00  0.00           N
ATOM    457  CA  PHE A  21      65.259  74.074  91.926  1.00  0.00           C
ATOM    459  CB  PHE A  21      65.049  73.714  90.436  1.00  0.00           C
ATOM    462  CG  PHE A  21      66.319  73.284  89.776  1.00  0.00           C
ATOM    463  CD1 PHE A  21      66.909  72.054  90.136  1.00  0.00           C
ATOM    465  CE1 PHE A  21      68.049  71.594  89.476  1.00  0.00           C
ATOM    467  CZ  PHE A  21      68.619  72.354  88.446  1.00  0.00           C
ATOM    469  CD2 PHE A  21      66.909  74.034  88.746  1.00  0.00           C
ATOM    471  CE2 PHE A  21      68.049  73.574  88.086  1.00  0.00           C
ATOM    473  C   PHE A  21      65.109  75.574  92.126  1.00  0.00           C
ATOM    474  O   PHE A  21      65.659  76.354  91.366  1.00  0.00           O
ATOM    475  N   ASP A  22      64.459  75.974  93.236  1.00  0.00           N
ATOM    477  CA  ASP A  22      65.099  76.924  94.116  1.00  0.00           C
ATOM    479  CB  ASP A  22      64.149  77.814  94.946  1.00  0.00           C
ATOM    482  CG  ASP A  22      64.039  79.184  94.326  1.00  0.00           C
ATOM    483  OD1 ASP A  22      63.309  80.024  94.906  1.00  0.00           O
ATOM    484  OD2 ASP A  22      64.699  79.464  93.306  1.00  0.00           O
ATOM    485  C   ASP A  22      66.019  76.214  95.066  1.00  0.00           C
ATOM    486  O   ASP A  22      65.739  75.874  96.206  1.00  0.00           O
ATOM    487  N   PHE A  23      67.259  76.134  94.636  1.00  0.00           N
ATOM    489  CA  PHE A  23      68.169  76.944  95.356  1.00  0.00           C
ATOM    491  CB  PHE A  23      69.469  76.064  95.756  1.00  0.00           C
ATOM    494  CG  PHE A  23      70.039  74.834  94.976  1.00  0.00           C
ATOM    495  CD1 PHE A  23      71.419  74.554  95.136  1.00  0.00           C
ATOM    497  CE1 PHE A  23      72.029  73.414  94.596  1.00  0.00           C
ATOM    499  CZ  PHE A  23      71.259  72.494  93.876  1.00  0.00           C
ATOM    501  CD2 PHE A  23      69.299  73.864  94.256  1.00  0.00           C
ATOM    503  CE2 PHE A  23      69.899  72.714  93.726  1.00  0.00           C
ATOM    505  C   PHE A  23      68.119  78.344  94.596  1.00  0.00           C
ATOM    506  O   PHE A  23      68.409  78.324  93.406  1.00  0.00           O
ATOM    507  N   ASP A  24      67.729  79.604  95.056  1.00  0.00           N
ATOM    509  CA  ASP A  24      66.779  80.154  96.096  1.00  0.00           C
ATOM    511  CB  ASP A  24      66.809  79.274  97.496  1.00  0.00           C
ATOM    514  CG  ASP A  24      67.679  78.464  98.566  1.00  0.00           C
ATOM    515  OD1 ASP A  24      68.679  77.774  98.236  1.00  0.00           O
ATOM    516  OD2 ASP A  24      67.189  78.424  99.726  1.00  0.00           O
ATOM    517  C   ASP A  24      66.839  81.734  96.466  1.00  0.00           C
ATOM    518  O   ASP A  24      67.919  82.014  96.916  1.00  0.00           O
ATOM    519  N   PRO A  25      66.129  82.944  96.586  1.00  0.00           N
ATOM    520  CD  PRO A  25      65.469  82.964  97.886  1.00  0.00           C
ATOM    523  CA  PRO A  25      65.399  83.914  95.676  1.00  0.00           C
ATOM    525  CB  PRO A  25      63.969  83.864  96.296  1.00  0.00           C
ATOM    528  CG  PRO A  25      64.029  82.844  97.446  1.00  0.00           C
ATOM    531  C   PRO A  25      65.819  85.494  95.716  1.00  0.00           C
ATOM    532  O   PRO A  25      66.879  85.804  96.256  1.00  0.00           O
ATOM    533  N   LEU A  26      64.959  86.524  95.276  1.00  0.00           N
ATOM    535  CA  LEU A  26      65.089  88.044  95.316  1.00  0.00           C
ATOM    537  CB  LEU A  26      66.529  88.694  95.296  1.00  0.00           C
ATOM    540  CG  LEU A  26      66.639  90.254  95.196  1.00  0.00           C
ATOM    542  CD1 LEU A  26      67.919  90.784  95.846  1.00  0.00           C
ATOM    546  CD2 LEU A  26      66.569  90.844  93.776  1.00  0.00           C
ATOM    550  C   LEU A  26      64.019  88.894  94.506  1.00  0.00           C
ATOM    551  O   LEU A  26      63.559  88.474  93.456  1.00  0.00           O
ATOM    552  N   ARG A  27      63.529  90.094  95.006  1.00  0.00           N
ATOM    554  CA  ARG A  27      62.449  90.944  94.436  1.00  0.00           C
ATOM    556  CB  ARG A  27      61.109  90.674  95.156  1.00  0.00           C
ATOM    559  CG  ARG A  27      60.189  89.694  94.426  1.00  0.00           C
ATOM    562  CD  ARG A  27      58.719  89.834  94.826  1.00  0.00           C
ATOM    565  NE  ARG A  27      58.239  91.114  94.176  1.00  0.00           N
ATOM    567  CZ  ARG A  27      57.239  91.184  93.316  1.00  0.00           C
ATOM    568  NH1 ARG A  27      56.629  90.124  92.856  1.00  0.00           N
ATOM    571  NH2 ARG A  27      56.809  92.374  92.936  1.00  0.00           N
ATOM    574  C   ARG A  27      62.599  92.504  94.406  1.00  0.00           C
ATOM    575  O   ARG A  27      63.629  93.034  94.786  1.00  0.00           O
ATOM    576  N   GLY A  28      61.539  93.244  93.896  1.00  0.00           N
ATOM    578  CA  GLY A  28      61.289  94.704  94.016  1.00  0.00           C
ATOM    581  C   GLY A  28      59.799  95.124  93.776  1.00  0.00           C
ATOM    582  O   GLY A  28      58.989  94.224  93.536  1.00  0.00           O
ATOM    583  N   PRO A  29      59.379  96.424  93.836  1.00  0.00           N
ATOM    584  CD  PRO A  29      60.259  97.534  94.106  1.00  0.00           C
ATOM    587  CA  PRO A  29      57.999  96.914  93.836  1.00  0.00           C
ATOM    589  CB  PRO A  29      58.059  98.364  94.366  1.00  0.00           C
ATOM    592  CG  PRO A  29      59.449  98.494  94.966  1.00  0.00           C
ATOM    595  C   PRO A  29      57.239  96.954  92.536  1.00  0.00           C
ATOM    596  O   PRO A  29      56.119  96.464  92.536  1.00  0.00           O
ATOM    597  N   VAL A  30      57.759  97.594  91.456  1.00  0.00           N
ATOM    599  CA  VAL A  30      57.019  98.214  90.336  1.00  0.00           C
ATOM    601  CB  VAL A  30      57.929  99.114  89.476  1.00  0.00           C
ATOM    603  CG1 VAL A  30      57.549 100.594  89.656  1.00  0.00           C
ATOM    607  CG2 VAL A  30      59.429  98.944  89.826  1.00  0.00           C
ATOM    611  C   VAL A  30      56.129  97.304  89.456  1.00  0.00           C
ATOM    612  O   VAL A  30      55.669  97.664  88.386  1.00  0.00           O
ATOM    613  N   LYS A  31      55.859  96.084  89.956  1.00  0.00           N
ATOM    615  CA  LYS A  31      55.519  94.874  89.256  1.00  0.00           C
ATOM    617  CB  LYS A  31      54.139  94.844  88.536  1.00  0.00           C
ATOM    620  CG  LYS A  31      52.919  94.664  89.486  1.00  0.00           C
ATOM    623  CD  LYS A  31      52.059  95.914  89.686  1.00  0.00           C
ATOM    626  CE  LYS A  31      50.689  95.684  90.366  1.00  0.00           C
ATOM    629  NZ  LYS A  31      50.829  95.224  91.766  1.00  0.00           N
ATOM    633  C   LYS A  31      56.719  94.254  88.566  1.00  0.00           C
ATOM    634  O   LYS A  31      56.639  93.274  87.856  1.00  0.00           O
ATOM    635  N   ASP A  32      57.929  94.744  88.886  1.00  0.00           N
ATOM    637  CA  ASP A  32      59.099  94.304  88.176  1.00  0.00           C
ATOM    639  CB  ASP A  32      59.959  95.504  87.806  1.00  0.00           C
ATOM    642  CG  ASP A  32      59.139  96.384  86.876  1.00  0.00           C
ATOM    643  OD1 ASP A  32      58.469  95.804  85.996  1.00  0.00           O
ATOM    644  OD2 ASP A  32      59.249  97.614  87.026  1.00  0.00           O
ATOM    645  C   ASP A  32      59.919  93.324  88.976  1.00  0.00           C
ATOM    646  O   ASP A  32      60.349  93.574  90.106  1.00  0.00           O
ATOM    647  N   PHE A  33      60.229  92.184  88.366  1.00  0.00           N
ATOM    649  CA  PHE A  33      60.829  91.054  89.026  1.00  0.00           C
ATOM    651  CB  PHE A  33      59.859  89.854  88.856  1.00  0.00           C
ATOM    654  CG  PHE A  33      60.099  88.674  89.756  1.00  0.00           C
ATOM    655  CD1 PHE A  33      60.869  88.724  90.936  1.00  0.00           C
ATOM    657  CE1 PHE A  33      60.879  87.644  91.826  1.00  0.00           C
ATOM    659  CZ  PHE A  33      60.129  86.504  91.556  1.00  0.00           C
ATOM    661  CD2 PHE A  33      59.399  87.484  89.476  1.00  0.00           C
ATOM    663  CE2 PHE A  33      59.409  86.414  90.356  1.00  0.00           C
ATOM    665  C   PHE A  33      62.159  90.804  88.346  1.00  0.00           C
ATOM    666  O   PHE A  33      62.289  90.944  87.136  1.00  0.00           O
ATOM    667  N   THR A  34      63.219  90.484  89.116  1.00  0.00           N
ATOM    669  CA  THR A  34      64.529  90.164  88.576  1.00  0.00           C
ATOM    671  CB  THR A  34      65.629  91.164  88.946  1.00  0.00           C
ATOM    673  OG1 THR A  34      65.809  91.284  90.356  1.00  0.00           O
ATOM    675  CG2 THR A  34      65.209  92.544  88.406  1.00  0.00           C
ATOM    679  C   THR A  34      64.809  88.744  89.036  1.00  0.00           C
ATOM    680  O   THR A  34      64.239  88.284  90.026  1.00  0.00           O
ATOM    681  N   GLN A  35      65.579  87.954  88.266  1.00  0.00           N
ATOM    683  CA  GLN A  35      65.679  86.514  88.446  1.00  0.00           C
ATOM    685  CB  GLN A  35      65.409  85.774  87.106  1.00  0.00           C
ATOM    688  CG  GLN A  35      64.049  86.104  86.436  1.00  0.00           C
ATOM    691  CD  GLN A  35      63.939  85.414  85.066  1.00  0.00           C
ATOM    692  OE1 GLN A  35      64.809  84.654  84.646  1.00  0.00           O
ATOM    693  NE2 GLN A  35      62.839  85.684  84.326  1.00  0.00           N
ATOM    696  C   GLN A  35      67.069  86.164  88.986  1.00  0.00           C
ATOM    697  O   GLN A  35      68.069  86.684  88.516  1.00  0.00           O
ATOM    698  N   THR A  36      67.139  85.384  90.086  1.00  0.00           N
ATOM    700  CA  THR A  36      68.189  85.504  91.086  1.00  0.00           C
ATOM    702  CB  THR A  36      67.939  86.704  92.026  1.00  0.00           C
ATOM    704  OG1 THR A  36      68.519  86.564  93.316  1.00  0.00           O
ATOM    706  CG2 THR A  36      66.419  86.884  92.246  1.00  0.00           C
ATOM    710  C   THR A  36      68.329  84.184  91.836  1.00  0.00           C
ATOM    711  O   THR A  36      67.319  83.494  91.956  1.00  0.00           O
ATOM    712  N   LEU A  37      69.559  83.824  92.326  1.00  0.00           N
ATOM    714  CA  LEU A  37      69.929  82.554  92.976  1.00  0.00           C
ATOM    716  CB  LEU A  37      69.219  81.304  92.356  1.00  0.00           C
ATOM    719  CG  LEU A  37      69.159  81.144  90.816  1.00  0.00           C
ATOM    721  CD1 LEU A  37      70.289  80.244  90.306  1.00  0.00           C
ATOM    725  CD2 LEU A  37      67.809  80.544  90.376  1.00  0.00           C
ATOM    729  C   LEU A  37      71.479  82.394  93.086  1.00  0.00           C
ATOM    730  O   LEU A  37      72.169  82.564  92.096  1.00  0.00           O
ATOM    731  N   MET A  38      72.099  82.194  94.306  1.00  0.00           N
ATOM    733  CA  MET A  38      73.539  82.254  94.726  1.00  0.00           C
ATOM    735  CB  MET A  38      73.909  83.444  95.696  1.00  0.00           C
ATOM    738  CG  MET A  38      72.789  84.164  96.506  1.00  0.00           C
ATOM    741  SD  MET A  38      73.189  84.364  98.286  1.00  0.00           S
ATOM    742  CE  MET A  38      71.849  85.454  98.836  1.00  0.00           C
ATOM    746  C   MET A  38      74.269  80.954  95.226  1.00  0.00           C
ATOM    747  O   MET A  38      75.019  80.344  94.466  1.00  0.00           O
ATOM    748  N   ASP A  39      74.139  80.554  96.526  1.00  0.00           N
ATOM    750  CA  ASP A  39      74.319  79.194  97.046  1.00  0.00           C
ATOM    752  CB  ASP A  39      75.779  78.644  96.966  1.00  0.00           C
ATOM    755  CG  ASP A  39      76.029  77.684  95.806  1.00  0.00           C
ATOM    756  OD1 ASP A  39      77.229  77.354  95.576  1.00  0.00           O
ATOM    757  OD2 ASP A  39      75.059  77.064  95.306  1.00  0.00           O
ATOM    758  C   ASP A  39      73.839  79.054  98.516  1.00  0.00           C
ATOM    759  O   ASP A  39      74.239  79.824  99.406  1.00  0.00           O
ATOM    760  N   GLU A  40      72.989  78.024  98.816  1.00  0.00           N
ATOM    762  CA  GLU A  40      73.019  77.214 100.046  1.00  0.00           C
ATOM    764  CB  GLU A  40      72.439  77.864 101.346  1.00  0.00           C
ATOM    767  CG  GLU A  40      71.039  78.534 101.176  1.00  0.00           C
ATOM    770  CD  GLU A  40      70.119  78.604 102.406  1.00  0.00           C
ATOM    771  OE1 GLU A  40      69.659  77.534 102.886  1.00  0.00           O
ATOM    772  OE2 GLU A  40      69.839  79.744 102.886  1.00  0.00           O
ATOM    773  C   GLU A  40      72.479  75.784  99.876  1.00  0.00           C
ATOM    774  O   GLU A  40      72.019  75.364  98.806  1.00  0.00           O
ATOM    775  N   GLN A  41      72.549  74.964 100.956  1.00  0.00           N
ATOM    777  CA  GLN A  41      71.889  73.684 101.046  1.00  0.00           C
ATOM    779  CB  GLN A  41      72.639  72.534 100.316  1.00  0.00           C
ATOM    782  CG  GLN A  41      74.029  72.204 100.926  1.00  0.00           C
ATOM    785  CD  GLN A  41      74.569  70.874 100.406  1.00  0.00           C
ATOM    786  OE1 GLN A  41      74.019  70.214  99.526  1.00  0.00           O
ATOM    787  NE2 GLN A  41      75.689  70.434 101.006  1.00  0.00           N
ATOM    790  C   GLN A  41      71.809  73.324 102.516  1.00  0.00           C
ATOM    791  O   GLN A  41      72.469  73.924 103.356  1.00  0.00           O
ATOM    792  N   GLY A  42      71.019  72.294 102.886  1.00  0.00           N
ATOM    794  CA  GLY A  42      71.109  71.714 104.226  1.00  0.00           C
ATOM    797  C   GLY A  42      72.289  70.804 104.496  1.00  0.00           C
ATOM    798  O   GLY A  42      72.829  70.134 103.616  1.00  0.00           O
ATOM    799  N   GLU A  43      72.649  70.724 105.796  1.00  0.00           N
ATOM    801  CA  GLU A  43      73.709  69.904 106.356  1.00  0.00           C
ATOM    803  CB  GLU A  43      74.929  70.774 106.716  1.00  0.00           C
ATOM    806  CG  GLU A  43      75.629  71.404 105.486  1.00  0.00           C
ATOM    809  CD  GLU A  43      75.379  72.894 105.286  1.00  0.00           C
ATOM    810  OE1 GLU A  43      74.569  73.514 106.006  1.00  0.00           O
ATOM    811  OE2 GLU A  43      76.099  73.454 104.406  1.00  0.00           O
ATOM    812  C   GLU A  43      73.209  69.274 107.646  1.00  0.00           C
ATOM    813  O   GLU A  43      72.419  69.874 108.376  1.00  0.00           O
ATOM    814  N   VAL A  44      73.649  68.034 107.966  1.00  0.00           N
ATOM    816  CA  VAL A  44      73.319  67.364 109.216  1.00  0.00           C
ATOM    818  CB  VAL A  44      72.139  66.374 109.136  1.00  0.00           C
ATOM    820  CG1 VAL A  44      70.849  67.154 108.836  1.00  0.00           C
ATOM    824  CG2 VAL A  44      72.379  65.284 108.066  1.00  0.00           C
ATOM    828  C   VAL A  44      74.579  66.684 109.736  1.00  0.00           C
ATOM    829  O   VAL A  44      75.619  66.714 109.086  1.00  0.00           O
ATOM    830  N   THR A  45      74.569  66.084 110.936  1.00  0.00           N
ATOM    832  CA  THR A  45      75.679  65.214 111.326  1.00  0.00           C
ATOM    834  CB  THR A  45      76.449  65.664 112.566  1.00  0.00           C
ATOM    836  OG1 THR A  45      76.979  66.944 112.296  1.00  0.00           O
ATOM    838  CG2 THR A  45      77.659  64.754 112.876  1.00  0.00           C
ATOM    842  C   THR A  45      75.089  63.854 111.556  1.00  0.00           C
ATOM    843  O   THR A  45      73.989  63.724 112.096  1.00  0.00           O
ATOM    844  N   LYS A  46      75.779  62.794 111.116  1.00  0.00           N
ATOM    846  CA  LYS A  46      75.399  61.434 111.436  1.00  0.00           C
ATOM    848  CB  LYS A  46      75.089  60.634 110.156  1.00  0.00           C
ATOM    851  CG  LYS A  46      73.799  61.124 109.496  1.00  0.00           C
ATOM    854  CD  LYS A  46      73.409  60.274 108.286  1.00  0.00           C
ATOM    857  CE  LYS A  46      71.989  60.534 107.796  1.00  0.00           C
ATOM    860  NZ  LYS A  46      70.969  59.814 108.596  1.00  0.00           N
ATOM    864  C   LYS A  46      76.359  60.704 112.346  1.00  0.00           C
ATOM    865  O   LYS A  46      77.569  60.934 112.366  1.00  0.00           O
ATOM    866  N   ARG A  47      75.819  59.754 113.106  1.00  0.00           N
ATOM    868  CA  ARG A  47      76.579  58.684 113.696  1.00  0.00           C
ATOM    870  CB  ARG A  47      76.289  58.514 115.196  1.00  0.00           C
ATOM    873  CG  ARG A  47      76.579  59.774 116.016  1.00  0.00           C
ATOM    876  CD  ARG A  47      76.339  59.574 117.516  1.00  0.00           C
ATOM    879  NE  ARG A  47      74.859  59.484 117.696  1.00  0.00           N
ATOM    881  CZ  ARG A  47      74.149  58.404 118.006  1.00  0.00           C
ATOM    882  NH1 ARG A  47      74.639  57.194 118.106  1.00  0.00           N
ATOM    885  NH2 ARG A  47      72.869  58.594 118.246  1.00  0.00           N
ATOM    888  C   ARG A  47      76.059  57.444 113.026  1.00  0.00           C
ATOM    889  O   ARG A  47      74.849  57.304 112.846  1.00  0.00           O
ATOM    890  N   VAL A  48      76.939  56.534 112.626  1.00  0.00           N
ATOM    892  CA  VAL A  48      76.549  55.324 111.946  1.00  0.00           C
ATOM    894  CB  VAL A  48      77.089  55.324 110.526  1.00  0.00           C
ATOM    896  CG1 VAL A  48      76.599  54.074 109.776  1.00  0.00           C
ATOM    900  CG2 VAL A  48      76.599  56.574 109.776  1.00  0.00           C
ATOM    904  C   VAL A  48      77.059  54.164 112.786  1.00  0.00           C
ATOM    905  O   VAL A  48      78.219  54.134 113.216  1.00  0.00           O
ATOM    906  N   SER A  49      76.189  53.174 113.056  1.00  0.00           N
ATOM    908  CA  SER A  49      76.599  51.904 113.626  1.00  0.00           C
ATOM    910  CB  SER A  49      75.929  51.624 114.996  1.00  0.00           C
ATOM    913  OG  SER A  49      76.469  50.464 115.626  1.00  0.00           O
ATOM    915  C   SER A  49      76.239  50.804 112.646  1.00  0.00           C
ATOM    916  O   SER A  49      75.139  50.784 112.096  1.00  0.00           O
ATOM    917  N   GLY A  50      77.179  49.894 112.366  1.00  0.00           N
ATOM    919  CA  GLY A  50      76.919  48.664 111.626  1.00  0.00           C
ATOM    922  C   GLY A  50      76.209  47.624 112.446  1.00  0.00           C
ATOM    923  O   GLY A  50      76.159  47.694 113.676  1.00  0.00           O
ATOM    924  N   THR A  51      75.689  46.594 111.776  1.00  0.00           N
ATOM    926  CA  THR A  51      75.169  45.394 112.416  1.00  0.00           C
ATOM    928  CB  THR A  51      73.819  44.884 111.916  1.00  0.00           C
ATOM    930  OG1 THR A  51      72.809  45.864 112.126  1.00  0.00           O
ATOM    932  CG2 THR A  51      73.399  43.634 112.716  1.00  0.00           C
ATOM    936  C   THR A  51      76.179  44.334 112.106  1.00  0.00           C
ATOM    937  O   THR A  51      76.439  44.014 110.946  1.00  0.00           O
ATOM    938  N   LEU A  52      76.839  43.774 113.126  1.00  0.00           N
ATOM    940  CA  LEU A  52      77.889  42.784 112.956  1.00  0.00           C
ATOM    942  CB  LEU A  52      78.599  42.454 114.296  1.00  0.00           C
ATOM    945  CG  LEU A  52      79.549  43.554 114.836  1.00  0.00           C
ATOM    947  CD1 LEU A  52      78.809  44.714 115.506  1.00  0.00           C
ATOM    951  CD2 LEU A  52      80.579  42.974 115.816  1.00  0.00           C
ATOM    955  C   LEU A  52      77.389  41.514 112.266  1.00  0.00           C
ATOM    956  O   LEU A  52      76.249  41.094 112.446  1.00  0.00           O
ATOM    957  N   SER A  53      78.199  40.894 111.406  1.00  0.00           N
ATOM    959  CA  SER A  53      77.869  39.584 110.866  1.00  0.00           C
ATOM    961  CB  SER A  53      78.739  39.194 109.636  1.00  0.00           C
ATOM    964  OG  SER A  53      78.629  40.164 108.586  1.00  0.00           O
ATOM    966  C   SER A  53      77.969  38.474 111.926  1.00  0.00           C
ATOM    967  O   SER A  53      78.849  38.474 112.776  1.00  0.00           O
ATOM    968  N   GLU A  54      77.069  37.474 111.866  1.00  0.00           N
ATOM    970  CA  GLU A  54      77.139  36.274 112.676  1.00  0.00           C
ATOM    972  CB  GLU A  54      75.859  35.424 112.446  1.00  0.00           C
ATOM    975  CG  GLU A  54      75.699  34.834 111.016  1.00  0.00           C
ATOM    978  CD  GLU A  54      75.199  35.864 110.016  1.00  0.00           C
ATOM    979  OE1 GLU A  54      74.049  36.344 110.196  1.00  0.00           O
ATOM    980  OE2 GLU A  54      75.939  36.204 109.066  1.00  0.00           O
ATOM    981  C   GLU A  54      78.399  35.444 112.446  1.00  0.00           C
ATOM    982  O   GLU A  54      78.959  35.414 111.346  1.00  0.00           O
ATOM    983  N   GLU A  55      78.929  34.754 113.476  1.00  0.00           N
ATOM    985  CA  GLU A  55      80.069  33.864 113.336  1.00  0.00           C
ATOM    987  CB  GLU A  55      80.429  33.294 114.746  1.00  0.00           C
ATOM    990  CG  GLU A  55      80.719  34.374 115.836  1.00  0.00           C
ATOM    993  CD  GLU A  55      79.549  34.724 116.776  1.00  0.00           C
ATOM    994  OE1 GLU A  55      78.419  34.254 116.486  1.00  0.00           O
ATOM    995  OE2 GLU A  55      79.759  35.424 117.796  1.00  0.00           O
ATOM    996  C   GLU A  55      79.809  32.714 112.346  1.00  0.00           C
ATOM    997  O   GLU A  55      78.739  32.094 112.386  1.00  0.00           O
ATOM    998  N   GLY A  56      80.749  32.384 111.426  1.00  0.00           N
ATOM   1000  CA  GLY A  56      80.519  31.394 110.356  1.00  0.00           C
ATOM   1003  C   GLY A  56      81.169  31.724 109.026  1.00  0.00           C
ATOM   1004  O   GLY A  56      82.039  32.584 108.946  1.00  0.00           O
ATOM   1005  N   CYS A  57      80.799  30.994 107.946  1.00  0.00           N
ATOM   1007  CA  CYS A  57      81.459  31.064 106.636  1.00  0.00           C
ATOM   1009  CB  CYS A  57      81.879  29.594 106.276  1.00  0.00           C
ATOM   1012  SG  CYS A  57      82.489  29.234 104.596  1.00  0.00           S
ATOM   1014  C   CYS A  57      80.609  31.694 105.536  1.00  0.00           C
ATOM   1015  O   CYS A  57      81.039  31.984 104.416  1.00  0.00           O
ATOM   1016  N   PHE A  58      79.339  31.964 105.826  1.00  0.00           N
ATOM   1018  CA  PHE A  58      78.369  32.414 104.856  1.00  0.00           C
ATOM   1020  CB  PHE A  58      77.599  31.214 104.236  1.00  0.00           C
ATOM   1023  CG  PHE A  58      78.489  30.274 103.486  1.00  0.00           C
ATOM   1024  CD1 PHE A  58      78.779  28.984 103.986  1.00  0.00           C
ATOM   1026  CE1 PHE A  58      79.529  28.074 103.226  1.00  0.00           C
ATOM   1028  CZ  PHE A  58      80.009  28.454 101.966  1.00  0.00           C
ATOM   1030  CD2 PHE A  58      79.009  30.644 102.236  1.00  0.00           C
ATOM   1032  CE2 PHE A  58      79.759  29.734 101.476  1.00  0.00           C
ATOM   1034  C   PHE A  58      77.369  33.264 105.586  1.00  0.00           C
ATOM   1035  O   PHE A  58      77.049  32.964 106.736  1.00  0.00           O
ATOM   1036  N   ASP A  59      76.839  34.324 104.956  1.00  0.00           N
ATOM   1038  CA  ASP A  59      75.849  35.254 105.466  1.00  0.00           C
ATOM   1040  CB  ASP A  59      75.659  36.434 104.456  1.00  0.00           C
ATOM   1043  CG  ASP A  59      76.959  37.144 104.066  1.00  0.00           C
ATOM   1044  OD1 ASP A  59      78.069  36.564 104.166  1.00  0.00           O
ATOM   1045  OD2 ASP A  59      76.849  38.284 103.536  1.00  0.00           O
ATOM   1046  C   ASP A  59      74.479  34.604 105.816  1.00  0.00           C
ATOM   1047  O   ASP A  59      74.089  33.614 105.196  1.00  0.00           O
ATOM   1048  N   SER A  60      73.739  35.124 106.826  1.00  0.00           N
ATOM   1050  CA  SER A  60      72.369  34.654 107.096  1.00  0.00           C
ATOM   1052  CB  SER A  60      71.879  34.774 108.566  1.00  0.00           C
ATOM   1055  OG  SER A  60      72.489  33.814 109.426  1.00  0.00           O
ATOM   1057  C   SER A  60      71.289  35.334 106.286  1.00  0.00           C
ATOM   1058  O   SER A  60      71.309  36.534 106.036  1.00  0.00           O
ATOM   1059  N   LEU A  61      70.239  34.564 105.926  1.00  0.00           N
ATOM   1061  CA  LEU A  61      69.029  35.034 105.266  1.00  0.00           C
ATOM   1063  CB  LEU A  61      68.389  33.834 104.506  1.00  0.00           C
ATOM   1066  CG  LEU A  61      69.339  33.074 103.536  1.00  0.00           C
ATOM   1068  CD1 LEU A  61      68.689  31.774 103.036  1.00  0.00           C
ATOM   1072  CD2 LEU A  61      69.729  33.944 102.336  1.00  0.00           C
ATOM   1076  C   LEU A  61      68.009  35.634 106.256  1.00  0.00           C
ATOM   1077  O   LEU A  61      67.099  36.354 105.876  1.00  0.00           O
ATOM   1078  N   GLU A  62      68.189  35.354 107.566  1.00  0.00           N
ATOM   1080  CA  GLU A  62      67.309  35.644 108.696  1.00  0.00           C
ATOM   1082  CB  GLU A  62      67.959  35.054 109.986  1.00  0.00           C
ATOM   1085  CG  GLU A  62      67.049  35.074 111.246  1.00  0.00           C
ATOM   1088  CD  GLU A  62      66.159  33.844 111.436  1.00  0.00           C
ATOM   1089  OE1 GLU A  62      66.329  32.824 110.716  1.00  0.00           O
ATOM   1090  OE2 GLU A  62      65.329  33.864 112.376  1.00  0.00           O
ATOM   1091  C   GLU A  62      67.059  37.124 108.916  1.00  0.00           C
ATOM   1092  O   GLU A  62      66.009  37.574 109.356  1.00  0.00           O
ATOM   1093  N   LEU A  63      68.069  37.954 108.616  1.00  0.00           N
ATOM   1095  CA  LEU A  63      67.959  39.394 108.586  1.00  0.00           C
ATOM   1097  CB  LEU A  63      69.349  40.054 108.336  1.00  0.00           C
ATOM   1100  CG  LEU A  63      70.529  39.794 109.326  1.00  0.00           C
ATOM   1102  CD1 LEU A  63      70.239  40.084 110.806  1.00  0.00           C
ATOM   1106  CD2 LEU A  63      71.169  38.404 109.156  1.00  0.00           C
ATOM   1110  C   LEU A  63      66.949  39.904 107.536  1.00  0.00           C
ATOM   1111  O   LEU A  63      66.189  40.844 107.776  1.00  0.00           O
ATOM   1112  N   LEU A  64      66.899  39.284 106.336  1.00  0.00           N
ATOM   1114  CA  LEU A  64      65.989  39.694 105.276  1.00  0.00           C
ATOM   1116  CB  LEU A  64      66.469  39.164 103.896  1.00  0.00           C
ATOM   1119  CG  LEU A  64      67.869  39.624 103.446  1.00  0.00           C
ATOM   1121  CD1 LEU A  64      68.249  38.974 102.106  1.00  0.00           C
ATOM   1125  CD2 LEU A  64      67.989  41.154 103.356  1.00  0.00           C
ATOM   1129  C   LEU A  64      64.549  39.244 105.466  1.00  0.00           C
ATOM   1130  O   LEU A  64      63.629  39.844 104.896  1.00  0.00           O
ATOM   1131  N   ASP A  65      64.319  38.184 106.266  1.00  0.00           N
ATOM   1133  CA  ASP A  65      63.019  37.604 106.496  1.00  0.00           C
ATOM   1135  CB  ASP A  65      63.209  36.114 106.926  1.00  0.00           C
ATOM   1138  CG  ASP A  65      61.969  35.254 106.716  1.00  0.00           C
ATOM   1139  OD1 ASP A  65      61.069  35.664 105.936  1.00  0.00           O
ATOM   1140  OD2 ASP A  65      61.959  34.094 107.216  1.00  0.00           O
ATOM   1141  C   ASP A  65      62.259  38.424 107.576  1.00  0.00           C
ATOM   1142  OT1 ASP A  65      61.289  39.144 107.226  1.00  0.00           O
ATOM   1143  OT2 ASP A  65      62.659  38.344 108.776  1.00  0.00           O
ATOM   1144  NH3 POPEB  66      25.899  17.854  98.546  1.00  0.00           N
ATOM   1148  C12 POPEB  66      25.559  18.824  97.446  1.00  0.00           C
ATOM   1151  C11 POPEB  66      26.649  18.824  96.346  1.00  0.00           C
ATOM   1154  P   POPEB  66      29.029  18.874  97.496  1.00  0.00           P
ATOM   1155  O13 POPEB  66      29.679  19.964  98.256  1.00  0.00           O
ATOM   1156  O14 POPEB  66      28.479  17.764  98.296  1.00  0.00           O
ATOM   1157  O11 POPEB  66      30.029  18.314  96.406  1.00  0.00           O
ATOM   1158  O12 POPEB  66      27.839  19.524  96.706  1.00  0.00           O
ATOM   1159  C1  POPEB  66      29.549  17.804  95.166  1.00  0.00           C
ATOM   1162  C2  POPEB  66      30.699  17.164  94.366  1.00  0.00           C
ATOM   1164  O21 POPEB  66      30.199  16.734  93.076  1.00  0.00           O
ATOM   1165  C21 POPEB  66      30.489  17.534  92.066  1.00  0.00           C
ATOM   1166  O22 POPEB  66      31.169  18.544  92.116  1.00  0.00           O
ATOM   1167  C22 POPEB  66      29.789  17.004  90.806  1.00  0.00           C
ATOM   1170  C3  POPEB  66      31.289  15.944  95.096  1.00  0.00           C
ATOM   1173  O31 POPEB  66      32.449  15.504  94.366  1.00  0.00           O
ATOM   1174  C31 POPEB  66      33.159  14.544  94.926  1.00  0.00           C
ATOM   1175  O32 POPEB  66      32.879  13.964  95.956  1.00  0.00           O
ATOM   1176  C32 POPEB  66      34.449  14.334  94.136  1.00  0.00           C
ATOM   1179  C23 POPEB  66      30.389  17.624  89.526  1.00  0.00           C
ATOM   1182  C24 POPEB  66      29.659  17.254  88.216  1.00  0.00           C
ATOM   1185  C25 POPEB  66      30.349  17.934  87.016  1.00  0.00           C
ATOM   1188  C26 POPEB  66      29.899  17.454  85.626  1.00  0.00           C
ATOM   1191  C27 POPEB  66      28.529  17.994  85.176  1.00  0.00           C
ATOM   1194  C28 POPEB  66      28.279  17.744  83.676  1.00  0.00           C
ATOM   1197  C29 POPEB  66      26.879  18.134  83.286  1.00  0.00           C
ATOM   1199 0C21 POPEB  66      26.459  18.614  82.096  1.00  0.00           C
ATOM   1201 1C21 POPEB  66      27.269  18.844  80.846  1.00  0.00           C
ATOM   1204 2C21 POPEB  66      26.659  18.114  79.636  1.00  0.00           C
ATOM   1207 3C21 POPEB  66      25.219  18.554  79.316  1.00  0.00           C
ATOM   1210 4C21 POPEB  66      24.639  17.934  78.036  1.00  0.00           C
ATOM   1213 5C21 POPEB  66      24.349  16.424  78.116  1.00  0.00           C
ATOM   1216 6C21 POPEB  66      23.729  15.884  76.816  1.00  0.00           C
ATOM   1219 7C21 POPEB  66      23.249  14.434  76.906  1.00  0.00           C
ATOM   1222 8C21 POPEB  66      22.539  13.954  75.636  1.00  0.00           C
ATOM   1226  C33 POPEB  66      34.279  14.714  92.656  1.00  0.00           C
ATOM   1229  C34 POPEB  66      35.499  14.364  91.806  1.00  0.00           C
ATOM   1232  C35 POPEB  66      35.269  14.644  90.306  1.00  0.00           C
ATOM   1235  C36 POPEB  66      34.389  15.874  90.036  1.00  0.00           C
ATOM   1238  C37 POPEB  66      34.249  16.224  88.546  1.00  0.00           C
ATOM   1241  C38 POPEB  66      35.459  16.984  87.986  1.00  0.00           C
ATOM   1244  C39 POPEB  66      35.079  17.894  86.806  1.00  0.00           C
ATOM   1247 0C31 POPEB  66      34.569  17.144  85.566  1.00  0.00           C
ATOM   1250 1C31 POPEB  66      34.249  18.114  84.416  1.00  0.00           C
ATOM   1253 2C31 POPEB  66      33.639  17.434  83.186  1.00  0.00           C
ATOM   1256 3C31 POPEB  66      34.479  16.264  82.666  1.00  0.00           C
ATOM   1259 4C31 POPEB  66      33.929  15.684  81.356  1.00  0.00           C
ATOM   1262 5C31 POPEB  66      34.299  14.204  81.176  1.00  0.00           C
ATOM   1265 6C31 POPEB  66      33.689  13.574  79.926  1.00  0.00           C
ATOM   1269  NH3 POPEC  67     130.727  61.274  54.116  1.00  0.00           N
ATOM   1273  C12 POPEC  67     130.207  59.864  54.106  1.00  0.00           C
ATOM   1276  C11 POPEC  67     130.857  59.054  52.976  1.00  0.00           C
ATOM   1279  P   POPEC  67     129.547  56.804  53.456  1.00  0.00           P
ATOM   1280  O13 POPEC  67     130.547  56.484  54.486  1.00  0.00           O
ATOM   1281  O14 POPEC  67     129.099  55.744  52.516  1.00  0.00           O
ATOM   1282  O11 POPEC  67     128.279  57.464  54.096  1.00  0.00           O
ATOM   1283  O12 POPEC  67     130.057  57.974  52.516  1.00  0.00           O
ATOM   1284  C1  POPEC  67     127.429  56.724  54.976  1.00  0.00           C
ATOM   1287  C2  POPEC  67     127.939  56.784  56.446  1.00  0.00           C
ATOM   1289  O21 POPEC  67     127.189  55.904  57.306  1.00  0.00           O
ATOM   1290  C21 POPEC  67     125.939  56.204  57.556  1.00  0.00           C
ATOM   1291  O22 POPEC  67     125.259  57.034  56.976  1.00  0.00           O
ATOM   1292  C22 POPEC  67     125.399  55.304  58.666  1.00  0.00           C
ATOM   1295  C3  POPEC  67     128.019  58.254  56.996  1.00  0.00           C
ATOM   1298  O31 POPEC  67     128.559  58.294  58.336  1.00  0.00           O
ATOM   1299  C31 POPEC  67     129.887  58.374  58.416  1.00  0.00           C
ATOM   1300  O32 POPEC  67     130.647  58.634  57.506  1.00  0.00           O
ATOM   1301  C32 POPEC  67     130.307  58.054  59.846  1.00  0.00           C
ATOM   1304  C23 POPEC  67     125.299  56.054  60.006  1.00  0.00           C
ATOM   1307  C24 POPEC  67     126.679  56.324  60.616  1.00  0.00           C
ATOM   1310  C25 POPEC  67     126.679  57.534  61.556  1.00  0.00           C
ATOM   1313  C26 POPEC  67     125.939  57.304  62.876  1.00  0.00           C
ATOM   1316  C27 POPEC  67     126.849  56.794  63.996  1.00  0.00           C
ATOM   1319  C28 POPEC  67     126.149  56.874  65.356  1.00  0.00           C
ATOM   1322  C29 POPEC  67     126.959  56.364  66.516  1.00  0.00           C
ATOM   1324 0C21 POPEC  67     126.609  56.564  67.806  1.00  0.00           C
ATOM   1326 1C21 POPEC  67     125.389  57.324  68.246  1.00  0.00           C
ATOM   1329 2C21 POPEC  67     125.149  57.284  69.766  1.00  0.00           C
ATOM   1332 3C21 POPEC  67     124.799  55.904  70.326  1.00  0.00           C
ATOM   1335 4C21 POPEC  67     124.499  55.994  71.836  1.00  0.00           C
ATOM   1338 5C21 POPEC  67     124.199  54.634  72.486  1.00  0.00           C
ATOM   1341 6C21 POPEC  67     124.189  54.744  74.016  1.00  0.00           C
ATOM   1344 7C21 POPEC  67     123.869  53.414  74.716  1.00  0.00           C
ATOM   1347 8C21 POPEC  67     124.059  53.474  76.236  1.00  0.00           C
ATOM   1351  C33 POPEC  67     131.757  57.524  59.906  1.00  0.00           C
ATOM   1354  C34 POPEC  67     132.067  56.854  61.256  1.00  0.00           C
ATOM   1357  C35 POPEC  67     132.487  57.804  62.386  1.00  0.00           C
ATOM   1360  C36 POPEC  67     133.097  57.004  63.546  1.00  0.00           C
ATOM   1363  C37 POPEC  67     133.747  57.864  64.636  1.00  0.00           C
ATOM   1366  C38 POPEC  67     133.947  57.064  65.916  1.00  0.00           C
ATOM   1369  C39 POPEC  67     134.637  57.844  67.046  1.00  0.00           C
ATOM   1372 0C31 POPEC  67     133.737  58.874  67.746  1.00  0.00           C
ATOM   1375 1C31 POPEC  67     134.487  59.564  68.886  1.00  0.00           C
ATOM   1378 2C31 POPEC  67     133.677  60.634  69.636  1.00  0.00           C
ATOM   1381 3C31 POPEC  67     132.897  60.084  70.836  1.00  0.00           C
ATOM   1384 4C31 POPEC  67     132.467  61.194  71.806  1.00  0.00           C
ATOM   1387 5C31 POPEC  67     131.977  60.654  73.146  1.00  0.00           C
ATOM   1390 6C31 POPEC  67     131.677  61.744  74.176  1.00  0.00           C
ATOM   1394  NH3 POPED  68      14.169 109.784  52.446  1.00  0.00           N
ATOM   1398  C12 POPED  68      14.589 108.724  51.446  1.00  0.00           C
ATOM   1401  C11 POPED  68      15.709 109.214  50.526  1.00  0.00           C
ATOM   1404  P   POPED  68      18.109 110.144  50.646  1.00  0.00           P
ATOM   1405  O13 POPED  68      19.019 109.124  51.186  1.00  0.00           O
ATOM   1406  O14 POPED  68      17.979 110.274  49.176  1.00  0.00           O
ATOM   1407  O11 POPED  68      18.509 111.574  51.196  1.00  0.00           O
ATOM   1408  O12 POPED  68      16.699 109.864  51.296  1.00  0.00           O
ATOM   1409  C1  POPED  68      17.869 112.164  52.326  1.00  0.00           C
ATOM   1412  C2  POPED  68      18.569 111.714  53.626  1.00  0.00           C
ATOM   1414  O21 POPED  68      18.049 112.384  54.796  1.00  0.00           O
ATOM   1415  C21 POPED  68      16.839 112.054  55.176  1.00  0.00           C
ATOM   1416  O22 POPED  68      16.019 111.384  54.566  1.00  0.00           O
ATOM   1417  C22 POPED  68      16.589 112.674  56.556  1.00  0.00           C
ATOM   1420  C3  POPED  68      20.089 112.034  53.496  1.00  0.00           C
ATOM   1423  O31 POPED  68      20.779 111.874  54.756  1.00  0.00           O
ATOM   1424  C31 POPED  68      21.809 112.694  54.926  1.00  0.00           C
ATOM   1425  O32 POPED  68      22.229 113.504  54.116  1.00  0.00           O
ATOM   1426  C32 POPED  68      22.329 112.514  56.356  1.00  0.00           C
ATOM   1429  C23 POPED  68      17.029 111.704  57.686  1.00  0.00           C
ATOM   1432  C24 POPED  68      17.279 112.314  59.076  1.00  0.00           C
ATOM   1435  C25 POPED  68      17.729 111.264  60.086  1.00  0.00           C
ATOM   1438  C26 POPED  68      17.789 111.824  61.516  1.00  0.00           C
ATOM   1441  C27 POPED  68      18.289 110.814  62.556  1.00  0.00           C
ATOM   1444  C28 POPED  68      17.999 111.224  64.016  1.00  0.00           C
ATOM   1447  C29 POPED  68      16.519 111.294  64.296  1.00  0.00           C
ATOM   1449 0C21 POPED  68      15.699 110.234  64.396  1.00  0.00           C
ATOM   1451 1C21 POPED  68      16.109 108.784  64.296  1.00  0.00           C
ATOM   1454 2C21 POPED  68      15.189 107.854  65.086  1.00  0.00           C
ATOM   1457 3C21 POPED  68      15.099 108.204  66.586  1.00  0.00           C
ATOM   1460 4C21 POPED  68      14.619 107.004  67.416  1.00  0.00           C
ATOM   1463 5C21 POPED  68      14.179 107.364  68.836  1.00  0.00           C
ATOM   1466 6C21 POPED  68      15.319 107.844  69.746  1.00  0.00           C
ATOM   1469 7C21 POPED  68      14.789 108.334  71.106  1.00  0.00           C
ATOM   1472 8C21 POPED  68      15.869 108.774  72.086  1.00  0.00           C
ATOM   1476  C33 POPED  68      22.049 113.774  57.206  1.00  0.00           C
ATOM   1479  C34 POPED  68      22.379 113.604  58.696  1.00  0.00           C
ATOM   1482  C35 POPED  68      21.179 113.454  59.646  1.00  0.00           C
ATOM   1485  C36 POPED  68      21.569 113.604  61.126  1.00  0.00           C
ATOM   1488  C37 POPED  68      20.689 114.544  61.966  1.00  0.00           C
ATOM   1491  C38 POPED  68      21.359 114.954  63.296  1.00  0.00           C
ATOM   1494  C39 POPED  68      21.689 113.774  64.216  1.00  0.00           C
ATOM   1497 0C31 POPED  68      22.199 114.214  65.606  1.00  0.00           C
ATOM   1500 1C31 POPED  68      22.809 113.054  66.406  1.00  0.00           C
ATOM   1503 2C31 POPED  68      23.379 113.474  67.766  1.00  0.00           C
ATOM   1506 3C31 POPED  68      22.319 113.654  68.866  1.00  0.00           C
ATOM   1509 4C31 POPED  68      22.969 113.904  70.226  1.00  0.00           C
ATOM   1512 5C31 POPED  68      21.959 114.084  71.366  1.00  0.00           C
ATOM   1515 6C31 POPED  68      22.609 114.094  72.756  1.00  0.00           C
ATOM   1519  NH3 POPEE  69      28.059  17.914  54.486  1.00  0.00           N
ATOM   1523  C12 POPEE  69      26.999  18.124  53.446  1.00  0.00           C
ATOM   1526  C11 POPEE  69      26.359  16.794  53.006  1.00  0.00           C
ATOM   1529  P   POPEE  69      23.759  17.154  52.966  1.00  0.00           P
ATOM   1530  O13 POPEE  69      23.049  18.334  52.436  1.00  0.00           O
ATOM   1531  O14 POPEE  69      23.019  15.864  52.966  1.00  0.00           O
ATOM   1532  O11 POPEE  69      24.199  17.414  54.466  1.00  0.00           O
ATOM   1533  O12 POPEE  69      25.159  17.014  52.246  1.00  0.00           O
ATOM   1534  C1  POPEE  69      23.239  17.574  55.496  1.00  0.00           C
ATOM   1537  C2  POPEE  69      23.559  18.744  56.466  1.00  0.00           C
ATOM   1539  O21 POPEE  69      24.319  18.324  57.616  1.00  0.00           O
ATOM   1540  C21 POPEE  69      25.579  17.954  57.446  1.00  0.00           C
ATOM   1541  O22 POPEE  69      26.159  17.824  56.386  1.00  0.00           O
ATOM   1542  C22 POPEE  69      26.219  17.624  58.796  1.00  0.00           C
ATOM   1545  C3  POPEE  69      22.189  19.334  56.936  1.00  0.00           C
ATOM   1548  O31 POPEE  69      22.239  19.994  58.216  1.00  0.00           O
ATOM   1549  C31 POPEE  69      22.019  21.294  58.196  1.00  0.00           C
ATOM   1550  O32 POPEE  69      21.739  21.974  57.226  1.00  0.00           O
ATOM   1551  C32 POPEE  69      22.339  21.834  59.576  1.00  0.00           C
ATOM   1554  C23 POPEE  69      26.689  18.834  59.646  1.00  0.00           C
ATOM   1557  C24 POPEE  69      27.629  18.364  60.776  1.00  0.00           C
ATOM   1560  C25 POPEE  69      27.809  19.334  61.956  1.00  0.00           C
ATOM   1563  C26 POPEE  69      28.649  20.584  61.626  1.00  0.00           C
ATOM   1566  C27 POPEE  69      29.159  21.274  62.896  1.00  0.00           C
ATOM   1569  C28 POPEE  69      29.999  22.524  62.586  1.00  0.00           C
ATOM   1572  C29 POPEE  69      30.679  23.114  63.796  1.00  0.00           C
ATOM   1574 0C21 POPEE  69      30.179  24.034  64.646  1.00  0.00           C
ATOM   1576 1C21 POPEE  69      28.809  24.664  64.616  1.00  0.00           C
ATOM   1579 2C21 POPEE  69      28.029  24.374  65.916  1.00  0.00           C
ATOM   1582 3C21 POPEE  69      26.869  25.354  66.156  1.00  0.00           C
ATOM   1585 4C21 POPEE  69      26.249  25.164  67.546  1.00  0.00           C
ATOM   1588 5C21 POPEE  69      25.259  26.274  67.936  1.00  0.00           C
ATOM   1591 6C21 POPEE  69      24.759  26.114  69.376  1.00  0.00           C
ATOM   1594 7C21 POPEE  69      23.609  27.084  69.696  1.00  0.00           C
ATOM   1597 8C21 POPEE  69      23.059  26.904  71.116  1.00  0.00           C
ATOM   1601  C33 POPEE  69      23.869  21.814  59.746  1.00  0.00           C
ATOM   1604  C34 POPEE  69      24.339  22.094  61.176  1.00  0.00           C
ATOM   1607  C35 POPEE  69      23.929  21.054  62.226  1.00  0.00           C
ATOM   1610  C36 POPEE  69      24.619  21.344  63.566  1.00  0.00           C
ATOM   1613  C37 POPEE  69      24.319  20.314  64.666  1.00  0.00           C
ATOM   1616  C38 POPEE  69      25.019  20.684  65.976  1.00  0.00           C
ATOM   1619  C39 POPEE  69      24.729  19.714  67.136  1.00  0.00           C
ATOM   1622 0C31 POPEE  69      25.379  18.344  66.946  1.00  0.00           C
ATOM   1625 1C31 POPEE  69      25.459  17.534  68.256  1.00  0.00           C
ATOM   1628 2C31 POPEE  69      26.199  16.204  68.056  1.00  0.00           C
ATOM   1631 3C31 POPEE  69      26.459  15.434  69.356  1.00  0.00           C
ATOM   1634 4C31 POPEE  69      25.189  14.874  70.016  1.00  0.00           C
ATOM   1637 5C31 POPEE  69      25.479  13.724  70.986  1.00  0.00           C
ATOM   1640 6C31 POPEE  69      24.229  13.194  71.706  1.00  0.00           C
ATOM   1644  NH3 POPEF  70      47.029  23.344  60.056  1.00  0.00           N
ATOM   1648  C12 POPEF  70      45.879  23.964  59.306  1.00  0.00           C
ATOM   1651  C11 POPEF  70      45.579  23.274  57.946  1.00  0.00           C
ATOM   1654  P   POPEF  70      45.829  20.784  58.666  1.00  0.00           P
ATOM   1655  O13 POPEF  70      45.479  19.484  58.106  1.00  0.00           O
ATOM   1656  O14 POPEF  70      47.269  21.124  58.706  1.00  0.00           O
ATOM   1657  O11 POPEF  70      45.289  20.904  60.126  1.00  0.00           O
ATOM   1658  O12 POPEF  70      45.039  21.954  58.026  1.00  0.00           O
ATOM   1659  C1  POPEF  70      44.529  19.854  60.686  1.00  0.00           C
ATOM   1662  C2  POPEF  70      43.859  20.354  61.976  1.00  0.00           C
ATOM   1664  O21 POPEF  70      44.759  20.264  63.076  1.00  0.00           O
ATOM   1665  C21 POPEF  70      45.739  21.144  63.176  1.00  0.00           C
ATOM   1666  O22 POPEF  70      45.929  22.114  62.446  1.00  0.00           O
ATOM   1667  C22 POPEF  70      46.519  20.844  64.466  1.00  0.00           C
ATOM   1670  C3  POPEF  70      42.609  19.504  62.306  1.00  0.00           C
ATOM   1673  O31 POPEF  70      41.769  20.214  63.236  1.00  0.00           O
ATOM   1674  C31 POPEF  70      40.789  19.464  63.726  1.00  0.00           C
ATOM   1675  O32 POPEF  70      40.559  18.304  63.396  1.00  0.00           O
ATOM   1676  C32 POPEF  70      39.899  20.324  64.606  1.00  0.00           C
ATOM   1679  C23 POPEF  70      46.799  22.114  65.296  1.00  0.00           C
ATOM   1682  C24 POPEF  70      47.289  21.834  66.716  1.00  0.00           C
ATOM   1685  C25 POPEF  70      47.639  23.134  67.456  1.00  0.00           C
ATOM   1688  C26 POPEF  70      47.449  23.104  68.976  1.00  0.00           C
ATOM   1691  C27 POPEF  70      47.709  24.494  69.576  1.00  0.00           C
ATOM   1694  C28 POPEF  70      47.399  24.624  71.076  1.00  0.00           C
ATOM   1697  C29 POPEF  70      47.639  26.054  71.506  1.00  0.00           C
ATOM   1699 0C21 POPEF  70      46.829  26.844  72.226  1.00  0.00           C
ATOM   1701 1C21 POPEF  70      45.529  26.434  72.876  1.00  0.00           C
ATOM   1704 2C21 POPEF  70      45.299  27.114  74.236  1.00  0.00           C
ATOM   1707 3C21 POPEF  70      46.349  26.804  75.316  1.00  0.00           C
ATOM   1710 4C21 POPEF  70      47.499  27.814  75.376  1.00  0.00           C
ATOM   1713 5C21 POPEF  70      48.399  27.624  76.606  1.00  0.00           C
ATOM   1716 6C21 POPEF  70      49.379  28.784  76.806  1.00  0.00           C
ATOM   1719 7C21 POPEF  70      50.149  28.714  78.126  1.00  0.00           C
ATOM   1722 8C21 POPEF  70      50.949  29.984  78.416  1.00  0.00           C
ATOM   1726  C33 POPEF  70      40.099  20.094  66.116  1.00  0.00           C
ATOM   1729  C34 POPEF  70      39.339  21.154  66.906  1.00  0.00           C
ATOM   1732  C35 POPEF  70      39.359  20.904  68.416  1.00  0.00           C
ATOM   1735  C36 POPEF  70      38.469  21.894  69.186  1.00  0.00           C
ATOM   1738  C37 POPEF  70      38.369  21.524  70.666  1.00  0.00           C
ATOM   1741  C38 POPEF  70      37.409  22.404  71.486  1.00  0.00           C
ATOM   1744  C39 POPEF  70      37.919  23.824  71.766  1.00  0.00           C
ATOM   1747 0C31 POPEF  70      37.359  24.384  73.076  1.00  0.00           C
ATOM   1750 1C31 POPEF  70      37.829  25.814  73.386  1.00  0.00           C
ATOM   1753 2C31 POPEF  70      37.369  26.324  74.766  1.00  0.00           C
ATOM   1756 3C31 POPEF  70      38.029  25.574  75.936  1.00  0.00           C
ATOM   1759 4C31 POPEF  70      37.709  26.174  77.316  1.00  0.00           C
ATOM   1762 5C31 POPEF  70      38.449  25.444  78.436  1.00  0.00           C
ATOM   1765 6C31 POPEF  70      38.219  26.024  79.836  1.00  0.00           C
ATOM   1769  NH3 POPEG  71     114.409 122.184  55.396  1.00  0.00           N
ATOM   1773  C12 POPEG  71     115.229 123.194  54.636  1.00  0.00           C
ATOM   1776  C11 POPEG  71     114.319 124.054  53.766  1.00  0.00           C
ATOM   1779  P   POPEG  71     115.229 126.454  53.376  1.00  0.00           P
ATOM   1780  O13 POPEG  71     116.529 126.964  52.886  1.00  0.00           O
ATOM   1781  O14 POPEG  71     114.009 127.154  52.946  1.00  0.00           O
ATOM   1782  O11 POPEG  71     115.259 126.454  54.976  1.00  0.00           O
ATOM   1783  O12 POPEG  71     115.099 124.944  52.966  1.00  0.00           O
ATOM   1784  C1  POPEG  71     115.909 127.594  55.586  1.00  0.00           C
ATOM   1787  C2  POPEG  71     115.449 127.904  57.056  1.00  0.00           C
ATOM   1789  O21 POPEG  71     115.859 126.854  57.966  1.00  0.00           O
ATOM   1790  C21 POPEG  71     117.099 126.994  58.366  1.00  0.00           C
ATOM   1791  O22 POPEG  71     117.859 127.904  58.046  1.00  0.00           O
ATOM   1792  C22 POPEG  71     117.489 125.814  59.266  1.00  0.00           C
ATOM   1795  C3  POPEG  71     113.939 128.172  57.206  1.00  0.00           C
ATOM   1798  O31 POPEG  71     113.679 128.672  58.536  1.00  0.00           O
ATOM   1799  C31 POPEG  71     113.119 127.944  59.516  1.00  0.00           C
ATOM   1800  O32 POPEG  71     112.919 128.402  60.636  1.00  0.00           O
ATOM   1801  C32 POPEG  71     112.739 126.524  59.116  1.00  0.00           C
ATOM   1804  C23 POPEG  71     118.389 126.204  60.466  1.00  0.00           C
ATOM   1807  C24 POPEG  71     117.609 126.424  61.776  1.00  0.00           C
ATOM   1810  C25 POPEG  71     116.649 127.624  61.756  1.00  0.00           C
ATOM   1813  C26 POPEG  71     117.349 128.992  61.706  1.00  0.00           C
ATOM   1816  C27 POPEG  71     118.049 129.382  63.016  1.00  0.00           C
ATOM   1819  C28 POPEG  71     118.379 130.892  63.076  1.00  0.00           C
ATOM   1822  C29 POPEG  71     119.309 131.232  64.216  1.00  0.00           C
ATOM   1824 0C21 POPEG  71     118.999 131.782  65.406  1.00  0.00           C
ATOM   1826 1C21 POPEG  71     117.619 132.142  65.886  1.00  0.00           C
ATOM   1829 2C21 POPEG  71     117.299 131.792  67.356  1.00  0.00           C
ATOM   1832 3C21 POPEG  71     118.139 132.542  68.386  1.00  0.00           C
ATOM   1835 4C21 POPEG  71     117.689 132.262  69.836  1.00  0.00           C
ATOM   1838 5C21 POPEG  71     118.029 130.832  70.296  1.00  0.00           C
ATOM   1841 6C21 POPEG  71     117.659 130.562  71.766  1.00  0.00           C
ATOM   1844 7C21 POPEG  71     116.249 129.972  71.936  1.00  0.00           C
ATOM   1847 8C21 POPEG  71     115.979 129.522  73.376  1.00  0.00           C
ATOM   1851  C33 POPEG  71     112.309 125.674  60.336  1.00  0.00           C
ATOM   1854  C34 POPEG  71     113.489 125.094  61.116  1.00  0.00           C
ATOM   1857  C35 POPEG  71     113.629 125.624  62.556  1.00  0.00           C
ATOM   1860  C36 POPEG  71     112.449 125.234  63.446  1.00  0.00           C
ATOM   1863  C37 POPEG  71     112.699 125.524  64.926  1.00  0.00           C
ATOM   1866  C38 POPEG  71     111.409 125.414  65.746  1.00  0.00           C
ATOM   1869  C39 POPEG  71     111.609 125.684  67.236  1.00  0.00           C
ATOM   1872 0C31 POPEG  71     112.519 124.654  67.906  1.00  0.00           C
ATOM   1875 1C31 POPEG  71     112.519 124.764  69.436  1.00  0.00           C
ATOM   1878 2C31 POPEG  71     113.349 123.654  70.076  1.00  0.00           C
ATOM   1881 3C31 POPEG  71     113.059 123.444  71.566  1.00  0.00           C
ATOM   1884 4C31 POPEG  71     113.539 124.584  72.466  1.00  0.00           C
ATOM   1887 5C31 POPEG  71     113.579 124.134  73.936  1.00  0.00           C
ATOM   1890 6C31 POPEG  71     114.049 125.214  74.916  1.00  0.00           C
ATOM   1894  NH3 POPEH  72      94.289  52.944  58.146  1.00  0.00           N
ATOM   1898  C12 POPEH  72      94.219  53.094  56.646  1.00  0.00           C
ATOM   1901  C11 POPEH  72      94.949  51.924  55.956  1.00  0.00           C
ATOM   1904  P   POPEH  72      97.299  52.914  55.346  1.00  0.00           P
ATOM   1905  O13 POPEH  72      98.239  52.054  54.596  1.00  0.00           O
ATOM   1906  O14 POPEH  72      96.439  53.824  54.546  1.00  0.00           O
ATOM   1907  O11 POPEH  72      97.999  53.734  56.496  1.00  0.00           O
ATOM   1908  O12 POPEH  72      96.349  51.934  56.176  1.00  0.00           O
ATOM   1909  C1  POPEH  72      98.789  53.114  57.516  1.00  0.00           C
ATOM   1912  C2  POPEH  72      98.939  53.994  58.806  1.00  0.00           C
ATOM   1914  O21 POPEH  72      98.709  53.254  60.026  1.00  0.00           O
ATOM   1915  C21 POPEH  72      97.499  52.814  60.296  1.00  0.00           C
ATOM   1916  O22 POPEH  72      96.519  52.874  59.566  1.00  0.00           O
ATOM   1917  C22 POPEH  72      97.369  52.284  61.736  1.00  0.00           C
ATOM   1920  C3  POPEH  72      98.109  55.314  58.716  1.00  0.00           C
ATOM   1923  O31 POPEH  72      98.309  56.164  59.866  1.00  0.00           O
ATOM   1924  C31 POPEH  72      97.299  56.254  60.716  1.00  0.00           C
ATOM   1925  O32 POPEH  72      96.219  55.704  60.606  1.00  0.00           O
ATOM   1926  C32 POPEH  72      97.599  57.264  61.816  1.00  0.00           C
ATOM   1929  C23 POPEH  72      98.649  51.744  62.406  1.00  0.00           C
ATOM   1932  C24 POPEH  72      98.359  51.194  63.816  1.00  0.00           C
ATOM   1935  C25 POPEH  72      99.609  50.574  64.456  1.00  0.00           C
ATOM   1938  C26 POPEH  72      99.359  49.914  65.816  1.00  0.00           C
ATOM   1941  C27 POPEH  72     100.319  48.734  66.056  1.00  0.00           C
ATOM   1944  C28 POPEH  72     100.129  48.004  67.396  1.00  0.00           C
ATOM   1947  C29 POPEH  72      98.779  47.374  67.566  1.00  0.00           C
ATOM   1949 0C21 POPEH  72      98.039  47.374  68.686  1.00  0.00           C
ATOM   1951 1C21 POPEH  72      98.429  47.984  70.016  1.00  0.00           C
ATOM   1954 2C21 POPEH  72      99.469  47.134  70.766  1.00  0.00           C
ATOM   1957 3C21 POPEH  72      99.649  47.564  72.226  1.00  0.00           C
ATOM   1960 4C21 POPEH  72     100.749  46.764  72.926  1.00  0.00           C
ATOM   1963 5C21 POPEH  72     100.809  46.994  74.436  1.00  0.00           C
ATOM   1966 6C21 POPEH  72     101.869  46.104  75.126  1.00  0.00           C
ATOM   1969 7C21 POPEH  72     102.829  46.894  76.016  1.00  0.00           C
ATOM   1972 8C21 POPEH  72     103.709  46.004  76.896  1.00  0.00           C
ATOM   1976  C33 POPEH  72      98.749  56.864  62.746  1.00  0.00           C
ATOM   1979  C34 POPEH  72      98.359  55.834  63.806  1.00  0.00           C
ATOM   1982  C35 POPEH  72      99.559  55.554  64.716  1.00  0.00           C
ATOM   1985  C36 POPEH  72      99.309  54.604  65.886  1.00  0.00           C
ATOM   1988  C37 POPEH  72     100.649  54.234  66.536  1.00  0.00           C
ATOM   1991  C38 POPEH  72     100.499  53.274  67.716  1.00  0.00           C
ATOM   1994  C39 POPEH  72     101.759  52.424  67.926  1.00  0.00           C
ATOM   1997 0C31 POPEH  72     101.619  51.514  69.146  1.00  0.00           C
ATOM   2000 1C31 POPEH  72     102.759  50.494  69.286  1.00  0.00           C
ATOM   2003 2C31 POPEH  72     102.699  49.764  70.636  1.00  0.00           C
ATOM   2006 3C31 POPEH  72     103.239  50.624  71.796  1.00  0.00           C
ATOM   2009 4C31 POPEH  72     102.479  50.424  73.116  1.00  0.00           C
ATOM   2012 5C31 POPEH  72     103.069  51.244  74.266  1.00  0.00           C
ATOM   2015 6C31 POPEH  72     102.209  51.244  75.526  1.00  0.00           C
ATOM   2019  NH3 POPEI  73     104.549 119.964  55.716  1.00  0.00           N
ATOM   2023  C12 POPEI  73     103.399 119.444  56.546  1.00  0.00           C
ATOM   2026  C11 POPEI  73     102.329 120.544  56.676  1.00  0.00           C
ATOM   2029  P   POPEI  73     102.419 123.164  56.196  1.00  0.00           P
ATOM   2030  O13 POPEI  73     103.519 124.144  56.266  1.00  0.00           O
ATOM   2031  O14 POPEI  73     101.929 122.854  54.836  1.00  0.00           O
ATOM   2032  O11 POPEI  73     101.209 123.534  57.166  1.00  0.00           O
ATOM   2033  O12 POPEI  73     102.969 121.814  56.816  1.00  0.00           O
ATOM   2034  C1  POPEI  73     101.459 123.494  58.586  1.00  0.00           C
ATOM   2037  C2  POPEI  73     100.169 123.704  59.446  1.00  0.00           C
ATOM   2039  O21 POPEI  73     100.569 123.594  60.826  1.00  0.00           O
ATOM   2040  C21 POPEI  73      99.629 123.614  61.756  1.00  0.00           C
ATOM   2041  O22 POPEI  73      98.469 123.924  61.616  1.00  0.00           O
ATOM   2042  C22 POPEI  73     100.269 123.134  63.066  1.00  0.00           C
ATOM   2045  C3  POPEI  73      99.049 122.704  59.036  1.00  0.00           C
ATOM   2048  O31 POPEI  73      99.339 121.404  59.586  1.00  0.00           O
ATOM   2049  C31 POPEI  73      98.289 120.644  59.826  1.00  0.00           C
ATOM   2050  O32 POPEI  73      97.179 120.764  59.356  1.00  0.00           O
ATOM   2051  C32 POPEI  73      98.679 119.614  60.856  1.00  0.00           C
ATOM   2054  C23 POPEI  73      99.239 122.664  64.126  1.00  0.00           C
ATOM   2057  C24 POPEI  73      99.919 121.964  65.316  1.00  0.00           C
ATOM   2060  C25 POPEI  73      98.939 121.574  66.436  1.00  0.00           C
ATOM   2063  C26 POPEI  73      99.649 120.824  67.586  1.00  0.00           C
ATOM   2066  C27 POPEI  73      98.819 120.734  68.886  1.00  0.00           C
ATOM   2069  C28 POPEI  73      98.249 119.324  69.186  1.00  0.00           C
ATOM   2072  C29 POPEI  73      97.039 119.004  68.346  1.00  0.00           C
ATOM   2074 0C21 POPEI  73      95.809 118.654  68.796  1.00  0.00           C
ATOM   2076 1C21 POPEI  73      95.389 118.484  70.236  1.00  0.00           C
ATOM   2079 2C21 POPEI  73      95.139 119.824  70.946  1.00  0.00           C
ATOM   2082 3C21 POPEI  73      94.459 119.674  72.326  1.00  0.00           C
ATOM   2085 4C21 POPEI  73      94.229 121.044  72.986  1.00  0.00           C
ATOM   2088 5C21 POPEI  73      93.279 121.044  74.186  1.00  0.00           C
ATOM   2091 6C21 POPEI  73      93.899 120.514  75.496  1.00  0.00           C
ATOM   2094 7C21 POPEI  73      92.969 120.714  76.696  1.00  0.00           C
ATOM   2097 8C21 POPEI  73      93.589 120.334  78.046  1.00  0.00           C
ATOM   2101  C33 POPEI  73      97.449 119.104  61.616  1.00  0.00           C
ATOM   2104  C34 POPEI  73      97.849 118.004  62.596  1.00  0.00           C
ATOM   2107  C35 POPEI  73      96.649 117.284  63.206  1.00  0.00           C
ATOM   2110  C36 POPEI  73      97.079 116.344  64.316  1.00  0.00           C
ATOM   2113  C37 POPEI  73      95.919 115.894  65.196  1.00  0.00           C
ATOM   2116  C38 POPEI  73      96.399 115.014  66.346  1.00  0.00           C
ATOM   2119  C39 POPEI  73      95.319 114.834  67.416  1.00  0.00           C
ATOM   2122 0C31 POPEI  73      95.769 113.904  68.536  1.00  0.00           C
ATOM   2125 1C31 POPEI  73      94.909 114.044  69.796  1.00  0.00           C
ATOM   2128 2C31 POPEI  73      95.239 112.984  70.846  1.00  0.00           C
ATOM   2131 3C31 POPEI  73      94.539 113.224  72.186  1.00  0.00           C
ATOM   2134 4C31 POPEI  73      94.859 112.144  73.216  1.00  0.00           C
ATOM   2137 5C31 POPEI  73      94.069 112.314  74.516  1.00  0.00           C
ATOM   2140 6C31 POPEI  73      94.269 111.134  75.486  1.00  0.00           C
ATOM   2144  NH3 POPEJ  74      13.089 119.254  94.186  1.00  0.00           N
ATOM   2148  C12 POPEJ  74      13.439 117.854  93.736  1.00  0.00           C
ATOM   2151  C11 POPEJ  74      14.009 117.044  94.906  1.00  0.00           C
ATOM   2154  P   POPEJ  74      14.329 114.454  95.236  1.00  0.00           P
ATOM   2155  O13 POPEJ  74      15.579 113.664  95.086  1.00  0.00           O
ATOM   2156  O14 POPEJ  74      13.889 114.724  96.626  1.00  0.00           O
ATOM   2157  O11 POPEJ  74      13.179 113.724  94.456  1.00  0.00           O
ATOM   2158  O12 POPEJ  74      14.489 115.794  94.406  1.00  0.00           O
ATOM   2159  C1  POPEJ  74      13.419 112.844  93.346  1.00  0.00           C
ATOM   2162  C2  POPEJ  74      12.529 113.274  92.156  1.00  0.00           C
ATOM   2164  O21 POPEJ  74      12.969 112.684  90.916  1.00  0.00           O
ATOM   2165  C21 POPEJ  74      14.109 113.074  90.396  1.00  0.00           C
ATOM   2166  O22 POPEJ  74      14.879 113.914  90.856  1.00  0.00           O
ATOM   2167  C22 POPEJ  74      14.319 112.324  89.086  1.00  0.00           C
ATOM   2170  C3  POPEJ  74      12.379 114.824  92.076  1.00  0.00           C
ATOM   2173  O31 POPEJ  74      12.009 115.354  90.796  1.00  0.00           O
ATOM   2174  C31 POPEJ  74      10.889 114.934  90.226  1.00  0.00           C
ATOM   2175  O32 POPEJ  74      10.069 114.174  90.706  1.00  0.00           O
ATOM   2176  C32 POPEJ  74      10.839 115.624  88.866  1.00  0.00           C
ATOM   2179  C23 POPEJ  74      13.869 113.164  87.876  1.00  0.00           C
ATOM   2182  C24 POPEJ  74      13.449 112.324  86.656  1.00  0.00           C
ATOM   2185  C25 POPEJ  74      14.599 111.544  85.996  1.00  0.00           C
ATOM   2188  C26 POPEJ  74      14.759 111.934  84.516  1.00  0.00           C
ATOM   2191  C27 POPEJ  74      15.859 111.144  83.786  1.00  0.00           C
ATOM   2194  C28 POPEJ  74      15.939 111.464  82.276  1.00  0.00           C
ATOM   2197  C29 POPEJ  74      16.349 112.884  81.996  1.00  0.00           C
ATOM   2199 0C21 POPEJ  74      16.919 113.354  80.876  1.00  0.00           C
ATOM   2201 1C21 POPEJ  74      17.279 112.574  79.636  1.00  0.00           C
ATOM   2204 2C21 POPEJ  74      18.779 112.704  79.346  1.00  0.00           C
ATOM   2207 3C21 POPEJ  74      19.199 111.944  78.076  1.00  0.00           C
ATOM   2210 4C21 POPEJ  74      20.719 111.974  77.856  1.00  0.00           C
ATOM   2213 5C21 POPEJ  74      21.209 113.344  77.356  1.00  0.00           C
ATOM   2216 6C21 POPEJ  74      22.729 113.404  77.196  1.00  0.00           C
ATOM   2219 7C21 POPEJ  74      23.149 114.714  76.526  1.00  0.00           C
ATOM   2222 8C21 POPEJ  74      24.649 114.834  76.266  1.00  0.00           C
ATOM   2226  C33 POPEJ  74      10.109 114.834  87.756  1.00  0.00           C
ATOM   2229  C34 POPEJ  74       8.869 115.594  87.246  1.00  0.00           C
ATOM   2232  C35 POPEJ  74       7.689 115.564  88.226  1.00  0.00           C
ATOM   2235  C36 POPEJ  74       6.839 114.284  88.126  1.00  0.00           C
ATOM   2238  C37 POPEJ  74       5.619 114.404  87.196  1.00  0.00           C
ATOM   2241  C38 POPEJ  74       5.939 114.854  85.766  1.00  0.00           C
ATOM   2244  C39 POPEJ  74       4.679 114.984  84.906  1.00  0.00           C
ATOM   2247 0C31 POPEJ  74       4.999 115.444  83.476  1.00  0.00           C
ATOM   2250 1C31 POPEJ  74       3.739 115.574  82.616  1.00  0.00           C
ATOM   2253 2C31 POPEJ  74       4.029 116.194  81.256  1.00  0.00           C
ATOM   2256 3C31 POPEJ  74       2.779 116.524  80.416  1.00  0.00           C
ATOM   2259 4C31 POPEJ  74       1.829 117.514  81.106  1.00  0.00           C
ATOM   2262 5C31 POPEJ  74       0.859 118.194  80.136  1.00  0.00           C
ATOM   2265 6C31 POPEJ  74       0.509 119.624  80.556  1.00  0.00           C
ATOM   2269  NH3 POPEK  75      96.569  64.784  57.626  1.00  0.00           N
ATOM   2273  C12 POPEK  75      97.049  64.064  56.396  1.00  0.00           C
ATOM   2276  C11 POPEK  75      96.389  64.654  55.136  1.00  0.00           C
ATOM   2279  P   POPEK  75      96.009  67.254  55.016  1.00  0.00           P
ATOM   2280  O13 POPEK  75      96.759  68.484  54.656  1.00  0.00           O
ATOM   2281  O14 POPEK  75      94.699  67.034  54.376  1.00  0.00           O
ATOM   2282  O11 POPEK  75      95.829  67.204  56.576  1.00  0.00           O
ATOM   2283  O12 POPEK  75      96.899  65.964  54.876  1.00  0.00           O
ATOM   2284  C1  POPEK  75      95.179  68.284  57.246  1.00  0.00           C
ATOM   2287  C2  POPEK  75      95.539  68.184  58.736  1.00  0.00           C
ATOM   2289  O21 POPEK  75      94.659  69.004  59.536  1.00  0.00           O
ATOM   2290  C21 POPEK  75      94.879  70.324  59.526  1.00  0.00           C
ATOM   2291  O22 POPEK  75      95.669  70.904  58.806  1.00  0.00           O
ATOM   2292  C22 POPEK  75      94.009  70.994  60.576  1.00  0.00           C
ATOM   2295  C3  POPEK  75      97.089  68.364  58.936  1.00  0.00           C
ATOM   2298  O31 POPEK  75      97.519  68.254  60.306  1.00  0.00           O
ATOM   2299  C31 POPEK  75      98.429  67.324  60.606  1.00  0.00           C
ATOM   2300  O32 POPEK  75      98.889  66.504  59.836  1.00  0.00           O
ATOM   2301  C32 POPEK  75      98.749  67.494  62.096  1.00  0.00           C
ATOM   2304  C23 POPEK  75      94.839  72.004  61.386  1.00  0.00           C
ATOM   2307  C24 POPEK  75      94.239  72.354  62.756  1.00  0.00           C
ATOM   2310  C25 POPEK  75      95.259  73.144  63.576  1.00  0.00           C
ATOM   2313  C26 POPEK  75      94.799  73.574  64.966  1.00  0.00           C
ATOM   2316  C27 POPEK  75      95.949  74.274  65.706  1.00  0.00           C
ATOM   2319  C28 POPEK  75      95.619  74.634  67.156  1.00  0.00           C
ATOM   2322  C29 POPEK  75      96.849  75.074  67.916  1.00  0.00           C
ATOM   2324 0C21 POPEK  75      96.889  76.034  68.846  1.00  0.00           C
ATOM   2326 1C21 POPEK  75      95.699  76.804  69.366  1.00  0.00           C
ATOM   2329 2C21 POPEK  75      95.869  77.234  70.836  1.00  0.00           C
ATOM   2332 3C21 POPEK  75      96.889  78.364  71.026  1.00  0.00           C
ATOM   2335 4C21 POPEK  75      96.729  79.104  72.356  1.00  0.00           C
ATOM   2338 5C21 POPEK  75      97.559  78.524  73.506  1.00  0.00           C
ATOM   2341 6C21 POPEK  75      97.109  79.114  74.856  1.00  0.00           C
ATOM   2344 7C21 POPEK  75      98.039  78.794  76.026  1.00  0.00           C
ATOM   2347 8C21 POPEK  75      97.559  79.444  77.326  1.00  0.00           C
ATOM   2351  C33 POPEK  75      99.779  66.534  62.746  1.00  0.00           C
ATOM   2354  C34 POPEK  75      99.879  66.884  64.236  1.00  0.00           C
ATOM   2357  C35 POPEK  75     100.749  65.964  65.106  1.00  0.00           C
ATOM   2360  C36 POPEK  75     100.659  66.374  66.576  1.00  0.00           C
ATOM   2363  C37 POPEK  75     101.449  65.454  67.526  1.00  0.00           C
ATOM   2366  C38 POPEK  75     101.279  65.824  69.006  1.00  0.00           C
ATOM   2369  C39 POPEK  75     101.739  67.254  69.336  1.00  0.00           C
ATOM   2372 0C31 POPEK  75     101.579  67.614  70.816  1.00  0.00           C
ATOM   2375 1C31 POPEK  75     101.989  69.054  71.136  1.00  0.00           C
ATOM   2378 2C31 POPEK  75     101.589  69.424  72.566  1.00  0.00           C
ATOM   2381 3C31 POPEK  75     102.139  70.784  73.026  1.00  0.00           C
ATOM   2384 4C31 POPEK  75     101.649  71.124  74.436  1.00  0.00           C
ATOM   2387 5C31 POPEK  75     102.399  72.294  75.076  1.00  0.00           C
ATOM   2390 6C31 POPEK  75     101.899  72.614  76.486  1.00  0.00           C
ATOM   2394  NH3 POPEL  76      77.019 100.514  57.266  1.00  0.00           N
ATOM   2398  C12 POPEL  76      78.049 100.774  58.336  1.00  0.00           C
ATOM   2401  C11 POPEL  76      77.619 101.814  59.406  1.00  0.00           C
ATOM   2404  P   POPEL  76      77.229 104.384  59.856  1.00  0.00           P
ATOM   2405  O13 POPEL  76      77.809 105.644  59.326  1.00  0.00           O
ATOM   2406  O14 POPEL  76      75.789 104.464  60.106  1.00  0.00           O
ATOM   2407  O11 POPEL  76      77.959 104.064  61.246  1.00  0.00           O
ATOM   2408  O12 POPEL  76      77.599 103.154  58.916  1.00  0.00           O
ATOM   2409  C1  POPEL  76      77.319 103.234  62.246  1.00  0.00           C
ATOM   2412  C2  POPEL  76      77.069 104.004  63.566  1.00  0.00           C
ATOM   2414  O21 POPEL  76      76.419 103.094  64.486  1.00  0.00           O
ATOM   2415  C21 POPEL  76      76.789 103.234  65.746  1.00  0.00           C
ATOM   2416  O22 POPEL  76      77.489 104.124  66.196  1.00  0.00           O
ATOM   2417  C22 POPEL  76      76.359 101.984  66.526  1.00  0.00           C
ATOM   2420  C3  POPEL  76      76.209 105.274  63.296  1.00  0.00           C
ATOM   2423  O31 POPEL  76      75.889 106.064  64.476  1.00  0.00           O
ATOM   2424  C31 POPEL  76      76.899 106.824  64.896  1.00  0.00           C
ATOM   2425  O32 POPEL  76      77.989 106.894  64.366  1.00  0.00           O
ATOM   2426  C32 POPEL  76      76.479 107.684  66.096  1.00  0.00           C
ATOM   2429  C23 POPEL  76      75.889 102.294  67.966  1.00  0.00           C
ATOM   2432  C24 POPEL  76      75.699 101.024  68.806  1.00  0.00           C
ATOM   2435  C25 POPEL  76      74.989 101.284  70.136  1.00  0.00           C
ATOM   2438  C26 POPEL  76      75.889 101.754  71.286  1.00  0.00           C
ATOM   2441  C27 POPEL  76      75.089 101.994  72.576  1.00  0.00           C
ATOM   2444  C28 POPEL  76      75.959 102.524  73.736  1.00  0.00           C
ATOM   2447  C29 POPEL  76      75.199 102.654  75.026  1.00  0.00           C
ATOM   2449 0C21 POPEL  76      74.389 103.664  75.376  1.00  0.00           C
ATOM   2451 1C21 POPEL  76      74.039 104.864  74.526  1.00  0.00           C
ATOM   2454 2C21 POPEL  76      72.509 105.074  74.456  1.00  0.00           C
ATOM   2457 3C21 POPEL  76      71.749 104.064  73.586  1.00  0.00           C
ATOM   2460 4C21 POPEL  76      70.249 104.004  73.926  1.00  0.00           C
ATOM   2463 5C21 POPEL  76      69.549 105.374  73.936  1.00  0.00           C
ATOM   2466 6C21 POPEL  76      68.149 105.294  74.556  1.00  0.00           C
ATOM   2469 7C21 POPEL  76      67.499 106.664  74.786  1.00  0.00           C
ATOM   2472 8C21 POPEL  76      66.259 106.584  75.666  1.00  0.00           C
ATOM   2476  C33 POPEL  76      76.109 106.914  67.386  1.00  0.00           C
ATOM   2479  C34 POPEL  76      74.659 106.394  67.366  1.00  0.00           C
ATOM   2482  C35 POPEL  76      74.229 105.634  68.636  1.00  0.00           C
ATOM   2485  C36 POPEL  76      74.239 106.454  69.936  1.00  0.00           C
ATOM   2488  C37 POPEL  76      73.169 107.564  69.946  1.00  0.00           C
ATOM   2491  C38 POPEL  76      73.769 108.964  70.156  1.00  0.00           C
ATOM   2494  C39 POPEL  76      74.299 109.174  71.586  1.00  0.00           C
ATOM   2497 0C31 POPEL  76      73.239 109.724  72.546  1.00  0.00           C
ATOM   2500 1C31 POPEL  76      73.619 109.494  74.016  1.00  0.00           C
ATOM   2503 2C31 POPEL  76      72.759 110.294  74.996  1.00  0.00           C
ATOM   2506 3C31 POPEL  76      72.839 109.744  76.416  1.00  0.00           C
ATOM   2509 4C31 POPEL  76      71.899 108.544  76.626  1.00  0.00           C
ATOM   2512 5C31 POPEL  76      72.149 107.814  77.946  1.00  0.00           C
ATOM   2515 6C31 POPEL  76      71.219 106.624  78.146  1.00  0.00           C
ATOM   2519  NH3 POPEM  77      30.919  95.394  50.956  1.00  0.00           N
ATOM   2523  C12 POPEM  77      30.199  96.654  50.556  1.00  0.00           C
ATOM   2526  C11 POPEM  77      30.869  97.904  51.166  1.00  0.00           C
ATOM   2529  P   POPEM  77      33.459  98.084  50.516  1.00  0.00           P
ATOM   2530  O13 POPEM  77      33.959  97.474  49.266  1.00  0.00           O
ATOM   2531  O14 POPEM  77      34.089  99.334  50.986  1.00  0.00           O
ATOM   2532  O11 POPEM  77      33.639  96.974  51.636  1.00  0.00           O
ATOM   2533  O12 POPEM  77      31.929  98.334  50.336  1.00  0.00           O
ATOM   2534  C1  POPEM  77      33.669  97.334  53.016  1.00  0.00           C
ATOM   2537  C2  POPEM  77      35.089  97.454  53.626  1.00  0.00           C
ATOM   2539  O21 POPEM  77      35.009  96.784  54.896  1.00  0.00           O
ATOM   2540  C21 POPEM  77      35.629  95.644  55.066  1.00  0.00           C
ATOM   2541  O22 POPEM  77      36.199  95.004  54.186  1.00  0.00           O
ATOM   2542  C22 POPEM  77      35.439  95.234  56.516  1.00  0.00           C
ATOM   2545  C3  POPEM  77      35.479  98.964  53.826  1.00  0.00           C
ATOM   2548  O31 POPEM  77      36.339  99.204  54.956  1.00  0.00           O
ATOM   2549  C31 POPEM  77      35.869  98.954  56.206  1.00  0.00           C
ATOM   2550  O32 POPEM  77      36.559  98.454  57.076  1.00  0.00           O
ATOM   2551  C32 POPEM  77      34.389  99.334  56.416  1.00  0.00           C
ATOM   2554  C23 POPEM  77      33.959  95.034  56.876  1.00  0.00           C
ATOM   2557  C24 POPEM  77      33.649  94.974  58.386  1.00  0.00           C
ATOM   2560  C25 POPEM  77      34.119  93.724  59.126  1.00  0.00           C
ATOM   2563  C26 POPEM  77      33.249  93.464  60.366  1.00  0.00           C
ATOM   2566  C27 POPEM  77      33.769  92.344  61.276  1.00  0.00           C
ATOM   2569  C28 POPEM  77      34.809  92.844  62.286  1.00  0.00           C
ATOM   2572  C29 POPEM  77      35.289  91.724  63.176  1.00  0.00           C
ATOM   2574 0C21 POPEM  77      34.709  91.354  64.336  1.00  0.00           C
ATOM   2576 1C21 POPEM  77      33.489  91.994  64.956  1.00  0.00           C
ATOM   2579 2C21 POPEM  77      33.849  92.884  66.156  1.00  0.00           C
ATOM   2582 3C21 POPEM  77      34.209  92.074  67.416  1.00  0.00           C
ATOM   2585 4C21 POPEM  77      34.629  92.984  68.576  1.00  0.00           C
ATOM   2588 5C21 POPEM  77      34.369  92.364  69.956  1.00  0.00           C
ATOM   2591 6C21 POPEM  77      35.029  90.994  70.136  1.00  0.00           C
ATOM   2594 7C21 POPEM  77      34.879  90.514  71.586  1.00  0.00           C
ATOM   2597 8C21 POPEM  77      35.519  89.154  71.836  1.00  0.00           C
ATOM   2601  C33 POPEM  77      33.869  98.994  57.836  1.00  0.00           C
ATOM   2604  C34 POPEM  77      32.389  99.354  57.996  1.00  0.00           C
ATOM   2607  C35 POPEM  77      31.779  99.024  59.376  1.00  0.00           C
ATOM   2610  C36 POPEM  77      31.489  97.534  59.626  1.00  0.00           C
ATOM   2613  C37 POPEM  77      30.649  97.304  60.886  1.00  0.00           C
ATOM   2616  C38 POPEM  77      30.329  95.824  61.156  1.00  0.00           C
ATOM   2619  C39 POPEM  77      30.689  95.344  62.576  1.00  0.00           C
ATOM   2622 0C31 POPEM  77      29.849  96.004  63.686  1.00  0.00           C
ATOM   2625 1C31 POPEM  77      30.099  95.364  65.066  1.00  0.00           C
ATOM   2628 2C31 POPEM  77      29.389  96.124  66.196  1.00  0.00           C
ATOM   2631 3C31 POPEM  77      29.679  95.564  67.606  1.00  0.00           C
ATOM   2634 4C31 POPEM  77      29.179  94.134  67.846  1.00  0.00           C
ATOM   2637 5C31 POPEM  77      29.309  93.724  69.316  1.00  0.00           C
ATOM   2640 6C31 POPEM  77      29.149  92.224  69.556  1.00  0.00           C
ATOM   2644  NH3 POPEN  78      23.589  -1.234  95.096  1.00  0.00           N
ATOM   2648  C12 POPEN  78      24.179   0.084  94.646  1.00  0.00           C
ATOM   2651  C11 POPEN  78      23.479   1.284  95.306  1.00  0.00           C
ATOM   2654  P   POPEN  78      20.899   0.904  94.906  1.00  0.00           P
ATOM   2655  O13 POPEN  78      20.719   0.614  96.336  1.00  0.00           O
ATOM   2656  O14 POPEN  78      19.769   1.614  94.256  1.00  0.00           O
ATOM   2657  O11 POPEN  78      21.139  -0.496  94.206  1.00  0.00           O
ATOM   2658  O12 POPEN  78      22.259   1.644  94.676  1.00  0.00           O
ATOM   2659  C1  POPEN  78      20.409  -0.886  93.046  1.00  0.00           C
ATOM   2662  C2  POPEN  78      21.149  -0.416  91.776  1.00  0.00           C
ATOM   2664  O21 POPEN  78      20.149  -0.266  90.726  1.00  0.00           O
ATOM   2665  C21 POPEN  78      20.359   0.824  89.976  1.00  0.00           C
ATOM   2666  O22 POPEN  78      21.409   1.414  89.866  1.00  0.00           O
ATOM   2667  C22 POPEN  78      19.059   1.204  89.276  1.00  0.00           C
ATOM   2670  C3  POPEN  78      22.279  -1.424  91.456  1.00  0.00           C
ATOM   2673  O31 POPEN  78      23.519  -0.786  91.106  1.00  0.00           O
ATOM   2674  C31 POPEN  78      23.719  -0.606  89.806  1.00  0.00           C
ATOM   2675  O32 POPEN  78      22.969  -0.984  88.916  1.00  0.00           O
ATOM   2676  C32 POPEN  78      25.059   0.134  89.666  1.00  0.00           C
ATOM   2679  C23 POPEN  78      19.119   2.664  88.776  1.00  0.00           C
ATOM   2682  C24 POPEN  78      17.819   3.154  88.126  1.00  0.00           C
ATOM   2685  C25 POPEN  78      17.989   4.554  87.526  1.00  0.00           C
ATOM   2688  C26 POPEN  78      16.649   5.234  87.196  1.00  0.00           C
ATOM   2691  C27 POPEN  78      16.839   6.634  86.596  1.00  0.00           C
ATOM   2694  C28 POPEN  78      15.539   7.454  86.576  1.00  0.00           C
ATOM   2697  C29 POPEN  78      15.759   8.794  85.916  1.00  0.00           C
ATOM   2699 0C21 POPEN  78      15.609   9.084  84.606  1.00  0.00           C
ATOM   2701 1C21 POPEN  78      15.189   8.114  83.536  1.00  0.00           C
ATOM   2704 2C21 POPEN  78      16.329   7.854  82.536  1.00  0.00           C
ATOM   2707 3C21 POPEN  78      15.949   6.764  81.526  1.00  0.00           C
ATOM   2710 4C21 POPEN  78      16.969   6.554  80.406  1.00  0.00           C
ATOM   2713 5C21 POPEN  78      16.849   7.564  79.246  1.00  0.00           C
ATOM   2716 6C21 POPEN  78      17.809   8.764  79.306  1.00  0.00           C
ATOM   2719 7C21 POPEN  78      17.939   9.444  77.936  1.00  0.00           C
ATOM   2722 8C21 POPEN  78      19.059  10.484  77.866  1.00  0.00           C
ATOM   2726  C33 POPEN  78      25.679   0.204  88.256  1.00  0.00           C
ATOM   2729  C34 POPEN  78      27.099   0.794  88.326  1.00  0.00           C
ATOM   2732  C35 POPEN  78      27.849   0.904  86.986  1.00  0.00           C
ATOM   2735  C36 POPEN  78      27.129   1.744  85.926  1.00  0.00           C
ATOM   2738  C37 POPEN  78      27.809   1.674  84.546  1.00  0.00           C
ATOM   2741  C38 POPEN  78      29.139   2.444  84.456  1.00  0.00           C
ATOM   2744  C39 POPEN  78      29.939   2.084  83.196  1.00  0.00           C
ATOM   2747 0C31 POPEN  78      29.259   2.474  81.876  1.00  0.00           C
ATOM   2750 1C31 POPEN  78      29.769   1.664  80.686  1.00  0.00           C
ATOM   2753 2C31 POPEN  78      31.269   1.834  80.366  1.00  0.00           C
ATOM   2756 3C31 POPEN  78      31.629   3.254  79.916  1.00  0.00           C
ATOM   2759 4C31 POPEN  78      32.899   3.304  79.056  1.00  0.00           C
ATOM   2762 5C31 POPEN  78      32.999   4.604  78.236  1.00  0.00           C
ATOM   2765 6C31 POPEN  78      34.149   4.604  77.246  1.00  0.00           C
ATOM   2769  NH3 POPEO  79      18.019  48.094  97.846  1.00  0.00           N
ATOM   2773  C12 POPEO  79      17.939  48.544  96.416  1.00  0.00           C
ATOM   2776  C11 POPEO  79      16.509  48.994  96.116  1.00  0.00           C
ATOM   2779  P   POPEO  79      14.059  48.164  96.006  1.00  0.00           P
ATOM   2780  O13 POPEO  79      13.369  46.864  96.076  1.00  0.00           O
ATOM   2781  O14 POPEO  79      13.639  49.234  96.946  1.00  0.00           O
ATOM   2782  O11 POPEO  79      14.059  48.754  94.526  1.00  0.00           O
ATOM   2783  O12 POPEO  79      15.599  47.904  96.256  1.00  0.00           O
ATOM   2784  C1  POPEO  79      14.029  47.884  93.396  1.00  0.00           C
ATOM   2787  C2  POPEO  79      14.759  48.494  92.166  1.00  0.00           C
ATOM   2789  O21 POPEO  79      14.549  47.604  91.046  1.00  0.00           O
ATOM   2790  C21 POPEO  79      14.539  48.214  89.866  1.00  0.00           C
ATOM   2791  O22 POPEO  79      14.629  49.414  89.696  1.00  0.00           O
ATOM   2792  C22 POPEO  79      14.389  47.164  88.776  1.00  0.00           C
ATOM   2795  C3  POPEO  79      16.279  48.724  92.466  1.00  0.00           C
ATOM   2798  O31 POPEO  79      17.079  48.944  91.286  1.00  0.00           O
ATOM   2799  C31 POPEO  79      17.689  47.874  90.786  1.00  0.00           C
ATOM   2800  O32 POPEO  79      17.589  46.734  91.216  1.00  0.00           O
ATOM   2801  C32 POPEO  79      18.489  48.284  89.546  1.00  0.00           C
ATOM   2804  C23 POPEO  79      15.019  47.594  87.426  1.00  0.00           C
ATOM   2807  C24 POPEO  79      14.739  46.584  86.306  1.00  0.00           C
ATOM   2810  C25 POPEO  79      15.059  47.114  84.886  1.00  0.00           C
ATOM   2813  C26 POPEO  79      16.539  47.434  84.646  1.00  0.00           C
ATOM   2816  C27 POPEO  79      16.819  48.134  83.306  1.00  0.00           C
ATOM   2819  C28 POPEO  79      16.869  47.204  82.066  1.00  0.00           C
ATOM   2822  C29 POPEO  79      15.509  46.954  81.456  1.00  0.00           C
ATOM   2824 0C21 POPEO  79      14.999  47.544  80.356  1.00  0.00           C
ATOM   2826 1C21 POPEO  79      15.709  48.574  79.496  1.00  0.00           C
ATOM   2829 2C21 POPEO  79      15.219  48.634  78.036  1.00  0.00           C
ATOM   2832 3C21 POPEO  79      14.029  49.584  77.786  1.00  0.00           C
ATOM   2835 4C21 POPEO  79      12.639  49.064  78.176  1.00  0.00           C
ATOM   2838 5C21 POPEO  79      12.209  47.814  77.386  1.00  0.00           C
ATOM   2841 6C21 POPEO  79      10.739  47.434  77.586  1.00  0.00           C
ATOM   2844 7C21 POPEO  79       9.759  48.294  76.786  1.00  0.00           C
ATOM   2847 8C21 POPEO  79       8.299  47.844  76.946  1.00  0.00           C
ATOM   2851  C33 POPEO  79      19.089  47.074  88.776  1.00  0.00           C
ATOM   2854  C34 POPEO  79      19.959  47.484  87.586  1.00  0.00           C
ATOM   2857  C35 POPEO  79      20.679  46.294  86.926  1.00  0.00           C
ATOM   2860  C36 POPEO  79      19.759  45.414  86.056  1.00  0.00           C
ATOM   2863  C37 POPEO  79      20.509  44.204  85.486  1.00  0.00           C
ATOM   2866  C38 POPEO  79      19.669  43.344  84.526  1.00  0.00           C
ATOM   2869  C39 POPEO  79      20.029  43.514  83.036  1.00  0.00           C
ATOM   2872 0C31 POPEO  79      21.409  42.924  82.656  1.00  0.00           C
ATOM   2875 1C31 POPEO  79      21.819  43.274  81.216  1.00  0.00           C
ATOM   2878 2C31 POPEO  79      23.309  43.024  80.916  1.00  0.00           C
ATOM   2881 3C31 POPEO  79      23.699  41.544  80.716  1.00  0.00           C
ATOM   2884 4C31 POPEO  79      23.149  40.954  79.416  1.00  0.00           C
ATOM   2887 5C31 POPEO  79      23.799  39.614  79.046  1.00  0.00           C
ATOM   2890 6C31 POPEO  79      23.189  38.964  77.796  1.00  0.00           C
ATOM   2894  NH3 POPEP  80      71.459  98.154  55.696  1.00  0.00           N
ATOM   2898  C12 POPEP  80      72.829  97.704  56.126  1.00  0.00           C
ATOM   2901  C11 POPEP  80      73.059  96.204  55.906  1.00  0.00           C
ATOM   2904  P   POPEP  80      75.679  96.164  55.976  1.00  0.00           P
ATOM   2905  O13 POPEP  80      75.889  97.614  56.186  1.00  0.00           O
ATOM   2906  O14 POPEP  80      75.829  95.634  54.606  1.00  0.00           O
ATOM   2907  O11 POPEP  80      76.649  95.314  56.906  1.00  0.00           O
ATOM   2908  O12 POPEP  80      74.259  95.764  56.546  1.00  0.00           O
ATOM   2909  C1  POPEP  80      76.879  95.714  58.266  1.00  0.00           C
ATOM   2912  C2  POPEP  80      75.819  95.134  59.236  1.00  0.00           C
ATOM   2914  O21 POPEP  80      76.049  95.674  60.546  1.00  0.00           O
ATOM   2915  C21 POPEP  80      75.399  96.794  60.796  1.00  0.00           C
ATOM   2916  O22 POPEP  80      74.809  97.494  60.006  1.00  0.00           O
ATOM   2917  C22 POPEP  80      75.459  97.014  62.306  1.00  0.00           C
ATOM   2920  C3  POPEP  80      75.909  93.574  59.276  1.00  0.00           C
ATOM   2923  O31 POPEP  80      76.009  93.024  60.616  1.00  0.00           O
ATOM   2924  C31 POPEP  80      74.889  92.724  61.236  1.00  0.00           C
ATOM   2925  O32 POPEP  80      73.769  92.914  60.806  1.00  0.00           O
ATOM   2926  C32 POPEP  80      75.219  92.074  62.576  1.00  0.00           C
ATOM   2929  C23 POPEP  80      74.059  96.754  62.876  1.00  0.00           C
ATOM   2932  C24 POPEP  80      74.029  96.724  64.396  1.00  0.00           C
ATOM   2935  C25 POPEP  80      72.589  96.584  64.866  1.00  0.00           C
ATOM   2938  C26 POPEP  80      72.419  96.504  66.386  1.00  0.00           C
ATOM   2941  C27 POPEP  80      71.029  97.004  66.776  1.00  0.00           C
ATOM   2944  C28 POPEP  80      70.679  96.804  68.256  1.00  0.00           C
ATOM   2947  C29 POPEP  80      70.039  95.464  68.516  1.00  0.00           C
ATOM   2949 0C21 POPEP  80      68.949  95.244  69.286  1.00  0.00           C
ATOM   2951 1C21 POPEP  80      68.179  96.284  70.066  1.00  0.00           C
ATOM   2954 2C21 POPEP  80      68.659  96.344  71.526  1.00  0.00           C
ATOM   2957 3C21 POPEP  80      68.049  97.504  72.326  1.00  0.00           C
ATOM   2960 4C21 POPEP  80      68.519  97.534  73.786  1.00  0.00           C
ATOM   2963 5C21 POPEP  80      68.339  98.924  74.436  1.00  0.00           C
ATOM   2966 6C21 POPEP  80      69.009  99.044  75.816  1.00  0.00           C
ATOM   2969 7C21 POPEP  80      69.789 100.364  75.996  1.00  0.00           C
ATOM   2972 8C21 POPEP  80      70.499 100.474  77.356  1.00  0.00           C
ATOM   2976  C33 POPEP  80      75.759  93.094  63.606  1.00  0.00           C
ATOM   2979  C34 POPEP  80      76.369  92.424  64.836  1.00  0.00           C
ATOM   2982  C35 POPEP  80      75.379  91.574  65.656  1.00  0.00           C
ATOM   2985  C36 POPEP  80      74.269  92.404  66.306  1.00  0.00           C
ATOM   2988  C37 POPEP  80      73.509  91.594  67.366  1.00  0.00           C
ATOM   2991  C38 POPEP  80      72.339  92.374  67.966  1.00  0.00           C
ATOM   2994  C39 POPEP  80      71.889  91.854  69.336  1.00  0.00           C
ATOM   2997 0C31 POPEP  80      71.449  90.384  69.366  1.00  0.00           C
ATOM   3000 1C31 POPEP  80      70.989  89.984  70.776  1.00  0.00           C
ATOM   3003 2C31 POPEP  80      70.569  88.514  70.916  1.00  0.00           C
ATOM   3006 3C31 POPEP  80      70.269  88.174  72.376  1.00  0.00           C
ATOM   3009 4C31 POPEP  80      69.679  86.774  72.586  1.00  0.00           C
ATOM   3012 5C31 POPEP  80      69.429  86.474  74.066  1.00  0.00           C
ATOM   3015 6C31 POPEP  80      68.799  85.104  74.326  1.00  0.00           C
ATOM   3019  NH3 POPEQ  81      96.269  55.264  98.876  1.00  0.00           N
ATOM   3023  C12 POPEQ  81      97.159  54.634  97.866  1.00  0.00           C
ATOM   3026  C11 POPEQ  81      96.419  53.514  97.156  1.00  0.00           C
ATOM   3029  P   POPEQ  81      96.199  50.984  97.876  1.00  0.00           P
ATOM   3030  O13 POPEQ  81      97.309  50.724  96.926  1.00  0.00           O
ATOM   3031  O14 POPEQ  81      96.309  50.364  99.216  1.00  0.00           O
ATOM   3032  O11 POPEQ  81      94.809  50.774  97.156  1.00  0.00           O
ATOM   3033  O12 POPEQ  81      96.149  52.524  98.136  1.00  0.00           O
ATOM   3034  C1  POPEQ  81      94.689  51.104  95.766  1.00  0.00           C
ATOM   3037  C2  POPEQ  81      94.739  49.844  94.876  1.00  0.00           C
ATOM   3039  O21 POPEQ  81      95.099  50.254  93.546  1.00  0.00           O
ATOM   3040  C21 POPEQ  81      96.379  50.244  93.266  1.00  0.00           C
ATOM   3041  O22 POPEQ  81      97.269  49.774  93.966  1.00  0.00           O
ATOM   3042  C22 POPEQ  81      96.629  50.824  91.866  1.00  0.00           C
ATOM   3045  C3  POPEQ  81      93.369  49.124  94.816  1.00  0.00           C
ATOM   3048  O31 POPEQ  81      93.439  48.044  93.866  1.00  0.00           O
ATOM   3049  C31 POPEQ  81      92.259  47.524  93.586  1.00  0.00           C
ATOM   3050  O32 POPEQ  81      91.219  47.814  94.136  1.00  0.00           O
ATOM   3051  C32 POPEQ  81      92.339  46.434  92.516  1.00  0.00           C
ATOM   3054  C23 POPEQ  81      95.409  50.764  90.906  1.00  0.00           C
ATOM   3057  C24 POPEQ  81      95.789  51.134  89.466  1.00  0.00           C
ATOM   3060  C25 POPEQ  81      94.829  50.584  88.396  1.00  0.00           C
ATOM   3063  C26 POPEQ  81      93.379  51.084  88.426  1.00  0.00           C
ATOM   3066  C27 POPEQ  81      92.489  50.204  87.516  1.00  0.00           C
ATOM   3069  C28 POPEQ  81      90.979  50.524  87.556  1.00  0.00           C
ATOM   3072  C29 POPEQ  81      90.309  50.124  88.846  1.00  0.00           C
ATOM   3074 0C21 POPEQ  81      89.599  48.994  89.086  1.00  0.00           C
ATOM   3076 1C21 POPEQ  81      89.319  47.874  88.116  1.00  0.00           C
ATOM   3079 2C21 POPEQ  81      87.819  47.494  88.056  1.00  0.00           C
ATOM   3082 3C21 POPEQ  81      86.899  48.644  87.626  1.00  0.00           C
ATOM   3085 4C21 POPEQ  81      85.479  48.164  87.296  1.00  0.00           C
ATOM   3088 5C21 POPEQ  81      84.439  49.294  87.126  1.00  0.00           C
ATOM   3091 6C21 POPEQ  81      84.879  50.404  86.156  1.00  0.00           C
ATOM   3094 7C21 POPEQ  81      83.729  51.364  85.816  1.00  0.00           C
ATOM   3097 8C21 POPEQ  81      84.129  52.524  84.896  1.00  0.00           C
ATOM   3101  C33 POPEQ  81      93.759  46.134  92.016  1.00  0.00           C
ATOM   3104  C34 POPEQ  81      93.759  45.094  90.896  1.00  0.00           C
ATOM   3107  C35 POPEQ  81      93.109  45.604  89.596  1.00  0.00           C
ATOM   3110  C36 POPEQ  81      93.149  44.574  88.466  1.00  0.00           C
ATOM   3113  C37 POPEQ  81      92.669  45.184  87.146  1.00  0.00           C
ATOM   3116  C38 POPEQ  81      92.599  44.144  86.016  1.00  0.00           C
ATOM   3119  C39 POPEQ  81      92.149  44.734  84.666  1.00  0.00           C
ATOM   3122 0C31 POPEQ  81      93.139  45.744  84.066  1.00  0.00           C
ATOM   3125 1C31 POPEQ  81      92.749  47.214  84.276  1.00  0.00           C
ATOM   3128 2C31 POPEQ  81      93.829  48.204  83.816  1.00  0.00           C
ATOM   3131 3C31 POPEQ  81      94.129  48.194  82.306  1.00  0.00           C
ATOM   3134 4C31 POPEQ  81      93.019  48.834  81.456  1.00  0.00           C
ATOM   3137 5C31 POPEQ  81      93.319  48.814  79.956  1.00  0.00           C
ATOM   3140 6C31 POPEQ  81      92.339  49.654  79.136  1.00  0.00           C
ATOM   3144  NH3 POPER  82       6.559  99.974  91.956  1.00  0.00           N
ATOM   3148  C12 POPER  82       5.849  99.784  93.276  1.00  0.00           C
ATOM   3151  C11 POPER  82       6.219 100.884  94.296  1.00  0.00           C
ATOM   3154  P   POPER  82       5.569 103.374  94.806  1.00  0.00           P
ATOM   3155  O13 POPER  82       4.119 103.394  95.086  1.00  0.00           O
ATOM   3156  O14 POPER  82       6.489 103.474  95.956  1.00  0.00           O
ATOM   3157  O11 POPER  82       5.779 104.704  93.996  1.00  0.00           O
ATOM   3158  O12 POPER  82       5.929 102.194  93.786  1.00  0.00           O
ATOM   3159  C1  POPER  82       6.849 104.894  93.086  1.00  0.00           C
ATOM   3162  C2  POPER  82       6.429 106.024  92.136  1.00  0.00           C
ATOM   3164  O21 POPER  82       7.569 106.424  91.356  1.00  0.00           O
ATOM   3165  C21 POPER  82       7.269 106.684  90.096  1.00  0.00           C
ATOM   3166  O22 POPER  82       6.239 106.394  89.526  1.00  0.00           O
ATOM   3167  C22 POPER  82       8.379 107.534  89.486  1.00  0.00           C
ATOM   3170  C3  POPER  82       5.929 107.264  92.906  1.00  0.00           C
ATOM   3173  O31 POPER  82       5.619 108.324  91.976  1.00  0.00           O
ATOM   3174  C31 POPER  82       4.329 108.404  91.626  1.00  0.00           C
ATOM   3175  O32 POPER  82       3.399 107.894  92.236  1.00  0.00           O
ATOM   3176  C32 POPER  82       4.269 109.114  90.276  1.00  0.00           C
ATOM   3179  C23 POPER  82       8.059 107.964  88.046  1.00  0.00           C
ATOM   3182  C24 POPER  82       8.649 109.344  87.716  1.00  0.00           C
ATOM   3185  C25 POPER  82       8.429 109.714  86.246  1.00  0.00           C
ATOM   3188  C26 POPER  82       9.539 109.134  85.376  1.00  0.00           C
ATOM   3191  C27 POPER  82       9.749 109.794  83.996  1.00  0.00           C
ATOM   3194  C28 POPER  82      10.859 110.854  83.996  1.00  0.00           C
ATOM   3197  C29 POPER  82      10.439 112.114  84.716  1.00  0.00           C
ATOM   3199 0C21 POPER  82      10.439 113.354  84.206  1.00  0.00           C
ATOM   3201 1C21 POPER  82      10.879 113.724  82.816  1.00  0.00           C
ATOM   3204 2C21 POPER  82      10.549 115.194  82.476  1.00  0.00           C
ATOM   3207 3C21 POPER  82      11.289 116.214  83.366  1.00  0.00           C
ATOM   3210 4C21 POPER  82      11.049 117.664  82.926  1.00  0.00           C
ATOM   3213 5C21 POPER  82       9.639 118.184  83.236  1.00  0.00           C
ATOM   3216 6C21 POPER  82       9.439 118.614  84.696  1.00  0.00           C
ATOM   3219 7C21 POPER  82       7.939 118.754  85.016  1.00  0.00           C
ATOM   3222 8C21 POPER  82       7.609 119.354  86.386  1.00  0.00           C
ATOM   3226  C33 POPER  82       2.979 109.904  89.986  1.00  0.00           C
ATOM   3229  C34 POPER  82       2.779 110.154  88.486  1.00  0.00           C
ATOM   3232  C35 POPER  82       4.039 110.654  87.746  1.00  0.00           C
ATOM   3235  C36 POPER  82       3.799 110.834  86.236  1.00  0.00           C
ATOM   3238  C37 POPER  82       5.079 110.914  85.416  1.00  0.00           C
ATOM   3241  C38 POPER  82       4.839 111.144  83.916  1.00  0.00           C
ATOM   3244  C39 POPER  82       6.159 111.154  83.136  1.00  0.00           C
ATOM   3247 0C31 POPER  82       6.009 111.584  81.666  1.00  0.00           C
ATOM   3250 1C31 POPER  82       7.359 111.604  80.926  1.00  0.00           C
ATOM   3253 2C31 POPER  82       7.269 111.964  79.436  1.00  0.00           C
ATOM   3256 3C31 POPER  82       6.849 113.414  79.136  1.00  0.00           C
ATOM   3259 4C31 POPER  82       7.909 114.454  79.536  1.00  0.00           C
ATOM   3262 5C31 POPER  82       7.499 115.894  79.206  1.00  0.00           C
ATOM   3265 6C31 POPER  82       8.549 116.934  79.576  1.00  0.00           C
ATOM   3269  NH3 POPES  83     110.219  28.714  51.746  1.00  0.00           N
ATOM   3273  C12 POPES  83     109.199  29.794  51.526  1.00  0.00           C
ATOM   3276  C11 POPES  83     107.789  29.214  51.376  1.00  0.00           C
ATOM   3279  P   POPES  83     106.479  31.464  51.256  1.00  0.00           P
ATOM   3280  O13 POPES  83     107.659  32.294  51.596  1.00  0.00           O
ATOM   3281  O14 POPES  83     105.449  32.064  50.376  1.00  0.00           O
ATOM   3282  O11 POPES  83     105.839  31.014  52.666  1.00  0.00           O
ATOM   3283  O12 POPES  83     106.979  30.104  50.606  1.00  0.00           O
ATOM   3284  C1  POPES  83     106.149  31.864  53.796  1.00  0.00           C
ATOM   3287  C2  POPES  83     105.469  31.444  55.136  1.00  0.00           C
ATOM   3289  O21 POPES  83     105.069  32.594  55.906  1.00  0.00           O
ATOM   3290  C21 POPES  83     105.939  33.374  56.496  1.00  0.00           C
ATOM   3291  O22 POPES  83     107.149  33.414  56.296  1.00  0.00           O
ATOM   3292  C22 POPES  83     105.189  34.244  57.526  1.00  0.00           C
ATOM   3295  C3  POPES  83     106.339  30.424  55.946  1.00  0.00           C
ATOM   3298  O31 POPES  83     106.069  30.444  57.366  1.00  0.00           O
ATOM   3299  C31 POPES  83     105.069  29.674  57.786  1.00  0.00           C
ATOM   3300  O32 POPES  83     104.359  28.984  57.096  1.00  0.00           O
ATOM   3301  C32 POPES  83     105.009  29.844  59.306  1.00  0.00           C
ATOM   3304  C23 POPES  83     105.779  34.144  58.956  1.00  0.00           C
ATOM   3307  C24 POPES  83     104.789  34.564  60.056  1.00  0.00           C
ATOM   3310  C25 POPES  83     105.339  34.264  61.456  1.00  0.00           C
ATOM   3313  C26 POPES  83     104.379  34.584  62.606  1.00  0.00           C
ATOM   3316  C27 POPES  83     104.909  34.014  63.926  1.00  0.00           C
ATOM   3319  C28 POPES  83     103.899  34.094  65.096  1.00  0.00           C
ATOM   3322  C29 POPES  83     103.879  35.434  65.776  1.00  0.00           C
ATOM   3324 0C21 POPES  83     104.469  35.764  66.936  1.00  0.00           C
ATOM   3326 1C21 POPES  83     105.269  34.844  67.836  1.00  0.00           C
ATOM   3329 2C21 POPES  83     104.789  34.944  69.296  1.00  0.00           C
ATOM   3332 3C21 POPES  83     105.519  33.944  70.216  1.00  0.00           C
ATOM   3335 4C21 POPES  83     105.169  34.084  71.706  1.00  0.00           C
ATOM   3338 5C21 POPES  83     103.659  33.974  72.006  1.00  0.00           C
ATOM   3341 6C21 POPES  83     103.349  33.894  73.506  1.00  0.00           C
ATOM   3344 7C21 POPES  83     101.839  33.854  73.776  1.00  0.00           C
ATOM   3347 8C21 POPES  83     101.489  33.554  75.236  1.00  0.00           C
ATOM   3351  C33 POPES  83     105.649  28.664  60.066  1.00  0.00           C
ATOM   3354  C34 POPES  83     106.009  29.014  61.516  1.00  0.00           C
ATOM   3357  C35 POPES  83     106.419  27.794  62.346  1.00  0.00           C
ATOM   3360  C36 POPES  83     107.069  28.194  63.686  1.00  0.00           C
ATOM   3363  C37 POPES  83     106.959  27.124  64.776  1.00  0.00           C
ATOM   3366  C38 POPES  83     107.739  27.544  66.036  1.00  0.00           C
ATOM   3369  C39 POPES  83     107.569  26.604  67.226  1.00  0.00           C
ATOM   3372 0C31 POPES  83     108.429  26.984  68.436  1.00  0.00           C
ATOM   3375 1C31 POPES  83     107.909  26.394  69.756  1.00  0.00           C
ATOM   3378 2C31 POPES  83     108.769  26.804  70.956  1.00  0.00           C
ATOM   3381 3C31 POPES  83     108.209  26.334  72.306  1.00  0.00           C
ATOM   3384 4C31 POPES  83     108.159  24.804  72.446  1.00  0.00           C
ATOM   3387 5C31 POPES  83     107.649  24.344  73.816  1.00  0.00           C
ATOM   3390 6C31 POPES  83     107.629  22.824  73.966  1.00  0.00           C
ATOM   3394  NH3 POPET  84     111.749 121.934 100.216  1.00  0.00           N
ATOM   3398  C12 POPET  84     111.189 120.704 100.856  1.00  0.00           C
ATOM   3401  C11 POPET  84     110.129 120.034  99.976  1.00  0.00           C
ATOM   3404  P   POPET  84     109.599 117.454 100.146  1.00  0.00           P
ATOM   3405  O13 POPET  84     110.889 116.874 100.546  1.00  0.00           O
ATOM   3406  O14 POPET  84     108.369 116.744 100.546  1.00  0.00           O
ATOM   3407  O11 POPET  84     109.529 117.584  98.566  1.00  0.00           O
ATOM   3408  O12 POPET  84     109.509 118.954 100.676  1.00  0.00           O
ATOM   3409  C1  POPET  84     108.389 118.144  97.896  1.00  0.00           C
ATOM   3412  C2  POPET  84     108.799 118.844  96.556  1.00  0.00           C
ATOM   3414  O21 POPET  84     107.629 119.194  95.796  1.00  0.00           O
ATOM   3415  C21 POPET  84     106.929 118.224  95.216  1.00  0.00           C
ATOM   3416  O22 POPET  84     107.189 117.034  95.276  1.00  0.00           O
ATOM   3417  C22 POPET  84     105.709 118.864  94.536  1.00  0.00           C
ATOM   3420  C3  POPET  84     109.859 118.044  95.716  1.00  0.00           C
ATOM   3423  O31 POPET  84     111.249 118.314  96.086  1.00  0.00           O
ATOM   3424  C31 POPET  84     111.749 119.434  95.526  1.00  0.00           C
ATOM   3425  O32 POPET  84     111.079 120.234  94.916  1.00  0.00           O
ATOM   3426  C32 POPET  84     113.239 119.594  95.796  1.00  0.00           C
ATOM   3429  C23 POPET  84     105.169 118.074  93.306  1.00  0.00           C
ATOM   3432  C24 POPET  84     105.949 118.294  91.996  1.00  0.00           C
ATOM   3435  C25 POPET  84     105.799 119.704  91.416  1.00  0.00           C
ATOM   3438  C26 POPET  84     106.549 119.924  90.086  1.00  0.00           C
ATOM   3441  C27 POPET  84     106.669 121.424  89.746  1.00  0.00           C
ATOM   3444  C28 POPET  84     107.359 121.744  88.396  1.00  0.00           C
ATOM   3447  C29 POPET  84     106.439 121.704  87.206  1.00  0.00           C
ATOM   3449 0C21 POPET  84     106.759 121.334  85.946  1.00  0.00           C
ATOM   3451 1C21 POPET  84     108.099 120.884  85.446  1.00  0.00           C
ATOM   3454 2C21 POPET  84     108.729 121.854  84.416  1.00  0.00           C
ATOM   3457 3C21 POPET  84     109.219 123.164  85.046  1.00  0.00           C
ATOM   3460 4C21 POPET  84     110.009 124.014  84.036  1.00  0.00           C
ATOM   3463 5C21 POPET  84     110.849 125.124  84.696  1.00  0.00           C
ATOM   3466 6C21 POPET  84     110.009 126.254  85.326  1.00  0.00           C
ATOM   3469 7C21 POPET  84     110.899 127.294  86.026  1.00  0.00           C
ATOM   3472 8C21 POPET  84     110.119 128.502  86.556  1.00  0.00           C
ATOM   3476  C33 POPET  84     113.969 120.304  94.626  1.00  0.00           C
ATOM   3479  C34 POPET  84     115.449 120.614  94.936  1.00  0.00           C
ATOM   3482  C35 POPET  84     116.239 121.144  93.716  1.00  0.00           C
ATOM   3485  C36 POPET  84     116.519 120.084  92.626  1.00  0.00           C
ATOM   3488  C37 POPET  84     117.089 120.684  91.316  1.00  0.00           C
ATOM   3491  C38 POPET  84     116.459 120.054  90.066  1.00  0.00           C
ATOM   3494  C39 POPET  84     116.759 120.804  88.746  1.00  0.00           C
ATOM   3497 0C31 POPET  84     118.169 120.564  88.176  1.00  0.00           C
ATOM   3500 1C31 POPET  84     118.299 121.144  86.756  1.00  0.00           C
ATOM   3503 2C31 POPET  84     119.609 121.904  86.506  1.00  0.00           C
ATOM   3506 3C31 POPET  84     119.719 122.484  85.086  1.00  0.00           C
ATOM   3509 4C31 POPET  84     120.039 121.424  84.016  1.00  0.00           C
ATOM   3512 5C31 POPET  84     120.379 122.034  82.646  1.00  0.00           C
ATOM   3515 6C31 POPET  84     120.819 120.994  81.616  1.00  0.00           C
ATOM   3519  NH3 POPEU  85      11.939  36.204  55.986  1.00  0.00           N
ATOM   3523  C12 POPEU  85      10.609  36.314  55.336  1.00  0.00           C
ATOM   3526  C11 POPEU  85       9.759  35.074  55.666  1.00  0.00           C
ATOM   3529  P   POPEU  85       7.279  34.364  55.916  1.00  0.00           P
ATOM   3530  O13 POPEU  85       5.979  35.064  56.046  1.00  0.00           O
ATOM   3531  O14 POPEU  85       7.379  33.254  54.956  1.00  0.00           O
ATOM   3532  O11 POPEU  85       7.779  33.884  57.326  1.00  0.00           O
ATOM   3533  O12 POPEU  85       8.389  35.404  55.506  1.00  0.00           O
ATOM   3534  C1  POPEU  85       7.679  32.554  57.816  1.00  0.00           C
ATOM   3537  C2  POPEU  85       6.729  32.554  59.026  1.00  0.00           C
ATOM   3539  O21 POPEU  85       6.909  31.394  59.876  1.00  0.00           O
ATOM   3540  C21 POPEU  85       7.969  31.444  60.656  1.00  0.00           C
ATOM   3541  O22 POPEU  85       8.809  32.324  60.656  1.00  0.00           O
ATOM   3542  C22 POPEU  85       7.969  30.234  61.596  1.00  0.00           C
ATOM   3545  C3  POPEU  85       5.239  32.654  58.576  1.00  0.00           C
ATOM   3548  O31 POPEU  85       4.339  32.244  59.616  1.00  0.00           O
ATOM   3549  C31 POPEU  85       4.389  32.964  60.706  1.00  0.00           C
ATOM   3550  O32 POPEU  85       4.929  34.054  60.846  1.00  0.00           O
ATOM   3551  C32 POPEU  85       3.779  32.144  61.836  1.00  0.00           C
ATOM   3554  C23 POPEU  85       8.279  30.664  63.056  1.00  0.00           C
ATOM   3557  C24 POPEU  85       7.119  30.384  64.026  1.00  0.00           C
ATOM   3560  C25 POPEU  85       7.229  31.214  65.306  1.00  0.00           C
ATOM   3563  C26 POPEU  85       6.309  30.694  66.416  1.00  0.00           C
ATOM   3566  C27 POPEU  85       6.079  31.714  67.536  1.00  0.00           C
ATOM   3569  C28 POPEU  85       5.249  31.114  68.686  1.00  0.00           C
ATOM   3572  C29 POPEU  85       4.849  32.124  69.736  1.00  0.00           C
ATOM   3574 0C21 POPEU  85       3.589  32.474  70.056  1.00  0.00           C
ATOM   3576 1C21 POPEU  85       2.339  31.914  69.416  1.00  0.00           C
ATOM   3579 2C21 POPEU  85       1.049  32.304  70.156  1.00  0.00           C
ATOM   3582 3C21 POPEU  85       0.799  31.494  71.446  1.00  0.00           C
ATOM   3585 4C21 POPEU  85      -0.439  30.574  71.356  1.00  0.00           C
ATOM   3588 5C21 POPEU  85      -0.239  29.374  70.416  1.00  0.00           C
ATOM   3591 6C21 POPEU  85      -1.529  28.564  70.216  1.00  0.00           C
ATOM   3594 7C21 POPEU  85      -1.369  27.444  69.176  1.00  0.00           C
ATOM   3597 8C21 POPEU  85      -2.689  26.924  68.616  1.00  0.00           C
ATOM   3601  C33 POPEU  85       4.039  32.764  63.226  1.00  0.00           C
ATOM   3604  C34 POPEU  85       3.329  32.024  64.376  1.00  0.00           C
ATOM   3607  C35 POPEU  85       1.789  32.054  64.286  1.00  0.00           C
ATOM   3610  C36 POPEU  85       1.109  31.074  65.256  1.00  0.00           C
ATOM   3613  C37 POPEU  85      -0.329  30.744  64.826  1.00  0.00           C
ATOM   3616  C38 POPEU  85      -1.099  29.874  65.826  1.00  0.00           C
ATOM   3619  C39 POPEU  85      -1.559  30.644  67.076  1.00  0.00           C
ATOM   3622 0C31 POPEU  85      -2.739  31.584  66.816  1.00  0.00           C
ATOM   3625 1C31 POPEU  85      -2.909  32.584  67.966  1.00  0.00           C
ATOM   3628 2C31 POPEU  85      -4.159  33.474  67.836  1.00  0.00           C
ATOM   3631 3C31 POPEU  85      -3.989  34.814  68.556  1.00  0.00           C
ATOM   3634 4C31 POPEU  85      -3.429  34.644  69.976  1.00  0.00           C
ATOM   3637 5C31 POPEU  85      -3.199  35.964  70.696  1.00  0.00           C
ATOM   3640 6C31 POPEU  85      -2.499  35.734  72.026  1.00  0.00           C
ATOM   3644  NH3 POPEV  86     120.699  96.924  93.506  1.00  0.00           N
ATOM   3648  C12 POPEV  86     119.409  96.734  94.266  1.00  0.00           C
ATOM   3651  C11 POPEV  86     119.369  95.444  95.126  1.00  0.00           C
ATOM   3654  P   POPEV  86     118.919  92.944  94.296  1.00  0.00           P
ATOM   3655  O13 POPEV  86     119.809  91.814  93.936  1.00  0.00           O
ATOM   3656  O14 POPEV  86     118.079  92.714  95.486  1.00  0.00           O
ATOM   3657  O11 POPEV  86     117.869  93.184  93.156  1.00  0.00           O
ATOM   3658  O12 POPEV  86     119.759  94.284  94.386  1.00  0.00           O
ATOM   3659  C1  POPEV  86     118.159  93.924  91.976  1.00  0.00           C
ATOM   3662  C2  POPEV  86     116.989  93.724  90.976  1.00  0.00           C
ATOM   3664  O21 POPEV  86     117.379  93.654  89.616  1.00  0.00           O
ATOM   3665  C21 POPEV  86     118.029  94.634  89.086  1.00  0.00           C
ATOM   3666  O22 POPEV  86     118.479  95.624  89.646  1.00  0.00           O
ATOM   3667  C22 POPEV  86     118.089  94.314  87.606  1.00  0.00           C
ATOM   3670  C3  POPEV  86     115.719  94.614  91.186  1.00  0.00           C
ATOM   3673  O31 POPEV  86     114.819  94.534  90.056  1.00  0.00           O
ATOM   3674  C31 POPEV  86     114.309  93.324  89.826  1.00  0.00           C
ATOM   3675  O32 POPEV  86     114.369  92.374  90.576  1.00  0.00           O
ATOM   3676  C32 POPEV  86     113.689  93.324  88.426  1.00  0.00           C
ATOM   3679  C23 POPEV  86     119.269  95.024  86.916  1.00  0.00           C
ATOM   3682  C24 POPEV  86     119.269  94.774  85.406  1.00  0.00           C
ATOM   3685  C25 POPEV  86     117.989  95.304  84.756  1.00  0.00           C
ATOM   3688  C26 POPEV  86     118.079  95.434  83.246  1.00  0.00           C
ATOM   3691  C27 POPEV  86     116.729  95.824  82.646  1.00  0.00           C
ATOM   3694  C28 POPEV  86     116.809  96.054  81.126  1.00  0.00           C
ATOM   3697  C29 POPEV  86     115.429  96.054  80.526  1.00  0.00           C
ATOM   3699 0C21 POPEV  86     114.609  97.114  80.376  1.00  0.00           C
ATOM   3701 1C21 POPEV  86     114.869  98.554  80.746  1.00  0.00           C
ATOM   3704 2C21 POPEV  86     114.529  99.494  79.556  1.00  0.00           C
ATOM   3707 3C21 POPEV  86     114.229 100.944  79.966  1.00  0.00           C
ATOM   3710 4C21 POPEV  86     115.459 101.854  80.086  1.00  0.00           C
ATOM   3713 5C21 POPEV  86     115.059 103.304  80.426  1.00  0.00           C
ATOM   3716 6C21 POPEV  86     116.259 104.244  80.656  1.00  0.00           C
ATOM   3719 7C21 POPEV  86     115.869 105.514  81.426  1.00  0.00           C
ATOM   3722 8C21 POPEV  86     117.049 106.414  81.766  1.00  0.00           C
ATOM   3726  C33 POPEV  86     114.239  92.214  87.486  1.00  0.00           C
ATOM   3729  C34 POPEV  86     114.439  92.724  86.056  1.00  0.00           C
ATOM   3732  C35 POPEV  86     114.719  91.634  85.006  1.00  0.00           C
ATOM   3735  C36 POPEV  86     114.969  92.254  83.616  1.00  0.00           C
ATOM   3738  C37 POPEV  86     115.229  91.234  82.496  1.00  0.00           C
ATOM   3741  C38 POPEV  86     115.639  91.914  81.166  1.00  0.00           C
ATOM   3744  C39 POPEV  86     116.289  90.964  80.156  1.00  0.00           C
ATOM   3747 0C31 POPEV  86     115.289  90.094  79.356  1.00  0.00           C
ATOM   3750 1C31 POPEV  86     115.999  89.044  78.476  1.00  0.00           C
ATOM   3753 2C31 POPEV  86     115.009  88.164  77.706  1.00  0.00           C
ATOM   3756 3C31 POPEV  86     115.679  87.004  76.936  1.00  0.00           C
ATOM   3759 4C31 POPEV  86     116.079  87.364  75.496  1.00  0.00           C
ATOM   3762 5C31 POPEV  86     116.629  86.154  74.726  1.00  0.00           C
ATOM   3765 6C31 POPEV  86     116.919  86.454  73.256  1.00  0.00           C
ATOM   3769  NH3 POPEW  87      51.299  55.884  99.186  1.00  0.00           N
ATOM   3773  C12 POPEW  87      52.769  55.644  99.346  1.00  0.00           C
ATOM   3776  C11 POPEW  87      53.129  54.154  99.146  1.00  0.00           C
ATOM   3779  P   POPEW  87      55.089  52.454  99.246  1.00  0.00           P
ATOM   3780  O13 POPEW  87      56.369  52.414  99.986  1.00  0.00           O
ATOM   3781  O14 POPEW  87      53.999  51.524  99.596  1.00  0.00           O
ATOM   3782  O11 POPEW  87      55.339  52.254  97.706  1.00  0.00           O
ATOM   3783  O12 POPEW  87      54.539  53.954  99.286  1.00  0.00           O
ATOM   3784  C1  POPEW  87      56.659  52.294  97.156  1.00  0.00           C
ATOM   3787  C2  POPEW  87      56.719  51.524  95.806  1.00  0.00           C
ATOM   3789  O21 POPEW  87      55.869  52.174  94.846  1.00  0.00           O
ATOM   3790  C21 POPEW  87      54.639  51.794  94.556  1.00  0.00           C
ATOM   3791  O22 POPEW  87      53.939  51.024  95.186  1.00  0.00           O
ATOM   3792  C22 POPEW  87      54.219  52.614  93.326  1.00  0.00           C
ATOM   3795  C3  POPEW  87      56.519  49.994  95.946  1.00  0.00           C
ATOM   3798  O31 POPEW  87      56.439  49.374  94.636  1.00  0.00           O
ATOM   3799  C31 POPEW  87      57.569  48.894  94.136  1.00  0.00           C
ATOM   3800  O32 POPEW  87      58.619  48.764  94.746  1.00  0.00           O
ATOM   3801  C32 POPEW  87      57.439  48.744  92.636  1.00  0.00           C
ATOM   3804  C23 POPEW  87      53.349  51.854  92.286  1.00  0.00           C
ATOM   3807  C24 POPEW  87      52.799  52.824  91.226  1.00  0.00           C
ATOM   3810  C25 POPEW  87      52.199  52.164  89.966  1.00  0.00           C
ATOM   3813  C26 POPEW  87      53.269  51.674  88.966  1.00  0.00           C
ATOM   3816  C27 POPEW  87      52.849  51.794  87.486  1.00  0.00           C
ATOM   3819  C28 POPEW  87      54.039  51.764  86.506  1.00  0.00           C
ATOM   3822  C29 POPEW  87      54.679  50.394  86.376  1.00  0.00           C
ATOM   3824 0C21 POPEW  87      55.219  49.884  85.256  1.00  0.00           C
ATOM   3826 1C21 POPEW  87      55.319  50.614  83.936  1.00  0.00           C
ATOM   3829 2C21 POPEW  87      55.989  49.814  82.806  1.00  0.00           C
ATOM   3832 3C21 POPEW  87      57.439  49.384  83.086  1.00  0.00           C
ATOM   3835 4C21 POPEW  87      58.199  49.054  81.796  1.00  0.00           C
ATOM   3838 5C21 POPEW  87      59.599  48.474  82.046  1.00  0.00           C
ATOM   3841 6C21 POPEW  87      60.489  48.534  80.806  1.00  0.00           C
ATOM   3844 7C21 POPEW  87      61.889  47.944  81.046  1.00  0.00           C
ATOM   3847 8C21 POPEW  87      62.909  48.324  79.966  1.00  0.00           C
ATOM   3851  C33 POPEW  87      56.919  50.054  91.996  1.00  0.00           C
ATOM   3854  C34 POPEW  87      57.549  50.374  90.636  1.00  0.00           C
ATOM   3857  C35 POPEW  87      57.019  51.704  90.096  1.00  0.00           C
ATOM   3860  C36 POPEW  87      57.599  52.084  88.726  1.00  0.00           C
ATOM   3863  C37 POPEW  87      59.059  52.554  88.846  1.00  0.00           C
ATOM   3866  C38 POPEW  87      59.639  53.064  87.526  1.00  0.00           C
ATOM   3869  C39 POPEW  87      60.989  53.734  87.766  1.00  0.00           C
ATOM   3872 0C31 POPEW  87      61.689  54.204  86.486  1.00  0.00           C
ATOM   3875 1C31 POPEW  87      62.849  55.154  86.806  1.00  0.00           C
ATOM   3878 2C31 POPEW  87      63.689  55.524  85.576  1.00  0.00           C
ATOM   3881 3C31 POPEW  87      64.789  54.514  85.246  1.00  0.00           C
ATOM   3884 4C31 POPEW  87      65.969  54.524  86.226  1.00  0.00           C
ATOM   3887 5C31 POPEW  87      67.029  53.484  85.846  1.00  0.00           C
ATOM   3890 6C31 POPEW  87      68.289  53.514  86.726  1.00  0.00           C
ATOM   3894  NH3 POPEX  88      11.539  12.874  98.126  1.00  0.00           N
ATOM   3898  C12 POPEX  88      12.909  12.414  98.506  1.00  0.00           C
ATOM   3901  C11 POPEX  88      13.329  11.204  97.676  1.00  0.00           C
ATOM   3904  P   POPEX  88      15.149   9.344  98.026  1.00  0.00           P
ATOM   3905  O13 POPEX  88      16.529   9.344  97.496  1.00  0.00           O
ATOM   3906  O14 POPEX  88      14.909   8.724  99.346  1.00  0.00           O
ATOM   3907  O11 POPEX  88      14.169   8.724  96.926  1.00  0.00           O
ATOM   3908  O12 POPEX  88      14.639  10.834  98.096  1.00  0.00           O
ATOM   3909  C1  POPEX  88      14.639   7.744  95.986  1.00  0.00           C
ATOM   3912  C2  POPEX  88      14.489   8.244  94.516  1.00  0.00           C
ATOM   3914  O21 POPEX  88      14.019   7.114  93.756  1.00  0.00           O
ATOM   3915  C21 POPEX  88      13.159   7.394  92.766  1.00  0.00           C
ATOM   3916  O22 POPEX  88      12.859   8.514  92.386  1.00  0.00           O
ATOM   3917  C22 POPEX  88      12.549   6.114  92.226  1.00  0.00           C
ATOM   3920  C3  POPEX  88      15.849   8.804  93.986  1.00  0.00           C
ATOM   3923  O31 POPEX  88      15.729   9.694  92.856  1.00  0.00           O
ATOM   3924  C31 POPEX  88      15.819   9.094  91.666  1.00  0.00           C
ATOM   3925  O32 POPEX  88      15.859   7.884  91.486  1.00  0.00           O
ATOM   3926  C32 POPEX  88      15.799  10.134  90.546  1.00  0.00           C
ATOM   3929  C23 POPEX  88      13.189   5.624  90.906  1.00  0.00           C
ATOM   3932  C24 POPEX  88      12.479   4.344  90.416  1.00  0.00           C
ATOM   3935  C25 POPEX  88      13.259   3.534  89.376  1.00  0.00           C
ATOM   3938  C26 POPEX  88      12.979   3.914  87.916  1.00  0.00           C
ATOM   3941  C27 POPEX  88      13.539   2.844  86.946  1.00  0.00           C
ATOM   3944  C28 POPEX  88      13.189   3.134  85.476  1.00  0.00           C
ATOM   3947  C29 POPEX  88      13.569   1.984  84.566  1.00  0.00           C
ATOM   3949 0C21 POPEX  88      14.489   1.994  83.586  1.00  0.00           C
ATOM   3951 1C21 POPEX  88      15.399   3.134  83.196  1.00  0.00           C
ATOM   3954 2C21 POPEX  88      16.849   2.684  82.926  1.00  0.00           C
ATOM   3957 3C21 POPEX  88      17.549   2.054  84.136  1.00  0.00           C
ATOM   3960 4C21 POPEX  88      19.019   1.734  83.876  1.00  0.00           C
ATOM   3963 5C21 POPEX  88      19.669   0.924  85.006  1.00  0.00           C
ATOM   3966 6C21 POPEX  88      21.159   0.664  84.756  1.00  0.00           C
ATOM   3969 7C21 POPEX  88      21.819  -0.226  85.826  1.00  0.00           C
ATOM   3972 8C21 POPEX  88      23.289  -0.496  85.536  1.00  0.00           C
ATOM   3976  C33 POPEX  88      14.839  11.304  90.886  1.00  0.00           C
ATOM   3979  C34 POPEX  88      14.429  12.154  89.676  1.00  0.00           C
ATOM   3982  C35 POPEX  88      13.579  11.394  88.666  1.00  0.00           C
ATOM   3985  C36 POPEX  88      12.979  12.304  87.586  1.00  0.00           C
ATOM   3988  C37 POPEX  88      12.819  11.574  86.246  1.00  0.00           C
ATOM   3991  C38 POPEX  88      12.399  12.474  85.076  1.00  0.00           C
ATOM   3994  C39 POPEX  88      12.399  11.704  83.756  1.00  0.00           C
ATOM   3997 0C31 POPEX  88      12.129  12.584  82.526  1.00  0.00           C
ATOM   4000 1C31 POPEX  88      12.219  11.764  81.226  1.00  0.00           C
ATOM   4003 2C31 POPEX  88      12.279  12.634  79.956  1.00  0.00           C
ATOM   4006 3C31 POPEX  88      11.009  13.454  79.656  1.00  0.00           C
ATOM   4009 4C31 POPEX  88       9.839  12.594  79.156  1.00  0.00           C
ATOM   4012 5C31 POPEX  88       8.669  13.454  78.656  1.00  0.00           C
ATOM   4015 6C31 POPEX  88       7.579  12.624  77.966  1.00  0.00           C
ATOM   4019  NH3 POPEY  89      37.239 117.124  54.386  1.00  0.00           N
ATOM   4023  C12 POPEY  89      37.449 115.694  54.796  1.00  0.00           C
ATOM   4026  C11 POPEY  89      36.379 114.774  54.176  1.00  0.00           C
ATOM   4029  P   POPEY  89      33.909 113.974  54.376  1.00  0.00           P
ATOM   4030  O13 POPEY  89      32.639 114.564  54.866  1.00  0.00           O
ATOM   4031  O14 POPEY  89      33.989 113.744  52.916  1.00  0.00           O
ATOM   4032  O11 POPEY  89      34.309 112.644  55.146  1.00  0.00           O
ATOM   4033  O12 POPEY  89      35.119 114.904  54.836  1.00  0.00           O
ATOM   4034  C1  POPEY  89      34.049 112.384  56.526  1.00  0.00           C
ATOM   4037  C2  POPEY  89      35.169 111.544  57.196  1.00  0.00           C
ATOM   4039  O21 POPEY  89      34.769 111.374  58.566  1.00  0.00           O
ATOM   4040  C21 POPEY  89      35.129 110.304  59.246  1.00  0.00           C
ATOM   4041  O22 POPEY  89      35.849 109.414  58.846  1.00  0.00           O
ATOM   4042  C22 POPEY  89      34.489 110.414  60.636  1.00  0.00           C
ATOM   4045  C3  POPEY  89      36.519 112.314  57.066  1.00  0.00           C
ATOM   4048  O31 POPEY  89      37.649 111.614  57.616  1.00  0.00           O
ATOM   4049  C31 POPEY  89      38.789 112.304  57.436  1.00  0.00           C
ATOM   4050  O32 POPEY  89      38.839 113.404  56.896  1.00  0.00           O
ATOM   4051  C32 POPEY  89      39.979 111.524  57.966  1.00  0.00           C
ATOM   4054  C23 POPEY  89      33.919 109.144  61.286  1.00  0.00           C
ATOM   4057  C24 POPEY  89      32.999 109.554  62.446  1.00  0.00           C
ATOM   4060  C25 POPEY  89      32.259 108.394  63.116  1.00  0.00           C
ATOM   4063  C26 POPEY  89      33.049 107.794  64.276  1.00  0.00           C
ATOM   4066  C27 POPEY  89      32.229 106.774  65.086  1.00  0.00           C
ATOM   4069  C28 POPEY  89      33.019 106.114  66.236  1.00  0.00           C
ATOM   4072  C29 POPEY  89      33.489 107.114  67.266  1.00  0.00           C
ATOM   4074 0C21 POPEY  89      33.199 107.134  68.586  1.00  0.00           C
ATOM   4076 1C21 POPEY  89      32.319 106.164  69.326  1.00  0.00           C
ATOM   4079 2C21 POPEY  89      31.459 106.824  70.416  1.00  0.00           C
ATOM   4082 3C21 POPEY  89      32.259 107.314  71.636  1.00  0.00           C
ATOM   4085 4C21 POPEY  89      31.349 107.854  72.756  1.00  0.00           C
ATOM   4088 5C21 POPEY  89      32.149 108.304  73.986  1.00  0.00           C
ATOM   4091 6C21 POPEY  89      31.259 108.924  75.076  1.00  0.00           C
ATOM   4094 7C21 POPEY  89      32.049 109.284  76.336  1.00  0.00           C
ATOM   4097 8C21 POPEY  89      31.199 109.974  77.406  1.00  0.00           C
ATOM   4101  C33 POPEY  89      40.839 112.374  58.936  1.00  0.00           C
ATOM   4104  C34 POPEY  89      42.229 112.764  58.446  1.00  0.00           C
ATOM   4107  C35 POPEY  89      43.329 112.524  59.496  1.00  0.00           C
ATOM   4110  C36 POPEY  89      43.079 113.224  60.846  1.00  0.00           C
ATOM   4113  C37 POPEY  89      44.209 112.974  61.866  1.00  0.00           C
ATOM   4116  C38 POPEY  89      43.969 113.664  63.216  1.00  0.00           C
ATOM   4119  C39 POPEY  89      43.279 112.804  64.306  1.00  0.00           C
ATOM   4122 0C31 POPEY  89      43.329 113.524  65.666  1.00  0.00           C
ATOM   4125 1C31 POPEY  89      42.809 112.724  66.866  1.00  0.00           C
ATOM   4128 2C31 POPEY  89      43.189 113.404  68.196  1.00  0.00           C
ATOM   4131 3C31 POPEY  89      42.579 112.764  69.446  1.00  0.00           C
ATOM   4134 4C31 POPEY  89      43.149 113.364  70.736  1.00  0.00           C
ATOM   4137 5C31 POPEY  89      42.549 112.744  72.006  1.00  0.00           C
ATOM   4140 6C31 POPEY  89      43.309 113.134  73.276  1.00  0.00           C
ATOM   4144  NH3 POPEZ  90      69.229 115.444  56.836  1.00  0.00           N
ATOM   4148  C12 POPEZ  90      70.429 114.514  56.996  1.00  0.00           C
ATOM   4151  C11 POPEZ  90      70.359 113.214  56.176  1.00  0.00           C
ATOM   4154  P   POPEZ  90      72.459 111.864  57.116  1.00  0.00           P
ATOM   4155  O13 POPEZ  90      73.659 112.634  57.506  1.00  0.00           O
ATOM   4156  O14 POPEZ  90      72.709 110.454  56.716  1.00  0.00           O
ATOM   4157  O11 POPEZ  90      71.439 111.924  58.326  1.00  0.00           O
ATOM   4158  O12 POPEZ  90      71.669 112.654  55.976  1.00  0.00           O
ATOM   4159  C1  POPEZ  90      71.369 111.064  59.446  1.00  0.00           C
ATOM   4162  C2  POPEZ  90      71.709 111.784  60.806  1.00  0.00           C
ATOM   4164  O21 POPEZ  90      70.709 112.744  61.226  1.00  0.00           O
ATOM   4165  C21 POPEZ  90      69.639 112.214  61.806  1.00  0.00           C
ATOM   4166  O22 POPEZ  90      69.369 111.024  61.806  1.00  0.00           O
ATOM   4167  C22 POPEZ  90      68.839 113.274  62.566  1.00  0.00           C
ATOM   4170  C3  POPEZ  90      73.119 112.454  60.756  1.00  0.00           C
ATOM   4173  O31 POPEZ  90      73.589 112.794  62.076  1.00  0.00           O
ATOM   4174  C31 POPEZ  90      74.679 113.554  62.096  1.00  0.00           C
ATOM   4175  O32 POPEZ  90      75.369 113.804  61.126  1.00  0.00           O
ATOM   4176  C32 POPEZ  90      74.949 114.034  63.546  1.00  0.00           C
ATOM   4179  C23 POPEZ  90      69.249 113.314  64.056  1.00  0.00           C
ATOM   4182  C24 POPEZ  90      68.379 114.214  64.956  1.00  0.00           C
ATOM   4185  C25 POPEZ  90      69.239 114.944  66.006  1.00  0.00           C
ATOM   4188  C26 POPEZ  90      68.489 115.414  67.266  1.00  0.00           C
ATOM   4191  C27 POPEZ  90      69.429 116.264  68.146  1.00  0.00           C
ATOM   4194  C28 POPEZ  90      68.989 116.414  69.616  1.00  0.00           C
ATOM   4197  C29 POPEZ  90      70.089 117.144  70.356  1.00  0.00           C
ATOM   4199 0C21 POPEZ  90      70.029 118.024  71.376  1.00  0.00           C
ATOM   4201 1C21 POPEZ  90      68.849 118.534  72.156  1.00  0.00           C
ATOM   4204 2C21 POPEZ  90      69.109 118.584  73.686  1.00  0.00           C
ATOM   4207 3C21 POPEZ  90      70.409 119.314  74.066  1.00  0.00           C
ATOM   4210 4C21 POPEZ  90      70.569 119.614  75.566  1.00  0.00           C
ATOM   4213 5C21 POPEZ  90      71.909 120.304  75.826  1.00  0.00           C
ATOM   4216 6C21 POPEZ  90      72.179 120.634  77.296  1.00  0.00           C
ATOM   4219 7C21 POPEZ  90      73.619 121.144  77.486  1.00  0.00           C
ATOM   4222 8C21 POPEZ  90      73.939 121.524  78.926  1.00  0.00           C
ATOM   4226  C33 POPEZ  90      74.119 113.314  64.656  1.00  0.00           C
ATOM   4229  C34 POPEZ  90      74.209 113.964  66.046  1.00  0.00           C
ATOM   4232  C35 POPEZ  90      73.299 113.264  67.066  1.00  0.00           C
ATOM   4235  C36 POPEZ  90      73.239 113.834  68.486  1.00  0.00           C
ATOM   4238  C37 POPEZ  90      72.229 113.034  69.336  1.00  0.00           C
ATOM   4241  C38 POPEZ  90      72.439 113.064  70.856  1.00  0.00           C
ATOM   4244  C39 POPEZ  90      71.949 114.344  71.556  1.00  0.00           C
ATOM   4247 0C31 POPEZ  90      71.569 114.074  73.016  1.00  0.00           C
ATOM   4250 1C31 POPEZ  90      71.029 115.314  73.736  1.00  0.00           C
ATOM   4253 2C31 POPEZ  90      70.309 115.024  75.066  1.00  0.00           C
ATOM   4256 3C31 POPEZ  90      71.059 114.044  75.986  1.00  0.00           C
ATOM   4259 4C31 POPEZ  90      70.449 113.944  77.396  1.00  0.00           C
ATOM   4262 5C31 POPEZ  90      70.889 112.664  78.116  1.00  0.00           C
ATOM   4265 6C31 POPEZ  90      70.589 112.654  79.616  1.00  0.00           C
ATOM   4269  NH3 POPEa  91      59.159 126.454 100.776  1.00  0.00           N
ATOM   4273  C12 POPEa  91      58.999 125.184 101.566  1.00  0.00           C
ATOM   4276  C11 POPEa  91      60.239 124.294 101.466  1.00  0.00           C
ATOM   4279  P   POPEa  91      61.339 122.254 102.596  1.00  0.00           P
ATOM   4280  O13 POPEa  91      61.899 122.674 103.896  1.00  0.00           O
ATOM   4281  O14 POPEa  91      62.299 122.354 101.476  1.00  0.00           O
ATOM   4282  O11 POPEa  91      60.839 120.764 102.736  1.00  0.00           O
ATOM   4283  O12 POPEa  91      60.069 123.144 102.306  1.00  0.00           O
ATOM   4284  C1  POPEa  91      59.699 120.294 102.016  1.00  0.00           C
ATOM   4287  C2  POPEa  91      60.139 119.684 100.676  1.00  0.00           C
ATOM   4289  O21 POPEa  91      58.969 119.214  99.976  1.00  0.00           O
ATOM   4290  C21 POPEa  91      58.339 120.154  99.296  1.00  0.00           C
ATOM   4291  O22 POPEa  91      58.579 121.344  99.306  1.00  0.00           O
ATOM   4292  C22 POPEa  91      57.249 119.484  98.456  1.00  0.00           C
ATOM   4295  C3  POPEa  91      61.109 118.484 100.886  1.00  0.00           C
ATOM   4298  O31 POPEa  91      61.149 117.654  99.706  1.00  0.00           O
ATOM   4299  C31 POPEa  91      61.929 118.124  98.736  1.00  0.00           C
ATOM   4300  O32 POPEa  91      62.789 118.964  98.876  1.00  0.00           O
ATOM   4301  C32 POPEa  91      61.479 117.494  97.426  1.00  0.00           C
ATOM   4304  C23 POPEa  91      57.049 120.214  97.116  1.00  0.00           C
ATOM   4307  C24 POPEa  91      55.899 119.584  96.326  1.00  0.00           C
ATOM   4310  C25 POPEa  91      55.559 120.314  95.016  1.00  0.00           C
ATOM   4313  C26 POPEa  91      56.739 120.464  94.036  1.00  0.00           C
ATOM   4316  C27 POPEa  91      56.269 121.064  92.706  1.00  0.00           C
ATOM   4319  C28 POPEa  91      57.399 121.284  91.686  1.00  0.00           C
ATOM   4322  C29 POPEa  91      58.059 122.644  91.776  1.00  0.00           C
ATOM   4324 0C21 POPEa  91      58.299 123.484  90.756  1.00  0.00           C
ATOM   4326 1C21 POPEa  91      58.009 123.214  89.296  1.00  0.00           C
ATOM   4329 2C21 POPEa  91      58.969 123.894  88.306  1.00  0.00           C
ATOM   4332 3C21 POPEa  91      60.409 123.344  88.296  1.00  0.00           C
ATOM   4335 4C21 POPEa  91      61.329 123.984  89.346  1.00  0.00           C
ATOM   4338 5C21 POPEa  91      62.749 123.434  89.256  1.00  0.00           C
ATOM   4341 6C21 POPEa  91      63.649 123.974  90.376  1.00  0.00           C
ATOM   4344 7C21 POPEa  91      65.009 123.274  90.406  1.00  0.00           C
ATOM   4347 8C21 POPEa  91      65.869 123.704  91.586  1.00  0.00           C
ATOM   4351  C33 POPEa  91      62.659 117.094  96.496  1.00  0.00           C
ATOM   4354  C34 POPEa  91      62.149 116.674  95.116  1.00  0.00           C
ATOM   4357  C35 POPEa  91      61.669 117.864  94.256  1.00  0.00           C
ATOM   4360  C36 POPEa  91      62.699 118.314  93.216  1.00  0.00           C
ATOM   4363  C37 POPEa  91      62.369 119.684  92.606  1.00  0.00           C
ATOM   4366  C38 POPEa  91      61.029 119.784  91.866  1.00  0.00           C
ATOM   4369  C39 POPEa  91      61.069 119.104  90.496  1.00  0.00           C
ATOM   4372 0C31 POPEa  91      59.669 118.844  89.896  1.00  0.00           C
ATOM   4375 1C31 POPEa  91      59.769 118.024  88.606  1.00  0.00           C
ATOM   4378 2C31 POPEa  91      58.429 117.674  87.936  1.00  0.00           C
ATOM   4381 3C31 POPEa  91      57.549 116.744  88.776  1.00  0.00           C
ATOM   4384 4C31 POPEa  91      56.399 116.134  87.966  1.00  0.00           C
ATOM   4387 5C31 POPEa  91      55.509 115.204  88.796  1.00  0.00           C
ATOM   4390 6C31 POPEa  91      54.329 114.634  88.006  1.00  0.00           C
ATOM   4394  NH3 POPEb  92      73.899 106.714  96.836  1.00  0.00           N
ATOM   4398  C12 POPEb  92      72.919 107.834  96.636  1.00  0.00           C
ATOM   4401  C11 POPEb  92      71.619 107.634  97.416  1.00  0.00           C
ATOM   4404  P   POPEb  92      69.389 109.054  97.686  1.00  0.00           P
ATOM   4405  O13 POPEb  92      69.019 107.974  98.606  1.00  0.00           O
ATOM   4406  O14 POPEb  92      69.339 110.444  98.196  1.00  0.00           O
ATOM   4407  O11 POPEb  92      68.539 108.994  96.346  1.00  0.00           O
ATOM   4408  O12 POPEb  92      70.859 108.814  97.196  1.00  0.00           O
ATOM   4409  C1  POPEb  92      68.729 108.024  95.306  1.00  0.00           C
ATOM   4412  C2  POPEb  92      69.609 108.534  94.116  1.00  0.00           C
ATOM   4414  O21 POPEb  92      70.769 107.684  93.936  1.00  0.00           O
ATOM   4415  C21 POPEb  92      70.589 106.654  93.116  1.00  0.00           C
ATOM   4416  O22 POPEb  92      69.559 106.404  92.526  1.00  0.00           O
ATOM   4417  C22 POPEb  92      71.869 105.804  93.046  1.00  0.00           C
ATOM   4420  C3  POPEb  92      70.089 110.004  94.326  1.00  0.00           C
ATOM   4423  O31 POPEb  92      70.719 110.554  93.146  1.00  0.00           O
ATOM   4424  C31 POPEb  92      71.209 111.784  93.376  1.00  0.00           C
ATOM   4425  O32 POPEb  92      71.179 112.364  94.446  1.00  0.00           O
ATOM   4426  C32 POPEb  92      71.709 112.444  92.096  1.00  0.00           C
ATOM   4429  C23 POPEb  92      71.769 104.574  92.116  1.00  0.00           C
ATOM   4432  C24 POPEb  92      71.929 104.824  90.596  1.00  0.00           C
ATOM   4435  C25 POPEb  92      72.079 103.474  89.866  1.00  0.00           C
ATOM   4438  C26 POPEb  92      72.259 103.534  88.346  1.00  0.00           C
ATOM   4441  C27 POPEb  92      72.469 102.114  87.776  1.00  0.00           C
ATOM   4444  C28 POPEb  92      72.429 101.994  86.236  1.00  0.00           C
ATOM   4447  C29 POPEb  92      73.589 102.624  85.516  1.00  0.00           C
ATOM   4449 0C21 POPEb  92      74.029 102.274  84.286  1.00  0.00           C
ATOM   4451 1C21 POPEb  92      73.429 101.214  83.386  1.00  0.00           C
ATOM   4454 2C21 POPEb  92      74.459 100.224  82.806  1.00  0.00           C
ATOM   4457 3C21 POPEb  92      73.769  99.074  82.046  1.00  0.00           C
ATOM   4460 4C21 POPEb  92      74.759  98.074  81.436  1.00  0.00           C
ATOM   4463 5C21 POPEb  92      74.089  96.824  80.836  1.00  0.00           C
ATOM   4466 6C21 POPEb  92      73.239  97.104  79.586  1.00  0.00           C
ATOM   4469 7C21 POPEb  92      72.569  95.844  79.036  1.00  0.00           C
ATOM   4472 8C21 POPEb  92      71.739  96.094  77.776  1.00  0.00           C
ATOM   4476  C33 POPEb  92      72.469 111.484  91.166  1.00  0.00           C
ATOM   4479  C34 POPEb  92      72.729 112.044  89.766  1.00  0.00           C
ATOM   4482  C35 POPEb  92      71.429 112.144  88.976  1.00  0.00           C
ATOM   4485  C36 POPEb  92      71.649 112.344  87.486  1.00  0.00           C
ATOM   4488  C37 POPEb  92      70.309 112.564  86.766  1.00  0.00           C
ATOM   4491  C38 POPEb  92      70.459 112.644  85.246  1.00  0.00           C
ATOM   4494  C39 POPEb  92      71.159 113.934  84.786  1.00  0.00           C
ATOM   4497 0C31 POPEb  92      71.999 113.714  83.516  1.00  0.00           C
ATOM   4500 1C31 POPEb  92      72.809 114.954  83.116  1.00  0.00           C
ATOM   4503 2C31 POPEb  92      74.129 114.594  82.426  1.00  0.00           C
ATOM   4506 3C31 POPEb  92      73.959 113.734  81.166  1.00  0.00           C
ATOM   4509 4C31 POPEb  92      75.309 113.284  80.596  1.00  0.00           C
ATOM   4512 5C31 POPEb  92      75.149 112.404  79.356  1.00  0.00           C
ATOM   4515 6C31 POPEb  92      76.489 111.894  78.826  1.00  0.00           C
ATOM   4519  NH3 POPEc  93      79.809  -1.564  57.016  1.00  0.00           N
ATOM   4523  C12 POPEc  93      80.839  -0.626  56.476  1.00  0.00           C
ATOM   4526  C11 POPEc  93      80.579   0.764  57.066  1.00  0.00           C
ATOM   4529  P   POPEc  93      81.799   3.004  57.526  1.00  0.00           P
ATOM   4530  O13 POPEc  93      82.529   3.954  56.676  1.00  0.00           O
ATOM   4531  O14 POPEc  93      80.529   3.444  58.156  1.00  0.00           O
ATOM   4532  O11 POPEc  93      82.779   2.514  58.646  1.00  0.00           O
ATOM   4533  O12 POPEc  93      81.609   1.664  56.696  1.00  0.00           O
ATOM   4534  C1  POPEc  93      82.339   1.704  59.736  1.00  0.00           C
ATOM   4537  C2  POPEc  93      83.089   2.154  60.986  1.00  0.00           C
ATOM   4539  O21 POPEc  93      82.809   1.204  62.026  1.00  0.00           O
ATOM   4540  C21 POPEc  93      83.729   1.104  62.976  1.00  0.00           C
ATOM   4541  O22 POPEc  93      83.549   1.374  64.146  1.00  0.00           O
ATOM   4542  C22 POPEc  93      85.069   0.564  62.416  1.00  0.00           C
ATOM   4545  C3  POPEc  93      82.669   3.594  61.386  1.00  0.00           C
ATOM   4548  O31 POPEc  93      83.449   4.134  62.466  1.00  0.00           O
ATOM   4549  C31 POPEc  93      84.589   4.724  62.106  1.00  0.00           C
ATOM   4550  O32 POPEc  93      85.139   4.584  61.036  1.00  0.00           O
ATOM   4551  C32 POPEc  93      85.079   5.614  63.246  1.00  0.00           C
ATOM   4554  C23 POPEc  93      85.469  -0.856  62.896  1.00  0.00           C
ATOM   4557  C24 POPEc  93      86.309  -0.934  64.186  1.00  0.00           C
ATOM   4560  C25 POPEc  93      85.529  -0.846  65.516  1.00  0.00           C
ATOM   4563  C26 POPEc  93      84.469  -1.934  65.666  1.00  0.00           C
ATOM   4566  C27 POPEc  93      83.739  -1.914  67.016  1.00  0.00           C
ATOM   4569  C28 POPEc  93      82.799  -3.134  67.176  1.00  0.00           C
ATOM   4572  C29 POPEc  93      81.829  -3.224  68.326  1.00  0.00           C
ATOM   4574 0C21 POPEc  93      81.499  -2.344  69.296  1.00  0.00           C
ATOM   4576 1C21 POPEc  93      82.039  -0.954  69.506  1.00  0.00           C
ATOM   4579 2C21 POPEc  93      81.809  -0.366  70.916  1.00  0.00           C
ATOM   4582 3C21 POPEc  93      80.339  -0.336  71.346  1.00  0.00           C
ATOM   4585 4C21 POPEc  93      80.039   0.664  72.476  1.00  0.00           C
ATOM   4588 5C21 POPEc  93      80.979   0.554  73.676  1.00  0.00           C
ATOM   4591 6C21 POPEc  93      80.519   1.414  74.856  1.00  0.00           C
ATOM   4594 7C21 POPEc  93      81.259   1.074  76.156  1.00  0.00           C
ATOM   4597 8C21 POPEc  93      80.739   1.884  77.336  1.00  0.00           C
ATOM   4601  C33 POPEc  93      83.929   6.154  64.136  1.00  0.00           C
ATOM   4604  C34 POPEc  93      83.579   5.274  65.356  1.00  0.00           C
ATOM   4607  C35 POPEc  93      84.489   5.474  66.586  1.00  0.00           C
ATOM   4610  C36 POPEc  93      84.399   6.884  67.186  1.00  0.00           C
ATOM   4613  C37 POPEc  93      85.319   7.164  68.386  1.00  0.00           C
ATOM   4616  C38 POPEc  93      85.389   8.674  68.646  1.00  0.00           C
ATOM   4619  C39 POPEc  93      85.769   9.064  70.086  1.00  0.00           C
ATOM   4622 0C31 POPEc  93      87.239   8.834  70.446  1.00  0.00           C
ATOM   4625 1C31 POPEc  93      87.469   9.014  71.956  1.00  0.00           C
ATOM   4628 2C31 POPEc  93      88.939   8.974  72.386  1.00  0.00           C
ATOM   4631 3C31 POPEc  93      89.049   8.934  73.916  1.00  0.00           C
ATOM   4634 4C31 POPEc  93      90.469   8.824  74.456  1.00  0.00           C
ATOM   4637 5C31 POPEc  93      90.469   8.584  75.976  1.00  0.00           C
ATOM   4640 6C31 POPEc  93      91.859   8.314  76.566  1.00  0.00           C
ATOM   4644  NH3 POPEd  94      97.669  70.814  53.206  1.00  0.00           N
ATOM   4648  C12 POPEd  94      99.109  70.924  52.696  1.00  0.00           C
ATOM   4651  C11 POPEd  94      99.289  70.764  51.166  1.00  0.00           C
ATOM   4654  P   POPEd  94     101.989  70.934  50.926  1.00  0.00           P
ATOM   4655  O13 POPEd  94     102.169  70.234  52.226  1.00  0.00           O
ATOM   4656  O14 POPEd  94     102.549  70.224  49.756  1.00  0.00           O
ATOM   4657  O11 POPEd  94     102.699  72.324  51.076  1.00  0.00           O
ATOM   4658  O12 POPEd  94     100.489  71.364  50.696  1.00  0.00           O
ATOM   4659  C1  POPEd  94     102.279  73.364  51.966  1.00  0.00           C
ATOM   4662  C2  POPEd  94     102.939  73.264  53.376  1.00  0.00           C
ATOM   4664  O21 POPEd  94     102.169  73.924  54.406  1.00  0.00           O
ATOM   4665  C21 POPEd  94     101.959  75.234  54.246  1.00  0.00           C
ATOM   4666  O22 POPEd  94     102.319  75.904  53.296  1.00  0.00           O
ATOM   4667  C22 POPEd  94     101.209  75.794  55.466  1.00  0.00           C
ATOM   4670  C3  POPEd  94     104.449  73.704  53.386  1.00  0.00           C
ATOM   4673  O31 POPEd  94     105.069  73.544  54.696  1.00  0.00           O
ATOM   4674  C31 POPEd  94     105.389  72.284  54.996  1.00  0.00           C
ATOM   4675  O32 POPEd  94     105.319  71.334  54.246  1.00  0.00           O
ATOM   4676  C32 POPEd  94     105.899  72.244  56.446  1.00  0.00           C
ATOM   4679  C23 POPEd  94     101.869  77.064  56.076  1.00  0.00           C
ATOM   4682  C24 POPEd  94     101.249  77.494  57.416  1.00  0.00           C
ATOM   4685  C25 POPEd  94     102.059  78.574  58.176  1.00  0.00           C
ATOM   4688  C26 POPEd  94     101.909  80.004  57.646  1.00  0.00           C
ATOM   4691  C27 POPEd  94     102.659  81.054  58.506  1.00  0.00           C
ATOM   4694  C28 POPEd  94     102.559  82.494  57.946  1.00  0.00           C
ATOM   4697  C29 POPEd  94     103.359  83.554  58.666  1.00  0.00           C
ATOM   4699 0C21 POPEd  94     102.959  84.804  58.956  1.00  0.00           C
ATOM   4701 1C21 POPEd  94     101.609  85.414  58.646  1.00  0.00           C
ATOM   4704 2C21 POPEd  94     101.389  86.744  59.406  1.00  0.00           C
ATOM   4707 3C21 POPEd  94     101.219  86.614  60.926  1.00  0.00           C
ATOM   4710 4C21 POPEd  94     101.569  87.924  61.646  1.00  0.00           C
ATOM   4713 5C21 POPEd  94     101.359  87.874  63.166  1.00  0.00           C
ATOM   4716 6C21 POPEd  94     102.369  86.954  63.866  1.00  0.00           C
ATOM   4719 7C21 POPEd  94     102.359  87.074  65.396  1.00  0.00           C
ATOM   4722 8C21 POPEd  94     103.379  86.134  66.046  1.00  0.00           C
ATOM   4726  C33 POPEd  94     105.419  71.034  57.276  1.00  0.00           C
ATOM   4729  C34 POPEd  94     106.289  70.764  58.516  1.00  0.00           C
ATOM   4732  C35 POPEd  94     106.499  71.984  59.436  1.00  0.00           C
ATOM   4735  C36 POPEd  94     107.179  71.554  60.746  1.00  0.00           C
ATOM   4738  C37 POPEd  94     107.419  72.664  61.766  1.00  0.00           C
ATOM   4741  C38 POPEd  94     108.079  72.134  63.046  1.00  0.00           C
ATOM   4744  C39 POPEd  94     107.949  73.094  64.226  1.00  0.00           C
ATOM   4747 0C31 POPEd  94     108.539  72.554  65.536  1.00  0.00           C
ATOM   4750 1C31 POPEd  94     107.799  73.104  66.766  1.00  0.00           C
ATOM   4753 2C31 POPEd  94     108.339  72.584  68.096  1.00  0.00           C
ATOM   4756 3C31 POPEd  94     107.359  72.844  69.246  1.00  0.00           C
ATOM   4759 4C31 POPEd  94     107.839  72.284  70.596  1.00  0.00           C
ATOM   4762 5C31 POPEd  94     106.779  72.424  71.696  1.00  0.00           C
ATOM   4765 6C31 POPEd  94     107.239  71.874  73.046  1.00  0.00           C
ATOM   4769  NH3 POPEe  95      75.209 121.164  57.676  1.00  0.00           N
ATOM   4773  C12 POPEe  95      73.999 120.364  58.096  1.00  0.00           C
ATOM   4776  C11 POPEe  95      72.759 120.654  57.206  1.00  0.00           C
ATOM   4779  P   POPEe  95      71.479 118.394  57.626  1.00  0.00           P
ATOM   4780  O13 POPEe  95      72.349 117.814  56.576  1.00  0.00           O
ATOM   4781  O14 POPEe  95      70.079 117.914  57.656  1.00  0.00           O
ATOM   4782  O11 POPEe  95      72.109 118.024  59.036  1.00  0.00           O
ATOM   4783  O12 POPEe  95      71.579 119.974  57.646  1.00  0.00           O
ATOM   4784  C1  POPEe  95      71.819 118.804  60.216  1.00  0.00           C
ATOM   4787  C2  POPEe  95      70.849 118.114  61.226  1.00  0.00           C
ATOM   4789  O21 POPEe  95      71.389 116.854  61.646  1.00  0.00           O
ATOM   4790  C21 POPEe  95      71.679 116.604  62.926  1.00  0.00           C
ATOM   4791  O22 POPEe  95      71.809 115.474  63.386  1.00  0.00           O
ATOM   4792  C22 POPEe  95      71.939 117.844  63.766  1.00  0.00           C
ATOM   4795  C3  POPEe  95      69.419 117.864  60.666  1.00  0.00           C
ATOM   4798  O31 POPEe  95      68.489 117.314  61.636  1.00  0.00           O
ATOM   4799  C31 POPEe  95      67.969 118.214  62.466  1.00  0.00           C
ATOM   4800  O32 POPEe  95      68.429 119.324  62.686  1.00  0.00           O
ATOM   4801  C32 POPEe  95      66.699 117.624  63.086  1.00  0.00           C
ATOM   4804  C23 POPEe  95      72.649 117.504  65.086  1.00  0.00           C
ATOM   4807  C24 POPEe  95      72.909 118.754  65.936  1.00  0.00           C
ATOM   4810  C25 POPEe  95      73.189 118.384  67.386  1.00  0.00           C
ATOM   4813  C26 POPEe  95      73.439 119.594  68.296  1.00  0.00           C
ATOM   4816  C27 POPEe  95      72.979 119.284  69.726  1.00  0.00           C
ATOM   4819  C28 POPEe  95      73.309 120.344  70.786  1.00  0.00           C
ATOM   4822  C29 POPEe  95      74.789 120.414  71.086  1.00  0.00           C
ATOM   4824 0C21 POPEe  95      75.479 121.524  71.416  1.00  0.00           C
ATOM   4826 1C21 POPEe  95      74.919 122.924  71.556  1.00  0.00           C
ATOM   4829 2C21 POPEe  95      74.669 123.314  73.016  1.00  0.00           C
ATOM   4832 3C21 POPEe  95      74.049 124.714  73.146  1.00  0.00           C
ATOM   4835 4C21 POPEe  95      74.019 125.224  74.596  1.00  0.00           C
ATOM   4838 5C21 POPEe  95      72.829 124.714  75.416  1.00  0.00           C
ATOM   4841 6C21 POPEe  95      72.929 125.134  76.896  1.00  0.00           C
ATOM   4844 7C21 POPEe  95      71.629 124.864  77.676  1.00  0.00           C
ATOM   4847 8C21 POPEe  95      71.739 125.214  79.156  1.00  0.00           C
ATOM   4851  C33 POPEe  95      66.439 118.134  64.516  1.00  0.00           C
ATOM   4854  C34 POPEe  95      64.949 118.194  64.886  1.00  0.00           C
ATOM   4857  C35 POPEe  95      64.479 117.174  65.926  1.00  0.00           C
ATOM   4860  C36 POPEe  95      64.369 115.714  65.456  1.00  0.00           C
ATOM   4863  C37 POPEe  95      63.289 115.014  66.286  1.00  0.00           C
ATOM   4866  C38 POPEe  95      63.249 113.484  66.166  1.00  0.00           C
ATOM   4869  C39 POPEe  95      62.109 112.864  66.996  1.00  0.00           C
ATOM   4872 0C31 POPEe  95      62.069 113.354  68.446  1.00  0.00           C
ATOM   4875 1C31 POPEe  95      60.969 112.674  69.266  1.00  0.00           C
ATOM   4878 2C31 POPEe  95      60.809 113.334  70.636  1.00  0.00           C
ATOM   4881 3C31 POPEe  95      59.809 112.594  71.516  1.00  0.00           C
ATOM   4884 4C31 POPEe  95      59.569 113.304  72.846  1.00  0.00           C
ATOM   4887 5C31 POPEe  95      58.899 112.384  73.846  1.00  0.00           C
ATOM   4890 6C31 POPEe  95      58.609 113.084  75.156  1.00  0.00           C
ATOM   4894  NH3 POPEf  96     115.069 101.244  52.336  1.00  0.00           N
ATOM   4898  C12 POPEf  96     113.749 100.594  51.986  1.00  0.00           C
ATOM   4901  C11 POPEf  96     112.669 101.604  51.616  1.00  0.00           C
ATOM   4904  P   POPEf  96     110.269 100.954  52.556  1.00  0.00           P
ATOM   4905  O13 POPEf  96     110.299 102.244  53.286  1.00  0.00           O
ATOM   4906  O14 POPEf  96     109.029 100.564  51.846  1.00  0.00           O
ATOM   4907  O11 POPEf  96     110.619  99.814  53.596  1.00  0.00           O
ATOM   4908  O12 POPEf  96     111.439 100.904  51.496  1.00  0.00           O
ATOM   4909  C1  POPEf  96     109.609  99.284  54.466  1.00  0.00           C
ATOM   4912  C2  POPEf  96     110.149  99.234  55.926  1.00  0.00           C
ATOM   4914  O21 POPEf  96     109.199  98.664  56.836  1.00  0.00           O
ATOM   4915  C21 POPEf  96     108.229  99.434  57.326  1.00  0.00           C
ATOM   4916  O22 POPEf  96     107.969 100.574  56.966  1.00  0.00           O
ATOM   4917  C22 POPEf  96     107.539  98.714  58.486  1.00  0.00           C
ATOM   4920  C3  POPEf  96     110.729 100.624  56.356  1.00  0.00           C
ATOM   4923  O31 POPEf  96     110.919 100.714  57.786  1.00  0.00           O
ATOM   4924  C31 POPEf  96     111.119 101.984  58.156  1.00  0.00           C
ATOM   4925  O32 POPEf  96     111.339 102.904  57.376  1.00  0.00           O
ATOM   4926  C32 POPEf  96     110.939 102.124  59.656  1.00  0.00           C
ATOM   4929  C23 POPEf  96     106.529  99.594  59.266  1.00  0.00           C
ATOM   4932  C24 POPEf  96     106.559  99.344  60.786  1.00  0.00           C
ATOM   4935  C25 POPEf  96     105.669 100.314  61.566  1.00  0.00           C
ATOM   4938  C26 POPEf  96     105.819 100.204  63.096  1.00  0.00           C
ATOM   4941  C27 POPEf  96     104.979 101.274  63.826  1.00  0.00           C
ATOM   4944  C28 POPEf  96     104.939 101.144  65.366  1.00  0.00           C
ATOM   4947  C29 POPEf  96     106.239 101.494  66.056  1.00  0.00           C
ATOM   4949 0C21 POPEf  96     106.409 102.464  66.986  1.00  0.00           C
ATOM   4951 1C21 POPEf  96     105.319 103.374  67.506  1.00  0.00           C
ATOM   4954 2C21 POPEf  96     105.589 103.964  68.906  1.00  0.00           C
ATOM   4957 3C21 POPEf  96     105.449 102.954  70.056  1.00  0.00           C
ATOM   4960 4C21 POPEf  96     105.339 103.674  71.406  1.00  0.00           C
ATOM   4963 5C21 POPEf  96     105.249 102.734  72.616  1.00  0.00           C
ATOM   4966 6C21 POPEf  96     104.979 103.514  73.906  1.00  0.00           C
ATOM   4969 7C21 POPEf  96     105.199 102.674  75.166  1.00  0.00           C
ATOM   4972 8C21 POPEf  96     104.779 103.434  76.426  1.00  0.00           C
ATOM   4976  C33 POPEf  96     112.239 102.544  60.346  1.00  0.00           C
ATOM   4979  C34 POPEf  96     113.149 101.344  60.596  1.00  0.00           C
ATOM   4982  C35 POPEf  96     114.549 101.734  61.086  1.00  0.00           C
ATOM   4985  C36 POPEf  96     114.489 102.694  62.286  1.00  0.00           C
ATOM   4988  C37 POPEf  96     115.839 102.904  62.976  1.00  0.00           C
ATOM   4991  C38 POPEf  96     115.779 103.734  64.266  1.00  0.00           C
ATOM   4994  C39 POPEf  96     114.539 103.454  65.136  1.00  0.00           C
ATOM   4997 0C31 POPEf  96     114.599 104.084  66.536  1.00  0.00           C
ATOM   5000 1C31 POPEf  96     113.329 103.764  67.336  1.00  0.00           C
ATOM   5003 2C31 POPEf  96     113.389 104.304  68.776  1.00  0.00           C
ATOM   5006 3C31 POPEf  96     112.059 104.174  69.526  1.00  0.00           C
ATOM   5009 4C31 POPEf  96     111.629 102.714  69.766  1.00  0.00           C
ATOM   5012 5C31 POPEf  96     110.359 102.594  70.626  1.00  0.00           C
ATOM   5015 6C31 POPEf  96     110.009 101.154  71.006  1.00  0.00           C
ATOM   5019  NH3 POPEg  97      44.649  58.954  97.396  1.00  0.00           N
ATOM   5023  C12 POPEg  97      45.289  59.194  98.726  1.00  0.00           C
ATOM   5026  C11 POPEg  97      46.779  58.804  98.726  1.00  0.00           C
ATOM   5029  P   POPEg  97      48.059  60.964  99.466  1.00  0.00           P
ATOM   5030  O13 POPEg  97      47.529  61.874 100.486  1.00  0.00           O
ATOM   5031  O14 POPEg  97      49.539  60.814  99.356  1.00  0.00           O
ATOM   5032  O11 POPEg  97      47.469  61.334  98.046  1.00  0.00           O
ATOM   5033  O12 POPEg  97      47.459  59.514  99.746  1.00  0.00           O
ATOM   5034  C1  POPEg  97      47.829  62.604  97.466  1.00  0.00           C
ATOM   5037  C2  POPEg  97      48.039  62.534  95.916  1.00  0.00           C
ATOM   5039  O21 POPEg  97      46.829  62.784  95.176  1.00  0.00           O
ATOM   5040  C21 POPEg  97      45.859  61.914  95.196  1.00  0.00           C
ATOM   5041  O22 POPEg  97      45.679  60.994  95.996  1.00  0.00           O
ATOM   5042  C22 POPEg  97      44.949  62.114  93.996  1.00  0.00           C
ATOM   5045  C3  POPEg  97      48.789  61.254  95.426  1.00  0.00           C
ATOM   5048  O31 POPEg  97      48.869  61.164  93.986  1.00  0.00           O
ATOM   5049  C31 POPEg  97      49.699  62.034  93.406  1.00  0.00           C
ATOM   5050  O32 POPEg  97      50.419  62.814  93.986  1.00  0.00           O
ATOM   5051  C32 POPEg  97      49.539  61.944  91.876  1.00  0.00           C
ATOM   5054  C23 POPEg  97      44.799  60.764  93.256  1.00  0.00           C
ATOM   5057  C24 POPEg  97      45.859  60.584  92.156  1.00  0.00           C
ATOM   5060  C25 POPEg  97      46.319  59.124  92.006  1.00  0.00           C
ATOM   5063  C26 POPEg  97      47.099  58.904  90.706  1.00  0.00           C
ATOM   5066  C27 POPEg  97      48.299  57.964  90.846  1.00  0.00           C
ATOM   5069  C28 POPEg  97      48.959  57.744  89.466  1.00  0.00           C
ATOM   5072  C29 POPEg  97      50.019  56.664  89.486  1.00  0.00           C
ATOM   5074 0C21 POPEg  97      51.079  56.564  88.656  1.00  0.00           C
ATOM   5076 1C21 POPEg  97      51.459  57.534  87.576  1.00  0.00           C
ATOM   5079 2C21 POPEg  97      52.989  57.674  87.456  1.00  0.00           C
ATOM   5082 3C21 POPEg  97      53.669  56.514  86.706  1.00  0.00           C
ATOM   5085 4C21 POPEg  97      55.119  56.284  87.176  1.00  0.00           C
ATOM   5088 5C21 POPEg  97      56.039  55.694  86.096  1.00  0.00           C
ATOM   5091 6C21 POPEg  97      56.509  56.754  85.086  1.00  0.00           C
ATOM   5094 7C21 POPEg  97      57.759  56.324  84.316  1.00  0.00           C
ATOM   5097 8C21 POPEg  97      58.339  57.464  83.476  1.00  0.00           C
ATOM   5101  C33 POPEg  97      50.819  62.344  91.106  1.00  0.00           C
ATOM   5104  C34 POPEg  97      50.559  62.784  89.656  1.00  0.00           C
ATOM   5107  C35 POPEg  97      50.309  61.664  88.636  1.00  0.00           C
ATOM   5110  C36 POPEg  97      50.289  62.234  87.206  1.00  0.00           C
ATOM   5113  C37 POPEg  97      50.509  61.184  86.106  1.00  0.00           C
ATOM   5116  C38 POPEg  97      50.809  61.834  84.746  1.00  0.00           C
ATOM   5119  C39 POPEg  97      51.759  61.004  83.876  1.00  0.00           C
ATOM   5122 0C31 POPEg  97      51.129  59.724  83.336  1.00  0.00           C
ATOM   5125 1C31 POPEg  97      52.109  58.874  82.506  1.00  0.00           C
ATOM   5128 2C31 POPEg  97      51.439  57.684  81.806  1.00  0.00           C
ATOM   5131 3C31 POPEg  97      50.799  56.694  82.786  1.00  0.00           C
ATOM   5134 4C31 POPEg  97      50.149  55.484  82.096  1.00  0.00           C
ATOM   5137 5C31 POPEg  97      49.219  54.724  83.046  1.00  0.00           C
ATOM   5140 6C31 POPEg  97      48.669  53.424  82.456  1.00  0.00           C
ATOM   5144  NH3 POPEh  98     125.969  83.594  94.216  1.00  0.00           N
ATOM   5148  C12 POPEh  98     125.329  84.424  95.286  1.00  0.00           C
ATOM   5151  C11 POPEh  98     123.899  83.934  95.626  1.00  0.00           C
ATOM   5154  P   POPEh  98     123.539  81.334  96.026  1.00  0.00           P
ATOM   5155  O13 POPEh  98     124.089  80.424  97.046  1.00  0.00           O
ATOM   5156  O14 POPEh  98     122.109  81.154  95.676  1.00  0.00           O
ATOM   5157  O11 POPEh  98     124.429  81.194  94.726  1.00  0.00           O
ATOM   5158  O12 POPEh  98     123.889  82.804  96.506  1.00  0.00           O
ATOM   5159  C1  POPEh  98     123.859  81.014  93.436  1.00  0.00           C
ATOM   5162  C2  POPEh  98     124.909  80.404  92.466  1.00  0.00           C
ATOM   5164  O21 POPEh  98     124.869  81.054  91.196  1.00  0.00           O
ATOM   5165  C21 POPEh  98     123.779  80.994  90.466  1.00  0.00           C
ATOM   5166  O22 POPEh  98     122.739  80.434  90.766  1.00  0.00           O
ATOM   5167  C22 POPEh  98     124.059  81.764  89.166  1.00  0.00           C
ATOM   5170  C3  POPEh  98     124.879  78.844  92.386  1.00  0.00           C
ATOM   5173  O31 POPEh  98     125.929  78.294  91.556  1.00  0.00           O
ATOM   5174  C31 POPEh  98     125.799  76.994  91.236  1.00  0.00           C
ATOM   5175  O32 POPEh  98     124.859  76.304  91.586  1.00  0.00           O
ATOM   5176  C32 POPEh  98     127.039  76.504  90.466  1.00  0.00           C
ATOM   5179  C23 POPEh  98     122.989  81.584  88.066  1.00  0.00           C
ATOM   5182  C24 POPEh  98     123.519  80.974  86.766  1.00  0.00           C
ATOM   5185  C25 POPEh  98     122.549  81.224  85.596  1.00  0.00           C
ATOM   5188  C26 POPEh  98     122.799  80.344  84.356  1.00  0.00           C
ATOM   5191  C27 POPEh  98     122.059  80.894  83.126  1.00  0.00           C
ATOM   5194  C28 POPEh  98     122.279  80.104  81.826  1.00  0.00           C
ATOM   5197  C29 POPEh  98     121.739  78.704  81.906  1.00  0.00           C
ATOM   5199 0C21 POPEh  98     121.899  77.754  80.976  1.00  0.00           C
ATOM   5201 1C21 POPEh  98     122.629  77.914  79.666  1.00  0.00           C
ATOM   5204 2C21 POPEh  98     123.939  77.104  79.646  1.00  0.00           C
ATOM   5207 3C21 POPEh  98     124.669  77.194  78.306  1.00  0.00           C
ATOM   5210 4C21 POPEh  98     125.989  76.404  78.306  1.00  0.00           C
ATOM   5213 5C21 POPEh  98     126.639  76.334  76.916  1.00  0.00           C
ATOM   5216 6C21 POPEh  98     127.889  75.434  76.896  1.00  0.00           C
ATOM   5219 7C21 POPEh  98     128.169  74.854  75.506  1.00  0.00           C
ATOM   5222 8C21 POPEh  98     129.377  73.924  75.486  1.00  0.00           C
ATOM   5226  C33 POPEh  98     126.809  75.954  89.046  1.00  0.00           C
ATOM   5229  C34 POPEh  98     128.129  75.854  88.266  1.00  0.00           C
ATOM   5232  C35 POPEh  98     128.439  77.064  87.356  1.00  0.00           C
ATOM   5235  C36 POPEh  98     127.499  77.164  86.146  1.00  0.00           C
ATOM   5238  C37 POPEh  98     127.969  78.194  85.106  1.00  0.00           C
ATOM   5241  C38 POPEh  98     127.019  78.324  83.916  1.00  0.00           C
ATOM   5244  C39 POPEh  98     127.519  79.334  82.866  1.00  0.00           C
ATOM   5247 0C31 POPEh  98     126.639  79.404  81.616  1.00  0.00           C
ATOM   5250 1C31 POPEh  98     127.059  80.544  80.676  1.00  0.00           C
ATOM   5253 2C31 POPEh  98     126.599  80.324  79.236  1.00  0.00           C
ATOM   5256 3C31 POPEh  98     127.009  81.454  78.286  1.00  0.00           C
ATOM   5259 4C31 POPEh  98     127.339  80.954  76.876  1.00  0.00           C
ATOM   5262 5C31 POPEh  98     127.679  82.094  75.906  1.00  0.00           C
ATOM   5265 6C31 POPEh  98     128.289  81.594  74.596  1.00  0.00           C
ATOM   5269  NH3 POPEi  99      77.209 108.174  60.506  1.00  0.00           N
ATOM   5273  C12 POPEi  99      75.849 108.774  60.216  1.00  0.00           C
ATOM   5276  C11 POPEi  99      75.859 109.614  58.936  1.00  0.00           C
ATOM   5279  P   POPEi  99      77.869 110.904  57.836  1.00  0.00           P
ATOM   5280  O13 POPEi  99      77.609 112.284  57.366  1.00  0.00           O
ATOM   5281  O14 POPEi  99      77.889 109.784  56.856  1.00  0.00           O
ATOM   5282  O11 POPEi  99      79.259 110.854  58.556  1.00  0.00           O
ATOM   5283  O12 POPEi  99      76.909 110.574  59.036  1.00  0.00           O
ATOM   5284  C1  POPEi  99      79.629 111.634  59.696  1.00  0.00           C
ATOM   5287  C2  POPEi  99      80.179 110.724  60.826  1.00  0.00           C
ATOM   5289  O21 POPEi  99      79.949 111.334  62.116  1.00  0.00           O
ATOM   5290  C21 POPEi  99      78.919 110.874  62.806  1.00  0.00           C
ATOM   5291  O22 POPEi  99      78.179 109.974  62.456  1.00  0.00           O
ATOM   5292  C22 POPEi  99      78.839 111.674  64.116  1.00  0.00           C
ATOM   5295  C3  POPEi  99      81.689 110.424  60.666  1.00  0.00           C
ATOM   5298  O31 POPEi  99      82.069 109.444  61.646  1.00  0.00           O
ATOM   5299  C31 POPEi  99      82.689 108.344  61.246  1.00  0.00           C
ATOM   5300  O32 POPEi  99      83.219 108.174  60.156  1.00  0.00           O
ATOM   5301  C32 POPEi  99      82.619 107.344  62.406  1.00  0.00           C
ATOM   5304  C23 POPEi  99      77.679 111.264  65.056  1.00  0.00           C
ATOM   5307  C24 POPEi  99      78.089 111.294  66.536  1.00  0.00           C
ATOM   5310  C25 POPEi  99      76.889 111.144  67.486  1.00  0.00           C
ATOM   5313  C26 POPEi  99      77.309 111.184  68.966  1.00  0.00           C
ATOM   5316  C27 POPEi  99      76.459 112.164  69.796  1.00  0.00           C
ATOM   5319  C28 POPEi  99      77.149 112.664  71.076  1.00  0.00           C
ATOM   5322  C29 POPEi  99      76.269 113.664  71.786  1.00  0.00           C
ATOM   5324 0C21 POPEi  99      76.379 114.054  73.066  1.00  0.00           C
ATOM   5326 1C21 POPEi  99      77.439 113.624  74.046  1.00  0.00           C
ATOM   5329 2C21 POPEi  99      77.249 114.294  75.416  1.00  0.00           C
ATOM   5332 3C21 POPEi  99      77.489 115.824  75.396  1.00  0.00           C
ATOM   5335 4C21 POPEi  99      76.839 116.544  76.596  1.00  0.00           C
ATOM   5338 5C21 POPEi  99      77.209 118.034  76.686  1.00  0.00           C
ATOM   5341 6C21 POPEi  99      76.689 118.894  75.516  1.00  0.00           C
ATOM   5344 7C21 POPEi  99      77.189 120.344  75.566  1.00  0.00           C
ATOM   5347 8C21 POPEi  99      78.539 120.554  74.876  1.00  0.00           C
ATOM   5351  C33 POPEi  99      83.719 107.554  63.466  1.00  0.00           C
ATOM   5354  C34 POPEi  99      83.389 106.924  64.826  1.00  0.00           C
ATOM   5357  C35 POPEi  99      82.329 107.674  65.666  1.00  0.00           C
ATOM   5360  C36 POPEi  99      82.489 107.364  67.166  1.00  0.00           C
ATOM   5363  C37 POPEi  99      81.579 108.184  68.096  1.00  0.00           C
ATOM   5366  C38 POPEi  99      82.159 108.314  69.516  1.00  0.00           C
ATOM   5369  C39 POPEi  99      81.189 108.964  70.516  1.00  0.00           C
ATOM   5372 0C31 POPEi  99      80.149 107.974  71.056  1.00  0.00           C
ATOM   5375 1C31 POPEi  99      78.969 108.684  71.736  1.00  0.00           C
ATOM   5378 2C31 POPEi  99      77.789 107.724  71.966  1.00  0.00           C
ATOM   5381 3C31 POPEi  99      77.839 106.934  73.286  1.00  0.00           C
ATOM   5384 4C31 POPEi  99      77.539 107.824  74.496  1.00  0.00           C
ATOM   5387 5C31 POPEi  99      77.309 107.054  75.796  1.00  0.00           C
ATOM   5390 6C31 POPEi  99      76.929 107.974  76.956  1.00  0.00           C
ATOM   5394  NH3 POPEj 100     111.449 104.094  54.956  1.00  0.00           N
ATOM   5398  C12 POPEj 100     111.559 105.594  54.866  1.00  0.00           C
ATOM   5401  C11 POPEj 100     110.269 106.354  55.246  1.00  0.00           C
ATOM   5404  P   POPEj 100     109.449 108.854  55.456  1.00  0.00           P
ATOM   5405  O13 POPEj 100     109.739 110.094  54.706  1.00  0.00           O
ATOM   5406  O14 POPEj 100     108.069 108.314  55.426  1.00  0.00           O
ATOM   5407  O11 POPEj 100     109.719 109.244  56.956  1.00  0.00           O
ATOM   5408  O12 POPEj 100     110.549 107.754  55.146  1.00  0.00           O
ATOM   5409  C1  POPEj 100     110.949 109.054  57.646  1.00  0.00           C
ATOM   5412  C2  POPEj 100     110.779 109.454  59.146  1.00  0.00           C
ATOM   5414  O21 POPEj 100     111.419 110.734  59.386  1.00  0.00           O
ATOM   5415  C21 POPEj 100     112.299 110.964  60.346  1.00  0.00           C
ATOM   5416  O22 POPEj 100     112.719 110.164  61.176  1.00  0.00           O
ATOM   5417  C22 POPEj 100     112.799 112.414  60.296  1.00  0.00           C
ATOM   5420  C3  POPEj 100     111.119 108.244  60.066  1.00  0.00           C
ATOM   5423  O31 POPEj 100     110.629 108.464  61.406  1.00  0.00           O
ATOM   5424  C31 POPEj 100     111.289 107.764  62.316  1.00  0.00           C
ATOM   5425  O32 POPEj 100     112.189 106.964  62.086  1.00  0.00           O
ATOM   5426  C32 POPEj 100     110.749 108.114  63.686  1.00  0.00           C
ATOM   5429  C23 POPEj 100     113.519 112.834  61.606  1.00  0.00           C
ATOM   5432  C24 POPEj 100     112.539 113.194  62.726  1.00  0.00           C
ATOM   5435  C25 POPEj 100     113.099 113.104  64.156  1.00  0.00           C
ATOM   5438  C26 POPEj 100     113.039 111.674  64.726  1.00  0.00           C
ATOM   5441  C27 POPEj 100     113.559 111.494  66.176  1.00  0.00           C
ATOM   5444  C28 POPEj 100     112.479 111.614  67.286  1.00  0.00           C
ATOM   5447  C29 POPEj 100     112.189 113.044  67.636  1.00  0.00           C
ATOM   5449 0C21 POPEj 100     111.939 113.604  68.846  1.00  0.00           C
ATOM   5451 1C21 POPEj 100     111.919 112.904  70.176  1.00  0.00           C
ATOM   5454 2C21 POPEj 100     110.529 112.404  70.606  1.00  0.00           C
ATOM   5457 3C21 POPEj 100     109.539 113.504  71.006  1.00  0.00           C
ATOM   5460 4C21 POPEj 100     108.149 112.954  71.376  1.00  0.00           C
ATOM   5463 5C21 POPEj 100     108.179 111.884  72.486  1.00  0.00           C
ATOM   5466 6C21 POPEj 100     106.779 111.354  72.846  1.00  0.00           C
ATOM   5469 7C21 POPEj 100     106.849 110.244  73.906  1.00  0.00           C
ATOM   5472 8C21 POPEj 100     105.619 109.334  73.916  1.00  0.00           C
ATOM   5476  C33 POPEj 100     111.509 107.394  64.816  1.00  0.00           C
ATOM   5479  C34 POPEj 100     110.979 107.834  66.186  1.00  0.00           C
ATOM   5482  C35 POPEj 100     111.989 107.654  67.316  1.00  0.00           C
ATOM   5485  C36 POPEj 100     111.429 108.174  68.646  1.00  0.00           C
ATOM   5488  C37 POPEj 100     112.439 108.154  69.796  1.00  0.00           C
ATOM   5491  C38 POPEj 100     111.859 108.824  71.046  1.00  0.00           C
ATOM   5494  C39 POPEj 100     112.759 108.684  72.276  1.00  0.00           C
ATOM   5497 0C31 POPEj 100     112.239 109.434  73.516  1.00  0.00           C
ATOM   5500 1C31 POPEj 100     111.019 108.784  74.196  1.00  0.00           C
ATOM   5503 2C31 POPEj 100     110.509 109.644  75.366  1.00  0.00           C
ATOM   5506 3C31 POPEj 100     109.409 108.964  76.186  1.00  0.00           C
ATOM   5509 4C31 POPEj 100     108.839 109.884  77.276  1.00  0.00           C
ATOM   5512 5C31 POPEj 100     107.609 109.304  77.976  1.00  0.00           C
ATOM   5515 6C31 POPEj 100     107.049 110.234  79.066  1.00  0.00           C
ATOM   5519  NH3 POPEk 101      18.949   9.804  96.076  1.00  0.00           N
ATOM   5523  C12 POPEk 101      19.669  10.574  94.996  1.00  0.00           C
ATOM   5526  C11 POPEk 101      18.769  11.604  94.266  1.00  0.00           C
ATOM   5529  P   POPEk 101      19.009  13.484  92.416  1.00  0.00           P
ATOM   5530  O13 POPEk 101      18.869  13.044  91.006  1.00  0.00           O
ATOM   5531  O14 POPEk 101      17.839  14.114  93.086  1.00  0.00           O
ATOM   5532  O11 POPEk 101      20.269  14.454  92.526  1.00  0.00           O
ATOM   5533  O12 POPEk 101      19.569  12.274  93.296  1.00  0.00           O
ATOM   5534  C1  POPEk 101      20.139  15.854  92.766  1.00  0.00           C
ATOM   5537  C2  POPEk 101      21.099  16.734  91.896  1.00  0.00           C
ATOM   5539  O21 POPEk 101      20.639  16.734  90.536  1.00  0.00           O
ATOM   5540  C21 POPEk 101      21.039  15.814  89.676  1.00  0.00           C
ATOM   5541  O22 POPEk 101      21.869  14.944  89.826  1.00  0.00           O
ATOM   5542  C22 POPEk 101      20.179  15.974  88.406  1.00  0.00           C
ATOM   5545  C3  POPEk 101      22.629  16.464  92.086  1.00  0.00           C
ATOM   5548  O31 POPEk 101      23.419  17.184  91.106  1.00  0.00           O
ATOM   5549  C31 POPEk 101      24.079  18.254  91.506  1.00  0.00           C
ATOM   5550  O32 POPEk 101      24.069  18.724  92.636  1.00  0.00           O
ATOM   5551  C32 POPEk 101      24.929  18.814  90.356  1.00  0.00           C
ATOM   5554  C23 POPEk 101      20.989  16.334  87.136  1.00  0.00           C
ATOM   5557  C24 POPEk 101      20.089  16.284  85.896  1.00  0.00           C
ATOM   5560  C25 POPEk 101      20.799  16.574  84.566  1.00  0.00           C
ATOM   5563  C26 POPEk 101      21.249  18.034  84.416  1.00  0.00           C
ATOM   5566  C27 POPEk 101      22.009  18.324  83.106  1.00  0.00           C
ATOM   5569  C28 POPEk 101      21.159  18.964  81.986  1.00  0.00           C
ATOM   5572  C29 POPEk 101      20.209  17.994  81.326  1.00  0.00           C
ATOM   5574 0C21 POPEk 101      19.229  18.324  80.466  1.00  0.00           C
ATOM   5576 1C21 POPEk 101      18.849  19.714  80.026  1.00  0.00           C
ATOM   5579 2C21 POPEk 101      17.329  19.864  79.826  1.00  0.00           C
ATOM   5582 3C21 POPEk 101      16.899  21.244  79.326  1.00  0.00           C
ATOM   5585 4C21 POPEk 101      15.379  21.314  79.116  1.00  0.00           C
ATOM   5588 5C21 POPEk 101      14.869  22.684  78.626  1.00  0.00           C
ATOM   5591 6C21 POPEk 101      13.349  22.684  78.426  1.00  0.00           C
ATOM   5594 7C21 POPEk 101      12.839  24.014  77.876  1.00  0.00           C
ATOM   5597 8C21 POPEk 101      11.309  24.134  77.796  1.00  0.00           C
ATOM   5601  C33 POPEk 101      24.169  19.084  89.036  1.00  0.00           C
ATOM   5604  C34 POPEk 101      25.129  19.534  87.916  1.00  0.00           C
ATOM   5607  C35 POPEk 101      24.409  20.024  86.636  1.00  0.00           C
ATOM   5610  C36 POPEk 101      25.369  20.694  85.646  1.00  0.00           C
ATOM   5613  C37 POPEk 101      24.649  21.374  84.466  1.00  0.00           C
ATOM   5616  C38 POPEk 101      25.609  22.154  83.556  1.00  0.00           C
ATOM   5619  C39 POPEk 101      24.929  22.874  82.366  1.00  0.00           C
ATOM   5622 0C31 POPEk 101      24.169  21.934  81.426  1.00  0.00           C
ATOM   5625 1C31 POPEk 101      23.979  22.504  80.006  1.00  0.00           C
ATOM   5628 2C31 POPEk 101      23.079  21.614  79.136  1.00  0.00           C
ATOM   5631 3C31 POPEk 101      23.449  21.624  77.646  1.00  0.00           C
ATOM   5634 4C31 POPEk 101      22.979  22.874  76.896  1.00  0.00           C
ATOM   5637 5C31 POPEk 101      23.319  22.814  75.396  1.00  0.00           C
ATOM   5640 6C31 POPEk 101      22.279  23.484  74.506  1.00  0.00           C
ATOM   5644  NH3 POPEl 102      -1.329  69.874  52.366  1.00  0.00           N
ATOM   5648  C12 POPEl 102      -1.849  69.064  51.216  1.00  0.00           C
ATOM   5651  C11 POPEl 102      -1.429  67.574  51.286  1.00  0.00           C
ATOM   5654  P   POPEl 102      -1.699  65.364  52.596  1.00  0.00           P
ATOM   5655  O13 POPEl 102      -3.029  64.824  52.936  1.00  0.00           O
ATOM   5656  O14 POPEl 102      -1.039  64.884  51.366  1.00  0.00           O
ATOM   5657  O11 POPEl 102      -0.709  65.044  53.756  1.00  0.00           O
ATOM   5658  O12 POPEl 102      -1.779  66.964  52.536  1.00  0.00           O
ATOM   5659  C1  POPEl 102      -0.559  65.874  54.896  1.00  0.00           C
ATOM   5662  C2  POPEl 102      -0.219  64.974  56.106  1.00  0.00           C
ATOM   5664  O21 POPEl 102       0.099  65.744  57.266  1.00  0.00           O
ATOM   5665  C21 POPEl 102      -0.879  66.344  57.886  1.00  0.00           C
ATOM   5666  O22 POPEl 102      -2.069  66.264  57.626  1.00  0.00           O
ATOM   5667  C22 POPEl 102      -0.239  67.124  59.046  1.00  0.00           C
ATOM   5670  C3  POPEl 102       1.029  64.114  55.776  1.00  0.00           C
ATOM   5673  O31 POPEl 102       1.259  63.014  56.686  1.00  0.00           O
ATOM   5674  C31 POPEl 102       1.939  63.344  57.786  1.00  0.00           C
ATOM   5675  O32 POPEl 102       2.429  64.434  58.026  1.00  0.00           O
ATOM   5676  C32 POPEl 102       1.979  62.174  58.766  1.00  0.00           C
ATOM   5679  C23 POPEl 102       0.069  66.244  60.276  1.00  0.00           C
ATOM   5682  C24 POPEl 102       1.139  66.834  61.216  1.00  0.00           C
ATOM   5685  C25 POPEl 102       1.059  68.354  61.426  1.00  0.00           C
ATOM   5688  C26 POPEl 102       2.079  68.844  62.456  1.00  0.00           C
ATOM   5691  C27 POPEl 102       2.119  70.374  62.616  1.00  0.00           C
ATOM   5694  C28 POPEl 102       3.289  70.794  63.526  1.00  0.00           C
ATOM   5697  C29 POPEl 102       3.619  72.264  63.486  1.00  0.00           C
ATOM   5699 0C21 POPEl 102       4.439  72.854  62.596  1.00  0.00           C
ATOM   5701 1C21 POPEl 102       5.109  72.174  61.426  1.00  0.00           C
ATOM   5704 2C21 POPEl 102       6.609  71.904  61.666  1.00  0.00           C
ATOM   5707 3C21 POPEl 102       6.869  70.794  62.696  1.00  0.00           C
ATOM   5710 4C21 POPEl 102       8.339  70.414  62.886  1.00  0.00           C
ATOM   5713 5C21 POPEl 102       8.939  69.674  61.676  1.00  0.00           C
ATOM   5716 6C21 POPEl 102      10.249  68.944  61.996  1.00  0.00           C
ATOM   5719 7C21 POPEl 102      10.939  68.394  60.746  1.00  0.00           C
ATOM   5722 8C21 POPEl 102      12.329  67.794  61.026  1.00  0.00           C
ATOM   5726  C33 POPEl 102       2.459  62.664  60.146  1.00  0.00           C
ATOM   5729  C34 POPEl 102       2.309  61.634  61.266  1.00  0.00           C
ATOM   5732  C35 POPEl 102       2.879  62.134  62.606  1.00  0.00           C
ATOM   5735  C36 POPEl 102       2.269  63.444  63.126  1.00  0.00           C
ATOM   5738  C37 POPEl 102       2.929  63.964  64.406  1.00  0.00           C
ATOM   5741  C38 POPEl 102       2.559  65.424  64.716  1.00  0.00           C
ATOM   5744  C39 POPEl 102       3.319  66.004  65.916  1.00  0.00           C
ATOM   5747 0C31 POPEl 102       3.009  67.494  66.156  1.00  0.00           C
ATOM   5750 1C31 POPEl 102       3.879  68.114  67.266  1.00  0.00           C
ATOM   5753 2C31 POPEl 102       3.619  69.614  67.456  1.00  0.00           C
ATOM   5756 3C31 POPEl 102       4.399  70.254  68.626  1.00  0.00           C
ATOM   5759 4C31 POPEl 102       5.909  70.354  68.396  1.00  0.00           C
ATOM   5762 5C31 POPEl 102       6.569  71.354  69.356  1.00  0.00           C
ATOM   5765 6C31 POPEl 102       8.089  71.484  69.156  1.00  0.00           C
ATOM   5769  NH3 POPEm 103      34.649   5.674  99.696  1.00  0.00           N
ATOM   5773  C12 POPEm 103      33.229   6.094  99.986  1.00  0.00           C
ATOM   5776  C11 POPEm 103      33.079   7.614 100.146  1.00  0.00           C
ATOM   5779  P   POPEm 103      31.239   9.084  98.956  1.00  0.00           P
ATOM   5780  O13 POPEm 103      30.849  10.304  99.676  1.00  0.00           O
ATOM   5781  O14 POPEm 103      32.319   9.334  97.986  1.00  0.00           O
ATOM   5782  O11 POPEm 103      30.019   8.474  98.156  1.00  0.00           O
ATOM   5783  O12 POPEm 103      31.709   7.954  99.956  1.00  0.00           O
ATOM   5784  C1  POPEm 103      30.179   7.334  97.296  1.00  0.00           C
ATOM   5787  C2  POPEm 103      29.889   7.694  95.796  1.00  0.00           C
ATOM   5789  O21 POPEm 103      29.459   6.554  95.036  1.00  0.00           O
ATOM   5790  C21 POPEm 103      30.319   5.574  94.846  1.00  0.00           C
ATOM   5791  O22 POPEm 103      31.469   5.524  95.266  1.00  0.00           O
ATOM   5792  C22 POPEm 103      29.649   4.484  94.006  1.00  0.00           C
ATOM   5795  C3  POPEm 103      31.059   8.464  95.116  1.00  0.00           C
ATOM   5798  O31 POPEm 103      30.699   8.954  93.816  1.00  0.00           O
ATOM   5799  C31 POPEm 103      31.269   8.414  92.756  1.00  0.00           C
ATOM   5800  O32 POPEm 103      32.029   7.454  92.736  1.00  0.00           O
ATOM   5801  C32 POPEm 103      30.789   9.154  91.506  1.00  0.00           C
ATOM   5804  C23 POPEm 103      30.199   4.374  92.566  1.00  0.00           C
ATOM   5807  C24 POPEm 103      30.839   3.024  92.226  1.00  0.00           C
ATOM   5810  C25 POPEm 103      30.809   2.704  90.726  1.00  0.00           C
ATOM   5813  C26 POPEm 103      31.529   3.744  89.846  1.00  0.00           C
ATOM   5816  C27 POPEm 103      31.539   3.354  88.356  1.00  0.00           C
ATOM   5819  C28 POPEm 103      32.569   4.134  87.496  1.00  0.00           C
ATOM   5822  C29 POPEm 103      33.809   3.344  87.166  1.00  0.00           C
ATOM   5824 0C21 POPEm 103      34.099   2.714  86.016  1.00  0.00           C
ATOM   5826 1C21 POPEm 103      33.309   2.744  84.736  1.00  0.00           C
ATOM   5829 2C21 POPEm 103      34.249   2.714  83.506  1.00  0.00           C
ATOM   5832 3C21 POPEm 103      35.209   3.924  83.436  1.00  0.00           C
ATOM   5835 4C21 POPEm 103      36.379   3.714  82.476  1.00  0.00           C
ATOM   5838 5C21 POPEm 103      37.459   2.764  83.026  1.00  0.00           C
ATOM   5841 6C21 POPEm 103      38.609   2.514  82.036  1.00  0.00           C
ATOM   5844 7C21 POPEm 103      39.539   1.384  82.486  1.00  0.00           C
ATOM   5847 8C21 POPEm 103      40.469   0.874  81.376  1.00  0.00           C
ATOM   5851  C33 POPEm 103      30.039   8.174  90.596  1.00  0.00           C
ATOM   5854  C34 POPEm 103      28.819   7.584  91.306  1.00  0.00           C
ATOM   5857  C35 POPEm 103      27.749   8.604  91.706  1.00  0.00           C
ATOM   5860  C36 POPEm 103      26.929   9.024  90.486  1.00  0.00           C
ATOM   5863  C37 POPEm 103      25.869  10.094  90.786  1.00  0.00           C
ATOM   5866  C38 POPEm 103      24.879  10.274  89.626  1.00  0.00           C
ATOM   5869  C39 POPEm 103      25.569  10.414  88.256  1.00  0.00           C
ATOM   5872 0C31 POPEm 103      24.649  10.914  87.126  1.00  0.00           C
ATOM   5875 1C31 POPEm 103      23.439  10.014  86.836  1.00  0.00           C
ATOM   5878 2C31 POPEm 103      22.539  10.584  85.736  1.00  0.00           C
ATOM   5881 3C31 POPEm 103      21.219   9.794  85.546  1.00  0.00           C
ATOM   5884 4C31 POPEm 103      21.329   8.624  84.556  1.00  0.00           C
ATOM   5887 5C31 POPEm 103      20.079   7.734  84.556  1.00  0.00           C
ATOM   5890 6C31 POPEm 103      20.079   6.664  83.466  1.00  0.00           C
ATOM   5894  NH3 POPEn 104      87.039  39.854  56.796  1.00  0.00           N
ATOM   5898  C12 POPEn 104      85.859  39.584  55.906  1.00  0.00           C
ATOM   5901  C11 POPEn 104      84.539  39.774  56.676  1.00  0.00           C
ATOM   5904  P   POPEn 104      81.989  39.404  56.576  1.00  0.00           P
ATOM   5905  O13 POPEn 104      81.249  40.454  55.846  1.00  0.00           O
ATOM   5906  O14 POPEn 104      81.359  38.074  56.656  1.00  0.00           O
ATOM   5907  O11 POPEn 104      82.289  39.954  57.996  1.00  0.00           O
ATOM   5908  O12 POPEn 104      83.429  39.274  55.916  1.00  0.00           O
ATOM   5909  C1  POPEn 104      82.139  39.254  59.216  1.00  0.00           C
ATOM   5912  C2  POPEn 104      81.679  40.274  60.276  1.00  0.00           C
ATOM   5914  O21 POPEn 104      81.939  39.754  61.586  1.00  0.00           O
ATOM   5915  C21 POPEn 104      81.069  39.074  62.286  1.00  0.00           C
ATOM   5916  O22 POPEn 104      79.889  38.894  62.036  1.00  0.00           O
ATOM   5917  C22 POPEn 104      81.829  38.484  63.476  1.00  0.00           C
ATOM   5920  C3  POPEn 104      80.239  40.794  59.946  1.00  0.00           C
ATOM   5923  O31 POPEn 104      79.639  41.624  60.956  1.00  0.00           O
ATOM   5924  C31 POPEn 104      80.179  42.824  61.156  1.00  0.00           C
ATOM   5925  O32 POPEn 104      81.189  43.244  60.636  1.00  0.00           O
ATOM   5926  C32 POPEn 104      79.409  43.604  62.226  1.00  0.00           C
ATOM   5929  C23 POPEn 104      81.139  38.684  64.846  1.00  0.00           C
ATOM   5932  C24 POPEn 104      81.689  37.694  65.876  1.00  0.00           C
ATOM   5935  C25 POPEn 104      81.209  37.934  67.316  1.00  0.00           C
ATOM   5938  C26 POPEn 104      81.919  39.094  68.026  1.00  0.00           C
ATOM   5941  C27 POPEn 104      81.829  38.964  69.556  1.00  0.00           C
ATOM   5944  C28 POPEn 104      82.519  40.104  70.336  1.00  0.00           C
ATOM   5947  C29 POPEn 104      81.679  41.364  70.396  1.00  0.00           C
ATOM   5949 0C21 POPEn 104      81.159  41.954  71.486  1.00  0.00           C
ATOM   5951 1C21 POPEn 104      81.299  41.514  72.926  1.00  0.00           C
ATOM   5954 2C21 POPEn 104      79.999  40.924  73.506  1.00  0.00           C
ATOM   5957 3C21 POPEn 104      78.819  41.904  73.536  1.00  0.00           C
ATOM   5960 4C21 POPEn 104      77.649  41.434  74.426  1.00  0.00           C
ATOM   5963 5C21 POPEn 104      76.929  40.184  73.886  1.00  0.00           C
ATOM   5966 6C21 POPEn 104      75.879  39.644  74.866  1.00  0.00           C
ATOM   5969 7C21 POPEn 104      75.099  38.444  74.306  1.00  0.00           C
ATOM   5972 8C21 POPEn 104      74.199  37.764  75.336  1.00  0.00           C
ATOM   5976  C33 POPEn 104      78.079  42.964  62.686  1.00  0.00           C
ATOM   5979  C34 POPEn 104      78.239  41.814  63.706  1.00  0.00           C
ATOM   5982  C35 POPEn 104      78.679  42.304  65.086  1.00  0.00           C
ATOM   5985  C36 POPEn 104      78.519  41.254  66.196  1.00  0.00           C
ATOM   5988  C37 POPEn 104      78.819  41.834  67.586  1.00  0.00           C
ATOM   5991  C38 POPEn 104      78.069  41.144  68.726  1.00  0.00           C
ATOM   5994  C39 POPEn 104      76.569  41.484  68.726  1.00  0.00           C
ATOM   5997 0C31 POPEn 104      76.019  41.734  70.136  1.00  0.00           C
ATOM   6000 1C31 POPEn 104      74.529  42.084  70.126  1.00  0.00           C
ATOM   6003 2C31 POPEn 104      73.939  42.244  71.536  1.00  0.00           C
ATOM   6006 3C31 POPEn 104      74.579  43.374  72.346  1.00  0.00           C
ATOM   6009 4C31 POPEn 104      73.949  43.544  73.736  1.00  0.00           C
ATOM   6012 5C31 POPEn 104      74.559  44.714  74.516  1.00  0.00           C
ATOM   6015 6C31 POPEn 104      73.919  44.884  75.886  1.00  0.00           C
ATOM   6019  NH3 POPEo 105     120.479  79.364  50.836  1.00  0.00           N
ATOM   6023  C12 POPEo 105     119.719  78.214  50.266  1.00  0.00           C
ATOM   6026  C11 POPEo 105     119.609  77.184  51.376  1.00  0.00           C
ATOM   6029  P   POPEo 105     118.709  74.914  52.076  1.00  0.00           P
ATOM   6030  O13 POPEo 105     117.789  73.874  51.576  1.00  0.00           O
ATOM   6031  O14 POPEo 105     120.129  74.554  52.336  1.00  0.00           O
ATOM   6032  O11 POPEo 105     118.149  75.504  53.416  1.00  0.00           O
ATOM   6033  O12 POPEo 105     118.719  76.124  51.036  1.00  0.00           O
ATOM   6034  C1  POPEo 105     117.079  76.424  53.646  1.00  0.00           C
ATOM   6037  C2  POPEo 105     116.449  76.164  55.046  1.00  0.00           C
ATOM   6039  O21 POPEo 105     115.479  77.204  55.306  1.00  0.00           O
ATOM   6040  C21 POPEo 105     114.469  76.894  56.096  1.00  0.00           C
ATOM   6041  O22 POPEo 105     114.269  75.814  56.626  1.00  0.00           O
ATOM   6042  C22 POPEo 105     113.509  78.064  56.186  1.00  0.00           C
ATOM   6045  C3  POPEo 105     117.559  76.134  56.136  1.00  0.00           C
ATOM   6048  O31 POPEo 105     117.169  75.324  57.256  1.00  0.00           O
ATOM   6049  C31 POPEo 105     117.289  75.854  58.466  1.00  0.00           C
ATOM   6050  O32 POPEo 105     117.699  76.974  58.716  1.00  0.00           O
ATOM   6051  C32 POPEo 105     116.759  74.834  59.486  1.00  0.00           C
ATOM   6054  C23 POPEo 105     112.619  78.074  57.456  1.00  0.00           C
ATOM   6057  C24 POPEo 105     111.179  77.584  57.246  1.00  0.00           C
ATOM   6060  C25 POPEo 105     110.259  77.994  58.416  1.00  0.00           C
ATOM   6063  C26 POPEo 105     108.759  78.014  58.056  1.00  0.00           C
ATOM   6066  C27 POPEo 105     107.879  78.634  59.146  1.00  0.00           C
ATOM   6069  C28 POPEo 105     106.379  78.304  58.946  1.00  0.00           C
ATOM   6072  C29 POPEo 105     105.559  78.574  60.186  1.00  0.00           C
ATOM   6074 0C21 POPEo 105     104.769  77.694  60.846  1.00  0.00           C
ATOM   6076 1C21 POPEo 105     104.459  76.264  60.466  1.00  0.00           C
ATOM   6079 2C21 POPEo 105     102.999  75.904  60.806  1.00  0.00           C
ATOM   6082 3C21 POPEo 105     102.589  74.454  60.486  1.00  0.00           C
ATOM   6085 4C21 POPEo 105     103.069  73.404  61.506  1.00  0.00           C
ATOM   6088 5C21 POPEo 105     102.279  72.084  61.386  1.00  0.00           C
ATOM   6091 6C21 POPEo 105     103.159  70.834  61.256  1.00  0.00           C
ATOM   6094 7C21 POPEo 105     102.329  69.544  61.116  1.00  0.00           C
ATOM   6097 8C21 POPEo 105     103.179  68.284  60.976  1.00  0.00           C
ATOM   6101  C33 POPEo 105     117.399  74.954  60.886  1.00  0.00           C
ATOM   6104  C34 POPEo 105     116.619  75.924  61.776  1.00  0.00           C
ATOM   6107  C35 POPEo 105     117.399  76.204  63.056  1.00  0.00           C
ATOM   6110  C36 POPEo 105     116.699  77.174  64.006  1.00  0.00           C
ATOM   6113  C37 POPEo 105     117.739  77.914  64.856  1.00  0.00           C
ATOM   6116  C38 POPEo 105     117.179  78.524  66.136  1.00  0.00           C
ATOM   6119  C39 POPEo 105     117.039  77.494  67.266  1.00  0.00           C
ATOM   6122 0C31 POPEo 105     116.749  78.154  68.616  1.00  0.00           C
ATOM   6125 1C31 POPEo 105     116.799  77.164  69.786  1.00  0.00           C
ATOM   6128 2C31 POPEo 105     116.759  77.874  71.146  1.00  0.00           C
ATOM   6131 3C31 POPEo 105     117.259  76.964  72.276  1.00  0.00           C
ATOM   6134 4C31 POPEo 105     117.389  77.704  73.616  1.00  0.00           C
ATOM   6137 5C31 POPEo 105     118.179  76.894  74.656  1.00  0.00           C
ATOM   6140 6C31 POPEo 105     118.309  77.584  76.016  1.00  0.00           C
ATOM   6144  NH3 POPEp 106     104.809  69.354  52.456  1.00  0.00           N
ATOM   6148  C12 POPEp 106     104.759  68.104  51.626  1.00  0.00           C
ATOM   6151  C11 POPEp 106     103.689  67.114  52.136  1.00  0.00           C
ATOM   6154  P   POPEp 106     103.609  65.194  53.956  1.00  0.00           P
ATOM   6155  O13 POPEp 106     102.779  64.474  52.966  1.00  0.00           O
ATOM   6156  O14 POPEp 106     104.829  64.514  54.426  1.00  0.00           O
ATOM   6157  O11 POPEp 106     102.739  65.444  55.246  1.00  0.00           O
ATOM   6158  O12 POPEp 106     103.959  66.674  53.476  1.00  0.00           O
ATOM   6159  C1  POPEp 106     103.019  66.544  56.116  1.00  0.00           C
ATOM   6162  C2  POPEp 106     102.949  66.154  57.616  1.00  0.00           C
ATOM   6164  O21 POPEp 106     104.069  65.334  58.016  1.00  0.00           O
ATOM   6165  C21 POPEp 106     105.119  66.044  58.416  1.00  0.00           C
ATOM   6166  O22 POPEp 106     105.279  67.234  58.226  1.00  0.00           O
ATOM   6167  C22 POPEp 106     106.019  65.174  59.286  1.00  0.00           C
ATOM   6170  C3  POPEp 106     101.619  65.424  57.936  1.00  0.00           C
ATOM   6173  O31 POPEp 106     101.709  64.624  59.136  1.00  0.00           O
ATOM   6174  C31 POPEp 106     101.799  63.324  58.926  1.00  0.00           C
ATOM   6175  O32 POPEp 106     101.759  62.764  57.836  1.00  0.00           O
ATOM   6176  C32 POPEp 106     101.859  62.554  60.246  1.00  0.00           C
ATOM   6179  C23 POPEp 106     106.879  65.974  60.286  1.00  0.00           C
ATOM   6182  C24 POPEp 106     107.599  65.044  61.276  1.00  0.00           C
ATOM   6185  C25 POPEp 106     108.209  65.774  62.486  1.00  0.00           C
ATOM   6188  C26 POPEp 106     108.839  64.814  63.496  1.00  0.00           C
ATOM   6191  C27 POPEp 106     109.239  65.504  64.806  1.00  0.00           C
ATOM   6194  C28 POPEp 106     109.689  64.514  65.896  1.00  0.00           C
ATOM   6197  C29 POPEp 106     111.049  63.914  65.646  1.00  0.00           C
ATOM   6199 0C21 POPEp 106     112.159  64.154  66.376  1.00  0.00           C
ATOM   6201 1C21 POPEp 106     112.189  65.074  67.576  1.00  0.00           C
ATOM   6204 2C21 POPEp 106     113.509  65.074  68.376  1.00  0.00           C
ATOM   6207 3C21 POPEp 106     113.449  66.094  69.516  1.00  0.00           C
ATOM   6210 4C21 POPEp 106     114.809  66.374  70.176  1.00  0.00           C
ATOM   6213 5C21 POPEp 106     115.249  65.344  71.226  1.00  0.00           C
ATOM   6216 6C21 POPEp 106     116.589  65.744  71.866  1.00  0.00           C
ATOM   6219 7C21 POPEp 106     117.079  64.724  72.906  1.00  0.00           C
ATOM   6222 8C21 POPEp 106     118.449  65.094  73.476  1.00  0.00           C
ATOM   6226  C33 POPEp 106     102.549  63.244  61.436  1.00  0.00           C
ATOM   6229  C34 POPEp 106     102.499  62.304  62.656  1.00  0.00           C
ATOM   6232  C35 POPEp 106     102.779  63.024  63.986  1.00  0.00           C
ATOM   6235  C36 POPEp 106     104.259  63.154  64.336  1.00  0.00           C
ATOM   6238  C37 POPEp 106     104.449  64.074  65.546  1.00  0.00           C
ATOM   6241  C38 POPEp 106     105.859  64.014  66.146  1.00  0.00           C
ATOM   6244  C39 POPEp 106     105.909  64.524  67.596  1.00  0.00           C
ATOM   6247 0C31 POPEp 106     106.139  66.034  67.786  1.00  0.00           C
ATOM   6250 1C31 POPEp 106     105.959  66.374  69.276  1.00  0.00           C
ATOM   6253 2C31 POPEp 106     106.489  67.744  69.706  1.00  0.00           C
ATOM   6256 3C31 POPEp 106     106.179  68.054  71.186  1.00  0.00           C
ATOM   6259 4C31 POPEp 106     106.809  67.054  72.176  1.00  0.00           C
ATOM   6262 5C31 POPEp 106     106.359  67.274  73.626  1.00  0.00           C
ATOM   6265 6C31 POPEp 106     106.979  66.264  74.596  1.00  0.00           C
ATOM   6269  NH3 POPEq 107      26.939 120.334  53.886  1.00  0.00           N
ATOM   6273  C12 POPEq 107      25.999 119.404  53.166  1.00  0.00           C
ATOM   6276  C11 POPEq 107      25.189 120.174  52.106  1.00  0.00           C
ATOM   6279  P   POPEq 107      22.849 118.974  51.966  1.00  0.00           P
ATOM   6280  O13 POPEq 107      22.029 120.164  52.226  1.00  0.00           O
ATOM   6281  O14 POPEq 107      22.259 117.924  51.106  1.00  0.00           O
ATOM   6282  O11 POPEq 107      23.219 118.214  53.296  1.00  0.00           O
ATOM   6283  O12 POPEq 107      24.259 119.344  51.396  1.00  0.00           O
ATOM   6284  C1  POPEq 107      22.299 118.064  54.386  1.00  0.00           C
ATOM   6287  C2  POPEq 107      22.719 118.934  55.586  1.00  0.00           C
ATOM   6289  O21 POPEq 107      22.099 118.394  56.766  1.00  0.00           O
ATOM   6290  C21 POPEq 107      22.779 118.474  57.886  1.00  0.00           C
ATOM   6291  O22 POPEq 107      23.959 118.724  58.016  1.00  0.00           O
ATOM   6292  C22 POPEq 107      21.779 118.284  59.026  1.00  0.00           C
ATOM   6295  C3  POPEq 107      22.239 120.404  55.386  1.00  0.00           C
ATOM   6298  O31 POPEq 107      22.449 121.214  56.576  1.00  0.00           O
ATOM   6299  C31 POPEq 107      23.709 121.634  56.636  1.00  0.00           C
ATOM   6300  O32 POPEq 107      24.519 121.574  55.726  1.00  0.00           O
ATOM   6301  C32 POPEq 107      24.019 122.104  58.056  1.00  0.00           C
ATOM   6304  C23 POPEq 107      22.469 118.614  60.356  1.00  0.00           C
ATOM   6307  C24 POPEq 107      21.569 118.584  61.586  1.00  0.00           C
ATOM   6310  C25 POPEq 107      22.479 118.644  62.816  1.00  0.00           C
ATOM   6313  C26 POPEq 107      21.779 118.834  64.156  1.00  0.00           C
ATOM   6316  C27 POPEq 107      22.819 119.054  65.256  1.00  0.00           C
ATOM   6319  C28 POPEq 107      22.209 119.304  66.646  1.00  0.00           C
ATOM   6322  C29 POPEq 107      21.829 118.044  67.366  1.00  0.00           C
ATOM   6324 0C21 POPEq 107      22.519 117.484  68.376  1.00  0.00           C
ATOM   6326 1C21 POPEq 107      23.829 118.004  68.916  1.00  0.00           C
ATOM   6329 2C21 POPEq 107      23.719 119.214  69.866  1.00  0.00           C
ATOM   6332 3C21 POPEq 107      23.229 118.864  71.276  1.00  0.00           C
ATOM   6335 4C21 POPEq 107      23.139 120.104  72.176  1.00  0.00           C
ATOM   6338 5C21 POPEq 107      22.749 119.734  73.616  1.00  0.00           C
ATOM   6341 6C21 POPEq 107      22.759 120.904  74.616  1.00  0.00           C
ATOM   6344 7C21 POPEq 107      22.469 120.434  76.046  1.00  0.00           C
ATOM   6347 8C21 POPEq 107      22.699 121.484  77.126  1.00  0.00           C
ATOM   6351  C33 POPEq 107      25.539 122.244  58.256  1.00  0.00           C
ATOM   6354  C34 POPEq 107      26.039 121.824  59.646  1.00  0.00           C
ATOM   6357  C35 POPEq 107      25.509 122.704  60.766  1.00  0.00           C
ATOM   6360  C36 POPEq 107      26.269 122.484  62.076  1.00  0.00           C
ATOM   6363  C37 POPEq 107      25.799 123.464  63.156  1.00  0.00           C
ATOM   6366  C38 POPEq 107      26.639 123.414  64.436  1.00  0.00           C
ATOM   6369  C39 POPEq 107      26.409 124.644  65.316  1.00  0.00           C
ATOM   6372 0C31 POPEq 107      24.979 124.804  65.846  1.00  0.00           C
ATOM   6375 1C31 POPEq 107      24.639 123.834  66.996  1.00  0.00           C
ATOM   6378 2C31 POPEq 107      23.209 123.994  67.546  1.00  0.00           C
ATOM   6381 3C31 POPEq 107      22.809 125.464  67.786  1.00  0.00           C
ATOM   6384 4C31 POPEq 107      21.409 125.644  68.386  1.00  0.00           C
ATOM   6387 5C31 POPEq 107      21.049 127.124  68.466  1.00  0.00           C
ATOM   6390 6C31 POPEq 107      19.689 127.404  69.116  1.00  0.00           C
ATOM   6394  NH3 POPEr 108      96.709  14.654  61.126  1.00  0.00           N
ATOM   6398  C12 POPEr 108      95.799  14.914  59.946  1.00  0.00           C
ATOM   6401  C11 POPEr 108      95.189  16.324  59.876  1.00  0.00           C
ATOM   6404  P   POPEr 108      92.599  16.714  59.276  1.00  0.00           P
ATOM   6405  O13 POPEr 108      92.379  18.094  58.806  1.00  0.00           O
ATOM   6406  O14 POPEr 108      91.719  15.644  58.776  1.00  0.00           O
ATOM   6407  O11 POPEr 108      92.569  16.634  60.846  1.00  0.00           O
ATOM   6408  O12 POPEr 108      94.099  16.314  58.956  1.00  0.00           O
ATOM   6409  C1  POPEr 108      91.579  17.324  61.606  1.00  0.00           C
ATOM   6412  C2  POPEr 108      91.959  17.234  63.116  1.00  0.00           C
ATOM   6414  O21 POPEr 108      91.789  18.514  63.756  1.00  0.00           O
ATOM   6415  C21 POPEr 108      90.529  18.844  63.946  1.00  0.00           C
ATOM   6416  O22 POPEr 108      89.569  18.104  63.846  1.00  0.00           O
ATOM   6417  C22 POPEr 108      90.479  20.314  64.366  1.00  0.00           C
ATOM   6420  C3  POPEr 108      93.449  16.844  63.216  1.00  0.00           C
ATOM   6423  O31 POPEr 108      93.989  16.964  64.536  1.00  0.00           O
ATOM   6424  C31 POPEr 108      93.849  15.904  65.306  1.00  0.00           C
ATOM   6425  O32 POPEr 108      93.159  14.924  65.066  1.00  0.00           O
ATOM   6426  C32 POPEr 108      94.759  16.114  66.516  1.00  0.00           C
ATOM   6429  C23 POPEr 108      89.509  20.524  65.546  1.00  0.00           C
ATOM   6432  C24 POPEr 108      89.419  21.994  65.966  1.00  0.00           C
ATOM   6435  C25 POPEr 108      88.289  22.264  66.966  1.00  0.00           C
ATOM   6438  C26 POPEr 108      88.629  21.914  68.426  1.00  0.00           C
ATOM   6441  C27 POPEr 108      87.409  22.144  69.346  1.00  0.00           C
ATOM   6444  C28 POPEr 108      87.759  22.454  70.806  1.00  0.00           C
ATOM   6447  C29 POPEr 108      88.389  21.304  71.546  1.00  0.00           C
ATOM   6449 0C21 POPEr 108      89.199  21.414  72.616  1.00  0.00           C
ATOM   6451 1C21 POPEr 108      89.629  22.684  73.296  1.00  0.00           C
ATOM   6454 2C21 POPEr 108      88.559  23.284  74.236  1.00  0.00           C
ATOM   6457 3C21 POPEr 108      88.269  22.434  75.476  1.00  0.00           C
ATOM   6460 4C21 POPEr 108      87.219  23.084  76.376  1.00  0.00           C
ATOM   6463 5C21 POPEr 108      86.919  22.284  77.646  1.00  0.00           C
ATOM   6466 6C21 POPEr 108      88.069  22.324  78.666  1.00  0.00           C
ATOM   6469 7C21 POPEr 108      87.619  22.904  80.016  1.00  0.00           C
ATOM   6472 8C21 POPEr 108      88.749  23.014  81.026  1.00  0.00           C
ATOM   6476  C33 POPEr 108      94.549  15.094  67.656  1.00  0.00           C
ATOM   6479  C34 POPEr 108      95.349  15.474  68.906  1.00  0.00           C
ATOM   6482  C35 POPEr 108      96.869  15.254  68.776  1.00  0.00           C
ATOM   6485  C36 POPEr 108      97.639  15.834  69.966  1.00  0.00           C
ATOM   6488  C37 POPEr 108      99.129  15.484  69.966  1.00  0.00           C
ATOM   6491  C38 POPEr 108      99.849  15.914  71.256  1.00  0.00           C
ATOM   6494  C39 POPEr 108      99.479  15.034  72.456  1.00  0.00           C
ATOM   6497 0C31 POPEr 108     100.039  15.564  73.776  1.00  0.00           C
ATOM   6500 1C31 POPEr 108      99.609  14.704  74.976  1.00  0.00           C
ATOM   6503 2C31 POPEr 108      99.529  15.474  76.306  1.00  0.00           C
ATOM   6506 3C31 POPEr 108      98.329  16.434  76.346  1.00  0.00           C
ATOM   6509 4C31 POPEr 108      98.279  17.274  77.626  1.00  0.00           C
ATOM   6512 5C31 POPEr 108      97.179  18.344  77.536  1.00  0.00           C
ATOM   6515 6C31 POPEr 108      97.199  19.324  78.706  1.00  0.00           C
ATOM   6519  NH3 POPEs 109       5.579  44.814  97.396  1.00  0.00           N
ATOM   6523  C12 POPEs 109       5.249  45.274  98.786  1.00  0.00           C
ATOM   6526  C11 POPEs 109       5.279  46.794  98.826  1.00  0.00           C
ATOM   6529  P   POPEs 109       2.959  47.924  98.766  1.00  0.00           P
ATOM   6530  O13 POPEs 109       3.419  49.244  99.276  1.00  0.00           O
ATOM   6531  O14 POPEs 109       2.439  46.954  99.746  1.00  0.00           O
ATOM   6532  O11 POPEs 109       1.889  48.084  97.616  1.00  0.00           O
ATOM   6533  O12 POPEs 109       4.199  47.294  98.006  1.00  0.00           O
ATOM   6534  C1  POPEs 109       1.929  48.994  96.526  1.00  0.00           C
ATOM   6537  C2  POPEs 109       2.719  48.434  95.326  1.00  0.00           C
ATOM   6539  O21 POPEs 109       2.429  49.264  94.186  1.00  0.00           O
ATOM   6540  C21 POPEs 109       1.589  48.934  93.226  1.00  0.00           C
ATOM   6541  O22 POPEs 109       0.939  47.914  93.116  1.00  0.00           O
ATOM   6542  C22 POPEs 109       1.549  50.074  92.216  1.00  0.00           C
ATOM   6545  C3  POPEs 109       2.479  46.904  95.186  1.00  0.00           C
ATOM   6548  O31 POPEs 109       3.149  46.314  94.066  1.00  0.00           O
ATOM   6549  C31 POPEs 109       4.439  46.114  94.176  1.00  0.00           C
ATOM   6550  O32 POPEs 109       5.169  46.514  95.086  1.00  0.00           O
ATOM   6551  C32 POPEs 109       4.849  45.164  93.076  1.00  0.00           C
ATOM   6554  C23 POPEs 109       0.529  49.844  91.066  1.00  0.00           C
ATOM   6557  C24 POPEs 109       0.559  51.024  90.076  1.00  0.00           C
ATOM   6560  C25 POPEs 109      -0.589  51.014  89.046  1.00  0.00           C
ATOM   6563  C26 POPEs 109      -0.169  50.584  87.626  1.00  0.00           C
ATOM   6566  C27 POPEs 109      -1.389  50.694  86.686  1.00  0.00           C
ATOM   6569  C28 POPEs 109      -1.139  50.344  85.206  1.00  0.00           C
ATOM   6572  C29 POPEs 109      -2.459  50.114  84.506  1.00  0.00           C
ATOM   6574 0C21 POPEs 109      -2.839  50.504  83.276  1.00  0.00           C
ATOM   6576 1C21 POPEs 109      -2.009  51.224  82.256  1.00  0.00           C
ATOM   6579 2C21 POPEs 109      -2.119  50.584  80.846  1.00  0.00           C
ATOM   6582 3C21 POPEs 109      -1.379  49.244  80.696  1.00  0.00           C
ATOM   6585 4C21 POPEs 109      -1.659  48.524  79.366  1.00  0.00           C
ATOM   6588 5C21 POPEs 109      -1.439  49.394  78.116  1.00  0.00           C
ATOM   6591 6C21 POPEs 109      -1.689  48.624  76.806  1.00  0.00           C
ATOM   6594 7C21 POPEs 109      -1.719  49.554  75.586  1.00  0.00           C
ATOM   6597 8C21 POPEs 109      -1.979  48.824  74.266  1.00  0.00           C
ATOM   6601  C33 POPEs 109       6.049  44.284  93.466  1.00  0.00           C
ATOM   6604  C34 POPEs 109       6.309  43.264  92.366  1.00  0.00           C
ATOM   6607  C35 POPEs 109       7.559  42.414  92.566  1.00  0.00           C
ATOM   6610  C36 POPEs 109       7.649  41.284  91.536  1.00  0.00           C
ATOM   6613  C37 POPEs 109       8.759  40.284  91.846  1.00  0.00           C
ATOM   6616  C38 POPEs 109       8.819  39.144  90.826  1.00  0.00           C
ATOM   6619  C39 POPEs 109       9.819  38.064  91.236  1.00  0.00           C
ATOM   6622 0C31 POPEs 109      10.019  36.994  90.156  1.00  0.00           C
ATOM   6625 1C31 POPEs 109      10.799  35.784  90.676  1.00  0.00           C
ATOM   6628 2C31 POPEs 109      10.739  34.554  89.756  1.00  0.00           C
ATOM   6631 3C31 POPEs 109      11.639  34.644  88.506  1.00  0.00           C
ATOM   6634 4C31 POPEs 109      10.939  35.214  87.266  1.00  0.00           C
ATOM   6637 5C31 POPEs 109      11.839  35.144  86.016  1.00  0.00           C
ATOM   6640 6C31 POPEs 109      11.179  35.684  84.746  1.00  0.00           C
ATOM   6644  NH3 POPEt 110     122.909  73.454  53.166  1.00  0.00           N
ATOM   6648  C12 POPEt 110     123.329  74.514  52.186  1.00  0.00           C
ATOM   6651  C11 POPEt 110     124.359  74.044  51.126  1.00  0.00           C
ATOM   6654  P   POPEt 110     126.559  73.574  52.476  1.00  0.00           P
ATOM   6655  O13 POPEt 110     125.739  72.594  53.216  1.00  0.00           O
ATOM   6656  O14 POPEt 110     127.699  73.024  51.696  1.00  0.00           O
ATOM   6657  O11 POPEt 110     126.969  74.764  53.436  1.00  0.00           O
ATOM   6658  O12 POPEt 110     125.689  74.394  51.466  1.00  0.00           O
ATOM   6659  C1  POPEt 110     128.249  75.004  54.006  1.00  0.00           C
ATOM   6662  C2  POPEt 110     128.249  74.914  55.576  1.00  0.00           C
ATOM   6664  O21 POPEt 110     127.659  76.084  56.176  1.00  0.00           O
ATOM   6665  C21 POPEt 110     128.379  77.174  56.216  1.00  0.00           C
ATOM   6666  O22 POPEt 110     129.337  77.464  55.516  1.00  0.00           O
ATOM   6667  C22 POPEt 110     127.829  78.074  57.316  1.00  0.00           C
ATOM   6670  C3  POPEt 110     129.677  74.564  56.126  1.00  0.00           C
ATOM   6673  O31 POPEt 110     129.957  74.774  57.526  1.00  0.00           O
ATOM   6674  C31 POPEt 110     129.257  74.054  58.406  1.00  0.00           C
ATOM   6675  O32 POPEt 110     128.109  73.684  58.286  1.00  0.00           O
ATOM   6676  C32 POPEt 110     130.217  73.654  59.556  1.00  0.00           C
ATOM   6679  C23 POPEt 110     128.979  78.604  58.206  1.00  0.00           C
ATOM   6682  C24 POPEt 110     128.469  79.524  59.326  1.00  0.00           C
ATOM   6685  C25 POPEt 110     129.617  80.094  60.176  1.00  0.00           C
ATOM   6688  C26 POPEt 110     129.119  81.104  61.216  1.00  0.00           C
ATOM   6691  C27 POPEt 110     130.237  81.584  62.166  1.00  0.00           C
ATOM   6694  C28 POPEt 110     129.747  82.644  63.176  1.00  0.00           C
ATOM   6697  C29 POPEt 110     130.837  83.014  64.166  1.00  0.00           C
ATOM   6699 0C21 POPEt 110     131.147  84.234  64.636  1.00  0.00           C
ATOM   6701 1C21 POPEt 110     130.507  85.564  64.306  1.00  0.00           C
ATOM   6704 2C21 POPEt 110     129.727  86.154  65.506  1.00  0.00           C
ATOM   6707 3C21 POPEt 110     129.377  87.644  65.326  1.00  0.00           C
ATOM   6710 4C21 POPEt 110     128.009  88.064  65.896  1.00  0.00           C
ATOM   6713 5C21 POPEt 110     127.799  87.864  67.406  1.00  0.00           C
ATOM   6716 6C21 POPEt 110     126.359  88.204  67.816  1.00  0.00           C
ATOM   6719 7C21 POPEt 110     126.069  87.944  69.306  1.00  0.00           C
ATOM   6722 8C21 POPEt 110     124.599  88.174  69.676  1.00  0.00           C
ATOM   6726  C33 POPEt 110     130.807  74.804  60.406  1.00  0.00           C
ATOM   6729  C34 POPEt 110     130.387  74.744  61.886  1.00  0.00           C
ATOM   6732  C35 POPEt 110     131.147  75.744  62.766  1.00  0.00           C
ATOM   6735  C36 POPEt 110     130.857  75.574  64.266  1.00  0.00           C
ATOM   6738  C37 POPEt 110     131.877  76.304  65.156  1.00  0.00           C
ATOM   6741  C38 POPEt 110     131.577  76.204  66.656  1.00  0.00           C
ATOM   6744  C39 POPEt 110     131.627  74.784  67.236  1.00  0.00           C
ATOM   6747 0C31 POPEt 110     131.247  74.814  68.726  1.00  0.00           C
ATOM   6750 1C31 POPEt 110     130.957  73.454  69.376  1.00  0.00           C
ATOM   6753 2C31 POPEt 110     130.537  73.574  70.856  1.00  0.00           C
ATOM   6756 3C31 POPEt 110     131.607  74.134  71.806  1.00  0.00           C
ATOM   6759 4C31 POPEt 110     132.927  73.364  71.766  1.00  0.00           C
ATOM   6762 5C31 POPEt 110     133.917  73.844  72.836  1.00  0.00           C
ATOM   6765 6C31 POPEt 110     135.307  73.224  72.676  1.00  0.00           C
ATOM   6769  NH3 POPEu 111     114.789  13.694  58.196  1.00  0.00           N
ATOM   6773  C12 POPEu 111     113.889  14.554  57.356  1.00  0.00           C
ATOM   6776  C11 POPEu 111     112.799  15.234  58.216  1.00  0.00           C
ATOM   6779  P   POPEu 111     111.269  13.074  58.656  1.00  0.00           P
ATOM   6780  O13 POPEu 111     110.299  13.374  57.586  1.00  0.00           O
ATOM   6781  O14 POPEu 111     112.239  11.984  58.396  1.00  0.00           O
ATOM   6782  O11 POPEu 111     110.499  12.784  60.006  1.00  0.00           O
ATOM   6783  O12 POPEu 111     112.109  14.344  59.086  1.00  0.00           O
ATOM   6784  C1  POPEu 111     110.149  13.844  60.916  1.00  0.00           C
ATOM   6787  C2  POPEu 111     110.919  13.774  62.276  1.00  0.00           C
ATOM   6789  O21 POPEu 111     111.329  15.094  62.696  1.00  0.00           O
ATOM   6790  C21 POPEu 111     110.509  15.734  63.526  1.00  0.00           C
ATOM   6791  O22 POPEu 111     109.409  15.314  63.876  1.00  0.00           O
ATOM   6792  C22 POPEu 111     111.099  17.094  63.906  1.00  0.00           C
ATOM   6795  C3  POPEu 111     112.179  12.864  62.206  1.00  0.00           C
ATOM   6798  O31 POPEu 111     112.709  12.514  63.506  1.00  0.00           O
ATOM   6799  C31 POPEu 111     113.089  13.524  64.256  1.00  0.00           C
ATOM   6800  O32 POPEu 111     112.439  13.984  65.186  1.00  0.00           O
ATOM   6801  C32 POPEu 111     114.459  14.044  63.816  1.00  0.00           C
ATOM   6804  C23 POPEu 111     110.829  17.514  65.366  1.00  0.00           C
ATOM   6807  C24 POPEu 111     111.769  16.874  66.396  1.00  0.00           C
ATOM   6810  C25 POPEu 111     111.899  17.694  67.696  1.00  0.00           C
ATOM   6813  C26 POPEu 111     112.819  17.034  68.736  1.00  0.00           C
ATOM   6816  C27 POPEu 111     113.179  17.964  69.916  1.00  0.00           C
ATOM   6819  C28 POPEu 111     114.049  17.274  70.986  1.00  0.00           C
ATOM   6822  C29 POPEu 111     114.569  18.194  72.066  1.00  0.00           C
ATOM   6824 0C21 POPEu 111     114.229  18.254  73.366  1.00  0.00           C
ATOM   6826 1C21 POPEu 111     113.189  17.424  74.076  1.00  0.00           C
ATOM   6829 2C21 POPEu 111     113.819  16.484  75.126  1.00  0.00           C
ATOM   6832 3C21 POPEu 111     114.329  17.164  76.406  1.00  0.00           C
ATOM   6835 4C21 POPEu 111     114.889  16.124  77.386  1.00  0.00           C
ATOM   6838 5C21 POPEu 111     115.449  16.704  78.696  1.00  0.00           C
ATOM   6841 6C21 POPEu 111     116.039  15.594  79.566  1.00  0.00           C
ATOM   6844 7C21 POPEu 111     116.599  16.084  80.906  1.00  0.00           C
ATOM   6847 8C21 POPEu 111     117.189  14.964  81.766  1.00  0.00           C
ATOM   6851  C33 POPEu 111     115.199  14.674  65.006  1.00  0.00           C
ATOM   6854  C34 POPEu 111     116.629  15.114  64.686  1.00  0.00           C
ATOM   6857  C35 POPEu 111     117.339  15.814  65.866  1.00  0.00           C
ATOM   6860  C36 POPEu 111     117.399  14.974  67.166  1.00  0.00           C
ATOM   6863  C37 POPEu 111     116.249  15.264  68.146  1.00  0.00           C
ATOM   6866  C38 POPEu 111     116.219  14.324  69.366  1.00  0.00           C
ATOM   6869  C39 POPEu 111     117.409  14.454  70.326  1.00  0.00           C
ATOM   6872 0C31 POPEu 111     118.439  13.334  70.136  1.00  0.00           C
ATOM   6875 1C31 POPEu 111     119.779  13.544  70.866  1.00  0.00           C
ATOM   6878 2C31 POPEu 111     119.889  12.884  72.256  1.00  0.00           C
ATOM   6881 3C31 POPEu 111     118.879  13.374  73.296  1.00  0.00           C
ATOM   6884 4C31 POPEu 111     118.969  14.874  73.596  1.00  0.00           C
ATOM   6887 5C31 POPEu 111     117.889  15.324  74.586  1.00  0.00           C
ATOM   6890 6C31 POPEu 111     118.039  16.784  75.016  1.00  0.00           C
ATOM   6894  NH3 POPEv 112      22.669 116.954  93.296  1.00  0.00           N
ATOM   6898  C12 POPEv 112      22.889 115.494  92.956  1.00  0.00           C
ATOM   6901  C11 POPEv 112      23.199 114.604  94.186  1.00  0.00           C
ATOM   6904  P   POPEv 112      21.889 112.384  93.566  1.00  0.00           P
ATOM   6905  O13 POPEv 112      21.549 111.334  94.546  1.00  0.00           O
ATOM   6906  O14 POPEv 112      20.759 113.274  93.206  1.00  0.00           O
ATOM   6907  O11 POPEv 112      22.309 111.654  92.236  1.00  0.00           O
ATOM   6908  O12 POPEv 112      23.209 113.204  93.896  1.00  0.00           O
ATOM   6909  C1  POPEv 112      22.819 110.314  92.226  1.00  0.00           C
ATOM   6912  C2  POPEv 112      23.289 109.964  90.786  1.00  0.00           C
ATOM   6914  O21 POPEv 112      24.599 110.524  90.636  1.00  0.00           O
ATOM   6915  C21 POPEv 112      25.379 109.924  89.776  1.00  0.00           C
ATOM   6916  O22 POPEv 112      25.109 108.954  89.096  1.00  0.00           O
ATOM   6917  C22 POPEv 112      26.729 110.664  89.716  1.00  0.00           C
ATOM   6920  C3  POPEv 112      22.279 110.524  89.726  1.00  0.00           C
ATOM   6923  O31 POPEv 112      22.609 110.224  88.356  1.00  0.00           O
ATOM   6924  C31 POPEv 112      22.189 109.024  87.926  1.00  0.00           C
ATOM   6925  O32 POPEv 112      21.669 108.184  88.636  1.00  0.00           O
ATOM   6926  C32 POPEv 112      22.429 108.884  86.416  1.00  0.00           C
ATOM   6929  C23 POPEv 112      27.489 110.284  88.426  1.00  0.00           C
ATOM   6932  C24 POPEv 112      28.909 110.834  88.266  1.00  0.00           C
ATOM   6935  C25 POPEv 112      29.719 110.234  87.086  1.00  0.00           C
ATOM   6938  C26 POPEv 112      29.049 110.394  85.706  1.00  0.00           C
ATOM   6941  C27 POPEv 112      30.029 110.174  84.536  1.00  0.00           C
ATOM   6944  C28 POPEv 112      29.449 110.444  83.126  1.00  0.00           C
ATOM   6947  C29 POPEv 112      28.879 111.844  82.986  1.00  0.00           C
ATOM   6949 0C21 POPEv 112      29.259 112.824  82.156  1.00  0.00           C
ATOM   6951 1C21 POPEv 112      30.389 112.824  81.146  1.00  0.00           C
ATOM   6954 2C21 POPEv 112      30.759 114.284  80.766  1.00  0.00           C
ATOM   6957 3C21 POPEv 112      31.819 114.414  79.666  1.00  0.00           C
ATOM   6960 4C21 POPEv 112      32.159 115.884  79.396  1.00  0.00           C
ATOM   6963 5C21 POPEv 112      32.989 116.104  78.126  1.00  0.00           C
ATOM   6966 6C21 POPEv 112      33.439 117.564  77.956  1.00  0.00           C
ATOM   6969 7C21 POPEv 112      34.129 117.834  76.606  1.00  0.00           C
ATOM   6972 8C21 POPEv 112      34.589 119.284  76.396  1.00  0.00           C
ATOM   6976  C33 POPEv 112      22.589 107.404  85.966  1.00  0.00           C
ATOM   6979  C34 POPEv 112      22.789 107.224  84.456  1.00  0.00           C
ATOM   6982  C35 POPEv 112      22.829 105.744  84.016  1.00  0.00           C
ATOM   6985  C36 POPEv 112      24.229 105.104  84.106  1.00  0.00           C
ATOM   6988  C37 POPEv 112      24.199 103.594  84.436  1.00  0.00           C
ATOM   6991  C38 POPEv 112      25.589 103.004  84.716  1.00  0.00           C
ATOM   6994  C39 POPEv 112      26.419 102.834  83.446  1.00  0.00           C
ATOM   6997 0C31 POPEv 112      27.789 102.194  83.676  1.00  0.00           C
ATOM   7000 1C31 POPEv 112      28.619 102.184  82.386  1.00  0.00           C
ATOM   7003 2C31 POPEv 112      30.069 101.734  82.586  1.00  0.00           C
ATOM   7006 3C31 POPEv 112      30.849 101.724  81.256  1.00  0.00           C
ATOM   7009 4C31 POPEv 112      31.349 100.334  80.816  1.00  0.00           C
ATOM   7012 5C31 POPEv 112      30.239  99.294  80.676  1.00  0.00           C
ATOM   7015 6C31 POPEv 112      30.719  97.974  80.066  1.00  0.00           C
ATOM   7019  NH3 POPEw 113      34.879  19.044  99.606  1.00  0.00           N
ATOM   7023  C12 POPEw 113      35.629  18.604 100.816  1.00  0.00           C
ATOM   7026  C11 POPEw 113      36.489  17.394 100.486  1.00  0.00           C
ATOM   7029  P   POPEw 113      38.019  16.284  98.816  1.00  0.00           P
ATOM   7030  O13 POPEw 113      38.859  15.814  99.966  1.00  0.00           O
ATOM   7031  O14 POPEw 113      36.979  15.394  98.246  1.00  0.00           O
ATOM   7032  O11 POPEw 113      38.999  16.774  97.686  1.00  0.00           O
ATOM   7033  O12 POPEw 113      37.289  17.614  99.306  1.00  0.00           O
ATOM   7034  C1  POPEw 113      38.469  17.544  96.606  1.00  0.00           C
ATOM   7037  C2  POPEw 113      39.589  17.844  95.566  1.00  0.00           C
ATOM   7039  O21 POPEw 113      39.769  16.714  94.686  1.00  0.00           O
ATOM   7040  C21 POPEw 113      40.529  16.924  93.606  1.00  0.00           C
ATOM   7041  O22 POPEw 113      41.519  16.264  93.316  1.00  0.00           O
ATOM   7042  C22 POPEw 113      39.969  18.024  92.696  1.00  0.00           C
ATOM   7045  C3  POPEw 113      40.899  18.204  96.316  1.00  0.00           C
ATOM   7048  O31 POPEw 113      41.889  18.714  95.416  1.00  0.00           O
ATOM   7049  C31 POPEw 113      43.159  18.264  95.396  1.00  0.00           C
ATOM   7050  O32 POPEw 113      44.089  18.944  95.016  1.00  0.00           O
ATOM   7051  C32 POPEw 113      43.339  16.824  95.916  1.00  0.00           C
ATOM   7054  C23 POPEw 113      39.869  17.484  91.246  1.00  0.00           C
ATOM   7057  C24 POPEw 113      39.179  18.424  90.236  1.00  0.00           C
ATOM   7060  C25 POPEw 113      39.569  18.004  88.816  1.00  0.00           C
ATOM   7063  C26 POPEw 113      38.919  18.814  87.686  1.00  0.00           C
ATOM   7066  C27 POPEw 113      39.599  18.514  86.336  1.00  0.00           C
ATOM   7069  C28 POPEw 113      38.809  18.934  85.086  1.00  0.00           C
ATOM   7072  C29 POPEw 113      38.549  20.424  84.996  1.00  0.00           C
ATOM   7074 0C21 POPEw 113      39.279  21.324  84.316  1.00  0.00           C
ATOM   7076 1C21 POPEw 113      40.549  21.054  83.556  1.00  0.00           C
ATOM   7079 2C21 POPEw 113      40.339  21.124  82.026  1.00  0.00           C
ATOM   7082 3C21 POPEw 113      41.499  20.504  81.236  1.00  0.00           C
ATOM   7085 4C21 POPEw 113      41.539  18.964  81.346  1.00  0.00           C
ATOM   7088 5C21 POPEw 113      42.899  18.414  81.786  1.00  0.00           C
ATOM   7091 6C21 POPEw 113      43.939  18.344  80.656  1.00  0.00           C
ATOM   7094 7C21 POPEw 113      45.239  17.674  81.116  1.00  0.00           C
ATOM   7097 8C21 POPEw 113      46.199  17.354  79.966  1.00  0.00           C
ATOM   7101  C33 POPEw 113      44.719  16.194  95.606  1.00  0.00           C
ATOM   7104  C34 POPEw 113      45.049  16.034  94.116  1.00  0.00           C
ATOM   7107  C35 POPEw 113      46.329  15.214  93.916  1.00  0.00           C
ATOM   7110  C36 POPEw 113      46.899  15.314  92.496  1.00  0.00           C
ATOM   7113  C37 POPEw 113      47.789  16.554  92.296  1.00  0.00           C
ATOM   7116  C38 POPEw 113      48.109  16.864  90.826  1.00  0.00           C
ATOM   7119  C39 POPEw 113      48.599  15.664  90.006  1.00  0.00           C
ATOM   7122 0C31 POPEw 113      48.929  16.004  88.546  1.00  0.00           C
ATOM   7125 1C31 POPEw 113      49.369  14.764  87.776  1.00  0.00           C
ATOM   7128 2C31 POPEw 113      49.859  15.024  86.336  1.00  0.00           C
ATOM   7131 3C31 POPEw 113      48.739  14.974  85.276  1.00  0.00           C
ATOM   7134 4C31 POPEw 113      49.299  14.784  83.856  1.00  0.00           C
ATOM   7137 5C31 POPEw 113      48.209  14.594  82.796  1.00  0.00           C
ATOM   7140 6C31 POPEw 113      48.759  14.254  81.416  1.00  0.00           C
ATOM   7144  NH3 POPEx 114     112.729  78.524  95.696  1.00  0.00           N
ATOM   7148  C12 POPEx 114     113.119  78.044  94.316  1.00  0.00           C
ATOM   7151  C11 POPEx 114     114.459  78.624  93.826  1.00  0.00           C
ATOM   7154  P   POPEx 114     116.749  78.724  95.146  1.00  0.00           P
ATOM   7155  O13 POPEx 114     117.179  79.844  94.276  1.00  0.00           O
ATOM   7156  O14 POPEx 114     116.339  79.064  96.526  1.00  0.00           O
ATOM   7157  O11 POPEx 114     117.889  77.644  95.156  1.00  0.00           O
ATOM   7158  O12 POPEx 114     115.559  77.954  94.456  1.00  0.00           O
ATOM   7159  C1  POPEx 114     119.039  77.724  94.316  1.00  0.00           C
ATOM   7162  C2  POPEx 114     118.939  76.744  93.126  1.00  0.00           C
ATOM   7164  O21 POPEx 114     120.219  76.514  92.506  1.00  0.00           O
ATOM   7165  C21 POPEx 114     120.679  77.484  91.706  1.00  0.00           C
ATOM   7166  O22 POPEx 114     120.329  78.654  91.736  1.00  0.00           O
ATOM   7167  C22 POPEx 114     121.699  76.854  90.746  1.00  0.00           C
ATOM   7170  C3  POPEx 114     117.829  77.084  92.096  1.00  0.00           C
ATOM   7173  O31 POPEx 114     118.039  76.494  90.786  1.00  0.00           O
ATOM   7174  C31 POPEx 114     117.719  75.214  90.686  1.00  0.00           C
ATOM   7175  O32 POPEx 114     117.299  74.524  91.596  1.00  0.00           O
ATOM   7176  C32 POPEx 114     117.949  74.704  89.266  1.00  0.00           C
ATOM   7179  C23 POPEx 114     121.419  77.154  89.256  1.00  0.00           C
ATOM   7182  C24 POPEx 114     122.459  76.484  88.346  1.00  0.00           C
ATOM   7185  C25 POPEx 114     122.219  76.754  86.846  1.00  0.00           C
ATOM   7188  C26 POPEx 114     123.159  75.934  85.956  1.00  0.00           C
ATOM   7191  C27 POPEx 114     122.899  76.134  84.456  1.00  0.00           C
ATOM   7194  C28 POPEx 114     123.569  75.074  83.556  1.00  0.00           C
ATOM   7197  C29 POPEx 114     122.919  73.724  83.696  1.00  0.00           C
ATOM   7199 0C21 POPEx 114     122.509  72.914  82.706  1.00  0.00           C
ATOM   7201 1C21 POPEx 114     122.639  73.184  81.226  1.00  0.00           C
ATOM   7204 2C21 POPEx 114     124.049  72.854  80.716  1.00  0.00           C
ATOM   7207 3C21 POPEx 114     124.129  72.844  79.186  1.00  0.00           C
ATOM   7210 4C21 POPEx 114     125.529  72.484  78.686  1.00  0.00           C
ATOM   7213 5C21 POPEx 114     125.609  72.424  77.146  1.00  0.00           C
ATOM   7216 6C21 POPEx 114     124.799  71.254  76.546  1.00  0.00           C
ATOM   7219 7C21 POPEx 114     125.159  70.984  75.086  1.00  0.00           C
ATOM   7222 8C21 POPEx 114     124.339  69.864  74.446  1.00  0.00           C
ATOM   7226  C33 POPEx 114     119.139  73.714  89.216  1.00  0.00           C
ATOM   7229  C34 POPEx 114     119.639  73.474  87.786  1.00  0.00           C
ATOM   7232  C35 POPEx 114     118.589  72.814  86.866  1.00  0.00           C
ATOM   7235  C36 POPEx 114     119.139  72.604  85.456  1.00  0.00           C
ATOM   7238  C37 POPEx 114     118.099  71.994  84.506  1.00  0.00           C
ATOM   7241  C38 POPEx 114     118.579  71.984  83.046  1.00  0.00           C
ATOM   7244  C39 POPEx 114     117.489  71.494  82.086  1.00  0.00           C
ATOM   7247 0C31 POPEx 114     117.869  71.624  80.596  1.00  0.00           C
ATOM   7250 1C31 POPEx 114     118.149  73.074  80.166  1.00  0.00           C
ATOM   7253 2C31 POPEx 114     118.119  73.304  78.646  1.00  0.00           C
ATOM   7256 3C31 POPEx 114     116.719  73.114  78.046  1.00  0.00           C
ATOM   7259 4C31 POPEx 114     116.639  73.524  76.576  1.00  0.00           C
ATOM   7262 5C31 POPEx 114     115.249  73.264  75.976  1.00  0.00           C
ATOM   7265 6C31 POPEx 114     115.129  73.634  74.496  1.00  0.00           C
ATOM   7269  NH3 POPEy 115      43.329  74.424  92.656  1.00  0.00           N
ATOM   7273  C12 POPEy 115      44.409  73.694  93.376  1.00  0.00           C
ATOM   7276  C11 POPEy 115      45.199  72.844  92.386  1.00  0.00           C
ATOM   7279  P   POPEy 115      46.649  70.734  92.886  1.00  0.00           P
ATOM   7280  O13 POPEy 115      47.319  70.324  94.136  1.00  0.00           O
ATOM   7281  O14 POPEy 115      45.439  69.964  92.506  1.00  0.00           O
ATOM   7282  O11 POPEy 115      47.639  70.894  91.676  1.00  0.00           O
ATOM   7283  O12 POPEy 115      46.239  72.244  93.126  1.00  0.00           O
ATOM   7284  C1  POPEy 115      47.269  70.804  90.296  1.00  0.00           C
ATOM   7287  C2  POPEy 115      47.709  72.064  89.486  1.00  0.00           C
ATOM   7289  O21 POPEy 115      47.029  72.294  88.226  1.00  0.00           O
ATOM   7290  C21 POPEy 115      46.939  71.274  87.366  1.00  0.00           C
ATOM   7291  O22 POPEy 115      47.339  70.144  87.556  1.00  0.00           O
ATOM   7292  C22 POPEy 115      46.379  71.774  86.036  1.00  0.00           C
ATOM   7295  C3  POPEy 115      49.249  72.174  89.346  1.00  0.00           C
ATOM   7298  O31 POPEy 115      49.789  71.714  88.076  1.00  0.00           O
ATOM   7299  C31 POPEy 115      50.159  72.664  87.216  1.00  0.00           C
ATOM   7300  O32 POPEy 115      49.999  73.864  87.366  1.00  0.00           O
ATOM   7301  C32 POPEy 115      50.999  72.074  86.086  1.00  0.00           C
ATOM   7304  C23 POPEy 115      46.789  70.914  84.806  1.00  0.00           C
ATOM   7307  C24 POPEy 115      48.289  70.974  84.486  1.00  0.00           C
ATOM   7310  C25 POPEy 115      48.699  70.274  83.176  1.00  0.00           C
ATOM   7313  C26 POPEy 115      48.209  71.024  81.926  1.00  0.00           C
ATOM   7316  C27 POPEy 115      48.659  70.374  80.606  1.00  0.00           C
ATOM   7319  C28 POPEy 115      47.899  70.904  79.376  1.00  0.00           C
ATOM   7322  C29 POPEy 115      46.449  70.494  79.396  1.00  0.00           C
ATOM   7324 0C21 POPEy 115      45.919  69.374  78.866  1.00  0.00           C
ATOM   7326 1C21 POPEy 115      46.679  68.284  78.156  1.00  0.00           C
ATOM   7329 2C21 POPEy 115      46.529  68.344  76.616  1.00  0.00           C
ATOM   7332 3C21 POPEy 115      47.199  69.594  76.016  1.00  0.00           C
ATOM   7335 4C21 POPEy 115      46.939  69.764  74.516  1.00  0.00           C
ATOM   7338 5C21 POPEy 115      47.559  71.054  73.946  1.00  0.00           C
ATOM   7341 6C21 POPEy 115      46.989  72.334  74.586  1.00  0.00           C
ATOM   7344 7C21 POPEy 115      47.519  73.604  73.916  1.00  0.00           C
ATOM   7347 8C21 POPEy 115      47.009  74.894  74.566  1.00  0.00           C
ATOM   7351  C33 POPEy 115      52.479  72.434  86.306  1.00  0.00           C
ATOM   7354  C34 POPEy 115      53.299  72.654  85.036  1.00  0.00           C
ATOM   7357  C35 POPEy 115      54.669  73.224  85.406  1.00  0.00           C
ATOM   7360  C36 POPEy 115      55.619  73.254  84.206  1.00  0.00           C
ATOM   7363  C37 POPEy 115      57.079  73.444  84.606  1.00  0.00           C
ATOM   7366  C38 POPEy 115      57.959  73.534  83.356  1.00  0.00           C
ATOM   7369  C39 POPEy 115      59.419  73.934  83.586  1.00  0.00           C
ATOM   7372 0C31 POPEy 115      60.189  73.154  84.666  1.00  0.00           C
ATOM   7375 1C31 POPEy 115      61.709  73.394  84.556  1.00  0.00           C
ATOM   7378 2C31 POPEy 115      62.519  72.714  85.666  1.00  0.00           C
ATOM   7381 3C31 POPEy 115      63.989  72.494  85.286  1.00  0.00           C
ATOM   7384 4C31 POPEy 115      64.759  71.704  86.356  1.00  0.00           C
ATOM   7387 5C31 POPEy 115      66.179  71.334  85.916  1.00  0.00           C
ATOM   7390 6C31 POPEy 115      66.829  70.234  86.756  1.00  0.00           C
ATOM   7394  NH3 POPEz 116     106.299  10.684  99.186  1.00  0.00           N
ATOM   7398  C12 POPEz 116     105.259  11.164  98.206  1.00  0.00           C
ATOM   7401  C11 POPEz 116     103.799  11.224  98.766  1.00  0.00           C
ATOM   7404  P   POPEz 116     103.519   9.554 100.856  1.00  0.00           P
ATOM   7405  O13 POPEz 116     104.649   9.444 101.796  1.00  0.00           O
ATOM   7406  O14 POPEz 116     102.149   9.314 101.366  1.00  0.00           O
ATOM   7407  O11 POPEz 116     103.799   8.554  99.666  1.00  0.00           O
ATOM   7408  O12 POPEz 116     103.629  10.964 100.166  1.00  0.00           O
ATOM   7409  C1  POPEz 116     102.669   8.034  98.956  1.00  0.00           C
ATOM   7412  C2  POPEz 116     103.059   7.794  97.496  1.00  0.00           C
ATOM   7414  O21 POPEz 116     102.029   8.274  96.616  1.00  0.00           O
ATOM   7415  C21 POPEz 116     100.939   7.554  96.446  1.00  0.00           C
ATOM   7416  O22 POPEz 116     100.719   6.424  96.836  1.00  0.00           O
ATOM   7417  C22 POPEz 116      99.909   8.474  95.756  1.00  0.00           C
ATOM   7420  C3  POPEz 116     103.579   6.354  97.236  1.00  0.00           C
ATOM   7423  O31 POPEz 116     103.669   6.024  95.836  1.00  0.00           O
ATOM   7424  C31 POPEz 116     104.589   6.674  95.146  1.00  0.00           C
ATOM   7425  O32 POPEz 116     105.179   7.684  95.516  1.00  0.00           O
ATOM   7426  C32 POPEz 116     104.759   6.034  93.796  1.00  0.00           C
ATOM   7429  C23 POPEz 116      99.319   7.944  94.426  1.00  0.00           C
ATOM   7432  C24 POPEz 116     100.239   8.134  93.206  1.00  0.00           C
ATOM   7435  C25 POPEz 116      99.439   8.274  91.896  1.00  0.00           C
ATOM   7438  C26 POPEz 116     100.259   8.184  90.596  1.00  0.00           C
ATOM   7441  C27 POPEz 116      99.429   8.414  89.316  1.00  0.00           C
ATOM   7444  C28 POPEz 116     100.279   8.314  88.036  1.00  0.00           C
ATOM   7447  C29 POPEz 116      99.599   8.854  86.796  1.00  0.00           C
ATOM   7449 0C21 POPEz 116      99.889   8.534  85.516  1.00  0.00           C
ATOM   7451 1C21 POPEz 116     100.949   7.544  85.076  1.00  0.00           C
ATOM   7454 2C21 POPEz 116     102.329   8.194  84.846  1.00  0.00           C
ATOM   7457 3C21 POPEz 116     102.519   8.874  83.476  1.00  0.00           C
ATOM   7460 4C21 POPEz 116     103.929   9.454  83.326  1.00  0.00           C
ATOM   7463 5C21 POPEz 116     104.289   9.864  81.886  1.00  0.00           C
ATOM   7466 6C21 POPEz 116     105.699  10.474  81.786  1.00  0.00           C
ATOM   7469 7C21 POPEz 116     106.109  10.794  80.346  1.00  0.00           C
ATOM   7472 8C21 POPEz 116     107.459  11.504  80.246  1.00  0.00           C
ATOM   7476  C33 POPEz 116     105.969   6.634  93.066  1.00  0.00           C
ATOM   7479  C34 POPEz 116     106.239   5.874  91.766  1.00  0.00           C
ATOM   7482  C35 POPEz 116     107.159   6.614  90.786  1.00  0.00           C
ATOM   7485  C36 POPEz 116     108.609   6.684  91.276  1.00  0.00           C
ATOM   7488  C37 POPEz 116     109.589   6.974  90.126  1.00  0.00           C
ATOM   7491  C38 POPEz 116     111.059   6.854  90.576  1.00  0.00           C
ATOM   7494  C39 POPEz 116     112.039   6.604  89.426  1.00  0.00           C
ATOM   7497 0C31 POPEz 116     112.549   7.854  88.706  1.00  0.00           C
ATOM   7500 1C31 POPEz 116     113.629   7.484  87.676  1.00  0.00           C
ATOM   7503 2C31 POPEz 116     114.609   8.594  87.276  1.00  0.00           C
ATOM   7506 3C31 POPEz 116     113.959   9.884  86.776  1.00  0.00           C
ATOM   7509 4C31 POPEz 116     114.929  10.754  85.956  1.00  0.00           C
ATOM   7512 5C31 POPEz 116     114.249  11.914  85.236  1.00  0.00           C
ATOM   7515 6C31 POPEz 116     115.209  12.754  84.386  1.00  0.00           C
ATOM   7519  NH3 POPE0 117     119.039  50.314  57.426  1.00  0.00           N
ATOM   7523  C12 POPE0 117     118.049  51.444  57.256  1.00  0.00           C
ATOM   7526  C11 POPE0 117     117.799  51.794  55.776  1.00  0.00           C
ATOM   7529  P   POPE0 117     115.719  51.234  54.206  1.00  0.00           P
ATOM   7530  O13 POPE0 117     115.119  52.314  53.406  1.00  0.00           O
ATOM   7531  O14 POPE0 117     116.669  50.314  53.556  1.00  0.00           O
ATOM   7532  O11 POPE0 117     114.559  50.384  54.836  1.00  0.00           O
ATOM   7533  O12 POPE0 117     116.389  51.874  55.516  1.00  0.00           O
ATOM   7534  C1  POPE0 117     114.889  49.324  55.756  1.00  0.00           C
ATOM   7537  C2  POPE0 117     114.269  49.594  57.156  1.00  0.00           C
ATOM   7539  O21 POPE0 117     114.359  48.394  57.946  1.00  0.00           O
ATOM   7540  C21 POPE0 117     115.469  48.244  58.646  1.00  0.00           C
ATOM   7541  O22 POPE0 117     116.379  49.044  58.726  1.00  0.00           O
ATOM   7542  C22 POPE0 117     115.509  46.834  59.256  1.00  0.00           C
ATOM   7545  C3  POPE0 117     112.769  49.994  56.986  1.00  0.00           C
ATOM   7548  O31 POPE0 117     111.989  49.914  58.186  1.00  0.00           O
ATOM   7549  C31 POPE0 117     112.089  50.694  59.266  1.00  0.00           C
ATOM   7550  O32 POPE0 117     111.519  50.434  60.316  1.00  0.00           O
ATOM   7551  C32 POPE0 117     112.929  51.954  59.106  1.00  0.00           C
ATOM   7554  C23 POPE0 117     116.229  46.824  60.616  1.00  0.00           C
ATOM   7557  C24 POPE0 117     115.349  47.394  61.726  1.00  0.00           C
ATOM   7560  C25 POPE0 117     116.119  48.064  62.866  1.00  0.00           C
ATOM   7563  C26 POPE0 117     115.309  48.164  64.176  1.00  0.00           C
ATOM   7566  C27 POPE0 117     115.959  49.154  65.156  1.00  0.00           C
ATOM   7569  C28 POPE0 117     115.309  49.194  66.556  1.00  0.00           C
ATOM   7572  C29 POPE0 117     115.909  50.324  67.356  1.00  0.00           C
ATOM   7574 0C21 POPE0 117     116.359  50.304  68.626  1.00  0.00           C
ATOM   7576 1C21 POPE0 117     116.299  49.144  69.576  1.00  0.00           C
ATOM   7579 2C21 POPE0 117     116.229  49.594  71.056  1.00  0.00           C
ATOM   7582 3C21 POPE0 117     116.099  48.394  72.006  1.00  0.00           C
ATOM   7585 4C21 POPE0 117     115.969  48.764  73.486  1.00  0.00           C
ATOM   7588 5C21 POPE0 117     115.729  47.514  74.346  1.00  0.00           C
ATOM   7591 6C21 POPE0 117     115.729  47.754  75.856  1.00  0.00           C
ATOM   7594 7C21 POPE0 117     115.679  46.444  76.646  1.00  0.00           C
ATOM   7597 8C21 POPE0 117     115.749  46.614  78.166  1.00  0.00           C
ATOM   7601  C33 POPE0 117     113.969  52.034  60.236  1.00  0.00           C
ATOM   7604  C34 POPE0 117     115.109  52.984  59.886  1.00  0.00           C
ATOM   7607  C35 POPE0 117     116.039  53.294  61.076  1.00  0.00           C
ATOM   7610  C36 POPE0 117     116.879  52.104  61.556  1.00  0.00           C
ATOM   7613  C37 POPE0 117     117.599  52.394  62.876  1.00  0.00           C
ATOM   7616  C38 POPE0 117     118.509  51.244  63.336  1.00  0.00           C
ATOM   7619  C39 POPE0 117     118.899  51.344  64.816  1.00  0.00           C
ATOM   7622 0C31 POPE0 117     119.699  50.134  65.296  1.00  0.00           C
ATOM   7625 1C31 POPE0 117     119.869  50.094  66.826  1.00  0.00           C
ATOM   7628 2C31 POPE0 117     120.499  48.784  67.336  1.00  0.00           C
ATOM   7631 3C31 POPE0 117     119.569  47.564  67.236  1.00  0.00           C
ATOM   7634 4C31 POPE0 117     120.269  46.254  67.576  1.00  0.00           C
ATOM   7637 5C31 POPE0 117     119.399  45.014  67.316  1.00  0.00           C
ATOM   7640 6C31 POPE0 117     120.129  43.684  67.506  1.00  0.00           C
ATOM   7644  NH3 POPE1 118      63.849   2.654  60.456  1.00  0.00           N
ATOM   7648  C12 POPE1 118      65.159   3.144  60.986  1.00  0.00           C
ATOM   7651  C11 POPE1 118      65.159   4.664  61.086  1.00  0.00           C
ATOM   7654  P   POPE1 118      66.749   6.534  61.976  1.00  0.00           P
ATOM   7655  O13 POPE1 118      67.629   7.224  61.016  1.00  0.00           O
ATOM   7656  O14 POPE1 118      65.449   7.164  62.286  1.00  0.00           O
ATOM   7657  O11 POPE1 118      67.549   6.224  63.296  1.00  0.00           O
ATOM   7658  O12 POPE1 118      66.489   5.074  61.396  1.00  0.00           O
ATOM   7659  C1  POPE1 118      66.899   5.654  64.446  1.00  0.00           C
ATOM   7662  C2  POPE1 118      66.849   6.634  65.636  1.00  0.00           C
ATOM   7664  O21 POPE1 118      66.359   5.894  66.776  1.00  0.00           O
ATOM   7665  C21 POPE1 118      67.179   5.714  67.796  1.00  0.00           C
ATOM   7666  O22 POPE1 118      68.319   6.144  67.876  1.00  0.00           O
ATOM   7667  C22 POPE1 118      66.539   4.784  68.836  1.00  0.00           C
ATOM   7670  C3  POPE1 118      65.889   7.794  65.296  1.00  0.00           C
ATOM   7673  O31 POPE1 118      65.809   8.724  66.396  1.00  0.00           O
ATOM   7674  C31 POPE1 118      64.609   9.014  66.846  1.00  0.00           C
ATOM   7675  O32 POPE1 118      63.569   8.434  66.596  1.00  0.00           O
ATOM   7676  C32 POPE1 118      64.779  10.234  67.766  1.00  0.00           C
ATOM   7679  C23 POPE1 118      66.529   5.394  70.256  1.00  0.00           C
ATOM   7682  C24 POPE1 118      65.889   4.474  71.316  1.00  0.00           C
ATOM   7685  C25 POPE1 118      66.869   3.884  72.336  1.00  0.00           C
ATOM   7688  C26 POPE1 118      66.139   3.364  73.596  1.00  0.00           C
ATOM   7691  C27 POPE1 118      67.089   2.784  74.656  1.00  0.00           C
ATOM   7694  C28 POPE1 118      66.379   2.484  75.996  1.00  0.00           C
ATOM   7697  C29 POPE1 118      67.289   1.794  76.996  1.00  0.00           C
ATOM   7699 0C21 POPE1 118      68.129   2.374  77.866  1.00  0.00           C
ATOM   7701 1C21 POPE1 118      68.339   3.864  78.036  1.00  0.00           C
ATOM   7704 2C21 POPE1 118      68.659   4.294  79.486  1.00  0.00           C
ATOM   7707 3C21 POPE1 118      70.089   3.994  79.956  1.00  0.00           C
ATOM   7710 4C21 POPE1 118      70.459   4.784  81.216  1.00  0.00           C
ATOM   7713 5C21 POPE1 118      71.959   4.784  81.566  1.00  0.00           C
ATOM   7716 6C21 POPE1 118      72.469   3.464  82.146  1.00  0.00           C
ATOM   7719 7C21 POPE1 118      73.919   3.584  82.646  1.00  0.00           C
ATOM   7722 8C21 POPE1 118      74.469   2.284  83.256  1.00  0.00           C
ATOM   7726  C33 POPE1 118      65.339   9.874  69.156  1.00  0.00           C
ATOM   7729  C34 POPE1 118      66.299  10.954  69.676  1.00  0.00           C
ATOM   7732  C35 POPE1 118      66.599  10.804  71.176  1.00  0.00           C
ATOM   7735  C36 POPE1 118      67.239   9.464  71.556  1.00  0.00           C
ATOM   7738  C37 POPE1 118      67.439   9.324  73.076  1.00  0.00           C
ATOM   7741  C38 POPE1 118      67.979   7.944  73.486  1.00  0.00           C
ATOM   7744  C39 POPE1 118      68.009   7.744  75.006  1.00  0.00           C
ATOM   7747 0C31 POPE1 118      66.639   7.354  75.576  1.00  0.00           C
ATOM   7750 1C31 POPE1 118      66.579   7.434  77.106  1.00  0.00           C
ATOM   7753 2C31 POPE1 118      65.259   6.894  77.676  1.00  0.00           C
ATOM   7756 3C31 POPE1 118      64.999   7.314  79.126  1.00  0.00           C
ATOM   7759 4C31 POPE1 118      66.059   6.834  80.126  1.00  0.00           C
ATOM   7762 5C31 POPE1 118      65.719   7.234  81.576  1.00  0.00           C
ATOM   7765 6C31 POPE1 118      66.789   6.814  82.576  1.00  0.00           C
ATOM   7769  NH3 POPE2 119     108.709  85.014  92.646  1.00  0.00           N
ATOM   7773  C12 POPE2 119     108.629  83.964  93.726  1.00  0.00           C
ATOM   7776  C11 POPE2 119     109.119  82.554  93.316  1.00  0.00           C
ATOM   7779  P   POPE2 119     109.779  80.284  94.536  1.00  0.00           P
ATOM   7780  O13 POPE2 119     111.229  80.374  94.306  1.00  0.00           O
ATOM   7781  O14 POPE2 119     109.279  79.624  95.756  1.00  0.00           O
ATOM   7782  O11 POPE2 119     109.089  79.594  93.296  1.00  0.00           O
ATOM   7783  O12 POPE2 119     109.149  81.744  94.486  1.00  0.00           O
ATOM   7784  C1  POPE2 119     109.499  78.304  92.876  1.00  0.00           C
ATOM   7787  C2  POPE2 119     108.509  77.794  91.786  1.00  0.00           C
ATOM   7789  O21 POPE2 119     109.029  77.754  90.446  1.00  0.00           O
ATOM   7790  C21 POPE2 119     109.769  78.724  89.926  1.00  0.00           C
ATOM   7791  O22 POPE2 119     109.989  79.824  90.386  1.00  0.00           O
ATOM   7792  C22 POPE2 119     110.339  78.264  88.596  1.00  0.00           C
ATOM   7795  C3  POPE2 119     107.149  78.544  91.876  1.00  0.00           C
ATOM   7798  O31 POPE2 119     106.159  77.894  91.076  1.00  0.00           O
ATOM   7799  C31 POPE2 119     105.679  78.374  89.936  1.00  0.00           C
ATOM   7800  O32 POPE2 119     104.879  77.754  89.246  1.00  0.00           O
ATOM   7801  C32 POPE2 119     106.199  79.754  89.516  1.00  0.00           C
ATOM   7804  C23 POPE2 119     109.409  78.644  87.426  1.00  0.00           C
ATOM   7807  C24 POPE2 119     109.969  78.114  86.096  1.00  0.00           C
ATOM   7810  C25 POPE2 119     108.969  78.244  84.946  1.00  0.00           C
ATOM   7813  C26 POPE2 119     109.559  77.774  83.606  1.00  0.00           C
ATOM   7816  C27 POPE2 119     108.629  78.004  82.406  1.00  0.00           C
ATOM   7819  C28 POPE2 119     108.379  79.504  82.106  1.00  0.00           C
ATOM   7822  C29 POPE2 119     106.979  80.004  82.336  1.00  0.00           C
ATOM   7824 0C21 POPE2 119     106.539  81.234  82.016  1.00  0.00           C
ATOM   7826 1C21 POPE2 119     107.389  82.294  81.366  1.00  0.00           C
ATOM   7829 2C21 POPE2 119     106.579  83.394  80.646  1.00  0.00           C
ATOM   7832 3C21 POPE2 119     105.929  84.394  81.606  1.00  0.00           C
ATOM   7835 4C21 POPE2 119     105.259  85.574  80.886  1.00  0.00           C
ATOM   7838 5C21 POPE2 119     104.869  86.704  81.856  1.00  0.00           C
ATOM   7841 6C21 POPE2 119     104.289  87.934  81.156  1.00  0.00           C
ATOM   7844 7C21 POPE2 119     103.849  89.024  82.136  1.00  0.00           C
ATOM   7847 8C21 POPE2 119     103.199  90.234  81.466  1.00  0.00           C
ATOM   7851  C33 POPE2 119     105.839  80.074  88.046  1.00  0.00           C
ATOM   7854  C34 POPE2 119     106.559  81.334  87.556  1.00  0.00           C
ATOM   7857  C35 POPE2 119     106.529  81.454  86.026  1.00  0.00           C
ATOM   7860  C36 POPE2 119     107.519  82.514  85.516  1.00  0.00           C
ATOM   7863  C37 POPE2 119     106.949  83.934  85.536  1.00  0.00           C
ATOM   7866  C38 POPE2 119     107.999  84.974  85.156  1.00  0.00           C
ATOM   7869  C39 POPE2 119     107.409  86.364  84.896  1.00  0.00           C
ATOM   7872 0C31 POPE2 119     106.959  87.144  86.146  1.00  0.00           C
ATOM   7875 1C31 POPE2 119     106.119  88.354  85.736  1.00  0.00           C
ATOM   7878 2C31 POPE2 119     105.789  89.324  86.876  1.00  0.00           C
ATOM   7881 3C31 POPE2 119     105.099  90.604  86.386  1.00  0.00           C
ATOM   7884 4C31 POPE2 119     105.039  91.734  87.426  1.00  0.00           C
ATOM   7887 5C31 POPE2 119     104.559  93.064  86.836  1.00  0.00           C
ATOM   7890 6C31 POPE2 119     104.519  94.204  87.866  1.00  0.00           C
ATOM   7894  NH3 POPE3 120      41.699  15.904  99.786  1.00  0.00           N
ATOM   7898  C12 POPE3 120      42.629  16.954 100.376  1.00  0.00           C
ATOM   7901  C11 POPE3 120      42.559  18.314  99.666  1.00  0.00           C
ATOM   7904  P   POPE3 120      44.839  19.284 100.726  1.00  0.00           P
ATOM   7905  O13 POPE3 120      45.319  20.674 100.896  1.00  0.00           O
ATOM   7906  O14 POPE3 120      44.899  18.374 101.896  1.00  0.00           O
ATOM   7907  O11 POPE3 120      45.499  18.574  99.456  1.00  0.00           O
ATOM   7908  O12 POPE3 120      43.319  19.334 100.316  1.00  0.00           O
ATOM   7909  C1  POPE3 120      45.369  19.174  98.156  1.00  0.00           C
ATOM   7912  C2  POPE3 120      46.489  20.184  97.816  1.00  0.00           C
ATOM   7914  O21 POPE3 120      46.259  20.594  96.456  1.00  0.00           O
ATOM   7915  C21 POPE3 120      46.509  21.864  96.206  1.00  0.00           C
ATOM   7916  O22 POPE3 120      46.959  22.674  97.006  1.00  0.00           O
ATOM   7917  C22 POPE3 120      45.979  22.224  94.796  1.00  0.00           C
ATOM   7920  C3  POPE3 120      47.919  19.574  98.016  1.00  0.00           C
ATOM   7923  O31 POPE3 120      48.549  19.134  96.796  1.00  0.00           O
ATOM   7924  C31 POPE3 120      49.409  19.994  96.256  1.00  0.00           C
ATOM   7925  O32 POPE3 120      49.759  21.054  96.736  1.00  0.00           O
ATOM   7926  C32 POPE3 120      49.799  19.474  94.876  1.00  0.00           C
ATOM   7929  C23 POPE3 120      46.729  21.634  93.566  1.00  0.00           C
ATOM   7932  C24 POPE3 120      46.349  22.384  92.266  1.00  0.00           C
ATOM   7935  C25 POPE3 120      46.209  21.544  90.986  1.00  0.00           C
ATOM   7938  C26 POPE3 120      47.509  21.014  90.356  1.00  0.00           C
ATOM   7941  C27 POPE3 120      47.249  20.384  88.976  1.00  0.00           C
ATOM   7944  C28 POPE3 120      48.519  19.874  88.266  1.00  0.00           C
ATOM   7947  C29 POPE3 120      48.159  19.244  86.936  1.00  0.00           C
ATOM   7949 0C21 POPE3 120      48.749  19.474  85.746  1.00  0.00           C
ATOM   7951 1C21 POPE3 120      49.939  20.354  85.476  1.00  0.00           C
ATOM   7954 2C21 POPE3 120      49.599  21.844  85.276  1.00  0.00           C
ATOM   7957 3C21 POPE3 120      48.599  22.124  84.146  1.00  0.00           C
ATOM   7960 4C21 POPE3 120      48.359  23.624  83.896  1.00  0.00           C
ATOM   7963 5C21 POPE3 120      49.359  24.254  82.906  1.00  0.00           C
ATOM   7966 6C21 POPE3 120      49.179  25.784  82.786  1.00  0.00           C
ATOM   7969 7C21 POPE3 120      50.149  26.444  81.796  1.00  0.00           C
ATOM   7972 8C21 POPE3 120      50.149  27.974  81.876  1.00  0.00           C
ATOM   7976  C33 POPE3 120      50.689  20.464  94.096  1.00  0.00           C
ATOM   7979  C34 POPE3 120      50.869  20.064  92.626  1.00  0.00           C
ATOM   7982  C35 POPE3 120      51.859  20.964  91.886  1.00  0.00           C
ATOM   7985  C36 POPE3 120      51.789  20.844  90.356  1.00  0.00           C
ATOM   7988  C37 POPE3 120      52.719  21.834  89.636  1.00  0.00           C
ATOM   7991  C38 POPE3 120      52.929  21.494  88.156  1.00  0.00           C
ATOM   7994  C39 POPE3 120      54.039  22.314  87.476  1.00  0.00           C
ATOM   7997 0C31 POPE3 120      53.609  23.724  87.036  1.00  0.00           C
ATOM   8000 1C31 POPE3 120      54.749  24.504  86.376  1.00  0.00           C
ATOM   8003 2C31 POPE3 120      54.269  25.814  85.736  1.00  0.00           C
ATOM   8006 3C31 POPE3 120      55.389  26.684  85.146  1.00  0.00           C
ATOM   8009 4C31 POPE3 120      56.199  27.444  86.206  1.00  0.00           C
ATOM   8012 5C31 POPE3 120      57.189  28.444  85.596  1.00  0.00           C
ATOM   8015 6C31 POPE3 120      57.929  29.284  86.636  1.00  0.00           C
ATOM   8019  NH3 POPE4 121      48.759  86.354  96.066  1.00  0.00           N
ATOM   8023  C12 POPE4 121      49.779  87.274  96.686  1.00  0.00           C
ATOM   8026  C11 POPE4 121      50.999  86.514  97.236  1.00  0.00           C
ATOM   8029  P   POPE4 121      51.459  84.184  96.136  1.00  0.00           P
ATOM   8030  O13 POPE4 121      52.509  83.614  96.986  1.00  0.00           O
ATOM   8031  O14 POPE4 121      50.039  83.954  96.526  1.00  0.00           O
ATOM   8032  O11 POPE4 121      51.709  83.824  94.586  1.00  0.00           O
ATOM   8033  O12 POPE4 121      51.679  85.764  96.206  1.00  0.00           O
ATOM   8034  C1  POPE4 121      51.319  84.754  93.566  1.00  0.00           C
ATOM   8037  C2  POPE4 121      51.709  84.294  92.116  1.00  0.00           C
ATOM   8039  O21 POPE4 121      51.259  85.154  91.046  1.00  0.00           O
ATOM   8040  C21 POPE4 121      51.199  86.454  91.076  1.00  0.00           C
ATOM   8041  O22 POPE4 121      51.229  87.194  92.046  1.00  0.00           O
ATOM   8042  C22 POPE4 121      51.259  86.944  89.616  1.00  0.00           C
ATOM   8045  C3  POPE4 121      51.249  82.834  91.776  1.00  0.00           C
ATOM   8048  O31 POPE4 121      50.839  82.614  90.396  1.00  0.00           O
ATOM   8049  C31 POPE4 121      51.759  82.794  89.446  1.00  0.00           C
ATOM   8050  O32 POPE4 121      52.939  83.044  89.636  1.00  0.00           O
ATOM   8051  C32 POPE4 121      51.079  82.654  88.076  1.00  0.00           C
ATOM   8054  C23 POPE4 121      51.099  88.484  89.466  1.00  0.00           C
ATOM   8057  C24 POPE4 121      51.719  89.014  88.156  1.00  0.00           C
ATOM   8060  C25 POPE4 121      51.019  88.594  86.856  1.00  0.00           C
ATOM   8063  C26 POPE4 121      51.779  89.154  85.646  1.00  0.00           C
ATOM   8066  C27 POPE4 121      51.139  88.904  84.276  1.00  0.00           C
ATOM   8069  C28 POPE4 121      51.729  89.814  83.176  1.00  0.00           C
ATOM   8072  C29 POPE4 121      51.219  91.234  83.286  1.00  0.00           C
ATOM   8074 0C21 POPE4 121      50.859  92.074  82.296  1.00  0.00           C
ATOM   8076 1C21 POPE4 121      50.939  91.824  80.816  1.00  0.00           C
ATOM   8079 2C21 POPE4 121      49.849  90.904  80.236  1.00  0.00           C
ATOM   8082 3C21 POPE4 121      49.839  90.924  78.696  1.00  0.00           C
ATOM   8085 4C21 POPE4 121      48.969  89.814  78.096  1.00  0.00           C
ATOM   8088 5C21 POPE4 121      48.859  89.904  76.566  1.00  0.00           C
ATOM   8091 6C21 POPE4 121      48.169  88.674  75.956  1.00  0.00           C
ATOM   8094 7C21 POPE4 121      47.929  88.794  74.446  1.00  0.00           C
ATOM   8097 8C21 POPE4 121      47.209  87.574  73.876  1.00  0.00           C
ATOM   8101  C33 POPE4 121      51.579  83.634  86.986  1.00  0.00           C
ATOM   8104  C34 POPE4 121      50.559  83.734  85.836  1.00  0.00           C
ATOM   8107  C35 POPE4 121      51.059  84.484  84.586  1.00  0.00           C
ATOM   8110  C36 POPE4 121      51.979  83.624  83.706  1.00  0.00           C
ATOM   8113  C37 POPE4 121      52.299  84.234  82.336  1.00  0.00           C
ATOM   8116  C38 POPE4 121      53.159  83.284  81.496  1.00  0.00           C
ATOM   8119  C39 POPE4 121      53.169  83.494  79.976  1.00  0.00           C
ATOM   8122 0C31 POPE4 121      54.159  84.544  79.476  1.00  0.00           C
ATOM   8125 1C31 POPE4 121      54.649  84.234  78.046  1.00  0.00           C
ATOM   8128 2C31 POPE4 121      55.709  85.214  77.536  1.00  0.00           C
ATOM   8131 3C31 POPE4 121      56.319  84.814  76.176  1.00  0.00           C
ATOM   8134 4C31 POPE4 121      55.349  84.864  74.986  1.00  0.00           C
ATOM   8137 5C31 POPE4 121      54.909  86.284  74.586  1.00  0.00           C
ATOM   8140 6C31 POPE4 121      53.909  86.304  73.436  1.00  0.00           C
ATOM   8144  NH3 POPE5 122     103.789  30.934  98.726  1.00  0.00           N
ATOM   8148  C12 POPE5 122     102.529  30.184  99.146  1.00  0.00           C
ATOM   8151  C11 POPE5 122     101.329  30.494  98.226  1.00  0.00           C
ATOM   8154  P   POPE5 122      98.889  30.254  99.286  1.00  0.00           P
ATOM   8155  O13 POPE5 122      97.959  29.144  99.546  1.00  0.00           O
ATOM   8156  O14 POPE5 122      99.339  31.064 100.436  1.00  0.00           O
ATOM   8157  O11 POPE5 122      98.189  31.254  98.256  1.00  0.00           O
ATOM   8158  O12 POPE5 122     100.179  29.694  98.546  1.00  0.00           O
ATOM   8159  C1  POPE5 122      98.549  31.394  96.886  1.00  0.00           C
ATOM   8162  C2  POPE5 122      97.369  31.994  96.056  1.00  0.00           C
ATOM   8164  O21 POPE5 122      97.609  31.684  94.676  1.00  0.00           O
ATOM   8165  C21 POPE5 122      98.339  32.484  93.926  1.00  0.00           C
ATOM   8166  O22 POPE5 122      98.769  33.584  94.206  1.00  0.00           O
ATOM   8167  C22 POPE5 122      98.689  31.724  92.656  1.00  0.00           C
ATOM   8170  C3  POPE5 122      97.029  33.494  96.386  1.00  0.00           C
ATOM   8173  O31 POPE5 122      96.049  34.014  95.456  1.00  0.00           O
ATOM   8174  C31 POPE5 122      95.819  35.324  95.626  1.00  0.00           C
ATOM   8175  O32 POPE5 122      96.379  36.034  96.446  1.00  0.00           O
ATOM   8176  C32 POPE5 122      94.749  35.784  94.656  1.00  0.00           C
ATOM   8179  C23 POPE5 122      97.699  31.944  91.486  1.00  0.00           C
ATOM   8182  C24 POPE5 122      97.909  30.844  90.446  1.00  0.00           C
ATOM   8185  C25 POPE5 122      97.499  31.194  89.006  1.00  0.00           C
ATOM   8188  C26 POPE5 122      97.489  29.914  88.156  1.00  0.00           C
ATOM   8191  C27 POPE5 122      97.679  30.154  86.666  1.00  0.00           C
ATOM   8194  C28 POPE5 122      97.549  28.854  85.856  1.00  0.00           C
ATOM   8197  C29 POPE5 122      97.609  29.084  84.366  1.00  0.00           C
ATOM   8199 0C21 POPE5 122      97.529  28.154  83.406  1.00  0.00           C
ATOM   8201 1C21 POPE5 122      97.399  26.654  83.576  1.00  0.00           C
ATOM   8204 2C21 POPE5 122      96.139  26.144  84.296  1.00  0.00           C
ATOM   8207 3C21 POPE5 122      95.959  24.624  84.096  1.00  0.00           C
ATOM   8210 4C21 POPE5 122      94.969  23.954  85.066  1.00  0.00           C
ATOM   8213 5C21 POPE5 122      93.489  24.264  84.816  1.00  0.00           C
ATOM   8216 6C21 POPE5 122      92.939  25.454  85.616  1.00  0.00           C
ATOM   8219 7C21 POPE5 122      91.409  25.504  85.586  1.00  0.00           C
ATOM   8222 8C21 POPE5 122      90.809  26.684  86.346  1.00  0.00           C
ATOM   8226  C33 POPE5 122      95.139  35.544  93.186  1.00  0.00           C
ATOM   8229  C34 POPE5 122      94.089  36.154  92.256  1.00  0.00           C
ATOM   8232  C35 POPE5 122      94.649  36.574  90.896  1.00  0.00           C
ATOM   8235  C36 POPE5 122      95.129  35.424  90.006  1.00  0.00           C
ATOM   8238  C37 POPE5 122      94.949  35.784  88.526  1.00  0.00           C
ATOM   8241  C38 POPE5 122      95.529  34.744  87.556  1.00  0.00           C
ATOM   8244  C39 POPE5 122      95.239  35.084  86.086  1.00  0.00           C
ATOM   8247 0C31 POPE5 122      93.739  35.014  85.756  1.00  0.00           C
ATOM   8250 1C31 POPE5 122      93.449  34.974  84.246  1.00  0.00           C
ATOM   8253 2C31 POPE5 122      92.009  34.524  83.956  1.00  0.00           C
ATOM   8256 3C31 POPE5 122      91.809  34.054  82.506  1.00  0.00           C
ATOM   8259 4C31 POPE5 122      90.579  33.144  82.356  1.00  0.00           C
ATOM   8262 5C31 POPE5 122      90.629  32.304  81.076  1.00  0.00           C
ATOM   8265 6C31 POPE5 122      89.559  31.204  81.026  1.00  0.00           C
ATOM   8269  NH3 POPE6 123      57.189  99.824  51.696  1.00  0.00           N
ATOM   8273  C12 POPE6 123      56.219  98.704  51.386  1.00  0.00           C
ATOM   8276  C11 POPE6 123      56.889  97.494  50.716  1.00  0.00           C
ATOM   8279  P   POPE6 123      56.129  94.964  50.616  1.00  0.00           P
ATOM   8280  O13 POPE6 123      55.149  94.254  49.766  1.00  0.00           O
ATOM   8281  O14 POPE6 123      57.559  94.684  50.416  1.00  0.00           O
ATOM   8282  O11 POPE6 123      55.709  94.764  52.136  1.00  0.00           O
ATOM   8283  O12 POPE6 123      55.889  96.514  50.396  1.00  0.00           O
ATOM   8284  C1  POPE6 123      54.359  95.034  52.526  1.00  0.00           C
ATOM   8287  C2  POPE6 123      54.169  94.714  54.036  1.00  0.00           C
ATOM   8289  O21 POPE6 123      52.909  94.064  54.336  1.00  0.00           O
ATOM   8290  C21 POPE6 123      51.869  94.804  54.666  1.00  0.00           C
ATOM   8291  O22 POPE6 123      51.659  95.944  54.286  1.00  0.00           O
ATOM   8292  C22 POPE6 123      50.989  94.044  55.656  1.00  0.00           C
ATOM   8295  C3  POPE6 123      54.489  95.974  54.906  1.00  0.00           C
ATOM   8298  O31 POPE6 123      54.059  95.804  56.276  1.00  0.00           O
ATOM   8299  C31 POPE6 123      53.809  96.954  56.906  1.00  0.00           C
ATOM   8300  O32 POPE6 123      54.019  98.064  56.446  1.00  0.00           O
ATOM   8301  C32 POPE6 123      53.179  96.674  58.246  1.00  0.00           C
ATOM   8304  C23 POPE6 123      50.069  95.004  56.466  1.00  0.00           C
ATOM   8307  C24 POPE6 123      49.529  94.384  57.756  1.00  0.00           C
ATOM   8310  C25 POPE6 123      50.579  94.404  58.886  1.00  0.00           C
ATOM   8313  C26 POPE6 123      50.099  93.764  60.186  1.00  0.00           C
ATOM   8316  C27 POPE6 123      51.159  93.874  61.296  1.00  0.00           C
ATOM   8319  C28 POPE6 123      50.849  93.034  62.556  1.00  0.00           C
ATOM   8322  C29 POPE6 123      50.159  93.854  63.616  1.00  0.00           C
ATOM   8324 0C21 POPE6 123      50.629  94.144  64.846  1.00  0.00           C
ATOM   8326 1C21 POPE6 123      51.929  93.694  65.456  1.00  0.00           C
ATOM   8329 2C21 POPE6 123      51.759  92.384  66.256  1.00  0.00           C
ATOM   8332 3C21 POPE6 123      50.789  92.494  67.436  1.00  0.00           C
ATOM   8335 4C21 POPE6 123      50.639  91.164  68.196  1.00  0.00           C
ATOM   8338 5C21 POPE6 123      51.139  91.204  69.646  1.00  0.00           C
ATOM   8341 6C21 POPE6 123      50.289  92.074  70.576  1.00  0.00           C
ATOM   8344 7C21 POPE6 123      50.479  91.714  72.056  1.00  0.00           C
ATOM   8347 8C21 POPE6 123      49.649  92.584  73.006  1.00  0.00           C
ATOM   8351  C33 POPE6 123      53.909  97.444  59.366  1.00  0.00           C
ATOM   8354  C34 POPE6 123      53.499  96.934  60.746  1.00  0.00           C
ATOM   8357  C35 POPE6 123      54.609  97.144  61.766  1.00  0.00           C
ATOM   8360  C36 POPE6 123      54.329  96.514  63.136  1.00  0.00           C
ATOM   8363  C37 POPE6 123      55.639  96.424  63.936  1.00  0.00           C
ATOM   8366  C38 POPE6 123      55.449  96.064  65.406  1.00  0.00           C
ATOM   8369  C39 POPE6 123      54.759  97.164  66.236  1.00  0.00           C
ATOM   8372 0C31 POPE6 123      55.229  97.154  67.696  1.00  0.00           C
ATOM   8375 1C31 POPE6 123      54.519  98.214  68.566  1.00  0.00           C
ATOM   8378 2C31 POPE6 123      55.309  98.574  69.836  1.00  0.00           C
ATOM   8381 3C31 POPE6 123      55.389  97.454  70.886  1.00  0.00           C
ATOM   8384 4C31 POPE6 123      54.089  97.314  71.696  1.00  0.00           C
ATOM   8387 5C31 POPE6 123      54.199  96.244  72.796  1.00  0.00           C
ATOM   8390 6C31 POPE6 123      52.969  96.184  73.706  1.00  0.00           C
ATOM   8394  NH3 POPE7 124      46.829  41.364 101.846  1.00  0.00           N
ATOM   8398  C12 POPE7 124      45.359  40.984 101.886  1.00  0.00           C
ATOM   8401  C11 POPE7 124      44.489  42.114 102.476  1.00  0.00           C
ATOM   8404  P   POPE7 124      45.109  44.474 101.376  1.00  0.00           P
ATOM   8405  O13 POPE7 124      44.679  45.424 102.426  1.00  0.00           O
ATOM   8406  O14 POPE7 124      46.529  44.044 101.326  1.00  0.00           O
ATOM   8407  O11 POPE7 124      44.619  44.954  99.946  1.00  0.00           O
ATOM   8408  O12 POPE7 124      44.259  43.164 101.546  1.00  0.00           O
ATOM   8409  C1  POPE7 124      43.229  44.854  99.566  1.00  0.00           C
ATOM   8412  C2  POPE7 124      42.909  44.334  98.116  1.00  0.00           C
ATOM   8414  O21 POPE7 124      43.949  43.634  97.436  1.00  0.00           O
ATOM   8415  C21 POPE7 124      44.139  42.364  97.736  1.00  0.00           C
ATOM   8416  O22 POPE7 124      43.809  41.804  98.756  1.00  0.00           O
ATOM   8417  C22 POPE7 124      44.599  41.684  96.436  1.00  0.00           C
ATOM   8420  C3  POPE7 124      42.369  45.444  97.166  1.00  0.00           C
ATOM   8423  O31 POPE7 124      43.199  46.614  97.056  1.00  0.00           O
ATOM   8424  C31 POPE7 124      43.939  46.904  95.936  1.00  0.00           C
ATOM   8425  O32 POPE7 124      44.399  48.014  95.756  1.00  0.00           O
ATOM   8426  C32 POPE7 124      44.059  45.774  94.906  1.00  0.00           C
ATOM   8429  C23 POPE7 124      45.759  40.664  96.556  1.00  0.00           C
ATOM   8432  C24 POPE7 124      45.749  39.654  95.386  1.00  0.00           C
ATOM   8435  C25 POPE7 124      45.779  40.294  93.986  1.00  0.00           C
ATOM   8438  C26 POPE7 124      44.979  39.494  92.946  1.00  0.00           C
ATOM   8441  C27 POPE7 124      44.529  40.364  91.756  1.00  0.00           C
ATOM   8444  C28 POPE7 124      43.469  39.684  90.876  1.00  0.00           C
ATOM   8447  C29 POPE7 124      44.039  38.564  90.046  1.00  0.00           C
ATOM   8449 0C21 POPE7 124      43.599  38.184  88.826  1.00  0.00           C
ATOM   8451 1C21 POPE7 124      42.419  38.784  88.096  1.00  0.00           C
ATOM   8454 2C21 POPE7 124      42.809  40.034  87.286  1.00  0.00           C
ATOM   8457 3C21 POPE7 124      43.819  39.754  86.176  1.00  0.00           C
ATOM   8460 4C21 POPE7 124      44.179  41.004  85.366  1.00  0.00           C
ATOM   8463 5C21 POPE7 124      45.129  40.664  84.216  1.00  0.00           C
ATOM   8466 6C21 POPE7 124      45.349  41.834  83.236  1.00  0.00           C
ATOM   8469 7C21 POPE7 124      46.189  41.414  82.026  1.00  0.00           C
ATOM   8472 8C21 POPE7 124      46.259  42.484  80.926  1.00  0.00           C
ATOM   8476  C33 POPE7 124      45.209  45.974  93.876  1.00  0.00           C
ATOM   8479  C34 POPE7 124      45.209  44.854  92.826  1.00  0.00           C
ATOM   8482  C35 POPE7 124      46.379  44.924  91.836  1.00  0.00           C
ATOM   8485  C36 POPE7 124      46.399  43.714  90.886  1.00  0.00           C
ATOM   8488  C37 POPE7 124      47.219  43.924  89.606  1.00  0.00           C
ATOM   8491  C38 POPE7 124      47.249  42.684  88.696  1.00  0.00           C
ATOM   8494  C39 POPE7 124      47.749  42.944  87.266  1.00  0.00           C
ATOM   8497 0C31 POPE7 124      49.159  43.564  87.166  1.00  0.00           C
ATOM   8500 1C31 POPE7 124      49.149  45.094  87.066  1.00  0.00           C
ATOM   8503 2C31 POPE7 124      50.529  45.744  87.266  1.00  0.00           C
ATOM   8506 3C31 POPE7 124      51.329  45.954  85.966  1.00  0.00           C
ATOM   8509 4C31 POPE7 124      52.519  45.004  85.776  1.00  0.00           C
ATOM   8512 5C31 POPE7 124      53.289  45.334  84.486  1.00  0.00           C
ATOM   8515 6C31 POPE7 124      54.519  44.454  84.256  1.00  0.00           C
ATOM   8519  NH3 POPE8 125      64.979 105.584  54.616  1.00  0.00           N
ATOM   8523  C12 POPE8 125      63.769 105.274  53.786  1.00  0.00           C
ATOM   8526  C11 POPE8 125      64.129 105.284  52.286  1.00  0.00           C
ATOM   8529  P   POPE8 125      64.219 107.764  51.316  1.00  0.00           P
ATOM   8530  O13 POPE8 125      65.329 108.724  51.106  1.00  0.00           O
ATOM   8531  O14 POPE8 125      63.349 107.394  50.186  1.00  0.00           O
ATOM   8532  O11 POPE8 125      63.369 108.224  52.566  1.00  0.00           O
ATOM   8533  O12 POPE8 125      64.879 106.434  51.886  1.00  0.00           O
ATOM   8534  C1  POPE8 125      61.959 108.414  52.606  1.00  0.00           C
ATOM   8537  C2  POPE8 125      61.419 108.824  54.036  1.00  0.00           C
ATOM   8539  O21 POPE8 125      61.779 107.844  55.046  1.00  0.00           O
ATOM   8540  C21 POPE8 125      62.029 108.354  56.266  1.00  0.00           C
ATOM   8541  O22 POPE8 125      61.999 109.534  56.546  1.00  0.00           O
ATOM   8542  C22 POPE8 125      62.489 107.234  57.226  1.00  0.00           C
ATOM   8545  C3  POPE8 125      59.869 109.014  53.986  1.00  0.00           C
ATOM   8548  O31 POPE8 125      59.289 109.584  55.186  1.00  0.00           O
ATOM   8549  C31 POPE8 125      58.819 108.704  56.076  1.00  0.00           C
ATOM   8550  O32 POPE8 125      58.909 107.494  55.966  1.00  0.00           O
ATOM   8551  C32 POPE8 125      58.129 109.414  57.236  1.00  0.00           C
ATOM   8554  C23 POPE8 125      62.399 107.574  58.746  1.00  0.00           C
ATOM   8557  C24 POPE8 125      62.239 106.334  59.656  1.00  0.00           C
ATOM   8560  C25 POPE8 125      61.139 106.494  60.736  1.00  0.00           C
ATOM   8563  C26 POPE8 125      61.629 107.184  62.026  1.00  0.00           C
ATOM   8566  C27 POPE8 125      60.509 107.534  63.016  1.00  0.00           C
ATOM   8569  C28 POPE8 125      60.999 108.324  64.256  1.00  0.00           C
ATOM   8572  C29 POPE8 125      61.819 107.504  65.216  1.00  0.00           C
ATOM   8574 0C21 POPE8 125      62.039 107.754  66.516  1.00  0.00           C
ATOM   8576 1C21 POPE8 125      61.579 108.954  67.316  1.00  0.00           C
ATOM   8579 2C21 POPE8 125      60.509 108.614  68.386  1.00  0.00           C
ATOM   8582 3C21 POPE8 125      59.089 108.634  67.806  1.00  0.00           C
ATOM   8585 4C21 POPE8 125      58.009 108.274  68.826  1.00  0.00           C
ATOM   8588 5C21 POPE8 125      56.609 108.514  68.266  1.00  0.00           C
ATOM   8591 6C21 POPE8 125      55.489 107.914  69.126  1.00  0.00           C
ATOM   8594 7C21 POPE8 125      54.099 108.244  68.546  1.00  0.00           C
ATOM   8597 8C21 POPE8 125      52.949 107.564  69.286  1.00  0.00           C
ATOM   8601  C33 POPE8 125      59.129 109.964  58.256  1.00  0.00           C
ATOM   8604  C34 POPE8 125      58.479 110.544  59.516  1.00  0.00           C
ATOM   8607  C35 POPE8 125      59.569 111.064  60.466  1.00  0.00           C
ATOM   8610  C36 POPE8 125      59.059 111.364  61.876  1.00  0.00           C
ATOM   8613  C37 POPE8 125      60.209 111.694  62.836  1.00  0.00           C
ATOM   8616  C38 POPE8 125      59.769 111.654  64.306  1.00  0.00           C
ATOM   8619  C39 POPE8 125      58.939 112.874  64.716  1.00  0.00           C
ATOM   8622 0C31 POPE8 125      58.149 112.624  66.006  1.00  0.00           C
ATOM   8625 1C31 POPE8 125      57.319 113.844  66.436  1.00  0.00           C
ATOM   8628 2C31 POPE8 125      56.169 113.494  67.386  1.00  0.00           C
ATOM   8631 3C31 POPE8 125      56.629 112.924  68.726  1.00  0.00           C
ATOM   8634 4C31 POPE8 125      55.459 112.344  69.526  1.00  0.00           C
ATOM   8637 5C31 POPE8 125      55.899 111.754  70.866  1.00  0.00           C
ATOM   8640 6C31 POPE8 125      54.759 111.084  71.626  1.00  0.00           C
ATOM   8644  NH3 POPE9 126     108.159  37.364  98.666  1.00  0.00           N
ATOM   8648  C12 POPE9 126     108.569  35.904  98.686  1.00  0.00           C
ATOM   8651  C11 POPE9 126     109.039  35.374  97.306  1.00  0.00           C
ATOM   8654  P   POPE9 126     110.809  33.324  97.166  1.00  0.00           P
ATOM   8655  O13 POPE9 126     111.469  33.814  95.936  1.00  0.00           O
ATOM   8656  O14 POPE9 126     111.659  33.524  98.346  1.00  0.00           O
ATOM   8657  O11 POPE9 126     110.419  31.794  96.996  1.00  0.00           O
ATOM   8658  O12 POPE9 126     109.399  34.004  97.386  1.00  0.00           O
ATOM   8659  C1  POPE9 126     109.549  31.464  95.896  1.00  0.00           C
ATOM   8662  C2  POPE9 126     110.389  31.094  94.656  1.00  0.00           C
ATOM   8664  O21 POPE9 126     109.629  31.174  93.446  1.00  0.00           O
ATOM   8665  C21 POPE9 126     108.669  30.294  93.216  1.00  0.00           C
ATOM   8666  O22 POPE9 126     108.489  29.254  93.816  1.00  0.00           O
ATOM   8667  C22 POPE9 126     107.749  30.864  92.136  1.00  0.00           C
ATOM   8670  C3  POPE9 126     111.129  29.744  94.916  1.00  0.00           C
ATOM   8673  O31 POPE9 126     111.879  29.274  93.776  1.00  0.00           O
ATOM   8674  C31 POPE9 126     112.029  27.944  93.836  1.00  0.00           C
ATOM   8675  O32 POPE9 126     111.709  27.274  94.806  1.00  0.00           O
ATOM   8676  C32 POPE9 126     112.579  27.384  92.516  1.00  0.00           C
ATOM   8679  C23 POPE9 126     106.829  29.824  91.456  1.00  0.00           C
ATOM   8682  C24 POPE9 126     107.409  29.224  90.166  1.00  0.00           C
ATOM   8685  C25 POPE9 126     107.419  30.194  88.966  1.00  0.00           C
ATOM   8688  C26 POPE9 126     107.779  29.464  87.666  1.00  0.00           C
ATOM   8691  C27 POPE9 126     107.679  30.314  86.386  1.00  0.00           C
ATOM   8694  C28 POPE9 126     108.269  29.604  85.146  1.00  0.00           C
ATOM   8697  C29 POPE9 126     107.459  28.394  84.706  1.00  0.00           C
ATOM   8699 0C21 POPE9 126     107.519  27.804  83.496  1.00  0.00           C
ATOM   8701 1C21 POPE9 126     108.439  28.204  82.366  1.00  0.00           C
ATOM   8704 2C21 POPE9 126     108.879  27.054  81.416  1.00  0.00           C
ATOM   8707 3C21 POPE9 126     109.809  26.004  82.036  1.00  0.00           C
ATOM   8710 4C21 POPE9 126     109.079  24.804  82.656  1.00  0.00           C
ATOM   8713 5C21 POPE9 126     108.419  23.854  81.646  1.00  0.00           C
ATOM   8716 6C21 POPE9 126     109.379  22.844  81.006  1.00  0.00           C
ATOM   8719 7C21 POPE9 126     109.719  23.134  79.546  1.00  0.00           C
ATOM   8722 8C21 POPE9 126     110.719  22.134  78.946  1.00  0.00           C
ATOM   8726  C33 POPE9 126     111.919  27.994  91.256  1.00  0.00           C
ATOM   8729  C34 POPE9 126     112.909  28.774  90.386  1.00  0.00           C
ATOM   8732  C35 POPE9 126     113.949  27.884  89.676  1.00  0.00           C
ATOM   8735  C36 POPE9 126     113.609  27.544  88.216  1.00  0.00           C
ATOM   8738  C37 POPE9 126     114.729  26.744  87.546  1.00  0.00           C
ATOM   8741  C38 POPE9 126     114.269  25.924  86.326  1.00  0.00           C
ATOM   8744  C39 POPE9 126     114.369  26.644  84.976  1.00  0.00           C
ATOM   8747 0C31 POPE9 126     113.959  25.714  83.816  1.00  0.00           C
ATOM   8750 1C31 POPE9 126     114.419  26.254  82.456  1.00  0.00           C
ATOM   8753 2C31 POPE9 126     114.109  25.304  81.276  1.00  0.00           C
ATOM   8756 3C31 POPE9 126     114.819  23.944  81.386  1.00  0.00           C
ATOM   8759 4C31 POPE9 126     114.879  23.194  80.046  1.00  0.00           C
ATOM   8762 5C31 POPE9 126     115.619  21.854  80.126  1.00  0.00           C
ATOM   8765 6C31 POPE9 126     115.629  21.094  78.806  1.00  0.00           C
ATOM   8769  NH3 POPE  127     100.659  19.184  99.506  1.00  0.00           N
ATOM   8773  C12 POPE  127      99.339  18.844 100.136  1.00  0.00           C
ATOM   8776  C11 POPE  127      99.379  17.494 100.866  1.00  0.00           C
ATOM   8779  P   POPE  127      97.499  15.754 101.556  1.00  0.00           P
ATOM   8780  O13 POPE  127      98.029  15.164 102.806  1.00  0.00           O
ATOM   8781  O14 POPE  127      96.019  15.754 101.436  1.00  0.00           O
ATOM   8782  O11 POPE  127      98.089  15.034 100.296  1.00  0.00           O
ATOM   8783  O12 POPE  127      98.089  17.224 101.436  1.00  0.00           O
ATOM   8784  C1  POPE  127      98.589  13.704 100.366  1.00  0.00           C
ATOM   8787  C2  POPE  127      98.319  12.964  99.026  1.00  0.00           C
ATOM   8789  O21 POPE  127      99.419  13.114  98.126  1.00  0.00           O
ATOM   8790  C21 POPE  127      99.659  14.244  97.496  1.00  0.00           C
ATOM   8791  O22 POPE  127      99.119  15.324  97.636  1.00  0.00           O
ATOM   8792  C22 POPE  127     100.799  13.944  96.506  1.00  0.00           C
ATOM   8795  C3  POPE  127      96.929  13.254  98.386  1.00  0.00           C
ATOM   8798  O31 POPE  127      96.499  12.164  97.536  1.00  0.00           O
ATOM   8799  C31 POPE  127      96.879  12.234  96.266  1.00  0.00           C
ATOM   8800  O32 POPE  127      97.469  13.174  95.756  1.00  0.00           O
ATOM   8801  C32 POPE  127      96.399  10.984  95.506  1.00  0.00           C
ATOM   8804  C23 POPE  127     100.909  14.994  95.386  1.00  0.00           C
ATOM   8807  C24 POPE  127     101.929  14.634  94.286  1.00  0.00           C
ATOM   8810  C25 POPE  127     101.629  13.324  93.536  1.00  0.00           C
ATOM   8813  C26 POPE  127     102.489  13.144  92.276  1.00  0.00           C
ATOM   8816  C27 POPE  127     101.929  13.914  91.056  1.00  0.00           C
ATOM   8819  C28 POPE  127     102.889  13.954  89.856  1.00  0.00           C
ATOM   8822  C29 POPE  127     102.319  14.704  88.666  1.00  0.00           C
ATOM   8824 0C21 POPE  127     102.389  14.334  87.366  1.00  0.00           C
ATOM   8826 1C21 POPE  127     103.109  13.124  86.816  1.00  0.00           C
ATOM   8829 2C21 POPE  127     103.529  13.284  85.346  1.00  0.00           C
ATOM   8832 3C21 POPE  127     102.379  13.064  84.346  1.00  0.00           C
ATOM   8835 4C21 POPE  127     102.829  13.164  82.876  1.00  0.00           C
ATOM   8838 5C21 POPE  127     101.769  12.674  81.866  1.00  0.00           C
ATOM   8841 6C21 POPE  127     100.559  13.604  81.766  1.00  0.00           C
ATOM   8844 7C21 POPE  127      99.489  13.154  80.756  1.00  0.00           C
ATOM   8847 8C21 POPE  127      98.799  11.834  81.106  1.00  0.00           C
ATOM   8851  C33 POPE  127      96.739  10.974  93.986  1.00  0.00           C
ATOM   8854  C34 POPE  127      95.779  10.104  93.146  1.00  0.00           C
ATOM   8857  C35 POPE  127      96.279   9.834  91.706  1.00  0.00           C
ATOM   8860  C36 POPE  127      95.199   9.644  90.616  1.00  0.00           C
ATOM   8863  C37 POPE  127      95.829   9.514  89.216  1.00  0.00           C
ATOM   8866  C38 POPE  127      94.849   9.264  88.066  1.00  0.00           C
ATOM   8869  C39 POPE  127      94.099  10.504  87.546  1.00  0.00           C
ATOM   8872 0C31 POPE  127      93.299  10.214  86.266  1.00  0.00           C
ATOM   8875 1C31 POPE  127      92.289  11.314  85.916  1.00  0.00           C
ATOM   8878 2C31 POPE  127      91.529  11.044  84.606  1.00  0.00           C
ATOM   8881 3C31 POPE  127      92.339  11.314  83.326  1.00  0.00           C
ATOM   8884 4C31 POPE  127      92.579  10.064  82.466  1.00  0.00           C
ATOM   8887 5C31 POPE  127      93.239  10.394  81.116  1.00  0.00           C
ATOM   8890 6C31 POPE  127      93.479   9.164  80.236  1.00  0.00           C
ATOM   8894  NH3 POPE  128      89.389  99.704  59.696  1.00  0.00           N
ATOM   8898  C12 POPE  128      89.069 100.814  58.716  1.00  0.00           C
ATOM   8901  C11 POPE  128      87.829 101.644  59.076  1.00  0.00           C
ATOM   8904  P   POPE  128      87.019 104.074  58.656  1.00  0.00           P
ATOM   8905  O13 POPE  128      87.749 104.694  59.766  1.00  0.00           O
ATOM   8906  O14 POPE  128      86.629 105.014  57.576  1.00  0.00           O
ATOM   8907  O11 POPE  128      85.699 103.474  59.266  1.00  0.00           O
ATOM   8908  O12 POPE  128      87.769 102.774  58.176  1.00  0.00           O
ATOM   8909  C1  POPE  128      85.449 103.554  60.666  1.00  0.00           C
ATOM   8912  C2  POPE  128      84.369 102.504  61.036  1.00  0.00           C
ATOM   8914  O21 POPE  128      83.479 103.094  61.986  1.00  0.00           O
ATOM   8915  C21 POPE  128      82.259 102.584  61.916  1.00  0.00           C
ATOM   8916  O22 POPE  128      81.879 101.754  61.096  1.00  0.00           O
ATOM   8917  C22 POPE  128      81.439 103.144  63.066  1.00  0.00           C
ATOM   8920  C3  POPE  128      84.979 101.184  61.586  1.00  0.00           C
ATOM   8923  O31 POPE  128      85.959 101.424  62.626  1.00  0.00           O
ATOM   8924  C31 POPE  128      85.579 101.204  63.876  1.00  0.00           C
ATOM   8925  O32 POPE  128      84.499 100.804  64.236  1.00  0.00           O
ATOM   8926  C32 POPE  128      86.749 101.574  64.806  1.00  0.00           C
ATOM   8929  C23 POPE  128      81.549 102.274  64.336  1.00  0.00           C
ATOM   8932  C24 POPE  128      80.799 102.894  65.516  1.00  0.00           C
ATOM   8935  C25 POPE  128      80.759 101.984  66.746  1.00  0.00           C
ATOM   8938  C26 POPE  128      80.249 102.744  67.966  1.00  0.00           C
ATOM   8941  C27 POPE  128      79.979 101.844  69.186  1.00  0.00           C
ATOM   8944  C28 POPE  128      79.349 102.624  70.356  1.00  0.00           C
ATOM   8947  C29 POPE  128      80.289 103.584  71.036  1.00  0.00           C
ATOM   8949 0C21 POPE  128      80.389 103.814  72.366  1.00  0.00           C
ATOM   8951 1C21 POPE  128      79.589 103.144  73.456  1.00  0.00           C
ATOM   8954 2C21 POPE  128      80.449 102.594  74.606  1.00  0.00           C
ATOM   8957 3C21 POPE  128      81.089 103.684  75.476  1.00  0.00           C
ATOM   8960 4C21 POPE  128      81.739 103.104  76.746  1.00  0.00           C
ATOM   8963 5C21 POPE  128      82.549 104.124  77.556  1.00  0.00           C
ATOM   8966 6C21 POPE  128      81.729 105.274  78.156  1.00  0.00           C
ATOM   8969 7C21 POPE  128      82.569 106.174  79.066  1.00  0.00           C
ATOM   8972 8C21 POPE  128      81.779 107.334  79.686  1.00  0.00           C
ATOM   8976  C33 POPE  128      87.079 100.454  65.836  1.00  0.00           C
ATOM   8979  C34 POPE  128      88.579 100.314  66.136  1.00  0.00           C
ATOM   8982  C35 POPE  128      89.199 101.494  66.906  1.00  0.00           C
ATOM   8985  C36 POPE  128      88.759 101.564  68.376  1.00  0.00           C
ATOM   8988  C37 POPE  128      89.489 102.674  69.136  1.00  0.00           C
ATOM   8991  C38 POPE  128      88.729 103.164  70.386  1.00  0.00           C
ATOM   8994  C39 POPE  128      88.469 102.114  71.466  1.00  0.00           C
ATOM   8997 0C31 POPE  128      89.699 101.814  72.336  1.00  0.00           C
ATOM   9000 1C31 POPE  128      89.869 102.834  73.476  1.00  0.00           C
ATOM   9003 2C31 POPE  128      91.229 102.734  74.196  1.00  0.00           C
ATOM   9006 3C31 POPE  128      91.509 101.354  74.816  1.00  0.00           C
ATOM   9009 4C31 POPE  128      90.409 100.894  75.786  1.00  0.00           C
ATOM   9012 5C31 POPE  128      90.709  99.524  76.416  1.00  0.00           C
ATOM   9015 6C31 POPE  128      89.599  99.064  77.356  1.00  0.00           C
ATOM   9019  NH3 POPE  129     109.129  50.324  53.726  1.00  0.00           N
ATOM   9023  C12 POPE  129     109.059  49.304  52.626  1.00  0.00           C
ATOM   9026  C11 POPE  129     110.489  48.944  52.186  1.00  0.00           C
ATOM   9029  P   POPE  129     110.129  46.814  50.736  1.00  0.00           P
ATOM   9030  O13 POPE  129     108.789  46.694  51.346  1.00  0.00           O
ATOM   9031  O14 POPE  129     110.249  46.454  49.316  1.00  0.00           O
ATOM   9032  O11 POPE  129     111.189  46.044  51.596  1.00  0.00           O
ATOM   9033  O12 POPE  129     110.509  48.334  50.906  1.00  0.00           O
ATOM   9034  C1  POPE  129     110.849  45.014  52.536  1.00  0.00           C
ATOM   9037  C2  POPE  129     111.019  45.504  54.006  1.00  0.00           C
ATOM   9039  O21 POPE  129     111.759  44.494  54.716  1.00  0.00           O
ATOM   9040  C21 POPE  129     112.499  44.924  55.736  1.00  0.00           C
ATOM   9041  O22 POPE  129     112.599  46.074  56.106  1.00  0.00           O
ATOM   9042  C22 POPE  129     113.139  43.724  56.426  1.00  0.00           C
ATOM   9045  C3  POPE  129     109.649  45.804  54.686  1.00  0.00           C
ATOM   9048  O31 POPE  129     109.799  46.754  55.766  1.00  0.00           O
ATOM   9049  C31 POPE  129     109.639  46.284  57.006  1.00  0.00           C
ATOM   9050  O32 POPE  129     109.249  45.164  57.306  1.00  0.00           O
ATOM   9051  C32 POPE  129     110.039  47.374  57.996  1.00  0.00           C
ATOM   9054  C23 POPE  129     112.389  43.364  57.726  1.00  0.00           C
ATOM   9057  C24 POPE  129     112.849  42.014  58.316  1.00  0.00           C
ATOM   9060  C25 POPE  129     114.219  42.074  58.996  1.00  0.00           C
ATOM   9063  C26 POPE  129     114.189  42.734  60.386  1.00  0.00           C
ATOM   9066  C27 POPE  129     114.399  41.714  61.516  1.00  0.00           C
ATOM   9069  C28 POPE  129     114.569  42.324  62.916  1.00  0.00           C
ATOM   9072  C29 POPE  129     115.729  43.294  62.986  1.00  0.00           C
ATOM   9074 0C21 POPE  129     115.909  44.204  63.956  1.00  0.00           C
ATOM   9076 1C21 POPE  129     115.039  44.354  65.176  1.00  0.00           C
ATOM   9079 2C21 POPE  129     115.869  44.644  66.436  1.00  0.00           C
ATOM   9082 3C21 POPE  129     114.959  44.794  67.666  1.00  0.00           C
ATOM   9085 4C21 POPE  129     115.739  45.104  68.956  1.00  0.00           C
ATOM   9088 5C21 POPE  129     114.839  45.464  70.136  1.00  0.00           C
ATOM   9091 6C21 POPE  129     113.759  44.424  70.466  1.00  0.00           C
ATOM   9094 7C21 POPE  129     112.849  44.894  71.606  1.00  0.00           C
ATOM   9097 8C21 POPE  129     111.679  43.944  71.896  1.00  0.00           C
ATOM   9101  C33 POPE  129     110.709  46.864  59.296  1.00  0.00           C
ATOM   9104  C34 POPE  129     109.739  46.264  60.326  1.00  0.00           C
ATOM   9107  C35 POPE  129     110.429  45.614  61.526  1.00  0.00           C
ATOM   9110  C36 POPE  129     110.179  46.374  62.836  1.00  0.00           C
ATOM   9113  C37 POPE  129     111.099  45.904  63.986  1.00  0.00           C
ATOM   9116  C38 POPE  129     110.829  46.644  65.306  1.00  0.00           C
ATOM   9119  C39 POPE  129     109.519  46.224  65.986  1.00  0.00           C
ATOM   9122 0C31 POPE  129     109.749  45.224  67.136  1.00  0.00           C
ATOM   9125 1C31 POPE  129     108.429  44.654  67.676  1.00  0.00           C
ATOM   9128 2C31 POPE  129     108.649  43.584  68.746  1.00  0.00           C
ATOM   9131 3C31 POPE  129     107.349  42.954  69.276  1.00  0.00           C
ATOM   9134 4C31 POPE  129     106.469  42.324  68.176  1.00  0.00           C
ATOM   9137 5C31 POPE  129     105.269  41.544  68.746  1.00  0.00           C
ATOM   9140 6C31 POPE  129     104.199  41.214  67.706  1.00  0.00           C
ATOM   9144  NH3 POPE  130      77.139 113.714  97.086  1.00  0.00           N
ATOM   9148  C12 POPE  130      77.579 114.044  98.486  1.00  0.00           C
ATOM   9151  C11 POPE  130      76.729 115.184  99.086  1.00  0.00           C
ATOM   9154  P   POPE  130      74.229 115.244  98.176  1.00  0.00           P
ATOM   9155  O13 POPE  130      73.109 115.894  98.886  1.00  0.00           O
ATOM   9156  O14 POPE  130      73.959 114.044  97.346  1.00  0.00           O
ATOM   9157  O11 POPE  130      74.949 116.294  97.246  1.00  0.00           O
ATOM   9158  O12 POPE  130      75.359 114.824  99.186  1.00  0.00           O
ATOM   9159  C1  POPE  130      74.229 116.804  96.126  1.00  0.00           C
ATOM   9162  C2  POPE  130      75.179 117.534  95.146  1.00  0.00           C
ATOM   9164  O21 POPE  130      75.919 116.564  94.396  1.00  0.00           O
ATOM   9165  C21 POPE  130      76.449 116.764  93.186  1.00  0.00           C
ATOM   9166  O22 POPE  130      77.229 115.974  92.666  1.00  0.00           O
ATOM   9167  C22 POPE  130      75.979 118.014  92.456  1.00  0.00           C
ATOM   9170  C3  POPE  130      76.139 118.414  95.996  1.00  0.00           C
ATOM   9173  O31 POPE  130      76.899 119.324  95.186  1.00  0.00           O
ATOM   9174  C31 POPE  130      76.319 120.494  94.966  1.00  0.00           C
ATOM   9175  O32 POPE  130      75.169 120.784  95.256  1.00  0.00           O
ATOM   9176  C32 POPE  130      77.349 121.364  94.246  1.00  0.00           C
ATOM   9179  C23 POPE  130      76.379 117.984  90.956  1.00  0.00           C
ATOM   9182  C24 POPE  130      75.649 119.064  90.156  1.00  0.00           C
ATOM   9185  C25 POPE  130      76.389 120.404  90.166  1.00  0.00           C
ATOM   9188  C26 POPE  130      75.439 121.594  90.116  1.00  0.00           C
ATOM   9191  C27 POPE  130      76.159 122.924  89.836  1.00  0.00           C
ATOM   9194  C28 POPE  130      75.149 124.064  89.596  1.00  0.00           C
ATOM   9197  C29 POPE  130      75.839 125.364  89.276  1.00  0.00           C
ATOM   9199 0C21 POPE  130      75.609 126.544  89.886  1.00  0.00           C
ATOM   9201 1C21 POPE  130      74.599 126.764  90.976  1.00  0.00           C
ATOM   9204 2C21 POPE  130      74.399 128.252  91.346  1.00  0.00           C
ATOM   9207 3C21 POPE  130      75.629 128.862  92.036  1.00  0.00           C
ATOM   9210 4C21 POPE  130      75.329 130.152  92.826  1.00  0.00           C
ATOM   9213 5C21 POPE  130      74.499 129.842  94.076  1.00  0.00           C
ATOM   9216 6C21 POPE  130      74.199 131.052  94.976  1.00  0.00           C
ATOM   9219 7C21 POPE  130      73.149 130.682  96.036  1.00  0.00           C
ATOM   9222 8C21 POPE  130      72.889 131.782  97.056  1.00  0.00           C
ATOM   9226  C33 POPE  130      77.089 122.874  94.336  1.00  0.00           C
ATOM   9229  C34 POPE  130      78.299 123.664  93.816  1.00  0.00           C
ATOM   9232  C35 POPE  130      78.059 125.174  93.926  1.00  0.00           C
ATOM   9235  C36 POPE  130      79.249 126.044  93.526  1.00  0.00           C
ATOM   9238  C37 POPE  130      78.809 127.494  93.346  1.00  0.00           C
ATOM   9241  C38 POPE  130      79.959 128.502  93.196  1.00  0.00           C
ATOM   9244  C39 POPE  130      79.419 129.892  92.856  1.00  0.00           C
ATOM   9247 0C31 POPE  130      80.519 130.952  92.696  1.00  0.00           C
ATOM   9250 1C31 POPE  130      79.959 132.302  92.216  1.00  0.00           C
ATOM   9253 2C31 POPE  130      81.039 133.342  91.906  1.00  0.00           C
ATOM   9256 3C31 POPE  130      81.849 133.842  93.116  1.00  0.00           C
ATOM   9259 4C31 POPE  130      80.999 134.432  94.236  1.00  0.00           C
ATOM   9262 5C31 POPE  130      81.809 135.292  95.216  1.00  0.00           C
ATOM   9265 6C31 POPE  130      80.959 136.272  96.016  1.00  0.00           C
ATOM   9269  NH3 POPE  131      95.249  28.074 100.706  1.00  0.00           N
ATOM   9273  C12 POPE  131      94.119  28.424 101.656  1.00  0.00           C
ATOM   9276  C11 POPE  131      93.369  27.194 102.206  1.00  0.00           C
ATOM   9279  P   POPE  131      90.719  27.344 102.276  1.00  0.00           P
ATOM   9280  O13 POPE  131      90.299  25.974 102.676  1.00  0.00           O
ATOM   9281  O14 POPE  131      89.819  28.474 102.616  1.00  0.00           O
ATOM   9282  O11 POPE  131      90.969  27.374 100.716  1.00  0.00           O
ATOM   9283  O12 POPE  131      92.159  27.604 102.866  1.00  0.00           O
ATOM   9284  C1  POPE  131      90.199  28.284  99.926  1.00  0.00           C
ATOM   9287  C2  POPE  131      90.919  28.574  98.586  1.00  0.00           C
ATOM   9289  O21 POPE  131      90.169  29.404  97.706  1.00  0.00           O
ATOM   9290  C21 POPE  131      88.999  28.974  97.296  1.00  0.00           C
ATOM   9291  O22 POPE  131      88.379  27.994  97.656  1.00  0.00           O
ATOM   9292  C22 POPE  131      88.669  29.794  96.056  1.00  0.00           C
ATOM   9295  C3  POPE  131      91.419  27.354  97.766  1.00  0.00           C
ATOM   9298  O31 POPE  131      92.309  27.794  96.686  1.00  0.00           O
ATOM   9299  C31 POPE  131      93.519  28.074  97.216  1.00  0.00           C
ATOM   9300  O32 POPE  131      93.839  27.854  98.356  1.00  0.00           O
ATOM   9301  C32 POPE  131      94.359  28.894  96.236  1.00  0.00           C
ATOM   9304  C23 POPE  131      87.569  29.134  95.216  1.00  0.00           C
ATOM   9307  C24 POPE  131      87.569  29.624  93.776  1.00  0.00           C
ATOM   9310  C25 POPE  131      87.389  31.134  93.616  1.00  0.00           C
ATOM   9313  C26 POPE  131      86.459  31.444  92.426  1.00  0.00           C
ATOM   9316  C27 POPE  131      86.459  32.924  92.026  1.00  0.00           C
ATOM   9319  C28 POPE  131      85.309  33.304  91.086  1.00  0.00           C
ATOM   9322  C29 POPE  131      85.409  32.674  89.726  1.00  0.00           C
ATOM   9324 0C21 POPE  131      85.309  33.314  88.556  1.00  0.00           C
ATOM   9326 1C21 POPE  131      85.049  34.794  88.386  1.00  0.00           C
ATOM   9329 2C21 POPE  131      84.529  35.124  86.966  1.00  0.00           C
ATOM   9332 3C21 POPE  131      83.139  34.574  86.626  1.00  0.00           C
ATOM   9335 4C21 POPE  131      81.989  35.104  87.506  1.00  0.00           C
ATOM   9338 5C21 POPE  131      81.819  36.634  87.456  1.00  0.00           C
ATOM   9341 6C21 POPE  131      80.569  37.124  88.186  1.00  0.00           C
ATOM   9344 7C21 POPE  131      80.429  38.654  88.176  1.00  0.00           C
ATOM   9347 8C21 POPE  131      79.149  39.154  88.846  1.00  0.00           C
ATOM   9351  C33 POPE  131      94.919  28.074  95.056  1.00  0.00           C
ATOM   9354  C34 POPE  131      95.919  28.884  94.216  1.00  0.00           C
ATOM   9357  C35 POPE  131      96.529  28.074  93.066  1.00  0.00           C
ATOM   9360  C36 POPE  131      95.529  27.774  91.946  1.00  0.00           C
ATOM   9363  C37 POPE  131      96.139  26.864  90.866  1.00  0.00           C
ATOM   9366  C38 POPE  131      95.129  26.474  89.786  1.00  0.00           C
ATOM   9369  C39 POPE  131      95.689  25.554  88.676  1.00  0.00           C
ATOM   9372 0C31 POPE  131      96.999  24.834  89.026  1.00  0.00           C
ATOM   9375 1C31 POPE  131      97.529  23.994  87.856  1.00  0.00           C
ATOM   9378 2C31 POPE  131      98.889  23.334  88.166  1.00  0.00           C
ATOM   9381 3C31 POPE  131      99.799  23.244  86.936  1.00  0.00           C
ATOM   9384 4C31 POPE  131      99.219  22.374  85.816  1.00  0.00           C
ATOM   9387 5C31 POPE  131     100.069  22.444  84.546  1.00  0.00           C
ATOM   9390 6C31 POPE  131      99.479  21.624  83.406  1.00  0.00           C
ATOM   9394  NH3 POPE  132      86.639  55.474  56.186  1.00  0.00           N
ATOM   9398  C12 POPE  132      87.229  56.364  55.126  1.00  0.00           C
ATOM   9401  C11 POPE  132      88.699  56.044  54.826  1.00  0.00           C
ATOM   9404  P   POPE  132      90.359  54.064  54.506  1.00  0.00           P
ATOM   9405  O13 POPE  132      90.339  52.584  54.626  1.00  0.00           O
ATOM   9406  O14 POPE  132      91.189  54.594  53.406  1.00  0.00           O
ATOM   9407  O11 POPE  132      90.859  54.614  55.896  1.00  0.00           O
ATOM   9408  O12 POPE  132      88.879  54.664  54.466  1.00  0.00           O
ATOM   9409  C1  POPE  132      90.459  53.964  57.106  1.00  0.00           C
ATOM   9412  C2  POPE  132      91.269  54.604  58.246  1.00  0.00           C
ATOM   9414  O21 POPE  132      91.649  53.654  59.266  1.00  0.00           O
ATOM   9415  C21 POPE  132      90.809  53.514  60.296  1.00  0.00           C
ATOM   9416  O22 POPE  132      89.639  53.814  60.336  1.00  0.00           O
ATOM   9417  C22 POPE  132      91.549  52.714  61.396  1.00  0.00           C
ATOM   9420  C3  POPE  132      90.709  55.954  58.746  1.00  0.00           C
ATOM   9423  O31 POPE  132      91.489  56.414  59.866  1.00  0.00           O
ATOM   9424  C31 POPE  132      92.659  56.964  59.596  1.00  0.00           C
ATOM   9425  O32 POPE  132      93.139  57.154  58.486  1.00  0.00           O
ATOM   9426  C32 POPE  132      93.389  57.244  60.896  1.00  0.00           C
ATOM   9429  C23 POPE  132      92.599  53.554  62.186  1.00  0.00           C
ATOM   9432  C24 POPE  132      93.929  52.824  62.456  1.00  0.00           C
ATOM   9435  C25 POPE  132      93.979  51.914  63.706  1.00  0.00           C
ATOM   9438  C26 POPE  132      92.779  50.974  63.826  1.00  0.00           C
ATOM   9441  C27 POPE  132      92.909  49.934  64.956  1.00  0.00           C
ATOM   9444  C28 POPE  132      91.549  49.364  65.396  1.00  0.00           C
ATOM   9447  C29 POPE  132      90.749  50.404  66.146  1.00  0.00           C
ATOM   9449 0C21 POPE  132      90.339  50.344  67.426  1.00  0.00           C
ATOM   9451 1C21 POPE  132      90.579  49.204  68.386  1.00  0.00           C
ATOM   9454 2C21 POPE  132      89.349  48.294  68.476  1.00  0.00           C
ATOM   9457 3C21 POPE  132      89.559  47.124  69.446  1.00  0.00           C
ATOM   9460 4C21 POPE  132      88.329  46.224  69.536  1.00  0.00           C
ATOM   9463 5C21 POPE  132      88.559  45.004  70.436  1.00  0.00           C
ATOM   9466 6C21 POPE  132      87.429  43.974  70.336  1.00  0.00           C
ATOM   9469 7C21 POPE  132      87.749  42.664  71.086  1.00  0.00           C
ATOM   9472 8C21 POPE  132      86.869  42.424  72.306  1.00  0.00           C
ATOM   9476  C33 POPE  132      92.459  57.784  62.006  1.00  0.00           C
ATOM   9479  C34 POPE  132      92.939  57.464  63.416  1.00  0.00           C
ATOM   9482  C35 POPE  132      94.129  58.324  63.876  1.00  0.00           C
ATOM   9485  C36 POPE  132      94.699  57.754  65.186  1.00  0.00           C
ATOM   9488  C37 POPE  132      95.929  58.494  65.726  1.00  0.00           C
ATOM   9491  C38 POPE  132      96.609  57.704  66.856  1.00  0.00           C
ATOM   9494  C39 POPE  132      95.799  57.624  68.156  1.00  0.00           C
ATOM   9497 0C31 POPE  132      96.039  58.804  69.116  1.00  0.00           C
ATOM   9500 1C31 POPE  132      95.359  58.554  70.476  1.00  0.00           C
ATOM   9503 2C31 POPE  132      95.619  59.644  71.516  1.00  0.00           C
ATOM   9506 3C31 POPE  132      94.929  59.344  72.856  1.00  0.00           C
ATOM   9509 4C31 POPE  132      95.149  60.444  73.906  1.00  0.00           C
ATOM   9512 5C31 POPE  132      94.449  60.134  75.236  1.00  0.00           C
ATOM   9515 6C31 POPE  132      94.709  61.164  76.336  1.00  0.00           C
ATOM   9519  NH3 POPE  133     107.139  77.404  97.056  1.00  0.00           N
ATOM   9523  C12 POPE  133     106.689  77.764  95.666  1.00  0.00           C
ATOM   9526  C11 POPE  133     106.079  79.184  95.666  1.00  0.00           C
ATOM   9529  P   POPE  133     103.889  78.994  97.116  1.00  0.00           P
ATOM   9530  O13 POPE  133     104.549  77.884  97.846  1.00  0.00           O
ATOM   9531  O14 POPE  133     103.749  80.304  97.786  1.00  0.00           O
ATOM   9532  O11 POPE  133     102.449  78.494  96.656  1.00  0.00           O
ATOM   9533  O12 POPE  133     104.669  79.174  95.756  1.00  0.00           O
ATOM   9534  C1  POPE  133     102.249  77.914  95.356  1.00  0.00           C
ATOM   9537  C2  POPE  133     102.599  76.394  95.346  1.00  0.00           C
ATOM   9539  O21 POPE  133     103.169  75.954  94.096  1.00  0.00           O
ATOM   9540  C21 POPE  133     102.439  76.094  92.986  1.00  0.00           C
ATOM   9541  O22 POPE  133     101.329  76.584  92.936  1.00  0.00           O
ATOM   9542  C22 POPE  133     103.209  75.524  91.786  1.00  0.00           C
ATOM   9545  C3  POPE  133     101.429  75.494  95.856  1.00  0.00           C
ATOM   9548  O31 POPE  133     101.869  74.144  96.096  1.00  0.00           O
ATOM   9549  C31 POPE  133     101.849  73.364  95.026  1.00  0.00           C
ATOM   9550  O32 POPE  133     101.309  73.614  93.966  1.00  0.00           O
ATOM   9551  C32 POPE  133     102.669  72.114  95.276  1.00  0.00           C
ATOM   9554  C23 POPE  133     102.529  74.334  91.046  1.00  0.00           C
ATOM   9557  C24 POPE  133     103.539  73.374  90.396  1.00  0.00           C
ATOM   9560  C25 POPE  133     104.399  74.034  89.306  1.00  0.00           C
ATOM   9563  C26 POPE  133     103.799  73.924  87.896  1.00  0.00           C
ATOM   9566  C27 POPE  133     104.059  72.554  87.256  1.00  0.00           C
ATOM   9569  C28 POPE  133     103.639  72.494  85.776  1.00  0.00           C
ATOM   9572  C29 POPE  133     102.149  72.274  85.606  1.00  0.00           C
ATOM   9574 0C21 POPE  133     101.349  72.844  84.686  1.00  0.00           C
ATOM   9576 1C21 POPE  133     101.759  73.854  83.636  1.00  0.00           C
ATOM   9579 2C21 POPE  133     101.809  73.274  82.206  1.00  0.00           C
ATOM   9582 3C21 POPE  133     102.809  72.114  82.006  1.00  0.00           C
ATOM   9585 4C21 POPE  133     103.309  72.014  80.556  1.00  0.00           C
ATOM   9588 5C21 POPE  133     103.919  70.654  80.216  1.00  0.00           C
ATOM   9591 6C21 POPE  133     104.669  70.684  78.876  1.00  0.00           C
ATOM   9594 7C21 POPE  133     105.069  69.284  78.376  1.00  0.00           C
ATOM   9597 8C21 POPE  133     106.029  69.324  77.186  1.00  0.00           C
ATOM   9601  C33 POPE  133     102.299  70.994  94.276  1.00  0.00           C
ATOM   9604  C34 POPE  133     103.329  69.864  94.286  1.00  0.00           C
ATOM   9607  C35 POPE  133     102.949  68.684  93.376  1.00  0.00           C
ATOM   9610  C36 POPE  133     102.809  69.074  91.906  1.00  0.00           C
ATOM   9613  C37 POPE  133     103.119  67.894  90.976  1.00  0.00           C
ATOM   9616  C38 POPE  133     103.049  68.254  89.486  1.00  0.00           C
ATOM   9619  C39 POPE  133     101.629  68.354  88.916  1.00  0.00           C
ATOM   9622 0C31 POPE  133     100.829  67.054  89.066  1.00  0.00           C
ATOM   9625 1C31 POPE  133      99.629  66.954  88.116  1.00  0.00           C
ATOM   9628 2C31 POPE  133      99.089  65.514  88.036  1.00  0.00           C
ATOM   9631 3C31 POPE  133      97.899  65.334  87.086  1.00  0.00           C
ATOM   9634 4C31 POPE  133      98.089  65.964  85.696  1.00  0.00           C
ATOM   9637 5C31 POPE  133      96.979  65.564  84.706  1.00  0.00           C
ATOM   9640 6C31 POPE  133      97.039  66.334  83.386  1.00  0.00           C
ATOM   9644  NH3 POPE  134      24.359  34.144  98.066  1.00  0.00           N
ATOM   9648  C12 POPE  134      24.239  33.264  96.856  1.00  0.00           C
ATOM   9651  C11 POPE  134      22.969  32.384  96.936  1.00  0.00           C
ATOM   9654  P   POPE  134      20.929  34.064  97.116  1.00  0.00           P
ATOM   9655  O13 POPE  134      19.759  33.414  97.716  1.00  0.00           O
ATOM   9656  O14 POPE  134      21.789  34.834  98.046  1.00  0.00           O
ATOM   9657  O11 POPE  134      20.439  35.004  95.936  1.00  0.00           O
ATOM   9658  O12 POPE  134      21.829  33.004  96.366  1.00  0.00           O
ATOM   9659  C1  POPE  134      21.299  35.404  94.876  1.00  0.00           C
ATOM   9662  C2  POPE  134      21.409  34.334  93.736  1.00  0.00           C
ATOM   9664  O21 POPE  134      21.899  34.904  92.506  1.00  0.00           O
ATOM   9665  C21 POPE  134      23.149  35.354  92.536  1.00  0.00           C
ATOM   9666  O22 POPE  134      23.899  35.294  93.496  1.00  0.00           O
ATOM   9667  C22 POPE  134      23.469  36.034  91.206  1.00  0.00           C
ATOM   9670  C3  POPE  134      20.039  33.654  93.426  1.00  0.00           C
ATOM   9673  O31 POPE  134      20.019  32.294  93.896  1.00  0.00           O
ATOM   9674  C31 POPE  134      20.389  31.254  93.146  1.00  0.00           C
ATOM   9675  O32 POPE  134      20.729  30.174  93.626  1.00  0.00           O
ATOM   9676  C32 POPE  134      20.319  31.514  91.626  1.00  0.00           C
ATOM   9679  C23 POPE  134      22.919  35.334  89.936  1.00  0.00           C
ATOM   9682  C24 POPE  134      23.779  35.704  88.716  1.00  0.00           C
ATOM   9685  C25 POPE  134      23.489  34.864  87.466  1.00  0.00           C
ATOM   9688  C26 POPE  134      24.439  35.204  86.306  1.00  0.00           C
ATOM   9691  C27 POPE  134      24.099  34.474  84.996  1.00  0.00           C
ATOM   9694  C28 POPE  134      25.039  34.844  83.826  1.00  0.00           C
ATOM   9697  C29 POPE  134      24.869  36.264  83.366  1.00  0.00           C
ATOM   9699 0C21 POPE  134      25.599  36.884  82.416  1.00  0.00           C
ATOM   9701 1C21 POPE  134      26.739  36.304  81.616  1.00  0.00           C
ATOM   9704 2C21 POPE  134      28.089  37.034  81.816  1.00  0.00           C
ATOM   9707 3C21 POPE  134      28.079  38.514  81.376  1.00  0.00           C
ATOM   9710 4C21 POPE  134      29.369  39.274  81.726  1.00  0.00           C
ATOM   9713 5C21 POPE  134      30.559  38.994  80.796  1.00  0.00           C
ATOM   9716 6C21 POPE  134      31.689  40.014  81.026  1.00  0.00           C
ATOM   9719 7C21 POPE  134      32.799  39.944  79.976  1.00  0.00           C
ATOM   9722 8C21 POPE  134      33.819  41.084  80.086  1.00  0.00           C
ATOM   9726  C33 POPE  134      20.429  30.244  90.746  1.00  0.00           C
ATOM   9729  C34 POPE  134      20.829  30.534  89.296  1.00  0.00           C
ATOM   9732  C35 POPE  134      19.809  31.364  88.526  1.00  0.00           C
ATOM   9735  C36 POPE  134      20.299  31.584  87.086  1.00  0.00           C
ATOM   9738  C37 POPE  134      19.329  32.414  86.236  1.00  0.00           C
ATOM   9741  C38 POPE  134      19.839  32.614  84.796  1.00  0.00           C
ATOM   9744  C39 POPE  134      19.899  31.294  84.006  1.00  0.00           C
ATOM   9747 0C31 POPE  134      20.269  31.514  82.536  1.00  0.00           C
ATOM   9750 1C31 POPE  134      19.449  30.634  81.586  1.00  0.00           C
ATOM   9753 2C31 POPE  134      19.909  30.704  80.126  1.00  0.00           C
ATOM   9756 3C31 POPE  134      20.149  32.124  79.586  1.00  0.00           C
ATOM   9759 4C31 POPE  134      18.899  33.004  79.546  1.00  0.00           C
ATOM   9762 5C31 POPE  134      19.219  34.464  79.236  1.00  0.00           C
ATOM   9765 6C31 POPE  134      17.989  35.374  79.286  1.00  0.00           C
ATOM   9769  NH3 POPE  135     124.649  36.794  55.856  1.00  0.00           N
ATOM   9773  C12 POPE  135     123.709  37.824  56.426  1.00  0.00           C
ATOM   9776  C11 POPE  135     123.489  38.994  55.446  1.00  0.00           C
ATOM   9779  P   POPE  135     122.719  39.574  53.036  1.00  0.00           P
ATOM   9780  O13 POPE  135     123.069  40.924  53.556  1.00  0.00           O
ATOM   9781  O14 POPE  135     123.309  39.124  51.756  1.00  0.00           O
ATOM   9782  O11 POPE  135     121.169  39.474  52.866  1.00  0.00           O
ATOM   9783  O12 POPE  135     123.089  38.524  54.156  1.00  0.00           O
ATOM   9784  C1  POPE  135     120.279  40.554  53.156  1.00  0.00           C
ATOM   9787  C2  POPE  135     119.659  40.424  54.576  1.00  0.00           C
ATOM   9789  O21 POPE  135     120.389  41.204  55.536  1.00  0.00           O
ATOM   9790  C21 POPE  135     120.069  42.484  55.536  1.00  0.00           C
ATOM   9791  O22 POPE  135     119.559  43.114  54.626  1.00  0.00           O
ATOM   9792  C22 POPE  135     120.349  43.084  56.916  1.00  0.00           C
ATOM   9795  C3  POPE  135     119.519  38.934  55.046  1.00  0.00           C
ATOM   9798  O31 POPE  135     120.099  38.664  56.336  1.00  0.00           O
ATOM   9799  C31 POPE  135     119.429  39.194  57.346  1.00  0.00           C
ATOM   9800  O32 POPE  135     118.369  39.784  57.256  1.00  0.00           O
ATOM   9801  C32 POPE  135     120.249  38.944  58.616  1.00  0.00           C
ATOM   9804  C23 POPE  135     119.499  44.364  57.126  1.00  0.00           C
ATOM   9807  C24 POPE  135     119.739  45.084  58.466  1.00  0.00           C
ATOM   9810  C25 POPE  135     119.639  44.164  59.696  1.00  0.00           C
ATOM   9813  C26 POPE  135     119.509  44.874  61.056  1.00  0.00           C
ATOM   9816  C27 POPE  135     120.429  46.094  61.226  1.00  0.00           C
ATOM   9819  C28 POPE  135     120.309  46.684  62.646  1.00  0.00           C
ATOM   9822  C29 POPE  135     121.169  47.904  62.856  1.00  0.00           C
ATOM   9824 0C21 POPE  135     122.509  47.914  62.976  1.00  0.00           C
ATOM   9826 1C21 POPE  135     123.399  46.704  62.896  1.00  0.00           C
ATOM   9829 2C21 POPE  135     124.319  46.554  64.116  1.00  0.00           C
ATOM   9832 3C21 POPE  135     123.569  46.234  65.406  1.00  0.00           C
ATOM   9835 4C21 POPE  135     124.529  45.984  66.576  1.00  0.00           C
ATOM   9838 5C21 POPE  135     123.809  45.624  67.886  1.00  0.00           C
ATOM   9841 6C21 POPE  135     124.779  45.214  68.996  1.00  0.00           C
ATOM   9844 7C21 POPE  135     124.079  45.114  70.356  1.00  0.00           C
ATOM   9847 8C21 POPE  135     125.009  44.624  71.476  1.00  0.00           C
ATOM   9851  C33 POPE  135     119.699  39.714  59.836  1.00  0.00           C
ATOM   9854  C34 POPE  135     120.229  39.214  61.186  1.00  0.00           C
ATOM   9857  C35 POPE  135     119.519  39.934  62.346  1.00  0.00           C
ATOM   9860  C36 POPE  135     119.589  39.134  63.646  1.00  0.00           C
ATOM   9863  C37 POPE  135     118.539  39.584  64.676  1.00  0.00           C
ATOM   9866  C38 POPE  135     118.409  38.594  65.846  1.00  0.00           C
ATOM   9869  C39 POPE  135     119.209  39.014  67.076  1.00  0.00           C
ATOM   9872 0C31 POPE  135     118.379  39.914  67.996  1.00  0.00           C
ATOM   9875 1C31 POPE  135     119.149  40.434  69.206  1.00  0.00           C
ATOM   9878 2C31 POPE  135     118.219  41.164  70.166  1.00  0.00           C
ATOM   9881 3C31 POPE  135     118.949  42.074  71.156  1.00  0.00           C
ATOM   9884 4C31 POPE  135     118.019  42.564  72.266  1.00  0.00           C
ATOM   9887 5C31 POPE  135     118.699  43.544  73.226  1.00  0.00           C
ATOM   9890 6C31 POPE  135     117.829  43.894  74.446  1.00  0.00           C
ATOM   9894  NH3 POPE  136      64.139  77.604  53.696  1.00  0.00           N
ATOM   9898  C12 POPE  136      65.469  78.314  53.676  1.00  0.00           C
ATOM   9901  C11 POPE  136      65.449  79.474  52.666  1.00  0.00           C
ATOM   9904  P   POPE  136      66.419  81.884  52.456  1.00  0.00           P
ATOM   9905  O13 POPE  136      67.739  82.504  52.636  1.00  0.00           O
ATOM   9906  O14 POPE  136      65.779  81.844  51.126  1.00  0.00           O
ATOM   9907  O11 POPE  136      65.429  82.554  53.486  1.00  0.00           O
ATOM   9908  O12 POPE  136      66.479  80.394  53.016  1.00  0.00           O
ATOM   9909  C1  POPE  136      65.579  82.374  54.896  1.00  0.00           C
ATOM   9912  C2  POPE  136      64.219  82.604  55.596  1.00  0.00           C
ATOM   9914  O21 POPE  136      64.349  82.134  56.946  1.00  0.00           O
ATOM   9915  C21 POPE  136      63.459  82.474  57.886  1.00  0.00           C
ATOM   9916  O22 POPE  136      63.279  81.814  58.896  1.00  0.00           O
ATOM   9917  C22 POPE  136      62.689  83.774  57.636  1.00  0.00           C
ATOM   9920  C3  POPE  136      63.099  81.854  54.796  1.00  0.00           C
ATOM   9923  O31 POPE  136      62.039  81.344  55.626  1.00  0.00           O
ATOM   9924  C31 POPE  136      62.099  80.034  55.916  1.00  0.00           C
ATOM   9925  O32 POPE  136      62.939  79.254  55.506  1.00  0.00           O
ATOM   9926  C32 POPE  136      60.919  79.684  56.806  1.00  0.00           C
ATOM   9929  C23 POPE  136      62.029  84.264  58.946  1.00  0.00           C
ATOM   9932  C24 POPE  136      61.089  85.454  58.746  1.00  0.00           C
ATOM   9935  C25 POPE  136      61.029  86.424  59.946  1.00  0.00           C
ATOM   9938  C26 POPE  136      60.569  85.844  61.296  1.00  0.00           C
ATOM   9941  C27 POPE  136      60.829  86.834  62.456  1.00  0.00           C
ATOM   9944  C28 POPE  136      60.959  86.204  63.856  1.00  0.00           C
ATOM   9947  C29 POPE  136      59.649  85.804  64.496  1.00  0.00           C
ATOM   9949 0C21 POPE  136      59.169  86.284  65.666  1.00  0.00           C
ATOM   9951 1C21 POPE  136      59.859  87.304  66.536  1.00  0.00           C
ATOM   9954 2C21 POPE  136      59.109  87.624  67.846  1.00  0.00           C
ATOM   9957 3C21 POPE  136      59.749  88.814  68.586  1.00  0.00           C
ATOM   9960 4C21 POPE  136      59.199  89.044  70.006  1.00  0.00           C
ATOM   9963 5C21 POPE  136      59.519  87.904  70.976  1.00  0.00           C
ATOM   9966 6C21 POPE  136      59.569  88.374  72.436  1.00  0.00           C
ATOM   9969 7C21 POPE  136      59.889  87.254  73.436  1.00  0.00           C
ATOM   9972 8C21 POPE  136      60.069  87.754  74.866  1.00  0.00           C
ATOM   9976  C33 POPE  136      61.379  78.814  57.986  1.00  0.00           C
ATOM   9979  C34 POPE  136      60.229  78.574  58.966  1.00  0.00           C
ATOM   9982  C35 POPE  136      60.689  77.844  60.226  1.00  0.00           C
ATOM   9985  C36 POPE  136      61.569  78.714  61.126  1.00  0.00           C
ATOM   9988  C37 POPE  136      62.119  77.944  62.326  1.00  0.00           C
ATOM   9991  C38 POPE  136      62.309  78.894  63.516  1.00  0.00           C
ATOM   9994  C39 POPE  136      62.909  78.234  64.756  1.00  0.00           C
ATOM   9997 0C31 POPE  136      62.589  79.044  66.016  1.00  0.00           C
ATOM  10000 1C31 POPE  136      63.649  78.964  67.126  1.00  0.00           C
ATOM  10003 2C31 POPE  136      63.289  79.904  68.286  1.00  0.00           C
ATOM  10006 3C31 POPE  136      64.379  80.034  69.366  1.00  0.00           C
ATOM  10009 4C31 POPE  136      64.649  78.734  70.136  1.00  0.00           C
ATOM  10012 5C31 POPE  136      65.689  78.924  71.256  1.00  0.00           C
ATOM  10015 6C31 POPE  136      66.009  77.644  72.016  1.00  0.00           C
ATOM  10019  NH3 POPE  137     104.829  62.364  55.946  1.00  0.00           N
ATOM  10023  C12 POPE  137     106.239  61.994  56.316  1.00  0.00           C
ATOM  10026  C11 POPE  137     107.189  63.214  56.326  1.00  0.00           C
ATOM  10029  P   POPE  137     109.419  62.244  55.326  1.00  0.00           P
ATOM  10030  O13 POPE  137     109.409  61.384  54.126  1.00  0.00           O
ATOM  10031  O14 POPE  137     110.589  63.134  55.506  1.00  0.00           O
ATOM  10032  O11 POPE  137     109.159  61.374  56.606  1.00  0.00           O
ATOM  10033  O12 POPE  137     108.149  63.144  55.276  1.00  0.00           O
ATOM  10034  C1  POPE  137     110.109  61.344  57.666  1.00  0.00           C
ATOM  10037  C2  POPE  137     109.389  61.074  59.006  1.00  0.00           C
ATOM  10039  O21 POPE  137     110.239  61.364  60.136  1.00  0.00           O
ATOM  10040  C21 POPE  137     111.379  60.684  60.226  1.00  0.00           C
ATOM  10041  O22 POPE  137     111.729  59.764  59.506  1.00  0.00           O
ATOM  10042  C22 POPE  137     112.329  61.384  61.186  1.00  0.00           C
ATOM  10045  C3  POPE  137     108.789  59.644  58.986  1.00  0.00           C
ATOM  10048  O31 POPE  137     108.309  59.244  60.286  1.00  0.00           O
ATOM  10049  C31 POPE  137     107.089  59.634  60.566  1.00  0.00           C
ATOM  10050  O32 POPE  137     106.309  60.184  59.796  1.00  0.00           O
ATOM  10051  C32 POPE  137     106.749  59.304  62.016  1.00  0.00           C
ATOM  10054  C23 POPE  137     112.939  60.464  62.266  1.00  0.00           C
ATOM  10057  C24 POPE  137     114.249  61.064  62.796  1.00  0.00           C
ATOM  10060  C25 POPE  137     114.879  60.304  63.976  1.00  0.00           C
ATOM  10063  C26 POPE  137     114.019  60.334  65.236  1.00  0.00           C
ATOM  10066  C27 POPE  137     114.839  60.044  66.496  1.00  0.00           C
ATOM  10069  C28 POPE  137     113.939  59.984  67.746  1.00  0.00           C
ATOM  10072  C29 POPE  137     114.729  59.974  69.026  1.00  0.00           C
ATOM  10074 0C21 POPE  137     114.169  60.094  70.246  1.00  0.00           C
ATOM  10076 1C21 POPE  137     112.689  60.214  70.516  1.00  0.00           C
ATOM  10079 2C21 POPE  137     112.309  61.574  71.116  1.00  0.00           C
ATOM  10082 3C21 POPE  137     112.729  61.724  72.586  1.00  0.00           C
ATOM  10085 4C21 POPE  137     112.359  63.104  73.136  1.00  0.00           C
ATOM  10088 5C21 POPE  137     112.829  63.334  74.576  1.00  0.00           C
ATOM  10091 6C21 POPE  137     112.219  62.394  75.626  1.00  0.00           C
ATOM  10094 7C21 POPE  137     110.689  62.504  75.686  1.00  0.00           C
ATOM  10097 8C21 POPE  137     110.099  61.884  76.956  1.00  0.00           C
ATOM  10101  C33 POPE  137     107.739  59.924  63.026  1.00  0.00           C
ATOM  10104  C34 POPE  137     107.269  59.724  64.466  1.00  0.00           C
ATOM  10107  C35 POPE  137     108.339  60.154  65.476  1.00  0.00           C
ATOM  10110  C36 POPE  137     107.819  60.084  66.916  1.00  0.00           C
ATOM  10113  C37 POPE  137     108.859  60.554  67.946  1.00  0.00           C
ATOM  10116  C38 POPE  137     108.229  60.774  69.326  1.00  0.00           C
ATOM  10119  C39 POPE  137     108.089  59.494  70.156  1.00  0.00           C
ATOM  10122 0C31 POPE  137     109.259  59.314  71.136  1.00  0.00           C
ATOM  10125 1C31 POPE  137     108.959  58.324  72.266  1.00  0.00           C
ATOM  10128 2C31 POPE  137     109.919  58.504  73.446  1.00  0.00           C
ATOM  10131 3C31 POPE  137     109.279  58.194  74.806  1.00  0.00           C
ATOM  10134 4C31 POPE  137     108.169  59.164  75.236  1.00  0.00           C
ATOM  10137 5C31 POPE  137     107.779  58.974  76.706  1.00  0.00           C
ATOM  10140 6C31 POPE  137     106.659  59.904  77.176  1.00  0.00           C
ATOM  10144  NH3 POPE  138      47.559  54.234  54.776  1.00  0.00           N
ATOM  10148  C12 POPE  138      46.579  54.074  53.626  1.00  0.00           C
ATOM  10151  C11 POPE  138      45.179  54.464  54.126  1.00  0.00           C
ATOM  10154  P   POPE  138      42.649  54.294  53.796  1.00  0.00           P
ATOM  10155  O13 POPE  138      41.709  54.974  52.876  1.00  0.00           O
ATOM  10156  O14 POPE  138      42.369  52.904  54.166  1.00  0.00           O
ATOM  10157  O11 POPE  138      42.719  55.124  55.146  1.00  0.00           O
ATOM  10158  O12 POPE  138      44.119  54.364  53.176  1.00  0.00           O
ATOM  10159  C1  POPE  138      41.959  54.764  56.326  1.00  0.00           C
ATOM  10162  C2  POPE  138      40.979  55.904  56.726  1.00  0.00           C
ATOM  10164  O21 POPE  138      40.699  55.874  58.146  1.00  0.00           O
ATOM  10165  C21 POPE  138      40.649  57.074  58.726  1.00  0.00           C
ATOM  10166  O22 POPE  138      41.149  58.094  58.286  1.00  0.00           O
ATOM  10167  C22 POPE  138      39.819  57.034  60.016  1.00  0.00           C
ATOM  10170  C3  POPE  138      39.629  55.774  55.996  1.00  0.00           C
ATOM  10173  O31 POPE  138      38.839  56.954  56.246  1.00  0.00           O
ATOM  10174  C31 POPE  138      38.939  57.894  55.316  1.00  0.00           C
ATOM  10175  O32 POPE  138      39.489  57.754  54.236  1.00  0.00           O
ATOM  10176  C32 POPE  138      38.259  59.154  55.846  1.00  0.00           C
ATOM  10179  C23 POPE  138      38.659  58.074  59.976  1.00  0.00           C
ATOM  10182  C24 POPE  138      37.649  58.004  61.146  1.00  0.00           C
ATOM  10185  C25 POPE  138      38.269  57.884  62.546  1.00  0.00           C
ATOM  10188  C26 POPE  138      37.259  57.724  63.706  1.00  0.00           C
ATOM  10191  C27 POPE  138      37.929  57.294  65.026  1.00  0.00           C
ATOM  10194  C28 POPE  138      36.959  57.154  66.216  1.00  0.00           C
ATOM  10197  C29 POPE  138      37.649  56.554  67.436  1.00  0.00           C
ATOM  10199 0C21 POPE  138      37.739  57.084  68.666  1.00  0.00           C
ATOM  10201 1C21 POPE  138      37.169  58.394  69.146  1.00  0.00           C
ATOM  10204 2C21 POPE  138      36.139  58.234  70.286  1.00  0.00           C
ATOM  10207 3C21 POPE  138      34.999  57.254  69.986  1.00  0.00           C
ATOM  10210 4C21 POPE  138      33.859  57.304  71.026  1.00  0.00           C
ATOM  10213 5C21 POPE  138      32.949  58.534  70.886  1.00  0.00           C
ATOM  10216 6C21 POPE  138      31.939  58.384  69.736  1.00  0.00           C
ATOM  10219 7C21 POPE  138      31.169  59.664  69.436  1.00  0.00           C
ATOM  10222 8C21 POPE  138      30.189  59.514  68.266  1.00  0.00           C
ATOM  10226  C33 POPE  138      39.229  60.334  56.106  1.00  0.00           C
ATOM  10229  C34 POPE  138      38.529  61.604  56.636  1.00  0.00           C
ATOM  10232  C35 POPE  138      38.479  61.684  58.176  1.00  0.00           C
ATOM  10235  C36 POPE  138      37.889  63.014  58.676  1.00  0.00           C
ATOM  10238  C37 POPE  138      37.899  63.164  60.206  1.00  0.00           C
ATOM  10241  C38 POPE  138      39.299  63.404  60.796  1.00  0.00           C
ATOM  10244  C39 POPE  138      39.279  63.654  62.316  1.00  0.00           C
ATOM  10247 0C31 POPE  138      39.179  62.354  63.146  1.00  0.00           C
ATOM  10250 1C31 POPE  138      38.849  62.614  64.616  1.00  0.00           C
ATOM  10253 2C31 POPE  138      39.109  61.404  65.526  1.00  0.00           C
ATOM  10256 3C31 POPE  138      40.599  61.084  65.776  1.00  0.00           C
ATOM  10259 4C31 POPE  138      41.369  62.234  66.436  1.00  0.00           C
ATOM  10262 5C31 POPE  138      42.739  61.824  66.996  1.00  0.00           C
ATOM  10265 6C31 POPE  138      43.459  62.964  67.726  1.00  0.00           C
ATOM  10269  NH3 POPE  139      40.599   7.414  57.646  1.00  0.00           N
ATOM  10273  C12 POPE  139      42.079   7.044  57.606  1.00  0.00           C
ATOM  10276  C11 POPE  139      42.839   7.214  58.946  1.00  0.00           C
ATOM  10279  P   POPE  139      45.499   7.384  58.746  1.00  0.00           P
ATOM  10280  O13 POPE  139      46.479   6.424  58.196  1.00  0.00           O
ATOM  10281  O14 POPE  139      45.239   8.624  57.986  1.00  0.00           O
ATOM  10282  O11 POPE  139      45.999   7.774  60.196  1.00  0.00           O
ATOM  10283  O12 POPE  139      44.139   6.604  58.946  1.00  0.00           O
ATOM  10284  C1  POPE  139      45.149   8.174  61.276  1.00  0.00           C
ATOM  10287  C2  POPE  139      44.789   6.984  62.226  1.00  0.00           C
ATOM  10289  O21 POPE  139      43.449   7.144  62.746  1.00  0.00           O
ATOM  10290  C21 POPE  139      42.789   5.994  62.866  1.00  0.00           C
ATOM  10291  O22 POPE  139      42.539   5.234  61.946  1.00  0.00           O
ATOM  10292  C22 POPE  139      42.439   5.744  64.326  1.00  0.00           C
ATOM  10295  C3  POPE  139      45.759   6.834  63.436  1.00  0.00           C
ATOM  10298  O31 POPE  139      45.299   7.614  64.566  1.00  0.00           O
ATOM  10299  C31 POPE  139      45.829   8.834  64.706  1.00  0.00           C
ATOM  10300  O32 POPE  139      46.819   9.244  64.126  1.00  0.00           O
ATOM  10301  C32 POPE  139      44.949   9.654  65.656  1.00  0.00           C
ATOM  10304  C23 POPE  139      41.019   6.184  64.776  1.00  0.00           C
ATOM  10307  C24 POPE  139      40.799   5.724  66.226  1.00  0.00           C
ATOM  10310  C25 POPE  139      39.489   6.174  66.876  1.00  0.00           C
ATOM  10313  C26 POPE  139      39.279   5.434  68.206  1.00  0.00           C
ATOM  10316  C27 POPE  139      38.079   5.964  69.016  1.00  0.00           C
ATOM  10319  C28 POPE  139      37.889   5.264  70.366  1.00  0.00           C
ATOM  10322  C29 POPE  139      37.659   3.794  70.186  1.00  0.00           C
ATOM  10324 0C21 POPE  139      36.469   3.174  70.166  1.00  0.00           C
ATOM  10326 1C21 POPE  139      35.119   3.844  70.376  1.00  0.00           C
ATOM  10329 2C21 POPE  139      34.699   3.784  71.856  1.00  0.00           C
ATOM  10332 3C21 POPE  139      34.639   2.344  72.386  1.00  0.00           C
ATOM  10335 4C21 POPE  139      34.539   2.254  73.906  1.00  0.00           C
ATOM  10338 5C21 POPE  139      34.979   0.864  74.366  1.00  0.00           C
ATOM  10341 6C21 POPE  139      34.969   0.694  75.886  1.00  0.00           C
ATOM  10344 7C21 POPE  139      35.699  -0.576  76.316  1.00  0.00           C
ATOM  10347 8C21 POPE  139      35.729  -0.706  77.826  1.00  0.00           C
ATOM  10351  C33 POPE  139      45.049   9.214  67.136  1.00  0.00           C
ATOM  10354  C34 POPE  139      44.069   9.934  68.096  1.00  0.00           C
ATOM  10357  C35 POPE  139      44.149  11.474  68.136  1.00  0.00           C
ATOM  10360  C36 POPE  139      43.899  12.044  69.546  1.00  0.00           C
ATOM  10363  C37 POPE  139      44.009  13.584  69.626  1.00  0.00           C
ATOM  10366  C38 POPE  139      44.059  14.104  71.066  1.00  0.00           C
ATOM  10369  C39 POPE  139      44.489  15.574  71.196  1.00  0.00           C
ATOM  10372 0C31 POPE  139      43.459  16.614  70.716  1.00  0.00           C
ATOM  10375 1C31 POPE  139      43.919  17.384  69.466  1.00  0.00           C
ATOM  10378 2C31 POPE  139      43.399  18.824  69.346  1.00  0.00           C
ATOM  10381 3C31 POPE  139      43.989  19.774  70.396  1.00  0.00           C
ATOM  10384 4C31 POPE  139      43.549  21.224  70.186  1.00  0.00           C
ATOM  10387 5C31 POPE  139      43.979  22.134  71.346  1.00  0.00           C
ATOM  10390 6C31 POPE  139      43.459  23.574  71.206  1.00  0.00           C
ATOM  10394  NH3 POPE  140      39.339  79.524  92.376  1.00  0.00           N
ATOM  10398  C12 POPE  140      38.549  80.104  93.516  1.00  0.00           C
ATOM  10401  C11 POPE  140      39.459  80.474  94.706  1.00  0.00           C
ATOM  10404  P   POPE  140      40.489  82.824  94.186  1.00  0.00           P
ATOM  10405  O13 POPE  140      41.859  82.374  94.536  1.00  0.00           O
ATOM  10406  O14 POPE  140      40.129  84.224  94.456  1.00  0.00           O
ATOM  10407  O11 POPE  140      40.289  82.484  92.656  1.00  0.00           O
ATOM  10408  O12 POPE  140      39.439  81.894  94.906  1.00  0.00           O
ATOM  10409  C1  POPE  140      40.549  83.484  91.656  1.00  0.00           C
ATOM  10412  C2  POPE  140      39.409  83.424  90.606  1.00  0.00           C
ATOM  10414  O21 POPE  140      39.689  84.074  89.356  1.00  0.00           O
ATOM  10415  C21 POPE  140      40.589  83.524  88.576  1.00  0.00           C
ATOM  10416  O22 POPE  140      41.529  82.814  88.926  1.00  0.00           O
ATOM  10417  C22 POPE  140      40.139  83.714  87.136  1.00  0.00           C
ATOM  10420  C3  POPE  140      38.099  84.034  91.186  1.00  0.00           C
ATOM  10423  O31 POPE  140      37.009  84.024  90.246  1.00  0.00           O
ATOM  10424  C31 POPE  140      36.269  82.924  90.256  1.00  0.00           C
ATOM  10425  O32 POPE  140      36.519  81.904  90.886  1.00  0.00           O
ATOM  10426  C32 POPE  140      35.049  83.114  89.346  1.00  0.00           C
ATOM  10429  C23 POPE  140      41.129  83.224  86.056  1.00  0.00           C
ATOM  10432  C24 POPE  140      41.949  84.354  85.426  1.00  0.00           C
ATOM  10435  C25 POPE  140      42.429  84.024  84.006  1.00  0.00           C
ATOM  10438  C26 POPE  140      42.909  85.274  83.266  1.00  0.00           C
ATOM  10441  C27 POPE  140      43.329  84.964  81.816  1.00  0.00           C
ATOM  10444  C28 POPE  140      43.479  86.214  80.946  1.00  0.00           C
ATOM  10447  C29 POPE  140      44.719  87.024  81.256  1.00  0.00           C
ATOM  10449 0C21 POPE  140      45.639  87.434  80.366  1.00  0.00           C
ATOM  10451 1C21 POPE  140      45.659  87.124  78.886  1.00  0.00           C
ATOM  10454 2C21 POPE  140      44.949  88.184  78.016  1.00  0.00           C
ATOM  10457 3C21 POPE  140      43.439  88.284  78.286  1.00  0.00           C
ATOM  10460 4C21 POPE  140      42.759  89.314  77.376  1.00  0.00           C
ATOM  10463 5C21 POPE  140      42.559  88.834  75.936  1.00  0.00           C
ATOM  10466 6C21 POPE  140      41.599  87.654  75.846  1.00  0.00           C
ATOM  10469 7C21 POPE  140      41.079  87.454  74.426  1.00  0.00           C
ATOM  10472 8C21 POPE  140      40.049  86.334  74.366  1.00  0.00           C
ATOM  10476  C33 POPE  140      35.109  82.284  88.036  1.00  0.00           C
ATOM  10479  C34 POPE  140      36.109  82.844  87.026  1.00  0.00           C
ATOM  10482  C35 POPE  140      36.249  82.034  85.716  1.00  0.00           C
ATOM  10485  C36 POPE  140      35.139  82.284  84.686  1.00  0.00           C
ATOM  10488  C37 POPE  140      33.929  81.354  84.826  1.00  0.00           C
ATOM  10491  C38 POPE  140      32.969  81.484  83.636  1.00  0.00           C
ATOM  10494  C39 POPE  140      31.659  80.694  83.796  1.00  0.00           C
ATOM  10497 0C31 POPE  140      31.869  79.184  83.876  1.00  0.00           C
ATOM  10500 1C31 POPE  140      30.549  78.414  83.766  1.00  0.00           C
ATOM  10503 2C31 POPE  140      30.729  76.884  83.826  1.00  0.00           C
ATOM  10506 3C31 POPE  140      29.409  76.134  83.616  1.00  0.00           C
ATOM  10509 4C31 POPE  140      29.019  76.044  82.126  1.00  0.00           C
ATOM  10512 5C31 POPE  140      27.749  75.214  81.866  1.00  0.00           C
ATOM  10515 6C31 POPE  140      26.469  75.844  82.416  1.00  0.00           C
ATOM  10519  NH3 POPE  141      27.079  93.014  91.306  1.00  0.00           N
ATOM  10523  C12 POPE  141      25.829  93.014  92.126  1.00  0.00           C
ATOM  10526  C11 POPE  141      25.749  91.694  92.896  1.00  0.00           C
ATOM  10529  P   POPE  141      23.219  91.094  93.256  1.00  0.00           P
ATOM  10530  O13 POPE  141      22.449  90.694  94.466  1.00  0.00           O
ATOM  10531  O14 POPE  141      22.579  92.044  92.306  1.00  0.00           O
ATOM  10532  O11 POPE  141      23.649  89.804  92.456  1.00  0.00           O
ATOM  10533  O12 POPE  141      24.599  91.704  93.736  1.00  0.00           O
ATOM  10534  C1  POPE  141      22.689  89.134  91.636  1.00  0.00           C
ATOM  10537  C2  POPE  141      23.019  89.314  90.146  1.00  0.00           C
ATOM  10539  O21 POPE  141      22.009  88.594  89.416  1.00  0.00           O
ATOM  10540  C21 POPE  141      21.779  88.944  88.166  1.00  0.00           C
ATOM  10541  O22 POPE  141      22.339  89.834  87.556  1.00  0.00           O
ATOM  10542  C22 POPE  141      20.649  88.054  87.596  1.00  0.00           C
ATOM  10545  C3  POPE  141      24.449  88.754  89.866  1.00  0.00           C
ATOM  10548  O31 POPE  141      24.949  89.094  88.566  1.00  0.00           O
ATOM  10549  C31 POPE  141      25.339  90.334  88.366  1.00  0.00           C
ATOM  10550  O32 POPE  141      25.519  91.194  89.216  1.00  0.00           O
ATOM  10551  C32 POPE  141      25.599  90.494  86.876  1.00  0.00           C
ATOM  10554  C23 POPE  141      20.579  87.984  86.046  1.00  0.00           C
ATOM  10557  C24 POPE  141      19.929  86.674  85.576  1.00  0.00           C
ATOM  10560  C25 POPE  141      19.619  86.574  84.076  1.00  0.00           C
ATOM  10563  C26 POPE  141      20.819  86.814  83.136  1.00  0.00           C
ATOM  10566  C27 POPE  141      20.439  86.564  81.666  1.00  0.00           C
ATOM  10569  C28 POPE  141      21.549  86.904  80.656  1.00  0.00           C
ATOM  10572  C29 POPE  141      21.699  88.394  80.456  1.00  0.00           C
ATOM  10574 0C21 POPE  141      21.489  89.084  79.326  1.00  0.00           C
ATOM  10576 1C21 POPE  141      21.079  88.504  77.986  1.00  0.00           C
ATOM  10579 2C21 POPE  141      21.239  89.524  76.836  1.00  0.00           C
ATOM  10582 3C21 POPE  141      22.699  89.894  76.516  1.00  0.00           C
ATOM  10585 4C21 POPE  141      22.779  91.034  75.486  1.00  0.00           C
ATOM  10588 5C21 POPE  141      24.209  91.494  75.176  1.00  0.00           C
ATOM  10591 6C21 POPE  141      25.039  90.514  74.336  1.00  0.00           C
ATOM  10594 7C21 POPE  141      24.409  90.204  72.966  1.00  0.00           C
ATOM  10597 8C21 POPE  141      25.379  89.494  72.026  1.00  0.00           C
ATOM  10601  C33 POPE  141      25.119  91.854  86.336  1.00  0.00           C
ATOM  10604  C34 POPE  141      24.489  91.694  84.946  1.00  0.00           C
ATOM  10607  C35 POPE  141      25.389  90.964  83.946  1.00  0.00           C
ATOM  10610  C36 POPE  141      24.789  90.984  82.536  1.00  0.00           C
ATOM  10613  C37 POPE  141      25.549  90.054  81.576  1.00  0.00           C
ATOM  10616  C38 POPE  141      25.029  90.124  80.136  1.00  0.00           C
ATOM  10619  C39 POPE  141      25.709  91.234  79.316  1.00  0.00           C
ATOM  10622 0C31 POPE  141      27.069  90.814  78.766  1.00  0.00           C
ATOM  10625 1C31 POPE  141      27.949  92.034  78.436  1.00  0.00           C
ATOM  10628 2C31 POPE  141      29.289  91.664  77.776  1.00  0.00           C
ATOM  10631 3C31 POPE  141      29.159  91.424  76.276  1.00  0.00           C
ATOM  10634 4C31 POPE  141      30.519  91.324  75.566  1.00  0.00           C
ATOM  10637 5C31 POPE  141      30.389  91.314  74.046  1.00  0.00           C
ATOM  10640 6C31 POPE  141      31.729  91.404  73.326  1.00  0.00           C
ATOM  10644  NH3 POPE  142      12.959  44.214  97.226  1.00  0.00           N
ATOM  10648  C12 POPE  142      13.169  43.654  98.616  1.00  0.00           C
ATOM  10651  C11 POPE  142      14.619  43.324  98.986  1.00  0.00           C
ATOM  10654  P   POPE  142      16.939  44.264  98.216  1.00  0.00           P
ATOM  10655  O13 POPE  142      17.449  45.544  97.666  1.00  0.00           O
ATOM  10656  O14 POPE  142      17.799  43.674  99.246  1.00  0.00           O
ATOM  10657  O11 POPE  142      16.729  43.264  97.026  1.00  0.00           O
ATOM  10658  O12 POPE  142      15.479  44.454  98.776  1.00  0.00           O
ATOM  10659  C1  POPE  142      16.159  43.784  95.816  1.00  0.00           C
ATOM  10662  C2  POPE  142      16.149  42.674  94.746  1.00  0.00           C
ATOM  10664  O21 POPE  142      15.709  43.114  93.456  1.00  0.00           O
ATOM  10665  C21 POPE  142      14.549  43.754  93.316  1.00  0.00           C
ATOM  10666  O22 POPE  142      13.749  44.004  94.196  1.00  0.00           O
ATOM  10667  C22 POPE  142      14.379  44.064  91.826  1.00  0.00           C
ATOM  10670  C3  POPE  142      15.499  41.304  95.186  1.00  0.00           C
ATOM  10673  O31 POPE  142      14.059  41.284  95.136  1.00  0.00           O
ATOM  10674  C31 POPE  142      13.359  40.764  94.106  1.00  0.00           C
ATOM  10675  O32 POPE  142      12.139  40.744  94.086  1.00  0.00           O
ATOM  10676  C32 POPE  142      14.209  40.254  92.926  1.00  0.00           C
ATOM  10679  C23 POPE  142      12.939  43.894  91.296  1.00  0.00           C
ATOM  10682  C24 POPE  142      12.059  45.134  91.516  1.00  0.00           C
ATOM  10685  C25 POPE  142      11.149  45.464  90.326  1.00  0.00           C
ATOM  10688  C26 POPE  142       9.879  44.614  90.236  1.00  0.00           C
ATOM  10691  C27 POPE  142       9.189  44.824  88.876  1.00  0.00           C
ATOM  10694  C28 POPE  142       7.799  44.164  88.676  1.00  0.00           C
ATOM  10697  C29 POPE  142       7.099  44.664  87.436  1.00  0.00           C
ATOM  10699 0C21 POPE  142       6.389  43.954  86.556  1.00  0.00           C
ATOM  10701 1C21 POPE  142       6.119  42.474  86.586  1.00  0.00           C
ATOM  10704 2C21 POPE  142       5.859  41.884  85.186  1.00  0.00           C
ATOM  10707 3C21 POPE  142       7.069  42.004  84.246  1.00  0.00           C
ATOM  10710 4C21 POPE  142       6.949  41.124  82.996  1.00  0.00           C
ATOM  10713 5C21 POPE  142       8.229  41.174  82.156  1.00  0.00           C
ATOM  10716 6C21 POPE  142       8.249  40.114  81.046  1.00  0.00           C
ATOM  10719 7C21 POPE  142       9.589  40.114  80.296  1.00  0.00           C
ATOM  10722 8C21 POPE  142       9.639  39.064  79.196  1.00  0.00           C
ATOM  10726  C33 POPE  142      13.419  39.964  91.626  1.00  0.00           C
ATOM  10729  C34 POPE  142      14.369  39.944  90.406  1.00  0.00           C
ATOM  10732  C35 POPE  142      13.759  39.474  89.076  1.00  0.00           C
ATOM  10735  C36 POPE  142      13.009  40.564  88.276  1.00  0.00           C
ATOM  10738  C37 POPE  142      12.679  40.094  86.836  1.00  0.00           C
ATOM  10741  C38 POPE  142      11.819  41.044  85.976  1.00  0.00           C
ATOM  10744  C39 POPE  142      12.509  42.344  85.506  1.00  0.00           C
ATOM  10747 0C31 POPE  142      11.869  42.924  84.226  1.00  0.00           C
ATOM  10750 1C31 POPE  142      12.669  44.094  83.606  1.00  0.00           C
ATOM  10753 2C31 POPE  142      12.339  44.354  82.116  1.00  0.00           C
ATOM  10756 3C31 POPE  142      11.379  45.524  81.836  1.00  0.00           C
ATOM  10759 4C31 POPE  142       9.989  45.354  82.456  1.00  0.00           C
ATOM  10762 5C31 POPE  142       9.029  46.524  82.176  1.00  0.00           C
ATOM  10765 6C31 POPE  142       7.689  46.404  82.896  1.00  0.00           C
ATOM  10769  NH3 POPE  143      29.179  60.844  50.716  1.00  0.00           N
ATOM  10773  C12 POPE  143      29.959  61.544  49.646  1.00  0.00           C
ATOM  10776  C11 POPE  143      29.319  62.854  49.206  1.00  0.00           C
ATOM  10779  P   POPE  143      29.849  64.984  47.876  1.00  0.00           P
ATOM  10780  O13 POPE  143      30.099  65.264  46.446  1.00  0.00           O
ATOM  10781  O14 POPE  143      28.509  65.304  48.416  1.00  0.00           O
ATOM  10782  O11 POPE  143      30.939  65.784  48.696  1.00  0.00           O
ATOM  10783  O12 POPE  143      30.119  63.454  48.186  1.00  0.00           O
ATOM  10784  C1  POPE  143      31.549  65.284  49.886  1.00  0.00           C
ATOM  10787  C2  POPE  143      31.419  66.294  51.046  1.00  0.00           C
ATOM  10789  O21 POPE  143      32.109  65.774  52.186  1.00  0.00           O
ATOM  10790  C21 POPE  143      32.839  66.604  52.886  1.00  0.00           C
ATOM  10791  O22 POPE  143      33.089  67.754  52.606  1.00  0.00           O
ATOM  10792  C22 POPE  143      33.309  65.904  54.166  1.00  0.00           C
ATOM  10795  C3  POPE  143      29.959  66.564  51.456  1.00  0.00           C
ATOM  10798  O31 POPE  143      29.889  67.884  52.016  1.00  0.00           O
ATOM  10799  C31 POPE  143      29.479  68.044  53.246  1.00  0.00           C
ATOM  10800  O32 POPE  143      29.079  67.164  54.006  1.00  0.00           O
ATOM  10801  C32 POPE  143      29.489  69.524  53.606  1.00  0.00           C
ATOM  10804  C23 POPE  143      34.809  65.554  54.116  1.00  0.00           C
ATOM  10807  C24 POPE  143      35.499  65.664  55.486  1.00  0.00           C
ATOM  10810  C25 POPE  143      35.639  67.114  55.966  1.00  0.00           C
ATOM  10813  C26 POPE  143      36.639  67.274  57.116  1.00  0.00           C
ATOM  10816  C27 POPE  143      36.169  66.644  58.436  1.00  0.00           C
ATOM  10819  C28 POPE  143      36.809  67.294  59.686  1.00  0.00           C
ATOM  10822  C29 POPE  143      38.309  67.214  59.686  1.00  0.00           C
ATOM  10824 0C21 POPE  143      39.109  67.744  60.626  1.00  0.00           C
ATOM  10826 1C21 POPE  143      38.649  68.484  61.856  1.00  0.00           C
ATOM  10829 2C21 POPE  143      38.899  67.664  63.146  1.00  0.00           C
ATOM  10832 3C21 POPE  143      40.389  67.464  63.496  1.00  0.00           C
ATOM  10835 4C21 POPE  143      41.059  68.704  64.106  1.00  0.00           C
ATOM  10838 5C21 POPE  143      40.869  68.874  65.626  1.00  0.00           C
ATOM  10841 6C21 POPE  143      41.429  67.694  66.436  1.00  0.00           C
ATOM  10844 7C21 POPE  143      41.669  68.004  67.916  1.00  0.00           C
ATOM  10847 8C21 POPE  143      42.349  66.854  68.666  1.00  0.00           C
ATOM  10851  C33 POPE  143      29.269  69.784  55.116  1.00  0.00           C
ATOM  10854  C34 POPE  143      30.559  69.604  55.916  1.00  0.00           C
ATOM  10857  C35 POPE  143      30.469  70.204  57.326  1.00  0.00           C
ATOM  10860  C36 POPE  143      29.539  69.444  58.266  1.00  0.00           C
ATOM  10863  C37 POPE  143      29.449  70.124  59.646  1.00  0.00           C
ATOM  10866  C38 POPE  143      28.829  69.224  60.726  1.00  0.00           C
ATOM  10869  C39 POPE  143      29.869  68.484  61.606  1.00  0.00           C
ATOM  10872 0C31 POPE  143      30.959  67.764  60.806  1.00  0.00           C
ATOM  10875 1C31 POPE  143      31.899  66.924  61.676  1.00  0.00           C
ATOM  10878 2C31 POPE  143      33.109  66.434  60.876  1.00  0.00           C
ATOM  10881 3C31 POPE  143      33.989  65.424  61.626  1.00  0.00           C
ATOM  10884 4C31 POPE  143      34.509  65.934  62.976  1.00  0.00           C
ATOM  10887 5C31 POPE  143      35.619  65.054  63.546  1.00  0.00           C
ATOM  10890 6C31 POPE  143      36.119  65.524  64.906  1.00  0.00           C
ATOM  10894  NH3 POPE  144      42.649  96.184  96.646  1.00  0.00           N
ATOM  10898  C12 POPE  144      43.399  97.234  97.416  1.00  0.00           C
ATOM  10901  C11 POPE  144      44.899  97.194  97.136  1.00  0.00           C
ATOM  10904  P   POPE  144      47.089  98.224  98.216  1.00  0.00           P
ATOM  10905  O13 POPE  144      47.389  99.604  98.676  1.00  0.00           O
ATOM  10906  O14 POPE  144      47.409  97.094  99.126  1.00  0.00           O
ATOM  10907  O11 POPE  144      47.669  98.054  96.766  1.00  0.00           O
ATOM  10908  O12 POPE  144      45.539  98.184  97.926  1.00  0.00           O
ATOM  10909  C1  POPE  144      47.949  96.834  96.086  1.00  0.00           C
ATOM  10912  C2  POPE  144      48.859  97.144  94.866  1.00  0.00           C
ATOM  10914  O21 POPE  144      48.719  96.164  93.816  1.00  0.00           O
ATOM  10915  C21 POPE  144      47.499  96.134  93.286  1.00  0.00           C
ATOM  10916  O22 POPE  144      46.639  96.994  93.396  1.00  0.00           O
ATOM  10917  C22 POPE  144      47.369  94.824  92.506  1.00  0.00           C
ATOM  10920  C3  POPE  144      50.339  97.274  95.306  1.00  0.00           C
ATOM  10923  O31 POPE  144      51.149  97.944  94.306  1.00  0.00           O
ATOM  10924  C31 POPE  144      52.149  97.264  93.816  1.00  0.00           C
ATOM  10925  O32 POPE  144      52.319  96.064  93.926  1.00  0.00           O
ATOM  10926  C32 POPE  144      52.969  98.124  92.846  1.00  0.00           C
ATOM  10929  C23 POPE  144      46.069  94.754  91.676  1.00  0.00           C
ATOM  10932  C24 POPE  144      46.249  95.374  90.286  1.00  0.00           C
ATOM  10935  C25 POPE  144      46.799  94.354  89.286  1.00  0.00           C
ATOM  10938  C26 POPE  144      46.879  94.884  87.846  1.00  0.00           C
ATOM  10941  C27 POPE  144      48.169  95.654  87.526  1.00  0.00           C
ATOM  10944  C28 POPE  144      48.329  95.994  86.036  1.00  0.00           C
ATOM  10947  C29 POPE  144      48.479  94.754  85.186  1.00  0.00           C
ATOM  10949 0C21 POPE  144      48.329  94.674  83.856  1.00  0.00           C
ATOM  10951 1C21 POPE  144      47.999  95.824  82.936  1.00  0.00           C
ATOM  10954 2C21 POPE  144      47.189  95.374  81.706  1.00  0.00           C
ATOM  10957 3C21 POPE  144      46.919  96.554  80.746  1.00  0.00           C
ATOM  10960 4C21 POPE  144      46.229  96.164  79.426  1.00  0.00           C
ATOM  10963 5C21 POPE  144      47.019  95.164  78.576  1.00  0.00           C
ATOM  10966 6C21 POPE  144      46.419  94.954  77.176  1.00  0.00           C
ATOM  10969 7C21 POPE  144      46.849  93.624  76.536  1.00  0.00           C
ATOM  10972 8C21 POPE  144      46.339  93.444  75.116  1.00  0.00           C
ATOM  10976  C33 POPE  144      52.099  98.934  91.856  1.00  0.00           C
ATOM  10979  C34 POPE  144      52.909  99.694  90.786  1.00  0.00           C
ATOM  10982  C35 POPE  144      52.629  99.294  89.326  1.00  0.00           C
ATOM  10985  C36 POPE  144      53.349 100.184  88.316  1.00  0.00           C
ATOM  10988  C37 POPE  144      52.949  99.944  86.846  1.00  0.00           C
ATOM  10991  C38 POPE  144      53.049  98.494  86.356  1.00  0.00           C
ATOM  10994  C39 POPE  144      53.709  98.354  84.976  1.00  0.00           C
ATOM  10997 0C31 POPE  144      53.299  97.084  84.226  1.00  0.00           C
ATOM  11000 1C31 POPE  144      54.259  96.754  83.076  1.00  0.00           C
ATOM  11003 2C31 POPE  144      53.689  95.744  82.066  1.00  0.00           C
ATOM  11006 3C31 POPE  144      53.029  96.434  80.866  1.00  0.00           C
ATOM  11009 4C31 POPE  144      52.559  95.454  79.786  1.00  0.00           C
ATOM  11012 5C31 POPE  144      52.179  96.164  78.476  1.00  0.00           C
ATOM  11015 6C31 POPE  144      51.719  95.194  77.386  1.00  0.00           C
ATOM  11019  NH3 POPE  145      36.959 121.924  56.286  1.00  0.00           N
ATOM  11023  C12 POPE  145      36.119 122.884  57.086  1.00  0.00           C
ATOM  11026  C11 POPE  145      36.089 122.454  58.556  1.00  0.00           C
ATOM  11029  P   POPE  145      35.379 124.594  59.866  1.00  0.00           P
ATOM  11030  O13 POPE  145      36.659 124.554  60.626  1.00  0.00           O
ATOM  11031  O14 POPE  145      35.309 125.584  58.776  1.00  0.00           O
ATOM  11032  O11 POPE  145      34.189 124.814  60.896  1.00  0.00           O
ATOM  11033  O12 POPE  145      35.099 123.164  59.296  1.00  0.00           O
ATOM  11034  C1  POPE  145      34.419 125.704  61.996  1.00  0.00           C
ATOM  11037  C2  POPE  145      34.139 127.184  61.626  1.00  0.00           C
ATOM  11039  O21 POPE  145      34.069 127.954  62.856  1.00  0.00           O
ATOM  11040  C21 POPE  145      35.279 128.232  63.376  1.00  0.00           C
ATOM  11041  O22 POPE  145      36.349 128.054  62.826  1.00  0.00           O
ATOM  11042  C22 POPE  145      35.109 128.842  64.786  1.00  0.00           C
ATOM  11045  C3  POPE  145      32.809 127.234  60.806  1.00  0.00           C
ATOM  11048  O31 POPE  145      32.309 128.562  60.576  1.00  0.00           O
ATOM  11049  C31 POPE  145      31.159 129.012  61.116  1.00  0.00           C
ATOM  11050  O32 POPE  145      30.519 129.942  60.666  1.00  0.00           O
ATOM  11051  C32 POPE  145      30.789 128.312  62.436  1.00  0.00           C
ATOM  11054  C23 POPE  145      33.949 128.262  65.646  1.00  0.00           C
ATOM  11057  C24 POPE  145      33.799 129.002  66.996  1.00  0.00           C
ATOM  11060  C25 POPE  145      32.829 128.322  67.986  1.00  0.00           C
ATOM  11063  C26 POPE  145      32.989 128.782  69.446  1.00  0.00           C
ATOM  11066  C27 POPE  145      31.919 128.182  70.366  1.00  0.00           C
ATOM  11069  C28 POPE  145      32.209 128.362  71.876  1.00  0.00           C
ATOM  11072  C29 POPE  145      31.209 127.654  72.756  1.00  0.00           C
ATOM  11074 0C21 POPE  145      30.889 127.954  74.026  1.00  0.00           C
ATOM  11076 1C21 POPE  145      31.479 129.052  74.886  1.00  0.00           C
ATOM  11079 2C21 POPE  145      30.499 129.672  75.916  1.00  0.00           C
ATOM  11082 3C21 POPE  145      29.359 130.492  75.276  1.00  0.00           C
ATOM  11085 4C21 POPE  145      28.259 130.932  76.256  1.00  0.00           C
ATOM  11088 5C21 POPE  145      28.609 132.172  77.096  1.00  0.00           C
ATOM  11091 6C21 POPE  145      27.459 132.592  78.026  1.00  0.00           C
ATOM  11094 7C21 POPE  145      27.769 133.832  78.876  1.00  0.00           C
ATOM  11097 8C21 POPE  145      26.609 134.272  79.776  1.00  0.00           C
ATOM  11101  C33 POPE  145      29.839 129.152  63.316  1.00  0.00           C
ATOM  11104  C34 POPE  145      29.469 128.402  64.596  1.00  0.00           C
ATOM  11107  C35 POPE  145      28.319 129.052  65.376  1.00  0.00           C
ATOM  11110  C36 POPE  145      26.969 128.882  64.686  1.00  0.00           C
ATOM  11113  C37 POPE  145      25.819 129.552  65.446  1.00  0.00           C
ATOM  11116  C38 POPE  145      24.479 129.382  64.716  1.00  0.00           C
ATOM  11119  C39 POPE  145      23.329 130.232  65.276  1.00  0.00           C
ATOM  11122 0C31 POPE  145      22.969 129.942  66.736  1.00  0.00           C
ATOM  11125 1C31 POPE  145      23.659 130.882  67.746  1.00  0.00           C
ATOM  11128 2C31 POPE  145      23.539 130.392  69.196  1.00  0.00           C
ATOM  11131 3C31 POPE  145      22.109 130.342  69.746  1.00  0.00           C
ATOM  11134 4C31 POPE  145      21.539 131.702  70.176  1.00  0.00           C
ATOM  11137 5C31 POPE  145      20.169 131.552  70.856  1.00  0.00           C
ATOM  11140 6C31 POPE  145      19.569 132.872  71.336  1.00  0.00           C
ATOM  11144  NH3 POPE  146      18.349   2.694  96.306  1.00  0.00           N
ATOM  11148  C12 POPE  146      18.609   4.034  96.896  1.00  0.00           C
ATOM  11151  C11 POPE  146      20.119   4.304  96.916  1.00  0.00           C
ATOM  11154  P   POPE  146      20.489   6.844  96.556  1.00  0.00           P
ATOM  11155  O13 POPE  146      19.319   6.924  95.656  1.00  0.00           O
ATOM  11156  O14 POPE  146      20.699   8.084  97.336  1.00  0.00           O
ATOM  11157  O11 POPE  146      21.779   6.514  95.706  1.00  0.00           O
ATOM  11158  O12 POPE  146      20.349   5.584  97.496  1.00  0.00           O
ATOM  11159  C1  POPE  146      21.679   6.174  94.326  1.00  0.00           C
ATOM  11162  C2  POPE  146      23.039   6.364  93.636  1.00  0.00           C
ATOM  11164  O21 POPE  146      23.049   5.634  92.396  1.00  0.00           O
ATOM  11165  C21 POPE  146      22.549   6.324  91.386  1.00  0.00           C
ATOM  11166  O22 POPE  146      22.059   7.444  91.456  1.00  0.00           O
ATOM  11167  C22 POPE  146      22.939   5.584  90.086  1.00  0.00           C
ATOM  11170  C3  POPE  146      24.229   5.874  94.486  1.00  0.00           C
ATOM  11173  O31 POPE  146      25.419   5.934  93.666  1.00  0.00           O
ATOM  11174  C31 POPE  146      25.699   4.814  93.026  1.00  0.00           C
ATOM  11175  O32 POPE  146      25.349   3.694  93.356  1.00  0.00           O
ATOM  11176  C32 POPE  146      26.459   5.144  91.746  1.00  0.00           C
ATOM  11179  C23 POPE  146      21.769   4.974  89.266  1.00  0.00           C
ATOM  11182  C24 POPE  146      22.109   4.774  87.776  1.00  0.00           C
ATOM  11185  C25 POPE  146      23.469   4.104  87.536  1.00  0.00           C
ATOM  11188  C26 POPE  146      23.769   3.744  86.076  1.00  0.00           C
ATOM  11191  C27 POPE  146      23.709   4.944  85.106  1.00  0.00           C
ATOM  11194  C28 POPE  146      24.399   4.684  83.756  1.00  0.00           C
ATOM  11197  C29 POPE  146      23.699   3.624  82.926  1.00  0.00           C
ATOM  11199 0C21 POPE  146      23.069   3.814  81.756  1.00  0.00           C
ATOM  11201 1C21 POPE  146      22.899   5.124  81.036  1.00  0.00           C
ATOM  11204 2C21 POPE  146      21.649   5.124  80.126  1.00  0.00           C
ATOM  11207 3C21 POPE  146      21.519   6.444  79.356  1.00  0.00           C
ATOM  11210 4C21 POPE  146      20.359   6.484  78.356  1.00  0.00           C
ATOM  11213 5C21 POPE  146      20.439   5.424  77.246  1.00  0.00           C
ATOM  11216 6C21 POPE  146      19.539   4.204  77.476  1.00  0.00           C
ATOM  11219 7C21 POPE  146      19.559   3.244  76.276  1.00  0.00           C
ATOM  11222 8C21 POPE  146      18.829   1.924  76.546  1.00  0.00           C
ATOM  11226  C33 POPE  146      26.479   3.974  90.736  1.00  0.00           C
ATOM  11229  C34 POPE  146      26.549   4.464  89.286  1.00  0.00           C
ATOM  11232  C35 POPE  146      27.949   4.664  88.706  1.00  0.00           C
ATOM  11235  C36 POPE  146      27.849   5.514  87.426  1.00  0.00           C
ATOM  11238  C37 POPE  146      29.169   5.764  86.706  1.00  0.00           C
ATOM  11241  C38 POPE  146      28.979   6.454  85.346  1.00  0.00           C
ATOM  11244  C39 POPE  146      28.279   7.824  85.446  1.00  0.00           C
ATOM  11247 0C31 POPE  146      27.879   8.384  84.066  1.00  0.00           C
ATOM  11250 1C31 POPE  146      26.879   9.534  84.206  1.00  0.00           C
ATOM  11253 2C31 POPE  146      26.449  10.164  82.866  1.00  0.00           C
ATOM  11256 3C31 POPE  146      25.859   9.174  81.856  1.00  0.00           C
ATOM  11259 4C31 POPE  146      25.289   9.904  80.626  1.00  0.00           C
ATOM  11262 5C31 POPE  146      24.919   8.964  79.476  1.00  0.00           C
ATOM  11265 6C31 POPE  146      24.359   9.724  78.256  1.00  0.00           C
ATOM  11269  NH3 POPE  147      21.479  80.244  94.266  1.00  0.00           N
ATOM  11273  C12 POPE  147      20.089  80.634  93.806  1.00  0.00           C
ATOM  11276  C11 POPE  147      19.149  80.964  94.986  1.00  0.00           C
ATOM  11279  P   POPE  147      16.549  81.554  94.926  1.00  0.00           P
ATOM  11280  O13 POPE  147      16.489  81.154  96.346  1.00  0.00           O
ATOM  11281  O14 POPE  147      15.729  82.714  94.516  1.00  0.00           O
ATOM  11282  O11 POPE  147      16.119  80.284  94.076  1.00  0.00           O
ATOM  11283  O12 POPE  147      18.059  81.774  94.516  1.00  0.00           O
ATOM  11284  C1  POPE  147      16.679  80.024  92.786  1.00  0.00           C
ATOM  11287  C2  POPE  147      15.589  80.084  91.676  1.00  0.00           C
ATOM  11289  O21 POPE  147      16.119  79.604  90.426  1.00  0.00           O
ATOM  11290  C21 POPE  147      17.099  80.304  89.886  1.00  0.00           C
ATOM  11291  O22 POPE  147      17.549  81.364  90.266  1.00  0.00           O
ATOM  11292  C22 POPE  147      17.629  79.514  88.686  1.00  0.00           C
ATOM  11295  C3  POPE  147      14.889  81.494  91.606  1.00  0.00           C
ATOM  11298  O31 POPE  147      14.119  81.774  90.416  1.00  0.00           O
ATOM  11299  C31 POPE  147      13.039  81.014  90.216  1.00  0.00           C
ATOM  11300  O32 POPE  147      12.729  80.014  90.826  1.00  0.00           O
ATOM  11301  C32 POPE  147      12.219  81.584  89.066  1.00  0.00           C
ATOM  11304  C23 POPE  147      16.839  79.794  87.406  1.00  0.00           C
ATOM  11307  C24 POPE  147      17.299  78.904  86.256  1.00  0.00           C
ATOM  11310  C25 POPE  147      16.609  79.274  84.946  1.00  0.00           C
ATOM  11313  C26 POPE  147      17.199  78.584  83.716  1.00  0.00           C
ATOM  11316  C27 POPE  147      16.779  79.284  82.416  1.00  0.00           C
ATOM  11319  C28 POPE  147      17.289  78.614  81.126  1.00  0.00           C
ATOM  11322  C29 POPE  147      16.669  77.244  80.956  1.00  0.00           C
ATOM  11324 0C21 POPE  147      17.029  76.304  80.076  1.00  0.00           C
ATOM  11326 1C21 POPE  147      18.099  76.394  79.016  1.00  0.00           C
ATOM  11329 2C21 POPE  147      17.459  76.444  77.606  1.00  0.00           C
ATOM  11332 3C21 POPE  147      17.099  77.864  77.146  1.00  0.00           C
ATOM  11335 4C21 POPE  147      15.779  77.954  76.356  1.00  0.00           C
ATOM  11338 5C21 POPE  147      15.669  77.064  75.106  1.00  0.00           C
ATOM  11341 6C21 POPE  147      16.459  77.584  73.896  1.00  0.00           C
ATOM  11344 7C21 POPE  147      16.059  76.904  72.576  1.00  0.00           C
ATOM  11347 8C21 POPE  147      16.799  77.444  71.346  1.00  0.00           C
ATOM  11351  C33 POPE  147      12.659  81.004  87.706  1.00  0.00           C
ATOM  11354  C34 POPE  147      11.689  81.394  86.576  1.00  0.00           C
ATOM  11357  C35 POPE  147      12.419  81.704  85.266  1.00  0.00           C
ATOM  11360  C36 POPE  147      11.489  81.984  84.086  1.00  0.00           C
ATOM  11363  C37 POPE  147      12.239  82.664  82.926  1.00  0.00           C
ATOM  11366  C38 POPE  147      11.349  82.854  81.686  1.00  0.00           C
ATOM  11369  C39 POPE  147      11.389  81.664  80.726  1.00  0.00           C
ATOM  11372 0C31 POPE  147      12.609  81.714  79.806  1.00  0.00           C
ATOM  11375 1C31 POPE  147      12.629  80.604  78.746  1.00  0.00           C
ATOM  11378 2C31 POPE  147      13.669  80.834  77.636  1.00  0.00           C
ATOM  11381 3C31 POPE  147      13.379  82.094  76.806  1.00  0.00           C
ATOM  11384 4C31 POPE  147      14.309  82.264  75.586  1.00  0.00           C
ATOM  11387 5C31 POPE  147      14.059  83.604  74.876  1.00  0.00           C
ATOM  11390 6C31 POPE  147      14.899  83.784  73.606  1.00  0.00           C
ATOM  11394  NH3 POPE  148     110.649  75.004  51.896  1.00  0.00           N
ATOM  11398  C12 POPE  148     111.939  75.784  51.946  1.00  0.00           C
ATOM  11401  C11 POPE  148     111.799  77.094  52.756  1.00  0.00           C
ATOM  11404  P   POPE  148     110.789  78.794  51.046  1.00  0.00           P
ATOM  11405  O13 POPE  148     111.569  78.034  50.036  1.00  0.00           O
ATOM  11406  O14 POPE  148     109.409  79.204  50.726  1.00  0.00           O
ATOM  11407  O11 POPE  148     111.679  80.014  51.506  1.00  0.00           O
ATOM  11408  O12 POPE  148     110.709  77.904  52.336  1.00  0.00           O
ATOM  11409  C1  POPE  148     111.319  80.834  52.616  1.00  0.00           C
ATOM  11412  C2  POPE  148     112.309  80.574  53.786  1.00  0.00           C
ATOM  11414  O21 POPE  148     111.989  81.384  54.926  1.00  0.00           O
ATOM  11415  C21 POPE  148     110.869  81.154  55.576  1.00  0.00           C
ATOM  11416  O22 POPE  148     110.099  80.214  55.396  1.00  0.00           O
ATOM  11417  C22 POPE  148     110.679  82.304  56.566  1.00  0.00           C
ATOM  11420  C3  POPE  148     113.779  80.874  53.366  1.00  0.00           C
ATOM  11423  O31 POPE  148     114.729  80.554  54.416  1.00  0.00           O
ATOM  11424  C31 POPE  148     115.029  81.544  55.276  1.00  0.00           C
ATOM  11425  O32 POPE  148     114.599  82.674  55.206  1.00  0.00           O
ATOM  11426  C32 POPE  148     115.879  80.994  56.426  1.00  0.00           C
ATOM  11429  C23 POPE  148     109.959  81.894  57.856  1.00  0.00           C
ATOM  11432  C24 POPE  148     109.769  83.104  58.776  1.00  0.00           C
ATOM  11435  C25 POPE  148     109.219  82.754  60.176  1.00  0.00           C
ATOM  11438  C26 POPE  148     110.089  81.724  60.906  1.00  0.00           C
ATOM  11441  C27 POPE  148     109.699  81.544  62.376  1.00  0.00           C
ATOM  11444  C28 POPE  148     110.269  80.254  62.996  1.00  0.00           C
ATOM  11447  C29 POPE  148     109.559  79.024  62.506  1.00  0.00           C
ATOM  11449 0C21 POPE  148     108.419  78.514  63.006  1.00  0.00           C
ATOM  11451 1C21 POPE  148     107.639  79.024  64.196  1.00  0.00           C
ATOM  11454 2C21 POPE  148     107.399  77.904  65.216  1.00  0.00           C
ATOM  11457 3C21 POPE  148     107.279  78.444  66.656  1.00  0.00           C
ATOM  11460 4C21 POPE  148     106.939  77.364  67.686  1.00  0.00           C
ATOM  11463 5C21 POPE  148     107.489  77.674  69.086  1.00  0.00           C
ATOM  11466 6C21 POPE  148     107.019  79.024  69.656  1.00  0.00           C
ATOM  11469 7C21 POPE  148     107.719  79.374  70.976  1.00  0.00           C
ATOM  11472 8C21 POPE  148     107.349  80.764  71.506  1.00  0.00           C
ATOM  11476  C33 POPE  148     115.099  80.964  57.766  1.00  0.00           C
ATOM  11479  C34 POPE  148     115.579  79.854  58.726  1.00  0.00           C
ATOM  11482  C35 POPE  148     114.619  79.594  59.906  1.00  0.00           C
ATOM  11485  C36 POPE  148     114.459  80.764  60.886  1.00  0.00           C
ATOM  11488  C37 POPE  148     115.589  80.834  61.916  1.00  0.00           C
ATOM  11491  C38 POPE  148     115.459  82.014  62.876  1.00  0.00           C
ATOM  11494  C39 POPE  148     116.399  81.854  64.076  1.00  0.00           C
ATOM  11497 0C31 POPE  148     116.459  83.094  64.976  1.00  0.00           C
ATOM  11500 1C31 POPE  148     117.499  82.934  66.096  1.00  0.00           C
ATOM  11503 2C31 POPE  148     117.069  82.014  67.246  1.00  0.00           C
ATOM  11506 3C31 POPE  148     116.239  82.714  68.336  1.00  0.00           C
ATOM  11509 4C31 POPE  148     116.049  81.794  69.556  1.00  0.00           C
ATOM  11512 5C31 POPE  148     115.309  82.464  70.716  1.00  0.00           C
ATOM  11515 6C31 POPE  148     115.319  81.624  71.996  1.00  0.00           C
ATOM  11519  NH3 POPE  149      87.219  10.794  61.096  1.00  0.00           N
ATOM  11523  C12 POPE  149      86.269   9.684  60.746  1.00  0.00           C
ATOM  11526  C11 POPE  149      87.019   8.354  60.676  1.00  0.00           C
ATOM  11529  P   POPE  149      89.519   8.534  59.796  1.00  0.00           P
ATOM  11530  O13 POPE  149      90.199   7.794  58.716  1.00  0.00           O
ATOM  11531  O14 POPE  149      89.889   9.954  60.036  1.00  0.00           O
ATOM  11532  O11 POPE  149      89.719   7.814  61.176  1.00  0.00           O
ATOM  11533  O12 POPE  149      87.959   8.424  59.606  1.00  0.00           O
ATOM  11534  C1  POPE  149      90.779   6.914  61.446  1.00  0.00           C
ATOM  11537  C2  POPE  149      90.459   6.124  62.736  1.00  0.00           C
ATOM  11539  O21 POPE  149      91.579   5.364  63.236  1.00  0.00           O
ATOM  11540  C21 POPE  149      92.069   4.384  62.506  1.00  0.00           C
ATOM  11541  O22 POPE  149      91.729   4.044  61.386  1.00  0.00           O
ATOM  11542  C22 POPE  149      93.229   3.744  63.256  1.00  0.00           C
ATOM  11545  C3  POPE  149      89.139   5.284  62.656  1.00  0.00           C
ATOM  11548  O31 POPE  149      88.489   5.224  63.946  1.00  0.00           O
ATOM  11549  C31 POPE  149      89.129   4.444  64.796  1.00  0.00           C
ATOM  11550  O32 POPE  149      89.859   3.514  64.496  1.00  0.00           O
ATOM  11551  C32 POPE  149      88.849   4.864  66.236  1.00  0.00           C
ATOM  11554  C23 POPE  149      92.889   2.334  63.796  1.00  0.00           C
ATOM  11557  C24 POPE  149      93.819   1.944  64.956  1.00  0.00           C
ATOM  11560  C25 POPE  149      93.569   0.514  65.436  1.00  0.00           C
ATOM  11563  C26 POPE  149      94.049   0.274  66.876  1.00  0.00           C
ATOM  11566  C27 POPE  149      93.369  -0.926  67.576  1.00  0.00           C
ATOM  11569  C28 POPE  149      93.619  -0.994  69.096  1.00  0.00           C
ATOM  11572  C29 POPE  149      92.829  -0.006  69.916  1.00  0.00           C
ATOM  11574 0C21 POPE  149      92.029  -0.246  70.976  1.00  0.00           C
ATOM  11576 1C21 POPE  149      91.759  -1.554  71.666  1.00  0.00           C
ATOM  11579 2C21 POPE  149      92.409  -1.484  73.066  1.00  0.00           C
ATOM  11582 3C21 POPE  149      92.219  -2.754  73.906  1.00  0.00           C
ATOM  11585 4C21 POPE  149      92.899  -2.604  75.266  1.00  0.00           C
ATOM  11588 5C21 POPE  149      92.739  -3.834  76.166  1.00  0.00           C
ATOM  11591 6C21 POPE  149      93.229  -3.564  77.596  1.00  0.00           C
ATOM  11594 7C21 POPE  149      93.009  -4.754  78.546  1.00  0.00           C
ATOM  11597 8C21 POPE  149      93.239  -4.394  80.016  1.00  0.00           C
ATOM  11601  C33 POPE  149      90.109   4.664  67.106  1.00  0.00           C
ATOM  11604  C34 POPE  149      90.239   5.584  68.336  1.00  0.00           C
ATOM  11607  C35 POPE  149      89.089   5.484  69.346  1.00  0.00           C
ATOM  11610  C36 POPE  149      88.849   4.064  69.866  1.00  0.00           C
ATOM  11613  C37 POPE  149      87.729   4.014  70.896  1.00  0.00           C
ATOM  11616  C38 POPE  149      87.299   2.594  71.266  1.00  0.00           C
ATOM  11619  C39 POPE  149      85.969   2.574  72.026  1.00  0.00           C
ATOM  11622 0C31 POPE  149      86.109   3.034  73.486  1.00  0.00           C
ATOM  11625 1C31 POPE  149      84.809   3.614  74.036  1.00  0.00           C
ATOM  11628 2C31 POPE  149      84.789   3.584  75.566  1.00  0.00           C
ATOM  11631 3C31 POPE  149      83.509   4.164  76.176  1.00  0.00           C
ATOM  11634 4C31 POPE  149      83.559   5.694  76.316  1.00  0.00           C
ATOM  11637 5C31 POPE  149      82.369   6.224  77.126  1.00  0.00           C
ATOM  11640 6C31 POPE  149      82.699   7.474  77.946  1.00  0.00           C
ATOM  11644  NH3 POPE  150     121.159 102.504  52.526  1.00  0.00           N
ATOM  11648  C12 POPE  150     120.929 102.354  51.056  1.00  0.00           C
ATOM  11651  C11 POPE  150     121.749 103.424  50.306  1.00  0.00           C
ATOM  11654  P   POPE  150     123.979 104.624  50.926  1.00  0.00           P
ATOM  11655  O13 POPE  150     123.289 105.424  51.946  1.00  0.00           O
ATOM  11656  O14 POPE  150     124.269 105.264  49.626  1.00  0.00           O
ATOM  11657  O11 POPE  150     125.309 104.024  51.526  1.00  0.00           O
ATOM  11658  O12 POPE  150     123.129 103.324  50.686  1.00  0.00           O
ATOM  11659  C1  POPE  150     125.439 103.544  52.866  1.00  0.00           C
ATOM  11662  C2  POPE  150     125.069 102.034  52.986  1.00  0.00           C
ATOM  11664  O21 POPE  150     125.769 101.374  54.076  1.00  0.00           O
ATOM  11665  C21 POPE  150     125.359 101.714  55.296  1.00  0.00           C
ATOM  11666  O22 POPE  150     124.659 102.654  55.566  1.00  0.00           O
ATOM  11667  C22 POPE  150     125.869 100.664  56.266  1.00  0.00           C
ATOM  11670  C3  POPE  150     125.389 101.244  51.686  1.00  0.00           C
ATOM  11673  O31 POPE  150     125.249  99.824  51.836  1.00  0.00           O
ATOM  11674  C31 POPE  150     124.009  99.384  52.056  1.00  0.00           C
ATOM  11675  O32 POPE  150     123.009 100.074  52.116  1.00  0.00           O
ATOM  11676  C32 POPE  150     124.079  97.864  52.176  1.00  0.00           C
ATOM  11679  C23 POPE  150     124.789  99.594  56.476  1.00  0.00           C
ATOM  11682  C24 POPE  150     125.309  98.404  57.276  1.00  0.00           C
ATOM  11685  C25 POPE  150     124.199  97.414  57.676  1.00  0.00           C
ATOM  11688  C26 POPE  150     124.699  96.534  58.826  1.00  0.00           C
ATOM  11691  C27 POPE  150     123.649  95.574  59.396  1.00  0.00           C
ATOM  11694  C28 POPE  150     123.959  95.164  60.856  1.00  0.00           C
ATOM  11697  C29 POPE  150     125.389  94.744  61.066  1.00  0.00           C
ATOM  11699 0C21 POPE  150     126.389  95.504  61.576  1.00  0.00           C
ATOM  11701 1C21 POPE  150     126.279  96.934  62.056  1.00  0.00           C
ATOM  11704 2C21 POPE  150     126.739  97.094  63.526  1.00  0.00           C
ATOM  11707 3C21 POPE  150     126.059  96.104  64.486  1.00  0.00           C
ATOM  11710 4C21 POPE  150     126.239  96.434  65.966  1.00  0.00           C
ATOM  11713 5C21 POPE  150     127.699  96.574  66.416  1.00  0.00           C
ATOM  11716 6C21 POPE  150     128.539  95.284  66.356  1.00  0.00           C
ATOM  11719 7C21 POPE  150     129.917  95.524  66.976  1.00  0.00           C
ATOM  11722 8C21 POPE  150     130.807  94.284  67.096  1.00  0.00           C
ATOM  11726  C33 POPE  150     122.919  97.254  52.996  1.00  0.00           C
ATOM  11729  C34 POPE  150     122.809  95.724  52.896  1.00  0.00           C
ATOM  11732  C35 POPE  150     122.269  95.104  54.186  1.00  0.00           C
ATOM  11735  C36 POPE  150     121.429  93.824  53.976  1.00  0.00           C
ATOM  11738  C37 POPE  150     121.209  93.114  55.316  1.00  0.00           C
ATOM  11741  C38 POPE  150     120.039  92.124  55.356  1.00  0.00           C
ATOM  11744  C39 POPE  150     119.829  91.594  56.786  1.00  0.00           C
ATOM  11747 0C31 POPE  150     118.359  91.594  57.246  1.00  0.00           C
ATOM  11750 1C31 POPE  150     118.259  91.534  58.776  1.00  0.00           C
ATOM  11753 2C31 POPE  150     116.839  91.774  59.296  1.00  0.00           C
ATOM  11756 3C31 POPE  150     115.949  90.544  59.226  1.00  0.00           C
ATOM  11759 4C31 POPE  150     114.559  90.794  59.826  1.00  0.00           C
ATOM  11762 5C31 POPE  150     113.809  89.474  60.016  1.00  0.00           C
ATOM  11765 6C31 POPE  150     112.379  89.674  60.496  1.00  0.00           C
ATOM  11769  NH3 POPE  151      77.469  64.304  58.996  1.00  0.00           N
ATOM  11773  C12 POPE  151      77.339  63.144  59.936  1.00  0.00           C
ATOM  11776  C11 POPE  151      77.159  61.824  59.176  1.00  0.00           C
ATOM  11779  P   POPE  151      77.699  59.704  60.676  1.00  0.00           P
ATOM  11780  O13 POPE  151      76.889  58.514  61.016  1.00  0.00           O
ATOM  11781  O14 POPE  151      78.879  59.514  59.796  1.00  0.00           O
ATOM  11782  O11 POPE  151      78.139  60.434  62.016  1.00  0.00           O
ATOM  11783  O12 POPE  151      76.739  60.814  60.076  1.00  0.00           O
ATOM  11784  C1  POPE  151      77.119  60.644  63.006  1.00  0.00           C
ATOM  11787  C2  POPE  151      77.659  61.394  64.246  1.00  0.00           C
ATOM  11789  O21 POPE  151      76.709  61.164  65.296  1.00  0.00           O
ATOM  11790  C21 POPE  151      76.659  61.764  66.486  1.00  0.00           C
ATOM  11791  O22 POPE  151      75.659  61.804  67.176  1.00  0.00           O
ATOM  11792  C22 POPE  151      78.009  62.324  66.976  1.00  0.00           C
ATOM  11795  C3  POPE  151      77.969  62.894  63.906  1.00  0.00           C
ATOM  11798  O31 POPE  151      76.769  63.674  63.896  1.00  0.00           O
ATOM  11799  C31 POPE  151      76.929  64.964  63.606  1.00  0.00           C
ATOM  11800  O32 POPE  151      77.989  65.494  63.296  1.00  0.00           O
ATOM  11801  C32 POPE  151      75.589  65.694  63.786  1.00  0.00           C
ATOM  11804  C23 POPE  151      78.119  62.314  68.526  1.00  0.00           C
ATOM  11807  C24 POPE  151      79.259  63.204  69.046  1.00  0.00           C
ATOM  11810  C25 POPE  151      79.169  63.454  70.566  1.00  0.00           C
ATOM  11813  C26 POPE  151      80.189  64.484  71.066  1.00  0.00           C
ATOM  11816  C27 POPE  151      79.959  64.864  72.546  1.00  0.00           C
ATOM  11819  C28 POPE  151      80.789  66.074  73.036  1.00  0.00           C
ATOM  11822  C29 POPE  151      82.279  65.824  73.026  1.00  0.00           C
ATOM  11824 0C21 POPE  151      83.119  65.794  74.076  1.00  0.00           C
ATOM  11826 1C21 POPE  151      82.769  65.954  75.536  1.00  0.00           C
ATOM  11829 2C21 POPE  151      82.749  64.564  76.196  1.00  0.00           C
ATOM  11832 3C21 POPE  151      82.509  64.594  77.706  1.00  0.00           C
ATOM  11835 4C21 POPE  151      82.369  63.174  78.286  1.00  0.00           C
ATOM  11838 5C21 POPE  151      83.649  62.334  78.256  1.00  0.00           C
ATOM  11841 6C21 POPE  151      83.439  60.944  78.866  1.00  0.00           C
ATOM  11844 7C21 POPE  151      84.759  60.194  79.126  1.00  0.00           C
ATOM  11847 8C21 POPE  151      84.539  58.814  79.756  1.00  0.00           C
ATOM  11851  C33 POPE  151      74.969  65.524  65.196  1.00  0.00           C
ATOM  11854  C34 POPE  151      73.699  66.374  65.356  1.00  0.00           C
ATOM  11857  C35 POPE  151      73.119  66.374  66.786  1.00  0.00           C
ATOM  11860  C36 POPE  151      73.869  67.284  67.776  1.00  0.00           C
ATOM  11863  C37 POPE  151      72.999  67.554  69.006  1.00  0.00           C
ATOM  11866  C38 POPE  151      73.699  68.184  70.226  1.00  0.00           C
ATOM  11869  C39 POPE  151      72.639  68.784  71.156  1.00  0.00           C
ATOM  11872 0C31 POPE  151      73.159  69.394  72.466  1.00  0.00           C
ATOM  11875 1C31 POPE  151      72.019  70.094  73.206  1.00  0.00           C
ATOM  11878 2C31 POPE  151      72.359  70.564  74.616  1.00  0.00           C
ATOM  11881 3C31 POPE  151      71.179  71.324  75.236  1.00  0.00           C
ATOM  11884 4C31 POPE  151      71.329  71.564  76.746  1.00  0.00           C
ATOM  11887 5C31 POPE  151      70.039  72.114  77.376  1.00  0.00           C
ATOM  11890 6C31 POPE  151      70.119  72.254  78.896  1.00  0.00           C
ATOM  11894  NH3 POPE  152       6.959  66.814  94.886  1.00  0.00           N
ATOM  11898  C12 POPE  152       8.109  67.634  95.396  1.00  0.00           C
ATOM  11901  C11 POPE  152       9.429  67.414  94.616  1.00  0.00           C
ATOM  11904  P   POPE  152      10.179  64.914  94.846  1.00  0.00           P
ATOM  11905  O13 POPE  152      10.769  64.714  93.516  1.00  0.00           O
ATOM  11906  O14 POPE  152      10.749  64.094  95.946  1.00  0.00           O
ATOM  11907  O11 POPE  152       8.599  64.734  94.736  1.00  0.00           O
ATOM  11908  O12 POPE  152      10.269  66.444  95.266  1.00  0.00           O
ATOM  11909  C1  POPE  152       7.959  63.474  94.556  1.00  0.00           C
ATOM  11912  C2  POPE  152       7.809  63.124  93.056  1.00  0.00           C
ATOM  11914  O21 POPE  152       6.419  63.104  92.656  1.00  0.00           O
ATOM  11915  C21 POPE  152       6.239  63.534  91.406  1.00  0.00           C
ATOM  11916  O22 POPE  152       6.819  64.484  90.906  1.00  0.00           O
ATOM  11917  C22 POPE  152       5.279  62.594  90.656  1.00  0.00           C
ATOM  11920  C3  POPE  152       8.389  61.734  92.726  1.00  0.00           C
ATOM  11923  O31 POPE  152       8.499  61.604  91.306  1.00  0.00           O
ATOM  11924  C31 POPE  152       8.859  60.384  90.936  1.00  0.00           C
ATOM  11925  O32 POPE  152       9.019  59.444  91.696  1.00  0.00           O
ATOM  11926  C32 POPE  152       9.029  60.374  89.426  1.00  0.00           C
ATOM  11929  C23 POPE  152       4.819  63.114  89.276  1.00  0.00           C
ATOM  11932  C24 POPE  152       4.229  62.004  88.376  1.00  0.00           C
ATOM  11935  C25 POPE  152       3.789  62.554  87.016  1.00  0.00           C
ATOM  11938  C26 POPE  152       3.149  61.514  86.086  1.00  0.00           C
ATOM  11941  C27 POPE  152       2.569  62.164  84.816  1.00  0.00           C
ATOM  11944  C28 POPE  152       1.919  61.164  83.846  1.00  0.00           C
ATOM  11947  C29 POPE  152       1.349  61.884  82.636  1.00  0.00           C
ATOM  11949 0C21 POPE  152       1.549  61.574  81.346  1.00  0.00           C
ATOM  11951 1C21 POPE  152       2.329  60.394  80.826  1.00  0.00           C
ATOM  11954 2C21 POPE  152       1.819  59.884  79.456  1.00  0.00           C
ATOM  11957 3C21 POPE  152       0.339  59.454  79.466  1.00  0.00           C
ATOM  11960 4C21 POPE  152      -0.079  58.684  78.196  1.00  0.00           C
ATOM  11963 5C21 POPE  152      -0.069  59.524  76.906  1.00  0.00           C
ATOM  11966 6C21 POPE  152      -1.179  60.584  76.856  1.00  0.00           C
ATOM  11969 7C21 POPE  152      -1.309  61.224  75.476  1.00  0.00           C
ATOM  11972 8C21 POPE  152      -2.459  62.214  75.386  1.00  0.00           C
ATOM  11976  C33 POPE  152       9.919  59.224  88.916  1.00  0.00           C
ATOM  11979  C34 POPE  152      10.419  59.484  87.486  1.00  0.00           C
ATOM  11982  C35 POPE  152       9.299  59.664  86.446  1.00  0.00           C
ATOM  11985  C36 POPE  152       8.309  58.494  86.416  1.00  0.00           C
ATOM  11988  C37 POPE  152       7.459  58.514  85.146  1.00  0.00           C
ATOM  11991  C38 POPE  152       6.009  58.054  85.366  1.00  0.00           C
ATOM  11994  C39 POPE  152       5.139  58.224  84.116  1.00  0.00           C
ATOM  11997 0C31 POPE  152       5.699  57.554  82.856  1.00  0.00           C
ATOM  12000 1C31 POPE  152       4.829  57.824  81.626  1.00  0.00           C
ATOM  12003 2C31 POPE  152       5.529  57.544  80.286  1.00  0.00           C
ATOM  12006 3C31 POPE  152       5.819  56.064  79.996  1.00  0.00           C
ATOM  12009 4C31 POPE  152       6.089  55.844  78.496  1.00  0.00           C
ATOM  12012 5C31 POPE  152       6.419  54.404  78.116  1.00  0.00           C
ATOM  12015 6C31 POPE  152       6.489  54.184  76.596  1.00  0.00           C
ATOM  12019  NH3 POPE  153      61.389  57.134  57.536  1.00  0.00           N
ATOM  12023  C12 POPE  153      61.309  56.574  58.916  1.00  0.00           C
ATOM  12026  C11 POPE  153      62.279  57.334  59.836  1.00  0.00           C
ATOM  12029  P   POPE  153      63.439  55.524  61.266  1.00  0.00           P
ATOM  12030  O13 POPE  153      63.119  54.714  62.456  1.00  0.00           O
ATOM  12031  O14 POPE  153      63.579  54.824  59.966  1.00  0.00           O
ATOM  12032  O11 POPE  153      64.759  56.374  61.476  1.00  0.00           O
ATOM  12033  O12 POPE  153      62.349  56.644  61.086  1.00  0.00           O
ATOM  12034  C1  POPE  153      65.059  56.984  62.726  1.00  0.00           C
ATOM  12037  C2  POPE  153      64.519  58.434  62.796  1.00  0.00           C
ATOM  12039  O21 POPE  153      65.419  59.174  63.646  1.00  0.00           O
ATOM  12040  C21 POPE  153      66.519  59.604  63.066  1.00  0.00           C
ATOM  12041  O22 POPE  153      66.779  59.564  61.876  1.00  0.00           O
ATOM  12042  C22 POPE  153      67.409  60.194  64.146  1.00  0.00           C
ATOM  12045  C3  POPE  153      63.059  58.504  63.356  1.00  0.00           C
ATOM  12048  O31 POPE  153      62.909  59.544  64.336  1.00  0.00           O
ATOM  12049  C31 POPE  153      63.029  59.164  65.596  1.00  0.00           C
ATOM  12050  O32 POPE  153      62.929  58.024  66.016  1.00  0.00           O
ATOM  12051  C32 POPE  153      63.199  60.404  66.466  1.00  0.00           C
ATOM  12054  C23 POPE  153      66.899  61.554  64.656  1.00  0.00           C
ATOM  12057  C24 POPE  153      67.429  61.904  66.046  1.00  0.00           C
ATOM  12060  C25 POPE  153      66.929  63.284  66.486  1.00  0.00           C
ATOM  12063  C26 POPE  153      67.389  63.704  67.886  1.00  0.00           C
ATOM  12066  C27 POPE  153      66.929  65.134  68.216  1.00  0.00           C
ATOM  12069  C28 POPE  153      67.179  65.554  69.676  1.00  0.00           C
ATOM  12072  C29 POPE  153      68.649  65.594  70.016  1.00  0.00           C
ATOM  12074 0C21 POPE  153      69.299  64.724  70.816  1.00  0.00           C
ATOM  12076 1C21 POPE  153      68.699  63.534  71.526  1.00  0.00           C
ATOM  12079 2C21 POPE  153      68.439  63.814  73.016  1.00  0.00           C
ATOM  12082 3C21 POPE  153      67.329  64.854  73.256  1.00  0.00           C
ATOM  12085 4C21 POPE  153      67.299  65.404  74.676  1.00  0.00           C
ATOM  12088 5C21 POPE  153      68.449  66.374  75.006  1.00  0.00           C
ATOM  12091 6C21 POPE  153      68.359  66.934  76.426  1.00  0.00           C
ATOM  12094 7C21 POPE  153      69.499  67.904  76.776  1.00  0.00           C
ATOM  12097 8C21 POPE  153      69.419  68.424  78.206  1.00  0.00           C
ATOM  12101  C33 POPE  153      63.759  60.044  67.856  1.00  0.00           C
ATOM  12104  C34 POPE  153      63.899  61.234  68.816  1.00  0.00           C
ATOM  12107  C35 POPE  153      64.319  60.814  70.226  1.00  0.00           C
ATOM  12110  C36 POPE  153      65.799  60.384  70.356  1.00  0.00           C
ATOM  12113  C37 POPE  153      66.109  59.824  71.746  1.00  0.00           C
ATOM  12116  C38 POPE  153      67.609  59.544  71.956  1.00  0.00           C
ATOM  12119  C39 POPE  153      67.909  58.944  73.336  1.00  0.00           C
ATOM  12122 0C31 POPE  153      67.479  57.474  73.466  1.00  0.00           C
ATOM  12125 1C31 POPE  153      67.669  56.904  74.886  1.00  0.00           C
ATOM  12128 2C31 POPE  153      67.529  55.374  74.936  1.00  0.00           C
ATOM  12131 3C31 POPE  153      66.139  54.844  74.556  1.00  0.00           C
ATOM  12134 4C31 POPE  153      66.179  53.344  74.246  1.00  0.00           C
ATOM  12137 5C31 POPE  153      64.799  52.734  73.996  1.00  0.00           C
ATOM  12140 6C31 POPE  153      64.879  51.264  73.556  1.00  0.00           C
ATOM  12144  NH3 POPE  154     115.479  91.974  95.886  1.00  0.00           N
ATOM  12148  C12 POPE  154     114.459  92.864  95.216  1.00  0.00           C
ATOM  12151  C11 POPE  154     114.169  94.174  95.986  1.00  0.00           C
ATOM  12154  P   POPE  154     112.869  96.274  94.956  1.00  0.00           P
ATOM  12155  O13 POPE  154     111.499  96.824  95.126  1.00  0.00           O
ATOM  12156  O14 POPE  154     113.989  97.064  95.516  1.00  0.00           O
ATOM  12157  O11 POPE  154     113.149  96.014  93.426  1.00  0.00           O
ATOM  12158  O12 POPE  154     112.969  94.794  95.496  1.00  0.00           O
ATOM  12159  C1  POPE  154     112.859  96.974  92.406  1.00  0.00           C
ATOM  12162  C2  POPE  154     111.849  96.424  91.356  1.00  0.00           C
ATOM  12164  O21 POPE  154     111.099  97.524  90.806  1.00  0.00           O
ATOM  12165  C21 POPE  154     110.719  97.334  89.546  1.00  0.00           C
ATOM  12166  O22 POPE  154     111.249  96.584  88.756  1.00  0.00           O
ATOM  12167  C22 POPE  154     109.449  98.124  89.296  1.00  0.00           C
ATOM  12170  C3  POPE  154     110.839  95.434  92.006  1.00  0.00           C
ATOM  12173  O31 POPE  154     109.779  95.024  91.106  1.00  0.00           O
ATOM  12174  C31 POPE  154     109.979  93.854  90.506  1.00  0.00           C
ATOM  12175  O32 POPE  154     110.949  93.134  90.676  1.00  0.00           O
ATOM  12176  C32 POPE  154     108.799  93.554  89.576  1.00  0.00           C
ATOM  12179  C23 POPE  154     109.139  98.284  87.786  1.00  0.00           C
ATOM  12182  C24 POPE  154     107.669  98.614  87.536  1.00  0.00           C
ATOM  12185  C25 POPE  154     107.349  98.914  86.066  1.00  0.00           C
ATOM  12188  C26 POPE  154     107.739  97.784  85.096  1.00  0.00           C
ATOM  12191  C27 POPE  154     107.279  98.064  83.666  1.00  0.00           C
ATOM  12194  C28 POPE  154     107.789  97.004  82.666  1.00  0.00           C
ATOM  12197  C29 POPE  154     107.349  97.274  81.246  1.00  0.00           C
ATOM  12199 0C21 POPE  154     108.149  97.584  80.216  1.00  0.00           C
ATOM  12201 1C21 POPE  154     109.649  97.734  80.286  1.00  0.00           C
ATOM  12204 2C21 POPE  154     110.309  98.194  78.966  1.00  0.00           C
ATOM  12207 3C21 POPE  154     109.869  99.594  78.526  1.00  0.00           C
ATOM  12210 4C21 POPE  154     110.749 100.204  77.426  1.00  0.00           C
ATOM  12213 5C21 POPE  154     110.369 101.664  77.116  1.00  0.00           C
ATOM  12216 6C21 POPE  154     111.579 102.574  76.876  1.00  0.00           C
ATOM  12219 7C21 POPE  154     111.219 104.064  76.946  1.00  0.00           C
ATOM  12222 8C21 POPE  154     112.429 104.994  76.816  1.00  0.00           C
ATOM  12226  C33 POPE  154     109.189  92.794  88.276  1.00  0.00           C
ATOM  12229  C34 POPE  154     109.839  93.684  87.206  1.00  0.00           C
ATOM  12232  C35 POPE  154     110.239  92.904  85.936  1.00  0.00           C
ATOM  12235  C36 POPE  154     109.089  92.714  84.926  1.00  0.00           C
ATOM  12238  C37 POPE  154     109.439  91.754  83.776  1.00  0.00           C
ATOM  12241  C38 POPE  154     108.419  91.754  82.616  1.00  0.00           C
ATOM  12244  C39 POPE  154     107.669  90.424  82.406  1.00  0.00           C
ATOM  12247 0C31 POPE  154     108.549  89.204  82.056  1.00  0.00           C
ATOM  12250 1C31 POPE  154     108.909  89.064  80.566  1.00  0.00           C
ATOM  12253 2C31 POPE  154     109.469  87.674  80.246  1.00  0.00           C
ATOM  12256 3C31 POPE  154     109.699  87.424  78.746  1.00  0.00           C
ATOM  12259 4C31 POPE  154     110.159  85.984  78.466  1.00  0.00           C
ATOM  12262 5C31 POPE  154     110.379  85.694  76.976  1.00  0.00           C
ATOM  12265 6C31 POPE  154     110.919  84.284  76.706  1.00  0.00           C
ATOM  12269  NH3 POPE  155     103.169  59.414  99.096  1.00  0.00           N
ATOM  12273  C12 POPE  155     101.889  59.534  99.886  1.00  0.00           C
ATOM  12276  C11 POPE  155     100.819  58.554  99.416  1.00  0.00           C
ATOM  12279  P   POPE  155      98.289  58.054  99.906  1.00  0.00           P
ATOM  12280  O13 POPE  155      98.499  56.584  99.926  1.00  0.00           O
ATOM  12281  O14 POPE  155      97.219  58.574 100.786  1.00  0.00           O
ATOM  12282  O11 POPE  155      97.909  58.394  98.426  1.00  0.00           O
ATOM  12283  O12 POPE  155      99.629  58.844 100.146  1.00  0.00           O
ATOM  12284  C1  POPE  155      97.099  59.534  98.096  1.00  0.00           C
ATOM  12287  C2  POPE  155      95.779  59.114  97.386  1.00  0.00           C
ATOM  12289  O21 POPE  155      95.319  60.184  96.566  1.00  0.00           O
ATOM  12290  C21 POPE  155      95.959  60.344  95.416  1.00  0.00           C
ATOM  12291  O22 POPE  155      96.859  59.634  94.996  1.00  0.00           O
ATOM  12292  C22 POPE  155      95.349  61.554  94.696  1.00  0.00           C
ATOM  12295  C3  POPE  155      94.649  58.734  98.396  1.00  0.00           C
ATOM  12298  O31 POPE  155      93.389  58.374  97.756  1.00  0.00           O
ATOM  12299  C31 POPE  155      93.299  57.134  97.316  1.00  0.00           C
ATOM  12300  O32 POPE  155      94.199  56.304  97.406  1.00  0.00           O
ATOM  12301  C32 POPE  155      91.909  56.824  96.746  1.00  0.00           C
ATOM  12304  C23 POPE  155      95.899  61.764  93.266  1.00  0.00           C
ATOM  12307  C24 POPE  155      95.209  62.954  92.576  1.00  0.00           C
ATOM  12310  C25 POPE  155      95.769  63.294  91.186  1.00  0.00           C
ATOM  12313  C26 POPE  155      95.399  62.264  90.106  1.00  0.00           C
ATOM  12316  C27 POPE  155      96.009  62.604  88.736  1.00  0.00           C
ATOM  12319  C28 POPE  155      95.799  61.524  87.646  1.00  0.00           C
ATOM  12322  C29 POPE  155      94.379  61.464  87.136  1.00  0.00           C
ATOM  12324 0C21 POPE  155      93.989  61.134  85.886  1.00  0.00           C
ATOM  12326 1C21 POPE  155      94.879  60.734  84.726  1.00  0.00           C
ATOM  12329 2C21 POPE  155      94.659  61.584  83.466  1.00  0.00           C
ATOM  12332 3C21 POPE  155      93.459  61.154  82.606  1.00  0.00           C
ATOM  12335 4C21 POPE  155      93.139  62.114  81.446  1.00  0.00           C
ATOM  12338 5C21 POPE  155      94.299  62.314  80.446  1.00  0.00           C
ATOM  12341 6C21 POPE  155      94.149  63.594  79.606  1.00  0.00           C
ATOM  12344 7C21 POPE  155      95.499  64.034  79.016  1.00  0.00           C
ATOM  12347 8C21 POPE  155      95.459  65.394  78.316  1.00  0.00           C
ATOM  12351  C33 POPE  155      91.909  55.904  95.496  1.00  0.00           C
ATOM  12354  C34 POPE  155      90.499  55.734  94.926  1.00  0.00           C
ATOM  12357  C35 POPE  155      90.369  54.684  93.806  1.00  0.00           C
ATOM  12360  C36 POPE  155      91.079  55.044  92.496  1.00  0.00           C
ATOM  12363  C37 POPE  155      90.929  53.934  91.436  1.00  0.00           C
ATOM  12366  C38 POPE  155      91.759  54.194  90.176  1.00  0.00           C
ATOM  12369  C39 POPE  155      91.309  55.394  89.326  1.00  0.00           C
ATOM  12372 0C31 POPE  155      92.219  55.584  88.116  1.00  0.00           C
ATOM  12375 1C31 POPE  155      91.759  56.594  87.056  1.00  0.00           C
ATOM  12378 2C31 POPE  155      92.549  56.414  85.756  1.00  0.00           C
ATOM  12381 3C31 POPE  155      91.969  55.274  84.896  1.00  0.00           C
ATOM  12384 4C31 POPE  155      92.969  54.694  83.886  1.00  0.00           C
ATOM  12387 5C31 POPE  155      92.349  53.544  83.076  1.00  0.00           C
ATOM  12390 6C31 POPE  155      93.329  52.894  82.086  1.00  0.00           C
ATOM  12394  NH3 POPE  156      58.019  63.154  55.496  1.00  0.00           N
ATOM  12398  C12 POPE  156      58.579  64.444  56.046  1.00  0.00           C
ATOM  12401  C11 POPE  156      57.959  65.664  55.346  1.00  0.00           C
ATOM  12404  P   POPE  156      55.739  65.194  54.046  1.00  0.00           P
ATOM  12405  O13 POPE  156      56.369  63.994  53.436  1.00  0.00           O
ATOM  12406  O14 POPE  156      55.659  66.394  53.186  1.00  0.00           O
ATOM  12407  O11 POPE  156      54.329  64.764  54.606  1.00  0.00           O
ATOM  12408  O12 POPE  156      56.529  65.574  55.396  1.00  0.00           O
ATOM  12409  C1  POPE  156      53.659  65.414  55.696  1.00  0.00           C
ATOM  12412  C2  POPE  156      52.329  64.684  56.046  1.00  0.00           C
ATOM  12414  O21 POPE  156      51.529  65.444  56.986  1.00  0.00           O
ATOM  12415  C21 POPE  156      51.899  65.454  58.266  1.00  0.00           C
ATOM  12416  O22 POPE  156      52.909  64.954  58.726  1.00  0.00           O
ATOM  12417  C22 POPE  156      50.789  66.134  59.076  1.00  0.00           C
ATOM  12420  C3  POPE  156      52.549  63.194  56.476  1.00  0.00           C
ATOM  12423  O31 POPE  156      51.519  62.664  57.346  1.00  0.00           O
ATOM  12424  C31 POPE  156      50.319  62.424  56.816  1.00  0.00           C
ATOM  12425  O32 POPE  156      50.049  62.594  55.626  1.00  0.00           O
ATOM  12426  C32 POPE  156      49.389  61.804  57.886  1.00  0.00           C
ATOM  12429  C23 POPE  156      51.259  66.774  60.406  1.00  0.00           C
ATOM  12432  C24 POPE  156      50.229  66.684  61.546  1.00  0.00           C
ATOM  12435  C25 POPE  156      48.789  67.094  61.196  1.00  0.00           C
ATOM  12438  C26 POPE  156      48.489  68.574  61.406  1.00  0.00           C
ATOM  12441  C27 POPE  156      47.039  68.904  61.056  1.00  0.00           C
ATOM  12444  C28 POPE  156      46.569  70.304  61.516  1.00  0.00           C
ATOM  12447  C29 POPE  156      45.089  70.464  61.286  1.00  0.00           C
ATOM  12449 0C21 POPE  156      44.139  70.754  62.186  1.00  0.00           C
ATOM  12451 1C21 POPE  156      44.349  71.054  63.646  1.00  0.00           C
ATOM  12454 2C21 POPE  156      43.359  72.104  64.156  1.00  0.00           C
ATOM  12457 3C21 POPE  156      43.549  72.394  65.646  1.00  0.00           C
ATOM  12460 4C21 POPE  156      42.589  73.474  66.166  1.00  0.00           C
ATOM  12463 5C21 POPE  156      41.179  73.004  66.506  1.00  0.00           C
ATOM  12466 6C21 POPE  156      41.149  72.184  67.796  1.00  0.00           C
ATOM  12469 7C21 POPE  156      39.729  71.944  68.306  1.00  0.00           C
ATOM  12472 8C21 POPE  156      39.699  71.074  69.556  1.00  0.00           C
ATOM  12476  C33 POPE  156      48.979  62.774  59.026  1.00  0.00           C
ATOM  12479  C34 POPE  156      48.309  62.094  60.236  1.00  0.00           C
ATOM  12482  C35 POPE  156      47.929  63.084  61.366  1.00  0.00           C
ATOM  12485  C36 POPE  156      48.179  62.544  62.796  1.00  0.00           C
ATOM  12488  C37 POPE  156      48.579  63.644  63.816  1.00  0.00           C
ATOM  12491  C38 POPE  156      48.799  63.104  65.246  1.00  0.00           C
ATOM  12494  C39 POPE  156      47.679  63.474  66.236  1.00  0.00           C
ATOM  12497 0C31 POPE  156      48.129  64.464  67.326  1.00  0.00           C
ATOM  12500 1C31 POPE  156      47.029  64.764  68.346  1.00  0.00           C
ATOM  12503 2C31 POPE  156      47.549  65.474  69.606  1.00  0.00           C
ATOM  12506 3C31 POPE  156      47.549  67.014  69.516  1.00  0.00           C
ATOM  12509 4C31 POPE  156      46.139  67.614  69.476  1.00  0.00           C
ATOM  12512 5C31 POPE  156      46.089  69.044  70.036  1.00  0.00           C
ATOM  12515 6C31 POPE  156      44.669  69.614  70.076  1.00  0.00           C
ATOM  12519  NH3 POPE  157      11.959  19.584  97.756  1.00  0.00           N
ATOM  12523  C12 POPE  157      11.219  19.614  99.066  1.00  0.00           C
ATOM  12526  C11 POPE  157      11.099  18.214  99.666  1.00  0.00           C
ATOM  12529  P   POPE  157      10.619  15.964  98.466  1.00  0.00           P
ATOM  12530  O13 POPE  157      11.999  15.974  97.926  1.00  0.00           O
ATOM  12531  O14 POPE  157      10.349  15.004  99.546  1.00  0.00           O
ATOM  12532  O11 POPE  157       9.659  15.574  97.276  1.00  0.00           O
ATOM  12533  O12 POPE  157      10.239  17.424  98.846  1.00  0.00           O
ATOM  12534  C1  POPE  157      10.179  15.634  95.946  1.00  0.00           C
ATOM  12537  C2  POPE  157      10.489  17.094  95.496  1.00  0.00           C
ATOM  12539  O21 POPE  157       9.449  17.604  94.656  1.00  0.00           O
ATOM  12540  C21 POPE  157       9.439  17.144  93.426  1.00  0.00           C
ATOM  12541  O22 POPE  157      10.069  16.184  93.006  1.00  0.00           O
ATOM  12542  C22 POPE  157       8.509  18.024  92.616  1.00  0.00           C
ATOM  12545  C3  POPE  157      11.939  17.314  94.946  1.00  0.00           C
ATOM  12548  O31 POPE  157      12.139  18.714  94.706  1.00  0.00           O
ATOM  12549  C31 POPE  157      12.859  19.194  93.666  1.00  0.00           C
ATOM  12550  O32 POPE  157      12.769  20.354  93.306  1.00  0.00           O
ATOM  12551  C32 POPE  157      13.799  18.164  93.016  1.00  0.00           C
ATOM  12554  C23 POPE  157       9.149  18.454  91.276  1.00  0.00           C
ATOM  12557  C24 POPE  157       8.359  19.574  90.606  1.00  0.00           C
ATOM  12560  C25 POPE  157       8.999  20.084  89.316  1.00  0.00           C
ATOM  12563  C26 POPE  157       8.339  21.374  88.846  1.00  0.00           C
ATOM  12566  C27 POPE  157       8.989  21.984  87.596  1.00  0.00           C
ATOM  12569  C28 POPE  157       8.459  23.404  87.346  1.00  0.00           C
ATOM  12572  C29 POPE  157       9.039  24.044  86.106  1.00  0.00           C
ATOM  12574 0C21 POPE  157       8.349  24.474  85.026  1.00  0.00           C
ATOM  12576 1C21 POPE  157       6.859  24.404  84.836  1.00  0.00           C
ATOM  12579 2C21 POPE  157       6.449  23.244  83.896  1.00  0.00           C
ATOM  12582 3C21 POPE  157       6.649  23.564  82.406  1.00  0.00           C
ATOM  12585 4C21 POPE  157       5.489  24.404  81.856  1.00  0.00           C
ATOM  12588 5C21 POPE  157       5.789  25.124  80.536  1.00  0.00           C
ATOM  12591 6C21 POPE  157       4.559  25.914  80.066  1.00  0.00           C
[truncated: 1,674,970 more chars]
