# Supplementary material for: Characterizing Membrane Association and Periplasmic Transfer of Bacterial Lipoproteins through Molecular Dynamics Simulations
Source: Structure. 2020 Apr 7;28(4):475–487.e3. doi: 10.1016/j.str.2020.01.012 (PMC7139219; doi:10.1016/j.str.2020.01.012)
Supplement: Data S1. Final Coordinates from Simulations (Y–Z), Related to Figure 3 [file mmc3.zip › Y-Z/YNFC-3-atomistic.pdb]

TITLE     Protein
REMARK    THIS IS A SIMULATION BOX
CRYST1  129.076  129.076  161.597  90.00  90.00  90.00 P 1           1
MODEL        1
ATOM      1  N   CYSTA   1      62.788  52.408  94.204  1.00  0.00           N
ATOM      3  CA  CYSTA   1      62.068  53.678  94.183  1.00  0.00           C
ATOM      5  C   CYSTA   1      62.538  54.728  93.184  1.00  0.00           C
ATOM      6  O   CYSTA   1      62.688  55.898  93.514  1.00  0.00           O
ATOM      7  CB  CYSTA   1      61.558  54.328  95.524  1.00  0.00           C
ATOM     10  SG  CYSTA   1      59.878  53.788  96.043  1.00  0.00           S
ATOM     11  C1  CYSTA   1      59.038  54.318  94.504  1.00  0.00           C
ATOM     14  CA1 CYSTA   1      63.518  51.828  95.164  1.00  0.00           C
ATOM     15  OA1 CYSTA   1      63.818  52.438  96.184  1.00  0.00           O
ATOM     16  CA2 CYSTA   1      63.908  50.388  95.034  1.00  0.00           C
ATOM     19  C11 CYSTA   1      57.908  55.378  94.583  1.00  0.00           C
ATOM     21  O11 CYSTA   1      58.058  56.268  95.693  1.00  0.00           O
ATOM     22  CX1 CYSTA   1      58.818  57.358  95.744  1.00  0.00           C
ATOM     23  OX1 CYSTA   1      58.918  58.058  96.733  1.00  0.00           O
ATOM     24  CX2 CYSTA   1      59.578  57.638  94.434  1.00  0.00           C
ATOM     27  C12 CYSTA   1      56.498  54.748  94.653  1.00  0.00           C
ATOM     30  O12 CYSTA   1      55.628  55.698  94.014  1.00  0.00           O
ATOM     31  CD1 CYSTA   1      54.348  55.658  94.314  1.00  0.00           C
ATOM     32  OD1 CYSTA   1      53.768  54.868  95.024  1.00  0.00           O
ATOM     33  CD2 CYSTA   1      53.718  56.808  93.534  1.00  0.00           C
ATOM     36  CA3 CYSTA   1      63.038  49.668  93.983  1.00  0.00           C
ATOM     39  CA4 CYSTA   1      63.258  48.148  93.914  1.00  0.00           C
ATOM     42  CA5 CYSTA   1      61.958  47.388  93.644  1.00  0.00           C
ATOM     45  CA6 CYSTA   1      61.098  47.168  94.904  1.00  0.00           C
ATOM     48  CA7 CYSTA   1      59.798  46.408  94.604  1.00  0.00           C
ATOM     51  CA8 CYSTA   1      60.008  44.908  94.334  1.00  0.00           C
ATOM     54  CA9 CYSTA   1      58.798  44.308  93.613  1.00  0.00           C
ATOM     57 0CA1 CYSTA   1      58.768  42.778  93.584  1.00  0.00           C
ATOM     60 1CA1 CYSTA   1      59.938  42.068  92.883  1.00  0.00           C
ATOM     63 2CA1 CYSTA   1      59.648  40.568  92.824  1.00  0.00           C
ATOM     66 3CA1 CYSTA   1      60.888  39.718  92.494  1.00  0.00           C
ATOM     69 4CA1 CYSTA   1      61.188  39.678  90.994  1.00  0.00           C
ATOM     72 5CA1 CYSTA   1      60.108  38.918  90.204  1.00  0.00           C
ATOM     75 6CA1 CYSTA   1      60.358  38.828  88.704  1.00  0.00           C
ATOM     79  CD3 CYSTA   1      52.838  56.348  92.354  1.00  0.00           C
ATOM     82  CD4 CYSTA   1      53.728  56.058  91.134  1.00  0.00           C
ATOM     85  CD5 CYSTA   1      53.018  56.228  89.774  1.00  0.00           C
ATOM     88  CD6 CYSTA   1      52.528  57.668  89.533  1.00  0.00           C
ATOM     91  CD7 CYSTA   1      52.278  57.968  88.053  1.00  0.00           C
ATOM     94  CD8 CYSTA   1      52.268  59.468  87.733  1.00  0.00           C
ATOM     97  CD9 CYSTA   1      52.628  59.758  86.263  1.00  0.00           C
ATOM    100 0CD1 CYSTA   1      51.718  59.038  85.254  1.00  0.00           C
ATOM    103 1CD1 CYSTA   1      50.278  59.558  85.293  1.00  0.00           C
ATOM    106 2CD1 CYSTA   1      49.318  58.768  84.403  1.00  0.00           C
ATOM    109 3CD1 CYSTA   1      47.938  59.428  84.303  1.00  0.00           C
ATOM    112 4CD1 CYSTA   1      47.978  60.718  83.473  1.00  0.00           C
ATOM    115 5CD1 CYSTA   1      46.608  61.368  83.293  1.00  0.00           C
ATOM    118 6CD1 CYSTA   1      46.678  62.628  82.414  1.00  0.00           C
ATOM    122  CX3 CYSTA   1      60.408  58.948  94.463  1.00  0.00           C
ATOM    125  CX4 CYSTA   1      61.338  59.088  93.244  1.00  0.00           C
ATOM    128  CX5 CYSTA   1      61.978  60.488  93.153  1.00  0.00           C
ATOM    131  CX6 CYSTA   1      61.568  61.308  91.914  1.00  0.00           C
ATOM    134  CX7 CYSTA   1      61.858  62.808  92.094  1.00  0.00           C
ATOM    137  CX8 CYSTA   1      62.198  63.588  90.804  1.00  0.00           C
ATOM    140  CX9 CYSTA   1      61.108  63.528  89.784  1.00  0.00           C
ATOM    142 0CX1 CYSTA   1      61.098  64.098  88.564  1.00  0.00           C
ATOM    144 1CX1 CYSTA   1      62.158  64.958  87.924  1.00  0.00           C
ATOM    147 2CX1 CYSTA   1      62.128  64.908  86.373  1.00  0.00           C
ATOM    150 3CX1 CYSTA   1      62.698  66.168  85.684  1.00  0.00           C
ATOM    153 4CX1 CYSTA   1      63.938  65.988  84.793  1.00  0.00           C
ATOM    156 5CX1 CYSTA   1      63.818  66.378  83.304  1.00  0.00           C
ATOM    159 6CX1 CYSTA   1      65.088  65.938  82.544  1.00  0.00           C
ATOM    162 7CX1 CYSTA   1      64.888  65.688  81.043  1.00  0.00           C
ATOM    165 8CX1 CYSTA   1      66.178  65.248  80.344  1.00  0.00           C
ATOM    169  N   ASP A   2      62.548  54.348  91.893  1.00  0.00           N
ATOM    171  CA  ASP A   2      61.898  55.098  90.833  1.00  0.00           C
ATOM    173  CB  ASP A   2      61.748  54.168  89.594  1.00  0.00           C
ATOM    176  CG  ASP A   2      60.418  54.328  88.873  1.00  0.00           C
ATOM    177  OD1 ASP A   2      60.118  53.418  88.064  1.00  0.00           O
ATOM    178  OD2 ASP A   2      59.678  55.308  89.154  1.00  0.00           O
ATOM    179  C   ASP A   2      62.408  56.508  90.494  1.00  0.00           C
ATOM    180  O   ASP A   2      63.298  57.088  91.123  1.00  0.00           O
ATOM    181  N   ARG A   3      61.768  57.158  89.513  1.00  0.00           N
ATOM    183  CA  ARG A   3      61.718  58.608  89.424  1.00  0.00           C
ATOM    185  CB  ARG A   3      60.298  59.068  88.983  1.00  0.00           C
ATOM    188  CG  ARG A   3      60.118  60.448  88.314  1.00  0.00           C
ATOM    191  CD  ARG A   3      58.728  61.028  88.573  1.00  0.00           C
ATOM    194  NE  ARG A   3      58.348  62.008  87.513  1.00  0.00           N
ATOM    196  CZ  ARG A   3      57.098  62.408  87.293  1.00  0.00           C
ATOM    197  NH1 ARG A   3      56.818  63.068  86.184  1.00  0.00           N
ATOM    200  NH2 ARG A   3      56.118  62.188  88.143  1.00  0.00           N
ATOM    203  C   ARG A   3      62.938  59.348  88.844  1.00  0.00           C
ATOM    204  O   ARG A   3      62.888  60.068  87.854  1.00  0.00           O
ATOM    205  N   THR A   4      64.058  59.278  89.594  1.00  0.00           N
ATOM    207  CA  THR A   4      65.048  60.358  89.723  1.00  0.00           C
ATOM    209  CB  THR A   4      65.738  60.458  91.104  1.00  0.00           C
ATOM    211  OG1 THR A   4      65.398  59.408  92.013  1.00  0.00           O
ATOM    213  CG2 THR A   4      65.358  61.778  91.774  1.00  0.00           C
ATOM    217  C   THR A   4      66.098  60.468  88.623  1.00  0.00           C
ATOM    218  O   THR A   4      67.298  60.558  88.853  1.00  0.00           O
ATOM    219  N   GLU A   5      65.638  60.658  87.394  1.00  0.00           N
ATOM    221  CA  GLU A   5      66.358  61.428  86.414  1.00  0.00           C
ATOM    223  CB  GLU A   5      66.798  60.568  85.204  1.00  0.00           C
ATOM    226  CG  GLU A   5      67.928  59.568  85.553  1.00  0.00           C
ATOM    229  CD  GLU A   5      67.448  58.138  85.804  1.00  0.00           C
ATOM    230  OE1 GLU A   5      68.318  57.268  86.084  1.00  0.00           O
ATOM    231  OE2 GLU A   5      66.228  57.888  85.693  1.00  0.00           O
ATOM    232  C   GLU A   5      65.448  62.568  86.004  1.00  0.00           C
ATOM    233  O   GLU A   5      64.368  62.368  85.454  1.00  0.00           O
ATOM    234  N   VAL A   6      65.738  63.848  86.303  1.00  0.00           N
ATOM    236  CA  VAL A   6      66.998  64.538  86.524  1.00  0.00           C
ATOM    238  CB  VAL A   6      67.688  64.998  85.223  1.00  0.00           C
ATOM    240  CG1 VAL A   6      69.068  65.628  85.503  1.00  0.00           C
ATOM    244  CG2 VAL A   6      67.888  63.838  84.233  1.00  0.00           C
ATOM    248  C   VAL A   6      66.648  65.758  87.373  1.00  0.00           C
ATOM    249  O   VAL A   6      66.818  66.908  86.994  1.00  0.00           O
ATOM    250  N   THR A   7      66.088  65.508  88.573  1.00  0.00           N
ATOM    252  CA  THR A   7      66.058  66.458  89.683  1.00  0.00           C
ATOM    254  CB  THR A   7      67.398  66.548  90.414  1.00  0.00           C
ATOM    256  OG1 THR A   7      67.888  65.228  90.634  1.00  0.00           O
ATOM    258  CG2 THR A   7      67.278  67.178  91.794  1.00  0.00           C
ATOM    262  C   THR A   7      65.518  67.858  89.424  1.00  0.00           C
ATOM    263  O   THR A   7      66.218  68.858  89.484  1.00  0.00           O
ATOM    264  N   LEU A   8      64.188  67.978  89.224  1.00  0.00           N
ATOM    266  CA  LEU A   8      63.508  69.188  89.624  1.00  0.00           C
ATOM    268  CB  LEU A   8      62.978  70.128  88.483  1.00  0.00           C
ATOM    271  CG  LEU A   8      62.508  69.498  87.164  1.00  0.00           C
ATOM    273  CD1 LEU A   8      62.378  70.558  86.053  1.00  0.00           C
ATOM    277  CD2 LEU A   8      61.158  68.768  87.274  1.00  0.00           C
ATOM    281  C   LEU A   8      62.458  68.868  90.674  1.00  0.00           C
ATOM    282  O   LEU A   8      61.398  68.318  90.433  1.00  0.00           O
ATOM    283  N   SER A   9      62.768  69.288  91.914  1.00  0.00           N
ATOM    285  CA  SER A   9      61.798  69.868  92.804  1.00  0.00           C
ATOM    287  CB  SER A   9      61.618  69.068  94.113  1.00  0.00           C
ATOM    290  OG  SER A   9      60.898  67.848  93.924  1.00  0.00           O
ATOM    292  C   SER A   9      62.408  71.208  93.143  1.00  0.00           C
ATOM    293  O   SER A   9      63.338  71.298  93.944  1.00  0.00           O
ATOM    294  N   PHE A  10      61.928  72.318  92.544  1.00  0.00           N
ATOM    296  CA  PHE A  10      62.358  73.648  92.954  1.00  0.00           C
ATOM    298  CB  PHE A  10      62.158  74.768  91.884  1.00  0.00           C
ATOM    301  CG  PHE A  10      62.898  74.578  90.584  1.00  0.00           C
ATOM    302  CD1 PHE A  10      62.448  73.638  89.644  1.00  0.00           C
ATOM    304  CE1 PHE A  10      63.018  73.578  88.364  1.00  0.00           C
ATOM    306  CZ  PHE A  10      64.058  74.458  88.024  1.00  0.00           C
ATOM    308  CD2 PHE A  10      63.918  75.468  90.214  1.00  0.00           C
ATOM    310  CE2 PHE A  10      64.498  75.408  88.944  1.00  0.00           C
ATOM    312  C   PHE A  10      61.468  74.098  94.084  1.00  0.00           C
ATOM    313  O   PHE A  10      61.798  75.048  94.793  1.00  0.00           O
ATOM    314  N   THR A  11      60.278  73.478  94.164  1.00  0.00           N
ATOM    316  CA  THR A  11      59.008  74.178  94.194  1.00  0.00           C
ATOM    318  CB  THR A  11      57.808  73.238  94.004  1.00  0.00           C
ATOM    320  OG1 THR A  11      58.238  71.888  93.803  1.00  0.00           O
ATOM    322  CG2 THR A  11      57.038  73.628  92.733  1.00  0.00           C
ATOM    326  C   THR A  11      58.868  75.098  95.404  1.00  0.00           C
ATOM    327  O   THR A  11      59.278  74.748  96.514  1.00  0.00           O
ATOM    328  N   PRO A  12      58.348  76.318  95.233  1.00  0.00           N
ATOM    329  CD  PRO A  12      58.188  77.018  93.964  1.00  0.00           C
ATOM    332  CA  PRO A  12      57.878  77.128  96.344  1.00  0.00           C
ATOM    334  CB  PRO A  12      57.388  78.428  95.693  1.00  0.00           C
ATOM    337  CG  PRO A  12      58.148  78.488  94.364  1.00  0.00           C
ATOM    340  C   PRO A  12      56.798  76.388  97.094  1.00  0.00           C
ATOM    341  O   PRO A  12      55.908  75.838  96.454  1.00  0.00           O
ATOM    342  N   GLU A  13      56.848  76.328  98.433  1.00  0.00           N
ATOM    344  CA  GLU A  13      55.858  75.608  99.194  1.00  0.00           C
ATOM    346  CB  GLU A  13      56.518  75.058 100.483  1.00  0.00           C
ATOM    349  CG  GLU A  13      55.888  73.758 101.014  1.00  0.00           C
ATOM    352  CD  GLU A  13      55.948  72.668  99.963  1.00  0.00           C
ATOM    353  OE1 GLU A  13      54.898  72.488  99.274  1.00  0.00           O
ATOM    354  OE2 GLU A  13      56.988  71.988  99.834  1.00  0.00           O
ATOM    355  C   GLU A  13      54.758  76.598  99.474  1.00  0.00           C
ATOM    356  O   GLU A  13      54.868  77.468 100.334  1.00  0.00           O
ATOM    357  N   MET A  14      53.698  76.558  98.644  1.00  0.00           N
ATOM    359  CA  MET A  14      52.868  77.708  98.354  1.00  0.00           C
ATOM    361  CB  MET A  14      53.658  78.688  97.414  1.00  0.00           C
ATOM    364  CG  MET A  14      53.338  78.738  95.894  1.00  0.00           C
ATOM    367  SD  MET A  14      53.638  77.228  94.904  1.00  0.00           S
ATOM    368  CE  MET A  14      51.988  77.068  94.154  1.00  0.00           C
ATOM    372  C   MET A  14      51.588  77.138  97.754  1.00  0.00           C
ATOM    373  O   MET A  14      51.558  75.958  97.404  1.00  0.00           O
ATOM    374  N   ALA A  15      50.458  77.858  97.634  1.00  0.00           N
ATOM    376  CA  ALA A  15      50.308  79.298  97.564  1.00  0.00           C
ATOM    378  CB  ALA A  15      49.718  79.718  96.204  1.00  0.00           C
ATOM    382  C   ALA A  15      49.328  79.798  98.604  1.00  0.00           C
ATOM    383  O   ALA A  15      48.138  79.488  98.534  1.00  0.00           O
ATOM    384  N   SER A  16      49.788  80.628  99.554  1.00  0.00           N
ATOM    386  CA  SER A  16      48.908  80.988 100.653  1.00  0.00           C
ATOM    388  CB  SER A  16      49.058  79.988 101.834  1.00  0.00           C
ATOM    391  OG  SER A  16      48.448  78.718 101.534  1.00  0.00           O
ATOM    393  C   SER A  16      49.048  82.428 101.113  1.00  0.00           C
ATOM    394  O   SER A  16      48.458  82.838 102.104  1.00  0.00           O
ATOM    395  N   PHE A  17      49.758  83.298 100.373  1.00  0.00           N
ATOM    397  CA  PHE A  17      50.278  84.528 100.944  1.00  0.00           C
ATOM    399  CB  PHE A  17      51.588  84.938 100.223  1.00  0.00           C
ATOM    402  CG  PHE A  17      51.468  85.188  98.733  1.00  0.00           C
ATOM    403  CD1 PHE A  17      51.318  86.508  98.263  1.00  0.00           C
ATOM    405  CE1 PHE A  17      51.478  86.818  96.903  1.00  0.00           C
ATOM    407  CZ  PHE A  17      51.798  85.808  96.004  1.00  0.00           C
ATOM    409  CD2 PHE A  17      51.788  84.178  97.793  1.00  0.00           C
ATOM    411  CE2 PHE A  17      51.948  84.488  96.444  1.00  0.00           C
ATOM    413  C   PHE A  17      49.298  85.718 101.104  1.00  0.00           C
ATOM    414  O   PHE A  17      49.558  86.828 100.634  1.00  0.00           O
ATOM    415  N   SER A  18      48.168  85.548 101.803  1.00  0.00           N
ATOM    417  CA  SER A  18      47.188  86.618 102.043  1.00  0.00           C
ATOM    419  CB  SER A  18      45.898  86.418 101.184  1.00  0.00           C
ATOM    422  OG  SER A  18      44.878  87.408 101.364  1.00  0.00           O
ATOM    424  C   SER A  18      46.758  86.698 103.504  1.00  0.00           C
ATOM    425  O   SER A  18      46.248  87.718 103.954  1.00  0.00           O
ATOM    426  N   ASN A  19      46.948  85.638 104.314  1.00  0.00           N
ATOM    428  CA  ASN A  19      46.668  85.738 105.744  1.00  0.00           C
ATOM    430  CB  ASN A  19      45.758  84.548 106.213  1.00  0.00           C
ATOM    433  CG  ASN A  19      45.548  84.238 107.704  1.00  0.00           C
ATOM    434  OD1 ASN A  19      44.398  84.088 108.134  1.00  0.00           O
ATOM    435  ND2 ASN A  19      46.638  84.078 108.483  1.00  0.00           N
ATOM    438  C   ASN A  19      47.988  85.918 106.493  1.00  0.00           C
ATOM    439  O   ASN A  19      48.658  84.978 106.864  1.00  0.00           O
ATOM    440  N   GLU A  20      48.358  87.168 106.794  1.00  0.00           N
ATOM    442  CA  GLU A  20      49.118  87.528 107.983  1.00  0.00           C
ATOM    444  CB  GLU A  20      48.598  86.778 109.244  1.00  0.00           C
ATOM    447  CG  GLU A  20      48.758  87.568 110.564  1.00  0.00           C
ATOM    450  CD  GLU A  20      47.978  87.028 111.774  1.00  0.00           C
ATOM    451  OE1 GLU A  20      48.048  87.678 112.854  1.00  0.00           O
ATOM    452  OE2 GLU A  20      47.318  85.958 111.683  1.00  0.00           O
ATOM    453  C   GLU A  20      50.628  87.448 107.723  1.00  0.00           C
ATOM    454  O   GLU A  20      51.428  87.878 108.553  1.00  0.00           O
ATOM    455  N   PHE A  21      50.998  87.038 106.483  1.00  0.00           N
ATOM    457  CA  PHE A  21      52.318  86.938 105.903  1.00  0.00           C
ATOM    459  CB  PHE A  21      53.048  88.278 105.604  1.00  0.00           C
ATOM    462  CG  PHE A  21      52.498  88.988 104.384  1.00  0.00           C
ATOM    463  CD1 PHE A  21      52.368  90.388 104.403  1.00  0.00           C
ATOM    465  CE1 PHE A  21      52.008  91.088 103.254  1.00  0.00           C
ATOM    467  CZ  PHE A  21      51.748  90.398 102.064  1.00  0.00           C
ATOM    469  CD2 PHE A  21      52.218  88.308 103.184  1.00  0.00           C
ATOM    471  CE2 PHE A  21      51.828  89.008 102.033  1.00  0.00           C
ATOM    473  C   PHE A  21      53.248  85.888 106.473  1.00  0.00           C
ATOM    474  O   PHE A  21      54.268  86.198 107.083  1.00  0.00           O
ATOM    475  N   ASP A  22      52.878  84.648 106.144  1.00  0.00           N
ATOM    477  CA  ASP A  22      53.328  83.338 106.564  1.00  0.00           C
ATOM    479  CB  ASP A  22      54.348  83.258 107.733  1.00  0.00           C
ATOM    482  CG  ASP A  22      53.618  83.478 109.054  1.00  0.00           C
ATOM    483  OD1 ASP A  22      52.638  84.268 109.123  1.00  0.00           O
ATOM    484  OD2 ASP A  22      54.078  82.878 110.064  1.00  0.00           O
ATOM    485  C   ASP A  22      53.418  82.488 105.284  1.00  0.00           C
ATOM    486  O   ASP A  22      53.638  83.088 104.244  1.00  0.00           O
ATOM    487  N   PHE A  23      53.088  81.138 105.334  1.00  0.00           N
ATOM    489  CA  PHE A  23      52.628  80.208 104.253  1.00  0.00           C
ATOM    491  CB  PHE A  23      53.998  79.748 103.584  1.00  0.00           C
ATOM    494  CG  PHE A  23      54.928  80.888 103.114  1.00  0.00           C
ATOM    495  CD1 PHE A  23      54.668  81.568 101.914  1.00  0.00           C
ATOM    497  CE1 PHE A  23      55.408  82.688 101.534  1.00  0.00           C
ATOM    499  CZ  PHE A  23      56.478  83.128 102.323  1.00  0.00           C
ATOM    501  CD2 PHE A  23      56.028  81.338 103.884  1.00  0.00           C
ATOM    503  CE2 PHE A  23      56.808  82.438 103.494  1.00  0.00           C
ATOM    505  C   PHE A  23      51.638  78.908 104.674  1.00  0.00           C
ATOM    506  O   PHE A  23      52.268  77.978 105.164  1.00  0.00           O
ATOM    507  N   ASP A  24      50.168  78.798 104.543  1.00  0.00           N
ATOM    509  CA  ASP A  24      49.088  77.598 104.533  1.00  0.00           C
ATOM    511  CB  ASP A  24      49.938  76.288 104.533  1.00  0.00           C
ATOM    514  CG  ASP A  24      50.558  75.928 103.204  1.00  0.00           C
ATOM    515  OD1 ASP A  24      51.588  75.178 103.244  1.00  0.00           O
ATOM    516  OD2 ASP A  24      49.948  76.238 102.153  1.00  0.00           O
ATOM    517  C   ASP A  24      47.768  77.108 105.534  1.00  0.00           C
ATOM    518  O   ASP A  24      48.378  76.618 106.493  1.00  0.00           O
ATOM    519  N   PRO A  25      46.258  76.928 105.844  1.00  0.00           N
ATOM    520  CD  PRO A  25      46.128  76.218 107.144  1.00  0.00           C
ATOM    523  CA  PRO A  25      44.768  77.128 105.254  1.00  0.00           C
ATOM    525  CB  PRO A  25      44.338  77.628 106.664  1.00  0.00           C
ATOM    528  CG  PRO A  25      44.748  76.538 107.653  1.00  0.00           C
ATOM    531  C   PRO A  25      43.268  76.298 105.284  1.00  0.00           C
ATOM    532  O   PRO A  25      43.308  75.078 105.394  1.00  0.00           O
ATOM    533  N   LEU A  26      41.938  76.878 105.223  1.00  0.00           N
ATOM    535  CA  LEU A  26      40.558  76.448 105.854  1.00  0.00           C
ATOM    537  CB  LEU A  26      40.138  77.598 106.873  1.00  0.00           C
ATOM    540  CG  LEU A  26      38.678  77.728 107.454  1.00  0.00           C
ATOM    542  CD1 LEU A  26      38.698  78.528 108.763  1.00  0.00           C
ATOM    546  CD2 LEU A  26      37.618  78.438 106.584  1.00  0.00           C
ATOM    550  C   LEU A  26      39.128  76.128 105.123  1.00  0.00           C
ATOM    551  O   LEU A  26      38.808  76.758 104.123  1.00  0.00           O
ATOM    552  N   ARG A  27      38.178  75.208 105.634  1.00  0.00           N
ATOM    554  CA  ARG A  27      36.828  74.778 105.074  1.00  0.00           C
ATOM    556  CB  ARG A  27      36.788  73.218 104.873  1.00  0.00           C
ATOM    559  CG  ARG A  27      37.438  72.638 103.613  1.00  0.00           C
ATOM    562  CD  ARG A  27      37.158  71.128 103.494  1.00  0.00           C
ATOM    565  NE  ARG A  27      35.818  70.988 102.814  1.00  0.00           N
ATOM    567  CZ  ARG A  27      35.638  70.508 101.594  1.00  0.00           C
ATOM    568  NH1 ARG A  27      36.628  70.248 100.783  1.00  0.00           N
ATOM    571  NH2 ARG A  27      34.418  70.378 101.123  1.00  0.00           N
ATOM    574  C   ARG A  27      35.438  75.058 105.793  1.00  0.00           C
ATOM    575  O   ARG A  27      35.388  75.638 106.873  1.00  0.00           O
ATOM    576  N   GLY A  28      34.258  74.598 105.184  1.00  0.00           N
ATOM    578  CA  GLY A  28      32.898  74.378 105.783  1.00  0.00           C
ATOM    581  C   GLY A  28      32.028  73.228 105.164  1.00  0.00           C
ATOM    582  O   GLY A  28      32.498  72.568 104.233  1.00  0.00           O
ATOM    583  N   PRO A  29      30.778  72.908 105.623  1.00  0.00           N
ATOM    584  CD  PRO A  29      30.138  73.588 106.744  1.00  0.00           C
ATOM    587  CA  PRO A  29      30.068  71.638 105.344  1.00  0.00           C
ATOM    589  CB  PRO A  29      28.888  71.588 106.353  1.00  0.00           C
ATOM    592  CG  PRO A  29      29.318  72.518 107.474  1.00  0.00           C
ATOM    595  C   PRO A  29      29.458  71.378 103.983  1.00  0.00           C
ATOM    596  O   PRO A  29      29.548  70.248 103.514  1.00  0.00           O
ATOM    597  N   VAL A  30      28.718  72.328 103.364  1.00  0.00           N
ATOM    599  CA  VAL A  30      27.868  72.098 102.174  1.00  0.00           C
ATOM    601  CB  VAL A  30      26.968  73.288 101.823  1.00  0.00           C
ATOM    603  CG1 VAL A  30      25.628  73.188 102.553  1.00  0.00           C
ATOM    607  CG2 VAL A  30      27.668  74.598 102.183  1.00  0.00           C
ATOM    611  C   VAL A  30      28.608  71.658 100.924  1.00  0.00           C
ATOM    612  O   VAL A  30      27.998  71.308  99.914  1.00  0.00           O
ATOM    613  N   LYS A  31      29.938  71.628 101.014  1.00  0.00           N
ATOM    615  CA  LYS A  31      30.938  71.318 100.034  1.00  0.00           C
ATOM    617  CB  LYS A  31      30.588  70.318  98.894  1.00  0.00           C
ATOM    620  CG  LYS A  31      30.488  68.838  99.323  1.00  0.00           C
ATOM    623  CD  LYS A  31      29.088  68.428  99.814  1.00  0.00           C
ATOM    626  CE  LYS A  31      28.818  66.908  99.854  1.00  0.00           C
ATOM    629  NZ  LYS A  31      28.478  66.448 101.213  1.00  0.00           N
ATOM    633  C   LYS A  31      31.558  72.598  99.543  1.00  0.00           C
ATOM    634  O   LYS A  31      32.588  72.578  98.873  1.00  0.00           O
ATOM    635  N   ASP A  32      31.018  73.728 100.024  1.00  0.00           N
ATOM    637  CA  ASP A  32      31.628  75.028  99.943  1.00  0.00           C
ATOM    639  CB  ASP A  32      30.688  76.158 100.394  1.00  0.00           C
ATOM    642  CG  ASP A  32      29.438  76.148  99.554  1.00  0.00           C
ATOM    643  OD1 ASP A  32      29.478  75.608  98.414  1.00  0.00           O
ATOM    644  OD2 ASP A  32      28.438  76.748 100.013  1.00  0.00           O
ATOM    645  C   ASP A  32      32.918  75.048 100.713  1.00  0.00           C
ATOM    646  O   ASP A  32      33.048  74.548 101.834  1.00  0.00           O
ATOM    647  N   PHE A  33      33.918  75.628 100.064  1.00  0.00           N
ATOM    649  CA  PHE A  33      35.228  75.838 100.584  1.00  0.00           C
ATOM    651  CB  PHE A  33      36.198  75.018  99.704  1.00  0.00           C
ATOM    654  CG  PHE A  33      37.618  74.898 100.174  1.00  0.00           C
ATOM    655  CD1 PHE A  33      38.068  75.178 101.473  1.00  0.00           C
ATOM    657  CE1 PHE A  33      39.408  74.968 101.823  1.00  0.00           C
ATOM    659  CZ  PHE A  33      40.328  74.558 100.874  1.00  0.00           C
ATOM    661  CD2 PHE A  33      38.558  74.438  99.233  1.00  0.00           C
ATOM    663  CE2 PHE A  33      39.908  74.298  99.574  1.00  0.00           C
ATOM    665  C   PHE A  33      35.338  77.318 100.363  1.00  0.00           C
ATOM    666  O   PHE A  33      34.778  77.838  99.403  1.00  0.00           O
ATOM    667  N   THR A  34      35.998  78.058 101.254  1.00  0.00           N
ATOM    669  CA  THR A  34      36.218  79.488 101.064  1.00  0.00           C
ATOM    671  CB  THR A  34      35.638  80.398 102.144  1.00  0.00           C
ATOM    673  OG1 THR A  34      36.058  80.058 103.454  1.00  0.00           O
ATOM    675  CG2 THR A  34      34.098  80.298 102.114  1.00  0.00           C
ATOM    679  C   THR A  34      37.708  79.618 101.004  1.00  0.00           C
ATOM    680  O   THR A  34      38.418  78.788 101.554  1.00  0.00           O
ATOM    681  N   GLN A  35      38.238  80.568 100.214  1.00  0.00           N
ATOM    683  CA  GLN A  35      39.668  80.668 100.004  1.00  0.00           C
ATOM    685  CB  GLN A  35      40.008  81.108  98.553  1.00  0.00           C
ATOM    688  CG  GLN A  35      39.398  80.128  97.513  1.00  0.00           C
ATOM    691  CD  GLN A  35      39.448  80.658  96.084  1.00  0.00           C
ATOM    692  OE1 GLN A  35      39.278  81.838  95.814  1.00  0.00           O
ATOM    693  NE2 GLN A  35      39.578  79.718  95.123  1.00  0.00           N
ATOM    696  C   GLN A  35      40.268  81.548 101.094  1.00  0.00           C
ATOM    697  O   GLN A  35      40.028  82.758 101.213  1.00  0.00           O
ATOM    698  N   THR A  36      40.988  80.888 102.004  1.00  0.00           N
ATOM    700  CA  THR A  36      41.708  81.438 103.114  1.00  0.00           C
ATOM    702  CB  THR A  36      40.838  81.788 104.314  1.00  0.00           C
ATOM    704  OG1 THR A  36      41.588  82.028 105.513  1.00  0.00           O
ATOM    706  CG2 THR A  36      39.868  80.638 104.583  1.00  0.00           C
ATOM    710  C   THR A  36      42.788  80.448 103.454  1.00  0.00           C
ATOM    711  O   THR A  36      42.628  79.238 103.374  1.00  0.00           O
ATOM    712  N   LEU A  37      43.958  80.958 103.794  1.00  0.00           N
ATOM    714  CA  LEU A  37      45.188  80.308 103.444  1.00  0.00           C
ATOM    716  CB  LEU A  37      45.488  80.378 101.893  1.00  0.00           C
ATOM    719  CG  LEU A  37      44.858  81.508 101.004  1.00  0.00           C
ATOM    721  CD1 LEU A  37      45.528  82.858 101.204  1.00  0.00           C
ATOM    725  CD2 LEU A  37      44.938  81.228  99.494  1.00  0.00           C
ATOM    729  C   LEU A  37      46.218  80.908 104.403  1.00  0.00           C
ATOM    730  O   LEU A  37      46.658  82.038 104.224  1.00  0.00           O
ATOM    731  N   MET A  38      46.478  80.228 105.544  1.00  0.00           N
ATOM    733  CA  MET A  38      46.958  80.838 106.794  1.00  0.00           C
ATOM    735  CB  MET A  38      46.118  80.508 108.064  1.00  0.00           C
ATOM    738  CG  MET A  38      46.788  80.778 109.443  1.00  0.00           C
ATOM    741  SD  MET A  38      45.738  80.548 110.914  1.00  0.00           S
ATOM    742  CE  MET A  38      45.298  78.838 110.494  1.00  0.00           C
ATOM    746  C   MET A  38      48.328  80.398 107.134  1.00  0.00           C
ATOM    747  O   MET A  38      48.728  79.248 107.033  1.00  0.00           O
ATOM    748  N   ASP A  39      49.168  81.298 107.564  1.00  0.00           N
ATOM    750  CA  ASP A  39      50.418  81.308 106.914  1.00  0.00           C
ATOM    752  CB  ASP A  39      50.248  82.678 106.193  1.00  0.00           C
ATOM    755  CG  ASP A  39      50.468  82.708 104.694  1.00  0.00           C
ATOM    756  OD1 ASP A  39      50.228  81.668 104.034  1.00  0.00           O
ATOM    757  OD2 ASP A  39      50.748  83.828 104.204  1.00  0.00           O
ATOM    758  C   ASP A  39      51.458  80.928 108.013  1.00  0.00           C
ATOM    759  O   ASP A  39      51.438  81.498 109.094  1.00  0.00           O
ATOM    760  N   GLU A  40      52.338  79.908 107.793  1.00  0.00           N
ATOM    762  CA  GLU A  40      53.518  79.618 108.623  1.00  0.00           C
ATOM    764  CB  GLU A  40      53.438  78.198 109.274  1.00  0.00           C
ATOM    767  CG  GLU A  40      52.188  77.918 110.144  1.00  0.00           C
ATOM    770  CD  GLU A  40      52.098  76.458 110.614  1.00  0.00           C
ATOM    771  OE1 GLU A  40      53.028  75.638 110.383  1.00  0.00           O
ATOM    772  OE2 GLU A  40      51.048  76.128 111.224  1.00  0.00           O
ATOM    773  C   GLU A  40      54.848  79.588 107.834  1.00  0.00           C
ATOM    774  O   GLU A  40      54.918  79.108 106.704  1.00  0.00           O
ATOM    775  N   GLN A  41      55.978  80.048 108.433  1.00  0.00           N
ATOM    777  CA  GLN A  41      57.328  79.708 107.964  1.00  0.00           C
ATOM    779  CB  GLN A  41      58.158  80.928 107.474  1.00  0.00           C
ATOM    782  CG  GLN A  41      58.708  81.848 108.594  1.00  0.00           C
ATOM    785  CD  GLN A  41      59.868  82.718 108.104  1.00  0.00           C
ATOM    786  OE1 GLN A  41      60.298  82.688 106.954  1.00  0.00           O
ATOM    787  NE2 GLN A  41      60.408  83.508 109.054  1.00  0.00           N
ATOM    790  C   GLN A  41      58.088  78.978 109.043  1.00  0.00           C
ATOM    791  O   GLN A  41      57.558  78.658 110.103  1.00  0.00           O
ATOM    792  N   GLY A  42      59.378  78.628 108.774  1.00  0.00           N
ATOM    794  CA  GLY A  42      60.268  77.988 109.744  1.00  0.00           C
ATOM    797  C   GLY A  42      61.418  78.828 110.243  1.00  0.00           C
ATOM    798  O   GLY A  42      62.048  79.598 109.513  1.00  0.00           O
ATOM    799  N   GLU A  43      61.728  78.628 111.534  1.00  0.00           N
ATOM    801  CA  GLU A  43      62.738  79.358 112.274  1.00  0.00           C
ATOM    803  CB  GLU A  43      62.088  80.248 113.364  1.00  0.00           C
ATOM    806  CG  GLU A  43      61.218  81.378 112.764  1.00  0.00           C
ATOM    809  CD  GLU A  43      59.758  81.018 112.504  1.00  0.00           C
ATOM    810  OE1 GLU A  43      59.268  79.948 112.983  1.00  0.00           O
ATOM    811  OE2 GLU A  43      59.118  81.858 111.834  1.00  0.00           O
ATOM    812  C   GLU A  43      63.678  78.398 112.964  1.00  0.00           C
ATOM    813  O   GLU A  43      63.268  77.548 113.754  1.00  0.00           O
ATOM    814  N   VAL A  44      65.008  78.508 112.733  1.00  0.00           N
ATOM    816  CA  VAL A  44      65.958  77.718 113.514  1.00  0.00           C
ATOM    818  CB  VAL A  44      66.478  76.448 112.824  1.00  0.00           C
ATOM    820  CG1 VAL A  44      65.288  75.528 112.463  1.00  0.00           C
ATOM    824  CG2 VAL A  44      67.338  76.768 111.594  1.00  0.00           C
ATOM    828  C   VAL A  44      67.118  78.588 113.924  1.00  0.00           C
ATOM    829  O   VAL A  44      67.328  79.688 113.403  1.00  0.00           O
ATOM    830  N   THR A  45      67.908  78.098 114.904  1.00  0.00           N
ATOM    832  CA  THR A  45      69.038  78.798 115.474  1.00  0.00           C
ATOM    834  CB  THR A  45      68.998  78.838 117.004  1.00  0.00           C
ATOM    836  OG1 THR A  45      67.808  79.448 117.463  1.00  0.00           O
ATOM    838  CG2 THR A  45      70.138  79.668 117.564  1.00  0.00           C
ATOM    842  C   THR A  45      70.298  78.028 115.103  1.00  0.00           C
ATOM    843  O   THR A  45      70.448  76.838 115.324  1.00  0.00           O
ATOM    844  N   LYS A  46      71.298  78.688 114.513  1.00  0.00           N
ATOM    846  CA  LYS A  46      72.508  77.978 114.144  1.00  0.00           C
ATOM    848  CB  LYS A  46      72.808  78.168 112.644  1.00  0.00           C
ATOM    851  CG  LYS A  46      71.888  77.308 111.753  1.00  0.00           C
ATOM    854  CD  LYS A  46      72.168  77.548 110.264  1.00  0.00           C
ATOM    857  CE  LYS A  46      71.588  76.528 109.284  1.00  0.00           C
ATOM    860  NZ  LYS A  46      72.398  75.308 109.314  1.00  0.00           N
ATOM    864  C   LYS A  46      73.698  78.298 115.024  1.00  0.00           C
ATOM    865  O   LYS A  46      73.838  79.398 115.544  1.00  0.00           O
ATOM    866  N   ARG A  47      74.628  77.348 115.194  1.00  0.00           N
ATOM    868  CA  ARG A  47      75.978  77.638 115.594  1.00  0.00           C
ATOM    870  CB  ARG A  47      76.518  76.708 116.733  1.00  0.00           C
ATOM    873  CG  ARG A  47      75.638  76.698 118.003  1.00  0.00           C
ATOM    876  CD  ARG A  47      76.108  75.788 119.164  1.00  0.00           C
ATOM    879  NE  ARG A  47      75.888  74.338 118.824  1.00  0.00           N
ATOM    881  CZ  ARG A  47      76.798  73.488 118.364  1.00  0.00           C
ATOM    882  NH1 ARG A  47      78.068  73.798 118.224  1.00  0.00           N
ATOM    885  NH2 ARG A  47      76.438  72.258 118.024  1.00  0.00           N
ATOM    888  C   ARG A  47      76.798  77.498 114.323  1.00  0.00           C
ATOM    889  O   ARG A  47      76.608  76.568 113.553  1.00  0.00           O
ATOM    890  N   VAL A  48      77.688  78.468 114.054  1.00  0.00           N
ATOM    892  CA  VAL A  48      78.558  78.418 112.904  1.00  0.00           C
ATOM    894  CB  VAL A  48      78.248  79.508 111.873  1.00  0.00           C
ATOM    896  CG1 VAL A  48      79.108  79.298 110.614  1.00  0.00           C
ATOM    900  CG2 VAL A  48      76.748  79.468 111.483  1.00  0.00           C
ATOM    904  C   VAL A  48      79.968  78.548 113.454  1.00  0.00           C
ATOM    905  O   VAL A  48      80.258  79.408 114.284  1.00  0.00           O
ATOM    906  N   SER A  49      80.878  77.668 113.024  1.00  0.00           N
ATOM    908  CA  SER A  49      82.278  77.658 113.394  1.00  0.00           C
ATOM    910  CB  SER A  49      82.698  76.478 114.303  1.00  0.00           C
ATOM    913  OG  SER A  49      84.048  76.638 114.793  1.00  0.00           O
ATOM    915  C   SER A  49      82.988  77.508 112.083  1.00  0.00           C
ATOM    916  O   SER A  49      82.568  76.738 111.233  1.00  0.00           O
ATOM    917  N   GLY A  50      84.048  78.288 111.864  1.00  0.00           N
ATOM    919  CA  GLY A  50      84.748  78.228 110.594  1.00  0.00           C
ATOM    922  C   GLY A  50      85.868  77.258 110.614  1.00  0.00           C
ATOM    923  O   GLY A  50      86.368  76.828 111.654  1.00  0.00           O
ATOM    924  N   THR A  51      86.358  76.948 109.414  1.00  0.00           N
ATOM    926  CA  THR A  51      87.638  76.278 109.263  1.00  0.00           C
ATOM    928  CB  THR A  51      87.668  75.258 108.143  1.00  0.00           C
ATOM    930  OG1 THR A  51      86.708  74.238 108.424  1.00  0.00           O
ATOM    932  CG2 THR A  51      89.058  74.618 108.123  1.00  0.00           C
ATOM    936  C   THR A  51      88.698  77.338 109.074  1.00  0.00           C
ATOM    937  O   THR A  51      88.608  78.198 108.184  1.00  0.00           O
ATOM    938  N   LEU A  52      89.718  77.348 109.954  1.00  0.00           N
ATOM    940  CA  LEU A  52      90.828  78.268 109.854  1.00  0.00           C
ATOM    942  CB  LEU A  52      91.708  78.318 111.123  1.00  0.00           C
ATOM    945  CG  LEU A  52      91.038  78.948 112.373  1.00  0.00           C
ATOM    947  CD1 LEU A  52      90.018  78.038 113.064  1.00  0.00           C
ATOM    951  CD2 LEU A  52      92.108  79.348 113.403  1.00  0.00           C
ATOM    955  C   LEU A  52      91.668  78.008 108.613  1.00  0.00           C
ATOM    956  O   LEU A  52      91.958  76.868 108.263  1.00  0.00           O
ATOM    957  N   SER A  53      92.078  79.068 107.883  1.00  0.00           N
ATOM    959  CA  SER A  53      93.118  78.948 106.864  1.00  0.00           C
ATOM    961  CB  SER A  53      93.298  80.248 106.024  1.00  0.00           C
ATOM    964  OG  SER A  53      92.058  80.628 105.424  1.00  0.00           O
ATOM    966  C   SER A  53      94.458  78.558 107.463  1.00  0.00           C
ATOM    967  O   SER A  53      94.768  78.928 108.594  1.00  0.00           O
ATOM    968  N   GLU A  54      95.258  77.778 106.724  1.00  0.00           N
ATOM    970  CA  GLU A  54      96.648  77.498 106.974  1.00  0.00           C
ATOM    972  CB  GLU A  54      97.198  76.528 105.903  1.00  0.00           C
ATOM    975  CG  GLU A  54      97.358  77.118 104.474  1.00  0.00           C
ATOM    978  CD  GLU A  54      96.048  77.498 103.784  1.00  0.00           C
ATOM    979  OE1 GLU A  54      95.158  76.618 103.664  1.00  0.00           O
ATOM    980  OE2 GLU A  54      95.908  78.648 103.314  1.00  0.00           O
ATOM    981  C   GLU A  54      97.568  78.718 107.094  1.00  0.00           C
ATOM    982  O   GLU A  54      97.288  79.838 106.664  1.00  0.00           O
ATOM    983  N   GLU A  55      98.728  78.518 107.754  1.00  0.00           N
ATOM    985  CA  GLU A  55      99.818  79.478 107.723  1.00  0.00           C
ATOM    987  CB  GLU A  55     100.778  79.318 108.924  1.00  0.00           C
ATOM    990  CG  GLU A  55     100.108  79.678 110.293  1.00  0.00           C
ATOM    993  CD  GLU A  55      99.358  78.548 110.983  1.00  0.00           C
ATOM    994  OE1 GLU A  55      99.268  77.448 110.373  1.00  0.00           O
ATOM    995  OE2 GLU A  55      98.968  78.718 112.174  1.00  0.00           O
ATOM    996  C   GLU A  55     100.518  79.548 106.364  1.00  0.00           C
ATOM    997  O   GLU A  55     100.838  78.538 105.744  1.00  0.00           O
ATOM    998  N   GLY A  56     100.758  80.778 105.864  1.00  0.00           N
ATOM   1000  CA  GLY A  56     101.248  81.028 104.524  1.00  0.00           C
ATOM   1003  C   GLY A  56     100.598  82.248 103.934  1.00  0.00           C
ATOM   1004  O   GLY A  56      99.848  82.968 104.583  1.00  0.00           O
ATOM   1005  N   CYS A  57     100.908  82.538 102.653  1.00  0.00           N
ATOM   1007  CA  CYS A  57     100.498  83.758 101.994  1.00  0.00           C
ATOM   1009  CB  CYS A  57     101.778  84.368 101.364  1.00  0.00           C
ATOM   1012  SG  CYS A  57     101.548  85.988 100.604  1.00  0.00           S
ATOM   1014  C   CYS A  57      99.438  83.468 100.933  1.00  0.00           C
ATOM   1015  O   CYS A  57      98.888  84.368 100.293  1.00  0.00           O
ATOM   1016  N   PHE A  58      99.128  82.178 100.724  1.00  0.00           N
ATOM   1018  CA  PHE A  58      98.298  81.718  99.634  1.00  0.00           C
ATOM   1020  CB  PHE A  58      99.148  81.348  98.384  1.00  0.00           C
ATOM   1023  CG  PHE A  58      99.798  82.558  97.784  1.00  0.00           C
ATOM   1024  CD1 PHE A  58     101.178  82.798  97.924  1.00  0.00           C
ATOM   1026  CE1 PHE A  58     101.778  83.898  97.303  1.00  0.00           C
ATOM   1028  CZ  PHE A  58     101.008  84.758  96.524  1.00  0.00           C
ATOM   1030  CD2 PHE A  58      99.028  83.458  97.033  1.00  0.00           C
ATOM   1032  CE2 PHE A  58      99.628  84.548  96.394  1.00  0.00           C
ATOM   1034  C   PHE A  58      97.538  80.468 100.013  1.00  0.00           C
ATOM   1035  O   PHE A  58      98.148  79.478 100.444  1.00  0.00           O
ATOM   1036  N   ASP A  59      96.208  80.478  99.793  1.00  0.00           N
ATOM   1038  CA  ASP A  59      95.288  79.398 100.114  1.00  0.00           C
ATOM   1040  CB  ASP A  59      93.888  79.678  99.513  1.00  0.00           C
ATOM   1043  CG  ASP A  59      93.288  80.958 100.024  1.00  0.00           C
ATOM   1044  OD1 ASP A  59      93.478  81.358 101.204  1.00  0.00           O
ATOM   1045  OD2 ASP A  59      92.518  81.548  99.214  1.00  0.00           O
ATOM   1046  C   ASP A  59      95.698  78.018  99.594  1.00  0.00           C
ATOM   1047  O   ASP A  59      95.978  77.828  98.414  1.00  0.00           O
ATOM   1048  N   SER A  60      95.698  76.988 100.474  1.00  0.00           N
ATOM   1050  CA  SER A  60      95.838  75.598 100.044  1.00  0.00           C
ATOM   1052  CB  SER A  60      95.988  74.578 101.184  1.00  0.00           C
ATOM   1055  OG  SER A  60      97.088  74.898 102.013  1.00  0.00           O
ATOM   1057  C   SER A  60      94.708  75.078  99.183  1.00  0.00           C
ATOM   1058  O   SER A  60      93.558  75.508  99.314  1.00  0.00           O
ATOM   1059  N   LEU A  61      94.978  74.098  98.304  1.00  0.00           N
ATOM   1061  CA  LEU A  61      93.918  73.448  97.534  1.00  0.00           C
ATOM   1063  CB  LEU A  61      94.388  73.058  96.134  1.00  0.00           C
ATOM   1066  CG  LEU A  61      94.898  74.238  95.314  1.00  0.00           C
ATOM   1068  CD1 LEU A  61      95.438  73.688  93.993  1.00  0.00           C
ATOM   1072  CD2 LEU A  61      93.828  75.318  95.083  1.00  0.00           C
ATOM   1076  C   LEU A  61      93.458  72.168  98.164  1.00  0.00           C
ATOM   1077  O   LEU A  61      92.418  71.638  97.793  1.00  0.00           O
ATOM   1078  N   GLU A  62      94.208  71.678  99.174  1.00  0.00           N
ATOM   1080  CA  GLU A  62      94.058  70.378  99.793  1.00  0.00           C
ATOM   1082  CB  GLU A  62      95.128  70.298 100.924  1.00  0.00           C
ATOM   1085  CG  GLU A  62      95.288  68.938 101.633  1.00  0.00           C
ATOM   1088  CD  GLU A  62      96.198  67.918 100.924  1.00  0.00           C
ATOM   1089  OE1 GLU A  62      96.528  68.098  99.733  1.00  0.00           O
ATOM   1090  OE2 GLU A  62      96.548  66.918 101.613  1.00  0.00           O
ATOM   1091  C   GLU A  62      92.638  70.118 100.293  1.00  0.00           C
ATOM   1092  O   GLU A  62      92.098  69.038 100.134  1.00  0.00           O
ATOM   1093  N   LEU A  63      91.948  71.168 100.793  1.00  0.00           N
ATOM   1095  CA  LEU A  63      90.558  71.128 101.233  1.00  0.00           C
ATOM   1097  CB  LEU A  63      90.138  72.488 101.854  1.00  0.00           C
ATOM   1100  CG  LEU A  63      90.938  73.088 103.024  1.00  0.00           C
ATOM   1102  CD1 LEU A  63      91.048  72.098 104.194  1.00  0.00           C
ATOM   1106  CD2 LEU A  63      92.298  73.698 102.653  1.00  0.00           C
ATOM   1110  C   LEU A  63      89.498  70.848 100.144  1.00  0.00           C
ATOM   1111  O   LEU A  63      88.348  70.558 100.454  1.00  0.00           O
ATOM   1112  N   LEU A  64      89.848  70.978  98.844  1.00  0.00           N
ATOM   1114  CA  LEU A  64      88.928  70.698  97.754  1.00  0.00           C
ATOM   1116  CB  LEU A  64      89.128  71.708  96.584  1.00  0.00           C
ATOM   1119  CG  LEU A  64      88.908  73.198  96.914  1.00  0.00           C
ATOM   1121  CD1 LEU A  64      89.358  74.058  95.734  1.00  0.00           C
ATOM   1125  CD2 LEU A  64      87.448  73.488  97.264  1.00  0.00           C
ATOM   1129  C   LEU A  64      89.168  69.318  97.134  1.00  0.00           C
ATOM   1130  O   LEU A  64      88.398  68.888  96.284  1.00  0.00           O
ATOM   1131  N   ASP A  65      90.268  68.638  97.534  1.00  0.00           N
ATOM   1133  CA  ASP A  65      90.778  67.418  96.954  1.00  0.00           C
ATOM   1135  CB  ASP A  65      92.308  67.608  96.704  1.00  0.00           C
ATOM   1138  CG  ASP A  65      92.888  66.568  95.754  1.00  0.00           C
ATOM   1139  OD1 ASP A  65      92.098  65.958  94.994  1.00  0.00           O
ATOM   1140  OD2 ASP A  65      94.148  66.478  95.693  1.00  0.00           O
ATOM   1141  C   ASP A  65      90.538  66.228  97.924  1.00  0.00           C
ATOM   1142  OT1 ASP A  65      89.788  65.288  97.564  1.00  0.00           O
ATOM   1143  OT2 ASP A  65      91.128  66.238  99.043  1.00  0.00           O
ATOM   1144  NH3 POPEB  66      58.128  25.568  94.064  1.00  0.00           N
ATOM   1148  C12 POPEB  66      57.538  24.538  93.143  1.00  0.00           C
ATOM   1151  C11 POPEB  66      57.508  25.048  91.704  1.00  0.00           C
ATOM   1154  P   POPEB  66      58.368  23.018  90.164  1.00  0.00           P
ATOM   1155  O13 POPEB  66      59.558  22.838  91.024  1.00  0.00           O
ATOM   1156  O14 POPEB  66      57.678  21.788  89.744  1.00  0.00           O
ATOM   1157  O11 POPEB  66      58.838  23.788  88.864  1.00  0.00           O
ATOM   1158  O12 POPEB  66      57.278  23.968  90.824  1.00  0.00           O
ATOM   1159  C1  POPEB  66      59.948  23.218  88.143  1.00  0.00           C
ATOM   1162  C2  POPEB  66      59.508  22.038  87.223  1.00  0.00           C
ATOM   1164  O21 POPEB  66      60.558  21.658  86.314  1.00  0.00           O
ATOM   1165  C21 POPEB  66      61.478  20.848  86.823  1.00  0.00           C
ATOM   1166  O22 POPEB  66      61.638  20.638  88.024  1.00  0.00           O
ATOM   1167  C22 POPEB  66      62.238  20.208  85.653  1.00  0.00           C
ATOM   1170  C3  POPEB  66      58.248  22.448  86.424  1.00  0.00           C
ATOM   1173  O31 POPEB  66      58.188  21.838  85.123  1.00  0.00           O
ATOM   1174  C31 POPEB  66      58.698  22.418  84.014  1.00  0.00           C
ATOM   1175  O32 POPEB  66      58.788  21.838  82.944  1.00  0.00           O
ATOM   1176  C32 POPEB  66      59.068  23.888  84.183  1.00  0.00           C
ATOM   1179  C23 POPEB  66      63.368  19.208  86.034  1.00  0.00           C
ATOM   1182  C24 POPEB  66      63.418  17.938  85.153  1.00  0.00           C
ATOM   1185  C25 POPEB  66      63.668  18.138  83.644  1.00  0.00           C
ATOM   1188  C26 POPEB  66      63.018  17.008  82.813  1.00  0.00           C
ATOM   1191  C27 POPEB  66      63.438  16.918  81.333  1.00  0.00           C
ATOM   1194  C28 POPEB  66      62.458  16.048  80.514  1.00  0.00           C
ATOM   1197  C29 POPEB  66      63.068  15.338  79.323  1.00  0.00           C
ATOM   1199 0C21 POPEB  66      63.028  15.728  78.034  1.00  0.00           C
ATOM   1201 1C21 POPEB  66      62.458  17.018  77.513  1.00  0.00           C
ATOM   1204 2C21 POPEB  66      63.328  17.588  76.373  1.00  0.00           C
ATOM   1207 3C21 POPEB  66      63.088  19.088  76.143  1.00  0.00           C
ATOM   1210 4C21 POPEB  66      63.998  19.698  75.064  1.00  0.00           C
ATOM   1213 5C21 POPEB  66      63.678  19.218  73.643  1.00  0.00           C
ATOM   1216 6C21 POPEB  66      64.468  19.978  72.583  1.00  0.00           C
ATOM   1219 7C21 POPEB  66      64.138  19.558  71.143  1.00  0.00           C
ATOM   1222 8C21 POPEB  66      64.878  20.368  70.083  1.00  0.00           C
ATOM   1226  C33 POPEB  66      59.448  24.608  82.863  1.00  0.00           C
ATOM   1229  C34 POPEB  66      59.688  26.118  83.094  1.00  0.00           C
ATOM   1232  C35 POPEB  66      60.078  26.918  81.844  1.00  0.00           C
ATOM   1235  C36 POPEB  66      58.908  27.168  80.884  1.00  0.00           C
ATOM   1238  C37 POPEB  66      59.288  28.078  79.714  1.00  0.00           C
ATOM   1241  C38 POPEB  66      59.028  29.558  79.994  1.00  0.00           C
ATOM   1244  C39 POPEB  66      59.318  30.468  78.783  1.00  0.00           C
ATOM   1247 0C31 POPEB  66      60.778  30.348  78.314  1.00  0.00           C
ATOM   1250 1C31 POPEB  66      61.218  31.458  77.354  1.00  0.00           C
ATOM   1253 2C31 POPEB  66      61.548  32.758  78.084  1.00  0.00           C
ATOM   1256 3C31 POPEB  66      61.788  33.938  77.134  1.00  0.00           C
ATOM   1259 4C31 POPEB  66      62.048  35.238  77.914  1.00  0.00           C
ATOM   1262 5C31 POPEB  66      61.868  36.478  77.033  1.00  0.00           C
ATOM   1265 6C31 POPEB  66      62.008  37.788  77.804  1.00  0.00           C
ATOM   1269  NH3 POPEC  67      13.878  72.268  53.594  1.00  0.00           N
ATOM   1273  C12 POPEC  67      14.018  73.278  54.684  1.00  0.00           C
ATOM   1276  C11 POPEC  67      13.988  74.698  54.134  1.00  0.00           C
ATOM   1279  P   POPEC  67      13.778  77.098  55.044  1.00  0.00           P
ATOM   1280  O13 POPEC  67      15.158  77.438  54.644  1.00  0.00           O
ATOM   1281  O14 POPEC  67      12.658  77.468  54.144  1.00  0.00           O
ATOM   1282  O11 POPEC  67      13.478  77.608  56.514  1.00  0.00           O
ATOM   1283  O12 POPEC  67      13.698  75.538  55.244  1.00  0.00           O
ATOM   1284  C1  POPEC  67      14.118  77.018  57.653  1.00  0.00           C
ATOM   1287  C2  POPEC  67      13.628  77.738  58.944  1.00  0.00           C
ATOM   1289  O21 POPEC  67      14.408  77.408  60.104  1.00  0.00           O
ATOM   1290  C21 POPEC  67      14.258  76.208  60.674  1.00  0.00           C
ATOM   1291  O22 POPEC  67      13.598  75.288  60.223  1.00  0.00           O
ATOM   1292  C22 POPEC  67      14.938  76.258  62.044  1.00  0.00           C
ATOM   1295  C3  POPEC  67      12.088  77.638  59.154  1.00  0.00           C
ATOM   1298  O31 POPEC  67      11.438  78.898  58.884  1.00  0.00           O
ATOM   1299  C31 POPEC  67      10.768  79.028  57.744  1.00  0.00           C
ATOM   1300  O32 POPEC  67      10.498  78.128  56.964  1.00  0.00           O
ATOM   1301  C32 POPEC  67      10.198  80.438  57.573  1.00  0.00           C
ATOM   1304  C23 POPEC  67      13.978  76.718  63.164  1.00  0.00           C
ATOM   1307  C24 POPEC  67      14.658  77.538  64.264  1.00  0.00           C
ATOM   1310  C25 POPEC  67      15.388  76.698  65.314  1.00  0.00           C
ATOM   1313  C26 POPEC  67      16.288  77.578  66.193  1.00  0.00           C
ATOM   1316  C27 POPEC  67      16.678  76.938  67.534  1.00  0.00           C
ATOM   1319  C28 POPEC  67      15.598  77.088  68.634  1.00  0.00           C
ATOM   1322  C29 POPEC  67      14.878  75.808  68.984  1.00  0.00           C
ATOM   1324 0C21 POPEC  67      14.678  75.308  70.223  1.00  0.00           C
ATOM   1326 1C21 POPEC  67      15.088  75.928  71.533  1.00  0.00           C
ATOM   1329 2C21 POPEC  67      13.918  75.988  72.544  1.00  0.00           C
ATOM   1332 3C21 POPEC  67      14.348  76.598  73.884  1.00  0.00           C
ATOM   1335 4C21 POPEC  67      13.278  76.568  75.004  1.00  0.00           C
ATOM   1338 5C21 POPEC  67      11.918  77.178  74.653  1.00  0.00           C
ATOM   1341 6C21 POPEC  67      10.908  76.158  74.104  1.00  0.00           C
ATOM   1344 7C21 POPEC  67       9.538  76.778  73.824  1.00  0.00           C
ATOM   1347 8C21 POPEC  67       8.568  75.788  73.174  1.00  0.00           C
ATOM   1351  C33 POPEC  67      11.148  81.488  56.954  1.00  0.00           C
ATOM   1354  C34 POPEC  67      12.468  81.758  57.713  1.00  0.00           C
ATOM   1357  C35 POPEC  67      12.408  81.998  59.244  1.00  0.00           C
ATOM   1360  C36 POPEC  67      11.368  82.998  59.774  1.00  0.00           C
ATOM   1363  C37 POPEC  67      11.538  83.268  61.284  1.00  0.00           C
ATOM   1366  C38 POPEC  67      10.268  83.768  62.014  1.00  0.00           C
ATOM   1369  C39 POPEC  67       9.288  82.628  62.323  1.00  0.00           C
ATOM   1372 0C31 POPEC  67       8.148  82.958  63.294  1.00  0.00           C
ATOM   1375 1C31 POPEC  67       7.508  81.668  63.844  1.00  0.00           C
ATOM   1378 2C31 POPEC  67       6.478  81.868  64.974  1.00  0.00           C
ATOM   1381 3C31 POPEC  67       7.058  81.788  66.393  1.00  0.00           C
ATOM   1384 4C31 POPEC  67       7.858  83.028  66.834  1.00  0.00           C
ATOM   1387 5C31 POPEC  67       8.378  82.918  68.264  1.00  0.00           C
ATOM   1390 6C31 POPEC  67       9.078  84.188  68.763  1.00  0.00           C
ATOM   1394  NH3 POPED  68      94.288  99.838  51.504  1.00  0.00           N
ATOM   1398  C12 POPED  68      95.248 100.578  50.624  1.00  0.00           C
ATOM   1401  C11 POPED  68      94.528 101.668  49.804  1.00  0.00           C
ATOM   1404  P   POPED  68      92.598 102.718  51.304  1.00  0.00           P
ATOM   1405  O13 POPED  68      92.118 104.098  51.524  1.00  0.00           O
ATOM   1406  O14 POPED  68      91.728 101.738  50.614  1.00  0.00           O
ATOM   1407  O11 POPED  68      92.948 102.028  52.694  1.00  0.00           O
ATOM   1408  O12 POPED  68      94.038 102.718  50.634  1.00  0.00           O
ATOM   1409  C1  POPED  68      92.648 102.728  53.903  1.00  0.00           C
ATOM   1412  C2  POPED  68      92.038 101.798  54.994  1.00  0.00           C
ATOM   1414  O21 POPED  68      92.858 101.748  56.184  1.00  0.00           O
ATOM   1415  C21 POPED  68      94.098 101.358  56.044  1.00  0.00           C
ATOM   1416  O22 POPED  68      94.608 100.858  55.044  1.00  0.00           O
ATOM   1417  C22 POPED  68      94.848 101.648  57.334  1.00  0.00           C
ATOM   1420  C3  POPED  68      91.648 100.388  54.474  1.00  0.00           C
ATOM   1423  O31 POPED  68      90.978  99.598  55.474  1.00  0.00           O
ATOM   1424  C31 POPED  68      89.708  99.958  55.684  1.00  0.00           C
ATOM   1425  O32 POPED  68      89.148 100.888  55.134  1.00  0.00           O
ATOM   1426  C32 POPED  68      89.018  99.068  56.714  1.00  0.00           C
ATOM   1429  C23 POPED  68      96.168 100.848  57.384  1.00  0.00           C
ATOM   1432  C24 POPED  68      96.978 100.998  58.674  1.00  0.00           C
ATOM   1435  C25 POPED  68      96.128 101.178  59.934  1.00  0.00           C
ATOM   1438  C26 POPED  68      96.898 100.918  61.224  1.00  0.00           C
ATOM   1441  C27 POPED  68      96.138 101.478  62.434  1.00  0.00           C
ATOM   1444  C28 POPED  68      96.838 101.128  63.754  1.00  0.00           C
ATOM   1447  C29 POPED  68      96.248 101.888  64.924  1.00  0.00           C
ATOM   1449 0C21 POPED  68      96.798 101.928  66.154  1.00  0.00           C
ATOM   1451 1C21 POPED  68      98.048 101.178  66.544  1.00  0.00           C
ATOM   1454 2C21 POPED  68      97.698  99.908  67.323  1.00  0.00           C
ATOM   1457 3C21 POPED  68      97.838 100.078  68.844  1.00  0.00           C
ATOM   1460 4C21 POPED  68      97.348  98.838  69.594  1.00  0.00           C
ATOM   1463 5C21 POPED  68      97.788  98.828  71.053  1.00  0.00           C
ATOM   1466 6C21 POPED  68      97.318  97.568  71.774  1.00  0.00           C
ATOM   1469 7C21 POPED  68      97.908  97.418  73.174  1.00  0.00           C
ATOM   1472 8C21 POPED  68      99.418  97.238  73.254  1.00  0.00           C
ATOM   1476  C33 POPED  68      89.898  98.028  57.454  1.00  0.00           C
ATOM   1479  C34 POPED  68      90.858  98.638  58.483  1.00  0.00           C
ATOM   1482  C35 POPED  68      90.178  99.478  59.574  1.00  0.00           C
ATOM   1485  C36 POPED  68      91.158  99.928  60.674  1.00  0.00           C
ATOM   1488  C37 POPED  68      90.428 100.548  61.874  1.00  0.00           C
ATOM   1491  C38 POPED  68      91.248 100.518  63.174  1.00  0.00           C
ATOM   1494  C39 POPED  68      90.588 101.338  64.284  1.00  0.00           C
ATOM   1497 0C31 POPED  68      91.338 101.188  65.624  1.00  0.00           C
ATOM   1500 1C31 POPED  68      90.978 102.288  66.634  1.00  0.00           C
ATOM   1503 2C31 POPED  68      91.278 103.698  66.114  1.00  0.00           C
ATOM   1506 3C31 POPED  68      91.498 104.728  67.224  1.00  0.00           C
ATOM   1509 4C31 POPED  68      90.298 104.878  68.164  1.00  0.00           C
ATOM   1512 5C31 POPED  68      90.598 105.858  69.294  1.00  0.00           C
ATOM   1515 6C31 POPED  68      89.508 105.888  70.374  1.00  0.00           C
ATOM   1519  NH3 POPEE  69      22.178  33.798  57.034  1.00  0.00           N
ATOM   1523  C12 POPEE  69      23.518  34.078  57.664  1.00  0.00           C
ATOM   1526  C11 POPEE  69      23.978  35.528  57.424  1.00  0.00           C
ATOM   1529  P   POPEE  69      26.378  34.998  56.524  1.00  0.00           P
ATOM   1530  O13 POPEE  69      25.618  34.608  55.314  1.00  0.00           O
ATOM   1531  O14 POPEE  69      27.498  35.938  56.354  1.00  0.00           O
ATOM   1532  O11 POPEE  69      26.918  33.748  57.323  1.00  0.00           O
ATOM   1533  O12 POPEE  69      25.388  35.668  57.564  1.00  0.00           O
ATOM   1534  C1  POPEE  69      27.438  33.928  58.654  1.00  0.00           C
ATOM   1537  C2  POPEE  69      27.548  32.568  59.404  1.00  0.00           C
ATOM   1539  O21 POPEE  69      27.208  32.828  60.794  1.00  0.00           O
ATOM   1540  C21 POPEE  69      26.818  31.728  61.403  1.00  0.00           C
ATOM   1541  O22 POPEE  69      26.798  30.608  60.904  1.00  0.00           O
ATOM   1542  C22 POPEE  69      26.428  32.008  62.844  1.00  0.00           C
ATOM   1545  C3  POPEE  69      28.958  31.888  59.244  1.00  0.00           C
ATOM   1548  O31 POPEE  69      29.448  31.318  60.474  1.00  0.00           O
ATOM   1549  C31 POPEE  69      30.688  30.858  60.454  1.00  0.00           C
ATOM   1550  O32 POPEE  69      31.348  30.568  59.464  1.00  0.00           O
ATOM   1551  C32 POPEE  69      31.258  31.048  61.854  1.00  0.00           C
ATOM   1554  C23 POPEE  69      25.878  30.738  63.534  1.00  0.00           C
ATOM   1557  C24 POPEE  69      25.738  30.898  65.054  1.00  0.00           C
ATOM   1560  C25 POPEE  69      25.108  29.648  65.704  1.00  0.00           C
ATOM   1563  C26 POPEE  69      25.298  29.608  67.224  1.00  0.00           C
ATOM   1566  C27 POPEE  69      24.938  28.228  67.814  1.00  0.00           C
ATOM   1569  C28 POPEE  69      25.228  28.088  69.324  1.00  0.00           C
ATOM   1572  C29 POPEE  69      24.278  28.918  70.153  1.00  0.00           C
ATOM   1574 0C21 POPEE  69      23.208  28.468  70.824  1.00  0.00           C
ATOM   1576 1C21 POPEE  69      22.688  27.048  70.914  1.00  0.00           C
ATOM   1579 2C21 POPEE  69      22.518  26.618  72.373  1.00  0.00           C
ATOM   1582 3C21 POPEE  69      21.868  25.238  72.524  1.00  0.00           C
ATOM   1585 4C21 POPEE  69      21.758  24.788  73.993  1.00  0.00           C
ATOM   1588 5C21 POPEE  69      21.018  23.458  74.174  1.00  0.00           C
ATOM   1591 6C21 POPEE  69      21.708  22.288  73.473  1.00  0.00           C
ATOM   1594 7C21 POPEE  69      21.018  20.938  73.713  1.00  0.00           C
ATOM   1597 8C21 POPEE  69      21.708  19.808  72.944  1.00  0.00           C
ATOM   1601  C33 POPEE  69      30.458  30.368  62.983  1.00  0.00           C
ATOM   1604  C34 POPEE  69      30.758  31.048  64.324  1.00  0.00           C
ATOM   1607  C35 POPEE  69      30.078  30.368  65.514  1.00  0.00           C
ATOM   1610  C36 POPEE  69      30.338  31.138  66.803  1.00  0.00           C
ATOM   1613  C37 POPEE  69      30.028  30.348  68.084  1.00  0.00           C
ATOM   1616  C38 POPEE  69      30.098  31.268  69.303  1.00  0.00           C
ATOM   1619  C39 POPEE  69      30.118  30.538  70.654  1.00  0.00           C
ATOM   1622 0C31 POPEE  69      28.828  29.788  70.964  1.00  0.00           C
ATOM   1625 1C31 POPEE  69      28.768  29.378  72.443  1.00  0.00           C
ATOM   1628 2C31 POPEE  69      27.518  28.568  72.783  1.00  0.00           C
ATOM   1631 3C31 POPEE  69      27.798  27.068  72.904  1.00  0.00           C
ATOM   1634 4C31 POPEE  69      26.518  26.288  73.184  1.00  0.00           C
ATOM   1637 5C31 POPEE  69      26.738  24.788  73.394  1.00  0.00           C
ATOM   1640 6C31 POPEE  69      25.418  24.058  73.584  1.00  0.00           C
ATOM   1644  NH3 POPEF  70      69.618  27.588  53.134  1.00  0.00           N
ATOM   1648  C12 POPEF  70      70.688  26.518  53.174  1.00  0.00           C
ATOM   1651  C11 POPEF  70      70.498  25.528  52.014  1.00  0.00           C
ATOM   1654  P   POPEF  70      72.988  25.078  51.333  1.00  0.00           P
ATOM   1655  O13 POPEF  70      73.698  23.908  50.764  1.00  0.00           O
ATOM   1656  O14 POPEF  70      72.798  26.248  50.454  1.00  0.00           O
ATOM   1657  O11 POPEF  70      73.678  25.568  52.684  1.00  0.00           O
ATOM   1658  O12 POPEF  70      71.578  24.608  51.884  1.00  0.00           O
ATOM   1659  C1  POPEF  70      73.608  24.688  53.814  1.00  0.00           C
ATOM   1662  C2  POPEF  70      74.418  25.228  55.024  1.00  0.00           C
ATOM   1664  O21 POPEF  70      74.368  24.318  56.143  1.00  0.00           O
ATOM   1665  C21 POPEF  70      73.188  24.078  56.694  1.00  0.00           C
ATOM   1666  O22 POPEF  70      72.138  24.638  56.424  1.00  0.00           O
ATOM   1667  C22 POPEF  70      73.368  23.098  57.864  1.00  0.00           C
ATOM   1670  C3  POPEF  70      74.098  26.718  55.444  1.00  0.00           C
ATOM   1673  O31 POPEF  70      74.728  27.028  56.714  1.00  0.00           O
ATOM   1674  C31 POPEF  70      74.388  28.138  57.354  1.00  0.00           C
ATOM   1675  O32 POPEF  70      73.728  29.058  56.874  1.00  0.00           O
ATOM   1676  C32 POPEF  70      75.028  28.048  58.744  1.00  0.00           C
ATOM   1679  C23 POPEF  70      72.128  23.038  58.794  1.00  0.00           C
ATOM   1682  C24 POPEF  70      72.138  21.868  59.774  1.00  0.00           C
ATOM   1685  C25 POPEF  70      70.828  21.728  60.574  1.00  0.00           C
ATOM   1688  C26 POPEF  70      70.788  22.508  61.904  1.00  0.00           C
ATOM   1691  C27 POPEF  70      71.578  21.808  63.014  1.00  0.00           C
ATOM   1694  C28 POPEF  70      71.388  22.428  64.414  1.00  0.00           C
ATOM   1697  C29 POPEF  70      71.808  21.448  65.483  1.00  0.00           C
ATOM   1699 0C21 POPEF  70      72.778  21.558  66.414  1.00  0.00           C
ATOM   1701 1C21 POPEF  70      73.708  22.728  66.644  1.00  0.00           C
ATOM   1704 2C21 POPEF  70      74.178  22.868  68.104  1.00  0.00           C
ATOM   1707 3C21 POPEF  70      74.978  21.648  68.614  1.00  0.00           C
ATOM   1710 4C21 POPEF  70      75.738  21.878  69.934  1.00  0.00           C
ATOM   1713 5C21 POPEF  70      76.978  22.758  69.754  1.00  0.00           C
ATOM   1716 6C21 POPEF  70      77.838  22.898  71.024  1.00  0.00           C
ATOM   1719 7C21 POPEF  70      79.108  23.728  70.764  1.00  0.00           C
ATOM   1722 8C21 POPEF  70      79.968  24.008  71.994  1.00  0.00           C
ATOM   1726  C33 POPEF  70      74.168  28.608  59.893  1.00  0.00           C
ATOM   1729  C34 POPEF  70      74.348  27.778  61.184  1.00  0.00           C
ATOM   1732  C35 POPEF  70      73.778  28.478  62.414  1.00  0.00           C
ATOM   1735  C36 POPEF  70      73.908  27.648  63.714  1.00  0.00           C
ATOM   1738  C37 POPEF  70      73.238  28.368  64.893  1.00  0.00           C
ATOM   1741  C38 POPEF  70      73.208  27.568  66.204  1.00  0.00           C
ATOM   1744  C39 POPEF  70      74.598  27.338  66.824  1.00  0.00           C
ATOM   1747 0C31 POPEF  70      74.518  27.028  68.324  1.00  0.00           C
ATOM   1750 1C31 POPEF  70      75.898  26.778  68.954  1.00  0.00           C
ATOM   1753 2C31 POPEF  70      75.928  26.918  70.483  1.00  0.00           C
ATOM   1756 3C31 POPEF  70      74.998  25.958  71.234  1.00  0.00           C
ATOM   1759 4C31 POPEF  70      75.058  26.168  72.754  1.00  0.00           C
ATOM   1762 5C31 POPEF  70      74.838  24.868  73.534  1.00  0.00           C
ATOM   1765 6C31 POPEF  70      74.808  25.048  75.053  1.00  0.00           C
ATOM   1769  NH3 POPEG  71      83.998 105.728  50.724  1.00  0.00           N
ATOM   1773  C12 POPEG  71      83.538 104.498  51.463  1.00  0.00           C
ATOM   1776  C11 POPEG  71      82.558 103.628  50.654  1.00  0.00           C
ATOM   1779  P   POPEG  71      81.118 102.128  52.303  1.00  0.00           P
ATOM   1780  O13 POPEG  71      79.908 102.898  51.944  1.00  0.00           O
ATOM   1781  O14 POPEG  71      81.028 100.648  52.464  1.00  0.00           O
ATOM   1782  O11 POPEG  71      81.768 102.708  53.614  1.00  0.00           O
ATOM   1783  O12 POPEG  71      82.308 102.388  51.294  1.00  0.00           O
ATOM   1784  C1  POPEG  71      81.018 102.808  54.844  1.00  0.00           C
ATOM   1787  C2  POPEG  71      81.448 101.688  55.814  1.00  0.00           C
ATOM   1789  O21 POPEG  71      80.638 101.738  57.004  1.00  0.00           O
ATOM   1790  C21 POPEG  71      80.398 100.588  57.594  1.00  0.00           C
ATOM   1791  O22 POPEG  71      80.598  99.478  57.114  1.00  0.00           O
ATOM   1792  C22 POPEG  71      79.908 100.818  59.014  1.00  0.00           C
ATOM   1795  C3  POPEG  71      82.938 101.878  56.204  1.00  0.00           C
ATOM   1798  O31 POPEG  71      83.508 100.668  56.754  1.00  0.00           O
ATOM   1799  C31 POPEG  71      83.538 100.628  58.084  1.00  0.00           C
ATOM   1800  O32 POPEG  71      83.278 101.548  58.833  1.00  0.00           O
ATOM   1801  C32 POPEG  71      83.828  99.218  58.594  1.00  0.00           C
ATOM   1804  C23 POPEG  71      79.468  99.498  59.693  1.00  0.00           C
ATOM   1807  C24 POPEG  71      79.228  99.658  61.193  1.00  0.00           C
ATOM   1810  C25 POPEG  71      78.048 100.578  61.524  1.00  0.00           C
ATOM   1813  C26 POPEG  71      77.808 100.658  63.034  1.00  0.00           C
ATOM   1816  C27 POPEG  71      76.738 101.678  63.464  1.00  0.00           C
ATOM   1819  C28 POPEG  71      75.368 101.478  62.794  1.00  0.00           C
ATOM   1822  C29 POPEG  71      74.188 102.188  63.414  1.00  0.00           C
ATOM   1824 0C21 POPEG  71      73.598 103.308  62.954  1.00  0.00           C
ATOM   1826 1C21 POPEG  71      74.068 104.128  61.784  1.00  0.00           C
ATOM   1829 2C21 POPEG  71      73.278 105.438  61.574  1.00  0.00           C
ATOM   1832 3C21 POPEG  71      73.508 106.468  62.684  1.00  0.00           C
ATOM   1835 4C21 POPEG  71      72.638 107.728  62.544  1.00  0.00           C
ATOM   1838 5C21 POPEG  71      72.808 108.638  63.763  1.00  0.00           C
ATOM   1841 6C21 POPEG  71      71.718 109.708  63.893  1.00  0.00           C
ATOM   1844 7C21 POPEG  71      71.818 110.458  65.234  1.00  0.00           C
ATOM   1847 8C21 POPEG  71      70.698 111.468  65.464  1.00  0.00           C
ATOM   1851  C33 POPEG  71      84.028  99.188  60.143  1.00  0.00           C
ATOM   1854  C34 POPEG  71      84.148  97.758  60.694  1.00  0.00           C
ATOM   1857  C35 POPEG  71      84.848  97.598  62.053  1.00  0.00           C
ATOM   1860  C36 POPEG  71      84.028  98.008  63.284  1.00  0.00           C
ATOM   1863  C37 POPEG  71      84.508  97.268  64.544  1.00  0.00           C
ATOM   1866  C38 POPEG  71      83.818  97.728  65.844  1.00  0.00           C
ATOM   1869  C39 POPEG  71      82.338  97.328  65.954  1.00  0.00           C
ATOM   1872 0C31 POPEG  71      81.648  98.028  67.134  1.00  0.00           C
ATOM   1875 1C31 POPEG  71      80.158  97.658  67.244  1.00  0.00           C
ATOM   1878 2C31 POPEG  71      79.238  98.838  67.564  1.00  0.00           C
ATOM   1881 3C31 POPEG  71      77.738  98.478  67.454  1.00  0.00           C
ATOM   1884 4C31 POPEG  71      77.278  98.338  65.994  1.00  0.00           C
ATOM   1887 5C31 POPEG  71      75.908  97.658  65.854  1.00  0.00           C
ATOM   1890 6C31 POPEG  71      75.498  97.408  64.404  1.00  0.00           C
ATOM   1894  NH3 POPEH  72     120.418  40.568  54.244  1.00  0.00           N
ATOM   1898  C12 POPEH  72     121.578  41.058  53.424  1.00  0.00           C
ATOM   1901  C11 POPEH  72     122.318  39.878  52.764  1.00  0.00           C
ATOM   1904  P   POPEH  72     124.408  39.288  51.354  1.00  0.00           P
ATOM   1905  O13 POPEH  72     124.138  37.938  51.894  1.00  0.00           O
ATOM   1906  O14 POPEH  72     124.378  39.358  49.884  1.00  0.00           O
ATOM   1907  O11 POPEH  72     125.858  39.728  51.834  1.00  0.00           O
ATOM   1908  O12 POPEH  72     123.428  40.358  52.004  1.00  0.00           O
ATOM   1909  C1  POPEH  72     126.708  38.938  52.674  1.00  0.00           C
ATOM   1912  C2  POPEH  72     127.098  39.698  53.973  1.00  0.00           C
ATOM   1914  O21 POPEH  72     128.188  39.028  54.634  1.00  0.00           O
ATOM   1915  C21 POPEH  72     127.998  37.848  55.174  1.00  0.00           C
ATOM   1916  O22 POPEH  72     126.968  37.198  55.153  1.00  0.00           O
ATOM   1917  C22 POPEH  72     129.314  37.368  55.803  1.00  0.00           C
ATOM   1920  C3  POPEH  72     125.858  39.948  54.873  1.00  0.00           C
ATOM   1923  O31 POPEH  72     126.188  40.338  56.224  1.00  0.00           O
ATOM   1924  C31 POPEH  72     126.438  41.628  56.403  1.00  0.00           C
ATOM   1925  O32 POPEH  72     126.568  42.458  55.524  1.00  0.00           O
ATOM   1926  C32 POPEH  72     126.438  41.958  57.904  1.00  0.00           C
ATOM   1929  C23 POPEH  72     129.154  36.948  57.294  1.00  0.00           C
ATOM   1932  C24 POPEH  72     130.524  36.648  57.944  1.00  0.00           C
ATOM   1935  C25 POPEH  72     130.444  35.858  59.264  1.00  0.00           C
ATOM   1938  C26 POPEH  72     130.134  36.658  60.544  1.00  0.00           C
ATOM   1941  C27 POPEH  72     130.014  35.728  61.764  1.00  0.00           C
ATOM   1944  C28 POPEH  72     129.394  36.388  63.024  1.00  0.00           C
ATOM   1947  C29 POPEH  72     128.468  35.458  63.784  1.00  0.00           C
ATOM   1949 0C21 POPEH  72     128.508  35.078  65.073  1.00  0.00           C
ATOM   1951 1C21 POPEH  72     129.504  35.438  66.143  1.00  0.00           C
ATOM   1954 2C21 POPEH  72     129.794  34.218  67.044  1.00  0.00           C
ATOM   1957 3C21 POPEH  72     130.564  34.548  68.344  1.00  0.00           C
ATOM   1960 4C21 POPEH  72     130.734  33.298  69.214  1.00  0.00           C
ATOM   1963 5C21 POPEH  72     131.544  33.538  70.494  1.00  0.00           C
ATOM   1966 6C21 POPEH  72     131.764  32.228  71.284  1.00  0.00           C
ATOM   1969 7C21 POPEH  72     132.664  32.388  72.513  1.00  0.00           C
ATOM   1972 8C21 POPEH  72     132.884  31.088  73.283  1.00  0.00           C
ATOM   1976  C33 POPEH  72     125.958  40.778  58.794  1.00  0.00           C
ATOM   1979  C34 POPEH  72     125.908  41.118  60.283  1.00  0.00           C
ATOM   1982  C35 POPEH  72     127.278  41.218  60.943  1.00  0.00           C
ATOM   1985  C36 POPEH  72     127.148  41.348  62.464  1.00  0.00           C
ATOM   1988  C37 POPEH  72     128.478  41.508  63.204  1.00  0.00           C
ATOM   1991  C38 POPEH  72     128.498  40.678  64.494  1.00  0.00           C
ATOM   1994  C39 POPEH  72     129.624  41.078  65.444  1.00  0.00           C
ATOM   1997 0C31 POPEH  72     129.804  40.058  66.564  1.00  0.00           C
ATOM   2000 1C31 POPEH  72     130.964  40.428  67.484  1.00  0.00           C
ATOM   2003 2C31 POPEH  72     131.344  39.308  68.454  1.00  0.00           C
ATOM   2006 3C31 POPEH  72     130.294  38.998  69.534  1.00  0.00           C
ATOM   2009 4C31 POPEH  72     130.214  40.088  70.614  1.00  0.00           C
ATOM   2012 5C31 POPEH  72     129.124  39.808  71.654  1.00  0.00           C
ATOM   2015 6C31 POPEH  72     129.074  40.868  72.764  1.00  0.00           C
ATOM   2019  NH3 POPEI  73      83.718  41.258  51.034  1.00  0.00           N
ATOM   2023  C12 POPEI  73      82.248  41.468  51.284  1.00  0.00           C
ATOM   2026  C11 POPEI  73      81.598  40.498  52.284  1.00  0.00           C
ATOM   2029  P   POPEI  73      80.108  38.378  52.284  1.00  0.00           P
ATOM   2030  O13 POPEI  73      78.828  39.158  52.123  1.00  0.00           O
ATOM   2031  O14 POPEI  73      80.158  36.998  51.774  1.00  0.00           O
ATOM   2032  O11 POPEI  73      80.488  38.338  53.823  1.00  0.00           O
ATOM   2033  O12 POPEI  73      81.298  39.238  51.674  1.00  0.00           O
ATOM   2034  C1  POPEI  73      79.558  37.818  54.784  1.00  0.00           C
ATOM   2037  C2  POPEI  73      78.818  38.948  55.544  1.00  0.00           C
ATOM   2039  O21 POPEI  73      79.638  39.488  56.614  1.00  0.00           O
ATOM   2040  C21 POPEI  73      80.288  40.588  56.294  1.00  0.00           C
ATOM   2041  O22 POPEI  73      80.608  40.938  55.174  1.00  0.00           O
ATOM   2042  C22 POPEI  73      80.448  41.458  57.544  1.00  0.00           C
ATOM   2045  C3  POPEI  73      77.488  38.448  56.174  1.00  0.00           C
ATOM   2048  O31 POPEI  73      76.948  39.428  57.084  1.00  0.00           O
ATOM   2049  C31 POPEI  73      75.958  40.198  56.664  1.00  0.00           C
ATOM   2050  O32 POPEI  73      75.448  40.148  55.564  1.00  0.00           O
ATOM   2051  C32 POPEI  73      75.608  41.208  57.764  1.00  0.00           C
ATOM   2054  C23 POPEI  73      81.518  40.978  58.544  1.00  0.00           C
ATOM   2057  C24 POPEI  73      81.708  42.018  59.654  1.00  0.00           C
ATOM   2060  C25 POPEI  73      82.638  41.538  60.774  1.00  0.00           C
ATOM   2063  C26 POPEI  73      82.788  42.578  61.904  1.00  0.00           C
ATOM   2066  C27 POPEI  73      83.408  41.978  63.174  1.00  0.00           C
ATOM   2069  C28 POPEI  73      84.588  42.788  63.744  1.00  0.00           C
ATOM   2072  C29 POPEI  73      84.168  44.118  64.324  1.00  0.00           C
ATOM   2074 0C21 POPEI  73      84.378  44.548  65.584  1.00  0.00           C
ATOM   2076 1C21 POPEI  73      85.098  43.788  66.674  1.00  0.00           C
ATOM   2079 2C21 POPEI  73      84.148  42.838  67.414  1.00  0.00           C
ATOM   2082 3C21 POPEI  73      84.828  42.128  68.584  1.00  0.00           C
ATOM   2085 4C21 POPEI  73      83.928  41.058  69.224  1.00  0.00           C
ATOM   2088 5C21 POPEI  73      84.538  40.498  70.514  1.00  0.00           C
ATOM   2091 6C21 POPEI  73      83.888  39.178  70.924  1.00  0.00           C
ATOM   2094 7C21 POPEI  73      84.278  38.758  72.344  1.00  0.00           C
ATOM   2097 8C21 POPEI  73      83.728  37.388  72.713  1.00  0.00           C
ATOM   2101  C33 POPEI  73      75.668  40.628  59.204  1.00  0.00           C
ATOM   2104  C34 POPEI  73      76.028  41.688  60.244  1.00  0.00           C
ATOM   2107  C35 POPEI  73      76.408  41.058  61.594  1.00  0.00           C
ATOM   2110  C36 POPEI  73      76.768  42.098  62.664  1.00  0.00           C
ATOM   2113  C37 POPEI  73      77.878  41.588  63.594  1.00  0.00           C
ATOM   2116  C38 POPEI  73      78.028  42.388  64.884  1.00  0.00           C
ATOM   2119  C39 POPEI  73      76.858  42.178  65.864  1.00  0.00           C
ATOM   2122 0C31 POPEI  73      77.308  42.238  67.323  1.00  0.00           C
ATOM   2125 1C31 POPEI  73      76.138  42.048  68.314  1.00  0.00           C
ATOM   2128 2C31 POPEI  73      76.618  41.708  69.733  1.00  0.00           C
ATOM   2131 3C31 POPEI  73      76.808  40.188  69.914  1.00  0.00           C
ATOM   2134 4C31 POPEI  73      77.358  39.798  71.294  1.00  0.00           C
ATOM   2137 5C31 POPEI  73      77.208  38.288  71.533  1.00  0.00           C
ATOM   2140 6C31 POPEI  73      77.748  37.808  72.884  1.00  0.00           C
ATOM   2144  NH3 POPEJ  74     108.028   1.452  92.793  1.00  0.00           N
ATOM   2148  C12 POPEJ  74     108.818   0.222  92.463  1.00  0.00           C
ATOM   2151  C11 POPEJ  74     109.378   0.292  91.024  1.00  0.00           C
ATOM   2154  P   POPEJ  74     110.618   2.622  90.774  1.00  0.00           P
ATOM   2155  O13 POPEJ  74     109.858   3.202  91.903  1.00  0.00           O
ATOM   2156  O14 POPEJ  74     112.018   3.052  90.553  1.00  0.00           O
ATOM   2157  O11 POPEJ  74     109.788   2.872  89.443  1.00  0.00           O
ATOM   2158  O12 POPEJ  74     110.568   1.062  90.924  1.00  0.00           O
ATOM   2159  C1  POPEJ  74     109.888   2.022  88.293  1.00  0.00           C
ATOM   2162  C2  POPEJ  74     109.568   2.782  86.984  1.00  0.00           C
ATOM   2164  O21 POPEJ  74     110.738   2.962  86.184  1.00  0.00           O
ATOM   2165  C21 POPEJ  74     111.198   1.892  85.564  1.00  0.00           C
ATOM   2166  O22 POPEJ  74     110.738   0.762  85.674  1.00  0.00           O
ATOM   2167  C22 POPEJ  74     112.338   2.312  84.653  1.00  0.00           C
ATOM   2170  C3  POPEJ  74     108.958   4.192  87.233  1.00  0.00           C
ATOM   2173  O31 POPEJ  74     108.848   4.962  86.014  1.00  0.00           O
ATOM   2174  C31 POPEJ  74     107.778   4.682  85.274  1.00  0.00           C
ATOM   2175  O32 POPEJ  74     106.908   3.892  85.584  1.00  0.00           O
ATOM   2176  C32 POPEJ  74     107.838   5.478  83.983  1.00  0.00           C
ATOM   2179  C23 POPEJ  74     112.738   1.172  83.684  1.00  0.00           C
ATOM   2182  C24 POPEJ  74     113.938   1.552  82.804  1.00  0.00           C
ATOM   2185  C25 POPEJ  74     113.538   2.182  81.473  1.00  0.00           C
ATOM   2188  C26 POPEJ  74     114.698   3.012  80.884  1.00  0.00           C
ATOM   2191  C27 POPEJ  74     114.378   3.612  79.513  1.00  0.00           C
ATOM   2194  C28 POPEJ  74     115.438   4.612  79.014  1.00  0.00           C
ATOM   2197  C29 POPEJ  74     116.798   3.982  78.824  1.00  0.00           C
ATOM   2199 0C21 POPEJ  74     117.728   4.322  77.914  1.00  0.00           C
ATOM   2201 1C21 POPEJ  74     117.638   5.402  76.864  1.00  0.00           C
ATOM   2204 2C21 POPEJ  74     117.918   4.862  75.453  1.00  0.00           C
ATOM   2207 3C21 POPEJ  74     119.388   4.442  75.223  1.00  0.00           C
ATOM   2210 4C21 POPEJ  74     119.588   3.642  73.934  1.00  0.00           C
ATOM   2213 5C21 POPEJ  74     119.528   4.492  72.653  1.00  0.00           C
ATOM   2216 6C21 POPEJ  74     119.258   3.632  71.414  1.00  0.00           C
ATOM   2219 7C21 POPEJ  74     119.328   4.452  70.124  1.00  0.00           C
ATOM   2222 8C21 POPEJ  74     118.748   3.742  68.903  1.00  0.00           C
ATOM   2226  C33 POPEJ  74     106.588   5.272  83.104  1.00  0.00           C
ATOM   2229  C34 POPEJ  74     106.608   6.208  81.904  1.00  0.00           C
ATOM   2232  C35 POPEJ  74     105.528   5.888  80.864  1.00  0.00           C
ATOM   2235  C36 POPEJ  74     105.708   4.492  80.234  1.00  0.00           C
ATOM   2238  C37 POPEJ  74     105.248   4.442  78.774  1.00  0.00           C
ATOM   2241  C38 POPEJ  74     106.308   5.002  77.824  1.00  0.00           C
ATOM   2244  C39 POPEJ  74     105.828   5.192  76.373  1.00  0.00           C
ATOM   2247 0C31 POPEJ  74     105.058   3.982  75.833  1.00  0.00           C
ATOM   2250 1C31 POPEJ  74     104.938   3.982  74.314  1.00  0.00           C
ATOM   2253 2C31 POPEJ  74     104.008   2.872  73.814  1.00  0.00           C
ATOM   2256 3C31 POPEJ  74     104.188   2.522  72.334  1.00  0.00           C
ATOM   2259 4C31 POPEJ  74     105.538   1.852  72.044  1.00  0.00           C
ATOM   2262 5C31 POPEJ  74     105.578   1.172  70.674  1.00  0.00           C
ATOM   2265 6C31 POPEJ  74     106.908   0.472  70.414  1.00  0.00           C
ATOM   2269  NH3 POPEK  75      83.828  82.838  55.914  1.00  0.00           N
ATOM   2273  C12 POPEK  75      85.168  82.178  56.084  1.00  0.00           C
ATOM   2276  C11 POPEK  75      85.388  81.128  54.984  1.00  0.00           C
ATOM   2279  P   POPEK  75      87.768  80.138  55.594  1.00  0.00           P
ATOM   2280  O13 POPEK  75      88.058  78.818  54.984  1.00  0.00           O
ATOM   2281  O14 POPEK  75      88.888  81.078  55.873  1.00  0.00           O
ATOM   2282  O11 POPEK  75      86.938  79.918  56.914  1.00  0.00           O
ATOM   2283  O12 POPEK  75      86.768  80.958  54.693  1.00  0.00           O
ATOM   2284  C1  POPEK  75      87.638  79.248  57.974  1.00  0.00           C
ATOM   2287  C2  POPEK  75      86.638  78.858  59.064  1.00  0.00           C
ATOM   2289  O21 POPEK  75      87.318  77.948  59.954  1.00  0.00           O
ATOM   2290  C21 POPEK  75      87.078  78.218  61.224  1.00  0.00           C
ATOM   2291  O22 POPEK  75      86.508  79.208  61.654  1.00  0.00           O
ATOM   2292  C22 POPEK  75      87.608  77.098  62.094  1.00  0.00           C
ATOM   2295  C3  POPEK  75      85.368  78.158  58.494  1.00  0.00           C
ATOM   2298  O31 POPEK  75      84.528  77.698  59.574  1.00  0.00           O
ATOM   2299  C31 POPEK  75      84.128  76.448  59.544  1.00  0.00           C
ATOM   2300  O32 POPEK  75      84.278  75.658  58.623  1.00  0.00           O
ATOM   2301  C32 POPEK  75      83.448  76.108  60.864  1.00  0.00           C
ATOM   2304  C23 POPEK  75      87.868  77.568  63.534  1.00  0.00           C
ATOM   2307  C24 POPEK  75      88.538  76.458  64.354  1.00  0.00           C
ATOM   2310  C25 POPEK  75      89.568  76.978  65.364  1.00  0.00           C
ATOM   2313  C26 POPEK  75      89.718  76.058  66.574  1.00  0.00           C
ATOM   2316  C27 POPEK  75      89.358  76.778  67.884  1.00  0.00           C
ATOM   2319  C28 POPEK  75      89.148  75.808  69.054  1.00  0.00           C
ATOM   2322  C29 POPEK  75      88.848  76.578  70.314  1.00  0.00           C
ATOM   2324 0C21 POPEK  75      89.328  76.298  71.544  1.00  0.00           C
ATOM   2326 1C21 POPEK  75      90.208  75.138  71.904  1.00  0.00           C
ATOM   2329 2C21 POPEK  75      91.698  75.538  72.014  1.00  0.00           C
ATOM   2332 3C21 POPEK  75      92.558  74.408  72.604  1.00  0.00           C
ATOM   2335 4C21 POPEK  75      94.058  74.678  72.384  1.00  0.00           C
ATOM   2338 5C21 POPEK  75      94.978  73.648  73.064  1.00  0.00           C
ATOM   2341 6C21 POPEK  75      95.388  73.988  74.504  1.00  0.00           C
ATOM   2344 7C21 POPEK  75      96.128  75.338  74.624  1.00  0.00           C
ATOM   2347 8C21 POPEK  75      96.968  75.478  75.903  1.00  0.00           C
ATOM   2351  C33 POPEK  75      83.388  74.588  61.114  1.00  0.00           C
ATOM   2354  C34 POPEK  75      82.938  74.228  62.534  1.00  0.00           C
ATOM   2357  C35 POPEK  75      83.848  74.808  63.623  1.00  0.00           C
ATOM   2360  C36 POPEK  75      83.508  74.288  65.024  1.00  0.00           C
ATOM   2363  C37 POPEK  75      84.258  75.078  66.104  1.00  0.00           C
ATOM   2366  C38 POPEK  75      83.988  74.568  67.524  1.00  0.00           C
ATOM   2369  C39 POPEK  75      84.618  75.468  68.594  1.00  0.00           C
ATOM   2372 0C31 POPEK  75      84.458  74.878  70.004  1.00  0.00           C
ATOM   2375 1C31 POPEK  75      84.998  75.808  71.104  1.00  0.00           C
ATOM   2378 2C31 POPEK  75      85.048  75.088  72.464  1.00  0.00           C
ATOM   2381 3C31 POPEK  75      85.398  76.008  73.634  1.00  0.00           C
ATOM   2384 4C31 POPEK  75      84.188  76.758  74.203  1.00  0.00           C
ATOM   2387 5C31 POPEK  75      84.548  77.638  75.404  1.00  0.00           C
ATOM   2390 6C31 POPEK  75      83.328  78.258  76.094  1.00  0.00           C
ATOM   2394  NH3 POPEL  76     113.318  13.538  47.364  1.00  0.00           N
ATOM   2398  C12 POPEL  76     114.248  12.718  46.533  1.00  0.00           C
ATOM   2401  C11 POPEL  76     114.288  11.278  47.074  1.00  0.00           C
ATOM   2404  P   POPEL  76     116.838  10.838  46.654  1.00  0.00           P
ATOM   2405  O13 POPEL  76     117.598   9.578  46.864  1.00  0.00           O
ATOM   2406  O14 POPEL  76     117.308  11.798  45.644  1.00  0.00           O
ATOM   2407  O11 POPEL  76     116.838  11.608  48.024  1.00  0.00           O
ATOM   2408  O12 POPEL  76     115.298  10.518  46.434  1.00  0.00           O
ATOM   2409  C1  POPEL  76     117.118  10.988  49.274  1.00  0.00           C
ATOM   2412  C2  POPEL  76     117.488  12.068  50.314  1.00  0.00           C
ATOM   2414  O21 POPEL  76     116.388  12.368  51.184  1.00  0.00           O
ATOM   2415  C21 POPEL  76     115.398  13.108  50.754  1.00  0.00           C
ATOM   2416  O22 POPEL  76     114.998  13.258  49.623  1.00  0.00           O
ATOM   2417  C22 POPEL  76     114.808  13.808  51.983  1.00  0.00           C
ATOM   2420  C3  POPEL  76     118.138  13.348  49.704  1.00  0.00           C
ATOM   2423  O31 POPEL  76     118.328  14.338  50.733  1.00  0.00           O
ATOM   2424  C31 POPEL  76     119.318  14.058  51.564  1.00  0.00           C
ATOM   2425  O32 POPEL  76     120.168  13.198  51.414  1.00  0.00           O
ATOM   2426  C32 POPEL  76     119.128  14.888  52.844  1.00  0.00           C
ATOM   2429  C23 POPEL  76     113.428  14.448  51.694  1.00  0.00           C
ATOM   2432  C24 POPEL  76     112.248  13.628  52.214  1.00  0.00           C
ATOM   2435  C25 POPEL  76     112.068  12.208  51.634  1.00  0.00           C
ATOM   2438  C26 POPEL  76     111.608  11.188  52.694  1.00  0.00           C
ATOM   2441  C27 POPEL  76     110.848   9.998  52.104  1.00  0.00           C
ATOM   2444  C28 POPEL  76     110.758   8.818  53.094  1.00  0.00           C
ATOM   2447  C29 POPEL  76     109.908   7.678  52.583  1.00  0.00           C
ATOM   2449 0C21 POPEL  76     108.768   7.208  53.114  1.00  0.00           C
ATOM   2451 1C21 POPEL  76     108.028   7.758  54.303  1.00  0.00           C
ATOM   2454 2C21 POPEL  76     107.688   6.728  55.394  1.00  0.00           C
ATOM   2457 3C21 POPEL  76     106.548   5.768  55.024  1.00  0.00           C
ATOM   2460 4C21 POPEL  76     105.738   5.362  56.263  1.00  0.00           C
ATOM   2463 5C21 POPEL  76     104.488   4.532  55.943  1.00  0.00           C
ATOM   2466 6C21 POPEL  76     103.468   4.602  57.084  1.00  0.00           C
ATOM   2469 7C21 POPEL  76     102.248   3.692  56.934  1.00  0.00           C
ATOM   2472 8C21 POPEL  76     101.228   3.952  58.044  1.00  0.00           C
ATOM   2476  C33 POPEL  76     119.368  14.058  54.134  1.00  0.00           C
ATOM   2479  C34 POPEL  76     118.208  14.138  55.143  1.00  0.00           C
ATOM   2482  C35 POPEL  76     117.888  12.788  55.814  1.00  0.00           C
ATOM   2485  C36 POPEL  76     118.868  12.368  56.914  1.00  0.00           C
ATOM   2488  C37 POPEL  76     118.408  11.068  57.594  1.00  0.00           C
ATOM   2491  C38 POPEL  76     119.148  10.718  58.893  1.00  0.00           C
ATOM   2494  C39 POPEL  76     118.968  11.758  60.004  1.00  0.00           C
ATOM   2497 0C31 POPEL  76     119.518  11.258  61.344  1.00  0.00           C
ATOM   2500 1C31 POPEL  76     119.528  12.328  62.443  1.00  0.00           C
ATOM   2503 2C31 POPEL  76     119.968  11.738  63.794  1.00  0.00           C
ATOM   2506 3C31 POPEL  76     120.208  12.778  64.893  1.00  0.00           C
ATOM   2509 4C31 POPEL  76     119.018  13.708  65.164  1.00  0.00           C
ATOM   2512 5C31 POPEL  76     119.208  14.538  66.444  1.00  0.00           C
ATOM   2515 6C31 POPEL  76     118.128  15.598  66.654  1.00  0.00           C
ATOM   2519  NH3 POPEM  77      46.698  30.638  57.544  1.00  0.00           N
ATOM   2523  C12 POPEM  77      45.468  31.238  58.144  1.00  0.00           C
ATOM   2526  C11 POPEM  77      44.218  30.618  57.524  1.00  0.00           C
ATOM   2529  P   POPEM  77      41.678  30.668  58.154  1.00  0.00           P
ATOM   2530  O13 POPEM  77      41.438  29.718  57.044  1.00  0.00           O
ATOM   2531  O14 POPEM  77      40.688  31.758  58.344  1.00  0.00           O
ATOM   2532  O11 POPEM  77      41.758  29.868  59.514  1.00  0.00           O
ATOM   2533  O12 POPEM  77      43.098  31.308  58.053  1.00  0.00           O
ATOM   2534  C1  POPEM  77      41.338  28.508  59.604  1.00  0.00           C
ATOM   2537  C2  POPEM  77      42.288  27.698  60.524  1.00  0.00           C
ATOM   2539  O21 POPEM  77      41.958  27.868  61.914  1.00  0.00           O
ATOM   2540  C21 POPEM  77      40.928  27.168  62.344  1.00  0.00           C
ATOM   2541  O22 POPEM  77      40.128  26.548  61.654  1.00  0.00           O
ATOM   2542  C22 POPEM  77      40.978  27.188  63.874  1.00  0.00           C
ATOM   2545  C3  POPEM  77      43.778  28.078  60.283  1.00  0.00           C
ATOM   2548  O31 POPEM  77      44.638  27.368  61.184  1.00  0.00           O
ATOM   2549  C31 POPEM  77      45.038  28.018  62.274  1.00  0.00           C
ATOM   2550  O32 POPEM  77      44.988  29.218  62.454  1.00  0.00           O
ATOM   2551  C32 POPEM  77      45.438  26.998  63.334  1.00  0.00           C
ATOM   2554  C23 POPEM  77      39.828  26.428  64.564  1.00  0.00           C
ATOM   2557  C24 POPEM  77      39.988  26.378  66.094  1.00  0.00           C
ATOM   2560  C25 POPEM  77      40.298  27.748  66.724  1.00  0.00           C
ATOM   2563  C26 POPEM  77      40.288  27.748  68.264  1.00  0.00           C
ATOM   2566  C27 POPEM  77      38.868  27.838  68.844  1.00  0.00           C
ATOM   2569  C28 POPEM  77      38.818  27.638  70.374  1.00  0.00           C
ATOM   2572  C29 POPEM  77      39.448  28.758  71.164  1.00  0.00           C
ATOM   2574 0C21 POPEM  77      38.958  29.298  72.303  1.00  0.00           C
ATOM   2576 1C21 POPEM  77      37.698  28.898  73.024  1.00  0.00           C
ATOM   2579 2C21 POPEM  77      37.928  27.838  74.113  1.00  0.00           C
ATOM   2582 3C21 POPEM  77      38.698  28.368  75.334  1.00  0.00           C
ATOM   2585 4C21 POPEM  77      38.798  27.308  76.444  1.00  0.00           C
ATOM   2588 5C21 POPEM  77      37.738  27.468  77.544  1.00  0.00           C
ATOM   2591 6C21 POPEM  77      37.748  26.238  78.464  1.00  0.00           C
ATOM   2594 7C21 POPEM  77      37.128  26.508  79.834  1.00  0.00           C
ATOM   2597 8C21 POPEM  77      37.358  25.358  80.814  1.00  0.00           C
ATOM   2601  C33 POPEM  77      45.528  27.668  64.714  1.00  0.00           C
ATOM   2604  C34 POPEM  77      45.808  26.678  65.854  1.00  0.00           C
ATOM   2607  C35 POPEM  77      45.988  27.378  67.204  1.00  0.00           C
ATOM   2610  C36 POPEM  77      44.688  27.898  67.834  1.00  0.00           C
ATOM   2613  C37 POPEM  77      44.968  28.548  69.194  1.00  0.00           C
ATOM   2616  C38 POPEM  77      43.748  29.198  69.873  1.00  0.00           C
ATOM   2619  C39 POPEM  77      44.218  30.008  71.084  1.00  0.00           C
ATOM   2622 0C31 POPEM  77      43.098  30.658  71.904  1.00  0.00           C
ATOM   2625 1C31 POPEM  77      43.708  31.528  73.014  1.00  0.00           C
ATOM   2628 2C31 POPEM  77      42.708  31.968  74.094  1.00  0.00           C
ATOM   2631 3C31 POPEM  77      42.138  30.828  74.954  1.00  0.00           C
ATOM   2634 4C31 POPEM  77      43.218  30.068  75.734  1.00  0.00           C
ATOM   2637 5C31 POPEM  77      42.628  29.218  76.864  1.00  0.00           C
ATOM   2640 6C31 POPEM  77      43.708  28.588  77.754  1.00  0.00           C
ATOM   2644  NH3 POPEN  78      76.948   7.778  90.363  1.00  0.00           N
ATOM   2648  C12 POPEN  78      75.928   6.818  90.884  1.00  0.00           C
ATOM   2651  C11 POPEN  78      75.788   5.608  89.934  1.00  0.00           C
ATOM   2654  P   POPEN  78      74.348   3.962  91.373  1.00  0.00           P
ATOM   2655  O13 POPEN  78      75.508   3.052  91.364  1.00  0.00           O
ATOM   2656  O14 POPEN  78      74.038   4.742  92.594  1.00  0.00           O
ATOM   2657  O11 POPEN  78      73.028   3.252  90.933  1.00  0.00           O
ATOM   2658  O12 POPEN  78      74.558   4.942  90.144  1.00  0.00           O
ATOM   2659  C1  POPEN  78      73.148   1.922  90.444  1.00  0.00           C
ATOM   2662  C2  POPEN  78      71.758   1.262  90.394  1.00  0.00           C
ATOM   2664  O21 POPEN  78      70.938   1.782  89.323  1.00  0.00           O
ATOM   2665  C21 POPEN  78      71.368   1.442  88.104  1.00  0.00           C
ATOM   2666  O22 POPEN  78      72.428   0.902  87.834  1.00  0.00           O
ATOM   2667  C22 POPEN  78      70.308   1.812  87.064  1.00  0.00           C
ATOM   2670  C3  POPEN  78      71.038   1.472  91.763  1.00  0.00           C
ATOM   2673  O31 POPEN  78      69.878   0.632  91.884  1.00  0.00           O
ATOM   2674  C31 POPEN  78      68.748   1.122  91.394  1.00  0.00           C
ATOM   2675  O32 POPEN  78      68.388   2.282  91.414  1.00  0.00           O
ATOM   2676  C32 POPEN  78      67.958  -0.058  90.833  1.00  0.00           C
ATOM   2679  C23 POPEN  78      70.758   1.382  85.653  1.00  0.00           C
ATOM   2682  C24 POPEN  78      69.918   1.992  84.524  1.00  0.00           C
ATOM   2685  C25 POPEN  78      70.098   3.512  84.414  1.00  0.00           C
ATOM   2688  C26 POPEN  78      69.648   4.082  83.064  1.00  0.00           C
ATOM   2691  C27 POPEN  78      69.768   5.608  83.024  1.00  0.00           C
ATOM   2694  C28 POPEN  78      71.228   6.108  82.974  1.00  0.00           C
ATOM   2697  C29 POPEN  78      71.288   7.588  83.244  1.00  0.00           C
ATOM   2699 0C21 POPEN  78      71.318   8.568  82.334  1.00  0.00           C
ATOM   2701 1C21 POPEN  78      71.338   8.398  80.833  1.00  0.00           C
ATOM   2704 2C21 POPEN  78      72.108   9.548  80.173  1.00  0.00           C
ATOM   2707 3C21 POPEN  78      71.368  10.898  80.243  1.00  0.00           C
ATOM   2710 4C21 POPEN  78      72.288  12.068  80.634  1.00  0.00           C
ATOM   2713 5C21 POPEN  78      73.488  12.278  79.694  1.00  0.00           C
ATOM   2716 6C21 POPEN  78      73.088  12.478  78.234  1.00  0.00           C
ATOM   2719 7C21 POPEN  78      74.228  13.088  77.414  1.00  0.00           C
ATOM   2722 8C21 POPEN  78      73.828  13.448  75.983  1.00  0.00           C
ATOM   2726  C33 POPEN  78      67.038   0.302  89.644  1.00  0.00           C
ATOM   2729  C34 POPEN  78      66.678  -0.948  88.833  1.00  0.00           C
ATOM   2732  C35 POPEN  78      65.808  -0.748  87.594  1.00  0.00           C
ATOM   2735  C36 POPEN  78      66.618  -0.178  86.424  1.00  0.00           C
ATOM   2738  C37 POPEN  78      65.888  -0.348  85.083  1.00  0.00           C
ATOM   2741  C38 POPEN  78      66.608   0.372  83.954  1.00  0.00           C
ATOM   2744  C39 POPEN  78      65.818   0.362  82.653  1.00  0.00           C
ATOM   2747 0C31 POPEN  78      66.538   1.172  81.584  1.00  0.00           C
ATOM   2750 1C31 POPEN  78      65.698   1.362  80.313  1.00  0.00           C
ATOM   2753 2C31 POPEN  78      66.348   2.322  79.323  1.00  0.00           C
ATOM   2756 3C31 POPEN  78      67.448   1.692  78.454  1.00  0.00           C
ATOM   2759 4C31 POPEN  78      68.818   1.442  79.104  1.00  0.00           C
ATOM   2762 5C31 POPEN  78      69.928   1.382  78.044  1.00  0.00           C
ATOM   2765 6C31 POPEN  78      71.328   1.072  78.594  1.00  0.00           C
ATOM   2769  NH3 POPEO  79      19.158  85.838  95.804  1.00  0.00           N
ATOM   2773  C12 POPEO  79      19.798  87.168  96.064  1.00  0.00           C
ATOM   2776  C11 POPEO  79      21.128  87.248  95.304  1.00  0.00           C
ATOM   2779  P   POPEO  79      22.168  89.578  94.653  1.00  0.00           P
ATOM   2780  O13 POPEO  79      21.048  89.998  93.784  1.00  0.00           O
ATOM   2781  O14 POPEO  79      22.788  90.698  95.394  1.00  0.00           O
ATOM   2782  O11 POPEO  79      23.268  88.888  93.763  1.00  0.00           O
ATOM   2783  O12 POPEO  79      21.768  88.448  95.674  1.00  0.00           O
ATOM   2784  C1  POPEO  79      23.528  89.438  92.454  1.00  0.00           C
ATOM   2787  C2  POPEO  79      24.358  88.418  91.633  1.00  0.00           C
ATOM   2789  O21 POPEO  79      24.798  88.938  90.354  1.00  0.00           O
ATOM   2790  C21 POPEO  79      23.898  89.108  89.393  1.00  0.00           C
ATOM   2791  O22 POPEO  79      22.708  89.318  89.543  1.00  0.00           O
ATOM   2792  C22 POPEO  79      24.598  88.878  88.053  1.00  0.00           C
ATOM   2795  C3  POPEO  79      23.638  87.048  91.493  1.00  0.00           C
ATOM   2798  O31 POPEO  79      24.588  86.048  91.094  1.00  0.00           O
ATOM   2799  C31 POPEO  79      24.228  84.748  90.994  1.00  0.00           C
ATOM   2800  O32 POPEO  79      25.018  83.828  91.104  1.00  0.00           O
ATOM   2801  C32 POPEO  79      22.788  84.518  90.534  1.00  0.00           C
ATOM   2804  C23 POPEO  79      23.668  88.978  86.823  1.00  0.00           C
ATOM   2807  C24 POPEO  79      24.218  88.198  85.614  1.00  0.00           C
ATOM   2810  C25 POPEO  79      23.428  88.438  84.314  1.00  0.00           C
ATOM   2813  C26 POPEO  79      23.968  87.658  83.094  1.00  0.00           C
ATOM   2816  C27 POPEO  79      23.258  88.068  81.794  1.00  0.00           C
ATOM   2819  C28 POPEO  79      23.798  87.398  80.503  1.00  0.00           C
ATOM   2822  C29 POPEO  79      23.228  88.088  79.284  1.00  0.00           C
ATOM   2824 0C21 POPEO  79      23.058  87.628  78.034  1.00  0.00           C
ATOM   2826 1C21 POPEO  79      23.378  86.268  77.463  1.00  0.00           C
ATOM   2829 2C21 POPEO  79      22.268  85.738  76.524  1.00  0.00           C
ATOM   2832 3C21 POPEO  79      22.728  84.578  75.623  1.00  0.00           C
ATOM   2835 4C21 POPEO  79      21.578  83.808  74.943  1.00  0.00           C
ATOM   2838 5C21 POPEO  79      20.818  84.568  73.844  1.00  0.00           C
ATOM   2841 6C21 POPEO  79      19.768  83.658  73.193  1.00  0.00           C
ATOM   2844 7C21 POPEO  79      18.878  84.358  72.154  1.00  0.00           C
ATOM   2847 8C21 POPEO  79      17.898  83.408  71.473  1.00  0.00           C
ATOM   2851  C33 POPEO  79      22.758  83.398  89.474  1.00  0.00           C
ATOM   2854  C34 POPEO  79      21.608  83.558  88.473  1.00  0.00           C
ATOM   2857  C35 POPEO  79      21.748  82.678  87.223  1.00  0.00           C
ATOM   2860  C36 POPEO  79      22.848  83.158  86.263  1.00  0.00           C
ATOM   2863  C37 POPEO  79      22.798  82.458  84.894  1.00  0.00           C
ATOM   2866  C38 POPEO  79      23.818  83.048  83.914  1.00  0.00           C
ATOM   2869  C39 POPEO  79      23.818  82.348  82.544  1.00  0.00           C
ATOM   2872 0C31 POPEO  79      22.578  82.668  81.703  1.00  0.00           C
ATOM   2875 1C31 POPEO  79      22.608  81.988  80.334  1.00  0.00           C
ATOM   2878 2C31 POPEO  79      21.488  82.508  79.434  1.00  0.00           C
ATOM   2881 3C31 POPEO  79      21.478  81.918  78.024  1.00  0.00           C
ATOM   2884 4C31 POPEO  79      21.188  80.408  77.964  1.00  0.00           C
ATOM   2887 5C31 POPEO  79      20.808  79.968  76.543  1.00  0.00           C
ATOM   2890 6C31 POPEO  79      20.408  78.498  76.464  1.00  0.00           C
ATOM   2894  NH3 POPEP  80      51.288   0.142  54.114  1.00  0.00           N
ATOM   2898  C12 POPEP  80      51.818  -1.148  53.553  1.00  0.00           C
ATOM   2901  C11 POPEP  80      53.198  -0.938  52.894  1.00  0.00           C
ATOM   2904  P   POPEP  80      54.468   1.252  52.104  1.00  0.00           P
ATOM   2905  O13 POPEP  80      55.468   0.812  53.104  1.00  0.00           O
ATOM   2906  O14 POPEP  80      54.988   1.662  50.784  1.00  0.00           O
ATOM   2907  O11 POPEP  80      53.678   2.462  52.704  1.00  0.00           O
ATOM   2908  O12 POPEP  80      53.238   0.232  52.074  1.00  0.00           O
ATOM   2909  C1  POPEP  80      54.168   3.302  53.734  1.00  0.00           C
ATOM   2912  C2  POPEP  80      53.468   3.052  55.094  1.00  0.00           C
ATOM   2914  O21 POPEP  80      53.948   4.072  55.983  1.00  0.00           O
ATOM   2915  C21 POPEP  80      53.068   5.042  56.214  1.00  0.00           C
ATOM   2916  O22 POPEP  80      51.978   5.132  55.694  1.00  0.00           O
ATOM   2917  C22 POPEP  80      53.618   5.998  57.263  1.00  0.00           C
ATOM   2920  C3  POPEP  80      53.818   1.672  55.704  1.00  0.00           C
ATOM   2923  O31 POPEP  80      52.838   1.212  56.674  1.00  0.00           O
ATOM   2924  C31 POPEP  80      53.298   1.082  57.924  1.00  0.00           C
ATOM   2925  O32 POPEP  80      54.438   1.322  58.264  1.00  0.00           O
ATOM   2926  C32 POPEP  80      52.258   0.502  58.854  1.00  0.00           C
ATOM   2929  C23 POPEP  80      52.618   6.068  58.434  1.00  0.00           C
ATOM   2932  C24 POPEP  80      53.258   6.188  59.803  1.00  0.00           C
ATOM   2935  C25 POPEP  80      52.278   5.748  60.894  1.00  0.00           C
ATOM   2938  C26 POPEP  80      52.918   5.648  62.274  1.00  0.00           C
ATOM   2941  C27 POPEP  80      52.028   4.892  63.264  1.00  0.00           C
ATOM   2944  C28 POPEP  80      52.378   5.202  64.733  1.00  0.00           C
ATOM   2947  C29 POPEP  80      51.918   6.598  65.083  1.00  0.00           C
ATOM   2949 0C21 POPEP  80      52.658   7.718  65.153  1.00  0.00           C
ATOM   2951 1C21 POPEP  80      54.138   7.848  64.893  1.00  0.00           C
ATOM   2954 2C21 POPEP  80      54.878   8.458  66.104  1.00  0.00           C
ATOM   2957 3C21 POPEP  80      56.358   8.678  65.774  1.00  0.00           C
ATOM   2960 4C21 POPEP  80      57.238   8.828  67.024  1.00  0.00           C
ATOM   2963 5C21 POPEP  80      58.718   8.558  66.714  1.00  0.00           C
ATOM   2966 6C21 POPEP  80      59.318   9.528  65.694  1.00  0.00           C
ATOM   2969 7C21 POPEP  80      60.758   9.168  65.344  1.00  0.00           C
ATOM   2972 8C21 POPEP  80      61.468  10.258  64.544  1.00  0.00           C
ATOM   2976  C33 POPEP  80      52.928  -0.188  60.083  1.00  0.00           C
ATOM   2979  C34 POPEP  80      51.958  -1.018  60.924  1.00  0.00           C
ATOM   2982  C35 POPEP  80      50.898  -0.178  61.654  1.00  0.00           C
ATOM   2985  C36 POPEP  80      51.238   0.202  63.104  1.00  0.00           C
ATOM   2988  C37 POPEP  80      50.078   0.972  63.754  1.00  0.00           C
ATOM   2991  C38 POPEP  80      50.128   1.042  65.283  1.00  0.00           C
ATOM   2994  C39 POPEP  80      48.958   1.822  65.894  1.00  0.00           C
ATOM   2997 0C31 POPEP  80      47.578   1.172  65.674  1.00  0.00           C
ATOM   3000 1C31 POPEP  80      46.448   1.932  66.384  1.00  0.00           C
ATOM   3003 2C31 POPEP  80      45.058   1.332  66.123  1.00  0.00           C
ATOM   3006 3C31 POPEP  80      43.908   2.162  66.733  1.00  0.00           C
ATOM   3009 4C31 POPEP  80      43.858   2.102  68.274  1.00  0.00           C
ATOM   3012 5C31 POPEP  80      42.828   3.062  68.874  1.00  0.00           C
ATOM   3015 6C31 POPEP  80      42.758   3.002  70.404  1.00  0.00           C
ATOM   3019  NH3 POPEQ  81      35.878 109.608  94.863  1.00  0.00           N
ATOM   3023  C12 POPEQ  81      35.988 108.138  94.543  1.00  0.00           C
ATOM   3026  C11 POPEQ  81      36.288 107.328  95.814  1.00  0.00           C
ATOM   3029  P   POPEQ  81      33.928 106.708  96.844  1.00  0.00           P
ATOM   3030  O13 POPEQ  81      33.078 107.348  97.873  1.00  0.00           O
ATOM   3031  O14 POPEQ  81      34.228 105.278  96.984  1.00  0.00           O
ATOM   3032  O11 POPEQ  81      33.308 107.008  95.433  1.00  0.00           O
ATOM   3033  O12 POPEQ  81      35.298 107.498  96.814  1.00  0.00           O
ATOM   3034  C1  POPEQ  81      31.928 106.678  95.214  1.00  0.00           C
ATOM   3037  C2  POPEQ  81      31.618 107.028  93.744  1.00  0.00           C
ATOM   3039  O21 POPEQ  81      30.208 106.968  93.403  1.00  0.00           O
ATOM   3040  C21 POPEQ  81      29.658 105.768  93.344  1.00  0.00           C
ATOM   3041  O22 POPEQ  81      30.138 104.708  93.713  1.00  0.00           O
ATOM   3042  C22 POPEQ  81      28.338 105.818  92.594  1.00  0.00           C
ATOM   3045  C3  POPEQ  81      32.548 106.258  92.754  1.00  0.00           C
ATOM   3048  O31 POPEQ  81      32.388 106.768  91.414  1.00  0.00           O
ATOM   3049  C31 POPEQ  81      33.128 107.818  91.113  1.00  0.00           C
ATOM   3050  O32 POPEQ  81      33.908 108.388  91.854  1.00  0.00           O
ATOM   3051  C32 POPEQ  81      32.708 108.258  89.723  1.00  0.00           C
ATOM   3054  C23 POPEQ  81      28.098 107.108  91.794  1.00  0.00           C
ATOM   3057  C24 POPEQ  81      27.178 106.858  90.604  1.00  0.00           C
ATOM   3060  C25 POPEQ  81      26.818 108.178  89.924  1.00  0.00           C
ATOM   3063  C26 POPEQ  81      25.998 107.938  88.664  1.00  0.00           C
ATOM   3066  C27 POPEQ  81      25.578 109.228  87.974  1.00  0.00           C
ATOM   3069  C28 POPEQ  81      24.788 108.898  86.714  1.00  0.00           C
ATOM   3072  C29 POPEQ  81      24.388 110.128  85.944  1.00  0.00           C
ATOM   3074 0C21 POPEQ  81      23.158 110.408  85.483  1.00  0.00           C
ATOM   3076 1C21 POPEQ  81      21.928 109.548  85.614  1.00  0.00           C
ATOM   3079 2C21 POPEQ  81      21.278 109.198  84.263  1.00  0.00           C
ATOM   3082 3C21 POPEQ  81      22.228 108.538  83.263  1.00  0.00           C
ATOM   3085 4C21 POPEQ  81      21.518 107.898  82.064  1.00  0.00           C
ATOM   3088 5C21 POPEQ  81      20.558 108.828  81.314  1.00  0.00           C
ATOM   3091 6C21 POPEQ  81      19.728 108.088  80.264  1.00  0.00           C
ATOM   3094 7C21 POPEQ  81      18.608 108.968  79.684  1.00  0.00           C
ATOM   3097 8C21 POPEQ  81      17.748 108.238  78.643  1.00  0.00           C
ATOM   3101  C33 POPEQ  81      33.048 109.738  89.463  1.00  0.00           C
ATOM   3104  C34 POPEQ  81      32.418 110.258  88.164  1.00  0.00           C
ATOM   3107  C35 POPEQ  81      32.698 111.758  87.944  1.00  0.00           C
ATOM   3110  C36 POPEQ  81      31.818 112.678  88.794  1.00  0.00           C
ATOM   3113  C37 POPEQ  81      30.418 112.938  88.213  1.00  0.00           C
ATOM   3116  C38 POPEQ  81      29.478 113.548  89.263  1.00  0.00           C
ATOM   3119  C39 POPEQ  81      28.318 114.378  88.693  1.00  0.00           C
ATOM   3122 0C31 POPEQ  81      27.228 113.558  87.983  1.00  0.00           C
ATOM   3125 1C31 POPEQ  81      26.048 114.458  87.583  1.00  0.00           C
ATOM   3128 2C31 POPEQ  81      24.898 113.708  86.893  1.00  0.00           C
ATOM   3131 3C31 POPEQ  81      23.708 114.598  86.493  1.00  0.00           C
ATOM   3134 4C31 POPEQ  81      24.028 115.688  85.454  1.00  0.00           C
ATOM   3137 5C31 POPEQ  81      22.928 116.768  85.414  1.00  0.00           C
ATOM   3140 6C31 POPEQ  81      22.968 117.688  84.194  1.00  0.00           C
ATOM   3144  NH3 POPER  82      46.898   2.262  95.004  1.00  0.00           N
ATOM   3148  C12 POPER  82      48.058   1.712  95.783  1.00  0.00           C
ATOM   3151  C11 POPER  82      49.368   1.752  94.963  1.00  0.00           C
ATOM   3154  P   POPER  82      49.598   4.322  94.574  1.00  0.00           P
ATOM   3155  O13 POPER  82      50.988   4.532  95.044  1.00  0.00           O
ATOM   3156  O14 POPER  82      48.458   4.562  95.474  1.00  0.00           O
ATOM   3157  O11 POPER  82      49.238   5.142  93.293  1.00  0.00           O
ATOM   3158  O12 POPER  82      49.438   2.852  94.054  1.00  0.00           O
ATOM   3159  C1  POPER  82      50.148   5.688  92.363  1.00  0.00           C
ATOM   3162  C2  POPER  82      50.268   4.762  91.144  1.00  0.00           C
ATOM   3164  O21 POPER  82      50.548   5.528  89.954  1.00  0.00           O
ATOM   3165  C21 POPER  82      51.848   5.718  89.823  1.00  0.00           C
ATOM   3166  O22 POPER  82      52.668   5.588  90.704  1.00  0.00           O
ATOM   3167  C22 POPER  82      52.168   5.918  88.344  1.00  0.00           C
ATOM   3170  C3  POPER  82      48.958   3.992  90.864  1.00  0.00           C
ATOM   3173  O31 POPER  82      49.138   3.112  89.733  1.00  0.00           O
ATOM   3174  C31 POPER  82      48.018   2.592  89.263  1.00  0.00           C
ATOM   3175  O32 POPER  82      46.908   2.812  89.733  1.00  0.00           O
ATOM   3176  C32 POPER  82      48.388   1.732  88.044  1.00  0.00           C
ATOM   3179  C23 POPER  82      52.888   4.642  87.834  1.00  0.00           C
ATOM   3182  C24 POPER  82      52.728   4.382  86.333  1.00  0.00           C
ATOM   3185  C25 POPER  82      53.428   5.402  85.433  1.00  0.00           C
ATOM   3188  C26 POPER  82      53.538   4.872  84.004  1.00  0.00           C
ATOM   3191  C27 POPER  82      54.088   5.898  83.003  1.00  0.00           C
ATOM   3194  C28 POPER  82      54.398   5.272  81.633  1.00  0.00           C
ATOM   3197  C29 POPER  82      55.678   4.482  81.674  1.00  0.00           C
ATOM   3199 0C21 POPER  82      55.918   3.312  81.053  1.00  0.00           C
ATOM   3201 1C21 POPER  82      54.968   2.542  80.173  1.00  0.00           C
ATOM   3204 2C21 POPER  82      55.428   1.082  79.943  1.00  0.00           C
ATOM   3207 3C21 POPER  82      54.678   0.412  78.783  1.00  0.00           C
ATOM   3210 4C21 POPER  82      54.888  -1.118  78.684  1.00  0.00           C
ATOM   3213 5C21 POPER  82      56.338  -1.608  78.844  1.00  0.00           C
ATOM   3216 6C21 POPER  82      57.318  -1.168  77.743  1.00  0.00           C
ATOM   3219 7C21 POPER  82      57.418  -2.148  76.574  1.00  0.00           C
ATOM   3222 8C21 POPER  82      58.648  -1.868  75.693  1.00  0.00           C
ATOM   3226  C33 POPER  82      48.288   2.482  86.683  1.00  0.00           C
ATOM   3229  C34 POPER  82      49.078   1.862  85.524  1.00  0.00           C
ATOM   3232  C35 POPER  82      48.998   2.702  84.233  1.00  0.00           C
ATOM   3235  C36 POPER  82      49.878   2.142  83.114  1.00  0.00           C
ATOM   3238  C37 POPER  82      49.758   2.912  81.784  1.00  0.00           C
ATOM   3241  C38 POPER  82      50.628   2.282  80.693  1.00  0.00           C
ATOM   3244  C39 POPER  82      50.448   2.902  79.303  1.00  0.00           C
ATOM   3247 0C31 POPER  82      51.058   4.302  79.144  1.00  0.00           C
ATOM   3250 1C31 POPER  82      51.048   4.762  77.684  1.00  0.00           C
ATOM   3253 2C31 POPER  82      52.298   5.548  77.254  1.00  0.00           C
ATOM   3256 3C31 POPER  82      52.568   5.452  75.744  1.00  0.00           C
ATOM   3259 4C31 POPER  82      51.548   6.198  74.884  1.00  0.00           C
ATOM   3262 5C31 POPER  82      51.598   5.748  73.424  1.00  0.00           C
ATOM   3265 6C31 POPER  82      50.688   6.578  72.504  1.00  0.00           C
ATOM   3269  NH3 POPES  83      24.918  64.378  56.184  1.00  0.00           N
ATOM   3273  C12 POPES  83      23.588  64.858  55.634  1.00  0.00           C
ATOM   3276  C11 POPES  83      23.578  66.368  55.344  1.00  0.00           C
ATOM   3279  P   POPES  83      21.358  67.788  55.073  1.00  0.00           P
ATOM   3280  O13 POPES  83      21.868  69.098  54.623  1.00  0.00           O
ATOM   3281  O14 POPES  83      19.978  67.448  54.614  1.00  0.00           O
ATOM   3282  O11 POPES  83      21.418  67.738  56.654  1.00  0.00           O
ATOM   3283  O12 POPES  83      22.378  66.688  54.634  1.00  0.00           O
ATOM   3284  C1  POPES  83      20.808  68.748  57.474  1.00  0.00           C
ATOM   3287  C2  POPES  83      21.738  69.138  58.664  1.00  0.00           C
ATOM   3289  O21 POPES  83      20.938  69.828  59.664  1.00  0.00           O
ATOM   3290  C21 POPES  83      21.378  69.938  60.924  1.00  0.00           C
ATOM   3291  O22 POPES  83      21.158  70.918  61.614  1.00  0.00           O
ATOM   3292  C22 POPES  83      22.038  68.648  61.434  1.00  0.00           C
ATOM   3295  C3  POPES  83      22.968  69.958  58.174  1.00  0.00           C
ATOM   3298  O31 POPES  83      23.968  70.198  59.194  1.00  0.00           O
ATOM   3299  C31 POPES  83      24.278  71.418  59.693  1.00  0.00           C
ATOM   3300  O32 POPES  83      25.198  71.578  60.494  1.00  0.00           O
ATOM   3301  C32 POPES  83      23.388  72.568  59.274  1.00  0.00           C
ATOM   3304  C23 POPES  83      22.178  68.568  62.974  1.00  0.00           C
ATOM   3307  C24 POPES  83      20.988  67.968  63.734  1.00  0.00           C
ATOM   3310  C25 POPES  83      20.208  69.008  64.574  1.00  0.00           C
ATOM   3313  C26 POPES  83      20.918  69.408  65.884  1.00  0.00           C
ATOM   3316  C27 POPES  83      20.138  70.498  66.644  1.00  0.00           C
ATOM   3319  C28 POPES  83      20.678  70.768  68.064  1.00  0.00           C
ATOM   3322  C29 POPES  83      19.798  71.778  68.784  1.00  0.00           C
ATOM   3324 0C21 POPES  83      18.758  71.498  69.584  1.00  0.00           C
ATOM   3326 1C21 POPES  83      18.228  70.128  69.954  1.00  0.00           C
ATOM   3329 2C21 POPES  83      18.028  69.938  71.473  1.00  0.00           C
ATOM   3332 3C21 POPES  83      16.918  70.838  72.034  1.00  0.00           C
ATOM   3335 4C21 POPES  83      16.618  70.578  73.524  1.00  0.00           C
ATOM   3338 5C21 POPES  83      15.808  71.718  74.164  1.00  0.00           C
ATOM   3341 6C21 POPES  83      14.448  71.998  73.494  1.00  0.00           C
ATOM   3344 7C21 POPES  83      13.328  71.058  73.973  1.00  0.00           C
ATOM   3347 8C21 POPES  83      11.968  71.448  73.394  1.00  0.00           C
ATOM   3351  C33 POPES  83      23.928  73.928  59.794  1.00  0.00           C
ATOM   3354  C34 POPES  83      23.098  75.118  59.294  1.00  0.00           C
ATOM   3357  C35 POPES  83      23.898  76.418  59.334  1.00  0.00           C
ATOM   3360  C36 POPES  83      23.078  77.658  58.973  1.00  0.00           C
ATOM   3363  C37 POPES  83      23.908  78.948  59.014  1.00  0.00           C
ATOM   3366  C38 POPES  83      23.148  80.198  58.553  1.00  0.00           C
ATOM   3369  C39 POPES  83      22.578  81.058  59.693  1.00  0.00           C
ATOM   3372 0C31 POPES  83      23.608  81.948  60.394  1.00  0.00           C
ATOM   3375 1C31 POPES  83      22.968  82.868  61.444  1.00  0.00           C
ATOM   3378 2C31 POPES  83      23.818  84.108  61.784  1.00  0.00           C
ATOM   3381 3C31 POPES  83      24.978  83.848  62.744  1.00  0.00           C
ATOM   3384 4C31 POPES  83      24.598  84.078  64.214  1.00  0.00           C
ATOM   3387 5C31 POPES  83      25.778  83.838  65.164  1.00  0.00           C
ATOM   3390 6C31 POPES  83      25.458  84.168  66.624  1.00  0.00           C
ATOM   3394  NH3 POPET  84      89.448 130.758  92.454  1.00  0.00           N
ATOM   3398  C12 POPET  84      90.808 130.118  92.534  1.00  0.00           C
ATOM   3401  C11 POPET  84      90.808 128.678  91.984  1.00  0.00           C
ATOM   3404  P   POPET  84      88.828 126.968  92.033  1.00  0.00           P
ATOM   3405  O13 POPET  84      88.168 126.088  93.034  1.00  0.00           O
ATOM   3406  O14 POPET  84      87.978 127.988  91.394  1.00  0.00           O
ATOM   3407  O11 POPET  84      89.648 126.118  90.994  1.00  0.00           O
ATOM   3408  O12 POPET  84      89.958 127.828  92.774  1.00  0.00           O
ATOM   3409  C1  POPET  84      89.458 126.198  89.583  1.00  0.00           C
ATOM   3412  C2  POPET  84      90.818 126.118  88.824  1.00  0.00           C
ATOM   3414  O21 POPET  84      90.578 125.718  87.463  1.00  0.00           O
ATOM   3415  C21 POPET  84      90.228 126.718  86.654  1.00  0.00           C
ATOM   3416  O22 POPET  84      90.268 127.898  86.943  1.00  0.00           O
ATOM   3417  C22 POPET  84      89.878 126.168  85.274  1.00  0.00           C
ATOM   3420  C3  POPET  84      91.778 125.088  89.484  1.00  0.00           C
ATOM   3423  O31 POPET  84      93.118 125.078  88.914  1.00  0.00           O
ATOM   3424  C31 POPET  84      93.898 126.068  89.323  1.00  0.00           C
ATOM   3425  O32 POPET  84      93.548 127.068  89.914  1.00  0.00           O
ATOM   3426  C32 POPET  84      95.358 125.758  89.024  1.00  0.00           C
ATOM   3429  C23 POPET  84      88.848 127.068  84.543  1.00  0.00           C
ATOM   3432  C24 POPET  84      88.688 126.728  83.053  1.00  0.00           C
ATOM   3435  C25 POPET  84      88.248 125.288  82.774  1.00  0.00           C
ATOM   3438  C26 POPET  84      87.858 125.058  81.303  1.00  0.00           C
ATOM   3441  C27 POPET  84      87.838 123.558  80.944  1.00  0.00           C
ATOM   3444  C28 POPET  84      87.118 123.208  79.624  1.00  0.00           C
ATOM   3447  C29 POPET  84      85.618 123.278  79.694  1.00  0.00           C
ATOM   3449 0C21 POPET  84      84.758 123.478  78.674  1.00  0.00           C
ATOM   3451 1C21 POPET  84      85.128 123.608  77.223  1.00  0.00           C
ATOM   3454 2C21 POPET  84      85.328 122.208  76.604  1.00  0.00           C
ATOM   3457 3C21 POPET  84      84.028 121.378  76.524  1.00  0.00           C
ATOM   3460 4C21 POPET  84      84.258 119.898  76.193  1.00  0.00           C
ATOM   3463 5C21 POPET  84      82.968 119.158  75.824  1.00  0.00           C
ATOM   3466 6C21 POPET  84      81.948 119.018  76.963  1.00  0.00           C
ATOM   3469 7C21 POPET  84      80.568 118.548  76.464  1.00  0.00           C
ATOM   3472 8C21 POPET  84      79.498 118.478  77.544  1.00  0.00           C
ATOM   3476  C33 POPET  84      96.048 126.848  88.164  1.00  0.00           C
ATOM   3479  C34 POPET  84      96.018 126.548  86.664  1.00  0.00           C
ATOM   3482  C35 POPET  84      94.768 127.018  85.914  1.00  0.00           C
ATOM   3485  C36 POPET  84      94.748 128.528  85.643  1.00  0.00           C
ATOM   3488  C37 POPET  84      93.718 128.908  84.574  1.00  0.00           C
ATOM   3491  C38 POPET  84      93.818 130.388  84.174  1.00  0.00           C
ATOM   3494  C39 POPET  84      92.798 130.818  83.104  1.00  0.00           C
ATOM   3497 0C31 POPET  84      93.118 130.338  81.683  1.00  0.00           C
ATOM   3500 1C31 POPET  84      93.818 131.418  80.844  1.00  0.00           C
ATOM   3503 2C31 POPET  84      94.108 130.938  79.414  1.00  0.00           C
ATOM   3506 3C31 POPET  84      94.798 131.998  78.553  1.00  0.00           C
ATOM   3509 4C31 POPET  84      95.168 131.438  77.174  1.00  0.00           C
ATOM   3512 5C31 POPET  84      95.798 132.468  76.244  1.00  0.00           C
ATOM   3515 6C31 POPET  84      96.148 131.908  74.863  1.00  0.00           C
ATOM   3519  NH3 POPEU  85      12.078  38.568  51.733  1.00  0.00           N
ATOM   3523  C12 POPEU  85      13.468  39.028  51.384  1.00  0.00           C
ATOM   3526  C11 POPEU  85      14.518  38.688  52.454  1.00  0.00           C
ATOM   3529  P   POPEU  85      16.708  40.148  52.244  1.00  0.00           P
ATOM   3530  O13 POPEU  85      16.658  40.888  50.964  1.00  0.00           O
ATOM   3531  O14 POPEU  85      17.478  38.888  52.263  1.00  0.00           O
ATOM   3532  O11 POPEU  85      17.378  41.138  53.303  1.00  0.00           O
ATOM   3533  O12 POPEU  85      15.258  39.868  52.814  1.00  0.00           O
ATOM   3534  C1  POPEU  85      16.628  42.248  53.804  1.00  0.00           C
ATOM   3537  C2  POPEU  85      15.928  41.848  55.124  1.00  0.00           C
ATOM   3539  O21 POPEU  85      15.138  42.948  55.614  1.00  0.00           O
ATOM   3540  C21 POPEU  85      13.828  42.758  55.744  1.00  0.00           C
ATOM   3541  O22 POPEU  85      13.198  41.768  55.384  1.00  0.00           O
ATOM   3542  C22 POPEU  85      13.228  43.888  56.574  1.00  0.00           C
ATOM   3545  C3  POPEU  85      17.028  41.438  56.143  1.00  0.00           C
ATOM   3548  O31 POPEU  85      16.498  40.628  57.193  1.00  0.00           O
ATOM   3549  C31 POPEU  85      16.038  41.268  58.233  1.00  0.00           C
ATOM   3550  O32 POPEU  85      16.188  42.438  58.504  1.00  0.00           O
ATOM   3551  C32 POPEU  85      15.158  40.308  59.033  1.00  0.00           C
ATOM   3554  C23 POPEU  85      11.768  44.248  56.193  1.00  0.00           C
ATOM   3557  C24 POPEU  85      10.898  44.548  57.424  1.00  0.00           C
ATOM   3560  C25 POPEU  85       9.388  44.658  57.134  1.00  0.00           C
ATOM   3563  C26 POPEU  85       8.588  44.278  58.394  1.00  0.00           C
ATOM   3566  C27 POPEU  85       7.058  44.218  58.264  1.00  0.00           C
ATOM   3569  C28 POPEU  85       6.478  43.448  59.483  1.00  0.00           C
ATOM   3572  C29 POPEU  85       4.988  43.508  59.704  1.00  0.00           C
ATOM   3574 0C21 POPEU  85       4.198  42.448  59.984  1.00  0.00           C
ATOM   3576 1C21 POPEU  85       4.628  41.008  60.083  1.00  0.00           C
ATOM   3579 2C21 POPEU  85       3.808  40.188  61.104  1.00  0.00           C
ATOM   3582 3C21 POPEU  85       3.998  40.688  62.544  1.00  0.00           C
ATOM   3585 4C21 POPEU  85       3.528  39.688  63.604  1.00  0.00           C
ATOM   3588 5C21 POPEU  85       4.508  38.538  63.854  1.00  0.00           C
ATOM   3591 6C21 POPEU  85       4.048  37.608  64.984  1.00  0.00           C
ATOM   3594 7C21 POPEU  85       5.068  36.498  65.264  1.00  0.00           C
ATOM   3597 8C21 POPEU  85       4.588  35.428  66.244  1.00  0.00           C
ATOM   3601  C33 POPEU  85      13.908  41.038  59.564  1.00  0.00           C
ATOM   3604  C34 POPEU  85      12.988  40.128  60.394  1.00  0.00           C
ATOM   3607  C35 POPEU  85      13.208  40.238  61.914  1.00  0.00           C
ATOM   3610  C36 POPEU  85      14.598  39.798  62.404  1.00  0.00           C
ATOM   3613  C37 POPEU  85      14.728  39.868  63.924  1.00  0.00           C
ATOM   3616  C38 POPEU  85      15.928  39.078  64.483  1.00  0.00           C
ATOM   3619  C39 POPEU  85      17.278  39.628  64.044  1.00  0.00           C
ATOM   3622 0C31 POPEU  85      18.458  38.898  64.693  1.00  0.00           C
ATOM   3625 1C31 POPEU  85      19.818  39.518  64.324  1.00  0.00           C
ATOM   3628 2C31 POPEU  85      20.978  38.838  65.044  1.00  0.00           C
ATOM   3631 3C31 POPEU  85      22.308  39.578  64.884  1.00  0.00           C
ATOM   3634 4C31 POPEU  85      23.378  39.078  65.864  1.00  0.00           C
ATOM   3637 5C31 POPEU  85      24.768  39.548  65.454  1.00  0.00           C
ATOM   3640 6C31 POPEU  85      25.868  39.218  66.454  1.00  0.00           C
ATOM   3644  NH3 POPEV  86       6.528 118.618  91.364  1.00  0.00           N
ATOM   3648  C12 POPEV  86       6.608 119.618  92.474  1.00  0.00           C
ATOM   3651  C11 POPEV  86       5.278 120.378  92.603  1.00  0.00           C
ATOM   3654  P   POPEV  86       2.808 119.678  92.054  1.00  0.00           P
ATOM   3655  O13 POPEV  86       1.838 118.668  92.494  1.00  0.00           O
ATOM   3656  O14 POPEV  86       2.358 121.078  92.124  1.00  0.00           O
ATOM   3657  O11 POPEV  86       3.138 119.308  90.544  1.00  0.00           O
ATOM   3658  O12 POPEV  86       4.198 119.458  92.793  1.00  0.00           O
ATOM   3659  C1  POPEV  86       2.288 119.828  89.513  1.00  0.00           C
ATOM   3662  C2  POPEV  86       2.468 119.038  88.174  1.00  0.00           C
ATOM   3664  O21 POPEV  86       2.118 119.828  87.013  1.00  0.00           O
ATOM   3665  C21 POPEV  86       0.848 120.178  86.893  1.00  0.00           C
ATOM   3666  O22 POPEV  86      -0.002 120.158  87.764  1.00  0.00           O
ATOM   3667  C22 POPEV  86       0.528 120.558  85.444  1.00  0.00           C
ATOM   3670  C3  POPEV  86       1.718 117.678  88.193  1.00  0.00           C
ATOM   3673  O31 POPEV  86       1.558 117.108  86.873  1.00  0.00           O
ATOM   3674  C31 POPEV  86       2.538 116.308  86.473  1.00  0.00           C
ATOM   3675  O32 POPEV  86       3.648 116.228  86.963  1.00  0.00           O
ATOM   3676  C32 POPEV  86       2.068 115.498  85.274  1.00  0.00           C
ATOM   3679  C23 POPEV  86       1.708 120.388  84.463  1.00  0.00           C
ATOM   3682  C24 POPEV  86       1.298 120.618  83.003  1.00  0.00           C
ATOM   3685  C25 POPEV  86       2.478 120.508  82.044  1.00  0.00           C
ATOM   3688  C26 POPEV  86       2.078 120.758  80.584  1.00  0.00           C
ATOM   3691  C27 POPEV  86       3.298 120.908  79.664  1.00  0.00           C
ATOM   3694  C28 POPEV  86       2.948 121.298  78.213  1.00  0.00           C
ATOM   3697  C29 POPEV  86       2.338 120.168  77.434  1.00  0.00           C
ATOM   3699 0C21 POPEV  86       1.848 120.268  76.184  1.00  0.00           C
ATOM   3701 1C21 POPEV  86       1.778 121.528  75.354  1.00  0.00           C
ATOM   3704 2C21 POPEV  86       2.838 121.538  74.233  1.00  0.00           C
ATOM   3707 3C21 POPEV  86       2.658 122.708  73.244  1.00  0.00           C
ATOM   3710 4C21 POPEV  86       3.738 122.698  72.154  1.00  0.00           C
ATOM   3713 5C21 POPEV  86       3.678 123.878  71.164  1.00  0.00           C
ATOM   3716 6C21 POPEV  86       4.608 123.658  69.954  1.00  0.00           C
ATOM   3719 7C21 POPEV  86       4.578 124.788  68.914  1.00  0.00           C
ATOM   3722 8C21 POPEV  86       5.358 124.518  67.634  1.00  0.00           C
ATOM   3726  C33 POPEV  86       3.158 115.308  84.194  1.00  0.00           C
ATOM   3729  C34 POPEV  86       2.758 114.188  83.234  1.00  0.00           C
ATOM   3732  C35 POPEV  86       3.778 113.878  82.134  1.00  0.00           C
ATOM   3735  C36 POPEV  86       3.808 114.878  80.964  1.00  0.00           C
ATOM   3738  C37 POPEV  86       4.298 114.208  79.674  1.00  0.00           C
ATOM   3741  C38 POPEV  86       4.048 115.008  78.384  1.00  0.00           C
ATOM   3744  C39 POPEV  86       5.118 116.048  78.044  1.00  0.00           C
ATOM   3747 0C31 POPEV  86       4.988 116.548  76.594  1.00  0.00           C
ATOM   3750 1C31 POPEV  86       6.168 117.418  76.134  1.00  0.00           C
ATOM   3753 2C31 POPEV  86       6.048 117.918  74.684  1.00  0.00           C
ATOM   3756 3C31 POPEV  86       5.808 116.798  73.654  1.00  0.00           C
ATOM   3759 4C31 POPEV  86       5.838 117.308  72.204  1.00  0.00           C
ATOM   3762 5C31 POPEV  86       5.518 116.218  71.184  1.00  0.00           C
ATOM   3765 6C31 POPEV  86       5.708 116.658  69.724  1.00  0.00           C
ATOM   3769  NH3 POPEW  87      79.908  95.058  93.844  1.00  0.00           N
ATOM   3773  C12 POPEW  87      80.918  93.998  93.514  1.00  0.00           C
ATOM   3776  C11 POPEW  87      82.238  94.248  94.244  1.00  0.00           C
ATOM   3779  P   POPEW  87      84.358  92.788  94.803  1.00  0.00           P
ATOM   3780  O13 POPEW  87      85.318  93.888  94.624  1.00  0.00           O
ATOM   3781  O14 POPEW  87      83.878  92.508  96.184  1.00  0.00           O
ATOM   3782  O11 POPEW  87      84.848  91.468  94.084  1.00  0.00           O
ATOM   3783  O12 POPEW  87      83.098  93.168  93.914  1.00  0.00           O
ATOM   3784  C1  POPEW  87      84.918  91.448  92.653  1.00  0.00           C
ATOM   3787  C2  POPEW  87      85.168  89.988  92.223  1.00  0.00           C
ATOM   3789  O21 POPEW  87      85.148  89.848  90.793  1.00  0.00           O
ATOM   3790  C21 POPEW  87      86.198  90.318  90.123  1.00  0.00           C
ATOM   3791  O22 POPEW  87      87.148  90.928  90.594  1.00  0.00           O
ATOM   3792  C22 POPEW  87      86.088  89.768  88.693  1.00  0.00           C
ATOM   3795  C3  POPEW  87      84.078  89.058  92.844  1.00  0.00           C
ATOM   3798  O31 POPEW  87      84.138  87.698  92.344  1.00  0.00           O
ATOM   3799  C31 POPEW  87      85.158  86.998  92.814  1.00  0.00           C
ATOM   3800  O32 POPEW  87      85.878  87.298  93.744  1.00  0.00           O
ATOM   3801  C32 POPEW  87      85.378  85.808  91.884  1.00  0.00           C
ATOM   3804  C23 POPEW  87      86.688  90.618  87.553  1.00  0.00           C
ATOM   3807  C24 POPEW  87      87.298  89.738  86.454  1.00  0.00           C
ATOM   3810  C25 POPEW  87      88.038  90.518  85.344  1.00  0.00           C
ATOM   3813  C26 POPEW  87      88.668  89.548  84.334  1.00  0.00           C
ATOM   3816  C27 POPEW  87      89.118  90.178  83.013  1.00  0.00           C
ATOM   3819  C28 POPEW  87      89.568  89.098  82.013  1.00  0.00           C
ATOM   3822  C29 POPEW  87      90.098  89.638  80.704  1.00  0.00           C
ATOM   3824 0C21 POPEW  87      89.418  89.718  79.554  1.00  0.00           C
ATOM   3826 1C21 POPEW  87      87.958  89.358  79.364  1.00  0.00           C
ATOM   3829 2C21 POPEW  87      87.698  87.888  78.964  1.00  0.00           C
ATOM   3832 3C21 POPEW  87      88.058  87.598  77.494  1.00  0.00           C
ATOM   3835 4C21 POPEW  87      87.498  86.278  76.943  1.00  0.00           C
ATOM   3838 5C21 POPEW  87      87.378  86.308  75.414  1.00  0.00           C
ATOM   3841 6C21 POPEW  87      86.638  85.098  74.814  1.00  0.00           C
ATOM   3844 7C21 POPEW  87      86.298  85.318  73.333  1.00  0.00           C
ATOM   3847 8C21 POPEW  87      85.488  84.168  72.713  1.00  0.00           C
ATOM   3851  C33 POPEW  87      86.268  86.248  90.704  1.00  0.00           C
ATOM   3854  C34 POPEW  87      86.638  85.158  89.694  1.00  0.00           C
ATOM   3857  C35 POPEW  87      87.358  85.798  88.504  1.00  0.00           C
ATOM   3860  C36 POPEW  87      87.248  85.098  87.144  1.00  0.00           C
ATOM   3863  C37 POPEW  87      87.888  85.958  86.053  1.00  0.00           C
ATOM   3866  C38 POPEW  87      87.628  85.518  84.604  1.00  0.00           C
ATOM   3869  C39 POPEW  87      88.288  84.188  84.244  1.00  0.00           C
ATOM   3872 0C31 POPEW  87      88.388  83.948  82.723  1.00  0.00           C
ATOM   3875 1C31 POPEW  87      89.208  82.698  82.393  1.00  0.00           C
ATOM   3878 2C31 POPEW  87      89.308  82.328  80.903  1.00  0.00           C
ATOM   3881 3C31 POPEW  87      90.098  83.348  80.053  1.00  0.00           C
ATOM   3884 4C31 POPEW  87      90.298  82.818  78.634  1.00  0.00           C
ATOM   3887 5C31 POPEW  87      90.908  83.838  77.664  1.00  0.00           C
ATOM   3890 6C31 POPEW  87      90.958  83.328  76.224  1.00  0.00           C
ATOM   3894  NH3 POPEX  88     110.708  48.648  96.384  1.00  0.00           N
ATOM   3898  C12 POPEX  88     109.548  48.858  95.454  1.00  0.00           C
ATOM   3901  C11 POPEX  88     108.728  50.078  95.903  1.00  0.00           C
ATOM   3904  P   POPEX  88     106.258  49.978  94.983  1.00  0.00           P
ATOM   3905  O13 POPEX  88     106.218  48.668  95.664  1.00  0.00           O
ATOM   3906  O14 POPEX  88     105.418  51.068  95.544  1.00  0.00           O
ATOM   3907  O11 POPEX  88     105.828  49.758  93.483  1.00  0.00           O
ATOM   3908  O12 POPEX  88     107.778  50.428  94.904  1.00  0.00           O
ATOM   3909  C1  POPEX  88     106.808  49.618  92.443  1.00  0.00           C
ATOM   3912  C2  POPEX  88     106.088  49.788  91.084  1.00  0.00           C
ATOM   3914  O21 POPEX  88     106.928  49.258  90.044  1.00  0.00           O
ATOM   3915  C21 POPEX  88     106.328  48.538  89.113  1.00  0.00           C
ATOM   3916  O22 POPEX  88     105.178  48.128  89.164  1.00  0.00           O
ATOM   3917  C22 POPEX  88     107.248  48.438  87.904  1.00  0.00           C
ATOM   3920  C3  POPEX  88     105.778  51.308  90.854  1.00  0.00           C
ATOM   3923  O31 POPEX  88     106.508  51.878  89.744  1.00  0.00           O
ATOM   3924  C31 POPEX  88     106.088  51.828  88.483  1.00  0.00           C
ATOM   3925  O32 POPEX  88     106.818  51.998  87.524  1.00  0.00           O
ATOM   3926  C32 POPEX  88     104.588  51.578  88.324  1.00  0.00           C
ATOM   3929  C23 POPEX  88     107.308  47.028  87.284  1.00  0.00           C
ATOM   3932  C24 POPEX  88     108.518  46.868  86.353  1.00  0.00           C
ATOM   3935  C25 POPEX  88     108.558  47.898  85.214  1.00  0.00           C
ATOM   3938  C26 POPEX  88     109.838  47.798  84.364  1.00  0.00           C
ATOM   3941  C27 POPEX  88     109.848  48.808  83.213  1.00  0.00           C
ATOM   3944  C28 POPEX  88     109.048  48.318  81.994  1.00  0.00           C
ATOM   3947  C29 POPEX  88     108.868  49.378  80.944  1.00  0.00           C
ATOM   3949 0C21 POPEX  88     109.728  49.678  79.954  1.00  0.00           C
ATOM   3951 1C21 POPEX  88     111.078  49.048  79.714  1.00  0.00           C
ATOM   3954 2C21 POPEX  88     112.188  50.098  79.474  1.00  0.00           C
ATOM   3957 3C21 POPEX  88     112.008  50.898  78.174  1.00  0.00           C
ATOM   3960 4C21 POPEX  88     113.068  51.998  77.983  1.00  0.00           C
ATOM   3963 5C21 POPEX  88     112.718  52.928  76.823  1.00  0.00           C
ATOM   3966 6C21 POPEX  88     113.528  54.228  76.823  1.00  0.00           C
ATOM   3969 7C21 POPEX  88     112.988  55.248  75.814  1.00  0.00           C
ATOM   3972 8C21 POPEX  88     113.708  56.598  75.924  1.00  0.00           C
ATOM   3976  C33 POPEX  88     104.078  51.788  86.873  1.00  0.00           C
ATOM   3979  C34 POPEX  88     102.558  51.998  86.784  1.00  0.00           C
ATOM   3982  C35 POPEX  88     101.718  50.808  87.284  1.00  0.00           C
ATOM   3985  C36 POPEX  88     100.318  51.218  87.774  1.00  0.00           C
ATOM   3988  C37 POPEX  88      99.988  50.628  89.144  1.00  0.00           C
ATOM   3991  C38 POPEX  88      98.548  50.898  89.594  1.00  0.00           C
ATOM   3994  C39 POPEX  88      97.558  49.828  89.144  1.00  0.00           C
ATOM   3997 0C31 POPEX  88      96.178  50.008  89.784  1.00  0.00           C
ATOM   4000 1C31 POPEX  88      95.158  49.008  89.214  1.00  0.00           C
ATOM   4003 2C31 POPEX  88      93.768  49.168  89.844  1.00  0.00           C
ATOM   4006 3C31 POPEX  88      92.698  48.308  89.164  1.00  0.00           C
ATOM   4009 4C31 POPEX  88      92.398  48.748  87.714  1.00  0.00           C
ATOM   4012 5C31 POPEX  88      91.218  47.998  87.083  1.00  0.00           C
ATOM   4015 6C31 POPEX  88      90.888  48.498  85.674  1.00  0.00           C
ATOM   4019  NH3 POPEY  89      62.908  55.988  57.024  1.00  0.00           N
ATOM   4023  C12 POPEY  89      61.768  55.858  56.044  1.00  0.00           C
ATOM   4026  C11 POPEY  89      60.758  54.748  56.384  1.00  0.00           C
ATOM   4029  P   POPEY  89      58.428  55.798  56.874  1.00  0.00           P
ATOM   4030  O13 POPEY  89      58.038  54.888  57.964  1.00  0.00           O
ATOM   4031  O14 POPEY  89      57.298  56.438  56.164  1.00  0.00           O
ATOM   4032  O11 POPEY  89      59.328  56.938  57.513  1.00  0.00           O
ATOM   4033  O12 POPEY  89      59.448  55.078  55.884  1.00  0.00           O
ATOM   4034  C1  POPEY  89      59.718  56.858  58.884  1.00  0.00           C
ATOM   4037  C2  POPEY  89      60.588  58.088  59.214  1.00  0.00           C
ATOM   4039  O21 POPEY  89      61.018  58.058  60.594  1.00  0.00           O
ATOM   4040  C21 POPEY  89      62.028  57.208  60.803  1.00  0.00           C
ATOM   4041  O22 POPEY  89      62.588  56.588  59.914  1.00  0.00           O
ATOM   4042  C22 POPEY  89      62.368  57.158  62.294  1.00  0.00           C
ATOM   4045  C3  POPEY  89      59.808  59.408  58.944  1.00  0.00           C
ATOM   4048  O31 POPEY  89      60.538  60.578  59.334  1.00  0.00           O
ATOM   4049  C31 POPEY  89      61.598  60.908  58.594  1.00  0.00           C
ATOM   4050  O32 POPEY  89      61.908  60.358  57.544  1.00  0.00           O
ATOM   4051  C32 POPEY  89      62.368  62.048  59.264  1.00  0.00           C
ATOM   4054  C23 POPEY  89      63.498  56.158  62.674  1.00  0.00           C
ATOM   4057  C24 POPEY  89      64.038  56.408  64.094  1.00  0.00           C
ATOM   4060  C25 POPEY  89      63.238  55.828  65.283  1.00  0.00           C
ATOM   4063  C26 POPEY  89      63.758  56.278  66.674  1.00  0.00           C
ATOM   4066  C27 POPEY  89      63.058  55.728  67.934  1.00  0.00           C
ATOM   4069  C28 POPEY  89      63.268  56.628  69.184  1.00  0.00           C
ATOM   4072  C29 POPEY  89      64.688  56.998  69.534  1.00  0.00           C
ATOM   4074 0C21 POPEY  89      65.308  56.938  70.733  1.00  0.00           C
ATOM   4076 1C21 POPEY  89      64.768  56.478  72.064  1.00  0.00           C
ATOM   4079 2C21 POPEY  89      65.628  55.348  72.664  1.00  0.00           C
ATOM   4082 3C21 POPEY  89      65.528  55.218  74.194  1.00  0.00           C
ATOM   4085 4C21 POPEY  89      66.508  54.178  74.764  1.00  0.00           C
ATOM   4088 5C21 POPEY  89      66.728  54.278  76.283  1.00  0.00           C
ATOM   4091 6C21 POPEY  89      65.598  53.688  77.144  1.00  0.00           C
ATOM   4094 7C21 POPEY  89      65.858  53.828  78.643  1.00  0.00           C
ATOM   4097 8C21 POPEY  89      64.808  53.158  79.533  1.00  0.00           C
ATOM   4101  C33 POPEY  89      62.808  61.738  60.714  1.00  0.00           C
ATOM   4104  C34 POPEY  89      61.708  61.968  61.764  1.00  0.00           C
ATOM   4107  C35 POPEY  89      62.038  61.388  63.144  1.00  0.00           C
ATOM   4110  C36 POPEY  89      60.758  61.238  63.984  1.00  0.00           C
ATOM   4113  C37 POPEY  89      59.968  59.968  63.623  1.00  0.00           C
ATOM   4116  C38 POPEY  89      58.478  60.038  64.004  1.00  0.00           C
ATOM   4119  C39 POPEY  89      58.168  59.828  65.483  1.00  0.00           C
ATOM   4122 0C31 POPEY  89      58.558  58.448  66.044  1.00  0.00           C
ATOM   4125 1C31 POPEY  89      57.598  58.018  67.164  1.00  0.00           C
ATOM   4128 2C31 POPEY  89      58.098  56.848  68.024  1.00  0.00           C
ATOM   4131 3C31 POPEY  89      59.148  57.288  69.064  1.00  0.00           C
ATOM   4134 4C31 POPEY  89      59.448  56.208  70.114  1.00  0.00           C
ATOM   4137 5C31 POPEY  89      60.208  56.768  71.333  1.00  0.00           C
ATOM   4140 6C31 POPEY  89      60.628  55.698  72.344  1.00  0.00           C
ATOM   4144  NH3 POPEZ  90      48.758  -1.318  49.654  1.00  0.00           N
ATOM   4148  C12 POPEZ  90      49.358  -0.298  50.584  1.00  0.00           C
ATOM   4151  C11 POPEZ  90      48.548   1.002  50.614  1.00  0.00           C
ATOM   4154  P   POPEZ  90      48.998   2.212  52.884  1.00  0.00           P
ATOM   4155  O13 POPEZ  90      48.838   0.852  53.443  1.00  0.00           O
ATOM   4156  O14 POPEZ  90      50.108   2.992  53.474  1.00  0.00           O
ATOM   4157  O11 POPEZ  90      47.638   2.972  52.853  1.00  0.00           O
ATOM   4158  O12 POPEZ  90      49.268   2.022  51.333  1.00  0.00           O
ATOM   4159  C1  POPEZ  90      47.398   4.252  53.434  1.00  0.00           C
ATOM   4162  C2  POPEZ  90      46.118   4.252  54.303  1.00  0.00           C
ATOM   4164  O21 POPEZ  90      46.368   3.462  55.483  1.00  0.00           O
ATOM   4165  C21 POPEZ  90      45.718   3.662  56.634  1.00  0.00           C
ATOM   4166  O22 POPEZ  90      45.518   2.782  57.454  1.00  0.00           O
ATOM   4167  C22 POPEZ  90      45.358   5.132  56.894  1.00  0.00           C
ATOM   4170  C3  POPEZ  90      44.888   3.692  53.504  1.00  0.00           C
ATOM   4173  O31 POPEZ  90      44.008   2.832  54.264  1.00  0.00           O
ATOM   4174  C31 POPEZ  90      42.988   3.412  54.864  1.00  0.00           C
ATOM   4175  O32 POPEZ  90      42.678   4.592  54.763  1.00  0.00           O
ATOM   4176  C32 POPEZ  90      42.288   2.412  55.764  1.00  0.00           C
ATOM   4179  C23 POPEZ  90      44.838   5.422  58.334  1.00  0.00           C
ATOM   4182  C24 POPEZ  90      44.058   6.748  58.373  1.00  0.00           C
ATOM   4185  C25 POPEZ  90      43.148   6.898  59.604  1.00  0.00           C
ATOM   4188  C26 POPEZ  90      43.888   7.228  60.904  1.00  0.00           C
ATOM   4191  C27 POPEZ  90      42.918   7.678  62.014  1.00  0.00           C
ATOM   4194  C28 POPEZ  90      43.618   7.988  63.344  1.00  0.00           C
ATOM   4197  C29 POPEZ  90      42.638   8.528  64.354  1.00  0.00           C
ATOM   4199 0C21 POPEZ  90      42.258   7.938  65.514  1.00  0.00           C
ATOM   4201 1C21 POPEZ  90      42.728   6.618  66.053  1.00  0.00           C
ATOM   4204 2C21 POPEZ  90      43.778   6.788  67.174  1.00  0.00           C
ATOM   4207 3C21 POPEZ  90      43.198   7.428  68.454  1.00  0.00           C
ATOM   4210 4C21 POPEZ  90      44.228   7.608  69.584  1.00  0.00           C
ATOM   4213 5C21 POPEZ  90      44.538   6.328  70.364  1.00  0.00           C
ATOM   4216 6C21 POPEZ  90      45.468   6.578  71.564  1.00  0.00           C
ATOM   4219 7C21 POPEZ  90      45.748   5.312  72.373  1.00  0.00           C
ATOM   4222 8C21 POPEZ  90      46.628   5.558  73.604  1.00  0.00           C
ATOM   4226  C33 POPEZ  90      41.908   3.062  57.114  1.00  0.00           C
ATOM   4229  C34 POPEZ  90      41.038   2.182  58.014  1.00  0.00           C
ATOM   4232  C35 POPEZ  90      41.548   0.742  58.134  1.00  0.00           C
ATOM   4235  C36 POPEZ  90      40.748  -0.058  59.164  1.00  0.00           C
ATOM   4238  C37 POPEZ  90      41.328  -1.448  59.434  1.00  0.00           C
ATOM   4241  C38 POPEZ  90      41.028  -1.938  60.864  1.00  0.00           C
ATOM   4244  C39 POPEZ  90      41.888  -1.228  61.924  1.00  0.00           C
ATOM   4247 0C31 POPEZ  90      41.518  -1.618  63.354  1.00  0.00           C
ATOM   4250 1C31 POPEZ  90      42.328  -0.838  64.394  1.00  0.00           C
ATOM   4253 2C31 POPEZ  90      42.078  -1.278  65.844  1.00  0.00           C
ATOM   4256 3C31 POPEZ  90      40.638  -1.068  66.323  1.00  0.00           C
ATOM   4259 4C31 POPEZ  90      40.538  -1.358  67.834  1.00  0.00           C
ATOM   4262 5C31 POPEZ  90      39.108  -1.428  68.373  1.00  0.00           C
ATOM   4265 6C31 POPEZ  90      39.068  -1.928  69.823  1.00  0.00           C
ATOM   4269  NH3 POPEa  91     123.978   6.888  90.314  1.00  0.00           N
ATOM   4273  C12 POPEa  91     124.638   5.528  90.243  1.00  0.00           C
ATOM   4276  C11 POPEa  91     124.608   4.732  91.564  1.00  0.00           C
ATOM   4279  P   POPEa  91     126.058   2.492  91.384  1.00  0.00           P
ATOM   4280  O13 POPEa  91     125.798   1.092  90.954  1.00  0.00           O
ATOM   4281  O14 POPEa  91     126.688   2.752  92.694  1.00  0.00           O
ATOM   4282  O11 POPEa  91     126.888   3.242  90.243  1.00  0.00           O
ATOM   4283  O12 POPEa  91     124.718   3.322  91.324  1.00  0.00           O
ATOM   4284  C1  POPEa  91     126.848   2.702  88.903  1.00  0.00           C
ATOM   4287  C2  POPEa  91     127.308   3.782  87.883  1.00  0.00           C
ATOM   4289  O21 POPEa  91     127.098   3.482  86.483  1.00  0.00           O
ATOM   4290  C21 POPEa  91     127.558   2.342  85.973  1.00  0.00           C
ATOM   4291  O22 POPEa  91     127.968   1.392  86.594  1.00  0.00           O
ATOM   4292  C22 POPEa  91     127.498   2.412  84.434  1.00  0.00           C
ATOM   4295  C3  POPEa  91     128.778   4.222  88.174  1.00  0.00           C
ATOM   4298  O31 POPEa  91     129.264   5.222  87.264  1.00  0.00           O
ATOM   4299  C31 POPEa  91     128.878   6.468  87.504  1.00  0.00           C
ATOM   4300  O32 POPEa  91     128.088   6.808  88.364  1.00  0.00           O
ATOM   4301  C32 POPEa  91     129.664   7.438  86.623  1.00  0.00           C
ATOM   4304  C23 POPEa  91     128.548   1.462  83.794  1.00  0.00           C
ATOM   4307  C24 POPEa  91     128.848   1.682  82.303  1.00  0.00           C
ATOM   4310  C25 POPEa  91     129.734   2.922  82.044  1.00  0.00           C
ATOM   4313  C26 POPEa  91     129.894   3.232  80.553  1.00  0.00           C
ATOM   4316  C27 POPEa  91     131.024   4.252  80.264  1.00  0.00           C
ATOM   4319  C28 POPEa  91     131.194   4.562  78.763  1.00  0.00           C
ATOM   4322  C29 POPEa  91     130.014   5.322  78.213  1.00  0.00           C
ATOM   4324 0C21 POPEa  91     130.014   6.308  77.303  1.00  0.00           C
ATOM   4326 1C21 POPEa  91     131.184   6.868  76.514  1.00  0.00           C
ATOM   4329 2C21 POPEa  91     131.024   6.538  75.013  1.00  0.00           C
ATOM   4332 3C21 POPEa  91     129.674   6.998  74.414  1.00  0.00           C
ATOM   4335 4C21 POPEa  91     129.514   6.728  72.904  1.00  0.00           C
ATOM   4338 5C21 POPEa  91     130.404   7.608  72.034  1.00  0.00           C
ATOM   4341 6C21 POPEa  91     129.984   7.608  70.564  1.00  0.00           C
ATOM   4344 7C21 POPEa  91     130.894   8.478  69.693  1.00  0.00           C
ATOM   4347 8C21 POPEa  91     130.664   8.288  68.194  1.00  0.00           C
ATOM   4351  C33 POPEa  91     130.034   6.908  85.214  1.00  0.00           C
ATOM   4354  C34 POPEa  91     128.984   7.208  84.133  1.00  0.00           C
ATOM   4357  C35 POPEa  91     127.588   6.628  84.403  1.00  0.00           C
ATOM   4360  C36 POPEa  91     126.588   6.848  83.254  1.00  0.00           C
ATOM   4363  C37 POPEa  91     127.128   6.448  81.873  1.00  0.00           C
ATOM   4366  C38 POPEa  91     126.038   6.428  80.794  1.00  0.00           C
ATOM   4369  C39 POPEa  91     126.548   6.058  79.393  1.00  0.00           C
ATOM   4372 0C31 POPEa  91     125.438   6.108  78.333  1.00  0.00           C
ATOM   4375 1C31 POPEa  91     125.778   5.392  77.024  1.00  0.00           C
ATOM   4378 2C31 POPEa  91     124.658   5.478  75.973  1.00  0.00           C
ATOM   4381 3C31 POPEa  91     124.438   6.898  75.414  1.00  0.00           C
ATOM   4384 4C31 POPEa  91     123.228   6.998  74.463  1.00  0.00           C
ATOM   4387 5C31 POPEa  91     123.058   8.408  73.903  1.00  0.00           C
ATOM   4390 6C31 POPEa  91     121.928   8.528  72.874  1.00  0.00           C
ATOM   4394  NH3 POPEb  92      76.778 104.988  94.983  1.00  0.00           N
ATOM   4398  C12 POPEb  92      77.118 106.438  95.233  1.00  0.00           C
ATOM   4401  C11 POPEb  92      78.528 106.818  94.754  1.00  0.00           C
ATOM   4404  P   POPEb  92      78.558 108.738  92.974  1.00  0.00           P
ATOM   4405  O13 POPEb  92      77.748 109.988  92.863  1.00  0.00           O
ATOM   4406  O14 POPEb  92      79.968 108.828  92.524  1.00  0.00           O
ATOM   4407  O11 POPEb  92      77.818 107.558  92.233  1.00  0.00           O
ATOM   4408  O12 POPEb  92      78.568 108.228  94.463  1.00  0.00           O
ATOM   4409  C1  POPEb  92      77.758 107.458  90.804  1.00  0.00           C
ATOM   4412  C2  POPEb  92      76.678 108.398  90.204  1.00  0.00           C
ATOM   4414  O21 POPEb  92      75.748 107.758  89.294  1.00  0.00           O
ATOM   4415  C21 POPEb  92      76.308 107.328  88.164  1.00  0.00           C
ATOM   4416  O22 POPEb  92      77.438 106.898  88.044  1.00  0.00           O
ATOM   4417  C22 POPEb  92      75.428 107.638  86.954  1.00  0.00           C
ATOM   4420  C3  POPEb  92      77.278 109.688  89.564  1.00  0.00           C
ATOM   4423  O31 POPEb  92      76.188 110.448  89.004  1.00  0.00           O
ATOM   4424  C31 POPEb  92      75.958 111.668  89.454  1.00  0.00           C
ATOM   4425  O32 POPEb  92      76.768 112.348  90.074  1.00  0.00           O
ATOM   4426  C32 POPEb  92      74.558 112.118  89.034  1.00  0.00           C
ATOM   4429  C23 POPEb  92      76.158 108.658  86.043  1.00  0.00           C
ATOM   4432  C24 POPEb  92      75.618 108.728  84.614  1.00  0.00           C
ATOM   4435  C25 POPEb  92      76.088 107.578  83.713  1.00  0.00           C
ATOM   4438  C26 POPEb  92      75.718 107.858  82.244  1.00  0.00           C
ATOM   4441  C27 POPEb  92      76.358 106.908  81.233  1.00  0.00           C
ATOM   4444  C28 POPEb  92      76.208 107.468  79.803  1.00  0.00           C
ATOM   4447  C29 POPEb  92      76.648 106.498  78.733  1.00  0.00           C
ATOM   4449 0C21 POPEb  92      75.838 105.818  77.894  1.00  0.00           C
ATOM   4451 1C21 POPEb  92      74.338 105.878  77.834  1.00  0.00           C
ATOM   4454 2C21 POPEb  92      73.678 104.738  78.634  1.00  0.00           C
ATOM   4457 3C21 POPEb  92      74.038 103.338  78.123  1.00  0.00           C
ATOM   4460 4C21 POPEb  92      73.108 102.228  78.664  1.00  0.00           C
ATOM   4463 5C21 POPEb  92      73.088 102.088  80.194  1.00  0.00           C
ATOM   4466 6C21 POPEb  92      74.428 101.638  80.794  1.00  0.00           C
ATOM   4469 7C21 POPEb  92      74.298 101.098  82.233  1.00  0.00           C
ATOM   4472 8C21 POPEb  92      73.568  99.758  82.354  1.00  0.00           C
ATOM   4476  C33 POPEb  92      73.718 111.008  88.344  1.00  0.00           C
ATOM   4479  C34 POPEb  92      72.298 111.478  88.003  1.00  0.00           C
ATOM   4482  C35 POPEb  92      71.438 110.418  87.293  1.00  0.00           C
ATOM   4485  C36 POPEb  92      71.948 110.028  85.903  1.00  0.00           C
ATOM   4488  C37 POPEb  92      70.968 109.128  85.134  1.00  0.00           C
ATOM   4491  C38 POPEb  92      71.548 108.578  83.824  1.00  0.00           C
ATOM   4494  C39 POPEb  92      70.508 107.818  82.994  1.00  0.00           C
ATOM   4497 0C31 POPEb  92      69.588 108.748  82.184  1.00  0.00           C
ATOM   4500 1C31 POPEb  92      68.168 108.188  82.064  1.00  0.00           C
ATOM   4503 2C31 POPEb  92      67.358 108.788  80.903  1.00  0.00           C
ATOM   4506 3C31 POPEb  92      67.768 108.218  79.544  1.00  0.00           C
ATOM   4509 4C31 POPEb  92      66.788 108.588  78.424  1.00  0.00           C
ATOM   4512 5C31 POPEb  92      67.128 107.908  77.094  1.00  0.00           C
ATOM   4515 6C31 POPEb  92      65.918 107.698  76.184  1.00  0.00           C
ATOM   4519  NH3 POPEc  93      84.488 100.948  53.184  1.00  0.00           N
ATOM   4523  C12 POPEc  93      85.018  99.818  54.024  1.00  0.00           C
ATOM   4526  C11 POPEc  93      83.928  98.758  54.274  1.00  0.00           C
ATOM   4529  P   POPEc  93      85.378  96.618  54.803  1.00  0.00           P
ATOM   4530  O13 POPEc  93      85.058  96.098  53.474  1.00  0.00           O
ATOM   4531  O14 POPEc  93      86.778  96.988  55.064  1.00  0.00           O
ATOM   4532  O11 POPEc  93      85.048  95.498  55.873  1.00  0.00           O
ATOM   4533  O12 POPEc  93      84.368  97.768  55.204  1.00  0.00           O
ATOM   4534  C1  POPEc  93      84.888  95.878  57.254  1.00  0.00           C
ATOM   4537  C2  POPEc  93      85.178  94.698  58.224  1.00  0.00           C
ATOM   4539  O21 POPEc  93      86.578  94.358  58.124  1.00  0.00           O
ATOM   4540  C21 POPEc  93      87.478  94.408  59.124  1.00  0.00           C
ATOM   4541  O22 POPEc  93      88.678  94.318  58.934  1.00  0.00           O
ATOM   4542  C22 POPEc  93      86.878  94.688  60.514  1.00  0.00           C
ATOM   4545  C3  POPEc  93      84.278  93.478  57.874  1.00  0.00           C
ATOM   4548  O31 POPEc  93      83.868  92.718  59.044  1.00  0.00           O
ATOM   4549  C31 POPEc  93      84.678  91.718  59.354  1.00  0.00           C
ATOM   4550  O32 POPEc  93      85.778  91.508  58.884  1.00  0.00           O
ATOM   4551  C32 POPEc  93      83.968  90.758  60.324  1.00  0.00           C
ATOM   4554  C23 POPEc  93      87.948  94.698  61.654  1.00  0.00           C
ATOM   4557  C24 POPEc  93      87.348  95.088  63.014  1.00  0.00           C
ATOM   4560  C25 POPEc  93      88.178  94.688  64.244  1.00  0.00           C
ATOM   4563  C26 POPEc  93      89.388  95.578  64.504  1.00  0.00           C
ATOM   4566  C27 POPEc  93      90.058  95.258  65.844  1.00  0.00           C
ATOM   4569  C28 POPEc  93      91.308  96.128  66.053  1.00  0.00           C
ATOM   4572  C29 POPEc  93      91.998  95.798  67.344  1.00  0.00           C
ATOM   4574 0C21 POPEc  93      92.288  96.668  68.334  1.00  0.00           C
ATOM   4576 1C21 POPEc  93      91.988  98.138  68.344  1.00  0.00           C
ATOM   4579 2C21 POPEc  93      90.498  98.468  68.594  1.00  0.00           C
ATOM   4582 3C21 POPEc  93      90.258  99.808  69.314  1.00  0.00           C
ATOM   4585 4C21 POPEc  93      90.118  99.678  70.844  1.00  0.00           C
ATOM   4588 5C21 POPEc  93      91.398  99.218  71.544  1.00  0.00           C
ATOM   4591 6C21 POPEc  93      91.218  98.968  73.053  1.00  0.00           C
ATOM   4594 7C21 POPEc  93      92.558  98.568  73.693  1.00  0.00           C
ATOM   4597 8C21 POPEc  93      92.508  98.318  75.204  1.00  0.00           C
ATOM   4601  C33 POPEc  93      84.038  91.148  61.814  1.00  0.00           C
ATOM   4604  C34 POPEc  93      82.908  92.078  62.294  1.00  0.00           C
ATOM   4607  C35 POPEc  93      82.768  92.138  63.823  1.00  0.00           C
ATOM   4610  C36 POPEc  93      84.008  92.708  64.534  1.00  0.00           C
ATOM   4613  C37 POPEc  93      83.928  92.698  66.064  1.00  0.00           C
ATOM   4616  C38 POPEc  93      84.908  93.718  66.664  1.00  0.00           C
ATOM   4619  C39 POPEc  93      85.538  93.298  68.004  1.00  0.00           C
ATOM   4622 0C31 POPEc  93      84.528  93.138  69.144  1.00  0.00           C
ATOM   4625 1C31 POPEc  93      85.228  92.928  70.494  1.00  0.00           C
ATOM   4628 2C31 POPEc  93      84.328  93.178  71.724  1.00  0.00           C
ATOM   4631 3C31 POPEc  93      83.808  94.618  71.794  1.00  0.00           C
ATOM   4634 4C31 POPEc  93      83.328  95.028  73.193  1.00  0.00           C
ATOM   4637 5C31 POPEc  93      82.818  96.478  73.224  1.00  0.00           C
ATOM   4640 6C31 POPEc  93      82.528  96.998  74.634  1.00  0.00           C
ATOM   4644  NH3 POPEd  94      23.678  18.148  53.233  1.00  0.00           N
ATOM   4648  C12 POPEd  94      23.598  18.358  51.744  1.00  0.00           C
ATOM   4651  C11 POPEd  94      22.198  17.948  51.214  1.00  0.00           C
ATOM   4654  P   POPEd  94      20.768  20.018  51.964  1.00  0.00           P
ATOM   4655  O13 POPEd  94      21.878  20.708  52.643  1.00  0.00           O
ATOM   4656  O14 POPEd  94      19.758  20.878  51.323  1.00  0.00           O
ATOM   4657  O11 POPEd  94      20.148  19.018  53.024  1.00  0.00           O
ATOM   4658  O12 POPEd  94      21.398  19.068  50.864  1.00  0.00           O
ATOM   4659  C1  POPEd  94      19.008  18.218  52.684  1.00  0.00           C
ATOM   4662  C2  POPEd  94      18.308  17.558  53.924  1.00  0.00           C
ATOM   4664  O21 POPEd  94      19.188  16.758  54.744  1.00  0.00           O
ATOM   4665  C21 POPEd  94      19.548  15.578  54.274  1.00  0.00           C
ATOM   4666  O22 POPEd  94      19.508  15.208  53.114  1.00  0.00           O
ATOM   4667  C22 POPEd  94      19.868  14.668  55.474  1.00  0.00           C
ATOM   4670  C3  POPEd  94      16.998  16.778  53.544  1.00  0.00           C
ATOM   4673  O31 POPEd  94      16.588  15.788  54.524  1.00  0.00           O
ATOM   4674  C31 POPEd  94      15.878  16.258  55.553  1.00  0.00           C
ATOM   4675  O32 POPEd  94      15.518  17.418  55.684  1.00  0.00           O
ATOM   4676  C32 POPEd  94      15.658  15.118  56.574  1.00  0.00           C
ATOM   4679  C23 POPEd  94      20.528  15.448  56.634  1.00  0.00           C
ATOM   4682  C24 POPEd  94      21.048  14.598  57.804  1.00  0.00           C
ATOM   4685  C25 POPEd  94      19.928  14.148  58.754  1.00  0.00           C
ATOM   4688  C26 POPEd  94      20.498  13.448  60.004  1.00  0.00           C
ATOM   4691  C27 POPEd  94      19.438  12.688  60.834  1.00  0.00           C
ATOM   4694  C28 POPEd  94      18.448  13.578  61.624  1.00  0.00           C
ATOM   4697  C29 POPEd  94      19.088  14.308  62.783  1.00  0.00           C
ATOM   4699 0C21 POPEd  94      19.258  13.828  64.033  1.00  0.00           C
ATOM   4701 1C21 POPEd  94      18.878  12.448  64.524  1.00  0.00           C
ATOM   4704 2C21 POPEd  94      17.588  12.408  65.364  1.00  0.00           C
ATOM   4707 3C21 POPEd  94      17.728  12.948  66.794  1.00  0.00           C
ATOM   4710 4C21 POPEd  94      16.398  12.868  67.573  1.00  0.00           C
ATOM   4713 5C21 POPEd  94      16.558  12.998  69.094  1.00  0.00           C
ATOM   4716 6C21 POPEd  94      16.578  11.638  69.803  1.00  0.00           C
ATOM   4719 7C21 POPEd  94      16.658  11.748  71.333  1.00  0.00           C
ATOM   4722 8C21 POPEd  94      16.668  10.398  72.044  1.00  0.00           C
ATOM   4726  C33 POPEd  94      14.178  14.908  57.014  1.00  0.00           C
ATOM   4729  C34 POPEd  94      13.958  13.568  57.754  1.00  0.00           C
ATOM   4732  C35 POPEd  94      14.548  13.488  59.174  1.00  0.00           C
ATOM   4735  C36 POPEd  94      13.518  13.688  60.294  1.00  0.00           C
ATOM   4738  C37 POPEd  94      12.598  12.468  60.514  1.00  0.00           C
ATOM   4741  C38 POPEd  94      11.628  12.648  61.684  1.00  0.00           C
ATOM   4744  C39 POPEd  94      10.708  11.438  61.924  1.00  0.00           C
ATOM   4747 0C31 POPEd  94      10.028  11.498  63.303  1.00  0.00           C
ATOM   4750 1C31 POPEd  94       9.218  10.238  63.674  1.00  0.00           C
ATOM   4753 2C31 POPEd  94       7.838  10.168  63.004  1.00  0.00           C
ATOM   4756 3C31 POPEd  94       7.808   9.338  61.714  1.00  0.00           C
ATOM   4759 4C31 POPEd  94       6.448   9.368  61.013  1.00  0.00           C
ATOM   4762 5C31 POPEd  94       5.308   8.958  61.944  1.00  0.00           C
ATOM   4765 6C31 POPEd  94       4.008   8.688  61.193  1.00  0.00           C
ATOM   4769  NH3 POPEe  95      66.158 108.238  55.094  1.00  0.00           N
ATOM   4773  C12 POPEe  95      66.758 108.738  53.814  1.00  0.00           C
ATOM   4776  C11 POPEe  95      66.378 107.868  52.614  1.00  0.00           C
ATOM   4779  P   POPEe  95      68.038 108.948  50.914  1.00  0.00           P
ATOM   4780  O13 POPEe  95      68.018 109.248  49.464  1.00  0.00           O
ATOM   4781  O14 POPEe  95      69.008 107.948  51.393  1.00  0.00           O
ATOM   4782  O11 POPEe  95      68.348 110.338  51.654  1.00  0.00           O
ATOM   4783  O12 POPEe  95      66.578 108.598  51.403  1.00  0.00           O
ATOM   4784  C1  POPEe  95      69.628 110.468  52.314  1.00  0.00           C
ATOM   4787  C2  POPEe  95      69.658 111.618  53.344  1.00  0.00           C
ATOM   4789  O21 POPEe  95      70.738 111.468  54.284  1.00  0.00           O
ATOM   4790  C21 POPEe  95      70.658 110.508  55.184  1.00  0.00           C
ATOM   4791  O22 POPEe  95      69.948 109.518  55.143  1.00  0.00           O
ATOM   4792  C22 POPEe  95      71.528 110.858  56.374  1.00  0.00           C
ATOM   4795  C3  POPEe  95      68.298 111.818  54.074  1.00  0.00           C
ATOM   4798  O31 POPEe  95      68.388 112.898  55.024  1.00  0.00           O
ATOM   4799  C31 POPEe  95      67.468 112.928  55.964  1.00  0.00           C
ATOM   4800  O32 POPEe  95      66.688 112.028  56.234  1.00  0.00           O
ATOM   4801  C32 POPEe  95      67.638 114.228  56.764  1.00  0.00           C
ATOM   4804  C23 POPEe  95      70.638 110.818  57.634  1.00  0.00           C
ATOM   4807  C24 POPEe  95      71.188 111.648  58.794  1.00  0.00           C
ATOM   4810  C25 POPEe  95      72.498 111.118  59.384  1.00  0.00           C
ATOM   4813  C26 POPEe  95      72.958 111.958  60.584  1.00  0.00           C
ATOM   4816  C27 POPEe  95      74.208 111.358  61.224  1.00  0.00           C
ATOM   4819  C28 POPEe  95      74.898 112.328  62.204  1.00  0.00           C
ATOM   4822  C29 POPEe  95      76.368 112.008  62.274  1.00  0.00           C
ATOM   4824 0C21 POPEe  95      77.078 111.618  63.344  1.00  0.00           C
ATOM   4826 1C21 POPEe  95      76.588 111.468  64.763  1.00  0.00           C
ATOM   4829 2C21 POPEe  95      77.548 112.178  65.733  1.00  0.00           C
ATOM   4832 3C21 POPEe  95      77.328 111.778  67.204  1.00  0.00           C
ATOM   4835 4C21 POPEe  95      78.158 112.648  68.144  1.00  0.00           C
ATOM   4838 5C21 POPEe  95      78.268 112.078  69.564  1.00  0.00           C
ATOM   4841 6C21 POPEe  95      79.158 112.948  70.464  1.00  0.00           C
ATOM   4844 7C21 POPEe  95      79.298 112.368  71.874  1.00  0.00           C
ATOM   4847 8C21 POPEe  95      80.078 113.288  72.814  1.00  0.00           C
ATOM   4851  C33 POPEe  95      66.308 114.998  56.824  1.00  0.00           C
ATOM   4854  C34 POPEe  95      66.318 116.198  57.774  1.00  0.00           C
ATOM   4857  C35 POPEe  95      64.968 116.918  57.874  1.00  0.00           C
ATOM   4860  C36 POPEe  95      64.018 116.238  58.864  1.00  0.00           C
ATOM   4863  C37 POPEe  95      62.778 117.088  59.164  1.00  0.00           C
ATOM   4866  C38 POPEe  95      61.758 116.438  60.114  1.00  0.00           C
ATOM   4869  C39 POPEe  95      62.288 116.108  61.514  1.00  0.00           C
ATOM   4872 0C31 POPEe  95      61.158 116.018  62.554  1.00  0.00           C
ATOM   4875 1C31 POPEe  95      61.508 115.238  63.823  1.00  0.00           C
ATOM   4878 2C31 POPEe  95      60.348 115.208  64.823  1.00  0.00           C
ATOM   4881 3C31 POPEe  95      60.518 114.228  66.004  1.00  0.00           C
ATOM   4884 4C31 POPEe  95      60.598 112.758  65.584  1.00  0.00           C
ATOM   4887 5C31 POPEe  95      60.348 111.788  66.754  1.00  0.00           C
ATOM   4890 6C31 POPEe  95      60.458 110.308  66.374  1.00  0.00           C
ATOM   4894  NH3 POPEf  96      63.698  33.668  54.024  1.00  0.00           N
ATOM   4898  C12 POPEf  96      64.258  32.408  53.424  1.00  0.00           C
ATOM   4901  C11 POPEf  96      65.798  32.478  53.394  1.00  0.00           C
ATOM   4904  P   POPEf  96      66.268  29.908  53.194  1.00  0.00           P
ATOM   4905  O13 POPEf  96      64.888  29.518  52.874  1.00  0.00           O
ATOM   4906  O14 POPEf  96      67.378  29.128  52.604  1.00  0.00           O
ATOM   4907  O11 POPEf  96      66.508  29.968  54.774  1.00  0.00           O
ATOM   4908  O12 POPEf  96      66.428  31.398  52.704  1.00  0.00           O
ATOM   4909  C1  POPEf  96      65.978  28.988  55.674  1.00  0.00           C
ATOM   4912  C2  POPEf  96      64.618  29.418  56.294  1.00  0.00           C
ATOM   4914  O21 POPEf  96      64.668  29.558  57.734  1.00  0.00           O
ATOM   4915  C21 POPEf  96      64.898  28.488  58.474  1.00  0.00           C
ATOM   4916  O22 POPEf  96      65.058  27.358  58.044  1.00  0.00           O
ATOM   4917  C22 POPEf  96      65.038  28.898  59.943  1.00  0.00           C
ATOM   4920  C3  POPEf  96      63.438  28.538  55.774  1.00  0.00           C
ATOM   4923  O31 POPEf  96      62.258  28.668  56.564  1.00  0.00           O
ATOM   4924  C31 POPEf  96      61.748  29.878  56.603  1.00  0.00           C
ATOM   4925  O32 POPEf  96      62.108  30.848  55.954  1.00  0.00           O
ATOM   4926  C32 POPEf  96      60.758  29.958  57.754  1.00  0.00           C
ATOM   4929  C23 POPEf  96      64.718  27.738  60.914  1.00  0.00           C
ATOM   4932  C24 POPEf  96      64.918  28.088  62.404  1.00  0.00           C
ATOM   4935  C25 POPEf  96      64.448  26.938  63.314  1.00  0.00           C
ATOM   4938  C26 POPEf  96      64.618  27.228  64.814  1.00  0.00           C
ATOM   4941  C27 POPEf  96      64.108  26.068  65.694  1.00  0.00           C
ATOM   4944  C28 POPEf  96      64.318  26.298  67.204  1.00  0.00           C
ATOM   4947  C29 POPEf  96      63.038  26.538  67.964  1.00  0.00           C
ATOM   4949 0C21 POPEf  96      62.438  25.708  68.844  1.00  0.00           C
ATOM   4951 1C21 POPEf  96      62.908  24.348  69.303  1.00  0.00           C
ATOM   4954 2C21 POPEf  96      62.868  24.198  70.834  1.00  0.00           C
ATOM   4957 3C21 POPEf  96      63.608  25.318  71.584  1.00  0.00           C
ATOM   4960 4C21 POPEf  96      64.028  24.938  73.004  1.00  0.00           C
ATOM   4963 5C21 POPEf  96      65.248  24.018  73.014  1.00  0.00           C
ATOM   4966 6C21 POPEf  96      65.678  23.588  74.424  1.00  0.00           C
ATOM   4969 7C21 POPEf  96      66.838  22.588  74.384  1.00  0.00           C
ATOM   4972 8C21 POPEf  96      67.308  22.138  75.763  1.00  0.00           C
ATOM   4976  C33 POPEf  96      61.168  29.198  59.044  1.00  0.00           C
ATOM   4979  C34 POPEf  96      60.668  29.878  60.334  1.00  0.00           C
ATOM   4982  C35 POPEf  96      61.008  29.108  61.614  1.00  0.00           C
ATOM   4985  C36 POPEf  96      60.908  29.938  62.904  1.00  0.00           C
ATOM   4988  C37 POPEf  96      61.218  29.088  64.144  1.00  0.00           C
ATOM   4991  C38 POPEf  96      61.448  29.898  65.434  1.00  0.00           C
ATOM   4994  C39 POPEf  96      60.248  30.748  65.854  1.00  0.00           C
ATOM   4997 0C31 POPEf  96      60.408  31.318  67.263  1.00  0.00           C
ATOM   5000 1C31 POPEf  96      59.118  31.988  67.774  1.00  0.00           C
ATOM   5003 2C31 POPEf  96      59.148  32.318  69.274  1.00  0.00           C
ATOM   5006 3C31 POPEf  96      60.098  33.458  69.654  1.00  0.00           C
ATOM   5009 4C31 POPEf  96      60.188  33.618  71.184  1.00  0.00           C
ATOM   5012 5C31 POPEf  96      61.198  34.678  71.624  1.00  0.00           C
ATOM   5015 6C31 POPEf  96      61.418  34.688  73.134  1.00  0.00           C
ATOM   5019  NH3 POPEg  97     127.628 100.408  89.344  1.00  0.00           N
ATOM   5023  C12 POPEg  97     128.308 100.548  90.664  1.00  0.00           C
ATOM   5026  C11 POPEg  97     127.838 101.858  91.303  1.00  0.00           C
ATOM   5029  P   POPEg  97     129.404 103.898  90.994  1.00  0.00           P
ATOM   5030  O13 POPEg  97     129.124 104.318  92.373  1.00  0.00           O
ATOM   5031  O14 POPEg  97     130.694 103.198  90.804  1.00  0.00           O
ATOM   5032  O11 POPEg  97     129.464 105.168  90.083  1.00  0.00           O
ATOM   5033  O12 POPEg  97     128.238 102.958  90.474  1.00  0.00           O
ATOM   5034  C1  POPEg  97     128.318 105.728  89.463  1.00  0.00           C
ATOM   5037  C2  POPEg  97     128.558 105.918  87.944  1.00  0.00           C
ATOM   5039  O21 POPEg  97     127.308 106.198  87.314  1.00  0.00           O
ATOM   5040  C21 POPEg  97     126.778 107.378  87.634  1.00  0.00           C
ATOM   5041  O22 POPEg  97     127.338 108.248  88.274  1.00  0.00           O
ATOM   5042  C22 POPEg  97     125.318 107.388  87.164  1.00  0.00           C
ATOM   5045  C3  POPEg  97     129.214 104.688  87.244  1.00  0.00           C
ATOM   5048  O31 POPEg  97     130.144 105.058  86.213  1.00  0.00           O
ATOM   5049  C31 POPEg  97     129.894 105.098  84.894  1.00  0.00           C
ATOM   5050  O32 POPEg  97     130.784 105.278  84.064  1.00  0.00           O
ATOM   5051  C32 POPEg  97     128.438 104.888  84.494  1.00  0.00           C
ATOM   5054  C23 POPEg  97     124.888 108.678  86.434  1.00  0.00           C
ATOM   5057  C24 POPEg  97     124.908 108.578  84.894  1.00  0.00           C
ATOM   5060  C25 POPEg  97     124.308 109.838  84.253  1.00  0.00           C
ATOM   5063  C26 POPEg  97     124.118 109.768  82.723  1.00  0.00           C
ATOM   5066  C27 POPEg  97     122.688 110.078  82.264  1.00  0.00           C
ATOM   5069  C28 POPEg  97     122.518 110.048  80.734  1.00  0.00           C
ATOM   5072  C29 POPEg  97     122.948 111.328  80.053  1.00  0.00           C
ATOM   5074 0C21 POPEg  97     122.158 112.188  79.373  1.00  0.00           C
ATOM   5076 1C21 POPEg  97     120.678 112.048  79.104  1.00  0.00           C
ATOM   5079 2C21 POPEg  97     120.348 112.368  77.634  1.00  0.00           C
ATOM   5082 3C21 POPEg  97     118.838 112.318  77.334  1.00  0.00           C
ATOM   5085 4C21 POPEg  97     118.488 112.848  75.934  1.00  0.00           C
ATOM   5088 5C21 POPEg  97     118.618 114.378  75.814  1.00  0.00           C
ATOM   5091 6C21 POPEg  97     118.568 114.848  74.354  1.00  0.00           C
ATOM   5094 7C21 POPEg  97     118.868 116.348  74.194  1.00  0.00           C
ATOM   5097 8C21 POPEg  97     119.228 116.748  72.764  1.00  0.00           C
ATOM   5101  C33 POPEg  97     127.998 105.798  83.314  1.00  0.00           C
ATOM   5104  C34 POPEg  97     126.528 105.538  82.954  1.00  0.00           C
ATOM   5107  C35 POPEg  97     125.898 106.588  82.033  1.00  0.00           C
ATOM   5110  C36 POPEg  97     126.248 106.458  80.544  1.00  0.00           C
ATOM   5113  C37 POPEg  97     125.248 107.218  79.644  1.00  0.00           C
ATOM   5116  C38 POPEg  97     125.568 107.068  78.154  1.00  0.00           C
ATOM   5119  C39 POPEg  97     124.538 107.728  77.214  1.00  0.00           C
ATOM   5122 0C31 POPEg  97     123.198 106.988  77.114  1.00  0.00           C
ATOM   5125 1C31 POPEg  97     122.338 107.498  75.944  1.00  0.00           C
ATOM   5128 2C31 POPEg  97     121.058 106.668  75.734  1.00  0.00           C
ATOM   5131 3C31 POPEg  97     120.268 107.038  74.463  1.00  0.00           C
ATOM   5134 4C31 POPEg  97     119.418 108.308  74.594  1.00  0.00           C
ATOM   5137 5C31 POPEg  97     118.638 108.618  73.304  1.00  0.00           C
ATOM   5140 6C31 POPEg  97     117.698 109.828  73.414  1.00  0.00           C
ATOM   5144  NH3 POPEh  98      90.908  88.608  96.914  1.00  0.00           N
ATOM   5148  C12 POPEh  98      92.198  88.418  97.653  1.00  0.00           C
ATOM   5151  C11 POPEh  98      93.238  89.468  97.223  1.00  0.00           C
ATOM   5154  P   POPEh  98      94.788  88.618  95.324  1.00  0.00           P
ATOM   5155  O13 POPEh  98      95.998  89.458  95.394  1.00  0.00           O
ATOM   5156  O14 POPEh  98      94.858  87.288  95.954  1.00  0.00           O
ATOM   5157  O11 POPEh  98      94.578  88.338  93.784  1.00  0.00           O
ATOM   5158  O12 POPEh  98      93.488  89.388  95.804  1.00  0.00           O
ATOM   5159  C1  POPEh  98      93.688  89.158  93.034  1.00  0.00           C
ATOM   5162  C2  POPEh  98      93.458  88.588  91.604  1.00  0.00           C
ATOM   5164  O21 POPEh  98      94.558  88.578  90.674  1.00  0.00           O
ATOM   5165  C21 POPEh  98      95.658  89.238  90.884  1.00  0.00           C
ATOM   5166  O22 POPEh  98      95.788  90.278  91.514  1.00  0.00           O
ATOM   5167  C22 POPEh  98      96.818  88.438  90.274  1.00  0.00           C
ATOM   5170  C3  POPEh  98      92.188  89.198  90.973  1.00  0.00           C
ATOM   5173  O31 POPEh  98      91.928  88.658  89.674  1.00  0.00           O
ATOM   5174  C31 POPEh  98      92.078  89.318  88.514  1.00  0.00           C
ATOM   5175  O32 POPEh  98      91.978  88.748  87.434  1.00  0.00           O
ATOM   5176  C32 POPEh  98      92.278  90.838  88.654  1.00  0.00           C
ATOM   5179  C23 POPEh  98      97.438  89.078  89.014  1.00  0.00           C
ATOM   5182  C24 POPEh  98      96.908  88.518  87.684  1.00  0.00           C
ATOM   5185  C25 POPEh  98      97.198  87.018  87.504  1.00  0.00           C
ATOM   5188  C26 POPEh  98      97.368  86.608  86.034  1.00  0.00           C
ATOM   5191  C27 POPEh  98      97.628  85.098  85.854  1.00  0.00           C
ATOM   5194  C28 POPEh  98      97.968  84.698  84.403  1.00  0.00           C
ATOM   5197  C29 POPEh  98      99.348  85.138  83.983  1.00  0.00           C
ATOM   5199 0C21 POPEh  98     100.028  84.638  82.944  1.00  0.00           C
ATOM   5201 1C21 POPEh  98      99.518  83.548  82.033  1.00  0.00           C
ATOM   5204 2C21 POPEh  98     100.568  83.138  80.994  1.00  0.00           C
ATOM   5207 3C21 POPEh  98     100.118  81.918  80.184  1.00  0.00           C
ATOM   5210 4C21 POPEh  98     101.218  81.428  79.233  1.00  0.00           C
ATOM   5213 5C21 POPEh  98     101.108  79.928  78.923  1.00  0.00           C
ATOM   5216 6C21 POPEh  98     102.318  79.448  78.104  1.00  0.00           C
ATOM   5219 7C21 POPEh  98     102.478  77.918  78.154  1.00  0.00           C
ATOM   5222 8C21 POPEh  98     103.708  77.438  77.384  1.00  0.00           C
ATOM   5226  C33 POPEh  98      91.898  91.598  87.354  1.00  0.00           C
ATOM   5229  C34 POPEh  98      92.908  91.408  86.224  1.00  0.00           C
ATOM   5232  C35 POPEh  98      92.478  92.068  84.914  1.00  0.00           C
ATOM   5235  C36 POPEh  98      93.328  91.538  83.754  1.00  0.00           C
ATOM   5238  C37 POPEh  98      93.078  92.248  82.424  1.00  0.00           C
ATOM   5241  C38 POPEh  98      94.008  91.698  81.333  1.00  0.00           C
ATOM   5244  C39 POPEh  98      94.098  92.618  80.114  1.00  0.00           C
ATOM   5247 0C31 POPEh  98      92.918  92.488  79.133  1.00  0.00           C
ATOM   5250 1C31 POPEh  98      93.058  91.278  78.193  1.00  0.00           C
ATOM   5253 2C31 POPEh  98      92.298  91.408  76.854  1.00  0.00           C
ATOM   5256 3C31 POPEh  98      92.638  92.688  76.073  1.00  0.00           C
ATOM   5259 4C31 POPEh  98      92.558  92.508  74.554  1.00  0.00           C
ATOM   5262 5C31 POPEh  98      92.638  93.848  73.803  1.00  0.00           C
ATOM   5265 6C31 POPEh  98      92.908  93.688  72.294  1.00  0.00           C
ATOM   5269  NH3 POPEi  99     114.148  74.548  51.754  1.00  0.00           N
ATOM   5273  C12 POPEi  99     115.258  73.808  51.064  1.00  0.00           C
ATOM   5276  C11 POPEi  99     114.738  72.578  50.314  1.00  0.00           C
ATOM   5279  P   POPEi  99     116.218  70.498  50.784  1.00  0.00           P
ATOM   5280  O13 POPEi  99     114.958  69.828  51.193  1.00  0.00           O
ATOM   5281  O14 POPEi  99     117.288  69.678  50.143  1.00  0.00           O
ATOM   5282  O11 POPEi  99     116.888  71.248  51.994  1.00  0.00           O
ATOM   5283  O12 POPEi  99     115.808  71.728  49.864  1.00  0.00           O
ATOM   5284  C1  POPEi  99     116.398  71.098  53.324  1.00  0.00           C
ATOM   5287  C2  POPEi  99     117.458  71.598  54.344  1.00  0.00           C
ATOM   5289  O21 POPEi  99     116.798  71.978  55.564  1.00  0.00           O
ATOM   5290  C21 POPEi  99     116.568  70.968  56.374  1.00  0.00           C
ATOM   5291  O22 POPEi  99     116.758  69.788  56.154  1.00  0.00           O
ATOM   5292  C22 POPEi  99     116.128  71.498  57.713  1.00  0.00           C
ATOM   5295  C3  POPEi  99     118.248  72.828  53.823  1.00  0.00           C
ATOM   5298  O31 POPEi  99     118.968  73.508  54.884  1.00  0.00           O
ATOM   5299  C31 POPEi  99     119.998  72.838  55.394  1.00  0.00           C
ATOM   5300  O32 POPEi  99     120.498  71.838  54.914  1.00  0.00           O
ATOM   5301  C32 POPEi  99     120.498  73.588  56.624  1.00  0.00           C
ATOM   5304  C23 POPEi  99     117.248  72.348  58.354  1.00  0.00           C
ATOM   5307  C24 POPEi  99     117.078  72.508  59.864  1.00  0.00           C
ATOM   5310  C25 POPEi  99     117.428  71.228  60.634  1.00  0.00           C
ATOM   5313  C26 POPEi  99     116.628  71.078  61.924  1.00  0.00           C
ATOM   5316  C27 POPEi  99     116.848  69.708  62.573  1.00  0.00           C
ATOM   5319  C28 POPEi  99     116.128  69.578  63.924  1.00  0.00           C
ATOM   5322  C29 POPEi  99     116.358  68.218  64.524  1.00  0.00           C
ATOM   5324 0C21 POPEi  99     117.458  67.858  65.213  1.00  0.00           C
ATOM   5326 1C21 POPEi  99     118.638  68.758  65.504  1.00  0.00           C
ATOM   5329 2C21 POPEi  99     118.638  69.278  66.944  1.00  0.00           C
ATOM   5332 3C21 POPEi  99     119.598  70.458  67.123  1.00  0.00           C
ATOM   5335 4C21 POPEi  99     119.978  70.728  68.584  1.00  0.00           C
ATOM   5338 5C21 POPEi  99     121.028  69.758  69.144  1.00  0.00           C
ATOM   5341 6C21 POPEi  99     122.418  69.938  68.524  1.00  0.00           C
ATOM   5344 7C21 POPEi  99     123.428  68.888  68.994  1.00  0.00           C
ATOM   5347 8C21 POPEi  99     124.718  68.888  68.174  1.00  0.00           C
ATOM   5351  C33 POPEi  99     121.438  72.748  57.513  1.00  0.00           C
ATOM   5354  C34 POPEi  99     122.268  73.608  58.483  1.00  0.00           C
ATOM   5357  C35 POPEi  99     121.438  74.328  59.553  1.00  0.00           C
ATOM   5360  C36 POPEi  99     121.068  73.448  60.754  1.00  0.00           C
ATOM   5363  C37 POPEi  99     120.308  74.248  61.814  1.00  0.00           C
ATOM   5366  C38 POPEi  99     119.828  73.428  63.024  1.00  0.00           C
ATOM   5369  C39 POPEi  99     118.788  74.228  63.823  1.00  0.00           C
ATOM   5372 0C31 POPEi  99     118.298  73.548  65.114  1.00  0.00           C
ATOM   5375 1C31 POPEi  99     117.258  74.408  65.854  1.00  0.00           C
ATOM   5378 2C31 POPEi  99     116.858  73.848  67.224  1.00  0.00           C
ATOM   5381 3C31 POPEi  99     115.908  72.638  67.154  1.00  0.00           C
ATOM   5384 4C31 POPEi  99     114.448  73.008  66.894  1.00  0.00           C
ATOM   5387 5C31 POPEi  99     113.548  71.778  66.754  1.00  0.00           C
ATOM   5390 6C31 POPEi  99     112.048  72.098  66.634  1.00  0.00           C
ATOM   5394  NH3 POPEj 100      67.328   9.698  54.264  1.00  0.00           N
ATOM   5398  C12 POPEj 100      67.278   8.278  53.744  1.00  0.00           C
ATOM   5401  C11 POPEj 100      68.388   7.948  52.734  1.00  0.00           C
ATOM   5404  P   POPEj 100      68.598   5.312  52.544  1.00  0.00           P
ATOM   5405  O13 POPEj 100      67.948   4.252  51.724  1.00  0.00           O
ATOM   5406  O14 POPEj 100      70.068   5.342  52.614  1.00  0.00           O
ATOM   5407  O11 POPEj 100      68.038   5.202  54.024  1.00  0.00           O
ATOM   5408  O12 POPEj 100      68.098   6.728  52.064  1.00  0.00           O
ATOM   5409  C1  POPEj 100      68.918   5.382  55.143  1.00  0.00           C
ATOM   5412  C2  POPEj 100      68.128   5.032  56.424  1.00  0.00           C
ATOM   5414  O21 POPEj 100      68.838   4.992  57.653  1.00  0.00           O
ATOM   5415  C21 POPEj 100      70.018   5.462  57.884  1.00  0.00           C
ATOM   5416  O22 POPEj 100      70.938   5.638  57.104  1.00  0.00           O
ATOM   5417  C22 POPEj 100      70.048   5.838  59.354  1.00  0.00           C
ATOM   5420  C3  POPEj 100      67.318   3.712  56.214  1.00  0.00           C
ATOM   5423  O31 POPEj 100      67.018   2.952  57.393  1.00  0.00           O
ATOM   5424  C31 POPEj 100      66.308   3.532  58.354  1.00  0.00           C
ATOM   5425  O32 POPEj 100      65.848   4.662  58.344  1.00  0.00           O
ATOM   5426  C32 POPEj 100      66.088   2.482  59.444  1.00  0.00           C
ATOM   5429  C23 POPEj 100      69.298   7.168  59.514  1.00  0.00           C
ATOM   5432  C24 POPEj 100      69.198   7.628  60.964  1.00  0.00           C
ATOM   5435  C25 POPEj 100      68.778   9.098  60.974  1.00  0.00           C
ATOM   5438  C26 POPEj 100      68.438   9.648  62.364  1.00  0.00           C
ATOM   5441  C27 POPEj 100      68.338  11.168  62.314  1.00  0.00           C
ATOM   5444  C28 POPEj 100      67.888  11.768  63.643  1.00  0.00           C
ATOM   5447  C29 POPEj 100      68.088  13.268  63.643  1.00  0.00           C
ATOM   5449 0C21 POPEj 100      68.398  14.018  64.714  1.00  0.00           C
ATOM   5451 1C21 POPEj 100      68.548  13.528  66.123  1.00  0.00           C
ATOM   5454 2C21 POPEj 100      70.018  13.568  66.574  1.00  0.00           C
ATOM   5457 3C21 POPEj 100      70.148  13.178  68.053  1.00  0.00           C
ATOM   5460 4C21 POPEj 100      71.588  13.258  68.573  1.00  0.00           C
ATOM   5463 5C21 POPEj 100      71.678  13.208  70.104  1.00  0.00           C
ATOM   5466 6C21 POPEj 100      71.128  11.908  70.694  1.00  0.00           C
ATOM   5469 7C21 POPEj 100      70.998  11.888  72.224  1.00  0.00           C
ATOM   5472 8C21 POPEj 100      72.308  12.128  72.974  1.00  0.00           C
ATOM   5476  C33 POPEj 100      66.358   3.032  60.854  1.00  0.00           C
ATOM   5479  C34 POPEj 100      66.408   1.922  61.914  1.00  0.00           C
ATOM   5482  C35 POPEj 100      66.568   2.492  63.334  1.00  0.00           C
ATOM   5485  C36 POPEj 100      65.348   2.222  64.233  1.00  0.00           C
ATOM   5488  C37 POPEj 100      65.378   0.862  64.934  1.00  0.00           C
ATOM   5491  C38 POPEj 100      64.088   0.592  65.724  1.00  0.00           C
ATOM   5494  C39 POPEj 100      64.028  -0.798  66.374  1.00  0.00           C
ATOM   5497 0C31 POPEj 100      64.788  -0.928  67.704  1.00  0.00           C
ATOM   5500 1C31 POPEj 100      64.078  -0.198  68.854  1.00  0.00           C
ATOM   5503 2C31 POPEj 100      64.498  -0.678  70.254  1.00  0.00           C
ATOM   5506 3C31 POPEj 100      65.948  -0.318  70.624  1.00  0.00           C
ATOM   5509 4C31 POPEj 100      66.228  -0.518  72.114  1.00  0.00           C
ATOM   5512 5C31 POPEj 100      67.638  -0.078  72.534  1.00  0.00           C
ATOM   5515 6C31 POPEj 100      68.668  -1.198  72.524  1.00  0.00           C
ATOM   5519  NH3 POPEk 101      76.758  87.348  97.933  1.00  0.00           N
ATOM   5523  C12 POPEk 101      77.528  86.558  98.954  1.00  0.00           C
ATOM   5526  C11 POPEk 101      76.998  85.128  99.064  1.00  0.00           C
ATOM   5529  P   POPEk 101      78.688  83.128  99.224  1.00  0.00           P
ATOM   5530  O13 POPEk 101      79.528  82.478 100.254  1.00  0.00           O
ATOM   5531  O14 POPEk 101      77.798  82.308  98.374  1.00  0.00           O
ATOM   5532  O11 POPEk 101      79.628  83.988  98.293  1.00  0.00           O
ATOM   5533  O12 POPEk 101      77.858  84.328  99.863  1.00  0.00           O
ATOM   5534  C1  POPEk 101      80.278  83.488  97.134  1.00  0.00           C
ATOM   5537  C2  POPEk 101      79.438  83.778  95.864  1.00  0.00           C
ATOM   5539  O21 POPEk 101      79.868  82.988  94.744  1.00  0.00           O
ATOM   5540  C21 POPEk 101      80.988  83.368  94.154  1.00  0.00           C
ATOM   5541  O22 POPEk 101      81.878  84.028  94.644  1.00  0.00           O
ATOM   5542  C22 POPEk 101      81.058  82.728  92.764  1.00  0.00           C
ATOM   5545  C3  POPEk 101      79.288  85.288  95.524  1.00  0.00           C
ATOM   5548  O31 POPEk 101      78.468  85.428  94.344  1.00  0.00           O
ATOM   5549  C31 POPEk 101      77.168  85.588  94.533  1.00  0.00           C
ATOM   5550  O32 POPEk 101      76.638  85.908  95.594  1.00  0.00           O
ATOM   5551  C32 POPEk 101      76.428  85.288  93.224  1.00  0.00           C
ATOM   5554  C23 POPEk 101      80.038  83.278  91.733  1.00  0.00           C
ATOM   5557  C24 POPEk 101      79.208  82.158  91.084  1.00  0.00           C
ATOM   5560  C25 POPEk 101      79.078  82.248  89.554  1.00  0.00           C
ATOM   5563  C26 POPEk 101      77.798  82.958  89.104  1.00  0.00           C
ATOM   5566  C27 POPEk 101      77.668  83.008  87.574  1.00  0.00           C
ATOM   5569  C28 POPEk 101      76.478  83.868  87.094  1.00  0.00           C
ATOM   5572  C29 POPEk 101      75.168  83.238  87.474  1.00  0.00           C
ATOM   5574 0C21 POPEk 101      74.308  82.578  86.664  1.00  0.00           C
ATOM   5576 1C21 POPEk 101      74.488  82.348  85.184  1.00  0.00           C
ATOM   5579 2C21 POPEk 101      73.408  83.078  84.354  1.00  0.00           C
ATOM   5582 3C21 POPEk 101      73.718  83.018  82.854  1.00  0.00           C
ATOM   5585 4C21 POPEk 101      72.728  83.818  81.994  1.00  0.00           C
ATOM   5588 5C21 POPEk 101      71.368  83.128  81.753  1.00  0.00           C
ATOM   5591 6C21 POPEk 101      71.488  81.828  80.944  1.00  0.00           C
ATOM   5594 7C21 POPEk 101      70.148  81.268  80.464  1.00  0.00           C
ATOM   5597 8C21 POPEk 101      70.278  79.928  79.733  1.00  0.00           C
ATOM   5601  C33 POPEk 101      75.558  84.018  93.304  1.00  0.00           C
ATOM   5604  C34 POPEk 101      74.978  83.638  91.924  1.00  0.00           C
ATOM   5607  C35 POPEk 101      73.478  83.308  91.954  1.00  0.00           C
ATOM   5610  C36 POPEk 101      72.958  83.008  90.544  1.00  0.00           C
ATOM   5613  C37 POPEk 101      71.428  83.028  90.424  1.00  0.00           C
ATOM   5616  C38 POPEk 101      70.978  82.828  88.964  1.00  0.00           C
ATOM   5619  C39 POPEk 101      69.518  83.198  88.713  1.00  0.00           C
ATOM   5622 0C31 POPEk 101      69.138  83.068  87.223  1.00  0.00           C
ATOM   5625 1C31 POPEk 101      67.628  82.928  87.004  1.00  0.00           C
ATOM   5628 2C31 POPEk 101      67.218  83.158  85.534  1.00  0.00           C
ATOM   5631 3C31 POPEk 101      67.278  81.898  84.653  1.00  0.00           C
ATOM   5634 4C31 POPEk 101      66.118  80.918  84.914  1.00  0.00           C
ATOM   5637 5C31 POPEk 101      65.788  80.038  83.704  1.00  0.00           C
ATOM   5640 6C31 POPEk 101      64.668  79.038  83.964  1.00  0.00           C
ATOM   5644  NH3 POPEl 102      51.878  91.658  53.734  1.00  0.00           N
ATOM   5648  C12 POPEl 102      53.348  91.368  54.033  1.00  0.00           C
ATOM   5651  C11 POPEl 102      54.228  91.318  52.764  1.00  0.00           C
ATOM   5654  P   POPEl 102      56.618  92.318  53.394  1.00  0.00           P
ATOM   5655  O13 POPEl 102      56.358  93.398  52.424  1.00  0.00           O
ATOM   5656  O14 POPEl 102      58.028  91.848  53.524  1.00  0.00           O
ATOM   5657  O11 POPEl 102      56.098  92.708  54.834  1.00  0.00           O
ATOM   5658  O12 POPEl 102      55.618  91.118  53.074  1.00  0.00           O
ATOM   5659  C1  POPEl 102      56.478  91.898  55.964  1.00  0.00           C
ATOM   5662  C2  POPEl 102      56.538  92.788  57.233  1.00  0.00           C
ATOM   5664  O21 POPEl 102      56.978  92.078  58.404  1.00  0.00           O
ATOM   5665  C21 POPEl 102      58.248  91.708  58.454  1.00  0.00           C
ATOM   5666  O22 POPEl 102      59.108  92.078  57.674  1.00  0.00           O
ATOM   5667  C22 POPEl 102      58.488  90.918  59.744  1.00  0.00           C
ATOM   5670  C3  POPEl 102      55.148  93.408  57.534  1.00  0.00           C
ATOM   5673  O31 POPEl 102      55.188  94.218  58.724  1.00  0.00           O
ATOM   5674  C31 POPEl 102      54.818  93.628  59.844  1.00  0.00           C
ATOM   5675  O32 POPEl 102      54.138  92.608  59.914  1.00  0.00           O
ATOM   5676  C32 POPEl 102      55.398  94.458  61.004  1.00  0.00           C
ATOM   5679  C23 POPEl 102      58.808  91.898  60.894  1.00  0.00           C
ATOM   5682  C24 POPEl 102      59.308  91.238  62.174  1.00  0.00           C
ATOM   5685  C25 POPEl 102      59.868  92.258  63.174  1.00  0.00           C
ATOM   5688  C26 POPEl 102      58.818  93.118  63.884  1.00  0.00           C
ATOM   5691  C27 POPEl 102      58.938  93.058  65.414  1.00  0.00           C
ATOM   5694  C28 POPEl 102      58.128  94.138  66.143  1.00  0.00           C
ATOM   5697  C29 POPEl 102      58.028  93.868  67.634  1.00  0.00           C
ATOM   5699 0C21 POPEl 102      58.688  94.508  68.614  1.00  0.00           C
ATOM   5701 1C21 POPEl 102      59.708  95.608  68.424  1.00  0.00           C
ATOM   5704 2C21 POPEl 102      60.478  95.958  69.714  1.00  0.00           C
ATOM   5707 3C21 POPEl 102      61.628  96.938  69.424  1.00  0.00           C
ATOM   5710 4C21 POPEl 102      62.248  97.588  70.674  1.00  0.00           C
ATOM   5713 5C21 POPEl 102      63.568  96.948  71.143  1.00  0.00           C
ATOM   5716 6C21 POPEl 102      64.698  97.978  71.274  1.00  0.00           C
ATOM   5719 7C21 POPEl 102      66.028  97.358  71.714  1.00  0.00           C
ATOM   5722 8C21 POPEl 102      67.198  98.348  71.704  1.00  0.00           C
ATOM   5726  C33 POPEl 102      55.088  93.948  62.424  1.00  0.00           C
ATOM   5729  C34 POPEl 102      53.758  94.488  62.983  1.00  0.00           C
ATOM   5732  C35 POPEl 102      53.838  95.878  63.643  1.00  0.00           C
ATOM   5735  C36 POPEl 102      54.698  95.948  64.924  1.00  0.00           C
ATOM   5738  C37 POPEl 102      54.478  97.238  65.733  1.00  0.00           C
ATOM   5741  C38 POPEl 102      55.448  97.378  66.924  1.00  0.00           C
ATOM   5744  C39 POPEl 102      55.178  98.628  67.764  1.00  0.00           C
ATOM   5747 0C31 POPEl 102      56.338  98.998  68.724  1.00  0.00           C
ATOM   5750 1C31 POPEl 102      55.878  99.948  69.844  1.00  0.00           C
ATOM   5753 2C31 POPEl 102      57.018 100.628  70.624  1.00  0.00           C
ATOM   5756 3C31 POPEl 102      57.978  99.648  71.304  1.00  0.00           C
ATOM   5759 4C31 POPEl 102      58.828 100.318  72.393  1.00  0.00           C
ATOM   5762 5C31 POPEl 102      59.868  99.368  73.004  1.00  0.00           C
ATOM   5765 6C31 POPEl 102      60.378  99.788  74.384  1.00  0.00           C
ATOM   5769  NH3 POPEm 103     119.358  70.318  95.103  1.00  0.00           N
ATOM   5773  C12 POPEm 103     118.328  70.918  94.174  1.00  0.00           C
ATOM   5776  C11 POPEm 103     117.078  71.348  94.963  1.00  0.00           C
ATOM   5779  P   POPEm 103     115.888  72.798  93.134  1.00  0.00           P
ATOM   5780  O13 POPEm 103     114.468  73.188  93.003  1.00  0.00           O
ATOM   5781  O14 POPEm 103     116.798  73.868  93.604  1.00  0.00           O
ATOM   5782  O11 POPEm 103     116.438  72.118  91.834  1.00  0.00           O
ATOM   5783  O12 POPEm 103     115.958  71.578  94.123  1.00  0.00           O
ATOM   5784  C1  POPEm 103     117.708  72.358  91.233  1.00  0.00           C
ATOM   5787  C2  POPEm 103     117.508  72.968  89.834  1.00  0.00           C
ATOM   5789  O21 POPEm 103     116.328  72.418  89.224  1.00  0.00           O
ATOM   5790  C21 POPEm 103     116.348  71.138  88.914  1.00  0.00           C
ATOM   5791  O22 POPEm 103     117.298  70.388  88.903  1.00  0.00           O
ATOM   5792  C22 POPEm 103     114.908  70.748  88.543  1.00  0.00           C
ATOM   5795  C3  POPEm 103     118.748  72.908  88.903  1.00  0.00           C
ATOM   5798  O31 POPEm 103     118.348  73.288  87.583  1.00  0.00           O
ATOM   5799  C31 POPEm 103     119.318  73.538  86.733  1.00  0.00           C
ATOM   5800  O32 POPEm 103     120.508  73.348  86.914  1.00  0.00           O
ATOM   5801  C32 POPEm 103     118.668  74.148  85.494  1.00  0.00           C
ATOM   5804  C23 POPEm 103     114.848  69.538  87.594  1.00  0.00           C
ATOM   5807  C24 POPEm 103     113.408  69.078  87.394  1.00  0.00           C
ATOM   5810  C25 POPEm 103     113.288  67.888  86.434  1.00  0.00           C
ATOM   5813  C26 POPEm 103     111.868  67.308  86.384  1.00  0.00           C
ATOM   5816  C27 POPEm 103     110.858  68.198  85.643  1.00  0.00           C
ATOM   5819  C28 POPEm 103     109.388  67.858  85.954  1.00  0.00           C
ATOM   5822  C29 POPEm 103     109.088  66.408  85.684  1.00  0.00           C
ATOM   5824 0C21 POPEm 103     108.618  65.858  84.554  1.00  0.00           C
ATOM   5826 1C21 POPEm 103     108.328  66.578  83.263  1.00  0.00           C
ATOM   5829 2C21 POPEm 103     109.028  65.908  82.064  1.00  0.00           C
ATOM   5832 3C21 POPEm 103     108.568  64.458  81.823  1.00  0.00           C
ATOM   5835 4C21 POPEm 103     108.958  63.918  80.453  1.00  0.00           C
ATOM   5838 5C21 POPEm 103     108.498  62.468  80.264  1.00  0.00           C
ATOM   5841 6C21 POPEm 103     108.438  62.058  78.794  1.00  0.00           C
ATOM   5844 7C21 POPEm 103     107.968  60.618  78.584  1.00  0.00           C
ATOM   5847 8C21 POPEm 103     107.568  60.338  77.134  1.00  0.00           C
ATOM   5851  C33 POPEm 103     119.688  74.548  84.403  1.00  0.00           C
ATOM   5854  C34 POPEm 103     120.268  73.338  83.674  1.00  0.00           C
ATOM   5857  C35 POPEm 103     121.218  73.758  82.553  1.00  0.00           C
ATOM   5860  C36 POPEm 103     121.468  72.658  81.524  1.00  0.00           C
ATOM   5863  C37 POPEm 103     122.008  73.238  80.204  1.00  0.00           C
ATOM   5866  C38 POPEm 103     122.128  72.198  79.084  1.00  0.00           C
ATOM   5869  C39 POPEm 103     122.558  72.858  77.764  1.00  0.00           C
ATOM   5872 0C31 POPEm 103     121.398  73.498  76.994  1.00  0.00           C
ATOM   5875 1C31 POPEm 103     121.848  74.568  75.994  1.00  0.00           C
ATOM   5878 2C31 POPEm 103     120.788  74.878  74.934  1.00  0.00           C
ATOM   5881 3C31 POPEm 103     120.948  76.248  74.253  1.00  0.00           C
ATOM   5884 4C31 POPEm 103     122.338  76.498  73.634  1.00  0.00           C
ATOM   5887 5C31 POPEm 103     122.368  77.768  72.774  1.00  0.00           C
ATOM   5890 6C31 POPEm 103     123.718  78.028  72.104  1.00  0.00           C
ATOM   5894  NH3 POPEn 104       6.598  71.228  52.764  1.00  0.00           N
ATOM   5898  C12 POPEn 104       6.598  72.408  51.844  1.00  0.00           C
ATOM   5901  C11 POPEn 104       5.208  73.028  51.634  1.00  0.00           C
ATOM   5904  P   POPEn 104       4.118  75.078  50.474  1.00  0.00           P
ATOM   5905  O13 POPEn 104       3.988  74.818  49.024  1.00  0.00           O
ATOM   5906  O14 POPEn 104       2.968  74.758  51.344  1.00  0.00           O
ATOM   5907  O11 POPEn 104       4.558  76.588  50.624  1.00  0.00           O
ATOM   5908  O12 POPEn 104       5.388  74.318  51.053  1.00  0.00           O
ATOM   5909  C1  POPEn 104       4.038  77.398  51.654  1.00  0.00           C
ATOM   5912  C2  POPEn 104       4.798  77.148  52.974  1.00  0.00           C
ATOM   5914  O21 POPEn 104       3.858  77.298  54.033  1.00  0.00           O
ATOM   5915  C21 POPEn 104       4.248  77.418  55.294  1.00  0.00           C
ATOM   5916  O22 POPEn 104       3.748  78.208  56.073  1.00  0.00           O
ATOM   5917  C22 POPEn 104       5.288  76.358  55.733  1.00  0.00           C
ATOM   5920  C3  POPEn 104       6.048  78.068  53.084  1.00  0.00           C
ATOM   5923  O31 POPEn 104       5.688  79.458  53.254  1.00  0.00           O
ATOM   5924  C31 POPEn 104       6.748  80.178  53.643  1.00  0.00           C
ATOM   5925  O32 POPEn 104       7.858  79.688  53.794  1.00  0.00           O
ATOM   5926  C32 POPEn 104       6.328  81.618  53.884  1.00  0.00           C
ATOM   5929  C23 POPEn 104       6.098  76.778  56.994  1.00  0.00           C
ATOM   5932  C24 POPEn 104       6.978  75.638  57.524  1.00  0.00           C
ATOM   5935  C25 POPEn 104       8.048  76.098  58.534  1.00  0.00           C
ATOM   5938  C26 POPEn 104       7.518  76.518  59.914  1.00  0.00           C
ATOM   5941  C27 POPEn 104       8.658  76.978  60.844  1.00  0.00           C
ATOM   5944  C28 POPEn 104       8.198  77.408  62.254  1.00  0.00           C
ATOM   5947  C29 POPEn 104       9.268  78.168  63.004  1.00  0.00           C
ATOM   5949 0C21 POPEn 104      10.068  77.768  64.014  1.00  0.00           C
ATOM   5951 1C21 POPEn 104      10.078  76.448  64.733  1.00  0.00           C
ATOM   5954 2C21 POPEn 104      10.058  76.708  66.254  1.00  0.00           C
ATOM   5957 3C21 POPEn 104      11.398  77.248  66.803  1.00  0.00           C
ATOM   5960 4C21 POPEn 104      11.358  77.548  68.314  1.00  0.00           C
ATOM   5963 5C21 POPEn 104      10.608  78.838  68.664  1.00  0.00           C
ATOM   5966 6C21 POPEn 104      10.468  79.038  70.184  1.00  0.00           C
ATOM   5969 7C21 POPEn 104       9.818  80.378  70.553  1.00  0.00           C
ATOM   5972 8C21 POPEn 104       9.578  80.538  72.053  1.00  0.00           C
ATOM   5976  C33 POPEn 104       7.108  82.328  55.013  1.00  0.00           C
ATOM   5979  C34 POPEn 104       6.348  82.468  56.333  1.00  0.00           C
ATOM   5982  C35 POPEn 104       5.988  81.128  56.983  1.00  0.00           C
ATOM   5985  C36 POPEn 104       5.368  81.318  58.373  1.00  0.00           C
ATOM   5988  C37 POPEn 104       4.798  80.008  58.924  1.00  0.00           C
ATOM   5991  C38 POPEn 104       3.608  80.218  59.873  1.00  0.00           C
ATOM   5994  C39 POPEn 104       3.968  80.778  61.244  1.00  0.00           C
ATOM   5997 0C31 POPEn 104       2.738  80.948  62.144  1.00  0.00           C
ATOM   6000 1C31 POPEn 104       3.118  81.338  63.573  1.00  0.00           C
ATOM   6003 2C31 POPEn 104       1.938  81.708  64.474  1.00  0.00           C
ATOM   6006 3C31 POPEn 104       0.958  80.558  64.754  1.00  0.00           C
ATOM   6009 4C31 POPEn 104       0.288  80.718  66.114  1.00  0.00           C
ATOM   6012 5C31 POPEn 104      -0.738  79.628  66.434  1.00  0.00           C
ATOM   6015 6C31 POPEn 104      -1.388  79.788  67.804  1.00  0.00           C
ATOM   6019  NH3 POPEo 105      59.348  98.798  54.714  1.00  0.00           N
ATOM   6023  C12 POPEo 105      60.688  98.218  55.083  1.00  0.00           C
ATOM   6026  C11 POPEo 105      60.628  97.128  56.174  1.00  0.00           C
ATOM   6029  P   POPEo 105      62.848  95.848  55.674  1.00  0.00           P
ATOM   6030  O13 POPEo 105      62.088  94.658  55.213  1.00  0.00           O
ATOM   6031  O14 POPEo 105      63.468  96.738  54.664  1.00  0.00           O
ATOM   6032  O11 POPEo 105      63.998  95.398  56.654  1.00  0.00           O
ATOM   6033  O12 POPEo 105      61.928  96.728  56.624  1.00  0.00           O
ATOM   6034  C1  POPEo 105      64.068  94.128  57.303  1.00  0.00           C
ATOM   6037  C2  POPEo 105      63.868  94.248  58.823  1.00  0.00           C
ATOM   6039  O21 POPEo 105      64.298  92.998  59.384  1.00  0.00           O
ATOM   6040  C21 POPEo 105      64.778  93.058  60.634  1.00  0.00           C
ATOM   6041  O22 POPEo 105      65.028  94.078  61.254  1.00  0.00           O
ATOM   6042  C22 POPEo 105      64.918  91.648  61.174  1.00  0.00           C
ATOM   6045  C3  POPEo 105      62.368  94.528  59.174  1.00  0.00           C
ATOM   6048  O31 POPEo 105      62.078  94.438  60.584  1.00  0.00           O
ATOM   6049  C31 POPEo 105      62.358  95.538  61.274  1.00  0.00           C
ATOM   6050  O32 POPEo 105      62.758  96.588  60.794  1.00  0.00           O
ATOM   6051  C32 POPEo 105      62.088  95.278  62.754  1.00  0.00           C
ATOM   6054  C23 POPEo 105      65.388  91.598  62.643  1.00  0.00           C
ATOM   6057  C24 POPEo 105      65.188  90.208  63.254  1.00  0.00           C
ATOM   6060  C25 POPEo 105      66.048  89.918  64.494  1.00  0.00           C
ATOM   6063  C26 POPEo 105      65.798  90.878  65.674  1.00  0.00           C
ATOM   6066  C27 POPEo 105      66.628  90.488  66.914  1.00  0.00           C
ATOM   6069  C28 POPEo 105      66.188  91.218  68.204  1.00  0.00           C
ATOM   6072  C29 POPEo 105      67.028  92.458  68.424  1.00  0.00           C
ATOM   6074 0C21 POPEo 105      67.178  93.128  69.584  1.00  0.00           C
ATOM   6076 1C21 POPEo 105      66.488  92.848  70.894  1.00  0.00           C
ATOM   6079 2C21 POPEo 105      67.438  92.378  72.024  1.00  0.00           C
ATOM   6082 3C21 POPEo 105      68.638  93.288  72.274  1.00  0.00           C
ATOM   6085 4C21 POPEo 105      69.478  92.838  73.473  1.00  0.00           C
ATOM   6088 5C21 POPEo 105      70.558  93.858  73.873  1.00  0.00           C
ATOM   6091 6C21 POPEo 105      71.148  93.568  75.254  1.00  0.00           C
ATOM   6094 7C21 POPEo 105      71.888  94.768  75.864  1.00  0.00           C
ATOM   6097 8C21 POPEo 105      72.168  94.608  77.354  1.00  0.00           C
ATOM   6101  C33 POPEo 105      62.738  96.328  63.674  1.00  0.00           C
ATOM   6104  C34 POPEo 105      62.498  96.058  65.164  1.00  0.00           C
ATOM   6107  C35 POPEo 105      63.368  96.948  66.053  1.00  0.00           C
ATOM   6110  C36 POPEo 105      64.718  96.298  66.414  1.00  0.00           C
ATOM   6113  C37 POPEo 105      65.538  97.138  67.393  1.00  0.00           C
ATOM   6116  C38 POPEo 105      66.928  96.538  67.674  1.00  0.00           C
ATOM   6119  C39 POPEo 105      67.908  96.688  66.504  1.00  0.00           C
ATOM   6122 0C31 POPEo 105      68.418  98.128  66.344  1.00  0.00           C
ATOM   6125 1C31 POPEo 105      69.938  98.228  66.524  1.00  0.00           C
ATOM   6128 2C31 POPEo 105      70.448  99.668  66.554  1.00  0.00           C
ATOM   6131 3C31 POPEo 105      71.968  99.728  66.704  1.00  0.00           C
ATOM   6134 4C31 POPEo 105      72.478 101.168  66.824  1.00  0.00           C
ATOM   6137 5C31 POPEo 105      73.988 101.228  67.094  1.00  0.00           C
ATOM   6140 6C31 POPEo 105      74.478 102.658  67.284  1.00  0.00           C
ATOM   6144  NH3 POPEp 106      30.238  64.818  57.754  1.00  0.00           N
ATOM   6148  C12 POPEp 106      31.718  64.828  58.074  1.00  0.00           C
ATOM   6151  C11 POPEp 106      32.458  65.928  57.274  1.00  0.00           C
ATOM   6154  P   POPEp 106      34.748  67.118  56.864  1.00  0.00           P
ATOM   6155  O13 POPEp 106      36.058  66.588  56.403  1.00  0.00           O
ATOM   6156  O14 POPEp 106      33.888  67.838  55.924  1.00  0.00           O
ATOM   6157  O11 POPEp 106      35.108  68.068  58.084  1.00  0.00           O
ATOM   6158  O12 POPEp 106      33.868  65.988  57.594  1.00  0.00           O
ATOM   6159  C1  POPEp 106      35.168  69.478  57.874  1.00  0.00           C
ATOM   6162  C2  POPEp 106      35.668  70.198  59.154  1.00  0.00           C
ATOM   6164  O21 POPEp 106      34.768  69.928  60.244  1.00  0.00           O
ATOM   6165  C21 POPEp 106      35.298  69.618  61.403  1.00  0.00           C
ATOM   6166  O22 POPEp 106      36.488  69.438  61.624  1.00  0.00           O
ATOM   6167  C22 POPEp 106      34.188  69.478  62.434  1.00  0.00           C
ATOM   6170  C3  POPEp 106      35.778  71.728  58.934  1.00  0.00           C
ATOM   6173  O31 POPEp 106      36.658  72.298  59.934  1.00  0.00           O
ATOM   6174  C31 POPEp 106      36.068  72.898  60.964  1.00  0.00           C
ATOM   6175  O32 POPEp 106      34.868  73.068  61.104  1.00  0.00           O
ATOM   6176  C32 POPEp 106      37.168  73.308  61.934  1.00  0.00           C
ATOM   6179  C23 POPEp 106      34.768  69.158  63.833  1.00  0.00           C
ATOM   6182  C24 POPEp 106      33.688  68.738  64.834  1.00  0.00           C
ATOM   6185  C25 POPEp 106      32.738  69.878  65.194  1.00  0.00           C
ATOM   6188  C26 POPEp 106      32.928  70.388  66.634  1.00  0.00           C
ATOM   6191  C27 POPEp 106      32.278  69.448  67.674  1.00  0.00           C
ATOM   6194  C28 POPEp 106      32.368  69.968  69.124  1.00  0.00           C
ATOM   6197  C29 POPEp 106      31.588  71.238  69.334  1.00  0.00           C
ATOM   6199 0C21 POPEp 106      30.358  71.338  69.873  1.00  0.00           C
ATOM   6201 1C21 POPEp 106      29.538  70.188  70.394  1.00  0.00           C
ATOM   6204 2C21 POPEp 106      28.358  70.628  71.274  1.00  0.00           C
ATOM   6207 3C21 POPEp 106      28.768  71.298  72.594  1.00  0.00           C
ATOM   6210 4C21 POPEp 106      27.548  71.678  73.444  1.00  0.00           C
ATOM   6213 5C21 POPEp 106      27.888  72.398  74.754  1.00  0.00           C
ATOM   6216 6C21 POPEp 106      28.488  71.468  75.824  1.00  0.00           C
ATOM   6219 7C21 POPEp 106      28.578  72.158  77.194  1.00  0.00           C
ATOM   6222 8C21 POPEp 106      29.068  71.228  78.304  1.00  0.00           C
ATOM   6226  C33 POPEp 106      36.648  74.208  63.084  1.00  0.00           C
ATOM   6229  C34 POPEp 106      35.978  73.418  64.214  1.00  0.00           C
ATOM   6232  C35 POPEp 106      35.338  74.308  65.294  1.00  0.00           C
ATOM   6235  C36 POPEp 106      36.258  75.438  65.794  1.00  0.00           C
ATOM   6238  C37 POPEp 106      35.758  76.098  67.084  1.00  0.00           C
ATOM   6241  C38 POPEp 106      36.618  77.298  67.504  1.00  0.00           C
ATOM   6244  C39 POPEp 106      36.638  77.578  69.014  1.00  0.00           C
ATOM   6247 0C31 POPEp 106      35.258  77.708  69.684  1.00  0.00           C
ATOM   6250 1C31 POPEp 106      35.388  78.168  71.143  1.00  0.00           C
ATOM   6253 2C31 POPEp 106      34.088  78.068  71.944  1.00  0.00           C
ATOM   6256 3C31 POPEp 106      34.238  78.688  73.344  1.00  0.00           C
ATOM   6259 4C31 POPEp 106      33.118  78.308  74.314  1.00  0.00           C
ATOM   6262 5C31 POPEp 106      33.328  78.918  75.713  1.00  0.00           C
ATOM   6265 6C31 POPEp 106      32.278  78.458  76.724  1.00  0.00           C
ATOM   6269  NH3 POPEq 107      83.868  69.988  58.524  1.00  0.00           N
ATOM   6273  C12 POPEq 107      82.928  71.088  58.134  1.00  0.00           C
ATOM   6276  C11 POPEq 107      81.448  70.708  58.274  1.00  0.00           C
ATOM   6279  P   POPEq 107      80.088  72.498  56.934  1.00  0.00           P
ATOM   6280  O13 POPEq 107      81.178  73.148  56.174  1.00  0.00           O
ATOM   6281  O14 POPEq 107      79.318  71.448  56.234  1.00  0.00           O
ATOM   6282  O11 POPEq 107      79.178  73.698  57.443  1.00  0.00           O
ATOM   6283  O12 POPEq 107      80.648  71.888  58.274  1.00  0.00           O
ATOM   6284  C1  POPEq 107      77.928  73.588  58.124  1.00  0.00           C
ATOM   6287  C2  POPEq 107      77.468  74.978  58.714  1.00  0.00           C
ATOM   6289  O21 POPEq 107      78.148  75.328  59.943  1.00  0.00           O
ATOM   6290  C21 POPEq 107      77.788  74.668  61.034  1.00  0.00           C
ATOM   6291  O22 POPEq 107      76.998  73.758  61.084  1.00  0.00           O
ATOM   6292  C22 POPEq 107      78.608  75.158  62.233  1.00  0.00           C
ATOM   6295  C3  POPEq 107      75.908  75.188  58.794  1.00  0.00           C
ATOM   6298  O31 POPEq 107      75.578  76.558  59.124  1.00  0.00           O
ATOM   6299  C31 POPEq 107      74.978  76.818  60.283  1.00  0.00           C
ATOM   6300  O32 POPEq 107      74.548  75.988  61.064  1.00  0.00           O
ATOM   6301  C32 POPEq 107      74.898  78.328  60.444  1.00  0.00           C
ATOM   6304  C23 POPEq 107      77.758  75.348  63.524  1.00  0.00           C
ATOM   6307  C24 POPEq 107      78.618  75.498  64.794  1.00  0.00           C
ATOM   6310  C25 POPEq 107      78.018  74.828  66.053  1.00  0.00           C
ATOM   6313  C26 POPEq 107      77.158  75.718  66.964  1.00  0.00           C
ATOM   6316  C27 POPEq 107      76.398  74.878  68.004  1.00  0.00           C
ATOM   6319  C28 POPEq 107      75.408  75.658  68.893  1.00  0.00           C
ATOM   6322  C29 POPEq 107      76.068  76.328  70.073  1.00  0.00           C
ATOM   6324 0C21 POPEq 107      75.788  76.128  71.384  1.00  0.00           C
ATOM   6326 1C21 POPEq 107      74.728  75.228  71.964  1.00  0.00           C
ATOM   6329 2C21 POPEq 107      74.048  75.818  73.224  1.00  0.00           C
ATOM   6332 3C21 POPEq 107      74.828  75.588  74.524  1.00  0.00           C
ATOM   6335 4C21 POPEq 107      74.288  76.428  75.693  1.00  0.00           C
ATOM   6338 5C21 POPEq 107      74.408  75.718  77.054  1.00  0.00           C
ATOM   6341 6C21 POPEq 107      74.088  76.658  78.224  1.00  0.00           C
ATOM   6344 7C21 POPEq 107      73.898  75.928  79.564  1.00  0.00           C
ATOM   6347 8C21 POPEq 107      73.598  76.868  80.734  1.00  0.00           C
ATOM   6351  C33 POPEq 107      74.558  78.758  61.874  1.00  0.00           C
ATOM   6354  C34 POPEq 107      74.488  80.288  61.954  1.00  0.00           C
ATOM   6357  C35 POPEq 107      73.958  80.808  63.294  1.00  0.00           C
ATOM   6360  C36 POPEq 107      74.848  80.458  64.494  1.00  0.00           C
ATOM   6363  C37 POPEq 107      74.258  81.028  65.794  1.00  0.00           C
ATOM   6366  C38 POPEq 107      75.088  80.698  67.044  1.00  0.00           C
ATOM   6369  C39 POPEq 107      76.558  81.138  66.954  1.00  0.00           C
ATOM   6372 0C31 POPEq 107      77.188  81.398  68.334  1.00  0.00           C
ATOM   6375 1C31 POPEq 107      77.058  80.218  69.303  1.00  0.00           C
ATOM   6378 2C31 POPEq 107      77.528  80.568  70.724  1.00  0.00           C
ATOM   6381 3C31 POPEq 107      77.188  79.458  71.724  1.00  0.00           C
ATOM   6384 4C31 POPEq 107      77.548  79.798  73.174  1.00  0.00           C
ATOM   6387 5C31 POPEq 107      77.238  78.628  74.124  1.00  0.00           C
ATOM   6390 6C31 POPEq 107      77.448  78.968  75.594  1.00  0.00           C
ATOM   6394  NH3 POPEr 108     100.078 105.628  47.344  1.00  0.00           N
ATOM   6398  C12 POPEr 108     100.988 106.338  46.374  1.00  0.00           C
ATOM   6401  C11 POPEr 108     100.688 107.838  46.304  1.00  0.00           C
ATOM   6404  P   POPEr 108     103.028 108.948  45.943  1.00  0.00           P
ATOM   6405  O13 POPEr 108     104.058 108.108  45.294  1.00  0.00           O
ATOM   6406  O14 POPEr 108     103.148 110.418  45.824  1.00  0.00           O
ATOM   6407  O11 POPEr 108     103.008 108.568  47.484  1.00  0.00           O
ATOM   6408  O12 POPEr 108     101.608 108.478  45.414  1.00  0.00           O
ATOM   6409  C1  POPEr 108     103.978 109.178  48.354  1.00  0.00           C
ATOM   6412  C2  POPEr 108     104.368 108.198  49.483  1.00  0.00           C
ATOM   6414  O21 POPEr 108     105.618 108.608  50.073  1.00  0.00           O
ATOM   6415  C21 POPEr 108     105.628 108.578  51.403  1.00  0.00           C
ATOM   6416  O22 POPEr 108     104.648 108.618  52.123  1.00  0.00           O
ATOM   6417  C22 POPEr 108     107.068 108.478  51.924  1.00  0.00           C
ATOM   6420  C3  POPEr 108     104.498 106.748  48.924  1.00  0.00           C
ATOM   6423  O31 POPEr 108     104.978 105.818  49.924  1.00  0.00           O
ATOM   6424  C31 POPEr 108     105.718 104.828  49.464  1.00  0.00           C
ATOM   6425  O32 POPEr 108     106.088 104.658  48.313  1.00  0.00           O
ATOM   6426  C32 POPEr 108     105.898 103.808  50.584  1.00  0.00           C
ATOM   6429  C23 POPEr 108     107.158 107.658  53.244  1.00  0.00           C
ATOM   6432  C24 POPEr 108     108.438 107.888  54.084  1.00  0.00           C
ATOM   6435  C25 POPEr 108     108.188 108.548  55.454  1.00  0.00           C
ATOM   6438  C26 POPEr 108     108.898 107.968  56.684  1.00  0.00           C
ATOM   6441  C27 POPEr 108     108.408 108.718  57.934  1.00  0.00           C
ATOM   6444  C28 POPEr 108     108.658 107.968  59.254  1.00  0.00           C
ATOM   6447  C29 POPEr 108     107.838 108.598  60.364  1.00  0.00           C
ATOM   6449 0C21 POPEr 108     108.228 109.568  61.204  1.00  0.00           C
ATOM   6451 1C21 POPEr 108     109.578 110.238  61.224  1.00  0.00           C
ATOM   6454 2C21 POPEr 108     110.308 110.068  62.573  1.00  0.00           C
ATOM   6457 3C21 POPEr 108     110.738 108.618  62.864  1.00  0.00           C
ATOM   6460 4C21 POPEr 108     111.548 108.488  64.174  1.00  0.00           C
ATOM   6463 5C21 POPEr 108     112.868 109.278  64.144  1.00  0.00           C
ATOM   6466 6C21 POPEr 108     113.688 109.128  65.434  1.00  0.00           C
ATOM   6469 7C21 POPEr 108     114.928 110.028  65.414  1.00  0.00           C
ATOM   6472 8C21 POPEr 108     115.788 109.928  66.674  1.00  0.00           C
ATOM   6476  C33 POPEr 108     107.298 103.168  50.594  1.00  0.00           C
ATOM   6479  C34 POPEr 108     107.328 101.938  51.504  1.00  0.00           C
ATOM   6482  C35 POPEr 108     106.918 102.198  52.964  1.00  0.00           C
ATOM   6485  C36 POPEr 108     107.738 103.318  53.614  1.00  0.00           C
ATOM   6488  C37 POPEr 108     107.768 103.198  55.143  1.00  0.00           C
ATOM   6491  C38 POPEr 108     108.808 104.148  55.744  1.00  0.00           C
ATOM   6494  C39 POPEr 108     108.838 104.158  57.274  1.00  0.00           C
ATOM   6497 0C31 POPEr 108     108.818 102.748  57.894  1.00  0.00           C
ATOM   6500 1C31 POPEr 108     109.268 102.758  59.354  1.00  0.00           C
ATOM   6503 2C31 POPEr 108     109.078 101.408  60.054  1.00  0.00           C
ATOM   6506 3C31 POPEr 108     109.558 101.448  61.514  1.00  0.00           C
ATOM   6509 4C31 POPEr 108     111.088 101.438  61.614  1.00  0.00           C
ATOM   6512 5C31 POPEr 108     111.608 101.788  63.014  1.00  0.00           C
ATOM   6515 6C31 POPEr 108     113.138 101.758  63.084  1.00  0.00           C
ATOM   6519  NH3 POPEs 109      71.698 100.558  95.524  1.00  0.00           N
ATOM   6523  C12 POPEs 109      73.048  99.888  95.414  1.00  0.00           C
ATOM   6526  C11 POPEs 109      74.238 100.868  95.513  1.00  0.00           C
ATOM   6529  P   POPEs 109      73.638 103.228  94.644  1.00  0.00           P
ATOM   6530  O13 POPEs 109      72.168 103.048  94.644  1.00  0.00           O
ATOM   6531  O14 POPEs 109      74.248 103.858  95.844  1.00  0.00           O
ATOM   6532  O11 POPEs 109      74.168 104.008  93.384  1.00  0.00           O
ATOM   6533  O12 POPEs 109      74.238 101.798  94.434  1.00  0.00           O
ATOM   6534  C1  POPEs 109      73.278 104.638  92.463  1.00  0.00           C
ATOM   6537  C2  POPEs 109      72.808 103.638  91.394  1.00  0.00           C
ATOM   6539  O21 POPEs 109      73.888 103.208  90.534  1.00  0.00           O
ATOM   6540  C21 POPEs 109      74.208 103.968  89.494  1.00  0.00           C
ATOM   6541  O22 POPEs 109      73.948 105.148  89.354  1.00  0.00           O
ATOM   6542  C22 POPEs 109      74.908 103.108  88.433  1.00  0.00           C
ATOM   6545  C3  POPEs 109      71.538 104.138  90.664  1.00  0.00           C
ATOM   6548  O31 POPEs 109      71.208 103.318  89.524  1.00  0.00           O
ATOM   6549  C31 POPEs 109      70.748 102.118  89.823  1.00  0.00           C
ATOM   6550  O32 POPEs 109      70.548 101.688  90.954  1.00  0.00           O
ATOM   6551  C32 POPEs 109      70.458 101.358  88.543  1.00  0.00           C
ATOM   6554  C23 POPEs 109      74.868 103.808  87.054  1.00  0.00           C
ATOM   6557  C24 POPEs 109      75.418 102.958  85.903  1.00  0.00           C
ATOM   6560  C25 POPEs 109      76.918 102.668  86.024  1.00  0.00           C
ATOM   6563  C26 POPEs 109      77.508 101.998  84.774  1.00  0.00           C
ATOM   6566  C27 POPEs 109      78.898 101.418  85.024  1.00  0.00           C
ATOM   6569  C28 POPEs 109      79.668 101.088  83.724  1.00  0.00           C
ATOM   6572  C29 POPEs 109      81.078 100.638  84.024  1.00  0.00           C
ATOM   6574 0C21 POPEs 109      81.888  99.928  83.213  1.00  0.00           C
ATOM   6576 1C21 POPEs 109      81.568  99.448  81.814  1.00  0.00           C
ATOM   6579 2C21 POPEs 109      82.598  99.918  80.763  1.00  0.00           C
ATOM   6582 3C21 POPEs 109      82.348  99.268  79.393  1.00  0.00           C
ATOM   6585 4C21 POPEs 109      82.168 100.268  78.234  1.00  0.00           C
ATOM   6588 5C21 POPEs 109      83.478 100.908  77.743  1.00  0.00           C
ATOM   6591 6C21 POPEs 109      83.558 100.928  76.213  1.00  0.00           C
ATOM   6594 7C21 POPEs 109      84.828 101.608  75.664  1.00  0.00           C
ATOM   6597 8C21 POPEs 109      84.858 101.638  74.133  1.00  0.00           C
ATOM   6601  C33 POPEs 109      70.238  99.848  88.794  1.00  0.00           C
ATOM   6604  C34 POPEs 109      70.598  99.008  87.564  1.00  0.00           C
ATOM   6607  C35 POPEs 109      69.868  99.398  86.274  1.00  0.00           C
ATOM   6610  C36 POPEs 109      68.338  99.248  86.373  1.00  0.00           C
ATOM   6613  C37 POPEs 109      67.658  99.408  85.013  1.00  0.00           C
ATOM   6616  C38 POPEs 109      67.648  98.118  84.183  1.00  0.00           C
ATOM   6619  C39 POPEs 109      66.968  98.308  82.813  1.00  0.00           C
ATOM   6622 0C31 POPEs 109      66.558  96.978  82.153  1.00  0.00           C
ATOM   6625 1C31 POPEs 109      65.698  97.198  80.903  1.00  0.00           C
ATOM   6628 2C31 POPEs 109      64.998  95.918  80.424  1.00  0.00           C
ATOM   6631 3C31 POPEs 109      64.008  96.168  79.264  1.00  0.00           C
ATOM   6634 4C31 POPEs 109      64.698  96.358  77.904  1.00  0.00           C
ATOM   6637 5C31 POPEs 109      63.728  96.768  76.794  1.00  0.00           C
ATOM   6640 6C31 POPEs 109      64.398  96.858  75.414  1.00  0.00           C
ATOM   6644  NH3 POPEt 110     104.098  32.138  50.813  1.00  0.00           N
ATOM   6648  C12 POPEt 110     104.178  30.788  50.153  1.00  0.00           C
ATOM   6651  C11 POPEt 110     102.918  30.468  49.354  1.00  0.00           C
ATOM   6654  P   POPEt 110     102.378  27.938  49.633  1.00  0.00           P
ATOM   6655  O13 POPEt 110     100.908  28.078  49.563  1.00  0.00           O
ATOM   6656  O14 POPEt 110     102.938  26.678  49.103  1.00  0.00           O
ATOM   6657  O11 POPEt 110     102.878  28.258  51.094  1.00  0.00           O
ATOM   6658  O12 POPEt 110     103.008  29.138  48.834  1.00  0.00           O
ATOM   6659  C1  POPEt 110     102.418  27.478  52.204  1.00  0.00           C
ATOM   6662  C2  POPEt 110     102.938  28.108  53.524  1.00  0.00           C
ATOM   6664  O21 POPEt 110     102.488  27.318  54.644  1.00  0.00           O
ATOM   6665  C21 POPEt 110     103.448  26.778  55.374  1.00  0.00           C
ATOM   6666  O22 POPEt 110     104.648  26.888  55.204  1.00  0.00           O
ATOM   6667  C22 POPEt 110     102.828  25.988  56.533  1.00  0.00           C
ATOM   6670  C3  POPEt 110     102.418  29.558  53.674  1.00  0.00           C
ATOM   6673  O31 POPEt 110     102.898  30.138  54.904  1.00  0.00           O
ATOM   6674  C31 POPEt 110     102.038  30.188  55.914  1.00  0.00           C
ATOM   6675  O32 POPEt 110     100.838  30.028  55.844  1.00  0.00           O
ATOM   6676  C32 POPEt 110     102.818  30.418  57.204  1.00  0.00           C
ATOM   6679  C23 POPEt 110     103.828  25.678  57.684  1.00  0.00           C
ATOM   6682  C24 POPEt 110     104.068  26.868  58.634  1.00  0.00           C
ATOM   6685  C25 POPEt 110     105.048  26.578  59.784  1.00  0.00           C
ATOM   6688  C26 POPEt 110     104.428  25.818  60.964  1.00  0.00           C
ATOM   6691  C27 POPEt 110     105.438  25.548  62.094  1.00  0.00           C
ATOM   6694  C28 POPEt 110     104.788  25.178  63.434  1.00  0.00           C
ATOM   6697  C29 POPEt 110     104.168  23.798  63.483  1.00  0.00           C
ATOM   6699 0C21 POPEt 110     104.188  22.988  64.553  1.00  0.00           C
ATOM   6701 1C21 POPEt 110     104.808  23.348  65.884  1.00  0.00           C
ATOM   6704 2C21 POPEt 110     104.278  22.568  67.114  1.00  0.00           C
ATOM   6707 3C21 POPEt 110     104.988  23.058  68.384  1.00  0.00           C
ATOM   6710 4C21 POPEt 110     104.638  22.248  69.644  1.00  0.00           C
ATOM   6713 5C21 POPEt 110     105.458  22.678  70.873  1.00  0.00           C
ATOM   6716 6C21 POPEt 110     105.098  24.078  71.393  1.00  0.00           C
ATOM   6719 7C21 POPEt 110     105.978  24.498  72.573  1.00  0.00           C
ATOM   6722 8C21 POPEt 110     105.658  25.898  73.114  1.00  0.00           C
ATOM   6726  C33 POPEt 110     102.108  29.958  58.494  1.00  0.00           C
ATOM   6729  C34 POPEt 110     102.998  30.228  59.714  1.00  0.00           C
ATOM   6732  C35 POPEt 110     102.458  29.668  61.044  1.00  0.00           C
ATOM   6735  C36 POPEt 110     103.268  30.218  62.233  1.00  0.00           C
ATOM   6738  C37 POPEt 110     103.168  29.398  63.524  1.00  0.00           C
ATOM   6741  C38 POPEt 110     103.878  30.118  64.684  1.00  0.00           C
ATOM   6744  C39 POPEt 110     103.998  29.308  65.983  1.00  0.00           C
ATOM   6747 0C31 POPEt 110     105.218  28.368  66.013  1.00  0.00           C
ATOM   6750 1C31 POPEt 110     105.458  27.768  67.414  1.00  0.00           C
ATOM   6753 2C31 POPEt 110     106.948  27.538  67.734  1.00  0.00           C
ATOM   6756 3C31 POPEt 110     107.168  26.968  69.144  1.00  0.00           C
ATOM   6759 4C31 POPEt 110     108.538  27.318  69.724  1.00  0.00           C
ATOM   6762 5C31 POPEt 110     108.738  26.768  71.143  1.00  0.00           C
ATOM   6765 6C31 POPEt 110     109.998  27.258  71.854  1.00  0.00           C
ATOM   6769  NH3 POPEu 111     104.988  54.908  53.884  1.00  0.00           N
ATOM   6773  C12 POPEu 111     104.698  53.578  53.244  1.00  0.00           C
ATOM   6776  C11 POPEu 111     105.298  53.438  51.834  1.00  0.00           C
ATOM   6779  P   POPEu 111     107.708  52.448  51.434  1.00  0.00           P
ATOM   6780  O13 POPEu 111     107.158  51.158  51.924  1.00  0.00           O
ATOM   6781  O14 POPEu 111     107.968  52.448  49.974  1.00  0.00           O
ATOM   6782  O11 POPEu 111     109.008  52.838  52.224  1.00  0.00           O
ATOM   6783  O12 POPEu 111     106.718  53.628  51.824  1.00  0.00           O
ATOM   6784  C1  POPEu 111     109.838  51.898  52.894  1.00  0.00           C
ATOM   6787  C2  POPEu 111     109.748  52.098  54.424  1.00  0.00           C
ATOM   6789  O21 POPEu 111     110.898  51.498  55.054  1.00  0.00           O
ATOM   6790  C21 POPEu 111     111.318  52.108  56.164  1.00  0.00           C
ATOM   6791  O22 POPEu 111     110.918  53.178  56.574  1.00  0.00           O
ATOM   6792  C22 POPEu 111     112.438  51.258  56.774  1.00  0.00           C
ATOM   6795  C3  POPEu 111     108.428  51.498  55.013  1.00  0.00           C
ATOM   6798  O31 POPEu 111     108.228  51.918  56.384  1.00  0.00           O
ATOM   6799  C31 POPEu 111     107.448  52.978  56.564  1.00  0.00           C
ATOM   6800  O32 POPEu 111     106.748  53.508  55.724  1.00  0.00           O
ATOM   6801  C32 POPEu 111     107.548  53.438  58.014  1.00  0.00           C
ATOM   6804  C23 POPEu 111     113.038  51.808  58.094  1.00  0.00           C
ATOM   6807  C24 POPEu 111     112.288  51.388  59.364  1.00  0.00           C
ATOM   6810  C25 POPEu 111     111.208  52.378  59.823  1.00  0.00           C
ATOM   6813  C26 POPEu 111     110.748  52.098  61.263  1.00  0.00           C
ATOM   6816  C27 POPEu 111     109.698  53.108  61.764  1.00  0.00           C
ATOM   6819  C28 POPEu 111     109.558  53.158  63.303  1.00  0.00           C
ATOM   6822  C29 POPEu 111     108.908  51.938  63.924  1.00  0.00           C
ATOM   6824 0C21 POPEu 111     108.168  51.938  65.054  1.00  0.00           C
ATOM   6826 1C21 POPEu 111     107.878  53.148  65.914  1.00  0.00           C
ATOM   6829 2C21 POPEu 111     107.318  52.828  67.314  1.00  0.00           C
ATOM   6832 3C21 POPEu 111     105.918  52.188  67.303  1.00  0.00           C
ATOM   6835 4C21 POPEu 111     105.068  52.518  68.544  1.00  0.00           C
ATOM   6838 5C21 POPEu 111     105.618  51.968  69.873  1.00  0.00           C
ATOM   6841 6C21 POPEu 111     104.868  52.528  71.084  1.00  0.00           C
ATOM   6844 7C21 POPEu 111     105.468  52.068  72.424  1.00  0.00           C
ATOM   6847 8C21 POPEu 111     104.668  52.558  73.634  1.00  0.00           C
ATOM   6851  C33 POPEu 111     108.178  54.848  58.104  1.00  0.00           C
ATOM   6854  C34 POPEu 111     107.898  55.558  59.434  1.00  0.00           C
ATOM   6857  C35 POPEu 111     106.408  55.898  59.623  1.00  0.00           C
ATOM   6860  C36 POPEu 111     105.778  55.208  60.844  1.00  0.00           C
ATOM   6863  C37 POPEu 111     104.288  55.548  60.983  1.00  0.00           C
ATOM   6866  C38 POPEu 111     103.638  54.968  62.254  1.00  0.00           C
ATOM   6869  C39 POPEu 111     104.058  55.688  63.544  1.00  0.00           C
ATOM   6872 0C31 POPEu 111     103.258  55.178  64.754  1.00  0.00           C
ATOM   6875 1C31 POPEu 111     103.408  56.018  66.034  1.00  0.00           C
ATOM   6878 2C31 POPEu 111     104.768  55.928  66.724  1.00  0.00           C
ATOM   6881 3C31 POPEu 111     104.778  56.778  68.004  1.00  0.00           C
ATOM   6884 4C31 POPEu 111     106.108  56.758  68.784  1.00  0.00           C
ATOM   6887 5C31 POPEu 111     106.108  57.738  69.954  1.00  0.00           C
ATOM   6890 6C31 POPEu 111     105.738  57.108  71.304  1.00  0.00           C
ATOM   6894  NH3 POPEv 112     110.418 109.828  90.704  1.00  0.00           N
ATOM   6898  C12 POPEv 112     111.318 108.968  91.543  1.00  0.00           C
ATOM   6901  C11 POPEv 112     111.958 107.908  90.653  1.00  0.00           C
ATOM   6904  P   POPEv 112     111.428 105.868  89.194  1.00  0.00           P
ATOM   6905  O13 POPEv 112     112.908 105.838  89.183  1.00  0.00           O
ATOM   6906  O14 POPEv 112     110.678 104.678  89.653  1.00  0.00           O
ATOM   6907  O11 POPEv 112     110.938 106.208  87.714  1.00  0.00           O
ATOM   6908  O12 POPEv 112     110.928 107.128  90.024  1.00  0.00           O
ATOM   6909  C1  POPEv 112     111.228 105.098  86.823  1.00  0.00           C
ATOM   6912  C2  POPEv 112     110.878 105.368  85.344  1.00  0.00           C
ATOM   6914  O21 POPEv 112     112.088 105.378  84.554  1.00  0.00           O
ATOM   6915  C21 POPEv 112     112.148 104.468  83.604  1.00  0.00           C
ATOM   6916  O22 POPEv 112     111.368 103.558  83.433  1.00  0.00           O
ATOM   6917  C22 POPEv 112     113.358 104.708  82.694  1.00  0.00           C
ATOM   6920  C3  POPEv 112     110.118 106.718  85.153  1.00  0.00           C
ATOM   6923  O31 POPEv 112     109.948 107.038  83.763  1.00  0.00           O
ATOM   6924  C31 POPEv 112     109.148 106.198  83.114  1.00  0.00           C
ATOM   6925  O32 POPEv 112     108.368 105.418  83.634  1.00  0.00           O
ATOM   6926  C32 POPEv 112     109.478 106.308  81.613  1.00  0.00           C
ATOM   6929  C23 POPEv 112     114.388 103.548  82.764  1.00  0.00           C
ATOM   6932  C24 POPEv 112     115.578 103.728  81.803  1.00  0.00           C
ATOM   6935  C25 POPEv 112     115.228 103.738  80.313  1.00  0.00           C
ATOM   6938  C26 POPEv 112     114.608 102.428  79.784  1.00  0.00           C
ATOM   6941  C27 POPEv 112     114.288 102.508  78.283  1.00  0.00           C
ATOM   6944  C28 POPEv 112     113.398 101.358  77.774  1.00  0.00           C
ATOM   6947  C29 POPEv 112     112.798 101.678  76.423  1.00  0.00           C
ATOM   6949 0C21 POPEv 112     113.168 101.218  75.214  1.00  0.00           C
ATOM   6951 1C21 POPEv 112     114.298 100.268  74.893  1.00  0.00           C
ATOM   6954 2C21 POPEv 112     113.808  98.958  74.224  1.00  0.00           C
ATOM   6957 3C21 POPEv 112     113.078  99.188  72.894  1.00  0.00           C
ATOM   6960 4C21 POPEv 112     112.828  97.908  72.074  1.00  0.00           C
ATOM   6963 5C21 POPEv 112     111.968  96.868  72.814  1.00  0.00           C
ATOM   6966 6C21 POPEv 112     111.578  95.668  71.944  1.00  0.00           C
ATOM   6969 7C21 POPEv 112     110.808  94.618  72.744  1.00  0.00           C
ATOM   6972 8C21 POPEv 112     110.308  93.438  71.904  1.00  0.00           C
ATOM   6976  C33 POPEv 112     109.098 105.068  80.754  1.00  0.00           C
ATOM   6979  C34 POPEv 112     110.188 104.688  79.733  1.00  0.00           C
ATOM   6982  C35 POPEv 112     110.488 105.758  78.674  1.00  0.00           C
ATOM   6985  C36 POPEv 112     111.828 105.478  77.983  1.00  0.00           C
ATOM   6988  C37 POPEv 112     112.198 106.498  76.893  1.00  0.00           C
ATOM   6991  C38 POPEv 112     113.558 106.228  76.244  1.00  0.00           C
ATOM   6994  C39 POPEv 112     114.778 106.408  77.164  1.00  0.00           C
ATOM   6997 0C31 POPEv 112     115.068 107.868  77.544  1.00  0.00           C
ATOM   7000 1C31 POPEv 112     116.158 107.978  78.613  1.00  0.00           C
ATOM   7003 2C31 POPEv 112     116.288 109.398  79.183  1.00  0.00           C
ATOM   7006 3C31 POPEv 112     117.238 109.468  80.383  1.00  0.00           C
ATOM   7009 4C31 POPEv 112     117.378 110.868  80.994  1.00  0.00           C
ATOM   7012 5C31 POPEv 112     118.258 110.898  82.244  1.00  0.00           C
ATOM   7015 6C31 POPEv 112     118.228 112.238  82.974  1.00  0.00           C
ATOM   7019  NH3 POPEw 113     110.868  90.888  93.983  1.00  0.00           N
ATOM   7023  C12 POPEw 113     112.358  91.068  93.983  1.00  0.00           C
ATOM   7026  C11 POPEw 113     112.658  92.558  93.794  1.00  0.00           C
ATOM   7029  P   POPEw 113     114.488  94.318  94.123  1.00  0.00           P
ATOM   7030  O13 POPEw 113     113.528  94.998  95.004  1.00  0.00           O
ATOM   7031  O14 POPEw 113     115.908  94.458  94.524  1.00  0.00           O
ATOM   7032  O11 POPEw 113     114.318  94.898  92.674  1.00  0.00           O
ATOM   7033  O12 POPEw 113     114.048  92.798  94.014  1.00  0.00           O
ATOM   7034  C1  POPEw 113     114.548  94.138  91.483  1.00  0.00           C
ATOM   7037  C2  POPEw 113     113.388  94.258  90.454  1.00  0.00           C
ATOM   7039  O21 POPEw 113     113.048  92.978  89.894  1.00  0.00           O
ATOM   7040  C21 POPEw 113     113.918  92.418  89.054  1.00  0.00           C
ATOM   7041  O22 POPEw 113     115.108  92.688  88.944  1.00  0.00           O
ATOM   7042  C22 POPEw 113     113.158  91.368  88.244  1.00  0.00           C
ATOM   7045  C3  POPEw 113     113.648  95.338  89.354  1.00  0.00           C
ATOM   7048  O31 POPEw 113     112.908  95.048  88.143  1.00  0.00           O
ATOM   7049  C31 POPEw 113     111.798  95.728  87.924  1.00  0.00           C
ATOM   7050  O32 POPEw 113     111.368  96.658  88.584  1.00  0.00           O
ATOM   7051  C32 POPEw 113     111.118  95.148  86.683  1.00  0.00           C
ATOM   7054  C23 POPEw 113     113.758  91.058  86.844  1.00  0.00           C
ATOM   7057  C24 POPEw 113     113.428  92.108  85.774  1.00  0.00           C
ATOM   7060  C25 POPEw 113     113.208  91.518  84.364  1.00  0.00           C
ATOM   7063  C26 POPEw 113     114.408  90.738  83.803  1.00  0.00           C
ATOM   7066  C27 POPEw 113     114.058  90.068  82.463  1.00  0.00           C
ATOM   7069  C28 POPEw 113     115.218  89.258  81.854  1.00  0.00           C
ATOM   7072  C29 POPEw 113     116.248  90.088  81.123  1.00  0.00           C
ATOM   7074 0C21 POPEw 113     116.748  89.858  79.893  1.00  0.00           C
ATOM   7076 1C21 POPEw 113     116.388  88.738  78.944  1.00  0.00           C
ATOM   7079 2C21 POPEw 113     117.488  87.658  78.794  1.00  0.00           C
ATOM   7082 3C21 POPEw 113     118.728  88.148  78.034  1.00  0.00           C
ATOM   7085 4C21 POPEw 113     119.838  87.098  77.964  1.00  0.00           C
ATOM   7088 5C21 POPEw 113     121.008  87.498  77.033  1.00  0.00           C
ATOM   7091 6C21 POPEw 113     121.848  88.658  77.583  1.00  0.00           C
ATOM   7094 7C21 POPEw 113     122.868  89.188  76.563  1.00  0.00           C
ATOM   7097 8C21 POPEw 113     123.498  90.518  76.994  1.00  0.00           C
ATOM   7101  C33 POPEw 113     110.208  96.168  85.964  1.00  0.00           C
ATOM   7104  C34 POPEw 113     109.168  95.478  85.074  1.00  0.00           C
ATOM   7107  C35 POPEw 113     109.728  94.518  84.014  1.00  0.00           C
ATOM   7110  C36 POPEw 113     110.608  95.238  82.974  1.00  0.00           C
ATOM   7113  C37 POPEw 113     110.908  94.398  81.724  1.00  0.00           C
ATOM   7116  C38 POPEw 113     109.868  94.548  80.594  1.00  0.00           C
ATOM   7119  C39 POPEw 113     108.608  93.688  80.774  1.00  0.00           C
ATOM   7122 0C31 POPEw 113     107.738  93.618  79.513  1.00  0.00           C
ATOM   7125 1C31 POPEw 113     106.418  92.858  79.764  1.00  0.00           C
ATOM   7128 2C31 POPEw 113     105.778  92.318  78.483  1.00  0.00           C
ATOM   7131 3C31 POPEw 113     104.408  91.678  78.754  1.00  0.00           C
ATOM   7134 4C31 POPEw 113     103.948  90.718  77.644  1.00  0.00           C
ATOM   7137 5C31 POPEw 113     102.578  90.098  77.933  1.00  0.00           C
ATOM   7140 6C31 POPEw 113     102.108  89.128  76.854  1.00  0.00           C
ATOM   7144  NH3 POPEx 114     108.638 103.558  90.874  1.00  0.00           N
ATOM   7148  C12 POPEx 114     107.838 104.518  91.704  1.00  0.00           C
ATOM   7151  C11 POPEx 114     108.128 105.988  91.384  1.00  0.00           C
ATOM   7154  P   POPEx 114     106.868 108.288  91.444  1.00  0.00           P
ATOM   7155  O13 POPEx 114     105.558 108.808  91.903  1.00  0.00           O
ATOM   7156  O14 POPEx 114     108.078 108.918  92.004  1.00  0.00           O
ATOM   7157  O11 POPEx 114     106.958 108.398  89.863  1.00  0.00           O
ATOM   7158  O12 POPEx 114     106.958 106.738  91.714  1.00  0.00           O
ATOM   7159  C1  POPEx 114     105.768 108.538  89.074  1.00  0.00           C
ATOM   7162  C2  POPEx 114     105.788 107.628  87.824  1.00  0.00           C
ATOM   7164  O21 POPEx 114     104.488 107.718  87.244  1.00  0.00           O
ATOM   7165  C21 POPEx 114     104.218 107.308  85.983  1.00  0.00           C
ATOM   7166  O22 POPEx 114     103.098 106.958  85.653  1.00  0.00           O
ATOM   7167  C22 POPEx 114     105.378 107.428  84.983  1.00  0.00           C
ATOM   7170  C3  POPEx 114     106.098 106.178  88.293  1.00  0.00           C
ATOM   7173  O31 POPEx 114     106.098 105.238  87.204  1.00  0.00           O
ATOM   7174  C31 POPEx 114     106.748 104.108  87.463  1.00  0.00           C
ATOM   7175  O32 POPEx 114     107.348 103.848  88.504  1.00  0.00           O
ATOM   7176  C32 POPEx 114     106.708 103.248  86.213  1.00  0.00           C
ATOM   7179  C23 POPEx 114     104.968 106.928  83.564  1.00  0.00           C
ATOM   7182  C24 POPEx 114     105.848 107.448  82.414  1.00  0.00           C
ATOM   7185  C25 POPEx 114     105.828 106.568  81.143  1.00  0.00           C
ATOM   7188  C26 POPEx 114     104.598 106.718  80.234  1.00  0.00           C
ATOM   7191  C27 POPEx 114     104.288 105.408  79.463  1.00  0.00           C
ATOM   7194  C28 POPEx 114     102.958 105.438  78.674  1.00  0.00           C
ATOM   7197  C29 POPEx 114     103.158 105.678  77.194  1.00  0.00           C
ATOM   7199 0C21 POPEx 114     102.628 104.968  76.174  1.00  0.00           C
ATOM   7201 1C21 POPEx 114     101.668 103.808  76.254  1.00  0.00           C
ATOM   7204 2C21 POPEx 114     100.388 104.088  75.444  1.00  0.00           C
ATOM   7207 3C21 POPEx 114      99.358 102.968  75.584  1.00  0.00           C
ATOM   7210 4C21 POPEx 114      98.098 103.188  74.723  1.00  0.00           C
ATOM   7213 5C21 POPEx 114      97.038 102.098  74.914  1.00  0.00           C
ATOM   7216 6C21 POPEx 114      96.358 102.118  76.294  1.00  0.00           C
ATOM   7219 7C21 POPEx 114      95.258 101.058  76.444  1.00  0.00           C
ATOM   7222 8C21 POPEx 114      94.618 101.008  77.834  1.00  0.00           C
ATOM   7226  C33 POPEx 114     107.228 101.808  86.414  1.00  0.00           C
ATOM   7229  C34 POPEx 114     106.898 100.878  85.233  1.00  0.00           C
ATOM   7232  C35 POPEx 114     107.478 101.318  83.884  1.00  0.00           C
ATOM   7235  C36 POPEx 114     106.638 100.908  82.664  1.00  0.00           C
ATOM   7238  C37 POPEx 114     107.188 101.508  81.373  1.00  0.00           C
ATOM   7241  C38 POPEx 114     106.168 101.598  80.223  1.00  0.00           C
ATOM   7244  C39 POPEx 114     106.858 102.128  78.954  1.00  0.00           C
ATOM   7247 0C31 POPEx 114     105.918 102.398  77.764  1.00  0.00           C
ATOM   7250 1C31 POPEx 114     106.628 103.208  76.674  1.00  0.00           C
ATOM   7253 2C31 POPEx 114     107.708 102.398  75.924  1.00  0.00           C
ATOM   7256 3C31 POPEx 114     108.718 103.248  75.134  1.00  0.00           C
ATOM   7259 4C31 POPEx 114     108.098 104.038  73.973  1.00  0.00           C
ATOM   7262 5C31 POPEx 114     109.168 104.818  73.193  1.00  0.00           C
ATOM   7265 6C31 POPEx 114     108.598 105.568  71.983  1.00  0.00           C
ATOM   7269  NH3 POPEy 115      32.388  66.158 100.793  1.00  0.00           N
ATOM   7273  C12 POPEy 115      32.988  66.208 102.164  1.00  0.00           C
ATOM   7276  C11 POPEy 115      34.478  66.598 102.134  1.00  0.00           C
ATOM   7279  P   POPEy 115      36.638  66.578 100.704  1.00  0.00           P
ATOM   7280  O13 POPEy 115      37.218  67.238 101.884  1.00  0.00           O
ATOM   7281  O14 POPEy 115      37.508  65.558 100.074  1.00  0.00           O
ATOM   7282  O11 POPEy 115      36.448  67.648  99.554  1.00  0.00           O
ATOM   7283  O12 POPEy 115      35.188  66.028 101.004  1.00  0.00           O
ATOM   7284  C1  POPEy 115      35.308  67.678  98.693  1.00  0.00           C
ATOM   7287  C2  POPEy 115      35.668  68.188  97.254  1.00  0.00           C
ATOM   7289  O21 POPEy 115      35.208  69.528  96.974  1.00  0.00           O
ATOM   7290  C21 POPEy 115      33.898  69.658  96.774  1.00  0.00           C
ATOM   7291  O22 POPEy 115      33.068  68.898  97.244  1.00  0.00           O
ATOM   7292  C22 POPEy 115      33.608  70.908  95.933  1.00  0.00           C
ATOM   7295  C3  POPEy 115      35.268  67.158  96.144  1.00  0.00           C
ATOM   7298  O31 POPEy 115      35.848  67.518  94.863  1.00  0.00           O
ATOM   7299  C31 POPEy 115      34.998  67.678  93.853  1.00  0.00           C
ATOM   7300  O32 POPEy 115      33.788  67.528  93.914  1.00  0.00           O
ATOM   7301  C32 POPEy 115      35.768  68.118  92.614  1.00  0.00           C
ATOM   7304  C23 POPEy 115      32.538  70.648  94.854  1.00  0.00           C
ATOM   7307  C24 POPEy 115      32.098  71.908  94.104  1.00  0.00           C
ATOM   7310  C25 POPEy 115      31.008  71.588  93.064  1.00  0.00           C
ATOM   7313  C26 POPEy 115      30.438  72.808  92.314  1.00  0.00           C
ATOM   7316  C27 POPEy 115      29.378  72.348  91.294  1.00  0.00           C
ATOM   7319  C28 POPEy 115      28.588  73.498  90.643  1.00  0.00           C
ATOM   7322  C29 POPEy 115      27.578  72.988  89.653  1.00  0.00           C
ATOM   7324 0C21 POPEy 115      27.448  73.398  88.374  1.00  0.00           C
ATOM   7326 1C21 POPEy 115      28.268  74.478  87.723  1.00  0.00           C
ATOM   7329 2C21 POPEy 115      27.728  74.988  86.364  1.00  0.00           C
ATOM   7332 3C21 POPEy 115      27.698  73.898  85.284  1.00  0.00           C
ATOM   7335 4C21 POPEy 115      27.528  74.468  83.864  1.00  0.00           C
ATOM   7338 5C21 POPEy 115      28.808  75.108  83.304  1.00  0.00           C
ATOM   7341 6C21 POPEy 115      28.748  75.348  81.784  1.00  0.00           C
ATOM   7344 7C21 POPEy 115      30.058  75.908  81.224  1.00  0.00           C
ATOM   7347 8C21 POPEy 115      30.128  75.928  79.694  1.00  0.00           C
ATOM   7351  C33 POPEy 115      36.318  66.968  91.724  1.00  0.00           C
ATOM   7354  C34 POPEy 115      37.768  67.248  91.303  1.00  0.00           C
ATOM   7357  C35 POPEy 115      38.208  66.508  90.024  1.00  0.00           C
ATOM   7360  C36 POPEy 115      37.668  67.168  88.744  1.00  0.00           C
ATOM   7363  C37 POPEy 115      38.558  66.908  87.513  1.00  0.00           C
ATOM   7366  C38 POPEy 115      38.378  67.938  86.384  1.00  0.00           C
ATOM   7369  C39 POPEy 115      36.998  67.938  85.704  1.00  0.00           C
ATOM   7372 0C31 POPEy 115      36.878  67.028  84.463  1.00  0.00           C
ATOM   7375 1C31 POPEy 115      36.578  65.558  84.784  1.00  0.00           C
ATOM   7378 2C31 POPEy 115      36.438  64.668  83.534  1.00  0.00           C
ATOM   7381 3C31 POPEy 115      35.278  65.088  82.614  1.00  0.00           C
ATOM   7384 4C31 POPEy 115      35.038  64.098  81.454  1.00  0.00           C
ATOM   7387 5C31 POPEy 115      33.878  64.528  80.553  1.00  0.00           C
ATOM   7390 6C31 POPEy 115      33.618  63.568  79.393  1.00  0.00           C
ATOM   7394  NH3 POPEz 116      38.008  62.968 101.674  1.00  0.00           N
ATOM   7398  C12 POPEz 116      39.418  62.808 102.174  1.00  0.00           C
ATOM   7401  C11 POPEz 116      40.348  63.808 101.464  1.00  0.00           C
ATOM   7404  P   POPEz 116      42.918  63.538 100.814  1.00  0.00           P
ATOM   7405  O13 POPEz 116      43.518  64.868 100.643  1.00  0.00           O
ATOM   7406  O14 POPEz 116      43.798  62.408 101.174  1.00  0.00           O
ATOM   7407  O11 POPEz 116      42.248  63.138  99.424  1.00  0.00           O
ATOM   7408  O12 POPEz 116      41.698  63.548 101.834  1.00  0.00           O
ATOM   7409  C1  POPEz 116      42.848  63.628  98.213  1.00  0.00           C
ATOM   7412  C2  POPEz 116      41.818  64.458  97.394  1.00  0.00           C
ATOM   7414  O21 POPEz 116      42.188  64.478  95.994  1.00  0.00           O
ATOM   7415  C21 POPEz 116      42.038  63.318  95.354  1.00  0.00           C
ATOM   7416  O22 POPEz 116      41.568  62.308  95.833  1.00  0.00           O
ATOM   7417  C22 POPEz 116      42.558  63.468  93.924  1.00  0.00           C
ATOM   7420  C3  POPEz 116      41.658  65.918  97.924  1.00  0.00           C
ATOM   7423  O31 POPEz 116      40.678  66.658  97.114  1.00  0.00           O
ATOM   7424  C31 POPEz 116      41.048  67.918  96.794  1.00  0.00           C
ATOM   7425  O32 POPEz 116      41.628  68.668  97.553  1.00  0.00           O
ATOM   7426  C32 POPEz 116      40.558  68.248  95.383  1.00  0.00           C
ATOM   7429  C23 POPEz 116      41.988  62.408  92.964  1.00  0.00           C
ATOM   7432  C24 POPEz 116      40.548  62.708  92.524  1.00  0.00           C
ATOM   7435  C25 POPEz 116      40.428  63.568  91.254  1.00  0.00           C
ATOM   7438  C26 POPEz 116      40.858  62.838  89.963  1.00  0.00           C
ATOM   7441  C27 POPEz 116      40.448  63.558  88.674  1.00  0.00           C
ATOM   7444  C28 POPEz 116      40.888  62.778  87.414  1.00  0.00           C
ATOM   7447  C29 POPEz 116      40.468  63.438  86.123  1.00  0.00           C
ATOM   7449 0C21 POPEz 116      39.548  62.988  85.254  1.00  0.00           C
ATOM   7451 1C21 POPEz 116      38.708  61.748  85.444  1.00  0.00           C
ATOM   7454 2C21 POPEz 116      39.388  60.418  85.083  1.00  0.00           C
ATOM   7457 3C21 POPEz 116      38.968  59.298  86.053  1.00  0.00           C
ATOM   7460 4C21 POPEz 116      39.728  57.978  85.824  1.00  0.00           C
ATOM   7463 5C21 POPEz 116      39.678  57.038  87.043  1.00  0.00           C
ATOM   7466 6C21 POPEz 116      38.288  56.498  87.354  1.00  0.00           C
ATOM   7469 7C21 POPEz 116      38.258  55.608  88.604  1.00  0.00           C
ATOM   7472 8C21 POPEz 116      36.888  54.988  88.873  1.00  0.00           C
ATOM   7476  C33 POPEz 116      41.088  69.608  94.873  1.00  0.00           C
ATOM   7479  C34 POPEz 116      40.308  70.128  93.654  1.00  0.00           C
ATOM   7482  C35 POPEz 116      40.768  69.608  92.284  1.00  0.00           C
ATOM   7485  C36 POPEz 116      40.208  70.478  91.144  1.00  0.00           C
ATOM   7488  C37 POPEz 116      40.408  69.918  89.723  1.00  0.00           C
ATOM   7491  C38 POPEz 116      40.238  70.988  88.613  1.00  0.00           C
ATOM   7494  C39 POPEz 116      38.878  71.698  88.604  1.00  0.00           C
ATOM   7497 0C31 POPEz 116      38.878  73.018  87.814  1.00  0.00           C
ATOM   7500 1C31 POPEz 116      38.508  72.878  86.324  1.00  0.00           C
ATOM   7503 2C31 POPEz 116      38.438  74.248  85.623  1.00  0.00           C
ATOM   7506 3C31 POPEz 116      37.798  74.238  84.233  1.00  0.00           C
ATOM   7509 4C31 POPEz 116      38.778  74.078  83.053  1.00  0.00           C
ATOM   7512 5C31 POPEz 116      39.258  72.648  82.793  1.00  0.00           C
ATOM   7515 6C31 POPEz 116      40.048  72.538  81.484  1.00  0.00           C
ATOM   7519  NH3 POPE0 117      59.728  10.258  53.414  1.00  0.00           N
ATOM   7523  C12 POPE0 117      59.348   9.758  52.044  1.00  0.00           C
ATOM   7526  C11 POPE0 117      59.878   8.348  51.714  1.00  0.00           C
ATOM   7529  P   POPE0 117      57.978   6.578  51.044  1.00  0.00           P
ATOM   7530  O13 POPE0 117      56.608   7.038  50.714  1.00  0.00           O
ATOM   7531  O14 POPE0 117      58.428   5.322  50.404  1.00  0.00           O
ATOM   7532  O11 POPE0 117      58.088   6.438  52.614  1.00  0.00           O
ATOM   7533  O12 POPE0 117      59.028   7.738  50.733  1.00  0.00           O
ATOM   7534  C1  POPE0 117      57.428   7.308  53.534  1.00  0.00           C
ATOM   7537  C2  POPE0 117      57.068   6.488  54.803  1.00  0.00           C
ATOM   7539  O21 POPE0 117      56.248   7.228  55.733  1.00  0.00           O
ATOM   7540  C21 POPE0 117      56.718   8.358  56.284  1.00  0.00           C
ATOM   7541  O22 POPE0 117      57.818   8.838  56.073  1.00  0.00           O
ATOM   7542  C22 POPE0 117      55.638   8.908  57.233  1.00  0.00           C
ATOM   7545  C3  POPE0 117      58.298   5.768  55.424  1.00  0.00           C
ATOM   7548  O31 POPE0 117      57.888   4.552  56.094  1.00  0.00           O
ATOM   7549  C31 POPE0 117      57.678   4.712  57.404  1.00  0.00           C
ATOM   7550  O32 POPE0 117      57.838   5.758  58.004  1.00  0.00           O
ATOM   7551  C32 POPE0 117      57.228   3.402  58.034  1.00  0.00           C
ATOM   7554  C23 POPE0 117      55.968  10.188  58.064  1.00  0.00           C
ATOM   7557  C24 POPE0 117      55.338  10.178  59.464  1.00  0.00           C
ATOM   7560  C25 POPE0 117      55.668  11.388  60.353  1.00  0.00           C
ATOM   7563  C26 POPE0 117      55.348  11.108  61.834  1.00  0.00           C
ATOM   7566  C27 POPE0 117      55.298  12.368  62.713  1.00  0.00           C
ATOM   7569  C28 POPE0 117      54.958  12.038  64.184  1.00  0.00           C
ATOM   7572  C29 POPE0 117      54.608  13.238  65.024  1.00  0.00           C
ATOM   7574 0C21 POPE0 117      55.448  13.958  65.794  1.00  0.00           C
ATOM   7576 1C21 POPE0 117      56.938  13.768  65.924  1.00  0.00           C
ATOM   7579 2C21 POPE0 117      57.378  13.208  67.284  1.00  0.00           C
ATOM   7582 3C21 POPE0 117      58.908  13.168  67.393  1.00  0.00           C
ATOM   7585 4C21 POPE0 117      59.418  12.468  68.674  1.00  0.00           C
ATOM   7588 5C21 POPE0 117      59.878  13.448  69.774  1.00  0.00           C
ATOM   7591 6C21 POPE0 117      61.158  14.208  69.404  1.00  0.00           C
ATOM   7594 7C21 POPE0 117      61.608  15.178  70.504  1.00  0.00           C
ATOM   7597 8C21 POPE0 117      62.828  16.018  70.114  1.00  0.00           C
ATOM   7601  C33 POPE0 117      57.358   3.462  59.574  1.00  0.00           C
ATOM   7604  C34 POPE0 117      57.068   2.102  60.234  1.00  0.00           C
ATOM   7607  C35 POPE0 117      56.988   2.162  61.764  1.00  0.00           C
ATOM   7610  C36 POPE0 117      56.108   1.042  62.323  1.00  0.00           C
ATOM   7613  C37 POPE0 117      56.058   1.012  63.854  1.00  0.00           C
ATOM   7616  C38 POPE0 117      55.128  -0.108  64.364  1.00  0.00           C
ATOM   7619  C39 POPE0 117      54.898  -0.038  65.884  1.00  0.00           C
ATOM   7622 0C31 POPE0 117      53.868  -1.048  66.393  1.00  0.00           C
ATOM   7625 1C31 POPE0 117      53.728  -1.008  67.924  1.00  0.00           C
ATOM   7628 2C31 POPE0 117      52.578  -1.858  68.474  1.00  0.00           C
ATOM   7631 3C31 POPE0 117      51.188  -1.378  68.014  1.00  0.00           C
ATOM   7634 4C31 POPE0 117      50.058  -1.858  68.934  1.00  0.00           C
ATOM   7637 5C31 POPE0 117      48.688  -1.338  68.483  1.00  0.00           C
ATOM   7640 6C31 POPE0 117      47.538  -1.748  69.414  1.00  0.00           C
ATOM   7644  NH3 POPE1 118      68.168  68.398  61.333  1.00  0.00           N
ATOM   7648  C12 POPE1 118      68.418  67.278  60.364  1.00  0.00           C
ATOM   7651  C11 POPE1 118      67.328  66.208  60.414  1.00  0.00           C
ATOM   7654  P   POPE1 118      66.738  63.978  59.204  1.00  0.00           P
ATOM   7655  O13 POPE1 118      67.208  63.268  57.994  1.00  0.00           O
ATOM   7656  O14 POPE1 118      65.298  64.338  59.284  1.00  0.00           O
ATOM   7657  O11 POPE1 118      67.178  63.118  60.424  1.00  0.00           O
ATOM   7658  O12 POPE1 118      67.598  65.288  59.364  1.00  0.00           O
ATOM   7659  C1  POPE1 118      66.498  62.988  61.654  1.00  0.00           C
ATOM   7662  C2  POPE1 118      67.378  62.138  62.583  1.00  0.00           C
ATOM   7664  O21 POPE1 118      67.098  62.468  63.954  1.00  0.00           O
ATOM   7665  C21 POPE1 118      66.608  61.488  64.684  1.00  0.00           C
ATOM   7666  O22 POPE1 118      66.128  60.448  64.264  1.00  0.00           O
ATOM   7667  C22 POPE1 118      66.838  61.828  66.154  1.00  0.00           C
ATOM   7670  C3  POPE1 118      68.868  62.458  62.323  1.00  0.00           C
ATOM   7673  O31 POPE1 118      69.728  61.718  63.214  1.00  0.00           O
ATOM   7674  C31 POPE1 118      70.118  62.198  64.394  1.00  0.00           C
ATOM   7675  O32 POPE1 118      70.498  61.478  65.294  1.00  0.00           O
ATOM   7676  C32 POPE1 118      70.118  63.728  64.514  1.00  0.00           C
ATOM   7679  C23 POPE1 118      66.378  60.698  67.084  1.00  0.00           C
ATOM   7682  C24 POPE1 118      66.608  60.908  68.573  1.00  0.00           C
ATOM   7685  C25 POPE1 118      68.088  60.718  68.903  1.00  0.00           C
ATOM   7688  C26 POPE1 118      68.318  60.398  70.384  1.00  0.00           C
ATOM   7691  C27 POPE1 118      69.798  60.188  70.724  1.00  0.00           C
ATOM   7694  C28 POPE1 118      70.028  59.798  72.193  1.00  0.00           C
ATOM   7697  C29 POPE1 118      69.558  60.888  73.124  1.00  0.00           C
ATOM   7699 0C21 POPE1 118      68.418  60.918  73.833  1.00  0.00           C
ATOM   7701 1C21 POPE1 118      67.328  59.858  73.864  1.00  0.00           C
ATOM   7704 2C21 POPE1 118      65.968  60.388  73.354  1.00  0.00           C
ATOM   7707 3C21 POPE1 118      65.348  61.488  74.224  1.00  0.00           C
ATOM   7710 4C21 POPE1 118      64.858  62.688  73.403  1.00  0.00           C
ATOM   7713 5C21 POPE1 118      64.368  63.858  74.274  1.00  0.00           C
ATOM   7716 6C21 POPE1 118      65.508  64.608  74.983  1.00  0.00           C
ATOM   7719 7C21 POPE1 118      65.028  65.878  75.704  1.00  0.00           C
ATOM   7722 8C21 POPE1 118      66.168  66.668  76.353  1.00  0.00           C
ATOM   7726  C33 POPE1 118      70.958  64.208  65.733  1.00  0.00           C
ATOM   7729  C34 POPE1 118      70.668  65.648  66.154  1.00  0.00           C
ATOM   7732  C35 POPE1 118      71.658  66.168  67.204  1.00  0.00           C
ATOM   7735  C36 POPE1 118      71.078  67.268  68.104  1.00  0.00           C
ATOM   7738  C37 POPE1 118      72.148  67.808  69.054  1.00  0.00           C
ATOM   7741  C38 POPE1 118      71.598  68.848  70.034  1.00  0.00           C
ATOM   7744  C39 POPE1 118      72.588  69.158  71.164  1.00  0.00           C
ATOM   7747 0C31 POPE1 118      72.098  70.238  72.144  1.00  0.00           C
ATOM   7750 1C31 POPE1 118      72.948  70.218  73.403  1.00  0.00           C
ATOM   7753 2C31 POPE1 118      72.558  71.238  74.484  1.00  0.00           C
ATOM   7756 3C31 POPE1 118      73.148  70.868  75.854  1.00  0.00           C
ATOM   7759 4C31 POPE1 118      74.678  70.668  75.833  1.00  0.00           C
ATOM   7762 5C31 POPE1 118      75.198  70.038  77.134  1.00  0.00           C
ATOM   7765 6C31 POPE1 118      76.708  69.788  77.104  1.00  0.00           C
ATOM   7769  NH3 POPE2 119     126.338  37.578  91.294  1.00  0.00           N
ATOM   7773  C12 POPE2 119     126.168  38.068  89.884  1.00  0.00           C
ATOM   7776  C11 POPE2 119     125.908  39.578  89.873  1.00  0.00           C
ATOM   7779  P   POPE2 119     124.328  41.398  90.903  1.00  0.00           P
ATOM   7780  O13 POPE2 119     125.358  42.358  90.454  1.00  0.00           O
ATOM   7781  O14 POPE2 119     123.848  41.548  92.274  1.00  0.00           O
ATOM   7782  O11 POPE2 119     123.048  41.358  90.004  1.00  0.00           O
ATOM   7783  O12 POPE2 119     124.808  39.898  90.744  1.00  0.00           O
ATOM   7784  C1  POPE2 119     122.878  42.178  88.844  1.00  0.00           C
ATOM   7787  C2  POPE2 119     123.298  41.428  87.564  1.00  0.00           C
ATOM   7789  O21 POPE2 119     122.668  42.098  86.454  1.00  0.00           O
ATOM   7790  C21 POPE2 119     123.448  42.878  85.734  1.00  0.00           C
ATOM   7791  O22 POPE2 119     124.618  43.138  85.954  1.00  0.00           O
ATOM   7792  C22 POPE2 119     122.628  43.498  84.604  1.00  0.00           C
ATOM   7795  C3  POPE2 119     122.848  39.928  87.504  1.00  0.00           C
ATOM   7798  O31 POPE2 119     123.908  38.958  87.334  1.00  0.00           O
ATOM   7799  C31 POPE2 119     124.648  39.088  86.224  1.00  0.00           C
ATOM   7800  O32 POPE2 119     124.528  39.978  85.414  1.00  0.00           O
ATOM   7801  C32 POPE2 119     125.628  37.908  86.144  1.00  0.00           C
ATOM   7804  C23 POPE2 119     123.308  43.348  83.224  1.00  0.00           C
ATOM   7807  C24 POPE2 119     122.458  43.968  82.114  1.00  0.00           C
ATOM   7810  C25 POPE2 119     123.168  44.018  80.754  1.00  0.00           C
ATOM   7813  C26 POPE2 119     124.198  45.148  80.664  1.00  0.00           C
ATOM   7816  C27 POPE2 119     125.008  45.118  79.364  1.00  0.00           C
ATOM   7819  C28 POPE2 119     125.968  46.328  79.274  1.00  0.00           C
ATOM   7822  C29 POPE2 119     127.088  46.098  78.283  1.00  0.00           C
ATOM   7824 0C21 POPE2 119     127.488  46.908  77.303  1.00  0.00           C
ATOM   7826 1C21 POPE2 119     126.928  48.258  76.943  1.00  0.00           C
ATOM   7829 2C21 POPE2 119     128.018  49.298  76.624  1.00  0.00           C
ATOM   7832 3C21 POPE2 119     127.438  50.588  76.034  1.00  0.00           C
ATOM   7835 4C21 POPE2 119     128.508  51.608  75.604  1.00  0.00           C
ATOM   7838 5C21 POPE2 119     129.164  52.368  76.764  1.00  0.00           C
ATOM   7841 6C21 POPE2 119     128.208  53.358  77.454  1.00  0.00           C
ATOM   7844 7C21 POPE2 119     128.918  54.238  78.494  1.00  0.00           C
ATOM   7847 8C21 POPE2 119     127.958  55.178  79.233  1.00  0.00           C
ATOM   7851  C33 POPE2 119     126.178  37.628  84.733  1.00  0.00           C
ATOM   7854  C34 POPE2 119     127.148  38.688  84.194  1.00  0.00           C
ATOM   7857  C35 POPE2 119     127.708  38.318  82.813  1.00  0.00           C
ATOM   7860  C36 POPE2 119     128.648  39.378  82.254  1.00  0.00           C
ATOM   7863  C37 POPE2 119     129.234  38.988  80.894  1.00  0.00           C
ATOM   7866  C38 POPE2 119     130.124  40.098  80.293  1.00  0.00           C
ATOM   7869  C39 POPE2 119     129.354  41.048  79.364  1.00  0.00           C
ATOM   7872 0C31 POPE2 119     130.234  42.188  78.824  1.00  0.00           C
ATOM   7875 1C31 POPE2 119     129.684  42.838  77.553  1.00  0.00           C
ATOM   7878 2C31 POPE2 119     130.614  43.948  77.024  1.00  0.00           C
ATOM   7881 3C31 POPE2 119     130.314  44.348  75.564  1.00  0.00           C
ATOM   7884 4C31 POPE2 119     131.374  45.308  74.994  1.00  0.00           C
ATOM   7887 5C31 POPE2 119     130.884  46.748  74.834  1.00  0.00           C
ATOM   7890 6C31 POPE2 119     131.974  47.698  74.323  1.00  0.00           C
ATOM   7894  NH3 POPE3 120      80.228  21.758  94.934  1.00  0.00           N
ATOM   7898  C12 POPE3 120      79.748  22.638  96.043  1.00  0.00           C
ATOM   7901  C11 POPE3 120      78.388  23.278  95.693  1.00  0.00           C
ATOM   7904  P   POPE3 120      76.738  21.218  95.983  1.00  0.00           P
ATOM   7905  O13 POPE3 120      75.698  21.868  96.823  1.00  0.00           O
ATOM   7906  O14 POPE3 120      77.748  20.418  96.704  1.00  0.00           O
ATOM   7907  O11 POPE3 120      76.108  20.338  94.823  1.00  0.00           O
ATOM   7908  O12 POPE3 120      77.458  22.348  95.153  1.00  0.00           O
ATOM   7909  C1  POPE3 120      75.378  20.908  93.733  1.00  0.00           C
ATOM   7912  C2  POPE3 120      76.228  21.218  92.463  1.00  0.00           C
ATOM   7914  O21 POPE3 120      75.648  20.538  91.333  1.00  0.00           O
ATOM   7915  C21 POPE3 120      75.728  21.248  90.233  1.00  0.00           C
ATOM   7916  O22 POPE3 120      75.618  22.458  90.144  1.00  0.00           O
ATOM   7917  C22 POPE3 120      76.148  20.348  89.084  1.00  0.00           C
ATOM   7920  C3  POPE3 120      77.708  20.738  92.483  1.00  0.00           C
ATOM   7923  O31 POPE3 120      78.398  21.098  91.263  1.00  0.00           O
ATOM   7924  C31 POPE3 120      79.288  22.088  91.353  1.00  0.00           C
ATOM   7925  O32 POPE3 120      79.638  22.618  92.384  1.00  0.00           O
ATOM   7926  C32 POPE3 120      79.788  22.458  89.943  1.00  0.00           C
ATOM   7929  C23 POPE3 120      76.528  21.198  87.844  1.00  0.00           C
ATOM   7932  C24 POPE3 120      76.928  20.348  86.644  1.00  0.00           C
ATOM   7935  C25 POPE3 120      78.448  20.128  86.524  1.00  0.00           C
ATOM   7938  C26 POPE3 120      79.198  21.368  86.004  1.00  0.00           C
ATOM   7941  C27 POPE3 120      80.618  21.028  85.513  1.00  0.00           C
ATOM   7944  C28 POPE3 120      81.278  22.188  84.744  1.00  0.00           C
ATOM   7947  C29 POPE3 120      82.718  21.988  84.323  1.00  0.00           C
ATOM   7949 0C21 POPE3 120      83.238  21.048  83.514  1.00  0.00           C
ATOM   7951 1C21 POPE3 120      82.518  19.918  82.813  1.00  0.00           C
ATOM   7954 2C21 POPE3 120      81.498  20.348  81.733  1.00  0.00           C
ATOM   7957 3C21 POPE3 120      82.118  21.128  80.564  1.00  0.00           C
ATOM   7960 4C21 POPE3 120      81.078  21.528  79.504  1.00  0.00           C
ATOM   7963 5C21 POPE3 120      81.618  22.458  78.414  1.00  0.00           C
ATOM   7966 6C21 POPE3 120      82.098  23.808  78.964  1.00  0.00           C
ATOM   7969 7C21 POPE3 120      82.348  24.868  77.883  1.00  0.00           C
ATOM   7972 8C21 POPE3 120      82.738  26.228  78.464  1.00  0.00           C
ATOM   7976  C33 POPE3 120      81.278  22.928  89.884  1.00  0.00           C
ATOM   7979  C34 POPE3 120      81.898  22.648  88.514  1.00  0.00           C
ATOM   7982  C35 POPE3 120      83.368  23.068  88.344  1.00  0.00           C
ATOM   7985  C36 POPE3 120      83.548  24.558  87.983  1.00  0.00           C
ATOM   7988  C37 POPE3 120      84.688  24.808  86.974  1.00  0.00           C
ATOM   7991  C38 POPE3 120      84.658  26.238  86.414  1.00  0.00           C
ATOM   7994  C39 POPE3 120      85.488  26.468  85.134  1.00  0.00           C
ATOM   7997 0C31 POPE3 120      87.008  26.458  85.344  1.00  0.00           C
ATOM   8000 1C31 POPE3 120      87.768  27.038  84.133  1.00  0.00           C
ATOM   8003 2C31 POPE3 120      89.298  26.848  84.194  1.00  0.00           C
ATOM   8006 3C31 POPE3 120      89.908  27.388  85.483  1.00  0.00           C
ATOM   8009 4C31 POPE3 120      91.428  27.288  85.594  1.00  0.00           C
ATOM   8012 5C31 POPE3 120      91.918  27.928  86.903  1.00  0.00           C
ATOM   8015 6C31 POPE3 120      93.428  27.848  87.144  1.00  0.00           C
ATOM   8019  NH3 POPE4 121     120.138 127.748  91.834  1.00  0.00           N
ATOM   8023  C12 POPE4 121     121.448 127.138  92.214  1.00  0.00           C
ATOM   8026  C11 POPE4 121     121.388 125.618  92.024  1.00  0.00           C
ATOM   8029  P   POPE4 121     119.088 124.438  91.694  1.00  0.00           P
ATOM   8030  O13 POPE4 121     119.838 123.528  90.804  1.00  0.00           O
ATOM   8031  O14 POPE4 121     118.138 123.788  92.614  1.00  0.00           O
ATOM   8032  O11 POPE4 121     118.448 125.708  90.983  1.00  0.00           O
ATOM   8033  O12 POPE4 121     120.188 125.098  92.603  1.00  0.00           O
ATOM   8034  C1  POPE4 121     118.278 125.888  89.564  1.00  0.00           C
ATOM   8037  C2  POPE4 121     116.978 126.668  89.174  1.00  0.00           C
ATOM   8039  O21 POPE4 121     116.918 126.868  87.733  1.00  0.00           O
ATOM   8040  C21 POPE4 121     116.268 125.898  87.083  1.00  0.00           C
ATOM   8041  O22 POPE4 121     115.798 124.898  87.583  1.00  0.00           O
ATOM   8042  C22 POPE4 121     116.058 126.278  85.623  1.00  0.00           C
ATOM   8045  C3  POPE4 121     116.848 128.028  89.934  1.00  0.00           C
ATOM   8048  O31 POPE4 121     117.058 129.188  89.104  1.00  0.00           O
ATOM   8049  C31 POPE4 121     118.348 129.458  88.884  1.00  0.00           C
ATOM   8050  O32 POPE4 121     119.288 128.908  89.424  1.00  0.00           O
ATOM   8051  C32 POPE4 121     118.478 130.528  87.793  1.00  0.00           C
ATOM   8054  C23 POPE4 121     116.348 125.088  84.683  1.00  0.00           C
ATOM   8057  C24 POPE4 121     116.428 125.508  83.213  1.00  0.00           C
ATOM   8060  C25 POPE4 121     115.078 125.878  82.594  1.00  0.00           C
ATOM   8063  C26 POPE4 121     115.278 126.538  81.224  1.00  0.00           C
ATOM   8066  C27 POPE4 121     113.968 126.778  80.464  1.00  0.00           C
ATOM   8069  C28 POPE4 121     114.228 127.678  79.244  1.00  0.00           C
ATOM   8072  C29 POPE4 121     113.158 127.608  78.193  1.00  0.00           C
ATOM   8074 0C21 POPE4 121     112.988 128.518  77.214  1.00  0.00           C
ATOM   8076 1C21 POPE4 121     113.818 129.748  76.984  1.00  0.00           C
ATOM   8079 2C21 POPE4 121     114.438 129.798  75.573  1.00  0.00           C
ATOM   8082 3C21 POPE4 121     113.408 129.918  74.443  1.00  0.00           C
ATOM   8085 4C21 POPE4 121     114.058 130.028  73.053  1.00  0.00           C
ATOM   8088 5C21 POPE4 121     113.038 130.228  71.924  1.00  0.00           C
ATOM   8091 6C21 POPE4 121     112.068 129.038  71.733  1.00  0.00           C
ATOM   8094 7C21 POPE4 121     111.098 129.288  70.574  1.00  0.00           C
ATOM   8097 8C21 POPE4 121     110.138 128.128  70.324  1.00  0.00           C
ATOM   8101  C33 POPE4 121     118.018 130.058  86.394  1.00  0.00           C
ATOM   8104  C34 POPE4 121     119.078 129.528  85.404  1.00  0.00           C
ATOM   8107  C35 POPE4 121     118.448 128.668  84.284  1.00  0.00           C
ATOM   8110  C36 POPE4 121     118.888 128.848  82.804  1.00  0.00           C
ATOM   8113  C37 POPE4 121     118.478 130.168  82.134  1.00  0.00           C
ATOM   8116  C38 POPE4 121     118.978 130.238  80.674  1.00  0.00           C
ATOM   8119  C39 POPE4 121     118.318 129.198  79.764  1.00  0.00           C
ATOM   8122 0C31 POPE4 121     118.658 129.348  78.274  1.00  0.00           C
ATOM   8125 1C31 POPE4 121     117.858 128.358  77.414  1.00  0.00           C
ATOM   8128 2C31 POPE4 121     117.938 128.598  75.894  1.00  0.00           C
ATOM   8131 3C31 POPE4 121     119.288 128.218  75.274  1.00  0.00           C
ATOM   8134 4C31 POPE4 121     119.258 128.218  73.744  1.00  0.00           C
ATOM   8137 5C31 POPE4 121     120.588 127.748  73.144  1.00  0.00           C
ATOM   8140 6C31 POPE4 121     120.618 127.598  71.624  1.00  0.00           C
ATOM   8144  NH3 POPE5 122      88.028  11.098  91.844  1.00  0.00           N
ATOM   8148  C12 POPE5 122      87.848  12.568  92.134  1.00  0.00           C
ATOM   8151  C11 POPE5 122      89.008  13.508  91.763  1.00  0.00           C
ATOM   8154  P   POPE5 122      89.708  15.728  92.964  1.00  0.00           P
ATOM   8155  O13 POPE5 122      89.088  16.938  93.553  1.00  0.00           O
ATOM   8156  O14 POPE5 122      90.468  14.868  93.903  1.00  0.00           O
ATOM   8157  O11 POPE5 122      90.678  16.118  91.784  1.00  0.00           O
ATOM   8158  O12 POPE5 122      88.658  14.838  92.194  1.00  0.00           O
ATOM   8159  C1  POPE5 122      91.048  17.488  91.574  1.00  0.00           C
ATOM   8162  C2  POPE5 122      92.048  17.578  90.404  1.00  0.00           C
ATOM   8164  O21 POPE5 122      92.318  18.978  90.134  1.00  0.00           O
ATOM   8165  C21 POPE5 122      93.488  19.218  89.524  1.00  0.00           C
ATOM   8166  O22 POPE5 122      94.378  18.408  89.334  1.00  0.00           O
ATOM   8167  C22 POPE5 122      93.488  20.628  88.944  1.00  0.00           C
ATOM   8170  C3  POPE5 122      91.468  16.868  89.144  1.00  0.00           C
ATOM   8173  O31 POPE5 122      92.198  17.288  87.964  1.00  0.00           O
ATOM   8174  C31 POPE5 122      91.488  17.658  86.914  1.00  0.00           C
ATOM   8175  O32 POPE5 122      90.338  17.358  86.674  1.00  0.00           O
ATOM   8176  C32 POPE5 122      92.328  18.648  86.104  1.00  0.00           C
ATOM   8179  C23 POPE5 122      94.678  20.828  87.964  1.00  0.00           C
ATOM   8182  C24 POPE5 122      94.528  22.038  87.033  1.00  0.00           C
ATOM   8185  C25 POPE5 122      95.658  22.178  85.994  1.00  0.00           C
ATOM   8188  C26 POPE5 122      95.378  23.378  85.064  1.00  0.00           C
ATOM   8191  C27 POPE5 122      96.498  23.718  84.064  1.00  0.00           C
ATOM   8194  C28 POPE5 122      95.948  24.628  82.933  1.00  0.00           C
ATOM   8197  C29 POPE5 122      96.968  25.268  82.024  1.00  0.00           C
ATOM   8199 0C21 POPE5 122      97.478  24.758  80.884  1.00  0.00           C
ATOM   8201 1C21 POPE5 122      97.188  23.398  80.293  1.00  0.00           C
ATOM   8204 2C21 POPE5 122      96.318  23.478  79.034  1.00  0.00           C
ATOM   8207 3C21 POPE5 122      97.008  24.038  77.774  1.00  0.00           C
ATOM   8210 4C21 POPE5 122      95.998  24.128  76.613  1.00  0.00           C
ATOM   8213 5C21 POPE5 122      96.608  24.328  75.223  1.00  0.00           C
ATOM   8216 6C21 POPE5 122      97.318  25.678  75.013  1.00  0.00           C
ATOM   8219 7C21 POPE5 122      97.788  25.838  73.564  1.00  0.00           C
ATOM   8222 8C21 POPE5 122      98.448  27.188  73.283  1.00  0.00           C
ATOM   8226  C33 POPE5 122      91.808  18.728  84.664  1.00  0.00           C
ATOM   8229  C34 POPE5 122      92.548  19.728  83.774  1.00  0.00           C
ATOM   8232  C35 POPE5 122      92.558  19.278  82.303  1.00  0.00           C
ATOM   8235  C36 POPE5 122      92.938  20.448  81.403  1.00  0.00           C
ATOM   8238  C37 POPE5 122      93.258  20.048  79.954  1.00  0.00           C
ATOM   8241  C38 POPE5 122      93.478  21.298  79.094  1.00  0.00           C
ATOM   8244  C39 POPE5 122      92.168  21.908  78.594  1.00  0.00           C
ATOM   8247 0C31 POPE5 122      92.338  23.258  77.894  1.00  0.00           C
ATOM   8250 1C31 POPE5 122      91.078  23.648  77.114  1.00  0.00           C
ATOM   8253 2C31 POPE5 122      91.078  25.078  76.554  1.00  0.00           C
ATOM   8256 3C31 POPE5 122      89.878  25.298  75.623  1.00  0.00           C
ATOM   8259 4C31 POPE5 122      89.378  26.738  75.544  1.00  0.00           C
ATOM   8262 5C31 POPE5 122      88.028  26.818  74.814  1.00  0.00           C
ATOM   8265 6C31 POPE5 122      87.448  28.218  74.634  1.00  0.00           C
ATOM   8269  NH3 POPE6 123      97.338  63.638  56.584  1.00  0.00           N
ATOM   8273  C12 POPE6 123      96.248  63.228  55.634  1.00  0.00           C
ATOM   8276  C11 POPE6 123      94.878  63.228  56.364  1.00  0.00           C
ATOM   8279  P   POPE6 123      93.148  64.708  57.624  1.00  0.00           P
ATOM   8280  O13 POPE6 123      93.228  65.738  58.674  1.00  0.00           O
ATOM   8281  O14 POPE6 123      92.018  64.848  56.684  1.00  0.00           O
ATOM   8282  O11 POPE6 123      93.098  63.298  58.354  1.00  0.00           O
ATOM   8283  O12 POPE6 123      94.548  64.538  56.854  1.00  0.00           O
ATOM   8284  C1  POPE6 123      91.948  62.458  58.373  1.00  0.00           C
ATOM   8287  C2  POPE6 123      90.998  62.818  59.544  1.00  0.00           C
ATOM   8289  O21 POPE6 123      91.318  62.008  60.674  1.00  0.00           O
ATOM   8290  C21 POPE6 123      91.558  62.598  61.834  1.00  0.00           C
ATOM   8291  O22 POPE6 123      91.608  63.798  62.044  1.00  0.00           O
ATOM   8292  C22 POPE6 123      91.678  61.518  62.924  1.00  0.00           C
ATOM   8295  C3  POPE6 123      89.518  62.538  59.134  1.00  0.00           C
ATOM   8298  O31 POPE6 123      88.598  63.148  60.054  1.00  0.00           O
ATOM   8299  C31 POPE6 123      88.298  62.458  61.143  1.00  0.00           C
ATOM   8300  O32 POPE6 123      88.618  61.308  61.384  1.00  0.00           O
ATOM   8301  C32 POPE6 123      87.568  63.388  62.094  1.00  0.00           C
ATOM   8304  C23 POPE6 123      92.838  61.728  63.924  1.00  0.00           C
ATOM   8307  C24 POPE6 123      92.538  62.758  65.034  1.00  0.00           C
ATOM   8310  C25 POPE6 123      91.588  62.278  66.143  1.00  0.00           C
ATOM   8313  C26 POPE6 123      92.358  61.758  67.364  1.00  0.00           C
ATOM   8316  C27 POPE6 123      91.428  61.458  68.544  1.00  0.00           C
ATOM   8319  C28 POPE6 123      92.168  61.238  69.884  1.00  0.00           C
ATOM   8322  C29 POPE6 123      92.798  62.498  70.414  1.00  0.00           C
ATOM   8324 0C21 POPE6 123      93.068  62.788  71.694  1.00  0.00           C
ATOM   8326 1C21 POPE6 123      92.778  61.938  72.904  1.00  0.00           C
ATOM   8329 2C21 POPE6 123      92.688  62.778  74.194  1.00  0.00           C
ATOM   8332 3C21 POPE6 123      91.588  63.848  74.154  1.00  0.00           C
ATOM   8335 4C21 POPE6 123      91.518  64.728  75.414  1.00  0.00           C
ATOM   8338 5C21 POPE6 123      90.538  65.888  75.223  1.00  0.00           C
ATOM   8341 6C21 POPE6 123      90.438  66.848  76.414  1.00  0.00           C
ATOM   8344 7C21 POPE6 123      89.458  67.998  76.134  1.00  0.00           C
ATOM   8347 8C21 POPE6 123      89.368  69.028  77.264  1.00  0.00           C
ATOM   8351  C33 POPE6 123      87.718  62.898  63.544  1.00  0.00           C
ATOM   8354  C34 POPE6 123      87.148  63.898  64.544  1.00  0.00           C
ATOM   8357  C35 POPE6 123      86.858  63.278  65.914  1.00  0.00           C
ATOM   8360  C36 POPE6 123      85.768  62.198  65.814  1.00  0.00           C
ATOM   8363  C37 POPE6 123      85.018  61.928  67.104  1.00  0.00           C
ATOM   8366  C38 POPE6 123      83.818  61.008  66.854  1.00  0.00           C
ATOM   8369  C39 POPE6 123      83.018  60.688  68.124  1.00  0.00           C
ATOM   8372 0C31 POPE6 123      83.558  59.478  68.884  1.00  0.00           C
ATOM   8375 1C31 POPE6 123      82.898  59.298  70.254  1.00  0.00           C
ATOM   8378 2C31 POPE6 123      83.588  58.218  71.104  1.00  0.00           C
ATOM   8381 3C31 POPE6 123      83.068  58.128  72.544  1.00  0.00           C
ATOM   8384 4C31 POPE6 123      81.718  57.418  72.664  1.00  0.00           C
ATOM   8387 5C31 POPE6 123      81.188  57.428  74.113  1.00  0.00           C
ATOM   8390 6C31 POPE6 123      79.888  56.648  74.303  1.00  0.00           C
ATOM   8394  NH3 POPE7 124      11.558  88.358  93.344  1.00  0.00           N
ATOM   8398  C12 POPE7 124      12.498  87.278  93.774  1.00  0.00           C
ATOM   8401  C11 POPE7 124      13.458  87.728  94.873  1.00  0.00           C
ATOM   8404  P   POPE7 124      15.708  86.838  95.754  1.00  0.00           P
ATOM   8405  O13 POPE7 124      15.768  88.068  96.543  1.00  0.00           O
ATOM   8406  O14 POPE7 124      16.368  85.648  96.333  1.00  0.00           O
ATOM   8407  O11 POPE7 124      16.448  87.088  94.384  1.00  0.00           O
ATOM   8408  O12 POPE7 124      14.218  86.598  95.304  1.00  0.00           O
ATOM   8409  C1  POPE7 124      16.438  85.998  93.454  1.00  0.00           C
ATOM   8412  C2  POPE7 124      17.098  86.418  92.124  1.00  0.00           C
ATOM   8414  O21 POPE7 124      17.848  85.308  91.574  1.00  0.00           O
ATOM   8415  C21 POPE7 124      17.028  84.398  91.053  1.00  0.00           C
ATOM   8416  O22 POPE7 124      15.818  84.508  90.994  1.00  0.00           O
ATOM   8417  C22 POPE7 124      17.808  83.218  90.513  1.00  0.00           C
ATOM   8420  C3  POPE7 124      18.038  87.648  92.274  1.00  0.00           C
ATOM   8423  O31 POPE7 124      18.598  87.998  90.983  1.00  0.00           O
ATOM   8424  C31 POPE7 124      19.738  87.398  90.693  1.00  0.00           C
ATOM   8425  O32 POPE7 124      20.478  86.828  91.483  1.00  0.00           O
ATOM   8426  C32 POPE7 124      19.948  87.498  89.183  1.00  0.00           C
ATOM   8429  C23 POPE7 124      17.288  82.888  89.104  1.00  0.00           C
ATOM   8432  C24 POPE7 124      17.968  81.688  88.454  1.00  0.00           C
ATOM   8435  C25 POPE7 124      17.518  81.518  86.994  1.00  0.00           C
ATOM   8438  C26 POPE7 124      18.398  80.548  86.204  1.00  0.00           C
ATOM   8441  C27 POPE7 124      18.138  80.648  84.694  1.00  0.00           C
ATOM   8444  C28 POPE7 124      19.008  79.698  83.864  1.00  0.00           C
ATOM   8447  C29 POPE7 124      18.648  78.248  84.084  1.00  0.00           C
ATOM   8449 0C21 POPE7 124      19.278  77.228  83.494  1.00  0.00           C
ATOM   8451 1C21 POPE7 124      20.438  77.358  82.533  1.00  0.00           C
ATOM   8454 2C21 POPE7 124      21.738  76.768  83.104  1.00  0.00           C
ATOM   8457 3C21 POPE7 124      22.828  76.708  82.024  1.00  0.00           C
ATOM   8460 4C21 POPE7 124      24.118  76.048  82.513  1.00  0.00           C
ATOM   8463 5C21 POPE7 124      24.738  75.108  81.464  1.00  0.00           C
ATOM   8466 6C21 POPE7 124      25.108  75.798  80.144  1.00  0.00           C
ATOM   8469 7C21 POPE7 124      25.788  74.808  79.183  1.00  0.00           C
ATOM   8472 8C21 POPE7 124      26.288  75.468  77.904  1.00  0.00           C
ATOM   8476  C33 POPE7 124      19.118  86.438  88.444  1.00  0.00           C
ATOM   8479  C34 POPE7 124      19.398  86.398  86.934  1.00  0.00           C
ATOM   8482  C35 POPE7 124      18.848  85.118  86.284  1.00  0.00           C
ATOM   8485  C36 POPE7 124      19.498  84.788  84.934  1.00  0.00           C
ATOM   8488  C37 POPE7 124      19.038  85.698  83.784  1.00  0.00           C
ATOM   8491  C38 POPE7 124      19.708  85.318  82.454  1.00  0.00           C
ATOM   8494  C39 POPE7 124      19.218  86.208  81.314  1.00  0.00           C
ATOM   8497 0C31 POPE7 124      19.928  85.938  79.974  1.00  0.00           C
ATOM   8500 1C31 POPE7 124      19.528  86.938  78.894  1.00  0.00           C
ATOM   8503 2C31 POPE7 124      18.118  86.728  78.324  1.00  0.00           C
ATOM   8506 3C31 POPE7 124      18.028  85.588  77.314  1.00  0.00           C
ATOM   8509 4C31 POPE7 124      16.618  85.468  76.724  1.00  0.00           C
ATOM   8512 5C31 POPE7 124      16.538  84.498  75.544  1.00  0.00           C
ATOM   8515 6C31 POPE7 124      15.158  84.468  74.904  1.00  0.00           C
ATOM   8519  NH3 POPE8 125     100.878 115.058  47.274  1.00  0.00           N
ATOM   8523  C12 POPE8 125     100.158 116.208  47.944  1.00  0.00           C
ATOM   8526  C11 POPE8 125      98.768 116.458  47.323  1.00  0.00           C
ATOM   8529  P   POPE8 125      97.528 117.878  49.224  1.00  0.00           P
ATOM   8530  O13 POPE8 125      98.568 118.578  49.994  1.00  0.00           O
ATOM   8531  O14 POPE8 125      96.238 118.618  49.084  1.00  0.00           O
ATOM   8532  O11 POPE8 125      97.298 116.418  49.804  1.00  0.00           O
ATOM   8533  O12 POPE8 125      98.128 117.648  47.783  1.00  0.00           O
ATOM   8534  C1  POPE8 125      96.938 116.228  51.174  1.00  0.00           C
ATOM   8537  C2  POPE8 125      97.738 115.068  51.834  1.00  0.00           C
ATOM   8539  O21 POPE8 125      97.788 115.338  53.244  1.00  0.00           O
ATOM   8540  C21 POPE8 125      98.848 115.858  53.814  1.00  0.00           C
ATOM   8541  O22 POPE8 125      99.888 116.198  53.303  1.00  0.00           O
ATOM   8542  C22 POPE8 125      98.528 116.088  55.283  1.00  0.00           C
ATOM   8545  C3  POPE8 125      99.088 114.758  51.114  1.00  0.00           C
ATOM   8548  O31 POPE8 125      99.868 113.778  51.824  1.00  0.00           O
ATOM   8549  C31 POPE8 125     100.898 113.298  51.164  1.00  0.00           C
ATOM   8550  O32 POPE8 125     101.198 113.548  50.004  1.00  0.00           O
ATOM   8551  C32 POPE8 125     101.778 112.418  52.074  1.00  0.00           C
ATOM   8554  C23 POPE8 125      99.758 116.598  56.073  1.00  0.00           C
ATOM   8557  C24 POPE8 125     100.758 115.488  56.434  1.00  0.00           C
ATOM   8560  C25 POPE8 125     100.298 114.578  57.583  1.00  0.00           C
ATOM   8563  C26 POPE8 125     100.218 115.308  58.944  1.00  0.00           C
ATOM   8566  C27 POPE8 125      99.688 114.408  60.073  1.00  0.00           C
ATOM   8569  C28 POPE8 125      99.418 115.208  61.354  1.00  0.00           C
ATOM   8572  C29 POPE8 125      98.748 114.358  62.404  1.00  0.00           C
ATOM   8574 0C21 POPE8 125      98.358 114.768  63.614  1.00  0.00           C
ATOM   8576 1C21 POPE8 125      98.568 116.148  64.194  1.00  0.00           C
ATOM   8579 2C21 POPE8 125      98.698 116.108  65.724  1.00  0.00           C
ATOM   8582 3C21 POPE8 125     100.008 115.448  66.184  1.00  0.00           C
ATOM   8585 4C21 POPE8 125     100.078 115.178  67.694  1.00  0.00           C
ATOM   8588 5C21 POPE8 125     100.228 116.438  68.553  1.00  0.00           C
ATOM   8591 6C21 POPE8 125     100.498 116.078  70.024  1.00  0.00           C
ATOM   8594 7C21 POPE8 125     100.728 117.298  70.914  1.00  0.00           C
ATOM   8597 8C21 POPE8 125     101.128 116.928  72.344  1.00  0.00           C
ATOM   8601  C33 POPE8 125     101.088 111.748  53.294  1.00  0.00           C
ATOM   8604  C34 POPE8 125     100.168 110.578  52.904  1.00  0.00           C
ATOM   8607  C35 POPE8 125      99.768 109.688  54.084  1.00  0.00           C
ATOM   8610  C36 POPE8 125      99.018 110.438  55.204  1.00  0.00           C
ATOM   8613  C37 POPE8 125      98.338 109.488  56.193  1.00  0.00           C
ATOM   8616  C38 POPE8 125      97.498 110.218  57.254  1.00  0.00           C
ATOM   8619  C39 POPE8 125      98.338 110.788  58.414  1.00  0.00           C
ATOM   8622 0C31 POPE8 125      98.358 109.868  59.644  1.00  0.00           C
ATOM   8625 1C31 POPE8 125      99.238 110.428  60.764  1.00  0.00           C
ATOM   8628 2C31 POPE8 125      99.158 109.628  62.064  1.00  0.00           C
ATOM   8631 3C31 POPE8 125     100.048 110.268  63.144  1.00  0.00           C
ATOM   8634 4C31 POPE8 125      99.998 109.548  64.494  1.00  0.00           C
ATOM   8637 5C31 POPE8 125     100.928 110.218  65.514  1.00  0.00           C
ATOM   8640 6C31 POPE8 125     100.978 109.508  66.864  1.00  0.00           C
ATOM   8644  NH3 POPE9 126     124.188  22.668  90.483  1.00  0.00           N
ATOM   8648  C12 POPE9 126     123.928  22.398  91.943  1.00  0.00           C
ATOM   8651  C11 POPE9 126     125.148  21.768  92.653  1.00  0.00           C
ATOM   8654  P   POPE9 126     126.268  19.848  91.233  1.00  0.00           P
ATOM   8655  O13 POPE9 126     127.498  20.658  91.244  1.00  0.00           O
ATOM   8656  O14 POPE9 126     126.378  18.378  91.344  1.00  0.00           O
ATOM   8657  O11 POPE9 126     125.468  20.208  89.884  1.00  0.00           O
ATOM   8658  O12 POPE9 126     125.278  20.378  92.354  1.00  0.00           O
ATOM   8659  C1  POPE9 126     125.098  19.098  89.043  1.00  0.00           C
ATOM   8662  C2  POPE9 126     124.398  19.518  87.714  1.00  0.00           C
ATOM   8664  O21 POPE9 126     125.308  20.208  86.854  1.00  0.00           O
ATOM   8665  C21 POPE9 126     125.418  21.518  86.864  1.00  0.00           C
ATOM   8666  O22 POPE9 126     124.948  22.298  87.684  1.00  0.00           O
ATOM   8667  C22 POPE9 126     126.198  21.908  85.594  1.00  0.00           C
ATOM   8670  C3  POPE9 126     123.008  20.198  87.924  1.00  0.00           C
ATOM   8673  O31 POPE9 126     122.508  20.848  86.733  1.00  0.00           O
ATOM   8674  C31 POPE9 126     121.898  20.068  85.854  1.00  0.00           C
ATOM   8675  O32 POPE9 126     121.838  18.848  85.894  1.00  0.00           O
ATOM   8676  C32 POPE9 126     121.308  20.948  84.744  1.00  0.00           C
ATOM   8679  C23 POPE9 126     126.008  23.378  85.174  1.00  0.00           C
ATOM   8682  C24 POPE9 126     125.938  23.598  83.654  1.00  0.00           C
ATOM   8685  C25 POPE9 126     127.248  23.308  82.914  1.00  0.00           C
ATOM   8688  C26 POPE9 126     127.168  23.658  81.423  1.00  0.00           C
ATOM   8691  C27 POPE9 126     128.438  23.278  80.643  1.00  0.00           C
ATOM   8694  C28 POPE9 126     128.488  23.878  79.224  1.00  0.00           C
ATOM   8697  C29 POPE9 126     127.368  23.398  78.333  1.00  0.00           C
ATOM   8699 0C21 POPE9 126     127.518  22.738  77.174  1.00  0.00           C
ATOM   8701 1C21 POPE9 126     128.848  22.348  76.584  1.00  0.00           C
ATOM   8704 2C21 POPE9 126     128.688  21.518  75.304  1.00  0.00           C
ATOM   8707 3C21 POPE9 126     130.044  21.008  74.793  1.00  0.00           C
ATOM   8710 4C21 POPE9 126     129.924  20.378  73.394  1.00  0.00           C
ATOM   8713 5C21 POPE9 126     131.294  20.108  72.754  1.00  0.00           C
ATOM   8716 6C21 POPE9 126     131.734  18.658  72.944  1.00  0.00           C
ATOM   8719 7C21 POPE9 126     133.054  18.358  72.224  1.00  0.00           C
ATOM   8722 8C21 POPE9 126     133.354  16.858  72.144  1.00  0.00           C
ATOM   8726  C33 POPE9 126     120.398  20.148  83.784  1.00  0.00           C
ATOM   8729  C34 POPE9 126     119.768  21.048  82.714  1.00  0.00           C
ATOM   8732  C35 POPE9 126     118.678  21.978  83.274  1.00  0.00           C
ATOM   8735  C36 POPE9 126     118.558  23.298  82.494  1.00  0.00           C
ATOM   8738  C37 POPE9 126     117.108  23.698  82.184  1.00  0.00           C
ATOM   8741  C38 POPE9 126     117.038  25.138  81.674  1.00  0.00           C
ATOM   8744  C39 POPE9 126     115.708  25.528  80.994  1.00  0.00           C
ATOM   8747 0C31 POPE9 126     115.468  24.798  79.664  1.00  0.00           C
ATOM   8750 1C31 POPE9 126     114.598  25.608  78.693  1.00  0.00           C
ATOM   8753 2C31 POPE9 126     114.078  24.768  77.524  1.00  0.00           C
ATOM   8756 3C31 POPE9 126     113.508  25.608  76.373  1.00  0.00           C
ATOM   8759 4C31 POPE9 126     112.468  26.668  76.764  1.00  0.00           C
ATOM   8762 5C31 POPE9 126     111.878  27.368  75.534  1.00  0.00           C
ATOM   8765 6C31 POPE9 126     110.968  28.538  75.894  1.00  0.00           C
ATOM   8769  NH3 POPE  127     117.638 114.848  91.483  1.00  0.00           N
ATOM   8773  C12 POPE  127     117.628 113.568  92.274  1.00  0.00           C
ATOM   8776  C11 POPE  127     116.428 112.648  91.954  1.00  0.00           C
ATOM   8779  P   POPE  127     113.868 112.368  92.144  1.00  0.00           P
ATOM   8780  O13 POPE  127     112.658 113.208  92.223  1.00  0.00           O
ATOM   8781  O14 POPE  127     113.948 111.188  93.034  1.00  0.00           O
ATOM   8782  O11 POPE  127     114.078 111.828  90.664  1.00  0.00           O
ATOM   8783  O12 POPE  127     115.178 113.258  92.323  1.00  0.00           O
ATOM   8784  C1  POPE  127     113.298 112.378  89.604  1.00  0.00           C
ATOM   8787  C2  POPE  127     113.838 111.948  88.213  1.00  0.00           C
ATOM   8789  O21 POPE  127     112.878 112.278  87.183  1.00  0.00           O
ATOM   8790  C21 POPE  127     111.818 111.458  87.094  1.00  0.00           C
ATOM   8791  O22 POPE  127     111.398 110.738  87.983  1.00  0.00           O
ATOM   8792  C22 POPE  127     111.218 111.598  85.704  1.00  0.00           C
ATOM   8795  C3  POPE  127     114.378 110.478  88.084  1.00  0.00           C
ATOM   8798  O31 POPE  127     114.818 110.248  86.724  1.00  0.00           O
ATOM   8799  C31 POPE  127     115.068 108.968  86.394  1.00  0.00           C
ATOM   8800  O32 POPE  127     114.938 108.028  87.153  1.00  0.00           O
ATOM   8801  C32 POPE  127     115.618 108.938  84.954  1.00  0.00           C
ATOM   8804  C23 POPE  127     109.948 112.488  85.634  1.00  0.00           C
ATOM   8807  C24 POPE  127     109.428 112.638  84.194  1.00  0.00           C
ATOM   8810  C25 POPE  127     108.938 111.328  83.584  1.00  0.00           C
ATOM   8813  C26 POPE  127     108.778 111.418  82.064  1.00  0.00           C
ATOM   8816  C27 POPE  127     108.258 110.098  81.493  1.00  0.00           C
ATOM   8819  C28 POPE  127     108.018 110.158  79.974  1.00  0.00           C
ATOM   8822  C29 POPE  127     109.168 109.618  79.164  1.00  0.00           C
ATOM   8824 0C21 POPE  127     109.068 108.888  78.044  1.00  0.00           C
ATOM   8826 1C21 POPE  127     107.808 108.478  77.323  1.00  0.00           C
ATOM   8829 2C21 POPE  127     107.608 109.248  76.004  1.00  0.00           C
ATOM   8832 3C21 POPE  127     108.708 108.968  74.963  1.00  0.00           C
ATOM   8835 4C21 POPE  127     108.508 109.768  73.674  1.00  0.00           C
ATOM   8838 5C21 POPE  127     109.638 109.528  72.664  1.00  0.00           C
ATOM   8841 6C21 POPE  127     109.558 110.488  71.463  1.00  0.00           C
ATOM   8844 7C21 POPE  127     110.648 110.218  70.434  1.00  0.00           C
ATOM   8847 8C21 POPE  127     110.538 111.118  69.204  1.00  0.00           C
ATOM   8851  C33 POPE  127     114.788 108.108  83.954  1.00  0.00           C
ATOM   8854  C34 POPE  127     113.308 108.538  83.824  1.00  0.00           C
ATOM   8857  C35 POPE  127     113.068 110.008  83.414  1.00  0.00           C
ATOM   8860  C36 POPE  127     113.478 110.368  81.974  1.00  0.00           C
ATOM   8863  C37 POPE  127     113.208 111.848  81.624  1.00  0.00           C
ATOM   8866  C38 POPE  127     113.588 112.218  80.184  1.00  0.00           C
ATOM   8869  C39 POPE  127     112.638 111.618  79.124  1.00  0.00           C
ATOM   8872 0C31 POPE  127     113.128 111.838  77.684  1.00  0.00           C
ATOM   8875 1C31 POPE  127     112.058 111.468  76.654  1.00  0.00           C
ATOM   8878 2C31 POPE  127     112.588 111.448  75.214  1.00  0.00           C
ATOM   8881 3C31 POPE  127     113.088 110.058  74.784  1.00  0.00           C
ATOM   8884 4C31 POPE  127     113.608 110.018  73.344  1.00  0.00           C
ATOM   8887 5C31 POPE  127     113.738 108.588  72.814  1.00  0.00           C
ATOM   8890 6C31 POPE  127     114.268 108.498  71.384  1.00  0.00           C
ATOM   8894  NH3 POPE  128      97.088  30.448  53.384  1.00  0.00           N
ATOM   8898  C12 POPE  128      95.928  31.058  52.653  1.00  0.00           C
ATOM   8901  C11 POPE  128      95.618  30.188  51.424  1.00  0.00           C
ATOM   8904  P   POPE  128      96.088  27.628  51.224  1.00  0.00           P
ATOM   8905  O13 POPE  128      97.508  27.768  51.574  1.00  0.00           O
ATOM   8906  O14 POPE  128      95.708  27.498  49.804  1.00  0.00           O
ATOM   8907  O11 POPE  128      95.458  26.418  52.044  1.00  0.00           O
ATOM   8908  O12 POPE  128      95.348  28.858  51.874  1.00  0.00           O
ATOM   8909  C1  POPE  128      95.728  26.338  53.434  1.00  0.00           C
ATOM   8912  C2  POPE  128      94.518  26.828  54.244  1.00  0.00           C
ATOM   8914  O21 POPE  128      94.858  26.678  55.624  1.00  0.00           O
ATOM   8915  C21 POPE  128      95.408  27.728  56.184  1.00  0.00           C
ATOM   8916  O22 POPE  128      95.758  28.748  55.604  1.00  0.00           O
ATOM   8917  C22 POPE  128      95.438  27.478  57.684  1.00  0.00           C
ATOM   8920  C3  POPE  128      93.258  25.968  54.004  1.00  0.00           C
ATOM   8923  O31 POPE  128      92.368  26.078  55.134  1.00  0.00           O
ATOM   8924  C31 POPE  128      91.208  26.678  54.943  1.00  0.00           C
ATOM   8925  O32 POPE  128      90.568  26.658  53.914  1.00  0.00           O
ATOM   8926  C32 POPE  128      90.858  27.438  56.234  1.00  0.00           C
ATOM   8929  C23 POPE  128      96.688  28.078  58.334  1.00  0.00           C
ATOM   8932  C24 POPE  128      96.848  27.588  59.763  1.00  0.00           C
ATOM   8935  C25 POPE  128      98.278  27.698  60.294  1.00  0.00           C
ATOM   8938  C26 POPE  128      98.498  26.618  61.344  1.00  0.00           C
ATOM   8941  C27 POPE  128      99.848  26.688  62.074  1.00  0.00           C
ATOM   8944  C28 POPE  128      99.978  25.478  63.004  1.00  0.00           C
ATOM   8947  C29 POPE  128     101.008  25.668  64.084  1.00  0.00           C
ATOM   8949 0C21 POPE  128     100.778  26.248  65.264  1.00  0.00           C
ATOM   8951 1C21 POPE  128      99.478  26.888  65.694  1.00  0.00           C
ATOM   8954 2C21 POPE  128      99.728  28.248  66.374  1.00  0.00           C
ATOM   8957 3C21 POPE  128     100.218  28.128  67.824  1.00  0.00           C
ATOM   8960 4C21 POPE  128     100.608  29.488  68.404  1.00  0.00           C
ATOM   8963 5C21 POPE  128     100.608  29.538  69.934  1.00  0.00           C
ATOM   8966 6C21 POPE  128     101.768  28.768  70.584  1.00  0.00           C
ATOM   8969 7C21 POPE  128     101.828  28.998  72.094  1.00  0.00           C
ATOM   8972 8C21 POPE  128     102.938  28.218  72.794  1.00  0.00           C
ATOM   8976  C33 POPE  128      90.268  26.608  57.404  1.00  0.00           C
ATOM   8979  C34 POPE  128      90.258  27.428  58.704  1.00  0.00           C
ATOM   8982  C35 POPE  128      89.378  26.908  59.873  1.00  0.00           C
ATOM   8985  C36 POPE  128      89.358  27.878  61.073  1.00  0.00           C
ATOM   8988  C37 POPE  128      88.428  27.538  62.254  1.00  0.00           C
ATOM   8991  C38 POPE  128      88.018  28.818  63.014  1.00  0.00           C
ATOM   8994  C39 POPE  128      87.248  28.548  64.314  1.00  0.00           C
ATOM   8997 0C31 POPE  128      86.198  29.628  64.634  1.00  0.00           C
ATOM   9000 1C31 POPE  128      85.418  29.288  65.914  1.00  0.00           C
ATOM   9003 2C31 POPE  128      84.038  29.958  65.994  1.00  0.00           C
ATOM   9006 3C31 POPE  128      82.988  29.058  66.674  1.00  0.00           C
ATOM   9009 4C31 POPE  128      83.268  28.828  68.174  1.00  0.00           C
ATOM   9012 5C31 POPE  128      82.348  27.758  68.774  1.00  0.00           C
ATOM   9015 6C31 POPE  128      82.558  27.578  70.283  1.00  0.00           C
ATOM   9019  NH3 POPE  129     125.398  50.428  50.194  1.00  0.00           N
ATOM   9023  C12 POPE  129     124.668  51.598  50.813  1.00  0.00           C
ATOM   9026  C11 POPE  129     124.228  52.568  49.693  1.00  0.00           C
ATOM   9029  P   POPE  129     123.908  55.158  49.434  1.00  0.00           P
ATOM   9030  O13 POPE  129     124.748  54.878  48.233  1.00  0.00           O
ATOM   9031  O14 POPE  129     122.658  55.948  49.274  1.00  0.00           O
ATOM   9032  O11 POPE  129     124.748  55.958  50.494  1.00  0.00           O
ATOM   9033  O12 POPE  129     123.648  53.778  50.213  1.00  0.00           O
ATOM   9034  C1  POPE  129     125.528  55.388  51.533  1.00  0.00           C
ATOM   9037  C2  POPE  129     125.968  56.498  52.534  1.00  0.00           C
ATOM   9039  O21 POPE  129     127.118  56.078  53.303  1.00  0.00           O
ATOM   9040  C21 POPE  129     126.858  55.308  54.354  1.00  0.00           C
ATOM   9041  O22 POPE  129     125.878  54.598  54.483  1.00  0.00           O
ATOM   9042  C22 POPE  129     127.908  55.548  55.444  1.00  0.00           C
ATOM   9045  C3  POPE  129     124.798  57.078  53.404  1.00  0.00           C
ATOM   9048  O31 POPE  129     125.318  57.678  54.604  1.00  0.00           O
ATOM   9049  C31 POPE  129     124.598  57.828  55.714  1.00  0.00           C
ATOM   9050  O32 POPE  129     125.098  57.818  56.834  1.00  0.00           O
ATOM   9051  C32 POPE  129     123.088  57.968  55.504  1.00  0.00           C
ATOM   9054  C23 POPE  129     127.348  55.208  56.844  1.00  0.00           C
ATOM   9057  C24 POPE  129     128.328  55.528  57.974  1.00  0.00           C
ATOM   9060  C25 POPE  129     127.838  55.048  59.354  1.00  0.00           C
ATOM   9063  C26 POPE  129     127.348  56.168  60.274  1.00  0.00           C
ATOM   9066  C27 POPE  129     126.858  55.608  61.614  1.00  0.00           C
ATOM   9069  C28 POPE  129     126.668  56.688  62.684  1.00  0.00           C
ATOM   9072  C29 POPE  129     126.178  56.148  64.004  1.00  0.00           C
ATOM   9074 0C21 POPE  129     126.968  55.708  64.994  1.00  0.00           C
ATOM   9076 1C21 POPE  129     128.468  55.638  64.943  1.00  0.00           C
ATOM   9079 2C21 POPE  129     129.074  54.998  66.204  1.00  0.00           C
ATOM   9082 3C21 POPE  129     129.074  55.928  67.434  1.00  0.00           C
ATOM   9085 4C21 POPE  129     129.554  55.188  68.693  1.00  0.00           C
ATOM   9088 5C21 POPE  129     129.644  56.088  69.943  1.00  0.00           C
ATOM   9091 6C21 POPE  129     130.874  57.008  69.943  1.00  0.00           C
ATOM   9094 7C21 POPE  129     131.184  57.578  71.333  1.00  0.00           C
ATOM   9097 8C21 POPE  129     132.434  58.468  71.374  1.00  0.00           C
ATOM   9101  C33 POPE  129     122.418  58.098  56.894  1.00  0.00           C
ATOM   9104  C34 POPE  129     120.878  58.208  56.894  1.00  0.00           C
ATOM   9107  C35 POPE  129     120.288  58.318  58.314  1.00  0.00           C
ATOM   9110  C36 POPE  129     120.628  57.128  59.224  1.00  0.00           C
ATOM   9113  C37 POPE  129     120.048  57.208  60.644  1.00  0.00           C
ATOM   9116  C38 POPE  129     120.818  56.278  61.594  1.00  0.00           C
ATOM   9119  C39 POPE  129     119.958  55.528  62.624  1.00  0.00           C
ATOM   9122 0C31 POPE  129     119.768  56.258  63.954  1.00  0.00           C
ATOM   9125 1C31 POPE  129     119.238  55.318  65.044  1.00  0.00           C
ATOM   9128 2C31 POPE  129     119.248  55.928  66.454  1.00  0.00           C
ATOM   9131 3C31 POPE  129     118.898  54.888  67.534  1.00  0.00           C
ATOM   9134 4C31 POPE  129     119.208  55.368  68.954  1.00  0.00           C
ATOM   9137 5C31 POPE  129     119.058  54.238  69.984  1.00  0.00           C
ATOM   9140 6C31 POPE  129     119.418  54.638  71.414  1.00  0.00           C
ATOM   9144  NH3 POPE  130      99.508  28.028  93.424  1.00  0.00           N
ATOM   9148  C12 POPE  130      98.468  28.148  94.504  1.00  0.00           C
ATOM   9151  C11 POPE  130      97.788  29.518  94.384  1.00  0.00           C
ATOM   9154  P   POPE  130      95.308  28.978  94.994  1.00  0.00           P
ATOM   9155  O13 POPE  130      94.308  29.788  95.724  1.00  0.00           O
ATOM   9156  O14 POPE  130      95.438  27.548  95.324  1.00  0.00           O
ATOM   9157  O11 POPE  130      95.128  29.198  93.424  1.00  0.00           O
ATOM   9158  O12 POPE  130      96.708  29.648  95.304  1.00  0.00           O
ATOM   9159  C1  POPE  130      94.378  30.318  92.914  1.00  0.00           C
ATOM   9162  C2  POPE  130      94.938  30.768  91.524  1.00  0.00           C
ATOM   9164  O21 POPE  130      94.098  31.758  90.884  1.00  0.00           O
ATOM   9165  C21 POPE  130      92.998  31.328  90.274  1.00  0.00           C
ATOM   9166  O22 POPE  130      92.428  30.268  90.454  1.00  0.00           O
ATOM   9167  C22 POPE  130      92.538  32.398  89.284  1.00  0.00           C
ATOM   9170  C3  POPE  130      95.278  29.558  90.604  1.00  0.00           C
ATOM   9173  O31 POPE  130      95.408  29.928  89.204  1.00  0.00           O
ATOM   9174  C31 POPE  130      96.548  30.518  88.853  1.00  0.00           C
ATOM   9175  O32 POPE  130      97.468  30.798  89.604  1.00  0.00           O
ATOM   9176  C32 POPE  130      96.508  30.818  87.354  1.00  0.00           C
ATOM   9179  C23 POPE  130      91.848  31.768  88.044  1.00  0.00           C
ATOM   9182  C24 POPE  130      91.558  32.798  86.954  1.00  0.00           C
ATOM   9185  C25 POPE  130      90.898  32.188  85.704  1.00  0.00           C
ATOM   9188  C26 POPE  130      91.878  31.528  84.723  1.00  0.00           C
ATOM   9191  C27 POPE  130      91.128  30.738  83.644  1.00  0.00           C
ATOM   9194  C28 POPE  130      91.968  30.388  82.393  1.00  0.00           C
ATOM   9197  C29 POPE  130      91.148  29.538  81.454  1.00  0.00           C
ATOM   9199 0C21 POPE  130      91.608  28.588  80.623  1.00  0.00           C
ATOM   9201 1C21 POPE  130      93.048  28.208  80.363  1.00  0.00           C
ATOM   9204 2C21 POPE  130      93.288  27.838  78.884  1.00  0.00           C
ATOM   9207 3C21 POPE  130      93.188  29.028  77.924  1.00  0.00           C
ATOM   9210 4C21 POPE  130      92.908  28.618  76.464  1.00  0.00           C
ATOM   9213 5C21 POPE  130      92.958  29.828  75.514  1.00  0.00           C
ATOM   9216 6C21 POPE  130      92.368  29.538  74.124  1.00  0.00           C
ATOM   9219 7C21 POPE  130      92.468  30.768  73.204  1.00  0.00           C
ATOM   9222 8C21 POPE  130      91.798  30.578  71.834  1.00  0.00           C
ATOM   9226  C33 POPE  130      95.488  31.928  87.024  1.00  0.00           C
ATOM   9229  C34 POPE  130      95.358  32.278  85.534  1.00  0.00           C
ATOM   9232  C35 POPE  130      96.648  32.808  84.904  1.00  0.00           C
ATOM   9235  C36 POPE  130      96.428  33.388  83.504  1.00  0.00           C
ATOM   9238  C37 POPE  130      97.728  33.828  82.813  1.00  0.00           C
ATOM   9241  C38 POPE  130      97.518  34.858  81.694  1.00  0.00           C
ATOM   9244  C39 POPE  130      96.578  34.388  80.573  1.00  0.00           C
ATOM   9247 0C31 POPE  130      96.408  35.428  79.454  1.00  0.00           C
ATOM   9250 1C31 POPE  130      95.318  35.008  78.454  1.00  0.00           C
ATOM   9253 2C31 POPE  130      95.088  36.008  77.303  1.00  0.00           C
ATOM   9256 3C31 POPE  130      96.178  35.978  76.224  1.00  0.00           C
ATOM   9259 4C31 POPE  130      95.718  36.658  74.924  1.00  0.00           C
ATOM   9262 5C31 POPE  130      96.778  36.608  73.814  1.00  0.00           C
ATOM   9265 6C31 POPE  130      96.278  37.178  72.484  1.00  0.00           C
ATOM   9269  NH3 POPE  131      58.518  12.458  95.544  1.00  0.00           N
ATOM   9273  C12 POPE  131      59.868  12.038  95.053  1.00  0.00           C
ATOM   9276  C11 POPE  131      60.658  13.258  94.583  1.00  0.00           C
ATOM   9279  P   POPE  131      63.238  13.008  94.983  1.00  0.00           P
ATOM   9280  O13 POPE  131      63.098  14.158  95.914  1.00  0.00           O
ATOM   9281  O14 POPE  131      63.668  11.698  95.513  1.00  0.00           O
ATOM   9282  O11 POPE  131      64.338  13.378  93.903  1.00  0.00           O
ATOM   9283  O12 POPE  131      61.938  12.838  94.094  1.00  0.00           O
ATOM   9284  C1  POPE  131      64.228  14.588  93.164  1.00  0.00           C
ATOM   9287  C2  POPE  131      64.528  14.388  91.654  1.00  0.00           C
ATOM   9289  O21 POPE  131      63.428  13.738  90.973  1.00  0.00           O
ATOM   9290  C21 POPE  131      63.398  12.418  90.903  1.00  0.00           C
ATOM   9291  O22 POPE  131      64.108  11.618  91.504  1.00  0.00           O
ATOM   9292  C22 POPE  131      62.368  11.998  89.854  1.00  0.00           C
ATOM   9295  C3  POPE  131      65.948  13.828  91.294  1.00  0.00           C
ATOM   9298  O31 POPE  131      65.968  13.468  89.894  1.00  0.00           O
ATOM   9299  C31 POPE  131      67.038  13.478  89.084  1.00  0.00           C
ATOM   9300  O32 POPE  131      67.048  12.938  87.994  1.00  0.00           O
ATOM   9301  C32 POPE  131      68.208  14.308  89.624  1.00  0.00           C
ATOM   9304  C23 POPE  131      63.038  11.238  88.684  1.00  0.00           C
ATOM   9307  C24 POPE  131      63.798  12.138  87.704  1.00  0.00           C
ATOM   9310  C25 POPE  131      63.038  12.378  86.384  1.00  0.00           C
ATOM   9313  C26 POPE  131      63.318  11.318  85.304  1.00  0.00           C
ATOM   9316  C27 POPE  131      62.278  11.358  84.164  1.00  0.00           C
ATOM   9319  C28 POPE  131      61.658   9.978  83.853  1.00  0.00           C
ATOM   9322  C29 POPE  131      60.898   9.418  85.024  1.00  0.00           C
ATOM   9324 0C21 POPE  131      59.608   9.038  85.064  1.00  0.00           C
ATOM   9326 1C21 POPE  131      58.608   9.088  83.944  1.00  0.00           C
ATOM   9329 2C21 POPE  131      58.358   7.728  83.283  1.00  0.00           C
ATOM   9332 3C21 POPE  131      59.558   7.218  82.474  1.00  0.00           C
ATOM   9335 4C21 POPE  131      59.178   6.258  81.344  1.00  0.00           C
ATOM   9338 5C21 POPE  131      58.398   6.978  80.243  1.00  0.00           C
ATOM   9341 6C21 POPE  131      58.208   6.128  78.984  1.00  0.00           C
ATOM   9344 7C21 POPE  131      57.498   6.938  77.904  1.00  0.00           C
ATOM   9347 8C21 POPE  131      57.298   6.128  76.633  1.00  0.00           C
ATOM   9351  C33 POPE  131      69.298  14.518  88.543  1.00  0.00           C
ATOM   9354  C34 POPE  131      68.858  15.378  87.344  1.00  0.00           C
ATOM   9357  C35 POPE  131      68.118  16.688  87.694  1.00  0.00           C
ATOM   9360  C36 POPE  131      67.958  17.608  86.473  1.00  0.00           C
ATOM   9363  C37 POPE  131      67.288  18.938  86.823  1.00  0.00           C
ATOM   9366  C38 POPE  131      66.948  19.788  85.584  1.00  0.00           C
ATOM   9369  C39 POPE  131      68.168  20.278  84.793  1.00  0.00           C
ATOM   9372 0C31 POPE  131      67.758  21.178  83.613  1.00  0.00           C
ATOM   9375 1C31 POPE  131      68.968  21.678  82.824  1.00  0.00           C
ATOM   9378 2C31 POPE  131      68.618  22.798  81.834  1.00  0.00           C
ATOM   9381 3C31 POPE  131      68.878  22.418  80.374  1.00  0.00           C
ATOM   9384 4C31 POPE  131      70.358  22.248  80.044  1.00  0.00           C
ATOM   9387 5C31 POPE  131      70.568  21.878  78.573  1.00  0.00           C
ATOM   9390 6C31 POPE  131      72.028  21.618  78.224  1.00  0.00           C
ATOM   9394  NH3 POPE  132      65.918 122.418  53.194  1.00  0.00           N
ATOM   9398  C12 POPE  132      65.518 123.598  52.334  1.00  0.00           C
ATOM   9401  C11 POPE  132      66.728 124.248  51.614  1.00  0.00           C
ATOM   9404  P   POPE  132      67.498 126.678  50.844  1.00  0.00           P
ATOM   9405  O13 POPE  132      68.528 126.048  49.984  1.00  0.00           O
ATOM   9406  O14 POPE  132      66.828 127.878  50.304  1.00  0.00           O
ATOM   9407  O11 POPE  132      68.238 127.128  52.184  1.00  0.00           O
ATOM   9408  O12 POPE  132      66.438 125.628  51.364  1.00  0.00           O
ATOM   9409  C1  POPE  132      67.498 127.508  53.344  1.00  0.00           C
ATOM   9412  C2  POPE  132      67.368 126.338  54.344  1.00  0.00           C
ATOM   9414  O21 POPE  132      66.278 126.568  55.234  1.00  0.00           O
ATOM   9415  C21 POPE  132      66.348 127.568  56.064  1.00  0.00           C
ATOM   9416  O22 POPE  132      67.238 128.388  56.193  1.00  0.00           O
ATOM   9417  C22 POPE  132      65.088 127.488  56.904  1.00  0.00           C
ATOM   9420  C3  POPE  132      68.678 125.948  55.094  1.00  0.00           C
ATOM   9423  O31 POPE  132      68.438 125.288  56.364  1.00  0.00           O
ATOM   9424  C31 POPE  132      67.888 124.088  56.354  1.00  0.00           C
ATOM   9425  O32 POPE  132      67.568 123.448  55.364  1.00  0.00           O
ATOM   9426  C32 POPE  132      67.638 123.678  57.794  1.00  0.00           C
ATOM   9429  C23 POPE  132      64.448 128.858  57.204  1.00  0.00           C
ATOM   9432  C24 POPE  132      63.148 128.708  58.004  1.00  0.00           C
ATOM   9435  C25 POPE  132      63.318 128.668  59.544  1.00  0.00           C
ATOM   9438  C26 POPE  132      64.338 127.648  60.034  1.00  0.00           C
ATOM   9441  C27 POPE  132      64.328 127.408  61.544  1.00  0.00           C
ATOM   9444  C28 POPE  132      65.518 126.528  61.954  1.00  0.00           C
ATOM   9447  C29 POPE  132      65.378 125.998  63.354  1.00  0.00           C
ATOM   9449 0C21 POPE  132      66.328 125.948  64.303  1.00  0.00           C
ATOM   9451 1C21 POPE  132      67.758 126.428  64.214  1.00  0.00           C
ATOM   9454 2C21 POPE  132      68.108 127.378  65.384  1.00  0.00           C
ATOM   9457 3C21 POPE  132      69.328 126.908  66.174  1.00  0.00           C
ATOM   9460 4C21 POPE  132      69.408 127.538  67.573  1.00  0.00           C
ATOM   9463 5C21 POPE  132      70.018 128.948  67.653  1.00  0.00           C
ATOM   9466 6C21 POPE  132      71.528 128.988  67.354  1.00  0.00           C
ATOM   9469 7C21 POPE  132      72.238 130.168  68.053  1.00  0.00           C
ATOM   9472 8C21 POPE  132      73.768 130.138  68.024  1.00  0.00           C
ATOM   9476  C33 POPE  132      67.018 122.268  57.924  1.00  0.00           C
ATOM   9479  C34 POPE  132      66.578 122.008  59.364  1.00  0.00           C
ATOM   9482  C35 POPE  132      66.478 120.528  59.754  1.00  0.00           C
ATOM   9485  C36 POPE  132      67.838 119.828  59.664  1.00  0.00           C
ATOM   9488  C37 POPE  132      68.118 118.878  60.834  1.00  0.00           C
ATOM   9491  C38 POPE  132      69.528 118.278  60.744  1.00  0.00           C
ATOM   9494  C39 POPE  132      69.808 117.198  61.814  1.00  0.00           C
ATOM   9497 0C31 POPE  132      70.248 117.738  63.164  1.00  0.00           C
ATOM   9500 1C31 POPE  132      70.478 116.608  64.174  1.00  0.00           C
ATOM   9503 2C31 POPE  132      70.818 117.148  65.564  1.00  0.00           C
ATOM   9506 3C31 POPE  132      70.898 116.058  66.634  1.00  0.00           C
ATOM   9509 4C31 POPE  132      72.198 115.248  66.584  1.00  0.00           C
ATOM   9512 5C31 POPE  132      72.408 114.428  67.864  1.00  0.00           C
ATOM   9515 6C31 POPE  132      73.768 113.738  67.914  1.00  0.00           C
ATOM   9519  NH3 POPE  133       8.818  28.978  92.994  1.00  0.00           N
ATOM   9523  C12 POPE  133       7.678  29.688  92.314  1.00  0.00           C
ATOM   9526  C11 POPE  133       6.388  29.678  93.123  1.00  0.00           C
ATOM   9529  P   POPE  133       4.688  30.748  91.434  1.00  0.00           P
ATOM   9530  O13 POPE  133       4.898  29.488  90.693  1.00  0.00           O
ATOM   9531  O14 POPE  133       3.308  31.178  91.744  1.00  0.00           O
ATOM   9532  O11 POPE  133       5.278  31.938  90.544  1.00  0.00           O
ATOM   9533  O12 POPE  133       5.568  30.778  92.733  1.00  0.00           O
ATOM   9534  C1  POPE  133       6.528  31.818  89.873  1.00  0.00           C
ATOM   9537  C2  POPE  133       6.358  32.198  88.384  1.00  0.00           C
ATOM   9539  O21 POPE  133       7.528  32.148  87.553  1.00  0.00           O
ATOM   9540  C21 POPE  133       8.688  31.638  87.883  1.00  0.00           C
ATOM   9541  O22 POPE  133       9.048  31.218  88.964  1.00  0.00           O
ATOM   9542  C22 POPE  133       9.518  31.598  86.604  1.00  0.00           C
ATOM   9545  C3  POPE  133       5.688  33.598  88.224  1.00  0.00           C
ATOM   9548  O31 POPE  133       5.948  34.198  86.943  1.00  0.00           O
ATOM   9549  C31 POPE  133       5.538  33.688  85.793  1.00  0.00           C
ATOM   9550  O32 POPE  133       6.098  33.898  84.723  1.00  0.00           O
ATOM   9551  C32 POPE  133       4.198  32.998  85.903  1.00  0.00           C
ATOM   9554  C23 POPE  133      10.738  30.678  86.733  1.00  0.00           C
ATOM   9557  C24 POPE  133      11.398  30.378  85.394  1.00  0.00           C
ATOM   9560  C25 POPE  133      12.668  29.548  85.614  1.00  0.00           C
ATOM   9563  C26 POPE  133      13.448  29.288  84.334  1.00  0.00           C
ATOM   9566  C27 POPE  133      14.688  28.428  84.614  1.00  0.00           C
ATOM   9569  C28 POPE  133      15.698  28.378  83.454  1.00  0.00           C
ATOM   9572  C29 POPE  133      16.388  29.688  83.184  1.00  0.00           C
ATOM   9574 0C21 POPE  133      17.288  30.298  83.973  1.00  0.00           C
ATOM   9576 1C21 POPE  133      17.778  29.838  85.314  1.00  0.00           C
ATOM   9579 2C21 POPE  133      19.318  29.738  85.454  1.00  0.00           C
ATOM   9582 3C21 POPE  133      20.038  31.078  85.274  1.00  0.00           C
ATOM   9585 4C21 POPE  133      21.538  30.948  85.594  1.00  0.00           C
ATOM   9588 5C21 POPE  133      22.428  31.948  84.854  1.00  0.00           C
ATOM   9591 6C21 POPE  133      22.328  33.398  85.324  1.00  0.00           C
ATOM   9594 7C21 POPE  133      23.468  34.268  84.754  1.00  0.00           C
ATOM   9597 8C21 POPE  133      23.478  35.708  85.274  1.00  0.00           C
ATOM   9601  C33 POPE  133       3.718  32.658  84.484  1.00  0.00           C
ATOM   9604  C34 POPE  133       2.288  32.128  84.484  1.00  0.00           C
ATOM   9607  C35 POPE  133       1.768  31.848  83.073  1.00  0.00           C
ATOM   9610  C36 POPE  133       2.688  30.978  82.204  1.00  0.00           C
ATOM   9613  C37 POPE  133       2.148  30.888  80.774  1.00  0.00           C
ATOM   9616  C38 POPE  133       3.178  30.308  79.784  1.00  0.00           C
ATOM   9619  C39 POPE  133       2.688  30.348  78.333  1.00  0.00           C
ATOM   9622 0C31 POPE  133       1.618  29.298  78.034  1.00  0.00           C
ATOM   9625 1C31 POPE  133       0.728  29.668  76.834  1.00  0.00           C
ATOM   9628 2C31 POPE  133      -0.518  28.768  76.764  1.00  0.00           C
ATOM   9631 3C31 POPE  133      -1.668  29.388  75.964  1.00  0.00           C
ATOM   9634 4C31 POPE  133      -3.018  28.768  76.364  1.00  0.00           C
ATOM   9637 5C31 POPE  133      -4.208  29.338  75.584  1.00  0.00           C
ATOM   9640 6C31 POPE  133      -5.558  28.898  76.164  1.00  0.00           C
ATOM   9644  NH3 POPE  134     123.618  83.748  91.924  1.00  0.00           N
ATOM   9648  C12 POPE  134     123.198  82.748  92.964  1.00  0.00           C
ATOM   9651  C11 POPE  134     121.858  83.148  93.613  1.00  0.00           C
ATOM   9654  P   POPE  134     120.728  84.918  95.153  1.00  0.00           P
ATOM   9655  O13 POPE  134     120.588  84.148  96.403  1.00  0.00           O
ATOM   9656  O14 POPE  134     120.918  86.388  95.293  1.00  0.00           O
ATOM   9657  O11 POPE  134     119.528  84.578  94.183  1.00  0.00           O
ATOM   9658  O12 POPE  134     121.988  84.388  94.323  1.00  0.00           O
ATOM   9659  C1  POPE  134     119.158  85.488  93.143  1.00  0.00           C
ATOM   9662  C2  POPE  134     118.758  84.738  91.834  1.00  0.00           C
ATOM   9664  O21 POPE  134     117.928  85.648  91.073  1.00  0.00           O
ATOM   9665  C21 POPE  134     118.018  85.478  89.754  1.00  0.00           C
ATOM   9666  O22 POPE  134     118.808  84.768  89.174  1.00  0.00           O
ATOM   9667  C22 POPE  134     116.908  86.288  89.064  1.00  0.00           C
ATOM   9670  C3  POPE  134     118.008  83.408  92.174  1.00  0.00           C
ATOM   9673  O31 POPE  134     117.748  82.568  91.043  1.00  0.00           O
ATOM   9674  C31 POPE  134     116.548  82.658  90.483  1.00  0.00           C
ATOM   9675  O32 POPE  134     115.648  83.418  90.824  1.00  0.00           O
ATOM   9676  C32 POPE  134     116.468  81.678  89.314  1.00  0.00           C
ATOM   9679  C23 POPE  134     116.898  86.198  87.504  1.00  0.00           C
ATOM   9682  C24 POPE  134     115.518  86.498  86.873  1.00  0.00           C
ATOM   9685  C25 POPE  134     115.458  86.288  85.354  1.00  0.00           C
ATOM   9688  C26 POPE  134     114.038  86.418  84.764  1.00  0.00           C
ATOM   9691  C27 POPE  134     113.968  86.038  83.263  1.00  0.00           C
ATOM   9694  C28 POPE  134     112.538  86.118  82.684  1.00  0.00           C
ATOM   9697  C29 POPE  134     112.458  86.138  81.174  1.00  0.00           C
ATOM   9699 0C21 POPE  134     112.478  85.078  80.344  1.00  0.00           C
ATOM   9701 1C21 POPE  134     112.618  83.628  80.763  1.00  0.00           C
ATOM   9704 2C21 POPE  134     114.078  83.188  80.964  1.00  0.00           C
ATOM   9707 3C21 POPE  134     114.748  82.548  79.733  1.00  0.00           C
ATOM   9710 4C21 POPE  134     116.078  81.868  80.103  1.00  0.00           C
ATOM   9713 5C21 POPE  134     117.138  82.838  80.634  1.00  0.00           C
ATOM   9716 6C21 POPE  134     118.338  82.118  81.244  1.00  0.00           C
ATOM   9719 7C21 POPE  134     119.258  83.068  82.013  1.00  0.00           C
ATOM   9722 8C21 POPE  134     120.338  82.328  82.784  1.00  0.00           C
ATOM   9726  C33 POPE  134     116.868  82.358  87.983  1.00  0.00           C
ATOM   9729  C34 POPE  134     116.578  81.508  86.744  1.00  0.00           C
ATOM   9732  C35 POPE  134     117.418  80.228  86.604  1.00  0.00           C
ATOM   9735  C36 POPE  134     117.308  79.668  85.174  1.00  0.00           C
ATOM   9738  C37 POPE  134     118.208  78.458  84.904  1.00  0.00           C
ATOM   9741  C38 POPE  134     118.488  78.238  83.403  1.00  0.00           C
ATOM   9744  C39 POPE  134     117.228  77.878  82.594  1.00  0.00           C
ATOM   9747 0C31 POPE  134     117.508  77.688  81.094  1.00  0.00           C
ATOM   9750 1C31 POPE  134     118.208  76.368  80.734  1.00  0.00           C
ATOM   9753 2C31 POPE  134     117.288  75.138  80.814  1.00  0.00           C
ATOM   9756 3C31 POPE  134     117.988  73.858  80.344  1.00  0.00           C
ATOM   9759 4C31 POPE  134     117.068  72.628  80.424  1.00  0.00           C
ATOM   9762 5C31 POPE  134     117.778  71.318  80.074  1.00  0.00           C
ATOM   9765 6C31 POPE  134     116.838  70.108  80.144  1.00  0.00           C
ATOM   9769  NH3 POPE  135     124.258  36.258  49.763  1.00  0.00           N
ATOM   9773  C12 POPE  135     125.398  35.298  49.944  1.00  0.00           C
ATOM   9776  C11 POPE  135     126.788  35.948  50.114  1.00  0.00           C
ATOM   9779  P   POPE  135     129.304  35.018  50.184  1.00  0.00           P
ATOM   9780  O13 POPE  135     129.794  34.488  48.893  1.00  0.00           O
ATOM   9781  O14 POPE  135     129.684  36.408  50.553  1.00  0.00           O
ATOM   9782  O11 POPE  135     129.764  34.058  51.374  1.00  0.00           O
ATOM   9783  O12 POPE  135     127.728  34.888  50.213  1.00  0.00           O
ATOM   9784  C1  POPE  135     129.144  34.228  52.653  1.00  0.00           C
ATOM   9787  C2  POPE  135     128.954  32.858  53.334  1.00  0.00           C
ATOM   9789  O21 POPE  135     127.968  32.978  54.374  1.00  0.00           O
ATOM   9790  C21 POPE  135     128.288  33.388  55.584  1.00  0.00           C
ATOM   9791  O22 POPE  135     129.354  33.828  55.983  1.00  0.00           O
ATOM   9792  C22 POPE  135     127.048  33.178  56.444  1.00  0.00           C
ATOM   9795  C3  POPE  135     130.294  32.218  53.774  1.00  0.00           C
ATOM   9798  O31 POPE  135     130.134  31.268  54.854  1.00  0.00           O
ATOM   9799  C31 POPE  135     131.314  30.798  55.213  1.00  0.00           C
ATOM   9800  O32 POPE  135     132.324  30.828  54.524  1.00  0.00           O
ATOM   9801  C32 POPE  135     131.224  30.238  56.634  1.00  0.00           C
ATOM   9804  C23 POPE  135     127.258  33.378  57.954  1.00  0.00           C
ATOM   9807  C24 POPE  135     126.268  32.508  58.724  1.00  0.00           C
ATOM   9810  C25 POPE  135     126.488  32.528  60.234  1.00  0.00           C
ATOM   9813  C26 POPE  135     125.938  31.268  60.914  1.00  0.00           C
ATOM   9816  C27 POPE  135     126.168  31.278  62.424  1.00  0.00           C
ATOM   9819  C28 POPE  135     125.718  29.968  63.074  1.00  0.00           C
ATOM   9822  C29 POPE  135     125.628  30.078  64.584  1.00  0.00           C
ATOM   9824 0C21 POPE  135     124.628  29.588  65.344  1.00  0.00           C
ATOM   9826 1C21 POPE  135     123.438  28.808  64.834  1.00  0.00           C
ATOM   9829 2C21 POPE  135     122.208  29.688  64.564  1.00  0.00           C
ATOM   9832 3C21 POPE  135     121.408  30.048  65.824  1.00  0.00           C
ATOM   9835 4C21 POPE  135     120.368  31.158  65.614  1.00  0.00           C
ATOM   9838 5C21 POPE  135     119.318  30.838  64.544  1.00  0.00           C
ATOM   9841 6C21 POPE  135     118.328  31.998  64.314  1.00  0.00           C
ATOM   9844 7C21 POPE  135     117.198  31.628  63.344  1.00  0.00           C
ATOM   9847 8C21 POPE  135     116.278  32.798  62.994  1.00  0.00           C
ATOM   9851  C33 POPE  135     131.954  31.138  57.653  1.00  0.00           C
ATOM   9854  C34 POPE  135     131.894  30.568  59.084  1.00  0.00           C
ATOM   9857  C35 POPE  135     132.654  31.388  60.134  1.00  0.00           C
ATOM   9860  C36 POPE  135     132.574  30.728  61.514  1.00  0.00           C
ATOM   9863  C37 POPE  135     133.414  31.438  62.594  1.00  0.00           C
ATOM   9866  C38 POPE  135     133.174  30.798  63.973  1.00  0.00           C
ATOM   9869  C39 POPE  135     134.094  31.298  65.083  1.00  0.00           C
ATOM   9872 0C31 POPE  135     133.724  30.698  66.444  1.00  0.00           C
ATOM   9875 1C31 POPE  135     134.884  30.708  67.454  1.00  0.00           C
ATOM   9878 2C31 POPE  135     134.504  30.068  68.804  1.00  0.00           C
ATOM   9881 3C31 POPE  135     135.644  29.298  69.483  1.00  0.00           C
ATOM   9884 4C31 POPE  135     136.944  30.088  69.664  1.00  0.00           C
ATOM   9887 5C31 POPE  135     138.024  29.278  70.394  1.00  0.00           C
ATOM   9890 6C31 POPE  135     139.354  30.028  70.524  1.00  0.00           C
ATOM   9894  NH3 POPE  136      76.638  98.818  53.784  1.00  0.00           N
ATOM   9898  C12 POPE  136      77.498 100.038  54.064  1.00  0.00           C
ATOM   9901  C11 POPE  136      76.648 101.308  54.164  1.00  0.00           C
ATOM   9904  P   POPE  136      76.588 103.768  54.834  1.00  0.00           P
ATOM   9905  O13 POPE  136      76.288 104.288  53.483  1.00  0.00           O
ATOM   9906  O14 POPE  136      75.398 103.548  55.704  1.00  0.00           O
ATOM   9907  O11 POPE  136      77.578 104.798  55.514  1.00  0.00           O
ATOM   9908  O12 POPE  136      77.398 102.408  54.724  1.00  0.00           O
ATOM   9909  C1  POPE  136      77.148 105.578  56.644  1.00  0.00           C
ATOM   9912  C2  POPE  136      77.488 104.868  57.974  1.00  0.00           C
ATOM   9914  O21 POPE  136      77.358 105.808  59.064  1.00  0.00           O
ATOM   9915  C21 POPE  136      77.218 105.218  60.254  1.00  0.00           C
ATOM   9916  O22 POPE  136      77.048 104.028  60.444  1.00  0.00           O
ATOM   9917  C22 POPE  136      77.358 106.288  61.333  1.00  0.00           C
ATOM   9920  C3  POPE  136      78.948 104.318  57.884  1.00  0.00           C
ATOM   9923  O31 POPE  136      79.578 104.198  59.184  1.00  0.00           O
ATOM   9924  C31 POPE  136      80.888 104.278  59.144  1.00  0.00           C
ATOM   9925  O32 POPE  136      81.578 104.268  58.144  1.00  0.00           O
ATOM   9926  C32 POPE  136      81.418 104.518  60.553  1.00  0.00           C
ATOM   9929  C23 POPE  136      77.918 105.718  62.653  1.00  0.00           C
ATOM   9932  C24 POPE  136      78.378 106.798  63.634  1.00  0.00           C
ATOM   9935  C25 POPE  136      77.248 107.558  64.354  1.00  0.00           C
ATOM   9938  C26 POPE  136      76.538 106.698  65.404  1.00  0.00           C
ATOM   9941  C27 POPE  136      75.488 107.468  66.214  1.00  0.00           C
ATOM   9944  C28 POPE  136      74.878 106.648  67.373  1.00  0.00           C
ATOM   9947  C29 POPE  136      75.778 106.318  68.534  1.00  0.00           C
ATOM   9949 0C21 POPE  136      76.358 107.158  69.414  1.00  0.00           C
ATOM   9951 1C21 POPE  136      76.348 108.668  69.444  1.00  0.00           C
ATOM   9954 2C21 POPE  136      75.188 109.348  70.204  1.00  0.00           C
ATOM   9957 3C21 POPE  136      73.858 109.298  69.454  1.00  0.00           C
ATOM   9960 4C21 POPE  136      72.908 110.438  69.814  1.00  0.00           C
ATOM   9963 5C21 POPE  136      72.398 110.398  71.263  1.00  0.00           C
ATOM   9966 6C21 POPE  136      71.298 111.438  71.494  1.00  0.00           C
ATOM   9969 7C21 POPE  136      70.658 111.318  72.884  1.00  0.00           C
ATOM   9972 8C21 POPE  136      69.338 112.088  73.004  1.00  0.00           C
ATOM   9976  C33 POPE  136      81.408 103.268  61.444  1.00  0.00           C
ATOM   9979  C34 POPE  136      81.808 103.628  62.874  1.00  0.00           C
ATOM   9982  C35 POPE  136      81.738 102.438  63.833  1.00  0.00           C
ATOM   9985  C36 POPE  136      81.978 102.878  65.274  1.00  0.00           C
ATOM   9988  C37 POPE  136      81.788 101.728  66.263  1.00  0.00           C
ATOM   9991  C38 POPE  136      81.548 102.198  67.704  1.00  0.00           C
ATOM   9994  C39 POPE  136      80.108 102.688  67.914  1.00  0.00           C
ATOM   9997 0C31 POPE  136      79.838 103.268  69.303  1.00  0.00           C
ATOM  10000 1C31 POPE  136      78.368 103.678  69.464  1.00  0.00           C
ATOM  10003 2C31 POPE  136      77.448 102.498  69.834  1.00  0.00           C
ATOM  10006 3C31 POPE  136      77.278 102.288  71.344  1.00  0.00           C
ATOM  10009 4C31 POPE  136      76.348 103.328  71.983  1.00  0.00           C
ATOM  10012 5C31 POPE  136      76.198 103.138  73.494  1.00  0.00           C
ATOM  10015 6C31 POPE  136      75.378 104.238  74.174  1.00  0.00           C
ATOM  10019  NH3 POPE  137      11.488  20.318  49.314  1.00  0.00           N
ATOM  10023  C12 POPE  137      12.838  20.388  48.643  1.00  0.00           C
ATOM  10026  C11 POPE  137      13.748  19.208  49.054  1.00  0.00           C
ATOM  10029  P   POPE  137      13.338  16.648  48.284  1.00  0.00           P
ATOM  10030  O13 POPE  137      13.168  16.878  46.824  1.00  0.00           O
ATOM  10031  O14 POPE  137      14.588  15.988  48.744  1.00  0.00           O
ATOM  10032  O11 POPE  137      12.098  15.818  48.774  1.00  0.00           O
ATOM  10033  O12 POPE  137      13.048  17.978  49.084  1.00  0.00           O
ATOM  10034  C1  POPE  137      11.498  16.058  50.054  1.00  0.00           C
ATOM  10037  C2  POPE  137      11.088  14.698  50.684  1.00  0.00           C
ATOM  10039  O21 POPE  137       9.998  14.758  51.624  1.00  0.00           O
ATOM  10040  C21 POPE  137       9.918  15.708  52.524  1.00  0.00           C
ATOM  10041  O22 POPE  137      10.588  16.728  52.573  1.00  0.00           O
ATOM  10042  C22 POPE  137       8.908  15.258  53.573  1.00  0.00           C
ATOM  10045  C3  POPE  137      12.338  13.988  51.284  1.00  0.00           C
ATOM  10048  O31 POPE  137      12.008  12.858  52.134  1.00  0.00           O
ATOM  10049  C31 POPE  137      11.908  13.148  53.424  1.00  0.00           C
ATOM  10050  O32 POPE  137      12.198  14.208  53.954  1.00  0.00           O
ATOM  10051  C32 POPE  137      11.328  11.938  54.154  1.00  0.00           C
ATOM  10054  C23 POPE  137       9.158  15.948  54.924  1.00  0.00           C
ATOM  10057  C24 POPE  137       8.328  15.348  56.053  1.00  0.00           C
ATOM  10060  C25 POPE  137       8.448  16.148  57.364  1.00  0.00           C
ATOM  10063  C26 POPE  137       7.778  17.518  57.274  1.00  0.00           C
ATOM  10066  C27 POPE  137       7.638  18.218  58.634  1.00  0.00           C
ATOM  10069  C28 POPE  137       6.178  18.498  59.054  1.00  0.00           C
ATOM  10072  C29 POPE  137       5.338  17.258  59.224  1.00  0.00           C
ATOM  10074 0C21 POPE  137       4.088  17.218  59.724  1.00  0.00           C
ATOM  10076 1C21 POPE  137       3.318  18.408  60.234  1.00  0.00           C
ATOM  10079 2C21 POPE  137       2.718  18.258  61.654  1.00  0.00           C
ATOM  10082 3C21 POPE  137       3.398  17.238  62.573  1.00  0.00           C
ATOM  10085 4C21 POPE  137       2.848  17.288  64.014  1.00  0.00           C
ATOM  10088 5C21 POPE  137       3.388  16.168  64.914  1.00  0.00           C
ATOM  10091 6C21 POPE  137       4.918  16.098  64.934  1.00  0.00           C
ATOM  10094 7C21 POPE  137       5.458  15.158  66.013  1.00  0.00           C
ATOM  10097 8C21 POPE  137       6.988  15.098  66.064  1.00  0.00           C
ATOM  10101  C33 POPE  137      12.378  11.138  54.943  1.00  0.00           C
ATOM  10104  C34 POPE  137      11.708   9.938  55.614  1.00  0.00           C
ATOM  10107  C35 POPE  137      12.588   9.188  56.624  1.00  0.00           C
ATOM  10110  C36 POPE  137      11.758   8.108  57.334  1.00  0.00           C
ATOM  10113  C37 POPE  137      12.408   7.518  58.594  1.00  0.00           C
ATOM  10116  C38 POPE  137      11.318   7.108  59.584  1.00  0.00           C
ATOM  10119  C39 POPE  137      11.828   6.508  60.904  1.00  0.00           C
ATOM  10122 0C31 POPE  137      10.668   6.388  61.894  1.00  0.00           C
ATOM  10125 1C31 POPE  137      11.048   5.788  63.254  1.00  0.00           C
ATOM  10128 2C31 POPE  137       9.788   5.352  64.014  1.00  0.00           C
ATOM  10131 3C31 POPE  137       9.978   5.092  65.514  1.00  0.00           C
ATOM  10134 4C31 POPE  137      10.998   3.982  65.824  1.00  0.00           C
ATOM  10137 5C31 POPE  137      12.168   4.502  66.664  1.00  0.00           C
ATOM  10140 6C31 POPE  137      13.228   3.432  66.934  1.00  0.00           C
ATOM  10144  NH3 POPE  138      80.738  75.778  56.164  1.00  0.00           N
ATOM  10148  C12 POPE  138      81.528  76.738  57.024  1.00  0.00           C
ATOM  10151  C11 POPE  138      80.958  78.168  56.964  1.00  0.00           C
ATOM  10154  P   POPE  138      81.368  80.598  57.723  1.00  0.00           P
ATOM  10155  O13 POPE  138      81.818  81.138  56.403  1.00  0.00           O
ATOM  10156  O14 POPE  138      79.938  80.708  58.074  1.00  0.00           O
ATOM  10157  O11 POPE  138      82.288  81.298  58.794  1.00  0.00           O
ATOM  10158  O12 POPE  138      81.748  79.048  57.783  1.00  0.00           O
ATOM  10159  C1  POPE  138      82.368  80.968  60.174  1.00  0.00           C
ATOM  10162  C2  POPE  138      83.648  81.598  60.803  1.00  0.00           C
ATOM  10164  O21 POPE  138      83.438  82.018  62.164  1.00  0.00           O
ATOM  10165  C21 POPE  138      83.578  81.088  63.084  1.00  0.00           C
ATOM  10166  O22 POPE  138      83.568  79.888  62.894  1.00  0.00           O
ATOM  10167  C22 POPE  138      83.718  81.768  64.444  1.00  0.00           C
ATOM  10170  C3  POPE  138      84.058  82.868  59.984  1.00  0.00           C
ATOM  10173  O31 POPE  138      85.018  83.698  60.654  1.00  0.00           O
ATOM  10174  C31 POPE  138      84.688  84.698  61.494  1.00  0.00           C
ATOM  10175  O32 POPE  138      85.498  85.288  62.184  1.00  0.00           O
ATOM  10176  C32 POPE  138      83.218  85.108  61.454  1.00  0.00           C
ATOM  10179  C23 POPE  138      84.538  80.948  65.474  1.00  0.00           C
ATOM  10182  C24 POPE  138      85.088  81.878  66.564  1.00  0.00           C
ATOM  10185  C25 POPE  138      85.708  81.178  67.783  1.00  0.00           C
ATOM  10188  C26 POPE  138      84.648  80.588  68.734  1.00  0.00           C
ATOM  10191  C27 POPE  138      85.158  80.488  70.184  1.00  0.00           C
ATOM  10194  C28 POPE  138      84.038  80.028  71.134  1.00  0.00           C
ATOM  10197  C29 POPE  138      84.408  80.168  72.583  1.00  0.00           C
ATOM  10199 0C21 POPE  138      83.708  80.838  73.524  1.00  0.00           C
ATOM  10201 1C21 POPE  138      82.388  81.538  73.314  1.00  0.00           C
ATOM  10204 2C21 POPE  138      81.408  81.488  74.504  1.00  0.00           C
ATOM  10207 3C21 POPE  138      81.828  82.358  75.713  1.00  0.00           C
ATOM  10210 4C21 POPE  138      80.778  82.338  76.834  1.00  0.00           C
ATOM  10213 5C21 POPE  138      79.518  83.158  76.514  1.00  0.00           C
ATOM  10216 6C21 POPE  138      78.288  82.698  77.323  1.00  0.00           C
ATOM  10219 7C21 POPE  138      77.018  83.458  76.924  1.00  0.00           C
ATOM  10222 8C21 POPE  138      75.768  82.908  77.614  1.00  0.00           C
ATOM  10226  C33 POPE  138      82.888  86.258  62.443  1.00  0.00           C
ATOM  10229  C34 POPE  138      81.408  86.648  62.354  1.00  0.00           C
ATOM  10232  C35 POPE  138      80.738  87.018  63.693  1.00  0.00           C
ATOM  10235  C36 POPE  138      80.808  85.898  64.744  1.00  0.00           C
ATOM  10238  C37 POPE  138      79.828  86.098  65.914  1.00  0.00           C
ATOM  10241  C38 POPE  138      79.808  84.908  66.894  1.00  0.00           C
ATOM  10244  C39 POPE  138      81.088  84.778  67.723  1.00  0.00           C
ATOM  10247 0C31 POPE  138      81.078  83.588  68.704  1.00  0.00           C
ATOM  10250 1C31 POPE  138      81.738  83.928  70.044  1.00  0.00           C
ATOM  10253 2C31 POPE  138      80.798  84.708  70.983  1.00  0.00           C
ATOM  10256 3C31 POPE  138      81.498  85.318  72.193  1.00  0.00           C
ATOM  10259 4C31 POPE  138      80.508  85.928  73.193  1.00  0.00           C
ATOM  10262 5C31 POPE  138      81.198  86.548  74.414  1.00  0.00           C
ATOM  10265 6C31 POPE  138      80.198  87.188  75.363  1.00  0.00           C
ATOM  10269  NH3 POPE  139      36.698  78.588  52.853  1.00  0.00           N
ATOM  10273  C12 POPE  139      36.608  77.098  53.014  1.00  0.00           C
ATOM  10276  C11 POPE  139      37.398  76.688  54.274  1.00  0.00           C
ATOM  10279  P   POPE  139      37.708  74.808  56.013  1.00  0.00           P
ATOM  10280  O13 POPE  139      37.578  73.328  56.064  1.00  0.00           O
ATOM  10281  O14 POPE  139      39.008  75.388  56.393  1.00  0.00           O
ATOM  10282  O11 POPE  139      36.618  75.518  56.944  1.00  0.00           O
ATOM  10283  O12 POPE  139      37.298  75.288  54.544  1.00  0.00           O
ATOM  10284  C1  POPE  139      36.458  75.028  58.284  1.00  0.00           C
ATOM  10287  C2  POPE  139      36.728  76.098  59.384  1.00  0.00           C
ATOM  10289  O21 POPE  139      35.598  76.268  60.254  1.00  0.00           O
ATOM  10290  C21 POPE  139      34.528  76.858  59.774  1.00  0.00           C
ATOM  10291  O22 POPE  139      34.268  77.108  58.614  1.00  0.00           O
ATOM  10292  C22 POPE  139      33.628  77.338  60.924  1.00  0.00           C
ATOM  10295  C3  POPE  139      37.308  77.458  58.864  1.00  0.00           C
ATOM  10298  O31 POPE  139      37.338  78.468  59.893  1.00  0.00           O
ATOM  10299  C31 POPE  139      38.258  78.298  60.834  1.00  0.00           C
ATOM  10300  O32 POPE  139      39.088  77.418  60.894  1.00  0.00           O
ATOM  10301  C32 POPE  139      38.028  79.328  61.944  1.00  0.00           C
ATOM  10304  C23 POPE  139      33.778  76.598  62.274  1.00  0.00           C
ATOM  10307  C24 POPE  139      32.658  76.938  63.264  1.00  0.00           C
ATOM  10310  C25 POPE  139      32.788  78.288  64.004  1.00  0.00           C
ATOM  10313  C26 POPE  139      31.568  78.638  64.873  1.00  0.00           C
ATOM  10316  C27 POPE  139      31.758  79.918  65.694  1.00  0.00           C
ATOM  10319  C28 POPE  139      30.468  80.438  66.364  1.00  0.00           C
ATOM  10322  C29 POPE  139      29.808  79.468  67.323  1.00  0.00           C
ATOM  10324 0C21 POPE  139      28.478  79.338  67.504  1.00  0.00           C
ATOM  10326 1C21 POPE  139      27.398  80.118  66.803  1.00  0.00           C
ATOM  10329 2C21 POPE  139      25.958  79.668  67.144  1.00  0.00           C
ATOM  10332 3C21 POPE  139      24.918  80.398  66.274  1.00  0.00           C
ATOM  10335 4C21 POPE  139      23.538  79.738  66.214  1.00  0.00           C
ATOM  10338 5C21 POPE  139      22.528  80.578  65.404  1.00  0.00           C
ATOM  10341 6C21 POPE  139      21.168  79.898  65.204  1.00  0.00           C
ATOM  10344 7C21 POPE  139      20.218  80.718  64.334  1.00  0.00           C
ATOM  10347 8C21 POPE  139      18.818  80.108  64.184  1.00  0.00           C
ATOM  10351  C33 POPE  139      38.778  80.658  61.733  1.00  0.00           C
ATOM  10354  C34 POPE  139      38.708  81.618  62.934  1.00  0.00           C
ATOM  10357  C35 POPE  139      39.108  80.968  64.274  1.00  0.00           C
ATOM  10360  C36 POPE  139      39.258  82.008  65.394  1.00  0.00           C
ATOM  10363  C37 POPE  139      39.538  81.388  66.764  1.00  0.00           C
ATOM  10366  C38 POPE  139      39.678  82.438  67.884  1.00  0.00           C
ATOM  10369  C39 POPE  139      38.378  83.188  68.184  1.00  0.00           C
ATOM  10372 0C31 POPE  139      38.548  84.288  69.233  1.00  0.00           C
ATOM  10375 1C31 POPE  139      37.278  85.148  69.364  1.00  0.00           C
ATOM  10378 2C31 POPE  139      37.458  86.348  70.304  1.00  0.00           C
ATOM  10381 3C31 POPE  139      36.218  87.248  70.314  1.00  0.00           C
ATOM  10384 4C31 POPE  139      36.358  88.458  71.244  1.00  0.00           C
ATOM  10387 5C31 POPE  139      35.178  89.418  71.143  1.00  0.00           C
ATOM  10390 6C31 POPE  139      35.258  90.588  72.134  1.00  0.00           C
ATOM  10394  NH3 POPE  140      61.318  20.768  90.884  1.00  0.00           N
ATOM  10398  C12 POPE  140      61.398  19.678  91.924  1.00  0.00           C
ATOM  10401  C11 POPE  140      60.748  18.368  91.454  1.00  0.00           C
ATOM  10404  P   POPE  140      59.108  17.318  93.263  1.00  0.00           P
ATOM  10405  O13 POPE  140      59.048  15.998  93.924  1.00  0.00           O
ATOM  10406  O14 POPE  140      58.838  18.518  94.084  1.00  0.00           O
ATOM  10407  O11 POPE  140      58.118  17.298  92.004  1.00  0.00           O
ATOM  10408  O12 POPE  140      60.528  17.488  92.553  1.00  0.00           O
ATOM  10409  C1  POPE  140      58.328  16.178  91.123  1.00  0.00           C
ATOM  10412  C2  POPE  140      57.528  16.318  89.814  1.00  0.00           C
ATOM  10414  O21 POPE  140      58.348  15.738  88.774  1.00  0.00           O
ATOM  10415  C21 POPE  140      57.788  14.838  87.994  1.00  0.00           C
ATOM  10416  O22 POPE  140      56.608  14.548  87.964  1.00  0.00           O
ATOM  10417  C22 POPE  140      58.908  14.168  87.174  1.00  0.00           C
ATOM  10420  C3  POPE  140      57.248  17.798  89.474  1.00  0.00           C
ATOM  10423  O31 POPE  140      56.518  17.908  88.224  1.00  0.00           O
ATOM  10424  C31 POPE  140      55.298  18.438  88.304  1.00  0.00           C
ATOM  10425  O32 POPE  140      54.748  18.818  89.314  1.00  0.00           O
ATOM  10426  C32 POPE  140      54.698  18.488  86.903  1.00  0.00           C
ATOM  10429  C23 POPE  140      58.438  13.298  85.994  1.00  0.00           C
ATOM  10432  C24 POPE  140      58.108  14.138  84.754  1.00  0.00           C
ATOM  10435  C25 POPE  140      57.558  13.308  83.584  1.00  0.00           C
ATOM  10438  C26 POPE  140      58.628  12.778  82.614  1.00  0.00           C
ATOM  10441  C27 POPE  140      57.978  11.898  81.534  1.00  0.00           C
ATOM  10444  C28 POPE  140      58.968  11.248  80.544  1.00  0.00           C
ATOM  10447  C29 POPE  140      59.538  12.258  79.583  1.00  0.00           C
ATOM  10449 0C21 POPE  140      60.578  12.048  78.744  1.00  0.00           C
ATOM  10451 1C21 POPE  140      61.378  10.778  78.623  1.00  0.00           C
ATOM  10454 2C21 POPE  140      62.888  11.068  78.733  1.00  0.00           C
ATOM  10457 3C21 POPE  140      63.348  11.528  80.123  1.00  0.00           C
ATOM  10460 4C21 POPE  140      64.838  11.888  80.094  1.00  0.00           C
ATOM  10463 5C21 POPE  140      65.478  12.108  81.473  1.00  0.00           C
ATOM  10466 6C21 POPE  140      65.318  13.518  82.064  1.00  0.00           C
ATOM  10469 7C21 POPE  140      66.318  13.758  83.213  1.00  0.00           C
ATOM  10472 8C21 POPE  140      66.358  15.198  83.713  1.00  0.00           C
ATOM  10476  C33 POPE  140      55.278  19.648  86.073  1.00  0.00           C
ATOM  10479  C34 POPE  140      55.158  19.428  84.554  1.00  0.00           C
ATOM  10482  C35 POPE  140      56.108  18.348  84.014  1.00  0.00           C
ATOM  10485  C36 POPE  140      55.808  17.978  82.553  1.00  0.00           C
ATOM  10488  C37 POPE  140      56.858  17.028  81.963  1.00  0.00           C
ATOM  10491  C38 POPE  140      56.448  16.478  80.604  1.00  0.00           C
ATOM  10494  C39 POPE  140      57.618  15.898  79.803  1.00  0.00           C
ATOM  10497 0C31 POPE  140      57.148  15.298  78.473  1.00  0.00           C
ATOM  10500 1C31 POPE  140      58.228  15.238  77.404  1.00  0.00           C
ATOM  10503 2C31 POPE  140      57.658  14.708  76.084  1.00  0.00           C
ATOM  10506 3C31 POPE  140      58.678  14.608  74.954  1.00  0.00           C
ATOM  10509 4C31 POPE  140      59.678  13.458  75.153  1.00  0.00           C
ATOM  10512 5C31 POPE  140      60.398  13.078  73.864  1.00  0.00           C
ATOM  10515 6C31 POPE  140      61.358  11.908  74.043  1.00  0.00           C
ATOM  10519  NH3 POPE  141      26.528   8.708  96.584  1.00  0.00           N
ATOM  10523  C12 POPE  141      25.648   7.748  95.854  1.00  0.00           C
ATOM  10526  C11 POPE  141      24.188   7.948  96.274  1.00  0.00           C
ATOM  10529  P   POPE  141      22.278   9.648  96.314  1.00  0.00           P
ATOM  10530  O13 POPE  141      22.038  11.098  96.333  1.00  0.00           O
ATOM  10531  O14 POPE  141      21.778   8.898  97.504  1.00  0.00           O
ATOM  10532  O11 POPE  141      21.738   8.998  94.994  1.00  0.00           O
ATOM  10533  O12 POPE  141      23.818   9.338  96.224  1.00  0.00           O
ATOM  10534  C1  POPE  141      21.088   9.778  93.983  1.00  0.00           C
ATOM  10537  C2  POPE  141      22.068  10.538  93.034  1.00  0.00           C
ATOM  10539  O21 POPE  141      21.648  10.378  91.674  1.00  0.00           O
ATOM  10540  C21 POPE  141      20.808  11.278  91.213  1.00  0.00           C
ATOM  10541  O22 POPE  141      20.008  11.928  91.854  1.00  0.00           O
ATOM  10542  C22 POPE  141      21.168  11.458  89.744  1.00  0.00           C
ATOM  10545  C3  POPE  141      23.538  10.038  93.123  1.00  0.00           C
ATOM  10548  O31 POPE  141      24.258  10.298  91.893  1.00  0.00           O
ATOM  10549  C31 POPE  141      25.518   9.888  91.924  1.00  0.00           C
ATOM  10550  O32 POPE  141      26.128   9.538  92.924  1.00  0.00           O
ATOM  10551  C32 POPE  141      26.048   9.868  90.483  1.00  0.00           C
ATOM  10554  C23 POPE  141      20.578  12.738  89.113  1.00  0.00           C
ATOM  10557  C24 POPE  141      20.998  12.928  87.653  1.00  0.00           C
ATOM  10560  C25 POPE  141      22.428  13.458  87.513  1.00  0.00           C
ATOM  10563  C26 POPE  141      22.878  13.618  86.064  1.00  0.00           C
ATOM  10566  C27 POPE  141      24.408  13.618  85.933  1.00  0.00           C
ATOM  10569  C28 POPE  141      24.928  14.088  84.564  1.00  0.00           C
ATOM  10572  C29 POPE  141      24.708  13.128  83.424  1.00  0.00           C
ATOM  10574 0C21 POPE  141      24.728  13.498  82.134  1.00  0.00           C
ATOM  10576 1C21 POPE  141      25.008  14.908  81.674  1.00  0.00           C
ATOM  10579 2C21 POPE  141      25.278  15.088  80.164  1.00  0.00           C
ATOM  10582 3C21 POPE  141      25.188  16.578  79.774  1.00  0.00           C
ATOM  10585 4C21 POPE  141      25.398  16.838  78.283  1.00  0.00           C
ATOM  10588 5C21 POPE  141      25.238  18.318  77.894  1.00  0.00           C
ATOM  10591 6C21 POPE  141      23.838  18.878  78.204  1.00  0.00           C
ATOM  10594 7C21 POPE  141      23.578  20.268  77.603  1.00  0.00           C
ATOM  10597 8C21 POPE  141      22.218  20.848  77.994  1.00  0.00           C
ATOM  10601  C33 POPE  141      27.318   9.028  90.274  1.00  0.00           C
ATOM  10604  C34 POPE  141      27.268   8.258  88.944  1.00  0.00           C
ATOM  10607  C35 POPE  141      27.058   9.158  87.723  1.00  0.00           C
ATOM  10610  C36 POPE  141      27.718   8.558  86.483  1.00  0.00           C
ATOM  10613  C37 POPE  141      27.378   9.278  85.174  1.00  0.00           C
ATOM  10616  C38 POPE  141      28.308   8.808  84.054  1.00  0.00           C
ATOM  10619  C39 POPE  141      27.708   8.948  82.644  1.00  0.00           C
ATOM  10622 0C31 POPE  141      27.518  10.398  82.194  1.00  0.00           C
ATOM  10625 1C31 POPE  141      27.028  10.488  80.744  1.00  0.00           C
ATOM  10628 2C31 POPE  141      27.388  11.818  80.094  1.00  0.00           C
ATOM  10631 3C31 POPE  141      26.888  11.938  78.654  1.00  0.00           C
ATOM  10634 4C31 POPE  141      27.808  12.838  77.824  1.00  0.00           C
ATOM  10637 5C31 POPE  141      27.288  13.088  76.403  1.00  0.00           C
ATOM  10640 6C31 POPE  141      28.258  13.938  75.584  1.00  0.00           C
ATOM  10644  NH3 POPE  142      45.678  41.268  96.053  1.00  0.00           N
ATOM  10648  C12 POPE  142      44.718  41.918  95.094  1.00  0.00           C
ATOM  10651  C11 POPE  142      43.468  42.378  95.854  1.00  0.00           C
ATOM  10654  P   POPE  142      41.258  43.678  95.634  1.00  0.00           P
ATOM  10655  O13 POPE  142      41.228  43.308  97.064  1.00  0.00           O
ATOM  10656  O14 POPE  142      41.128  45.108  95.293  1.00  0.00           O
ATOM  10657  O11 POPE  142      40.048  42.878  95.013  1.00  0.00           O
ATOM  10658  O12 POPE  142      42.548  43.028  94.974  1.00  0.00           O
ATOM  10659  C1  POPE  142      39.758  42.808  93.623  1.00  0.00           C
ATOM  10662  C2  POPE  142      40.588  41.718  92.894  1.00  0.00           C
ATOM  10664  O21 POPE  142      40.008  41.458  91.594  1.00  0.00           O
ATOM  10665  C21 POPE  142      40.438  42.318  90.684  1.00  0.00           C
ATOM  10666  O22 POPE  142      41.168  43.258  90.914  1.00  0.00           O
ATOM  10667  C22 POPE  142      39.948  41.908  89.294  1.00  0.00           C
ATOM  10670  C3  POPE  142      40.678  40.388  93.684  1.00  0.00           C
ATOM  10673  O31 POPE  142      41.708  39.548  93.134  1.00  0.00           O
ATOM  10674  C31 POPE  142      41.518  39.038  91.914  1.00  0.00           C
ATOM  10675  O32 POPE  142      42.328  39.108  91.014  1.00  0.00           O
ATOM  10676  C32 POPE  142      40.198  38.268  91.834  1.00  0.00           C
ATOM  10679  C23 POPE  142      40.778  42.548  88.164  1.00  0.00           C
ATOM  10682  C24 POPE  142      39.968  42.718  86.873  1.00  0.00           C
ATOM  10685  C25 POPE  142      40.738  43.518  85.814  1.00  0.00           C
ATOM  10688  C26 POPE  142      39.858  43.948  84.634  1.00  0.00           C
ATOM  10691  C27 POPE  142      40.618  44.868  83.664  1.00  0.00           C
ATOM  10694  C28 POPE  142      39.738  45.428  82.544  1.00  0.00           C
ATOM  10697  C29 POPE  142      38.668  46.358  83.073  1.00  0.00           C
ATOM  10699 0C21 POPE  142      38.668  47.698  82.983  1.00  0.00           C
ATOM  10701 1C21 POPE  142      39.748  48.538  82.344  1.00  0.00           C
ATOM  10704 2C21 POPE  142      39.458  48.818  80.854  1.00  0.00           C
ATOM  10707 3C21 POPE  142      38.158  49.608  80.643  1.00  0.00           C
ATOM  10710 4C21 POPE  142      38.048  50.218  79.244  1.00  0.00           C
ATOM  10713 5C21 POPE  142      36.998  51.328  79.124  1.00  0.00           C
ATOM  10716 6C21 POPE  142      37.228  52.488  80.114  1.00  0.00           C
ATOM  10719 7C21 POPE  142      36.528  53.788  79.714  1.00  0.00           C
ATOM  10722 8C21 POPE  142      36.768  54.908  80.734  1.00  0.00           C
ATOM  10726  C33 POPE  142      40.158  37.248  90.674  1.00  0.00           C
ATOM  10729  C34 POPE  142      38.918  36.358  90.763  1.00  0.00           C
ATOM  10732  C35 POPE  142      38.708  35.438  89.543  1.00  0.00           C
ATOM  10735  C36 POPE  142      37.458  34.588  89.774  1.00  0.00           C
ATOM  10738  C37 POPE  142      36.998  33.778  88.564  1.00  0.00           C
ATOM  10741  C38 POPE  142      35.618  33.168  88.844  1.00  0.00           C
ATOM  10744  C39 POPE  142      35.128  32.178  87.774  1.00  0.00           C
ATOM  10747 0C31 POPE  142      36.038  30.948  87.684  1.00  0.00           C
ATOM  10750 1C31 POPE  142      35.318  29.688  87.194  1.00  0.00           C
ATOM  10753 2C31 POPE  142      36.168  28.418  87.384  1.00  0.00           C
ATOM  10756 3C31 POPE  142      36.248  27.968  88.853  1.00  0.00           C
ATOM  10759 4C31 POPE  142      36.968  26.628  89.054  1.00  0.00           C
ATOM  10762 5C31 POPE  142      36.968  26.198  90.534  1.00  0.00           C
ATOM  10765 6C31 POPE  142      37.758  24.908  90.793  1.00  0.00           C
ATOM  10769  NH3 POPE  143      77.678  60.928  61.333  1.00  0.00           N
ATOM  10773  C12 POPE  143      76.938  60.318  60.174  1.00  0.00           C
ATOM  10776  C11 POPE  143      77.048  58.788  60.134  1.00  0.00           C
ATOM  10779  P   POPE  143      79.048  57.558  61.234  1.00  0.00           P
ATOM  10780  O13 POPE  143      78.178  56.448  61.664  1.00  0.00           O
ATOM  10781  O14 POPE  143      80.478  57.248  61.013  1.00  0.00           O
ATOM  10782  O11 POPE  143      78.968  58.698  62.323  1.00  0.00           O
ATOM  10783  O12 POPE  143      78.408  58.358  60.034  1.00  0.00           O
ATOM  10784  C1  POPE  143      79.868  58.638  63.443  1.00  0.00           C
ATOM  10787  C2  POPE  143      80.388  60.038  63.844  1.00  0.00           C
ATOM  10789  O21 POPE  143      79.338  60.988  64.044  1.00  0.00           O
ATOM  10790  C21 POPE  143      78.348  60.858  64.954  1.00  0.00           C
ATOM  10791  O22 POPE  143      77.398  61.628  64.984  1.00  0.00           O
ATOM  10792  C22 POPE  143      78.478  59.718  65.974  1.00  0.00           C
ATOM  10795  C3  POPE  143      81.368  60.578  62.754  1.00  0.00           C
ATOM  10798  O31 POPE  143      82.568  61.158  63.303  1.00  0.00           O
ATOM  10799  C31 POPE  143      83.708  60.448  63.254  1.00  0.00           C
ATOM  10800  O32 POPE  143      84.808  60.928  63.064  1.00  0.00           O
ATOM  10801  C32 POPE  143      83.508  58.978  63.664  1.00  0.00           C
ATOM  10804  C23 POPE  143      77.888  60.048  67.364  1.00  0.00           C
ATOM  10807  C24 POPE  143      77.638  58.798  68.214  1.00  0.00           C
ATOM  10810  C25 POPE  143      77.428  59.088  69.714  1.00  0.00           C
ATOM  10813  C26 POPE  143      78.738  59.418  70.454  1.00  0.00           C
ATOM  10816  C27 POPE  143      78.518  59.828  71.914  1.00  0.00           C
ATOM  10819  C28 POPE  143      79.698  60.598  72.524  1.00  0.00           C
ATOM  10822  C29 POPE  143      79.758  62.038  72.074  1.00  0.00           C
ATOM  10824 0C21 POPE  143      79.048  63.058  72.583  1.00  0.00           C
ATOM  10826 1C21 POPE  143      78.078  62.948  73.724  1.00  0.00           C
ATOM  10829 2C21 POPE  143      78.568  63.748  74.934  1.00  0.00           C
ATOM  10832 3C21 POPE  143      77.728  63.438  76.164  1.00  0.00           C
ATOM  10835 4C21 POPE  143      77.918  64.468  77.284  1.00  0.00           C
ATOM  10838 5C21 POPE  143      76.868  64.288  78.394  1.00  0.00           C
ATOM  10841 6C21 POPE  143      76.898  65.418  79.424  1.00  0.00           C
ATOM  10844 7C21 POPE  143      75.718  65.318  80.394  1.00  0.00           C
ATOM  10847 8C21 POPE  143      75.728  66.388  81.493  1.00  0.00           C
ATOM  10851  C33 POPE  143      84.868  58.258  63.774  1.00  0.00           C
ATOM  10854  C34 POPE  143      84.828  56.948  64.574  1.00  0.00           C
ATOM  10857  C35 POPE  143      84.638  57.168  66.073  1.00  0.00           C
ATOM  10860  C36 POPE  143      85.058  55.938  66.874  1.00  0.00           C
ATOM  10863  C37 POPE  143      85.068  56.168  68.394  1.00  0.00           C
ATOM  10866  C38 POPE  143      85.968  55.158  69.124  1.00  0.00           C
ATOM  10869  C39 POPE  143      85.438  53.718  69.103  1.00  0.00           C
ATOM  10872 0C31 POPE  143      84.458  53.428  70.254  1.00  0.00           C
ATOM  10875 1C31 POPE  143      84.108  51.938  70.353  1.00  0.00           C
ATOM  10878 2C31 POPE  143      83.568  51.548  71.733  1.00  0.00           C
ATOM  10881 3C31 POPE  143      83.278  50.048  71.854  1.00  0.00           C
ATOM  10884 4C31 POPE  143      83.098  49.608  73.314  1.00  0.00           C
ATOM  10887 5C31 POPE  143      82.868  48.098  73.464  1.00  0.00           C
ATOM  10890 6C31 POPE  143      82.818  47.638  74.924  1.00  0.00           C
ATOM  10894  NH3 POPE  144      78.288  57.588  98.293  1.00  0.00           N
ATOM  10898  C12 POPE  144      76.908  57.148  97.863  1.00  0.00           C
ATOM  10901  C11 POPE  144      75.838  57.318  98.973  1.00  0.00           C
ATOM  10904  P   POPE  144      73.378  56.268  99.024  1.00  0.00           P
ATOM  10905  O13 POPE  144      73.918  55.048  99.653  1.00  0.00           O
ATOM  10906  O14 POPE  144      72.418  57.088  99.793  1.00  0.00           O
ATOM  10907  O11 POPE  144      72.638  55.848  97.704  1.00  0.00           O
ATOM  10908  O12 POPE  144      74.518  57.198  98.444  1.00  0.00           O
ATOM  10909  C1  POPE  144      72.078  56.818  96.823  1.00  0.00           C
ATOM  10912  C2  POPE  144      73.118  57.218  95.754  1.00  0.00           C
ATOM  10914  O21 POPE  144      72.438  57.848  94.653  1.00  0.00           O
ATOM  10915  C21 POPE  144      71.738  57.088  93.824  1.00  0.00           C
ATOM  10916  O22 POPE  144      71.558  55.888  93.903  1.00  0.00           O
ATOM  10917  C22 POPE  144      71.058  58.008  92.834  1.00  0.00           C
ATOM  10920  C3  POPE  144      74.008  55.998  95.363  1.00  0.00           C
ATOM  10923  O31 POPE  144      74.628  56.188  94.074  1.00  0.00           O
ATOM  10924  C31 POPE  144      75.278  55.118  93.654  1.00  0.00           C
ATOM  10925  O32 POPE  144      75.518  54.118  94.323  1.00  0.00           O
ATOM  10926  C32 POPE  144      75.468  55.258  92.153  1.00  0.00           C
ATOM  10929  C23 POPE  144      71.108  57.508  91.373  1.00  0.00           C
ATOM  10932  C24 POPE  144      70.268  58.408  90.464  1.00  0.00           C
ATOM  10935  C25 POPE  144      70.268  57.998  88.993  1.00  0.00           C
ATOM  10938  C26 POPE  144      71.598  58.238  88.283  1.00  0.00           C
ATOM  10941  C27 POPE  144      71.538  57.728  86.844  1.00  0.00           C
ATOM  10944  C28 POPE  144      72.768  58.128  86.004  1.00  0.00           C
ATOM  10947  C29 POPE  144      72.398  59.238  85.064  1.00  0.00           C
ATOM  10949 0C21 POPE  144      72.548  59.238  83.724  1.00  0.00           C
ATOM  10951 1C21 POPE  144      73.218  58.158  82.904  1.00  0.00           C
ATOM  10954 2C21 POPE  144      72.218  57.248  82.174  1.00  0.00           C
ATOM  10957 3C21 POPE  144      71.378  57.978  81.113  1.00  0.00           C
ATOM  10960 4C21 POPE  144      71.338  57.228  79.774  1.00  0.00           C
ATOM  10963 5C21 POPE  144      70.438  57.878  78.724  1.00  0.00           C
ATOM  10966 6C21 POPE  144      70.498  57.128  77.384  1.00  0.00           C
ATOM  10969 7C21 POPE  144      69.538  57.678  76.324  1.00  0.00           C
ATOM  10972 8C21 POPE  144      69.578  56.888  75.024  1.00  0.00           C
ATOM  10976  C33 POPE  144      74.448  54.348  91.434  1.00  0.00           C
ATOM  10979  C34 POPE  144      73.988  54.878  90.074  1.00  0.00           C
ATOM  10982  C35 POPE  144      73.088  53.838  89.393  1.00  0.00           C
ATOM  10985  C36 POPE  144      72.068  54.408  88.403  1.00  0.00           C
ATOM  10988  C37 POPE  144      71.258  53.288  87.754  1.00  0.00           C
ATOM  10991  C38 POPE  144      70.018  53.758  86.974  1.00  0.00           C
ATOM  10994  C39 POPE  144      69.328  52.568  86.284  1.00  0.00           C
ATOM  10997 0C31 POPE  144      68.048  52.938  85.534  1.00  0.00           C
ATOM  11000 1C31 POPE  144      68.238  53.978  84.434  1.00  0.00           C
ATOM  11003 2C31 POPE  144      67.038  54.028  83.473  1.00  0.00           C
ATOM  11006 3C31 POPE  144      67.218  54.998  82.293  1.00  0.00           C
ATOM  11009 4C31 POPE  144      67.268  56.468  82.714  1.00  0.00           C
ATOM  11012 5C31 POPE  144      67.378  57.398  81.493  1.00  0.00           C
ATOM  11015 6C31 POPE  144      67.428  58.878  81.884  1.00  0.00           C
ATOM  11019  NH3 POPE  145     114.228  58.608  51.164  1.00  0.00           N
ATOM  11023  C12 POPE  145     113.818  59.928  51.754  1.00  0.00           C
ATOM  11026  C11 POPE  145     114.728  61.048  51.214  1.00  0.00           C
ATOM  11029  P   POPE  145     114.298  63.548  51.834  1.00  0.00           P
ATOM  11030  O13 POPE  145     115.768  63.638  51.854  1.00  0.00           O
ATOM  11031  O14 POPE  145     113.558  64.688  51.263  1.00  0.00           O
ATOM  11032  O11 POPE  145     113.828  63.218  53.314  1.00  0.00           O
ATOM  11033  O12 POPE  145     113.938  62.228  51.024  1.00  0.00           O
ATOM  11034  C1  POPE  145     114.428  63.888  54.444  1.00  0.00           C
ATOM  11037  C2  POPE  145     114.768  62.868  55.574  1.00  0.00           C
ATOM  11039  O21 POPE  145     115.628  63.388  56.614  1.00  0.00           O
ATOM  11040  C21 POPE  145     115.268  64.448  57.294  1.00  0.00           C
ATOM  11041  O22 POPE  145     114.238  65.088  57.193  1.00  0.00           O
ATOM  11042  C22 POPE  145     116.398  64.758  58.294  1.00  0.00           C
ATOM  11045  C3  POPE  145     115.518  61.628  54.984  1.00  0.00           C
ATOM  11048  O31 POPE  145     115.788  60.598  55.964  1.00  0.00           O
ATOM  11049  C31 POPE  145     114.728  59.868  56.284  1.00  0.00           C
ATOM  11050  O32 POPE  145     113.598  60.048  55.844  1.00  0.00           O
ATOM  11051  C32 POPE  145     115.078  58.718  57.233  1.00  0.00           C
ATOM  11054  C23 POPE  145     116.108  65.988  59.184  1.00  0.00           C
ATOM  11057  C24 POPE  145     115.098  65.758  60.324  1.00  0.00           C
ATOM  11060  C25 POPE  145     115.368  64.538  61.204  1.00  0.00           C
ATOM  11063  C26 POPE  145     115.018  64.788  62.674  1.00  0.00           C
ATOM  11066  C27 POPE  145     115.068  63.508  63.513  1.00  0.00           C
ATOM  11069  C28 POPE  145     115.048  63.748  65.034  1.00  0.00           C
ATOM  11072  C29 POPE  145     116.388  64.208  65.544  1.00  0.00           C
ATOM  11074 0C21 POPE  145     116.738  64.358  66.834  1.00  0.00           C
ATOM  11076 1C21 POPE  145     115.848  64.118  68.034  1.00  0.00           C
ATOM  11079 2C21 POPE  145     115.658  65.388  68.893  1.00  0.00           C
ATOM  11082 3C21 POPE  145     116.978  66.008  69.364  1.00  0.00           C
ATOM  11085 4C21 POPE  145     116.838  66.898  70.614  1.00  0.00           C
ATOM  11088 5C21 POPE  145     116.618  66.088  71.904  1.00  0.00           C
ATOM  11091 6C21 POPE  145     117.098  66.818  73.164  1.00  0.00           C
ATOM  11094 7C21 POPE  145     116.858  65.988  74.434  1.00  0.00           C
ATOM  11097 8C21 POPE  145     117.148  66.728  75.734  1.00  0.00           C
ATOM  11101  C33 POPE  145     116.338  58.918  58.104  1.00  0.00           C
ATOM  11104  C34 POPE  145     116.148  59.868  59.294  1.00  0.00           C
ATOM  11107  C35 POPE  145     115.268  59.268  60.394  1.00  0.00           C
ATOM  11110  C36 POPE  145     115.268  60.088  61.694  1.00  0.00           C
ATOM  11113  C37 POPE  145     114.648  59.298  62.853  1.00  0.00           C
ATOM  11116  C38 POPE  145     114.518  60.098  64.144  1.00  0.00           C
ATOM  11119  C39 POPE  145     114.108  59.208  65.324  1.00  0.00           C
ATOM  11122 0C31 POPE  145     113.798  60.008  66.594  1.00  0.00           C
ATOM  11125 1C31 POPE  145     113.538  59.078  67.783  1.00  0.00           C
ATOM  11128 2C31 POPE  145     113.158  59.798  69.074  1.00  0.00           C
ATOM  11131 3C31 POPE  145     114.178  60.838  69.534  1.00  0.00           C
ATOM  11134 4C31 POPE  145     114.228  60.978  71.053  1.00  0.00           C
ATOM  11137 5C31 POPE  145     115.168  62.088  71.524  1.00  0.00           C
ATOM  11140 6C31 POPE  145     115.478  61.998  73.024  1.00  0.00           C
ATOM  11144  NH3 POPE  146       8.258 127.958  93.594  1.00  0.00           N
ATOM  11148  C12 POPE  146       7.088 127.548  94.454  1.00  0.00           C
ATOM  11151  C11 POPE  146       6.258 126.418  93.814  1.00  0.00           C
ATOM  11154  P   POPE  146       6.488 124.058  92.793  1.00  0.00           P
ATOM  11155  O13 POPE  146       7.388 122.898  92.964  1.00  0.00           O
ATOM  11156  O14 POPE  146       5.048 123.908  93.073  1.00  0.00           O
ATOM  11157  O11 POPE  146       6.768 124.538  91.324  1.00  0.00           O
ATOM  11158  O12 POPE  146       7.088 125.278  93.564  1.00  0.00           O
ATOM  11159  C1  POPE  146       5.788 124.628  90.293  1.00  0.00           C
ATOM  11162  C2  POPE  146       6.008 125.898  89.434  1.00  0.00           C
ATOM  11164  O21 POPE  146       7.338 125.838  88.884  1.00  0.00           O
ATOM  11165  C21 POPE  146       7.548 126.488  87.754  1.00  0.00           C
ATOM  11166  O22 POPE  146       6.708 127.018  87.043  1.00  0.00           O
ATOM  11167  C22 POPE  146       9.068 126.528  87.574  1.00  0.00           C
ATOM  11170  C3  POPE  146       5.868 127.118  90.383  1.00  0.00           C
ATOM  11173  O31 POPE  146       5.748 128.378  89.704  1.00  0.00           O
ATOM  11174  C31 POPE  146       6.868 129.068  89.583  1.00  0.00           C
ATOM  11175  O32 POPE  146       7.958 128.708  89.994  1.00  0.00           O
ATOM  11176  C32 POPE  146       6.558 130.378  88.853  1.00  0.00           C
ATOM  11179  C23 POPE  146       9.558 127.298  86.324  1.00  0.00           C
ATOM  11182  C24 POPE  146       9.278 126.518  85.034  1.00  0.00           C
ATOM  11185  C25 POPE  146       9.948 127.118  83.794  1.00  0.00           C
ATOM  11188  C26 POPE  146      11.478 127.098  83.833  1.00  0.00           C
ATOM  11191  C27 POPE  146      12.108 127.298  82.443  1.00  0.00           C
ATOM  11194  C28 POPE  146      13.648 127.328  82.434  1.00  0.00           C
ATOM  11197  C29 POPE  146      14.248 126.078  83.034  1.00  0.00           C
ATOM  11199 0C21 POPE  146      15.088 125.198  82.463  1.00  0.00           C
ATOM  11201 1C21 POPE  146      15.658 125.238  81.064  1.00  0.00           C
ATOM  11204 2C21 POPE  146      15.688 123.858  80.374  1.00  0.00           C
ATOM  11207 3C21 POPE  146      14.338 123.408  79.814  1.00  0.00           C
ATOM  11210 4C21 POPE  146      14.288 121.918  79.424  1.00  0.00           C
ATOM  11213 5C21 POPE  146      15.468 121.428  78.573  1.00  0.00           C
ATOM  11216 6C21 POPE  146      15.388 119.928  78.263  1.00  0.00           C
ATOM  11219 7C21 POPE  146      16.608 119.398  77.504  1.00  0.00           C
ATOM  11222 8C21 POPE  146      16.548 117.888  77.233  1.00  0.00           C
ATOM  11226  C33 POPE  146       7.228 130.458  87.474  1.00  0.00           C
ATOM  11229  C34 POPE  146       6.508 131.448  86.543  1.00  0.00           C
ATOM  11232  C35 POPE  146       7.058 131.408  85.114  1.00  0.00           C
ATOM  11235  C36 POPE  146       6.308 132.358  84.164  1.00  0.00           C
ATOM  11238  C37 POPE  146       6.848 132.238  82.734  1.00  0.00           C
ATOM  11241  C38 POPE  146       6.258 133.228  81.724  1.00  0.00           C
ATOM  11244  C39 POPE  146       6.948 133.098  80.363  1.00  0.00           C
ATOM  11247 0C31 POPE  146       6.318 133.988  79.284  1.00  0.00           C
ATOM  11250 1C31 POPE  146       6.858 133.738  77.874  1.00  0.00           C
ATOM  11253 2C31 POPE  146       6.398 134.824  76.893  1.00  0.00           C
ATOM  11256 3C31 POPE  146       6.838 134.574  75.444  1.00  0.00           C
ATOM  11259 4C31 POPE  146       6.438 135.734  74.504  1.00  0.00           C
ATOM  11262 5C31 POPE  146       6.868 135.484  73.044  1.00  0.00           C
ATOM  11265 6C31 POPE  146       6.558 136.674  72.123  1.00  0.00           C
ATOM  11269  NH3 POPE  147     114.558   3.212  91.784  1.00  0.00           N
ATOM  11273  C12 POPE  147     115.828   2.792  91.073  1.00  0.00           C
ATOM  11276  C11 POPE  147     117.058   2.772  92.013  1.00  0.00           C
ATOM  11279  P   POPE  147     119.578   2.182  92.094  1.00  0.00           P
ATOM  11280  O13 POPE  147     119.818   3.472  92.754  1.00  0.00           O
ATOM  11281  O14 POPE  147     119.548   0.992  92.983  1.00  0.00           O
ATOM  11282  O11 POPE  147     120.648   1.902  90.973  1.00  0.00           O
ATOM  11283  O12 POPE  147     118.208   2.282  91.303  1.00  0.00           O
ATOM  11284  C1  POPE  147     121.548   2.932  90.594  1.00  0.00           C
ATOM  11287  C2  POPE  147     122.408   2.512  89.364  1.00  0.00           C
ATOM  11289  O21 POPE  147     121.698   2.862  88.153  1.00  0.00           O
ATOM  11290  C21 POPE  147     122.418   3.362  87.174  1.00  0.00           C
ATOM  11291  O22 POPE  147     123.568   3.742  87.244  1.00  0.00           O
ATOM  11292  C22 POPE  147     121.598   3.352  85.903  1.00  0.00           C
ATOM  11295  C3  POPE  147     122.768   1.002  89.414  1.00  0.00           C
ATOM  11298  O31 POPE  147     123.888   0.662  88.543  1.00  0.00           O
ATOM  11299  C31 POPE  147     123.538   0.282  87.334  1.00  0.00           C
ATOM  11300  O32 POPE  147     122.398   0.272  86.893  1.00  0.00           O
ATOM  11301  C32 POPE  147     124.768  -0.158  86.514  1.00  0.00           C
ATOM  11304  C23 POPE  147     122.478   3.332  84.624  1.00  0.00           C
ATOM  11307  C24 POPE  147     121.598   3.122  83.384  1.00  0.00           C
ATOM  11310  C25 POPE  147     122.268   3.452  82.044  1.00  0.00           C
ATOM  11313  C26 POPE  147     123.228   2.372  81.534  1.00  0.00           C
ATOM  11316  C27 POPE  147     123.538   2.542  80.033  1.00  0.00           C
ATOM  11319  C28 POPE  147     124.458   1.442  79.474  1.00  0.00           C
ATOM  11322  C29 POPE  147     124.438   1.342  77.964  1.00  0.00           C
ATOM  11324 0C21 POPE  147     125.498   1.382  77.134  1.00  0.00           C
ATOM  11326 1C21 POPE  147     126.938   1.552  77.533  1.00  0.00           C
ATOM  11329 2C21 POPE  147     127.928   1.332  76.364  1.00  0.00           C
ATOM  11332 3C21 POPE  147     127.738   2.312  75.184  1.00  0.00           C
ATOM  11335 4C21 POPE  147     129.024   3.052  74.784  1.00  0.00           C
ATOM  11338 5C21 POPE  147     130.064   2.182  74.074  1.00  0.00           C
ATOM  11341 6C21 POPE  147     131.404   2.922  73.884  1.00  0.00           C
ATOM  11344 7C21 POPE  147     132.444   2.152  73.064  1.00  0.00           C
ATOM  11347 8C21 POPE  147     133.784   2.892  72.983  1.00  0.00           C
ATOM  11351  C33 POPE  147     124.348  -0.658  85.103  1.00  0.00           C
ATOM  11354  C34 POPE  147     125.318  -1.528  84.284  1.00  0.00           C
ATOM  11357  C35 POPE  147     124.568  -2.368  83.213  1.00  0.00           C
ATOM  11360  C36 POPE  147     124.118  -1.618  81.943  1.00  0.00           C
ATOM  11363  C37 POPE  147     123.398  -2.548  80.944  1.00  0.00           C
ATOM  11366  C38 POPE  147     123.198  -1.968  79.524  1.00  0.00           C
ATOM  11369  C39 POPE  147     122.508  -2.968  78.573  1.00  0.00           C
ATOM  11372 0C31 POPE  147     122.388  -2.488  77.124  1.00  0.00           C
ATOM  11375 1C31 POPE  147     123.698  -2.528  76.314  1.00  0.00           C
ATOM  11378 2C31 POPE  147     123.438  -2.258  74.823  1.00  0.00           C
ATOM  11381 3C31 POPE  147     124.698  -2.158  73.954  1.00  0.00           C
ATOM  11384 4C31 POPE  147     124.338  -1.918  72.474  1.00  0.00           C
ATOM  11387 5C31 POPE  147     125.488  -1.328  71.644  1.00  0.00           C
ATOM  11390 6C31 POPE  147     125.088  -1.018  70.194  1.00  0.00           C
ATOM  11394  NH3 POPE  148     106.448  49.698  49.674  1.00  0.00           N
ATOM  11398  C12 POPE  148     107.668  48.808  49.623  1.00  0.00           C
ATOM  11401  C11 POPE  148     107.368  47.298  49.664  1.00  0.00           C
ATOM  11404  P   POPE  148     109.638  46.148  50.374  1.00  0.00           P
ATOM  11405  O13 POPE  148     110.828  45.708  49.623  1.00  0.00           O
ATOM  11406  O14 POPE  148     109.798  47.278  51.294  1.00  0.00           O
ATOM  11407  O11 POPE  148     109.028  44.938  51.174  1.00  0.00           O
ATOM  11408  O12 POPE  148     108.518  46.538  49.314  1.00  0.00           O
ATOM  11409  C1  POPE  148     108.008  45.118  52.154  1.00  0.00           C
ATOM  11412  C2  POPE  148     108.288  44.308  53.443  1.00  0.00           C
ATOM  11414  O21 POPE  148     107.058  44.188  54.154  1.00  0.00           O
ATOM  11415  C21 POPE  148     106.568  42.978  54.374  1.00  0.00           C
ATOM  11416  O22 POPE  148     106.638  42.028  53.614  1.00  0.00           O
ATOM  11417  C22 POPE  148     105.938  42.958  55.764  1.00  0.00           C
ATOM  11420  C3  POPE  148     109.328  45.068  54.334  1.00  0.00           C
ATOM  11423  O31 POPE  148     109.358  44.508  55.664  1.00  0.00           O
ATOM  11424  C31 POPE  148     109.548  45.188  56.824  1.00  0.00           C
ATOM  11425  O32 POPE  148     109.878  44.628  57.853  1.00  0.00           O
ATOM  11426  C32 POPE  148     109.388  46.708  56.704  1.00  0.00           C
ATOM  11429  C23 POPE  148     106.918  42.368  56.803  1.00  0.00           C
ATOM  11432  C24 POPE  148     106.408  42.498  58.244  1.00  0.00           C
ATOM  11435  C25 POPE  148     107.498  42.088  59.244  1.00  0.00           C
ATOM  11438  C26 POPE  148     107.018  42.038  60.704  1.00  0.00           C
ATOM  11441  C27 POPE  148     108.188  41.698  61.634  1.00  0.00           C
ATOM  11444  C28 POPE  148     107.748  41.498  63.094  1.00  0.00           C
ATOM  11447  C29 POPE  148     108.888  41.018  63.954  1.00  0.00           C
ATOM  11449 0C21 POPE  148     109.208  39.718  64.124  1.00  0.00           C
ATOM  11451 1C21 POPE  148     108.448  38.608  63.454  1.00  0.00           C
ATOM  11454 2C21 POPE  148     108.958  37.228  63.874  1.00  0.00           C
ATOM  11457 3C21 POPE  148     108.158  36.128  63.184  1.00  0.00           C
ATOM  11460 4C21 POPE  148     108.338  34.748  63.814  1.00  0.00           C
ATOM  11463 5C21 POPE  148     107.588  34.578  65.134  1.00  0.00           C
ATOM  11466 6C21 POPE  148     107.678  33.138  65.654  1.00  0.00           C
ATOM  11469 7C21 POPE  148     107.018  32.958  67.024  1.00  0.00           C
ATOM  11472 8C21 POPE  148     107.118  31.528  67.544  1.00  0.00           C
ATOM  11476  C33 POPE  148     109.028  47.378  58.053  1.00  0.00           C
ATOM  11479  C34 POPE  148     108.888  48.908  57.983  1.00  0.00           C
ATOM  11482  C35 POPE  148     108.538  49.528  59.354  1.00  0.00           C
ATOM  11485  C36 POPE  148     107.048  49.428  59.724  1.00  0.00           C
ATOM  11488  C37 POPE  148     106.768  49.818  61.193  1.00  0.00           C
ATOM  11491  C38 POPE  148     105.268  49.968  61.484  1.00  0.00           C
ATOM  11494  C39 POPE  148     104.928  50.138  62.983  1.00  0.00           C
ATOM  11497 0C31 POPE  148     104.828  48.788  63.704  1.00  0.00           C
ATOM  11500 1C31 POPE  148     104.278  48.858  65.143  1.00  0.00           C
ATOM  11503 2C31 POPE  148     103.998  47.458  65.704  1.00  0.00           C
ATOM  11506 3C31 POPE  148     103.408  47.478  67.123  1.00  0.00           C
ATOM  11509 4C31 POPE  148     103.088  46.078  67.664  1.00  0.00           C
ATOM  11512 5C31 POPE  148     102.318  46.108  68.984  1.00  0.00           C
ATOM  11515 6C31 POPE  148     101.988  44.728  69.553  1.00  0.00           C
ATOM  11519  NH3 POPE  149      57.778  76.948  59.823  1.00  0.00           N
ATOM  11523  C12 POPE  149      56.408  76.618  60.314  1.00  0.00           C
ATOM  11526  C11 POPE  149      55.588  75.878  59.264  1.00  0.00           C
ATOM  11529  P   POPE  149      52.998  75.788  59.394  1.00  0.00           P
ATOM  11530  O13 POPE  149      52.878  77.268  59.424  1.00  0.00           O
ATOM  11531  O14 POPE  149      52.788  75.128  58.084  1.00  0.00           O
ATOM  11532  O11 POPE  149      52.018  75.158  60.454  1.00  0.00           O
ATOM  11533  O12 POPE  149      54.418  75.378  59.893  1.00  0.00           O
ATOM  11534  C1  POPE  149      52.458  74.228  61.454  1.00  0.00           C
ATOM  11537  C2  POPE  149      51.448  74.188  62.643  1.00  0.00           C
ATOM  11539  O21 POPE  149      51.828  73.108  63.504  1.00  0.00           O
ATOM  11540  C21 POPE  149      51.198  72.948  64.674  1.00  0.00           C
ATOM  11541  O22 POPE  149      50.918  71.878  65.174  1.00  0.00           O
ATOM  11542  C22 POPE  149      51.098  74.278  65.434  1.00  0.00           C
ATOM  11545  C3  POPE  149      50.008  73.978  62.094  1.00  0.00           C
ATOM  11548  O31 POPE  149      48.938  74.228  63.034  1.00  0.00           O
ATOM  11549  C31 POPE  149      48.468  75.478  62.954  1.00  0.00           C
ATOM  11550  O32 POPE  149      49.148  76.438  62.634  1.00  0.00           O
ATOM  11551  C32 POPE  149      46.968  75.528  63.224  1.00  0.00           C
ATOM  11554  C23 POPE  149      50.738  74.068  66.914  1.00  0.00           C
ATOM  11557  C24 POPE  149      50.728  75.398  67.664  1.00  0.00           C
ATOM  11560  C25 POPE  149      50.098  75.318  69.054  1.00  0.00           C
ATOM  11563  C26 POPE  149      50.878  74.448  70.054  1.00  0.00           C
ATOM  11566  C27 POPE  149      50.198  74.358  71.424  1.00  0.00           C
ATOM  11569  C28 POPE  149      50.218  75.688  72.214  1.00  0.00           C
ATOM  11572  C29 POPE  149      49.448  75.538  73.494  1.00  0.00           C
ATOM  11574 0C21 POPE  149      49.878  75.778  74.744  1.00  0.00           C
ATOM  11576 1C21 POPE  149      51.248  76.268  75.164  1.00  0.00           C
ATOM  11579 2C21 POPE  149      51.238  77.698  75.744  1.00  0.00           C
ATOM  11582 3C21 POPE  149      50.878  77.798  77.233  1.00  0.00           C
ATOM  11585 4C21 POPE  149      49.378  77.758  77.574  1.00  0.00           C
ATOM  11588 5C21 POPE  149      49.158  77.938  79.084  1.00  0.00           C
ATOM  11591 6C21 POPE  149      47.698  77.808  79.524  1.00  0.00           C
ATOM  11594 7C21 POPE  149      47.598  77.788  81.053  1.00  0.00           C
ATOM  11597 8C21 POPE  149      46.198  77.528  81.604  1.00  0.00           C
ATOM  11601  C33 POPE  149      46.538  75.548  64.693  1.00  0.00           C
ATOM  11604  C34 POPE  149      46.498  74.158  65.324  1.00  0.00           C
ATOM  11607  C35 POPE  149      45.778  74.198  66.664  1.00  0.00           C
ATOM  11610  C36 POPE  149      45.908  72.908  67.494  1.00  0.00           C
ATOM  11613  C37 POPE  149      45.988  73.268  68.973  1.00  0.00           C
ATOM  11616  C38 POPE  149      46.018  72.068  69.934  1.00  0.00           C
ATOM  11619  C39 POPE  149      46.818  72.428  71.193  1.00  0.00           C
ATOM  11622 0C31 POPE  149      46.538  71.528  72.404  1.00  0.00           C
ATOM  11625 1C31 POPE  149      47.438  71.908  73.584  1.00  0.00           C
ATOM  11628 2C31 POPE  149      47.168  71.088  74.844  1.00  0.00           C
ATOM  11631 3C31 POPE  149      48.038  71.508  76.034  1.00  0.00           C
ATOM  11634 4C31 POPE  149      49.528  71.158  75.854  1.00  0.00           C
ATOM  11637 5C31 POPE  149      50.388  71.588  77.044  1.00  0.00           C
ATOM  11640 6C31 POPE  149      51.868  71.198  76.893  1.00  0.00           C
ATOM  11644  NH3 POPE  150     123.108  90.538  47.404  1.00  0.00           N
ATOM  11648  C12 POPE  150     124.428  90.798  48.084  1.00  0.00           C
ATOM  11651  C11 POPE  150     124.528  90.358  49.553  1.00  0.00           C
ATOM  11654  P   POPE  150     126.578  90.418  51.234  1.00  0.00           P
ATOM  11655  O13 POPE  150     127.348  89.278  50.694  1.00  0.00           O
ATOM  11656  O14 POPE  150     127.418  91.508  51.784  1.00  0.00           O
ATOM  11657  O11 POPE  150     125.568  89.948  52.354  1.00  0.00           O
ATOM  11658  O12 POPE  150     125.678  91.008  50.084  1.00  0.00           O
ATOM  11659  C1  POPE  150     125.108  90.858  53.364  1.00  0.00           C
ATOM  11662  C2  POPE  150     124.438  90.088  54.544  1.00  0.00           C
ATOM  11664  O21 POPE  150     123.768  91.008  55.434  1.00  0.00           O
ATOM  11665  C21 POPE  150     124.468  91.778  56.234  1.00  0.00           C
ATOM  11666  O22 POPE  150     125.678  91.838  56.323  1.00  0.00           O
ATOM  11667  C22 POPE  150     123.498  92.628  57.064  1.00  0.00           C
ATOM  11670  C3  POPE  150     125.418  89.108  55.264  1.00  0.00           C
ATOM  11673  O31 POPE  150     124.758  88.498  56.384  1.00  0.00           O
ATOM  11674  C31 POPE  150     125.258  88.418  57.634  1.00  0.00           C
ATOM  11675  O32 POPE  150     124.578  88.078  58.594  1.00  0.00           O
ATOM  11676  C32 POPE  150     126.738  88.768  57.794  1.00  0.00           C
ATOM  11679  C23 POPE  150     124.218  93.748  57.853  1.00  0.00           C
ATOM  11682  C24 POPE  150     123.248  94.748  58.524  1.00  0.00           C
ATOM  11685  C25 POPE  150     122.708  94.268  59.873  1.00  0.00           C
ATOM  11688  C26 POPE  150     121.868  95.348  60.574  1.00  0.00           C
ATOM  11691  C27 POPE  150     121.628  95.058  62.064  1.00  0.00           C
ATOM  11694  C28 POPE  150     120.698  96.078  62.744  1.00  0.00           C
ATOM  11697  C29 POPE  150     121.268  97.478  62.804  1.00  0.00           C
ATOM  11699 0C21 POPE  150     122.178  97.928  63.693  1.00  0.00           C
ATOM  11701 1C21 POPE  150     122.818  97.138  64.814  1.00  0.00           C
ATOM  11704 2C21 POPE  150     122.708  97.848  66.174  1.00  0.00           C
ATOM  11707 3C21 POPE  150     121.268  97.918  66.714  1.00  0.00           C
ATOM  11710 4C21 POPE  150     121.188  98.378  68.184  1.00  0.00           C
ATOM  11713 5C21 POPE  150     121.668  99.828  68.404  1.00  0.00           C
ATOM  11716 6C21 POPE  150     121.588 100.218  69.884  1.00  0.00           C
ATOM  11719 7C21 POPE  150     122.088 101.638  70.164  1.00  0.00           C
ATOM  11722 8C21 POPE  150     122.138 101.958  71.664  1.00  0.00           C
ATOM  11726  C33 POPE  150     127.198  88.818  59.284  1.00  0.00           C
ATOM  11729  C34 POPE  150     126.868  90.158  59.964  1.00  0.00           C
ATOM  11732  C35 POPE  150     126.778  90.108  61.504  1.00  0.00           C
ATOM  11735  C36 POPE  150     128.118  90.098  62.254  1.00  0.00           C
ATOM  11738  C37 POPE  150     127.898  90.028  63.784  1.00  0.00           C
ATOM  11741  C38 POPE  150     129.184  90.198  64.604  1.00  0.00           C
ATOM  11744  C39 POPE  150     128.994  89.928  66.104  1.00  0.00           C
ATOM  11747 0C31 POPE  150     130.274  90.238  66.894  1.00  0.00           C
ATOM  11750 1C31 POPE  150     130.324  89.688  68.324  1.00  0.00           C
ATOM  11753 2C31 POPE  150     131.654  90.078  69.004  1.00  0.00           C
ATOM  11756 3C31 POPE  150     132.164  89.038  70.013  1.00  0.00           C
ATOM  11759 4C31 POPE  150     131.344  88.938  71.304  1.00  0.00           C
ATOM  11762 5C31 POPE  150     131.954  87.928  72.284  1.00  0.00           C
ATOM  11765 6C31 POPE  150     131.274  87.908  73.654  1.00  0.00           C
ATOM  11769  NH3 POPE  151      32.138  87.738  51.824  1.00  0.00           N
ATOM  11773  C12 POPE  151      33.038  87.138  52.864  1.00  0.00           C
ATOM  11776  C11 POPE  151      34.518  87.268  52.464  1.00  0.00           C
ATOM  11779  P   POPE  151      36.848  87.418  53.654  1.00  0.00           P
ATOM  11780  O13 POPE  151      37.408  86.958  54.943  1.00  0.00           O
ATOM  11781  O14 POPE  151      37.548  87.018  52.424  1.00  0.00           O
ATOM  11782  O11 POPE  151      36.628  88.978  53.643  1.00  0.00           O
ATOM  11783  O12 POPE  151      35.348  86.918  53.573  1.00  0.00           O
ATOM  11784  C1  POPE  151      36.038  89.648  54.763  1.00  0.00           C
ATOM  11787  C2  POPE  151      37.148  90.228  55.664  1.00  0.00           C
ATOM  11789  O21 POPE  151      36.688  90.418  57.014  1.00  0.00           O
ATOM  11790  C21 POPE  151      35.828  91.398  57.214  1.00  0.00           C
ATOM  11791  O22 POPE  151      35.328  92.118  56.354  1.00  0.00           O
ATOM  11792  C22 POPE  151      35.558  91.528  58.714  1.00  0.00           C
ATOM  11795  C3  POPE  151      37.858  91.468  55.044  1.00  0.00           C
ATOM  11798  O31 POPE  151      38.828  92.008  55.974  1.00  0.00           O
ATOM  11799  C31 POPE  151      38.678  93.268  56.344  1.00  0.00           C
ATOM  11800  O32 POPE  151      37.818  94.028  55.924  1.00  0.00           O
ATOM  11801  C32 POPE  151      39.628  93.648  57.484  1.00  0.00           C
ATOM  11804  C23 POPE  151      34.138  92.058  59.024  1.00  0.00           C
ATOM  11807  C24 POPE  151      34.008  92.688  60.414  1.00  0.00           C
ATOM  11810  C25 POPE  151      34.588  94.108  60.444  1.00  0.00           C
ATOM  11813  C26 POPE  151      34.158  94.918  61.674  1.00  0.00           C
ATOM  11816  C27 POPE  151      34.748  96.328  61.634  1.00  0.00           C
ATOM  11819  C28 POPE  151      34.188  97.298  62.694  1.00  0.00           C
ATOM  11822  C29 POPE  151      34.838  97.068  64.033  1.00  0.00           C
ATOM  11824 0C21 POPE  151      35.398  98.008  64.823  1.00  0.00           C
ATOM  11826 1C21 POPE  151      35.388  99.498  64.584  1.00  0.00           C
ATOM  11829 2C21 POPE  151      35.078 100.278  65.884  1.00  0.00           C
ATOM  11832 3C21 POPE  151      33.718  99.928  66.494  1.00  0.00           C
ATOM  11835 4C21 POPE  151      33.348 100.808  67.694  1.00  0.00           C
ATOM  11838 5C21 POPE  151      31.898 100.548  68.134  1.00  0.00           C
ATOM  11841 6C21 POPE  151      31.518 101.278  69.434  1.00  0.00           C
ATOM  11844 7C21 POPE  151      30.418 100.558  70.223  1.00  0.00           C
ATOM  11847 8C21 POPE  151      30.848  99.208  70.803  1.00  0.00           C
ATOM  11851  C33 POPE  151      39.328  92.948  58.844  1.00  0.00           C
ATOM  11854  C34 POPE  151      39.678  91.448  58.864  1.00  0.00           C
ATOM  11857  C35 POPE  151      39.308  90.718  60.164  1.00  0.00           C
ATOM  11860  C36 POPE  151      40.148  91.158  61.374  1.00  0.00           C
ATOM  11863  C37 POPE  151      39.878  90.398  62.684  1.00  0.00           C
ATOM  11866  C38 POPE  151      40.628  91.008  63.903  1.00  0.00           C
ATOM  11869  C39 POPE  151      42.068  91.418  63.584  1.00  0.00           C
ATOM  11872 0C31 POPE  151      42.898  91.958  64.763  1.00  0.00           C
ATOM  11875 1C31 POPE  151      44.258  92.508  64.274  1.00  0.00           C
ATOM  11878 2C31 POPE  151      44.588  93.938  64.754  1.00  0.00           C
ATOM  11881 3C31 POPE  151      44.878  94.078  66.254  1.00  0.00           C
ATOM  11884 4C31 POPE  151      45.288  95.498  66.674  1.00  0.00           C
ATOM  11887 5C31 POPE  151      45.908  95.558  68.074  1.00  0.00           C
ATOM  11890 6C31 POPE  151      46.378  96.968  68.443  1.00  0.00           C
ATOM  11894  NH3 POPE  152      13.418  55.648  95.334  1.00  0.00           N
ATOM  11898  C12 POPE  152      14.238  54.578  95.964  1.00  0.00           C
ATOM  11901  C11 POPE  152      13.378  53.708  96.873  1.00  0.00           C
ATOM  11904  P   POPE  152      14.638  51.398  96.694  1.00  0.00           P
ATOM  11905  O13 POPE  152      15.968  51.618  96.064  1.00  0.00           O
ATOM  11906  O14 POPE  152      14.568  50.358  97.723  1.00  0.00           O
ATOM  11907  O11 POPE  152      13.548  51.128  95.614  1.00  0.00           O
ATOM  11908  O12 POPE  152      14.198  52.708  97.454  1.00  0.00           O
ATOM  11909  C1  POPE  152      13.808  50.338  94.454  1.00  0.00           C
ATOM  11912  C2  POPE  152      12.498  49.588  94.064  1.00  0.00           C
ATOM  11914  O21 POPE  152      12.648  48.918  92.804  1.00  0.00           O
ATOM  11915  C21 POPE  152      13.438  47.848  92.834  1.00  0.00           C
ATOM  11916  O22 POPE  152      13.858  47.298  93.833  1.00  0.00           O
ATOM  11917  C22 POPE  152      13.818  47.458  91.403  1.00  0.00           C
ATOM  11920  C3  POPE  152      11.268  50.548  93.983  1.00  0.00           C
ATOM  11923  O31 POPE  152      11.318  51.388  92.814  1.00  0.00           O
ATOM  11924  C31 POPE  152      11.908  52.578  92.964  1.00  0.00           C
ATOM  11925  O32 POPE  152      12.278  53.068  94.004  1.00  0.00           O
ATOM  11926  C32 POPE  152      12.128  53.238  91.613  1.00  0.00           C
ATOM  11929  C23 POPE  152      14.768  48.478  90.754  1.00  0.00           C
ATOM  11932  C24 POPE  152      14.768  48.458  89.214  1.00  0.00           C
ATOM  11935  C25 POPE  152      15.508  49.668  88.623  1.00  0.00           C
ATOM  11938  C26 POPE  152      15.168  49.938  87.153  1.00  0.00           C
ATOM  11941  C27 POPE  152      15.808  51.248  86.644  1.00  0.00           C
ATOM  11944  C28 POPE  152      15.238  51.758  85.304  1.00  0.00           C
ATOM  11947  C29 POPE  152      15.508  50.828  84.154  1.00  0.00           C
ATOM  11949 0C21 POPE  152      15.988  51.158  82.933  1.00  0.00           C
ATOM  11951 1C21 POPE  152      16.348  52.538  82.443  1.00  0.00           C
ATOM  11954 2C21 POPE  152      15.658  52.888  81.104  1.00  0.00           C
ATOM  11957 3C21 POPE  152      16.128  52.058  79.904  1.00  0.00           C
ATOM  11960 4C21 POPE  152      15.108  51.018  79.424  1.00  0.00           C
ATOM  11963 5C21 POPE  152      15.478  50.438  78.044  1.00  0.00           C
ATOM  11966 6C21 POPE  152      14.348  49.608  77.443  1.00  0.00           C
ATOM  11969 7C21 POPE  152      14.598  49.228  75.983  1.00  0.00           C
ATOM  11972 8C21 POPE  152      13.438  48.478  75.324  1.00  0.00           C
ATOM  11976  C33 POPE  152      13.528  53.898  91.554  1.00  0.00           C
ATOM  11979  C34 POPE  152      14.088  53.978  90.134  1.00  0.00           C
ATOM  11982  C35 POPE  152      15.328  54.868  90.024  1.00  0.00           C
ATOM  11985  C36 POPE  152      15.668  55.218  88.573  1.00  0.00           C
ATOM  11988  C37 POPE  152      16.828  56.208  88.414  1.00  0.00           C
ATOM  11991  C38 POPE  152      17.098  56.548  86.943  1.00  0.00           C
ATOM  11994  C39 POPE  152      15.938  57.308  86.263  1.00  0.00           C
ATOM  11997 0C31 POPE  152      16.258  57.708  84.814  1.00  0.00           C
ATOM  12000 1C31 POPE  152      15.298  58.788  84.303  1.00  0.00           C
ATOM  12003 2C31 POPE  152      15.538  59.148  82.824  1.00  0.00           C
ATOM  12006 3C31 POPE  152      14.948  60.518  82.434  1.00  0.00           C
ATOM  12009 4C31 POPE  152      15.788  61.688  82.954  1.00  0.00           C
ATOM  12012 5C31 POPE  152      15.218  63.058  82.533  1.00  0.00           C
ATOM  12015 6C31 POPE  152      16.068  64.238  83.024  1.00  0.00           C
ATOM  12019  NH3 POPE  153       6.528  59.758  50.644  1.00  0.00           N
ATOM  12023  C12 POPE  153       6.838  60.838  51.654  1.00  0.00           C
ATOM  12026  C11 POPE  153       7.968  61.758  51.184  1.00  0.00           C
ATOM  12029  P   POPE  153       8.778  62.898  53.414  1.00  0.00           P
ATOM  12030  O13 POPE  153       9.918  61.958  53.303  1.00  0.00           O
ATOM  12031  O14 POPE  153       9.078  64.318  53.784  1.00  0.00           O
ATOM  12032  O11 POPE  153       7.738  62.278  54.434  1.00  0.00           O
ATOM  12033  O12 POPE  153       8.058  62.908  52.004  1.00  0.00           O
ATOM  12034  C1  POPE  153       6.798  62.988  55.264  1.00  0.00           C
ATOM  12037  C2  POPE  153       7.378  63.358  56.684  1.00  0.00           C
ATOM  12039  O21 POPE  153       6.438  63.008  57.734  1.00  0.00           O
ATOM  12040  C21 POPE  153       6.968  62.888  58.954  1.00  0.00           C
ATOM  12041  O22 POPE  153       8.158  62.808  59.214  1.00  0.00           O
ATOM  12042  C22 POPE  153       5.868  62.818  60.013  1.00  0.00           C
ATOM  12045  C3  POPE  153       7.728  64.878  56.744  1.00  0.00           C
ATOM  12048  O31 POPE  153       8.678  65.158  57.783  1.00  0.00           O
ATOM  12049  C31 POPE  153       8.358  66.068  58.693  1.00  0.00           C
ATOM  12050  O32 POPE  153       7.348  66.738  58.734  1.00  0.00           O
ATOM  12051  C32 POPE  153       9.498  66.158  59.684  1.00  0.00           C
ATOM  12054  C23 POPE  153       6.458  62.658  61.434  1.00  0.00           C
ATOM  12057  C24 POPE  153       5.398  62.368  62.504  1.00  0.00           C
ATOM  12060  C25 POPE  153       5.968  61.618  63.734  1.00  0.00           C
ATOM  12063  C26 POPE  153       7.098  62.338  64.483  1.00  0.00           C
ATOM  12066  C27 POPE  153       7.748  61.458  65.564  1.00  0.00           C
ATOM  12069  C28 POPE  153       8.858  62.188  66.333  1.00  0.00           C
ATOM  12072  C29 POPE  153       9.548  61.318  67.344  1.00  0.00           C
ATOM  12074 0C21 POPE  153       9.098  61.048  68.573  1.00  0.00           C
ATOM  12076 1C21 POPE  153       7.808  61.588  69.164  1.00  0.00           C
ATOM  12079 2C21 POPE  153       7.768  61.478  70.694  1.00  0.00           C
ATOM  12082 3C21 POPE  153       7.618  60.028  71.204  1.00  0.00           C
ATOM  12085 4C21 POPE  153       7.488  59.958  72.734  1.00  0.00           C
ATOM  12088 5C21 POPE  153       7.228  58.538  73.224  1.00  0.00           C
ATOM  12091 6C21 POPE  153       7.038  58.468  74.744  1.00  0.00           C
ATOM  12094 7C21 POPE  153       6.808  57.028  75.214  1.00  0.00           C
ATOM  12097 8C21 POPE  153       6.768  56.888  76.744  1.00  0.00           C
ATOM  12101  C33 POPE  153       9.338  67.208  60.794  1.00  0.00           C
ATOM  12104  C34 POPE  153      10.588  67.148  61.674  1.00  0.00           C
ATOM  12107  C35 POPE  153      10.428  67.888  62.994  1.00  0.00           C
ATOM  12110  C36 POPE  153      10.938  69.318  62.954  1.00  0.00           C
ATOM  12113  C37 POPE  153      10.948  69.918  64.354  1.00  0.00           C
ATOM  12116  C38 POPE  153      11.598  71.288  64.344  1.00  0.00           C
ATOM  12119  C39 POPE  153      11.908  71.818  65.744  1.00  0.00           C
ATOM  12122 0C31 POPE  153      10.768  72.608  66.384  1.00  0.00           C
ATOM  12125 1C31 POPE  153      11.238  73.328  67.653  1.00  0.00           C
ATOM  12128 2C31 POPE  153      11.678  72.378  68.784  1.00  0.00           C
ATOM  12131 3C31 POPE  153      10.528  71.558  69.394  1.00  0.00           C
ATOM  12134 4C31 POPE  153       9.528  72.428  70.164  1.00  0.00           C
ATOM  12137 5C31 POPE  153       8.358  71.618  70.744  1.00  0.00           C
ATOM  12140 6C31 POPE  153       7.368  72.498  71.514  1.00  0.00           C
ATOM  12144  NH3 POPE  154      36.558  63.438  96.914  1.00  0.00           N
ATOM  12148  C12 POPE  154      35.458  63.908  97.814  1.00  0.00           C
ATOM  12151  C11 POPE  154      34.928  62.748  98.674  1.00  0.00           C
ATOM  12154  P   POPE  154      32.408  63.408  98.934  1.00  0.00           P
ATOM  12155  O13 POPE  154      31.468  63.498 100.074  1.00  0.00           O
ATOM  12156  O14 POPE  154      32.488  64.648  98.134  1.00  0.00           O
ATOM  12157  O11 POPE  154      32.188  62.128  98.024  1.00  0.00           O
ATOM  12158  O12 POPE  154      33.848  63.138  99.513  1.00  0.00           O
ATOM  12159  C1  POPE  154      31.678  62.228  96.683  1.00  0.00           C
ATOM  12162  C2  POPE  154      32.798  62.458  95.614  1.00  0.00           C
ATOM  12164  O21 POPE  154      32.298  63.018  94.393  1.00  0.00           O
ATOM  12165  C21 POPE  154      31.358  62.368  93.733  1.00  0.00           C
ATOM  12166  O22 POPE  154      30.938  61.258  94.014  1.00  0.00           O
ATOM  12167  C22 POPE  154      30.888  63.168  92.504  1.00  0.00           C
ATOM  12170  C3  POPE  154      33.748  61.238  95.394  1.00  0.00           C
ATOM  12173  O31 POPE  154      35.108  61.688  95.233  1.00  0.00           O
ATOM  12174  C31 POPE  154      35.498  62.248  94.064  1.00  0.00           C
ATOM  12175  O32 POPE  154      36.178  63.258  94.054  1.00  0.00           O
ATOM  12176  C32 POPE  154      35.168  61.378  92.863  1.00  0.00           C
ATOM  12179  C23 POPE  154      31.358  64.638  92.394  1.00  0.00           C
ATOM  12182  C24 POPE  154      32.808  64.828  91.934  1.00  0.00           C
ATOM  12185  C25 POPE  154      33.078  64.528  90.454  1.00  0.00           C
ATOM  12188  C26 POPE  154      32.538  65.618  89.504  1.00  0.00           C
ATOM  12191  C27 POPE  154      32.998  65.408  88.053  1.00  0.00           C
ATOM  12194  C28 POPE  154      32.798  66.638  87.153  1.00  0.00           C
ATOM  12197  C29 POPE  154      31.348  66.898  86.823  1.00  0.00           C
ATOM  12199 0C21 POPE  154      30.808  67.178  85.623  1.00  0.00           C
ATOM  12201 1C21 POPE  154      31.528  67.298  84.303  1.00  0.00           C
ATOM  12204 2C21 POPE  154      31.478  68.728  83.724  1.00  0.00           C
ATOM  12207 3C21 POPE  154      30.058  69.218  83.374  1.00  0.00           C
ATOM  12210 4C21 POPE  154      30.068  70.568  82.644  1.00  0.00           C
ATOM  12213 5C21 POPE  154      28.688  71.228  82.483  1.00  0.00           C
ATOM  12216 6C21 POPE  154      27.698  70.458  81.584  1.00  0.00           C
ATOM  12219 7C21 POPE  154      26.768  69.508  82.354  1.00  0.00           C
ATOM  12222 8C21 POPE  154      25.698  68.868  81.464  1.00  0.00           C
ATOM  12226  C33 POPE  154      35.898  61.838  91.574  1.00  0.00           C
ATOM  12229  C34 POPE  154      36.038  60.688  90.564  1.00  0.00           C
ATOM  12232  C35 POPE  154      36.448  61.148  89.164  1.00  0.00           C
ATOM  12235  C36 POPE  154      35.308  61.858  88.414  1.00  0.00           C
ATOM  12238  C37 POPE  154      35.568  61.958  86.903  1.00  0.00           C
ATOM  12241  C38 POPE  154      34.378  62.468  86.073  1.00  0.00           C
ATOM  12244  C39 POPE  154      33.088  61.658  86.284  1.00  0.00           C
ATOM  12247 0C31 POPE  154      31.998  62.038  85.274  1.00  0.00           C
ATOM  12250 1C31 POPE  154      30.658  61.378  85.604  1.00  0.00           C
ATOM  12253 2C31 POPE  154      29.528  61.728  84.624  1.00  0.00           C
ATOM  12256 3C31 POPE  154      29.328  63.238  84.424  1.00  0.00           C
ATOM  12259 4C31 POPE  154      28.018  63.578  83.713  1.00  0.00           C
ATOM  12262 5C31 POPE  154      27.648  65.058  83.824  1.00  0.00           C
ATOM  12265 6C31 POPE  154      26.468  65.448  82.933  1.00  0.00           C
ATOM  12269  NH3 POPE  155      88.068 123.438  93.604  1.00  0.00           N
ATOM  12273  C12 POPE  155      89.188 122.888  92.774  1.00  0.00           C
ATOM  12276  C11 POPE  155      89.298 121.378  92.954  1.00  0.00           C
ATOM  12279  P   POPE  155      90.908 119.438  92.293  1.00  0.00           P
ATOM  12280  O13 POPE  155      92.328 119.198  92.634  1.00  0.00           O
ATOM  12281  O14 POPE  155      89.848 118.588  92.883  1.00  0.00           O
ATOM  12282  O11 POPE  155      90.738 119.408  90.713  1.00  0.00           O
ATOM  12283  O12 POPE  155      90.598 120.968  92.583  1.00  0.00           O
ATOM  12284  C1  POPE  155      91.278 120.448  89.904  1.00  0.00           C
ATOM  12287  C2  POPE  155      92.788 120.218  89.624  1.00  0.00           C
ATOM  12289  O21 POPE  155      93.328 121.248  88.763  1.00  0.00           O
ATOM  12290  C21 POPE  155      93.028 121.218  87.483  1.00  0.00           C
ATOM  12291  O22 POPE  155      92.268 120.438  86.924  1.00  0.00           O
ATOM  12292  C22 POPE  155      93.858 122.288  86.763  1.00  0.00           C
ATOM  12295  C3  POPE  155      93.048 118.758  89.123  1.00  0.00           C
ATOM  12298  O31 POPE  155      94.398 118.628  88.613  1.00  0.00           O
ATOM  12299  C31 POPE  155      94.708 118.048  87.443  1.00  0.00           C
ATOM  12300  O32 POPE  155      95.798 118.208  86.903  1.00  0.00           O
ATOM  12301  C32 POPE  155      93.588 117.188  86.834  1.00  0.00           C
ATOM  12304  C23 POPE  155      93.528 122.378  85.254  1.00  0.00           C
ATOM  12307  C24 POPE  155      94.428 123.368  84.484  1.00  0.00           C
ATOM  12310  C25 POPE  155      93.918 123.678  83.064  1.00  0.00           C
ATOM  12313  C26 POPE  155      92.708 124.618  83.044  1.00  0.00           C
ATOM  12316  C27 POPE  155      92.008 124.768  81.683  1.00  0.00           C
ATOM  12319  C28 POPE  155      92.408 126.008  80.864  1.00  0.00           C
ATOM  12322  C29 POPE  155      93.758 125.858  80.214  1.00  0.00           C
ATOM  12324 0C21 POPE  155      93.988 125.728  78.894  1.00  0.00           C
ATOM  12326 1C21 POPE  155      92.958 125.708  77.793  1.00  0.00           C
ATOM  12329 2C21 POPE  155      92.618 127.118  77.274  1.00  0.00           C
ATOM  12332 3C21 POPE  155      91.748 127.078  76.004  1.00  0.00           C
ATOM  12335 4C21 POPE  155      91.738 128.428  75.264  1.00  0.00           C
ATOM  12338 5C21 POPE  155      90.748 128.488  74.094  1.00  0.00           C
ATOM  12341 6C21 POPE  155      90.888 127.348  73.064  1.00  0.00           C
ATOM  12344 7C21 POPE  155      89.918 127.528  71.894  1.00  0.00           C
ATOM  12347 8C21 POPE  155      89.838 126.358  70.904  1.00  0.00           C
ATOM  12351  C33 POPE  155      94.048 116.428  85.553  1.00  0.00           C
ATOM  12354  C34 POPE  155      93.058 115.328  85.134  1.00  0.00           C
ATOM  12357  C35 POPE  155      93.448 114.528  83.873  1.00  0.00           C
ATOM  12360  C36 POPE  155      92.768 114.988  82.564  1.00  0.00           C
ATOM  12363  C37 POPE  155      93.208 114.138  81.344  1.00  0.00           C
ATOM  12366  C38 POPE  155      92.238 114.178  80.144  1.00  0.00           C
ATOM  12369  C39 POPE  155      91.958 115.598  79.604  1.00  0.00           C
ATOM  12372 0C31 POPE  155      91.278 115.588  78.224  1.00  0.00           C
ATOM  12375 1C31 POPE  155      91.028 116.998  77.673  1.00  0.00           C
ATOM  12378 2C31 POPE  155      90.728 117.038  76.164  1.00  0.00           C
ATOM  12381 3C31 POPE  155      89.378 117.668  75.783  1.00  0.00           C
ATOM  12384 4C31 POPE  155      88.278 116.628  75.464  1.00  0.00           C
ATOM  12387 5C31 POPE  155      87.028 117.288  74.854  1.00  0.00           C
ATOM  12390 6C31 POPE  155      85.928 116.298  74.443  1.00  0.00           C
ATOM  12394  NH3 POPE  156      95.198   9.438  49.274  1.00  0.00           N
ATOM  12398  C12 POPE  156      94.988   9.488  47.794  1.00  0.00           C
ATOM  12401  C11 POPE  156      94.968   8.058  47.224  1.00  0.00           C
ATOM  12404  P   POPE  156      96.558   5.938  47.234  1.00  0.00           P
ATOM  12405  O13 POPE  156      95.478   5.292  46.463  1.00  0.00           O
ATOM  12406  O14 POPE  156      97.958   5.778  46.794  1.00  0.00           O
ATOM  12407  O11 POPE  156      96.398   5.472  48.734  1.00  0.00           O
ATOM  12408  O12 POPE  156      96.268   7.488  47.344  1.00  0.00           O
ATOM  12409  C1  POPE  156      96.658   6.378  49.794  1.00  0.00           C
ATOM  12412  C2  POPE  156      97.148   5.588  51.024  1.00  0.00           C
ATOM  12414  O21 POPE  156      97.348   6.318  52.254  1.00  0.00           O
ATOM  12415  C21 POPE  156      96.988   7.568  52.443  1.00  0.00           C
ATOM  12416  O22 POPE  156      96.538   8.358  51.634  1.00  0.00           O
ATOM  12417  C22 POPE  156      97.258   7.928  53.903  1.00  0.00           C
ATOM  12420  C3  POPE  156      98.378   4.702  50.684  1.00  0.00           C
ATOM  12423  O31 POPE  156      99.588   5.472  50.674  1.00  0.00           O
ATOM  12424  C31 POPE  156     100.678   4.722  50.614  1.00  0.00           C
ATOM  12425  O32 POPE  156     100.688   3.512  50.474  1.00  0.00           O
ATOM  12426  C32 POPE  156     101.928   5.578  50.873  1.00  0.00           C
ATOM  12429  C23 POPE  156      97.908   9.318  53.994  1.00  0.00           C
ATOM  12432  C24 POPE  156      98.388   9.688  55.404  1.00  0.00           C
ATOM  12435  C25 POPE  156      99.348   8.658  55.994  1.00  0.00           C
ATOM  12438  C26 POPE  156     100.258   9.248  57.084  1.00  0.00           C
ATOM  12441  C27 POPE  156     101.328   8.238  57.544  1.00  0.00           C
ATOM  12444  C28 POPE  156     102.388   8.868  58.454  1.00  0.00           C
ATOM  12447  C29 POPE  156     103.528   7.908  58.664  1.00  0.00           C
ATOM  12449 0C21 POPE  156     103.998   7.408  59.823  1.00  0.00           C
ATOM  12451 1C21 POPE  156     103.468   7.718  61.193  1.00  0.00           C
ATOM  12454 2C21 POPE  156     103.608   6.548  62.174  1.00  0.00           C
ATOM  12457 3C21 POPE  156     102.788   5.282  61.864  1.00  0.00           C
ATOM  12460 4C21 POPE  156     102.868   4.322  63.053  1.00  0.00           C
ATOM  12463 5C21 POPE  156     102.288   2.922  62.844  1.00  0.00           C
ATOM  12466 6C21 POPE  156     102.578   2.072  64.094  1.00  0.00           C
ATOM  12469 7C21 POPE  156     102.718   0.572  63.823  1.00  0.00           C
ATOM  12472 8C21 POPE  156     103.258  -0.188  65.044  1.00  0.00           C
ATOM  12476  C33 POPE  156     101.708   7.118  50.904  1.00  0.00           C
ATOM  12479  C34 POPE  156     101.188   7.678  52.244  1.00  0.00           C
ATOM  12482  C35 POPE  156     102.258   7.758  53.344  1.00  0.00           C
ATOM  12485  C36 POPE  156     102.748   9.198  53.594  1.00  0.00           C
ATOM  12488  C37 POPE  156     103.968   9.248  54.524  1.00  0.00           C
ATOM  12491  C38 POPE  156     104.448  10.678  54.784  1.00  0.00           C
ATOM  12494  C39 POPE  156     105.818  10.748  55.483  1.00  0.00           C
ATOM  12497 0C31 POPE  156     105.768  10.378  56.964  1.00  0.00           C
ATOM  12500 1C31 POPE  156     107.138  10.378  57.643  1.00  0.00           C
ATOM  12503 2C31 POPE  156     107.078  10.558  59.174  1.00  0.00           C
ATOM  12506 3C31 POPE  156     106.708  11.988  59.623  1.00  0.00           C
ATOM  12509 4C31 POPE  156     105.258  12.128  60.104  1.00  0.00           C
ATOM  12512 5C31 POPE  156     104.858  13.588  60.374  1.00  0.00           C
ATOM  12515 6C31 POPE  156     105.208  14.078  61.784  1.00  0.00           C
ATOM  12519  NH3 POPE  157      22.088  28.428  96.113  1.00  0.00           N
ATOM  12523  C12 POPE  157      22.728  29.738  95.734  1.00  0.00           C
ATOM  12526  C11 POPE  157      21.688  30.788  95.293  1.00  0.00           C
ATOM  12529  P   POPE  157      20.608  31.258  97.674  1.00  0.00           P
ATOM  12530  O13 POPE  157      19.838  30.188  98.344  1.00  0.00           O
ATOM  12531  O14 POPE  157      22.008  31.468  98.114  1.00  0.00           O
ATOM  12532  O11 POPE  157      19.798  32.608  97.764  1.00  0.00           O
ATOM  12533  O12 POPE  157      20.558  30.848  96.154  1.00  0.00           O
ATOM  12534  C1  POPE  157      20.278  33.838  97.223  1.00  0.00           C
ATOM  12537  C2  POPE  157      19.898  33.988  95.734  1.00  0.00           C
ATOM  12539  O21 POPE  157      21.008  34.628  95.074  1.00  0.00           O
ATOM  12540  C21 POPE  157      21.138  34.258  93.803  1.00  0.00           C
ATOM  12541  O22 POPE  157      20.528  33.358  93.254  1.00  0.00           O
ATOM  12542  C22 POPE  157      22.208  35.108  93.143  1.00  0.00           C
ATOM  12545  C3  POPE  157      18.578  34.788  95.503  1.00  0.00           C
ATOM  12548  O31 POPE  157      18.298  34.928  94.094  1.00  0.00           O
ATOM  12549  C31 POPE  157      17.708  36.038  93.664  1.00  0.00           C
ATOM  12550  O32 POPE  157      17.268  36.918  94.373  1.00  0.00           O
ATOM  12551  C32 POPE  157      17.698  36.028  92.134  1.00  0.00           C
ATOM  12554  C23 POPE  157      21.828  35.428  91.683  1.00  0.00           C
ATOM  12557  C24 POPE  157      22.828  36.368  90.983  1.00  0.00           C
ATOM  12560  C25 POPE  157      22.618  36.478  89.463  1.00  0.00           C
ATOM  12563  C26 POPE  157      21.258  37.058  89.064  1.00  0.00           C
ATOM  12566  C27 POPE  157      20.878  36.728  87.603  1.00  0.00           C
ATOM  12569  C28 POPE  157      19.438  37.148  87.274  1.00  0.00           C
ATOM  12572  C29 POPE  157      18.768  36.238  86.263  1.00  0.00           C
ATOM  12574 0C21 POPE  157      18.868  36.358  84.934  1.00  0.00           C
ATOM  12576 1C21 POPE  157      19.708  37.388  84.233  1.00  0.00           C
ATOM  12579 2C21 POPE  157      19.788  37.128  82.714  1.00  0.00           C
ATOM  12582 3C21 POPE  157      20.808  38.058  82.033  1.00  0.00           C
ATOM  12585 4C21 POPE  157      20.918  37.778  80.534  1.00  0.00           C
ATOM  12588 5C21 POPE  157      21.668  38.848  79.714  1.00  0.00           C
ATOM  12591 6C21 POPE  157      23.148  39.078  80.083  1.00  0.00           C
[truncated: 1,674,970 more chars]
