# Supplementary material for: Characterizing Membrane Association and Periplasmic Transfer of Bacterial Lipoproteins through Molecular Dynamics Simulations
Source: Structure. 2020 Apr 7;28(4):475–487.e3. doi: 10.1016/j.str.2020.01.012 (PMC7139219; doi:10.1016/j.str.2020.01.012)
Supplement: Data S1. Final Coordinates from Simulations (Y–Z), Related to Figure 3 [file mmc3.zip › Y-Z/YNFC-4-atomistic.pdb]

TITLE     Protein
REMARK    THIS IS A SIMULATION BOX
CRYST1  129.111  129.111  161.442  90.00  90.00  90.00 P 1           1
MODEL        1
ATOM      1  N   CYSTA   1      72.176  59.287  99.516  1.00  0.00           N
ATOM      3  CA  CYSTA   1      73.116  60.366  99.846  1.00  0.00           C
ATOM      5  C   CYSTA   1      72.906  61.026 101.216  1.00  0.00           C
ATOM      6  O   CYSTA   1      72.785  62.246 101.336  1.00  0.00           O
ATOM      7  CB  CYSTA   1      73.506  61.376  98.716  1.00  0.00           C
ATOM     10  SG  CYSTA   1      75.076  60.937  97.886  1.00  0.00           S
ATOM     11  C1  CYSTA   1      74.465  60.106  96.386  1.00  0.00           C
ATOM     14  CA1 CYSTA   1      71.816  58.886  98.276  1.00  0.00           C
ATOM     15  OA1 CYSTA   1      72.356  57.876  97.826  1.00  0.00           O
ATOM     16  CA2 CYSTA   1      70.706  59.536  97.486  1.00  0.00           C
ATOM     19  C11 CYSTA   1      75.347  60.217  95.106  1.00  0.00           C
ATOM     21  O11 CYSTA   1      76.336  59.175  95.106  1.00  0.00           O
ATOM     22  CX1 CYSTA   1      77.197  59.116  94.076  1.00  0.00           C
ATOM     23  OX1 CYSTA   1      78.396  58.996  94.196  1.00  0.00           O
ATOM     24  CX2 CYSTA   1      76.486  59.116  92.716  1.00  0.00           C
ATOM     27  C12 CYSTA   1      75.987  61.636  94.926  1.00  0.00           C
ATOM     30  O12 CYSTA   1      77.096  61.836  95.816  1.00  0.00           O
ATOM     31  CD1 CYSTA   1      78.286  62.356  95.506  1.00  0.00           C
ATOM     32  OD1 CYSTA   1      79.207  62.467  96.296  1.00  0.00           O
ATOM     33  CD2 CYSTA   1      78.426  62.826  94.056  1.00  0.00           C
ATOM     36  CA3 CYSTA   1      70.966  59.576  95.956  1.00  0.00           C
ATOM     39  CA4 CYSTA   1      69.697  59.375  95.106  1.00  0.00           C
ATOM     42  CA5 CYSTA   1      68.826  60.625  94.996  1.00  0.00           C
ATOM     45  CA6 CYSTA   1      67.426  60.366  94.396  1.00  0.00           C
ATOM     48  CA7 CYSTA   1      67.307  60.186  92.866  1.00  0.00           C
ATOM     51  CA8 CYSTA   1      67.936  58.906  92.296  1.00  0.00           C
ATOM     54  CA9 CYSTA   1      67.366  58.487  90.936  1.00  0.00           C
ATOM     57 0CA1 CYSTA   1      67.366  59.586  89.856  1.00  0.00           C
ATOM     60 1CA1 CYSTA   1      66.836  59.066  88.516  1.00  0.00           C
ATOM     63 2CA1 CYSTA   1      66.636  60.176  87.486  1.00  0.00           C
ATOM     66 3CA1 CYSTA   1      66.017  59.666  86.176  1.00  0.00           C
ATOM     69 4CA1 CYSTA   1      65.487  60.807  85.286  1.00  0.00           C
ATOM     72 5CA1 CYSTA   1      66.586  61.777  84.826  1.00  0.00           C
ATOM     75 6CA1 CYSTA   1      66.057  62.886  83.926  1.00  0.00           C
ATOM     79  CD3 CYSTA   1      77.586  64.087  93.726  1.00  0.00           C
ATOM     82  CD4 CYSTA   1      77.046  64.126  92.296  1.00  0.00           C
ATOM     85  CD5 CYSTA   1      75.836  65.077  92.166  1.00  0.00           C
ATOM     88  CD6 CYSTA   1      74.557  64.596  92.876  1.00  0.00           C
ATOM     91  CD7 CYSTA   1      73.947  63.326  92.266  1.00  0.00           C
ATOM     94  CD8 CYSTA   1      72.777  62.796  93.106  1.00  0.00           C
ATOM     97  CD9 CYSTA   1      71.987  61.686  92.406  1.00  0.00           C
ATOM    100 0CD1 CYSTA   1      71.076  62.176  91.276  1.00  0.00           C
ATOM    103 1CD1 CYSTA   1      69.916  63.066  91.766  1.00  0.00           C
ATOM    106 2CD1 CYSTA   1      68.936  63.437  90.646  1.00  0.00           C
ATOM    109 3CD1 CYSTA   1      67.646  64.066  91.196  1.00  0.00           C
ATOM    112 4CD1 CYSTA   1      66.707  64.556  90.086  1.00  0.00           C
ATOM    115 5CD1 CYSTA   1      67.226  65.815  89.376  1.00  0.00           C
ATOM    118 6CD1 CYSTA   1      66.317  66.267  88.236  1.00  0.00           C
ATOM    122  CX3 CYSTA   1      77.466  58.757  91.566  1.00  0.00           C
ATOM    125  CX4 CYSTA   1      76.785  58.616  90.196  1.00  0.00           C
ATOM    128  CX5 CYSTA   1      76.137  59.897  89.646  1.00  0.00           C
ATOM    131  CX6 CYSTA   1      77.116  61.026  89.306  1.00  0.00           C
ATOM    134  CX7 CYSTA   1      76.396  62.286  88.786  1.00  0.00           C
ATOM    137  CX8 CYSTA   1      77.377  63.396  88.376  1.00  0.00           C
ATOM    140  CX9 CYSTA   1      76.646  64.696  88.086  1.00  0.00           C
ATOM    142 0CX1 CYSTA   1      76.676  65.437  86.956  1.00  0.00           C
ATOM    144 1CX1 CYSTA   1      77.447  65.157  85.696  1.00  0.00           C
ATOM    147 2CX1 CYSTA   1      78.676  66.066  85.506  1.00  0.00           C
ATOM    150 3CX1 CYSTA   1      78.346  67.546  85.256  1.00  0.00           C
ATOM    153 4CX1 CYSTA   1      79.557  68.346  84.736  1.00  0.00           C
ATOM    156 5CX1 CYSTA   1      80.636  68.606  85.796  1.00  0.00           C
ATOM    159 6CX1 CYSTA   1      80.426  69.937  86.516  1.00  0.00           C
ATOM    162 7CX1 CYSTA   1      81.376  70.146  87.696  1.00  0.00           C
ATOM    165 8CX1 CYSTA   1      81.137  71.476  88.406  1.00  0.00           C
ATOM    169  N   ASP A   2      72.987  60.217 102.286  1.00  0.00           N
ATOM    171  CA  ASP A   2      73.326  60.646 103.626  1.00  0.00           C
ATOM    173  CB  ASP A   2      72.167  60.656 104.696  1.00  0.00           C
ATOM    176  CG  ASP A   2      70.776  61.116 104.276  1.00  0.00           C
ATOM    177  OD1 ASP A   2      70.046  61.686 105.136  1.00  0.00           O
ATOM    178  OD2 ASP A   2      70.307  60.716 103.186  1.00  0.00           O
ATOM    179  C   ASP A   2      74.417  59.656 104.086  1.00  0.00           C
ATOM    180  O   ASP A   2      74.565  58.566 103.516  1.00  0.00           O
ATOM    181  N   ARG A   3      75.246  59.937 105.116  1.00  0.00           N
ATOM    183  CA  ARG A   3      75.326  61.147 105.906  1.00  0.00           C
ATOM    185  CB  ARG A   3      76.296  60.947 107.096  1.00  0.00           C
ATOM    188  CG  ARG A   3      77.785  60.727 106.776  1.00  0.00           C
ATOM    191  CD  ARG A   3      78.526  60.206 108.016  1.00  0.00           C
ATOM    194  NE  ARG A   3      79.986  60.236 107.726  1.00  0.00           N
ATOM    196  CZ  ARG A   3      80.926  59.877 108.586  1.00  0.00           C
ATOM    197  NH1 ARG A   3      82.197  60.126 108.346  1.00  0.00           N
ATOM    200  NH2 ARG A   3      80.616  59.356 109.756  1.00  0.00           N
ATOM    203  C   ARG A   3      75.706  62.377 105.126  1.00  0.00           C
ATOM    204  O   ARG A   3      75.176  63.446 105.386  1.00  0.00           O
ATOM    205  N   THR A   4      76.616  62.237 104.136  1.00  0.00           N
ATOM    207  CA  THR A   4      77.096  63.356 103.336  1.00  0.00           C
ATOM    209  CB  THR A   4      76.036  64.026 102.416  1.00  0.00           C
ATOM    211  OG1 THR A   4      76.236  63.596 101.076  1.00  0.00           O
ATOM    213  CG2 THR A   4      76.046  65.556 102.406  1.00  0.00           C
ATOM    217  C   THR A   4      78.046  64.256 104.116  1.00  0.00           C
ATOM    218  O   THR A   4      77.676  65.146 104.876  1.00  0.00           O
ATOM    219  N   GLU A   5      79.347  63.936 103.986  1.00  0.00           N
ATOM    221  CA  GLU A   5      80.406  64.626 104.696  1.00  0.00           C
ATOM    223  CB  GLU A   5      81.186  63.596 105.556  1.00  0.00           C
ATOM    226  CG  GLU A   5      81.716  64.157 106.906  1.00  0.00           C
ATOM    229  CD  GLU A   5      80.686  64.096 108.046  1.00  0.00           C
ATOM    230  OE1 GLU A   5      80.457  65.146 108.686  1.00  0.00           O
ATOM    231  OE2 GLU A   5      80.135  62.995 108.316  1.00  0.00           O
ATOM    232  C   GLU A   5      81.306  65.267 103.646  1.00  0.00           C
ATOM    233  O   GLU A   5      82.267  65.966 103.966  1.00  0.00           O
ATOM    234  N   VAL A   6      81.017  65.036 102.336  1.00  0.00           N
ATOM    236  CA  VAL A   6      81.676  65.717 101.226  1.00  0.00           C
ATOM    238  CB  VAL A   6      81.847  64.916  99.946  1.00  0.00           C
ATOM    240  CG1 VAL A   6      82.667  65.727  98.926  1.00  0.00           C
ATOM    244  CG2 VAL A   6      82.626  63.636 100.286  1.00  0.00           C
ATOM    248  C   VAL A   6      80.947  67.016 100.976  1.00  0.00           C
ATOM    249  O   VAL A   6      80.156  67.196 100.046  1.00  0.00           O
ATOM    250  N   THR A   7      81.266  67.946 101.876  1.00  0.00           N
ATOM    252  CA  THR A   7      80.667  69.236 102.066  1.00  0.00           C
ATOM    254  CB  THR A   7      80.585  69.495 103.576  1.00  0.00           C
ATOM    256  OG1 THR A   7      79.526  68.726 104.116  1.00  0.00           O
ATOM    258  CG2 THR A   7      80.236  70.926 103.936  1.00  0.00           C
ATOM    262  C   THR A   7      81.466  70.226 101.246  1.00  0.00           C
ATOM    263  O   THR A   7      82.115  71.135 101.736  1.00  0.00           O
ATOM    264  N   LEU A   8      81.486  70.086  99.896  1.00  0.00           N
ATOM    266  CA  LEU A   8      82.026  71.166  99.066  1.00  0.00           C
ATOM    268  CB  LEU A   8      82.556  70.776  97.666  1.00  0.00           C
ATOM    271  CG  LEU A   8      81.735  69.846  96.746  1.00  0.00           C
ATOM    273  CD1 LEU A   8      82.436  69.806  95.396  1.00  0.00           C
ATOM    277  CD2 LEU A   8      80.296  70.276  96.506  1.00  0.00           C
ATOM    281  C   LEU A   8      81.076  72.346  99.016  1.00  0.00           C
ATOM    282  O   LEU A   8      79.896  72.226  98.716  1.00  0.00           O
ATOM    283  N   SER A   9      81.516  73.546  99.336  1.00  0.00           N
ATOM    285  CA  SER A   9      82.155  74.306  98.286  1.00  0.00           C
ATOM    287  CB  SER A   9      82.026  75.776  98.666  1.00  0.00           C
ATOM    290  OG  SER A   9      80.686  76.176  98.476  1.00  0.00           O
ATOM    292  C   SER A   9      83.616  74.116  98.046  1.00  0.00           C
ATOM    293  O   SER A   9      84.065  74.236  96.926  1.00  0.00           O
ATOM    294  N   PHE A  10      84.386  73.856  99.116  1.00  0.00           N
ATOM    296  CA  PHE A  10      85.716  74.456  99.286  1.00  0.00           C
ATOM    298  CB  PHE A  10      86.646  74.716  98.036  1.00  0.00           C
ATOM    301  CG  PHE A  10      87.017  73.576  97.096  1.00  0.00           C
ATOM    302  CD1 PHE A  10      86.346  72.336  96.976  1.00  0.00           C
ATOM    304  CE1 PHE A  10      86.716  71.407  96.006  1.00  0.00           C
ATOM    306  CZ  PHE A  10      87.786  71.675  95.136  1.00  0.00           C
ATOM    308  CD2 PHE A  10      88.066  73.836  96.186  1.00  0.00           C
ATOM    310  CE2 PHE A  10      88.447  72.907  95.226  1.00  0.00           C
ATOM    312  C   PHE A  10      85.485  75.806  99.966  1.00  0.00           C
ATOM    313  O   PHE A  10      84.646  76.605  99.556  1.00  0.00           O
ATOM    314  N   THR A  11      86.137  76.127 101.076  1.00  0.00           N
ATOM    316  CA  THR A  11      87.565  76.106 101.266  1.00  0.00           C
ATOM    318  CB  THR A  11      87.966  77.216 102.246  1.00  0.00           C
ATOM    320  OG1 THR A  11      87.036  78.297 102.226  1.00  0.00           O
ATOM    322  CG2 THR A  11      89.296  77.837 101.826  1.00  0.00           C
ATOM    326  C   THR A  11      88.036  74.745 101.776  1.00  0.00           C
ATOM    327  O   THR A  11      87.246  73.996 102.346  1.00  0.00           O
ATOM    328  N   PRO A  12      89.286  74.346 101.576  1.00  0.00           N
ATOM    329  CD  PRO A  12      90.107  74.696 100.426  1.00  0.00           C
ATOM    332  CA  PRO A  12      89.946  73.367 102.436  1.00  0.00           C
ATOM    334  CB  PRO A  12      91.427  73.516 102.056  1.00  0.00           C
ATOM    337  CG  PRO A  12      91.366  73.846 100.576  1.00  0.00           C
ATOM    340  C   PRO A  12      89.736  73.556 103.936  1.00  0.00           C
ATOM    341  O   PRO A  12      90.216  74.565 104.436  1.00  0.00           O
ATOM    342  N   GLU A  13      89.106  72.606 104.646  1.00  0.00           N
ATOM    344  CA  GLU A  13      88.927  72.646 106.106  1.00  0.00           C
ATOM    346  CB  GLU A  13      88.167  73.936 106.566  1.00  0.00           C
ATOM    349  CG  GLU A  13      89.057  74.956 107.316  1.00  0.00           C
ATOM    352  CD  GLU A  13      89.615  74.396 108.616  1.00  0.00           C
ATOM    353  OE1 GLU A  13      88.815  74.297 109.586  1.00  0.00           O
ATOM    354  OE2 GLU A  13      90.835  74.066 108.676  1.00  0.00           O
ATOM    355  C   GLU A  13      88.276  71.376 106.696  1.00  0.00           C
ATOM    356  O   GLU A  13      87.197  71.407 107.296  1.00  0.00           O
ATOM    357  N   MET A  14      88.857  70.146 106.696  1.00  0.00           N
ATOM    359  CA  MET A  14      89.906  69.495 105.916  1.00  0.00           C
ATOM    361  CB  MET A  14      91.236  70.267 105.676  1.00  0.00           C
ATOM    364  CG  MET A  14      92.186  69.547 104.706  1.00  0.00           C
ATOM    367  SD  MET A  14      93.675  70.495 104.306  1.00  0.00           S
ATOM    368  CE  MET A  14      94.356  69.126 103.326  1.00  0.00           C
ATOM    372  C   MET A  14      90.266  68.217 106.656  1.00  0.00           C
ATOM    373  O   MET A  14      90.776  68.257 107.756  1.00  0.00           O
ATOM    374  N   ALA A  15      89.995  66.995 106.166  1.00  0.00           N
ATOM    376  CA  ALA A  15      89.967  66.587 104.776  1.00  0.00           C
ATOM    378  CB  ALA A  15      90.447  65.126 104.716  1.00  0.00           C
ATOM    382  C   ALA A  15      88.586  66.616 104.156  1.00  0.00           C
ATOM    383  O   ALA A  15      88.447  66.745 102.946  1.00  0.00           O
ATOM    384  N   SER A  16      87.546  66.566 105.006  1.00  0.00           N
ATOM    386  CA  SER A  16      86.196  66.906 104.596  1.00  0.00           C
ATOM    388  CB  SER A  16      85.107  66.766 105.686  1.00  0.00           C
ATOM    391  OG  SER A  16      84.956  65.407 106.096  1.00  0.00           O
ATOM    393  C   SER A  16      86.175  68.336 104.146  1.00  0.00           C
ATOM    394  O   SER A  16      86.606  69.236 104.866  1.00  0.00           O
ATOM    395  N   PHE A  17      85.737  68.576 102.906  1.00  0.00           N
ATOM    397  CA  PHE A  17      85.557  69.926 102.406  1.00  0.00           C
ATOM    399  CB  PHE A  17      85.317  69.976 100.876  1.00  0.00           C
ATOM    402  CG  PHE A  17      86.637  69.687 100.186  1.00  0.00           C
ATOM    403  CD1 PHE A  17      87.176  68.385 100.106  1.00  0.00           C
ATOM    405  CE1 PHE A  17      88.447  68.166  99.566  1.00  0.00           C
ATOM    407  CZ  PHE A  17      89.176  69.236  99.036  1.00  0.00           C
ATOM    409  CD2 PHE A  17      87.376  70.745  99.636  1.00  0.00           C
ATOM    411  CE2 PHE A  17      88.637  70.526  99.056  1.00  0.00           C
ATOM    413  C   PHE A  17      84.546  70.696 103.256  1.00  0.00           C
ATOM    414  O   PHE A  17      83.697  70.106 103.926  1.00  0.00           O
ATOM    415  N   SER A  18      84.697  72.016 103.366  1.00  0.00           N
ATOM    417  CA  SER A  18      84.006  72.726 104.426  1.00  0.00           C
ATOM    419  CB  SER A  18      84.826  72.657 105.746  1.00  0.00           C
ATOM    422  OG  SER A  18      84.197  73.326 106.836  1.00  0.00           O
ATOM    424  C   SER A  18      83.826  74.147 103.996  1.00  0.00           C
ATOM    425  O   SER A  18      84.496  74.617 103.086  1.00  0.00           O
ATOM    426  N   ASN A  19      82.876  74.856 104.626  1.00  0.00           N
ATOM    428  CA  ASN A  19      82.556  76.246 104.316  1.00  0.00           C
ATOM    430  CB  ASN A  19      83.726  77.286 104.566  1.00  0.00           C
ATOM    433  CG  ASN A  19      84.036  78.495 103.656  1.00  0.00           C
ATOM    434  OD1 ASN A  19      84.456  79.547 104.166  1.00  0.00           O
ATOM    435  ND2 ASN A  19      83.866  78.416 102.326  1.00  0.00           N
ATOM    438  C   ASN A  19      81.777  76.336 103.036  1.00  0.00           C
ATOM    439  O   ASN A  19      82.295  76.296 101.936  1.00  0.00           O
ATOM    440  N   GLU A  20      80.466  76.517 103.146  1.00  0.00           N
ATOM    442  CA  GLU A  20      79.586  75.437 103.536  1.00  0.00           C
ATOM    444  CB  GLU A  20      78.366  76.036 104.286  1.00  0.00           C
ATOM    447  CG  GLU A  20      78.767  76.647 105.676  1.00  0.00           C
ATOM    450  CD  GLU A  20      78.456  78.136 105.916  1.00  0.00           C
ATOM    451  OE1 GLU A  20      77.276  78.507 106.076  1.00  0.00           O
ATOM    452  OE2 GLU A  20      79.447  78.907 106.086  1.00  0.00           O
ATOM    453  C   GLU A  20      79.256  74.556 102.316  1.00  0.00           C
ATOM    454  O   GLU A  20      79.487  74.946 101.176  1.00  0.00           O
ATOM    455  N   PHE A  21      78.736  73.346 102.516  1.00  0.00           N
ATOM    457  CA  PHE A  21      77.556  72.837 101.856  1.00  0.00           C
ATOM    459  CB  PHE A  21      77.726  71.587 100.916  1.00  0.00           C
ATOM    462  CG  PHE A  21      77.116  71.647  99.506  1.00  0.00           C
ATOM    463  CD1 PHE A  21      77.517  70.666  98.576  1.00  0.00           C
ATOM    465  CE1 PHE A  21      77.036  70.646  97.256  1.00  0.00           C
ATOM    467  CZ  PHE A  21      76.076  71.566  96.846  1.00  0.00           C
ATOM    469  CD2 PHE A  21      76.197  72.596  99.036  1.00  0.00           C
ATOM    471  CE2 PHE A  21      75.646  72.536  97.746  1.00  0.00           C
ATOM    473  C   PHE A  21      76.816  72.466 103.146  1.00  0.00           C
ATOM    474  O   PHE A  21      77.416  71.925 104.066  1.00  0.00           O
ATOM    475  N   ASP A  22      75.527  72.756 103.296  1.00  0.00           N
ATOM    477  CA  ASP A  22      74.667  71.977 104.136  1.00  0.00           C
ATOM    479  CB  ASP A  22      74.355  72.756 105.446  1.00  0.00           C
ATOM    482  CG  ASP A  22      74.425  71.855 106.656  1.00  0.00           C
ATOM    483  OD1 ASP A  22      73.357  71.657 107.296  1.00  0.00           O
ATOM    484  OD2 ASP A  22      75.527  71.407 107.036  1.00  0.00           O
ATOM    485  C   ASP A  22      73.366  71.727 103.366  1.00  0.00           C
ATOM    486  O   ASP A  22      72.556  70.876 103.766  1.00  0.00           O
ATOM    487  N   PHE A  23      73.086  72.466 102.246  1.00  0.00           N
ATOM    489  CA  PHE A  23      73.736  72.356 100.946  1.00  0.00           C
ATOM    491  CB  PHE A  23      73.676  70.766 100.666  1.00  0.00           C
ATOM    494  CG  PHE A  23      74.136  69.996  99.436  1.00  0.00           C
ATOM    495  CD1 PHE A  23      73.377  70.017  98.256  1.00  0.00           C
ATOM    497  CE1 PHE A  23      73.676  69.166  97.186  1.00  0.00           C
ATOM    499  CZ  PHE A  23      74.726  68.245  97.286  1.00  0.00           C
ATOM    501  CD2 PHE A  23      75.156  69.017  99.546  1.00  0.00           C
ATOM    503  CE2 PHE A  23      75.465  68.156  98.476  1.00  0.00           C
ATOM    505  C   PHE A  23      73.286  73.507  99.926  1.00  0.00           C
ATOM    506  O   PHE A  23      72.976  73.175  98.786  1.00  0.00           O
ATOM    507  N   ASP A  24      73.215  74.885 100.296  1.00  0.00           N
ATOM    509  CA  ASP A  24      72.586  76.026  99.486  1.00  0.00           C
ATOM    511  CB  ASP A  24      71.006  75.867  99.426  1.00  0.00           C
ATOM    514  CG  ASP A  24      70.355  74.495  99.756  1.00  0.00           C
ATOM    515  OD1 ASP A  24      69.456  74.096  98.986  1.00  0.00           O
ATOM    516  OD2 ASP A  24      70.656  73.896 100.826  1.00  0.00           O
ATOM    517  C   ASP A  24      73.035  77.646  99.346  1.00  0.00           C
ATOM    518  O   ASP A  24      73.536  77.806  98.246  1.00  0.00           O
ATOM    519  N   PRO A  25      72.987  78.926 100.086  1.00  0.00           N
ATOM    520  CD  PRO A  25      71.877  78.976 101.026  1.00  0.00           C
ATOM    523  CA  PRO A  25      73.046  80.376  99.436  1.00  0.00           C
ATOM    525  CB  PRO A  25      71.546  80.807  99.566  1.00  0.00           C
ATOM    528  CG  PRO A  25      70.807  79.617 100.166  1.00  0.00           C
ATOM    531  C   PRO A  25      73.786  81.806  99.896  1.00  0.00           C
ATOM    532  O   PRO A  25      73.606  82.196 101.056  1.00  0.00           O
ATOM    533  N   LEU A  26      74.506  82.676  99.016  1.00  0.00           N
ATOM    535  CA  LEU A  26      75.156  84.076  99.216  1.00  0.00           C
ATOM    537  CB  LEU A  26      75.997  84.197 100.556  1.00  0.00           C
ATOM    540  CG  LEU A  26      76.847  85.456 100.946  1.00  0.00           C
ATOM    542  CD1 LEU A  26      76.925  85.646 102.466  1.00  0.00           C
ATOM    546  CD2 LEU A  26      78.307  85.346 100.466  1.00  0.00           C
ATOM    550  C   LEU A  26      75.936  84.806  97.996  1.00  0.00           C
ATOM    551  O   LEU A  26      76.226  84.197  96.976  1.00  0.00           O
ATOM    552  N   ARG A  27      76.296  86.166  98.076  1.00  0.00           N
ATOM    554  CA  ARG A  27      76.925  87.117  97.096  1.00  0.00           C
ATOM    556  CB  ARG A  27      75.917  87.877  96.166  1.00  0.00           C
ATOM    559  CG  ARG A  27      75.336  87.126  94.956  1.00  0.00           C
ATOM    562  CD  ARG A  27      74.836  88.056  93.816  1.00  0.00           C
ATOM    565  NE  ARG A  27      75.987  88.867  93.276  1.00  0.00           N
ATOM    567  CZ  ARG A  27      76.176  89.175  92.006  1.00  0.00           C
ATOM    568  NH1 ARG A  27      75.366  88.766  91.066  1.00  0.00           N
ATOM    571  NH2 ARG A  27      77.197  89.946  91.676  1.00  0.00           N
ATOM    574  C   ARG A  27      77.807  88.326  97.616  1.00  0.00           C
ATOM    575  O   ARG A  27      77.627  88.797  98.736  1.00  0.00           O
ATOM    576  N   GLY A  28      78.706  88.917  96.726  1.00  0.00           N
ATOM    578  CA  GLY A  28      79.417  90.226  96.816  1.00  0.00           C
ATOM    581  C   GLY A  28      79.737  90.956  95.466  1.00  0.00           C
ATOM    582  O   GLY A  28      79.116  90.616  94.446  1.00  0.00           O
ATOM    583  N   PRO A  29      80.606  92.007  95.366  1.00  0.00           N
ATOM    584  CD  PRO A  29      81.277  92.636  96.496  1.00  0.00           C
ATOM    587  CA  PRO A  29      80.636  92.925  94.206  1.00  0.00           C
ATOM    589  CB  PRO A  29      81.306  94.216  94.706  1.00  0.00           C
ATOM    592  CG  PRO A  29      81.156  94.146  96.226  1.00  0.00           C
ATOM    595  C   PRO A  29      81.285  92.547  92.876  1.00  0.00           C
ATOM    596  O   PRO A  29      80.576  92.506  91.876  1.00  0.00           O
ATOM    597  N   VAL A  30      82.635  92.376  92.846  1.00  0.00           N
ATOM    599  CA  VAL A  30      83.545  92.495  91.696  1.00  0.00           C
ATOM    601  CB  VAL A  30      85.037  92.495  92.116  1.00  0.00           C
ATOM    603  CG1 VAL A  30      85.627  93.917  91.946  1.00  0.00           C
ATOM    607  CG2 VAL A  30      85.216  92.007  93.566  1.00  0.00           C
ATOM    611  C   VAL A  30      83.346  91.557  90.496  1.00  0.00           C
ATOM    612  O   VAL A  30      84.207  91.465  89.636  1.00  0.00           O
ATOM    613  N   LYS A  31      82.206  90.855  90.406  1.00  0.00           N
ATOM    615  CA  LYS A  31      81.945  89.687  89.576  1.00  0.00           C
ATOM    617  CB  LYS A  31      82.136  89.855  88.036  1.00  0.00           C
ATOM    620  CG  LYS A  31      81.026  90.596  87.276  1.00  0.00           C
ATOM    623  CD  LYS A  31      80.856  92.056  87.686  1.00  0.00           C
ATOM    626  CE  LYS A  31      80.046  92.877  86.676  1.00  0.00           C
ATOM    629  NZ  LYS A  31      79.816  94.236  87.206  1.00  0.00           N
ATOM    633  C   LYS A  31      82.626  88.426  90.066  1.00  0.00           C
ATOM    634  O   LYS A  31      82.115  87.337  89.826  1.00  0.00           O
ATOM    635  N   ASP A  32      83.745  88.546  90.816  1.00  0.00           N
ATOM    637  CA  ASP A  32      84.347  87.506  91.616  1.00  0.00           C
ATOM    639  CB  ASP A  32      85.426  88.096  92.566  1.00  0.00           C
ATOM    642  CG  ASP A  32      86.455  89.007  91.916  1.00  0.00           C
ATOM    643  OD1 ASP A  32      86.586  88.987  90.666  1.00  0.00           O
ATOM    644  OD2 ASP A  32      87.146  89.716  92.686  1.00  0.00           O
ATOM    645  C   ASP A  32      83.307  86.806  92.466  1.00  0.00           C
ATOM    646  O   ASP A  32      82.635  87.467  93.266  1.00  0.00           O
ATOM    647  N   PHE A  33      83.125  85.486  92.336  1.00  0.00           N
ATOM    649  CA  PHE A  33      82.106  84.716  93.026  1.00  0.00           C
ATOM    651  CB  PHE A  33      81.086  84.236  91.846  1.00  0.00           C
ATOM    654  CG  PHE A  33      79.697  83.546  92.016  1.00  0.00           C
ATOM    655  CD1 PHE A  33      78.686  84.057  92.836  1.00  0.00           C
ATOM    657  CE1 PHE A  33      77.426  83.466  93.036  1.00  0.00           C
ATOM    659  CZ  PHE A  33      77.127  82.296  92.356  1.00  0.00           C
ATOM    661  CD2 PHE A  33      79.277  82.446  91.236  1.00  0.00           C
ATOM    663  CE2 PHE A  33      78.057  81.796  91.436  1.00  0.00           C
ATOM    665  C   PHE A  33      83.097  83.815  93.876  1.00  0.00           C
ATOM    666  O   PHE A  33      84.086  83.316  93.336  1.00  0.00           O
ATOM    667  N   THR A  34      82.966  83.675  95.226  1.00  0.00           N
ATOM    669  CA  THR A  34      83.766  82.826  96.136  1.00  0.00           C
ATOM    671  CB  THR A  34      84.655  83.605  97.156  1.00  0.00           C
ATOM    673  OG1 THR A  34      84.126  83.797  98.456  1.00  0.00           O
ATOM    675  CG2 THR A  34      84.956  85.006  96.636  1.00  0.00           C
ATOM    679  C   THR A  34      82.796  81.896  96.876  1.00  0.00           C
ATOM    680  O   THR A  34      81.826  82.316  97.486  1.00  0.00           O
ATOM    681  N   GLN A  35      82.996  80.577  96.786  1.00  0.00           N
ATOM    683  CA  GLN A  35      82.026  79.586  97.206  1.00  0.00           C
ATOM    685  CB  GLN A  35      82.376  78.266  96.506  1.00  0.00           C
ATOM    688  CG  GLN A  35      82.346  78.367  94.986  1.00  0.00           C
ATOM    691  CD  GLN A  35      82.527  77.036  94.306  1.00  0.00           C
ATOM    692  OE1 GLN A  35      82.556  75.976  94.916  1.00  0.00           O
ATOM    693  NE2 GLN A  35      82.696  77.117  92.956  1.00  0.00           N
ATOM    696  C   GLN A  35      81.835  79.327  98.706  1.00  0.00           C
ATOM    697  O   GLN A  35      82.786  79.327  99.496  1.00  0.00           O
ATOM    698  N   THR A  36      80.597  79.055  99.136  1.00  0.00           N
ATOM    700  CA  THR A  36      80.196  78.576 100.466  1.00  0.00           C
ATOM    702  CB  THR A  36      80.516  79.617 101.576  1.00  0.00           C
ATOM    704  OG1 THR A  36      79.956  79.286 102.836  1.00  0.00           O
ATOM    706  CG2 THR A  36      80.156  81.087 101.256  1.00  0.00           C
ATOM    710  C   THR A  36      78.747  78.117 100.216  1.00  0.00           C
ATOM    711  O   THR A  36      78.286  78.546  99.186  1.00  0.00           O
ATOM    712  N   LEU A  37      77.976  77.276 100.986  1.00  0.00           N
ATOM    714  CA  LEU A  37      76.535  77.026 100.726  1.00  0.00           C
ATOM    716  CB  LEU A  37      76.176  76.356  99.336  1.00  0.00           C
ATOM    719  CG  LEU A  37      77.086  76.096  98.096  1.00  0.00           C
ATOM    721  CD1 LEU A  37      78.006  74.877  98.086  1.00  0.00           C
ATOM    725  CD2 LEU A  37      76.127  76.026  96.886  1.00  0.00           C
ATOM    729  C   LEU A  37      75.706  76.316 101.876  1.00  0.00           C
ATOM    730  O   LEU A  37      76.076  75.236 102.286  1.00  0.00           O
ATOM    731  N   MET A  38      74.557  76.797 102.486  1.00  0.00           N
ATOM    733  CA  MET A  38      73.836  76.086 103.616  1.00  0.00           C
ATOM    735  CB  MET A  38      73.666  77.047 104.846  1.00  0.00           C
ATOM    738  CG  MET A  38      72.286  77.746 105.006  1.00  0.00           C
ATOM    741  SD  MET A  38      72.186  78.996 106.306  1.00  0.00           S
ATOM    742  CE  MET A  38      72.796  80.276 105.186  1.00  0.00           C
ATOM    746  C   MET A  38      72.387  75.547 103.306  1.00  0.00           C
ATOM    747  O   MET A  38      71.766  76.086 102.416  1.00  0.00           O
ATOM    748  N   ASP A  39      71.746  74.547 104.016  1.00  0.00           N
ATOM    750  CA  ASP A  39      70.326  74.126 103.796  1.00  0.00           C
ATOM    752  CB  ASP A  39      70.027  72.616 103.376  1.00  0.00           C
ATOM    755  CG  ASP A  39      68.706  72.296 102.636  1.00  0.00           C
ATOM    756  OD1 ASP A  39      67.866  73.187 102.376  1.00  0.00           O
ATOM    757  OD2 ASP A  39      68.487  71.066 102.416  1.00  0.00           O
ATOM    758  C   ASP A  39      69.436  74.355 105.016  1.00  0.00           C
ATOM    759  O   ASP A  39      69.877  74.556 106.156  1.00  0.00           O
ATOM    760  N   GLU A  40      68.127  74.287 104.746  1.00  0.00           N
ATOM    762  CA  GLU A  40      66.987  74.236 105.616  1.00  0.00           C
ATOM    764  CB  GLU A  40      66.146  75.526 105.376  1.00  0.00           C
ATOM    767  CG  GLU A  40      66.917  76.846 105.666  1.00  0.00           C
ATOM    770  CD  GLU A  40      66.326  78.136 105.076  1.00  0.00           C
ATOM    771  OE1 GLU A  40      65.366  78.086 104.266  1.00  0.00           O
ATOM    772  OE2 GLU A  40      66.855  79.216 105.486  1.00  0.00           O
ATOM    773  C   GLU A  40      66.156  73.016 105.176  1.00  0.00           C
ATOM    774  O   GLU A  40      65.566  73.016 104.106  1.00  0.00           O
ATOM    775  N   GLN A  41      65.997  71.937 105.986  1.00  0.00           N
ATOM    777  CA  GLN A  41      64.947  70.955 105.706  1.00  0.00           C
ATOM    779  CB  GLN A  41      65.106  69.576 106.416  1.00  0.00           C
ATOM    782  CG  GLN A  41      64.997  69.626 107.956  1.00  0.00           C
ATOM    785  CD  GLN A  41      65.127  68.257 108.646  1.00  0.00           C
ATOM    786  OE1 GLN A  41      65.027  67.166 108.086  1.00  0.00           O
ATOM    787  NE2 GLN A  41      65.316  68.355 109.986  1.00  0.00           N
ATOM    790  C   GLN A  41      63.606  71.587 106.066  1.00  0.00           C
ATOM    791  O   GLN A  41      63.526  72.556 106.816  1.00  0.00           O
ATOM    792  N   GLY A  42      62.486  71.106 105.516  1.00  0.00           N
ATOM    794  CA  GLY A  42      61.186  71.587 105.966  1.00  0.00           C
ATOM    797  C   GLY A  42      60.796  70.885 107.226  1.00  0.00           C
ATOM    798  O   GLY A  42      60.807  69.666 107.276  1.00  0.00           O
ATOM    799  N   GLU A  43      60.376  71.605 108.266  1.00  0.00           N
ATOM    801  CA  GLU A  43      59.866  70.937 109.456  1.00  0.00           C
ATOM    803  CB  GLU A  43      60.607  71.456 110.706  1.00  0.00           C
ATOM    806  CG  GLU A  43      62.136  71.146 110.686  1.00  0.00           C
ATOM    809  CD  GLU A  43      63.046  72.257 110.146  1.00  0.00           C
ATOM    810  OE1 GLU A  43      62.576  73.396 109.856  1.00  0.00           O
ATOM    811  OE2 GLU A  43      64.285  71.995 110.116  1.00  0.00           O
ATOM    812  C   GLU A  43      58.357  71.106 109.546  1.00  0.00           C
ATOM    813  O   GLU A  43      57.816  72.205 109.406  1.00  0.00           O
ATOM    814  N   VAL A  44      57.596  69.986 109.736  1.00  0.00           N
ATOM    816  CA  VAL A  44      56.136  69.996 109.736  1.00  0.00           C
ATOM    818  CB  VAL A  44      55.457  69.646 108.396  1.00  0.00           C
ATOM    820  CG1 VAL A  44      55.826  70.675 107.316  1.00  0.00           C
ATOM    824  CG2 VAL A  44      55.846  68.236 107.896  1.00  0.00           C
ATOM    828  C   VAL A  44      55.607  69.047 110.806  1.00  0.00           C
ATOM    829  O   VAL A  44      56.127  67.946 111.006  1.00  0.00           O
ATOM    830  N   THR A  45      54.526  69.437 111.506  1.00  0.00           N
ATOM    832  CA  THR A  45      53.886  68.546 112.486  1.00  0.00           C
ATOM    834  CB  THR A  45      53.386  69.227 113.756  1.00  0.00           C
ATOM    836  OG1 THR A  45      54.427  69.976 114.376  1.00  0.00           O
ATOM    838  CG2 THR A  45      52.897  68.187 114.786  1.00  0.00           C
ATOM    842  C   THR A  45      52.686  67.866 111.846  1.00  0.00           C
ATOM    843  O   THR A  45      51.756  68.495 111.356  1.00  0.00           O
ATOM    844  N   LYS A  46      52.676  66.517 111.866  1.00  0.00           N
ATOM    846  CA  LYS A  46      51.586  65.736 111.356  1.00  0.00           C
ATOM    848  CB  LYS A  46      52.086  64.596 110.436  1.00  0.00           C
ATOM    851  CG  LYS A  46      52.686  65.136 109.136  1.00  0.00           C
ATOM    854  CD  LYS A  46      53.097  64.017 108.166  1.00  0.00           C
ATOM    857  CE  LYS A  46      53.196  64.446 106.696  1.00  0.00           C
ATOM    860  NZ  LYS A  46      51.866  64.446 106.046  1.00  0.00           N
ATOM    864  C   LYS A  46      50.686  65.206 112.456  1.00  0.00           C
ATOM    865  O   LYS A  46      51.116  64.926 113.586  1.00  0.00           O
ATOM    866  N   ARG A  47      49.417  64.976 112.116  1.00  0.00           N
ATOM    868  CA  ARG A  47      48.526  64.116 112.866  1.00  0.00           C
ATOM    870  CB  ARG A  47      47.177  64.806 113.186  1.00  0.00           C
ATOM    873  CG  ARG A  47      47.267  66.116 114.006  1.00  0.00           C
ATOM    876  CD  ARG A  47      45.936  66.836 114.306  1.00  0.00           C
ATOM    879  NE  ARG A  47      45.346  67.385 113.026  1.00  0.00           N
ATOM    881  CZ  ARG A  47      44.516  66.717 112.246  1.00  0.00           C
ATOM    882  NH1 ARG A  47      44.086  65.506 112.526  1.00  0.00           N
ATOM    885  NH2 ARG A  47      44.056  67.276 111.136  1.00  0.00           N
ATOM    888  C   ARG A  47      48.276  62.956 111.916  1.00  0.00           C
ATOM    889  O   ARG A  47      47.886  63.176 110.776  1.00  0.00           O
ATOM    890  N   VAL A  48      48.536  61.717 112.346  1.00  0.00           N
ATOM    892  CA  VAL A  48      48.357  60.537 111.526  1.00  0.00           C
ATOM    894  CB  VAL A  48      49.627  59.687 111.436  1.00  0.00           C
ATOM    896  CG1 VAL A  48      49.376  58.396 110.616  1.00  0.00           C
ATOM    900  CG2 VAL A  48      50.746  60.516 110.796  1.00  0.00           C
ATOM    904  C   VAL A  48      47.267  59.716 112.166  1.00  0.00           C
ATOM    905  O   VAL A  48      47.356  59.316 113.316  1.00  0.00           O
ATOM    906  N   SER A  49      46.197  59.466 111.416  1.00  0.00           N
ATOM    908  CA  SER A  49      45.056  58.717 111.886  1.00  0.00           C
ATOM    910  CB  SER A  49      43.756  59.516 111.626  1.00  0.00           C
ATOM    913  OG  SER A  49      42.566  58.806 111.956  1.00  0.00           O
ATOM    915  C   SER A  49      45.076  57.416 111.126  1.00  0.00           C
ATOM    916  O   SER A  49      45.146  57.406 109.896  1.00  0.00           O
ATOM    917  N   GLY A  50      45.036  56.266 111.816  1.00  0.00           N
ATOM    919  CA  GLY A  50      45.076  54.986 111.126  1.00  0.00           C
ATOM    922  C   GLY A  50      43.706  54.426 110.936  1.00  0.00           C
ATOM    923  O   GLY A  50      42.887  54.406 111.856  1.00  0.00           O
ATOM    924  N   THR A  51      43.406  53.886 109.746  1.00  0.00           N
ATOM    926  CA  THR A  51      42.166  53.146 109.486  1.00  0.00           C
ATOM    928  CB  THR A  51      41.836  52.925 108.016  1.00  0.00           C
ATOM    930  OG1 THR A  51      41.796  54.186 107.376  1.00  0.00           O
ATOM    932  CG2 THR A  51      40.446  52.316 107.816  1.00  0.00           C
ATOM    936  C   THR A  51      42.236  51.806 110.156  1.00  0.00           C
ATOM    937  O   THR A  51      43.266  51.136 110.096  1.00  0.00           O
ATOM    938  N   LEU A  52      41.136  51.416 110.816  1.00  0.00           N
ATOM    940  CA  LEU A  52      40.996  50.166 111.526  1.00  0.00           C
ATOM    942  CB  LEU A  52      39.896  50.246 112.616  1.00  0.00           C
ATOM    945  CG  LEU A  52      40.197  51.136 113.846  1.00  0.00           C
ATOM    947  CD1 LEU A  52      40.226  52.636 113.516  1.00  0.00           C
ATOM    951  CD2 LEU A  52      39.146  50.916 114.946  1.00  0.00           C
ATOM    955  C   LEU A  52      40.656  49.046 110.556  1.00  0.00           C
ATOM    956  O   LEU A  52      39.846  49.186 109.636  1.00  0.00           O
ATOM    957  N   SER A  53      41.216  47.855 110.796  1.00  0.00           N
ATOM    959  CA  SER A  53      40.787  46.626 110.146  1.00  0.00           C
ATOM    961  CB  SER A  53      41.736  45.456 110.406  1.00  0.00           C
ATOM    964  OG  SER A  53      43.046  45.797 109.936  1.00  0.00           O
ATOM    966  C   SER A  53      39.376  46.206 110.476  1.00  0.00           C
ATOM    967  O   SER A  53      38.836  46.516 111.536  1.00  0.00           O
ATOM    968  N   GLU A  54      38.706  45.506 109.546  1.00  0.00           N
ATOM    970  CA  GLU A  54      37.476  44.766 109.746  1.00  0.00           C
ATOM    972  CB  GLU A  54      36.876  44.277 108.396  1.00  0.00           C
ATOM    975  CG  GLU A  54      37.856  43.456 107.526  1.00  0.00           C
ATOM    978  CD  GLU A  54      38.927  44.316 106.856  1.00  0.00           C
ATOM    979  OE1 GLU A  54      38.666  45.537 106.666  1.00  0.00           O
ATOM    980  OE2 GLU A  54      40.017  43.776 106.596  1.00  0.00           O
ATOM    981  C   GLU A  54      37.576  43.566 110.686  1.00  0.00           C
ATOM    982  O   GLU A  54      38.566  42.846 110.746  1.00  0.00           O
ATOM    983  N   GLU A  55      36.486  43.326 111.436  1.00  0.00           N
ATOM    985  CA  GLU A  55      36.236  42.136 112.216  1.00  0.00           C
ATOM    987  CB  GLU A  55      34.916  42.286 113.006  1.00  0.00           C
ATOM    990  CG  GLU A  55      34.806  43.577 113.856  1.00  0.00           C
ATOM    993  CD  GLU A  55      34.446  44.827 113.076  1.00  0.00           C
ATOM    994  OE1 GLU A  55      34.106  44.757 111.856  1.00  0.00           O
ATOM    995  OE2 GLU A  55      34.576  45.947 113.636  1.00  0.00           O
ATOM    996  C   GLU A  55      36.116  40.886 111.356  1.00  0.00           C
ATOM    997  O   GLU A  55      35.256  40.807 110.476  1.00  0.00           O
ATOM    998  N   GLY A  56      36.976  39.886 111.636  1.00  0.00           N
ATOM   1000  CA  GLY A  56      37.226  38.717 110.826  1.00  0.00           C
ATOM   1003  C   GLY A  56      38.646  38.356 111.146  1.00  0.00           C
ATOM   1004  O   GLY A  56      39.256  39.026 111.966  1.00  0.00           O
ATOM   1005  N   CYS A  57      39.186  37.276 110.556  1.00  0.00           N
ATOM   1007  CA  CYS A  57      40.516  36.726 110.826  1.00  0.00           C
ATOM   1009  CB  CYS A  57      40.366  35.197 111.066  1.00  0.00           C
ATOM   1012  SG  CYS A  57      41.827  34.296 111.686  1.00  0.00           S
ATOM   1014  C   CYS A  57      41.396  36.926 109.596  1.00  0.00           C
ATOM   1015  O   CYS A  57      42.496  36.386 109.486  1.00  0.00           O
ATOM   1016  N   PHE A  58      40.886  37.697 108.626  1.00  0.00           N
ATOM   1018  CA  PHE A  58      41.517  37.876 107.346  1.00  0.00           C
ATOM   1020  CB  PHE A  58      41.046  36.816 106.286  1.00  0.00           C
ATOM   1023  CG  PHE A  58      41.526  35.447 106.696  1.00  0.00           C
ATOM   1024  CD1 PHE A  58      40.667  34.476 107.246  1.00  0.00           C
ATOM   1026  CE1 PHE A  58      41.176  33.246 107.706  1.00  0.00           C
ATOM   1028  CZ  PHE A  58      42.546  32.976 107.586  1.00  0.00           C
ATOM   1030  CD2 PHE A  58      42.887  35.136 106.566  1.00  0.00           C
ATOM   1032  CE2 PHE A  58      43.396  33.916 107.016  1.00  0.00           C
ATOM   1034  C   PHE A  58      41.216  39.287 106.846  1.00  0.00           C
ATOM   1035  O   PHE A  58      40.106  39.816 106.996  1.00  0.00           O
ATOM   1036  N   ASP A  59      42.226  39.916 106.236  1.00  0.00           N
ATOM   1038  CA  ASP A  59      42.146  41.166 105.516  1.00  0.00           C
ATOM   1040  CB  ASP A  59      43.586  41.506 105.056  1.00  0.00           C
ATOM   1043  CG  ASP A  59      44.526  41.717 106.226  1.00  0.00           C
ATOM   1044  OD1 ASP A  59      44.086  41.717 107.396  1.00  0.00           O
ATOM   1045  OD2 ASP A  59      45.746  41.826 105.936  1.00  0.00           O
ATOM   1046  C   ASP A  59      41.226  41.147 104.296  1.00  0.00           C
ATOM   1047  O   ASP A  59      41.336  40.257 103.436  1.00  0.00           O
ATOM   1048  N   SER A  60      40.317  42.127 104.176  1.00  0.00           N
ATOM   1050  CA  SER A  60      39.476  42.346 103.006  1.00  0.00           C
ATOM   1052  CB  SER A  60      38.366  43.396 103.266  1.00  0.00           C
ATOM   1055  OG  SER A  60      37.376  42.866 104.146  1.00  0.00           O
ATOM   1057  C   SER A  60      40.197  42.726 101.706  1.00  0.00           C
ATOM   1058  O   SER A  60      41.366  43.106 101.676  1.00  0.00           O
ATOM   1059  N   LEU A  61      39.516  42.616 100.566  1.00  0.00           N
ATOM   1061  CA  LEU A  61      40.086  43.016  99.276  1.00  0.00           C
ATOM   1063  CB  LEU A  61      39.676  41.987  98.206  1.00  0.00           C
ATOM   1066  CG  LEU A  61      40.146  40.576  98.566  1.00  0.00           C
ATOM   1068  CD1 LEU A  61      39.857  39.627  97.406  1.00  0.00           C
ATOM   1072  CD2 LEU A  61      41.637  40.596  98.886  1.00  0.00           C
ATOM   1076  C   LEU A  61      39.616  44.375  98.846  1.00  0.00           C
ATOM   1077  O   LEU A  61      40.186  45.026  97.966  1.00  0.00           O
ATOM   1078  N   GLU A  62      38.586  44.836  99.566  1.00  0.00           N
ATOM   1080  CA  GLU A  62      37.746  45.956  99.186  1.00  0.00           C
ATOM   1082  CB  GLU A  62      36.536  45.976 100.146  1.00  0.00           C
ATOM   1085  CG  GLU A  62      35.436  47.006  99.786  1.00  0.00           C
ATOM   1088  CD  GLU A  62      34.586  46.537  98.626  1.00  0.00           C
ATOM   1089  OE1 GLU A  62      34.726  45.355  98.206  1.00  0.00           O
ATOM   1090  OE2 GLU A  62      33.666  47.296  98.236  1.00  0.00           O
ATOM   1091  C   GLU A  62      38.506  47.266  99.276  1.00  0.00           C
ATOM   1092  O   GLU A  62      38.126  48.286  98.736  1.00  0.00           O
ATOM   1093  N   LEU A  63      39.676  47.266  99.946  1.00  0.00           N
ATOM   1095  CA  LEU A  63      40.416  48.476 100.206  1.00  0.00           C
ATOM   1097  CB  LEU A  63      41.356  48.276 101.426  1.00  0.00           C
ATOM   1100  CG  LEU A  63      40.636  48.016 102.766  1.00  0.00           C
ATOM   1102  CD1 LEU A  63      39.536  49.056 102.986  1.00  0.00           C
ATOM   1106  CD2 LEU A  63      40.177  46.566 102.926  1.00  0.00           C
ATOM   1110  C   LEU A  63      41.286  48.866  99.036  1.00  0.00           C
ATOM   1111  O   LEU A  63      42.016  49.846  99.086  1.00  0.00           O
ATOM   1112  N   LEU A  64      41.267  48.076  97.956  1.00  0.00           N
ATOM   1114  CA  LEU A  64      42.127  48.326  96.826  1.00  0.00           C
ATOM   1116  CB  LEU A  64      43.296  47.307  96.806  1.00  0.00           C
ATOM   1119  CG  LEU A  64      44.156  47.266  98.096  1.00  0.00           C
ATOM   1121  CD1 LEU A  64      45.116  46.086  98.026  1.00  0.00           C
ATOM   1125  CD2 LEU A  64      44.936  48.557  98.346  1.00  0.00           C
ATOM   1129  C   LEU A  64      41.366  48.276  95.506  1.00  0.00           C
ATOM   1130  O   LEU A  64      42.006  48.276  94.456  1.00  0.00           O
ATOM   1131  N   ASP A  65      40.017  48.266  95.566  1.00  0.00           N
ATOM   1133  CA  ASP A  65      39.096  48.437  94.466  1.00  0.00           C
ATOM   1135  CB  ASP A  65      38.136  47.206  94.476  1.00  0.00           C
ATOM   1138  CG  ASP A  65      37.316  46.956  93.216  1.00  0.00           C
ATOM   1139  OD1 ASP A  65      37.476  47.636  92.176  1.00  0.00           O
ATOM   1140  OD2 ASP A  65      36.506  45.987  93.296  1.00  0.00           O
ATOM   1141  C   ASP A  65      38.377  49.796  94.706  1.00  0.00           C
ATOM   1142  OT1 ASP A  65      38.286  50.606  93.746  1.00  0.00           O
ATOM   1143  OT2 ASP A  65      38.006  50.066  95.886  1.00  0.00           O
ATOM   1144  NH3 POPEB  66     121.826  49.306  99.436  1.00  0.00           N
ATOM   1148  C12 POPEB  66     122.756  50.316  98.866  1.00  0.00           C
ATOM   1151  C11 POPEB  66     121.975  51.605  98.656  1.00  0.00           C
ATOM   1154  P   POPEB  66     123.656  53.276  97.606  1.00  0.00           P
ATOM   1155  O13 POPEB  66     124.006  54.687  97.906  1.00  0.00           O
ATOM   1156  O14 POPEB  66     124.725  52.336  97.236  1.00  0.00           O
ATOM   1157  O11 POPEB  66     122.516  53.286  96.516  1.00  0.00           O
ATOM   1158  O12 POPEB  66     122.856  52.706  98.816  1.00  0.00           O
ATOM   1159  C1  POPEB  66     122.686  53.125  95.116  1.00  0.00           C
ATOM   1162  C2  POPEB  66     121.716  52.057  94.536  1.00  0.00           C
ATOM   1164  O21 POPEB  66     122.316  51.526  93.346  1.00  0.00           O
ATOM   1165  C21 POPEB  66     122.796  50.287  93.406  1.00  0.00           C
ATOM   1166  O22 POPEB  66     122.635  49.506  94.326  1.00  0.00           O
ATOM   1167  C22 POPEB  66     123.586  50.007  92.106  1.00  0.00           C
ATOM   1170  C3  POPEB  66     120.286  52.626  94.216  1.00  0.00           C
ATOM   1173  O31 POPEB  66     120.056  52.936  92.826  1.00  0.00           O
ATOM   1174  C31 POPEB  66     120.396  54.147  92.406  1.00  0.00           C
ATOM   1175  O32 POPEB  66     120.886  55.016  93.106  1.00  0.00           O
ATOM   1176  C32 POPEB  66     120.146  54.256  90.896  1.00  0.00           C
ATOM   1179  C23 POPEB  66     125.027  49.496  92.326  1.00  0.00           C
ATOM   1182  C24 POPEB  66     126.066  50.136  91.376  1.00  0.00           C
ATOM   1185  C25 POPEB  66     125.846  49.916  89.866  1.00  0.00           C
ATOM   1188  C26 POPEB  66     125.896  48.456  89.406  1.00  0.00           C
ATOM   1191  C27 POPEB  66     125.646  48.316  87.896  1.00  0.00           C
ATOM   1194  C28 POPEB  66     125.865  46.866  87.396  1.00  0.00           C
ATOM   1197  C29 POPEB  66     125.746  46.736  85.896  1.00  0.00           C
ATOM   1199 0C21 POPEB  66     126.726  46.966  85.016  1.00  0.00           C
ATOM   1201 1C21 POPEB  66     128.127  47.426  85.336  1.00  0.00           C
ATOM   1204 2C21 POPEB  66     129.036  46.246  85.726  1.00  0.00           C
ATOM   1207 3C21 POPEB  66     130.486  46.686  85.996  1.00  0.00           C
ATOM   1210 4C21 POPEB  66     131.336  45.556  86.586  1.00  0.00           C
ATOM   1213 5C21 POPEB  66     132.836  45.886  86.606  1.00  0.00           C
ATOM   1216 6C21 POPEB  66     133.678  44.766  87.226  1.00  0.00           C
ATOM   1219 7C21 POPEB  66     135.186  45.007  87.106  1.00  0.00           C
ATOM   1222 8C21 POPEB  66     136.026  43.856  87.646  1.00  0.00           C
ATOM   1226  C33 POPEB  66     120.816  55.506  90.266  1.00  0.00           C
ATOM   1229  C34 POPEB  66     120.646  55.566  88.736  1.00  0.00           C
ATOM   1232  C35 POPEB  66     119.855  56.796  88.246  1.00  0.00           C
ATOM   1235  C36 POPEB  66     119.496  56.717  86.746  1.00  0.00           C
ATOM   1238  C37 POPEB  66     118.576  57.855  86.296  1.00  0.00           C
ATOM   1241  C38 POPEB  66     117.775  57.526  85.036  1.00  0.00           C
ATOM   1244  C39 POPEB  66     118.475  57.906  83.726  1.00  0.00           C
ATOM   1247 0C31 POPEB  66     117.766  57.316  82.506  1.00  0.00           C
ATOM   1250 1C31 POPEB  66     117.906  58.216  81.266  1.00  0.00           C
ATOM   1253 2C31 POPEB  66     117.355  57.577  79.986  1.00  0.00           C
ATOM   1256 3C31 POPEB  66     118.276  56.486  79.416  1.00  0.00           C
ATOM   1259 4C31 POPEB  66     117.996  56.217  77.936  1.00  0.00           C
ATOM   1262 5C31 POPEB  66     118.876  55.116  77.336  1.00  0.00           C
ATOM   1265 6C31 POPEB  66     118.885  55.147  75.806  1.00  0.00           C
ATOM   1269  NH3 POPEC  67      38.326  43.437  56.286  1.00  0.00           N
ATOM   1273  C12 POPEC  67      37.146  44.226  56.786  1.00  0.00           C
ATOM   1276  C11 POPEC  67      37.036  45.625  56.166  1.00  0.00           C
ATOM   1279  P   POPEC  67      34.557  46.366  55.916  1.00  0.00           P
ATOM   1280  O13 POPEC  67      34.516  47.616  55.146  1.00  0.00           O
ATOM   1281  O14 POPEC  67      34.396  45.086  55.176  1.00  0.00           O
ATOM   1282  O11 POPEC  67      33.346  46.366  56.926  1.00  0.00           O
ATOM   1283  O12 POPEC  67      35.936  46.356  56.746  1.00  0.00           O
ATOM   1284  C1  POPEC  67      32.976  47.546  57.636  1.00  0.00           C
ATOM   1287  C2  POPEC  67      31.786  47.296  58.616  1.00  0.00           C
ATOM   1289  O21 POPEC  67      32.086  46.276  59.606  1.00  0.00           O
ATOM   1290  C21 POPEC  67      31.846  44.967  59.436  1.00  0.00           C
ATOM   1291  O22 POPEC  67      31.516  44.426  58.406  1.00  0.00           O
ATOM   1292  C22 POPEC  67      32.156  44.266  60.776  1.00  0.00           C
ATOM   1295  C3  POPEC  67      30.416  47.166  57.886  1.00  0.00           C
ATOM   1298  O31 POPEC  67      29.346  47.526  58.776  1.00  0.00           O
ATOM   1299  C31 POPEC  67      28.416  46.636  59.036  1.00  0.00           C
ATOM   1300  O32 POPEC  67      28.356  45.495  58.576  1.00  0.00           O
ATOM   1301  C32 POPEC  67      27.406  47.286  59.986  1.00  0.00           C
ATOM   1304  C23 POPEC  67      31.696  42.787  60.926  1.00  0.00           C
ATOM   1307  C24 POPEC  67      32.776  41.726  60.696  1.00  0.00           C
ATOM   1310  C25 POPEC  67      32.427  40.355  61.296  1.00  0.00           C
ATOM   1313  C26 POPEC  67      32.236  40.416  62.826  1.00  0.00           C
ATOM   1316  C27 POPEC  67      32.267  39.066  63.546  1.00  0.00           C
ATOM   1319  C28 POPEC  67      32.016  39.256  65.056  1.00  0.00           C
ATOM   1322  C29 POPEC  67      32.226  38.006  65.856  1.00  0.00           C
ATOM   1324 0C21 POPEC  67      32.287  37.966  67.196  1.00  0.00           C
ATOM   1326 1C21 POPEC  67      32.136  39.147  68.126  1.00  0.00           C
ATOM   1329 2C21 POPEC  67      31.306  38.936  69.416  1.00  0.00           C
ATOM   1332 3C21 POPEC  67      31.256  37.487  69.926  1.00  0.00           C
ATOM   1335 4C21 POPEC  67      30.696  37.366  71.346  1.00  0.00           C
ATOM   1338 5C21 POPEC  67      29.186  37.636  71.486  1.00  0.00           C
ATOM   1341 6C21 POPEC  67      28.697  37.287  72.896  1.00  0.00           C
ATOM   1344 7C21 POPEC  67      27.166  37.287  73.036  1.00  0.00           C
ATOM   1347 8C21 POPEC  67      26.716  36.846  74.436  1.00  0.00           C
ATOM   1351  C33 POPEC  67      26.646  46.327  60.936  1.00  0.00           C
ATOM   1354  C34 POPEC  67      26.676  46.756  62.416  1.00  0.00           C
ATOM   1357  C35 POPEC  67      28.066  46.686  63.056  1.00  0.00           C
ATOM   1360  C36 POPEC  67      28.076  47.127  64.526  1.00  0.00           C
ATOM   1363  C37 POPEC  67      29.486  47.066  65.126  1.00  0.00           C
ATOM   1366  C38 POPEC  67      29.646  47.787  66.466  1.00  0.00           C
ATOM   1369  C39 POPEC  67      28.786  47.246  67.626  1.00  0.00           C
ATOM   1372 0C31 POPEC  67      29.336  47.686  68.996  1.00  0.00           C
ATOM   1375 1C31 POPEC  67      28.446  47.237  70.156  1.00  0.00           C
ATOM   1378 2C31 POPEC  67      29.056  47.467  71.556  1.00  0.00           C
ATOM   1381 3C31 POPEC  67      30.296  46.596  71.806  1.00  0.00           C
ATOM   1384 4C31 POPEC  67      30.696  46.486  73.286  1.00  0.00           C
ATOM   1387 5C31 POPEC  67      31.876  45.537  73.506  1.00  0.00           C
ATOM   1390 6C31 POPEC  67      32.246  45.336  74.976  1.00  0.00           C
ATOM   1394  NH3 POPED  68      82.836  82.896  55.676  1.00  0.00           N
ATOM   1398  C12 POPED  68      84.086  83.647  55.286  1.00  0.00           C
ATOM   1401  C11 POPED  68      85.256  82.676  55.056  1.00  0.00           C
ATOM   1404  P   POPED  68      85.345  80.886  56.966  1.00  0.00           P
ATOM   1405  O13 POPED  68      83.906  80.676  56.676  1.00  0.00           O
ATOM   1406  O14 POPED  68      86.266  79.816  56.546  1.00  0.00           O
ATOM   1407  O11 POPED  68      85.566  81.245  58.506  1.00  0.00           O
ATOM   1408  O12 POPED  68      85.786  82.236  56.306  1.00  0.00           O
ATOM   1409  C1  POPED  68      84.466  81.017  59.406  1.00  0.00           C
ATOM   1412  C2  POPED  68      84.715  81.547  60.856  1.00  0.00           C
ATOM   1414  O21 POPED  68      83.846  80.746  61.676  1.00  0.00           O
ATOM   1415  C21 POPED  68      83.976  80.807  62.986  1.00  0.00           C
ATOM   1416  O22 POPED  68      84.686  81.547  63.626  1.00  0.00           O
ATOM   1417  C22 POPED  68      83.156  79.676  63.606  1.00  0.00           C
ATOM   1420  C3  POPED  68      84.546  83.096  60.996  1.00  0.00           C
ATOM   1423  O31 POPED  68      85.597  83.666  61.796  1.00  0.00           O
ATOM   1424  C31 POPED  68      85.496  84.187  63.026  1.00  0.00           C
ATOM   1425  O32 POPED  68      86.486  84.436  63.706  1.00  0.00           O
ATOM   1426  C32 POPED  68      84.076  84.496  63.546  1.00  0.00           C
ATOM   1429  C23 POPED  68      83.055  79.715  65.156  1.00  0.00           C
ATOM   1432  C24 POPED  68      82.605  78.355  65.686  1.00  0.00           C
ATOM   1435  C25 POPED  68      83.766  77.446  66.116  1.00  0.00           C
ATOM   1438  C26 POPED  68      84.235  77.726  67.556  1.00  0.00           C
ATOM   1441  C27 POPED  68      85.086  76.587  68.136  1.00  0.00           C
ATOM   1444  C28 POPED  68      85.296  76.636  69.666  1.00  0.00           C
ATOM   1447  C29 POPED  68      83.976  76.526  70.366  1.00  0.00           C
ATOM   1449 0C21 POPED  68      83.706  76.826  71.646  1.00  0.00           C
ATOM   1451 1C21 POPED  68      84.676  77.316  72.696  1.00  0.00           C
ATOM   1454 2C21 POPED  68      83.936  78.096  73.806  1.00  0.00           C
ATOM   1457 3C21 POPED  68      83.307  79.406  73.316  1.00  0.00           C
ATOM   1460 4C21 POPED  68      82.366  80.086  74.316  1.00  0.00           C
ATOM   1463 5C21 POPED  68      83.046  81.126  75.216  1.00  0.00           C
ATOM   1466 6C21 POPED  68      82.006  82.007  75.926  1.00  0.00           C
ATOM   1469 7C21 POPED  68      82.616  83.166  76.726  1.00  0.00           C
ATOM   1472 8C21 POPED  68      81.586  84.206  77.196  1.00  0.00           C
ATOM   1476  C33 POPED  68      84.126  84.696  65.076  1.00  0.00           C
ATOM   1479  C34 POPED  68      82.815  84.745  65.876  1.00  0.00           C
ATOM   1482  C35 POPED  68      83.146  84.525  67.376  1.00  0.00           C
ATOM   1485  C36 POPED  68      82.046  84.897  68.386  1.00  0.00           C
ATOM   1488  C37 POPED  68      82.535  84.687  69.836  1.00  0.00           C
ATOM   1491  C38 POPED  68      81.486  84.925  70.946  1.00  0.00           C
ATOM   1494  C39 POPED  68      81.366  86.396  71.336  1.00  0.00           C
ATOM   1497 0C31 POPED  68      80.476  86.666  72.556  1.00  0.00           C
ATOM   1500 1C31 POPED  68      80.476  88.157  72.936  1.00  0.00           C
ATOM   1503 2C31 POPED  68      80.877  88.415  74.396  1.00  0.00           C
ATOM   1506 3C31 POPED  68      81.137  89.907  74.686  1.00  0.00           C
ATOM   1509 4C31 POPED  68      79.877  90.786  74.626  1.00  0.00           C
ATOM   1512 5C31 POPED  68      80.175  92.266  74.866  1.00  0.00           C
ATOM   1515 6C31 POPED  68      78.917  93.135  74.996  1.00  0.00           C
ATOM   1519  NH3 POPEE  69      49.726  16.466  49.956  1.00  0.00           N
ATOM   1523  C12 POPEE  69      49.976  17.886  49.526  1.00  0.00           C
ATOM   1526  C11 POPEE  69      49.417  18.886  50.576  1.00  0.00           C
ATOM   1529  P   POPEE  69      46.857  18.236  50.736  1.00  0.00           P
ATOM   1530  O13 POPEE  69      45.796  18.447  49.716  1.00  0.00           O
ATOM   1531  O14 POPEE  69      47.366  16.876  50.936  1.00  0.00           O
ATOM   1532  O11 POPEE  69      46.326  18.796  52.116  1.00  0.00           O
ATOM   1533  O12 POPEE  69      48.046  19.206  50.386  1.00  0.00           O
ATOM   1534  C1  POPEE  69      47.177  18.576  53.266  1.00  0.00           C
ATOM   1537  C2  POPEE  69      46.616  19.276  54.536  1.00  0.00           C
ATOM   1539  O21 POPEE  69      47.316  18.826  55.706  1.00  0.00           O
ATOM   1540  C21 POPEE  69      48.526  19.356  55.836  1.00  0.00           C
ATOM   1541  O22 POPEE  69      49.086  20.066  55.016  1.00  0.00           O
ATOM   1542  C22 POPEE  69      49.077  19.086  57.226  1.00  0.00           C
ATOM   1545  C3  POPEE  69      45.106  18.996  54.716  1.00  0.00           C
ATOM   1548  O31 POPEE  69      44.607  19.046  56.076  1.00  0.00           O
ATOM   1549  C31 POPEE  69      44.726  20.196  56.716  1.00  0.00           C
ATOM   1550  O32 POPEE  69      45.267  21.197  56.296  1.00  0.00           O
ATOM   1551  C32 POPEE  69      43.965  20.106  58.056  1.00  0.00           C
ATOM   1554  C23 POPEE  69      48.606  20.147  58.246  1.00  0.00           C
ATOM   1557  C24 POPEE  69      47.756  19.557  59.386  1.00  0.00           C
ATOM   1560  C25 POPEE  69      48.487  18.496  60.226  1.00  0.00           C
ATOM   1563  C26 POPEE  69      47.897  18.316  61.626  1.00  0.00           C
ATOM   1566  C27 POPEE  69      48.776  17.476  62.556  1.00  0.00           C
ATOM   1569  C28 POPEE  69      48.336  17.496  64.026  1.00  0.00           C
ATOM   1572  C29 POPEE  69      48.417  18.866  64.656  1.00  0.00           C
ATOM   1574 0C21 POPEE  69      49.126  19.226  65.736  1.00  0.00           C
ATOM   1576 1C21 POPEE  69      49.986  18.346  66.616  1.00  0.00           C
ATOM   1579 2C21 POPEE  69      49.767  18.696  68.096  1.00  0.00           C
ATOM   1582 3C21 POPEE  69      50.586  17.816  69.056  1.00  0.00           C
ATOM   1585 4C21 POPEE  69      50.726  18.426  70.456  1.00  0.00           C
ATOM   1588 5C21 POPEE  69      49.396  18.746  71.146  1.00  0.00           C
ATOM   1591 6C21 POPEE  69      49.607  19.456  72.496  1.00  0.00           C
ATOM   1594 7C21 POPEE  69      48.307  20.016  73.076  1.00  0.00           C
ATOM   1597 8C21 POPEE  69      48.506  20.776  74.386  1.00  0.00           C
ATOM   1601  C33 POPEE  69      43.697  21.486  58.706  1.00  0.00           C
ATOM   1604  C34 POPEE  69      42.596  21.436  59.786  1.00  0.00           C
ATOM   1607  C35 POPEE  69      42.256  22.836  60.306  1.00  0.00           C
ATOM   1610  C36 POPEE  69      40.886  22.956  61.006  1.00  0.00           C
ATOM   1613  C37 POPEE  69      40.807  22.326  62.406  1.00  0.00           C
ATOM   1616  C38 POPEE  69      39.366  22.386  62.936  1.00  0.00           C
ATOM   1619  C39 POPEE  69      39.166  21.816  64.346  1.00  0.00           C
ATOM   1622 0C31 POPEE  69      39.466  20.316  64.486  1.00  0.00           C
ATOM   1625 1C31 POPEE  69      38.836  19.746  65.766  1.00  0.00           C
ATOM   1628 2C31 POPEE  69      39.206  18.286  66.046  1.00  0.00           C
ATOM   1631 3C31 POPEE  69      40.656  18.116  66.506  1.00  0.00           C
ATOM   1634 4C31 POPEE  69      40.916  16.776  67.206  1.00  0.00           C
ATOM   1637 5C31 POPEE  69      42.246  16.786  67.976  1.00  0.00           C
ATOM   1640 6C31 POPEE  69      42.447  15.576  68.876  1.00  0.00           C
ATOM   1644  NH3 POPEF  70      34.186  73.336  60.666  1.00  0.00           N
ATOM   1648  C12 POPEF  70      34.886  74.646  60.466  1.00  0.00           C
ATOM   1651  C11 POPEF  70      36.177  74.716  61.306  1.00  0.00           C
ATOM   1654  P   POPEF  70      37.506  72.496  60.676  1.00  0.00           P
ATOM   1655  O13 POPEF  70      36.267  71.836  61.146  1.00  0.00           O
ATOM   1656  O14 POPEF  70      38.036  72.156  59.346  1.00  0.00           O
ATOM   1657  O11 POPEF  70      38.686  72.237  61.686  1.00  0.00           O
ATOM   1658  O12 POPEF  70      37.276  74.056  60.686  1.00  0.00           O
ATOM   1659  C1  POPEF  70      38.846  72.967  62.896  1.00  0.00           C
ATOM   1662  C2  POPEF  70      38.076  72.245  64.026  1.00  0.00           C
ATOM   1664  O21 POPEF  70      37.636  73.227  64.986  1.00  0.00           O
ATOM   1665  C21 POPEF  70      38.546  73.816  65.726  1.00  0.00           C
ATOM   1666  O22 POPEF  70      39.736  73.546  65.786  1.00  0.00           O
ATOM   1667  C22 POPEF  70      37.856  74.885  66.566  1.00  0.00           C
ATOM   1670  C3  POPEF  70      38.886  71.036  64.606  1.00  0.00           C
ATOM   1673  O31 POPEF  70      38.546  70.757  65.986  1.00  0.00           O
ATOM   1674  C31 POPEF  70      39.487  70.056  66.616  1.00  0.00           C
ATOM   1675  O32 POPEF  70      40.276  69.306  66.076  1.00  0.00           O
ATOM   1676  C32 POPEF  70      39.396  70.366  68.116  1.00  0.00           C
ATOM   1679  C23 POPEF  70      38.836  75.596  67.526  1.00  0.00           C
ATOM   1682  C24 POPEF  70      38.126  76.407  68.626  1.00  0.00           C
ATOM   1685  C25 POPEF  70      37.386  75.547  69.656  1.00  0.00           C
ATOM   1688  C26 POPEF  70      36.456  76.376  70.556  1.00  0.00           C
ATOM   1691  C27 POPEF  70      35.536  75.506  71.436  1.00  0.00           C
ATOM   1694  C28 POPEF  70      34.306  76.246  71.986  1.00  0.00           C
ATOM   1697  C29 POPEF  70      34.676  77.377  72.916  1.00  0.00           C
ATOM   1699 0C21 POPEF  70      34.216  77.586  74.166  1.00  0.00           C
ATOM   1701 1C21 POPEF  70      33.246  76.727  74.946  1.00  0.00           C
ATOM   1704 2C21 POPEF  70      33.447  76.855  76.466  1.00  0.00           C
ATOM   1707 3C21 POPEF  70      32.357  76.127  77.276  1.00  0.00           C
ATOM   1710 4C21 POPEF  70      32.206  76.636  78.716  1.00  0.00           C
ATOM   1713 5C21 POPEF  70      33.326  76.206  79.676  1.00  0.00           C
ATOM   1716 6C21 POPEF  70      33.136  76.806  81.086  1.00  0.00           C
ATOM   1719 7C21 POPEF  70      33.956  76.116  82.196  1.00  0.00           C
ATOM   1722 8C21 POPEF  70      35.377  76.636  82.376  1.00  0.00           C
ATOM   1726  C33 POPEF  70      40.776  70.666  68.746  1.00  0.00           C
ATOM   1729  C34 POPEF  70      40.726  70.955  70.256  1.00  0.00           C
ATOM   1732  C35 POPEF  70      40.285  69.745  71.096  1.00  0.00           C
ATOM   1735  C36 POPEF  70      40.746  69.846  72.566  1.00  0.00           C
ATOM   1738  C37 POPEF  70      40.376  68.616  73.406  1.00  0.00           C
ATOM   1741  C38 POPEF  70      41.237  68.446  74.666  1.00  0.00           C
ATOM   1744  C39 POPEF  70      40.796  67.245  75.516  1.00  0.00           C
ATOM   1747 0C31 POPEF  70      41.786  66.916  76.646  1.00  0.00           C
ATOM   1750 1C31 POPEF  70      41.126  66.246  77.866  1.00  0.00           C
ATOM   1753 2C31 POPEF  70      41.816  64.966  78.356  1.00  0.00           C
ATOM   1756 3C31 POPEF  70      41.366  63.696  77.626  1.00  0.00           C
ATOM   1759 4C31 POPEF  70      41.777  62.416  78.366  1.00  0.00           C
ATOM   1762 5C31 POPEF  70      40.966  61.187  77.946  1.00  0.00           C
ATOM   1765 6C31 POPEF  70      41.226  59.967  78.836  1.00  0.00           C
ATOM   1769  NH3 POPEG  71      32.406  43.386  56.026  1.00  0.00           N
ATOM   1773  C12 POPEG  71      32.976  42.036  56.346  1.00  0.00           C
ATOM   1776  C11 POPEG  71      33.927  41.616  55.226  1.00  0.00           C
ATOM   1779  P   POPEG  71      36.156  40.217  55.266  1.00  0.00           P
ATOM   1780  O13 POPEG  71      36.226  39.416  54.036  1.00  0.00           O
ATOM   1781  O14 POPEG  71      36.876  41.516  55.246  1.00  0.00           O
ATOM   1782  O11 POPEG  71      36.686  39.366  56.496  1.00  0.00           O
ATOM   1783  O12 POPEG  71      34.656  40.476  55.656  1.00  0.00           O
ATOM   1784  C1  POPEG  71      35.896  38.256  56.976  1.00  0.00           C
ATOM   1787  C2  POPEG  71      35.947  38.156  58.516  1.00  0.00           C
ATOM   1789  O21 POPEG  71      34.706  37.566  58.956  1.00  0.00           O
ATOM   1790  C21 POPEG  71      34.816  36.756  59.986  1.00  0.00           C
ATOM   1791  O22 POPEG  71      35.856  36.467  60.556  1.00  0.00           O
ATOM   1792  C22 POPEG  71      33.436  36.166  60.296  1.00  0.00           C
ATOM   1795  C3  POPEG  71      36.076  39.566  59.146  1.00  0.00           C
ATOM   1798  O31 POPEG  71      36.116  39.527  60.596  1.00  0.00           O
ATOM   1799  C31 POPEG  71      36.627  40.636  61.106  1.00  0.00           C
ATOM   1800  O32 POPEG  71      37.156  41.537  60.466  1.00  0.00           O
ATOM   1801  C32 POPEG  71      36.386  40.696  62.616  1.00  0.00           C
ATOM   1804  C23 POPEG  71      33.416  35.206  61.506  1.00  0.00           C
ATOM   1807  C24 POPEG  71      32.236  34.236  61.416  1.00  0.00           C
ATOM   1810  C25 POPEG  71      32.146  33.176  62.516  1.00  0.00           C
ATOM   1813  C26 POPEG  71      32.006  33.776  63.916  1.00  0.00           C
ATOM   1816  C27 POPEG  71      31.726  32.726  65.006  1.00  0.00           C
ATOM   1819  C28 POPEG  71      31.406  33.356  66.376  1.00  0.00           C
ATOM   1822  C29 POPEG  71      32.576  34.166  66.866  1.00  0.00           C
ATOM   1824 0C21 POPEG  71      33.356  33.886  67.926  1.00  0.00           C
ATOM   1826 1C21 POPEG  71      33.156  32.726  68.866  1.00  0.00           C
ATOM   1829 2C21 POPEG  71      33.866  32.966  70.216  1.00  0.00           C
ATOM   1832 3C21 POPEG  71      33.416  34.256  70.926  1.00  0.00           C
ATOM   1835 4C21 POPEG  71      34.026  34.426  72.326  1.00  0.00           C
ATOM   1838 5C21 POPEG  71      35.556  34.346  72.336  1.00  0.00           C
ATOM   1841 6C21 POPEG  71      36.177  34.827  73.656  1.00  0.00           C
ATOM   1844 7C21 POPEG  71      37.716  34.757  73.626  1.00  0.00           C
ATOM   1847 8C21 POPEG  71      38.377  35.326  74.876  1.00  0.00           C
ATOM   1851  C33 POPEG  71      36.216  42.156  63.116  1.00  0.00           C
ATOM   1854  C34 POPEG  71      36.506  42.346  64.606  1.00  0.00           C
ATOM   1857  C35 POPEG  71      35.447  41.766  65.546  1.00  0.00           C
ATOM   1860  C36 POPEG  71      35.486  42.437  66.926  1.00  0.00           C
ATOM   1863  C37 POPEG  71      34.436  41.847  67.886  1.00  0.00           C
ATOM   1866  C38 POPEG  71      34.186  42.676  69.156  1.00  0.00           C
ATOM   1869  C39 POPEG  71      35.436  42.995  69.976  1.00  0.00           C
ATOM   1872 0C31 POPEG  71      35.116  43.926  71.156  1.00  0.00           C
ATOM   1875 1C31 POPEG  71      36.316  44.105  72.086  1.00  0.00           C
ATOM   1878 2C31 POPEG  71      35.967  44.937  73.326  1.00  0.00           C
ATOM   1881 3C31 POPEG  71      36.996  44.827  74.456  1.00  0.00           C
ATOM   1884 4C31 POPEG  71      36.966  43.447  75.126  1.00  0.00           C
ATOM   1887 5C31 POPEG  71      37.976  43.326  76.276  1.00  0.00           C
ATOM   1890 6C31 POPEG  71      37.886  41.966  76.976  1.00  0.00           C
ATOM   1894  NH3 POPEH  72      35.177  80.445  61.246  1.00  0.00           N
ATOM   1898  C12 POPEH  72      34.736  79.496  60.156  1.00  0.00           C
ATOM   1901  C11 POPEH  72      35.796  79.277  59.066  1.00  0.00           C
ATOM   1904  P   POPEH  72      38.346  79.105  58.896  1.00  0.00           P
ATOM   1905  O13 POPEH  72      38.416  78.446  57.566  1.00  0.00           O
ATOM   1906  O14 POPEH  72      38.496  80.577  58.896  1.00  0.00           O
ATOM   1907  O11 POPEH  72      39.506  78.536  59.826  1.00  0.00           O
ATOM   1908  O12 POPEH  72      36.996  78.716  59.606  1.00  0.00           O
ATOM   1909  C1  POPEH  72      39.396  77.416  60.706  1.00  0.00           C
ATOM   1912  C2  POPEH  72      39.516  77.806  62.216  1.00  0.00           C
ATOM   1914  O21 POPEH  72      40.706  77.205  62.786  1.00  0.00           O
ATOM   1915  C21 POPEH  72      41.197  77.756  63.886  1.00  0.00           C
ATOM   1916  O22 POPEH  72      40.846  78.816  64.386  1.00  0.00           O
ATOM   1917  C22 POPEH  72      42.406  76.956  64.406  1.00  0.00           C
ATOM   1920  C3  POPEH  72      38.246  77.316  62.986  1.00  0.00           C
ATOM   1923  O31 POPEH  72      38.206  77.736  64.366  1.00  0.00           O
ATOM   1924  C31 POPEH  72      37.666  78.936  64.586  1.00  0.00           C
ATOM   1925  O32 POPEH  72      37.136  79.636  63.736  1.00  0.00           O
ATOM   1926  C32 POPEH  72      37.736  79.206  66.086  1.00  0.00           C
ATOM   1929  C23 POPEH  72      42.107  75.666  65.216  1.00  0.00           C
ATOM   1932  C24 POPEH  72      43.406  74.926  65.636  1.00  0.00           C
ATOM   1935  C25 POPEH  72      44.017  75.437  66.956  1.00  0.00           C
ATOM   1938  C26 POPEH  72      43.416  74.806  68.226  1.00  0.00           C
ATOM   1941  C27 POPEH  72      43.697  75.617  69.506  1.00  0.00           C
ATOM   1944  C28 POPEH  72      43.276  74.866  70.786  1.00  0.00           C
ATOM   1947  C29 POPEH  72      43.307  75.696  72.046  1.00  0.00           C
ATOM   1949 0C21 POPEH  72      43.296  75.217  73.306  1.00  0.00           C
ATOM   1951 1C21 POPEH  72      43.276  73.757  73.686  1.00  0.00           C
ATOM   1954 2C21 POPEH  72      41.866  73.117  73.766  1.00  0.00           C
ATOM   1957 3C21 POPEH  72      41.006  73.546  74.966  1.00  0.00           C
ATOM   1960 4C21 POPEH  72      40.127  74.776  74.696  1.00  0.00           C
ATOM   1963 5C21 POPEH  72      39.366  75.217  75.956  1.00  0.00           C
ATOM   1966 6C21 POPEH  72      38.496  76.456  75.746  1.00  0.00           C
ATOM   1969 7C21 POPEH  72      37.886  76.977  77.056  1.00  0.00           C
ATOM   1972 8C21 POPEH  72      37.116  78.276  76.896  1.00  0.00           C
ATOM   1976  C33 POPEH  72      37.306  80.635  66.496  1.00  0.00           C
ATOM   1979  C34 POPEH  72      36.646  80.696  67.876  1.00  0.00           C
ATOM   1982  C35 POPEH  72      37.586  80.396  69.056  1.00  0.00           C
ATOM   1985  C36 POPEH  72      36.806  80.146  70.356  1.00  0.00           C
ATOM   1988  C37 POPEH  72      36.956  81.227  71.436  1.00  0.00           C
ATOM   1991  C38 POPEH  72      35.986  80.976  72.596  1.00  0.00           C
ATOM   1994  C39 POPEH  72      36.026  82.025  73.706  1.00  0.00           C
ATOM   1997 0C31 POPEH  72      37.096  81.756  74.776  1.00  0.00           C
ATOM   2000 1C31 POPEH  72      36.826  82.556  76.066  1.00  0.00           C
ATOM   2003 2C31 POPEH  72      37.846  82.266  77.166  1.00  0.00           C
ATOM   2006 3C31 POPEH  72      37.436  82.836  78.526  1.00  0.00           C
ATOM   2009 4C31 POPEH  72      38.386  82.397  79.656  1.00  0.00           C
ATOM   2012 5C31 POPEH  72      37.926  82.886  81.036  1.00  0.00           C
ATOM   2015 6C31 POPEH  72      38.776  82.327  82.176  1.00  0.00           C
ATOM   2019  NH3 POPEI  73     117.616  13.096  56.476  1.00  0.00           N
ATOM   2023  C12 POPEI  73     116.277  12.426  56.416  1.00  0.00           C
ATOM   2026  C11 POPEI  73     115.896  11.836  55.046  1.00  0.00           C
ATOM   2029  P   POPEI  73     114.106   9.916  55.206  1.00  0.00           P
ATOM   2030  O13 POPEI  73     112.887   9.816  56.046  1.00  0.00           O
ATOM   2031  O14 POPEI  73     114.016   9.466  53.806  1.00  0.00           O
ATOM   2032  O11 POPEI  73     115.336   9.266  55.926  1.00  0.00           O
ATOM   2033  O12 POPEI  73     114.536  11.426  55.146  1.00  0.00           O
ATOM   2034  C1  POPEI  73     115.436   7.876  56.226  1.00  0.00           C
ATOM   2037  C2  POPEI  73     115.345   7.676  57.756  1.00  0.00           C
ATOM   2039  O21 POPEI  73     116.017   6.486  58.196  1.00  0.00           O
ATOM   2040  C21 POPEI  73     115.466   5.326  57.906  1.00  0.00           C
ATOM   2041  O22 POPEI  73     114.557   5.136  57.126  1.00  0.00           O
ATOM   2042  C22 POPEI  73     116.116   4.246  58.746  1.00  0.00           C
ATOM   2045  C3  POPEI  73     113.885   7.786  58.286  1.00  0.00           C
ATOM   2048  O31 POPEI  73     113.806   7.466  59.696  1.00  0.00           O
ATOM   2049  C31 POPEI  73     114.256   8.436  60.486  1.00  0.00           C
ATOM   2050  O32 POPEI  73     114.636   9.536  60.126  1.00  0.00           O
ATOM   2051  C32 POPEI  73     114.095   7.996  61.926  1.00  0.00           C
ATOM   2054  C23 POPEI  73     115.275   3.896  59.996  1.00  0.00           C
ATOM   2057  C24 POPEI  73     116.137   3.256  61.096  1.00  0.00           C
ATOM   2060  C25 POPEI  73     117.057   4.266  61.796  1.00  0.00           C
ATOM   2063  C26 POPEI  73     117.796   3.676  63.016  1.00  0.00           C
ATOM   2066  C27 POPEI  73     118.526   4.766  63.816  1.00  0.00           C
ATOM   2069  C28 POPEI  73     119.956   5.036  63.316  1.00  0.00           C
ATOM   2072  C29 POPEI  73     120.457   6.426  63.626  1.00  0.00           C
ATOM   2074 0C21 POPEI  73     121.156   6.836  64.686  1.00  0.00           C
ATOM   2076 1C21 POPEI  73     121.606   6.006  65.856  1.00  0.00           C
ATOM   2079 2C21 POPEI  73     120.566   6.046  66.986  1.00  0.00           C
ATOM   2082 3C21 POPEI  73     121.137   5.446  68.276  1.00  0.00           C
ATOM   2085 4C21 POPEI  73     120.096   5.326  69.406  1.00  0.00           C
ATOM   2088 5C21 POPEI  73     119.006   4.266  69.176  1.00  0.00           C
ATOM   2091 6C21 POPEI  73     119.566   2.846  69.026  1.00  0.00           C
ATOM   2094 7C21 POPEI  73     118.486   1.766  69.196  1.00  0.00           C
ATOM   2097 8C21 POPEI  73     119.046   0.345  69.116  1.00  0.00           C
ATOM   2101  C33 POPEI  73     113.127   8.946  62.656  1.00  0.00           C
ATOM   2104  C34 POPEI  73     113.276   8.836  64.166  1.00  0.00           C
ATOM   2107  C35 POPEI  73     112.527   9.946  64.916  1.00  0.00           C
ATOM   2110  C36 POPEI  73     112.856   9.876  66.406  1.00  0.00           C
ATOM   2113  C37 POPEI  73     112.355  11.076  67.206  1.00  0.00           C
ATOM   2116  C38 POPEI  73     112.667  10.936  68.696  1.00  0.00           C
ATOM   2119  C39 POPEI  73     111.796   9.876  69.396  1.00  0.00           C
ATOM   2122 0C31 POPEI  73     111.096  10.426  70.636  1.00  0.00           C
ATOM   2125 1C31 POPEI  73     110.356   9.336  71.426  1.00  0.00           C
ATOM   2128 2C31 POPEI  73     109.585   9.916  72.636  1.00  0.00           C
ATOM   2131 3C31 POPEI  73     109.025   8.836  73.566  1.00  0.00           C
ATOM   2134 4C31 POPEI  73     110.126   8.186  74.436  1.00  0.00           C
ATOM   2137 5C31 POPEI  73     109.596   7.076  75.366  1.00  0.00           C
ATOM   2140 6C31 POPEI  73     110.697   6.506  76.256  1.00  0.00           C
ATOM   2144  NH3 POPEJ  74      44.996  27.336  94.786  1.00  0.00           N
ATOM   2148  C12 POPEJ  74      45.706  27.886  95.986  1.00  0.00           C
ATOM   2151  C11 POPEJ  74      47.076  28.496  95.626  1.00  0.00           C
ATOM   2154  P   POPEJ  74      48.167  30.576  94.506  1.00  0.00           P
ATOM   2155  O13 POPEJ  74      47.726  31.916  94.916  1.00  0.00           O
ATOM   2156  O14 POPEJ  74      49.366  30.046  95.196  1.00  0.00           O
ATOM   2157  O11 POPEJ  74      48.357  30.636  92.936  1.00  0.00           O
ATOM   2158  O12 POPEJ  74      46.936  29.566  94.696  1.00  0.00           O
ATOM   2159  C1  POPEJ  74      48.956  31.776  92.316  1.00  0.00           C
ATOM   2162  C2  POPEJ  74      47.957  32.717  91.566  1.00  0.00           C
ATOM   2164  O21 POPEJ  74      48.697  33.926  91.316  1.00  0.00           O
ATOM   2165  C21 POPEJ  74      48.346  34.627  90.266  1.00  0.00           C
ATOM   2166  O22 POPEJ  74      47.336  34.476  89.606  1.00  0.00           O
ATOM   2167  C22 POPEJ  74      49.516  35.566  89.896  1.00  0.00           C
ATOM   2170  C3  POPEJ  74      46.636  32.986  92.366  1.00  0.00           C
ATOM   2173  O31 POPEJ  74      45.597  33.606  91.566  1.00  0.00           O
ATOM   2174  C31 POPEJ  74      44.357  33.156  91.856  1.00  0.00           C
ATOM   2175  O32 POPEJ  74      44.105  32.316  92.696  1.00  0.00           O
ATOM   2176  C32 POPEJ  74      43.326  33.836  90.956  1.00  0.00           C
ATOM   2179  C23 POPEJ  74      49.105  36.967  89.356  1.00  0.00           C
ATOM   2182  C24 POPEJ  74      50.276  37.976  89.376  1.00  0.00           C
ATOM   2185  C25 POPEJ  74      51.166  37.986  88.116  1.00  0.00           C
ATOM   2188  C26 POPEJ  74      50.656  38.936  87.016  1.00  0.00           C
ATOM   2191  C27 POPEJ  74      51.496  38.866  85.736  1.00  0.00           C
ATOM   2194  C28 POPEJ  74      51.046  39.846  84.626  1.00  0.00           C
ATOM   2197  C29 POPEJ  74      51.616  41.236  84.736  1.00  0.00           C
ATOM   2199 0C21 POPEJ  74      51.506  42.187  83.796  1.00  0.00           C
ATOM   2201 1C21 POPEJ  74      50.746  42.066  82.486  1.00  0.00           C
ATOM   2204 2C21 POPEJ  74      51.647  42.096  81.236  1.00  0.00           C
ATOM   2207 3C21 POPEJ  74      50.816  42.016  79.946  1.00  0.00           C
ATOM   2210 4C21 POPEJ  74      51.656  41.946  78.656  1.00  0.00           C
ATOM   2213 5C21 POPEJ  74      50.746  41.806  77.426  1.00  0.00           C
ATOM   2216 6C21 POPEJ  74      51.486  41.566  76.106  1.00  0.00           C
ATOM   2219 7C21 POPEJ  74      50.516  41.566  74.916  1.00  0.00           C
ATOM   2222 8C21 POPEJ  74      51.136  41.106  73.596  1.00  0.00           C
ATOM   2226  C33 POPEJ  74      42.016  33.016  90.836  1.00  0.00           C
ATOM   2229  C34 POPEJ  74      40.927  33.766  90.066  1.00  0.00           C
ATOM   2232  C35 POPEJ  74      39.676  32.906  89.826  1.00  0.00           C
ATOM   2235  C36 POPEJ  74      38.537  33.666  89.126  1.00  0.00           C
ATOM   2238  C37 POPEJ  74      37.326  32.776  88.816  1.00  0.00           C
ATOM   2241  C38 POPEJ  74      37.526  31.776  87.666  1.00  0.00           C
ATOM   2244  C39 POPEJ  74      37.386  32.376  86.256  1.00  0.00           C
ATOM   2247 0C31 POPEJ  74      35.947  32.676  85.836  1.00  0.00           C
ATOM   2250 1C31 POPEJ  74      35.807  33.156  84.386  1.00  0.00           C
ATOM   2253 2C31 POPEJ  74      34.336  33.396  83.986  1.00  0.00           C
ATOM   2256 3C31 POPEJ  74      34.206  33.926  82.546  1.00  0.00           C
ATOM   2259 4C31 POPEJ  74      33.586  35.336  82.476  1.00  0.00           C
ATOM   2262 5C31 POPEJ  74      33.697  36.007  81.096  1.00  0.00           C
ATOM   2265 6C31 POPEJ  74      35.136  36.296  80.676  1.00  0.00           C
ATOM   2269  NH3 POPEK  75      86.336  15.616  52.356  1.00  0.00           N
ATOM   2273  C12 POPEK  75      87.346  16.546  51.736  1.00  0.00           C
ATOM   2276  C11 POPEK  75      87.406  17.916  52.446  1.00  0.00           C
ATOM   2279  P   POPEK  75      87.537  20.446  51.766  1.00  0.00           P
ATOM   2280  O13 POPEK  75      87.656  21.166  50.486  1.00  0.00           O
ATOM   2281  O14 POPEK  75      86.226  20.556  52.466  1.00  0.00           O
ATOM   2282  O11 POPEK  75      88.686  20.877  52.746  1.00  0.00           O
ATOM   2283  O12 POPEK  75      87.826  18.906  51.506  1.00  0.00           O
ATOM   2284  C1  POPEK  75      88.605  22.016  53.606  1.00  0.00           C
ATOM   2287  C2  POPEK  75      88.726  21.556  55.086  1.00  0.00           C
ATOM   2289  O21 POPEK  75      87.635  22.106  55.866  1.00  0.00           O
ATOM   2290  C21 POPEK  75      87.826  22.626  57.056  1.00  0.00           C
ATOM   2291  O22 POPEK  75      88.796  23.236  57.466  1.00  0.00           O
ATOM   2292  C22 POPEK  75      86.626  22.296  57.946  1.00  0.00           C
ATOM   2295  C3  POPEK  75      90.196  21.676  55.586  1.00  0.00           C
ATOM   2298  O31 POPEK  75      90.406  21.056  56.876  1.00  0.00           O
ATOM   2299  C31 POPEK  75      91.656  21.186  57.326  1.00  0.00           C
ATOM   2300  O32 POPEK  75      92.546  21.776  56.736  1.00  0.00           O
ATOM   2301  C32 POPEK  75      91.746  20.606  58.726  1.00  0.00           C
ATOM   2304  C23 POPEK  75      86.866  22.736  59.406  1.00  0.00           C
ATOM   2307  C24 POPEK  75      85.986  22.026  60.446  1.00  0.00           C
ATOM   2310  C25 POPEK  75      84.967  22.936  61.146  1.00  0.00           C
ATOM   2313  C26 POPEK  75      84.207  22.246  62.296  1.00  0.00           C
ATOM   2316  C27 POPEK  75      85.076  21.956  63.536  1.00  0.00           C
ATOM   2319  C28 POPEK  75      84.596  22.636  64.836  1.00  0.00           C
ATOM   2322  C29 POPEK  75      84.536  24.126  64.696  1.00  0.00           C
ATOM   2324 0C21 POPEK  75      83.576  24.936  65.176  1.00  0.00           C
ATOM   2326 1C21 POPEK  75      82.387  24.536  66.016  1.00  0.00           C
ATOM   2329 2C21 POPEK  75      82.307  25.416  67.276  1.00  0.00           C
ATOM   2332 3C21 POPEK  75      81.926  26.886  66.986  1.00  0.00           C
ATOM   2335 4C21 POPEK  75      81.816  27.717  68.266  1.00  0.00           C
ATOM   2338 5C21 POPEK  75      83.186  28.256  68.696  1.00  0.00           C
ATOM   2341 6C21 POPEK  75      83.136  28.926  70.076  1.00  0.00           C
ATOM   2344 7C21 POPEK  75      84.456  29.606  70.436  1.00  0.00           C
ATOM   2347 8C21 POPEK  75      84.466  30.196  71.846  1.00  0.00           C
ATOM   2351  C33 POPEK  75      90.856  21.367  59.736  1.00  0.00           C
ATOM   2354  C34 POPEK  75      91.226  21.086  61.196  1.00  0.00           C
ATOM   2357  C35 POPEK  75      90.485  21.976  62.196  1.00  0.00           C
ATOM   2360  C36 POPEK  75      90.947  21.746  63.646  1.00  0.00           C
ATOM   2363  C37 POPEK  75      90.266  22.696  64.636  1.00  0.00           C
ATOM   2366  C38 POPEK  75      90.835  22.546  66.056  1.00  0.00           C
ATOM   2369  C39 POPEK  75      90.135  23.456  67.066  1.00  0.00           C
ATOM   2372 0C31 POPEK  75      90.896  23.566  68.396  1.00  0.00           C
ATOM   2375 1C31 POPEK  75      90.056  24.256  69.486  1.00  0.00           C
ATOM   2378 2C31 POPEK  75      90.896  24.916  70.596  1.00  0.00           C
ATOM   2381 3C31 POPEK  75      91.576  26.206  70.136  1.00  0.00           C
ATOM   2384 4C31 POPEK  75      92.017  27.106  71.306  1.00  0.00           C
ATOM   2387 5C31 POPEK  75      92.406  28.516  70.856  1.00  0.00           C
ATOM   2390 6C31 POPEK  75      92.607  29.496  72.016  1.00  0.00           C
ATOM   2394  NH3 POPEL  76     118.505 128.116  54.866  1.00  0.00           N
ATOM   2398  C12 POPEL  76     119.235 126.876  54.436  1.00  0.00           C
ATOM   2401  C11 POPEL  76     120.247 126.417  55.496  1.00  0.00           C
ATOM   2404  P   POPEL  76     121.446 124.136  54.706  1.00  0.00           P
ATOM   2405  O13 POPEL  76     120.807 123.367  53.626  1.00  0.00           O
ATOM   2406  O14 POPEL  76     122.677 124.897  54.326  1.00  0.00           O
ATOM   2407  O11 POPEL  76     121.826 123.166  55.866  1.00  0.00           O
ATOM   2408  O12 POPEL  76     120.376 125.016  55.436  1.00  0.00           O
ATOM   2409  C1  POPEL  76     120.756 122.366  56.406  1.00  0.00           C
ATOM   2412  C2  POPEL  76     121.277 121.516  57.576  1.00  0.00           C
ATOM   2414  O21 POPEL  76     121.497 122.337  58.746  1.00  0.00           O
ATOM   2415  C21 POPEL  76     120.816 122.156  59.866  1.00  0.00           C
ATOM   2416  O22 POPEL  76     121.236 122.385  60.986  1.00  0.00           O
ATOM   2417  C22 POPEL  76     119.377 121.656  59.586  1.00  0.00           C
ATOM   2420  C3  POPEL  76     122.586 120.806  57.156  1.00  0.00           C
ATOM   2423  O31 POPEL  76     123.326 120.326  58.296  1.00  0.00           O
ATOM   2424  C31 POPEL  76     124.226 121.196  58.736  1.00  0.00           C
ATOM   2425  O32 POPEL  76     124.417 122.316  58.276  1.00  0.00           O
ATOM   2426  C32 POPEL  76     125.096 120.517  59.796  1.00  0.00           C
ATOM   2429  C23 POPEL  76     118.386 121.876  60.746  1.00  0.00           C
ATOM   2432  C24 POPEL  76     117.026 121.236  60.416  1.00  0.00           C
ATOM   2435  C25 POPEL  76     116.086 121.126  61.616  1.00  0.00           C
ATOM   2438  C26 POPEL  76     115.656 122.506  62.116  1.00  0.00           C
ATOM   2441  C27 POPEL  76     114.725 122.506  63.346  1.00  0.00           C
ATOM   2444  C28 POPEL  76     115.356 121.946  64.646  1.00  0.00           C
ATOM   2447  C29 POPEL  76     116.606 122.676  65.076  1.00  0.00           C
ATOM   2449 0C21 POPEL  76     117.336 122.407  66.166  1.00  0.00           C
ATOM   2451 1C21 POPEL  76     117.026 121.356  67.216  1.00  0.00           C
ATOM   2454 2C21 POPEL  76     117.146 121.936  68.636  1.00  0.00           C
ATOM   2457 3C21 POPEL  76     118.586 122.196  69.106  1.00  0.00           C
ATOM   2460 4C21 POPEL  76     118.637 122.916  70.466  1.00  0.00           C
ATOM   2463 5C21 POPEL  76     118.346 124.416  70.336  1.00  0.00           C
ATOM   2466 6C21 POPEL  76     118.216 125.126  71.686  1.00  0.00           C
ATOM   2469 7C21 POPEL  76     117.856 126.605  71.516  1.00  0.00           C
ATOM   2472 8C21 POPEL  76     117.556 127.306  72.846  1.00  0.00           C
ATOM   2476  C33 POPEL  76     124.697 120.806  61.256  1.00  0.00           C
ATOM   2479  C34 POPEL  76     125.326 119.736  62.166  1.00  0.00           C
ATOM   2482  C35 POPEL  76     125.447 120.146  63.636  1.00  0.00           C
ATOM   2485  C36 POPEL  76     124.156 120.047  64.456  1.00  0.00           C
ATOM   2488  C37 POPEL  76     123.237 121.275  64.466  1.00  0.00           C
ATOM   2491  C38 POPEL  76     122.066 121.087  65.436  1.00  0.00           C
ATOM   2494  C39 POPEL  76     121.076 122.266  65.516  1.00  0.00           C
ATOM   2497 0C31 POPEL  76     121.486 123.406  66.466  1.00  0.00           C
ATOM   2500 1C31 POPEL  76     122.085 124.636  65.756  1.00  0.00           C
ATOM   2503 2C31 POPEL  76     122.326 125.806  66.726  1.00  0.00           C
ATOM   2506 3C31 POPEL  76     122.626 127.105  65.976  1.00  0.00           C
ATOM   2509 4C31 POPEL  76     122.976 128.286  66.896  1.00  0.00           C
ATOM   2512 5C31 POPEL  76     122.826 129.665  66.226  1.00  0.00           C
ATOM   2515 6C31 POPEL  76     123.517 130.808  66.976  1.00  0.00           C
ATOM   2519  NH3 POPEM  77      85.086  62.976  56.436  1.00  0.00           N
ATOM   2523  C12 POPEM  77      85.627  64.256  56.986  1.00  0.00           C
ATOM   2526  C11 POPEM  77      84.655  65.425  56.766  1.00  0.00           C
ATOM   2529  P   POPEM  77      85.135  66.977  58.876  1.00  0.00           P
ATOM   2530  O13 POPEM  77      85.706  68.336  59.026  1.00  0.00           O
ATOM   2531  O14 POPEM  77      83.766  66.706  59.356  1.00  0.00           O
ATOM   2532  O11 POPEM  77      86.126  65.906  59.486  1.00  0.00           O
ATOM   2533  O12 POPEM  77      85.156  66.626  57.336  1.00  0.00           O
ATOM   2534  C1  POPEM  77      87.276  66.236  60.266  1.00  0.00           C
ATOM   2537  C2  POPEM  77      87.026  66.127  61.796  1.00  0.00           C
ATOM   2539  O21 POPEM  77      88.225  65.576  62.396  1.00  0.00           O
ATOM   2540  C21 POPEM  77      88.426  65.876  63.676  1.00  0.00           C
ATOM   2541  O22 POPEM  77      87.766  66.657  64.336  1.00  0.00           O
ATOM   2542  C22 POPEM  77      89.585  65.046  64.206  1.00  0.00           C
ATOM   2545  C3  POPEM  77      85.796  65.217  62.116  1.00  0.00           C
ATOM   2548  O31 POPEM  77      85.585  65.017  63.536  1.00  0.00           O
ATOM   2549  C31 POPEM  77      85.016  66.036  64.166  1.00  0.00           C
ATOM   2550  O32 POPEM  77      84.566  67.036  63.636  1.00  0.00           O
ATOM   2551  C32 POPEM  77      84.995  65.745  65.666  1.00  0.00           C
ATOM   2554  C23 POPEM  77      90.167  65.626  65.526  1.00  0.00           C
ATOM   2557  C24 POPEM  77      89.666  64.916  66.796  1.00  0.00           C
ATOM   2560  C25 POPEM  77      90.146  65.636  68.066  1.00  0.00           C
ATOM   2563  C26 POPEM  77      89.846  64.877  69.366  1.00  0.00           C
ATOM   2566  C27 POPEM  77      90.656  65.416  70.556  1.00  0.00           C
ATOM   2569  C28 POPEM  77      90.345  64.687  71.876  1.00  0.00           C
ATOM   2572  C29 POPEM  77      91.586  64.456  72.716  1.00  0.00           C
ATOM   2574 0C21 POPEM  77      91.936  65.096  73.836  1.00  0.00           C
ATOM   2576 1C21 POPEM  77      91.175  66.236  74.476  1.00  0.00           C
ATOM   2579 2C21 POPEM  77      92.115  67.047  75.396  1.00  0.00           C
ATOM   2582 3C21 POPEM  77      91.385  68.196  76.106  1.00  0.00           C
ATOM   2585 4C21 POPEM  77      92.355  69.116  76.866  1.00  0.00           C
ATOM   2588 5C21 POPEM  77      91.637  70.196  77.686  1.00  0.00           C
ATOM   2591 6C21 POPEM  77      90.947  69.656  78.946  1.00  0.00           C
ATOM   2594 7C21 POPEM  77      90.196  70.745  79.716  1.00  0.00           C
ATOM   2597 8C21 POPEM  77      89.506  70.217  80.976  1.00  0.00           C
ATOM   2601  C33 POPEM  77      84.536  66.946  66.516  1.00  0.00           C
ATOM   2604  C34 POPEM  77      84.086  66.556  67.926  1.00  0.00           C
ATOM   2607  C35 POPEM  77      85.216  66.187  68.896  1.00  0.00           C
ATOM   2610  C36 POPEM  77      84.627  65.696  70.236  1.00  0.00           C
ATOM   2613  C37 POPEM  77      85.656  65.526  71.356  1.00  0.00           C
ATOM   2616  C38 POPEM  77      84.995  65.017  72.636  1.00  0.00           C
ATOM   2619  C39 POPEM  77      85.956  64.877  73.826  1.00  0.00           C
ATOM   2622 0C31 POPEM  77      86.406  66.216  74.416  1.00  0.00           C
ATOM   2625 1C31 POPEM  77      87.136  66.036  75.756  1.00  0.00           C
ATOM   2628 2C31 POPEM  77      87.626  67.346  76.396  1.00  0.00           C
ATOM   2631 3C31 POPEM  77      86.516  68.385  76.636  1.00  0.00           C
ATOM   2634 4C31 POPEM  77      86.936  69.467  77.636  1.00  0.00           C
ATOM   2637 5C31 POPEM  77      85.856  70.547  77.836  1.00  0.00           C
ATOM   2640 6C31 POPEM  77      86.206  71.536  78.956  1.00  0.00           C
ATOM   2644  NH3 POPEN  78      20.356  73.526 102.816  1.00  0.00           N
ATOM   2648  C12 POPEN  78      18.896  73.746 103.036  1.00  0.00           C
ATOM   2651  C11 POPEN  78      18.336  74.716 101.986  1.00  0.00           C
ATOM   2654  P   POPEN  78      15.986  75.337 101.106  1.00  0.00           P
ATOM   2655  O13 POPEN  78      15.506  74.036 100.596  1.00  0.00           O
ATOM   2656  O14 POPEN  78      14.946  76.327 101.436  1.00  0.00           O
ATOM   2657  O11 POPEN  78      16.936  75.987 100.016  1.00  0.00           O
ATOM   2658  O12 POPEN  78      16.966  75.025 102.286  1.00  0.00           O
ATOM   2659  C1  POPEN  78      16.806  75.596  98.636  1.00  0.00           C
ATOM   2662  C2  POPEN  78      17.176  76.787  97.716  1.00  0.00           C
ATOM   2664  O21 POPEN  78      16.676  76.476  96.386  1.00  0.00           O
ATOM   2665  C21 POPEN  78      16.206  77.536  95.736  1.00  0.00           C
ATOM   2666  O22 POPEN  78      16.006  78.635  96.216  1.00  0.00           O
ATOM   2667  C22 POPEN  78      15.906  77.176  94.286  1.00  0.00           C
ATOM   2670  C3  POPEN  78      18.716  77.036  97.676  1.00  0.00           C
ATOM   2673  O31 POPEN  78      19.106  77.517  96.376  1.00  0.00           O
ATOM   2674  C31 POPEN  78      20.076  76.867  95.756  1.00  0.00           C
ATOM   2675  O32 POPEN  78      21.026  76.316  96.286  1.00  0.00           O
ATOM   2676  C32 POPEN  78      19.706  76.787  94.276  1.00  0.00           C
ATOM   2679  C23 POPEN  78      15.766  78.446  93.396  1.00  0.00           C
ATOM   2682  C24 POPEN  78      16.016  78.136  91.916  1.00  0.00           C
ATOM   2685  C25 POPEN  78      17.426  78.576  91.466  1.00  0.00           C
ATOM   2688  C26 POPEN  78      17.856  77.956  90.126  1.00  0.00           C
ATOM   2691  C27 POPEN  78      19.236  78.455  89.666  1.00  0.00           C
ATOM   2694  C28 POPEN  78      19.216  79.837  88.976  1.00  0.00           C
ATOM   2697  C29 POPEN  78      18.696  79.736  87.556  1.00  0.00           C
ATOM   2699 0C21 POPEN  78      19.416  79.837  86.426  1.00  0.00           C
ATOM   2701 1C21 POPEN  78      20.906  80.086  86.296  1.00  0.00           C
ATOM   2704 2C21 POPEN  78      21.646  79.016  85.476  1.00  0.00           C
ATOM   2707 3C21 POPEN  78      21.176  78.907  84.016  1.00  0.00           C
ATOM   2710 4C21 POPEN  78      22.286  78.495  83.036  1.00  0.00           C
ATOM   2713 5C21 POPEN  78      23.266  79.646  82.736  1.00  0.00           C
ATOM   2716 6C21 POPEN  78      24.296  79.306  81.656  1.00  0.00           C
ATOM   2719 7C21 POPEN  78      25.216  80.506  81.346  1.00  0.00           C
ATOM   2722 8C21 POPEN  78      26.296  80.206  80.316  1.00  0.00           C
ATOM   2726  C33 POPEN  78      20.696  75.937  93.456  1.00  0.00           C
ATOM   2729  C34 POPEN  78      20.246  75.727  91.996  1.00  0.00           C
ATOM   2732  C35 POPEN  78      21.236  74.877  91.186  1.00  0.00           C
ATOM   2735  C36 POPEN  78      20.946  74.826  89.686  1.00  0.00           C
ATOM   2738  C37 POPEN  78      21.756  75.867  88.886  1.00  0.00           C
ATOM   2741  C38 POPEN  78      23.216  75.446  88.656  1.00  0.00           C
ATOM   2744  C39 POPEN  78      24.066  76.576  88.056  1.00  0.00           C
ATOM   2747 0C31 POPEN  78      25.446  76.106  87.596  1.00  0.00           C
ATOM   2750 1C31 POPEN  78      26.326  77.266  87.126  1.00  0.00           C
ATOM   2753 2C31 POPEN  78      27.606  76.816  86.396  1.00  0.00           C
ATOM   2756 3C31 POPEN  78      27.326  76.327  84.966  1.00  0.00           C
ATOM   2759 4C31 POPEN  78      28.596  76.016  84.176  1.00  0.00           C
ATOM   2762 5C31 POPEN  78      28.276  75.566  82.746  1.00  0.00           C
ATOM   2765 6C31 POPEN  78      29.516  75.366  81.876  1.00  0.00           C
ATOM   2769  NH3 POPEO  79      30.786  28.186  98.936  1.00  0.00           N
ATOM   2773  C12 POPEO  79      29.466  28.006  98.226  1.00  0.00           C
ATOM   2776  C11 POPEO  79      28.516  27.046  98.976  1.00  0.00           C
ATOM   2779  P   POPEO  79      25.926  27.296  98.416  1.00  0.00           P
ATOM   2780  O13 POPEO  79      25.076  26.156  98.836  1.00  0.00           O
ATOM   2781  O14 POPEO  79      26.036  28.456  99.296  1.00  0.00           O
ATOM   2782  O11 POPEO  79      25.556  27.706  96.906  1.00  0.00           O
ATOM   2783  O12 POPEO  79      27.386  26.686  98.166  1.00  0.00           O
ATOM   2784  C1  POPEO  79      26.626  28.316  96.156  1.00  0.00           C
ATOM   2787  C2  POPEO  79      26.156  29.046  94.846  1.00  0.00           C
ATOM   2789  O21 POPEO  79      25.316  28.316  93.936  1.00  0.00           O
ATOM   2790  C21 POPEO  79      25.536  27.066  93.646  1.00  0.00           C
ATOM   2791  O22 POPEO  79      26.446  26.356  94.066  1.00  0.00           O
ATOM   2792  C22 POPEO  79      24.476  26.576  92.646  1.00  0.00           C
ATOM   2795  C3  POPEO  79      27.386  29.586  94.086  1.00  0.00           C
ATOM   2798  O31 POPEO  79      26.986  30.466  93.016  1.00  0.00           O
ATOM   2799  C31 POPEO  79      27.156  31.766  93.216  1.00  0.00           C
ATOM   2800  O32 POPEO  79      27.486  32.287  94.276  1.00  0.00           O
ATOM   2801  C32 POPEO  79      26.956  32.526  91.916  1.00  0.00           C
ATOM   2804  C23 POPEO  79      24.956  26.566  91.176  1.00  0.00           C
ATOM   2807  C24 POPEO  79      23.906  26.006  90.196  1.00  0.00           C
ATOM   2810  C25 POPEO  79      23.546  24.546  90.476  1.00  0.00           C
ATOM   2813  C26 POPEO  79      22.676  23.896  89.376  1.00  0.00           C
ATOM   2816  C27 POPEO  79      22.416  22.406  89.646  1.00  0.00           C
ATOM   2819  C28 POPEO  79      21.726  21.656  88.486  1.00  0.00           C
ATOM   2822  C29 POPEO  79      20.256  21.976  88.336  1.00  0.00           C
ATOM   2824 0C21 POPEO  79      19.446  21.546  87.356  1.00  0.00           C
ATOM   2826 1C21 POPEO  79      19.846  20.696  86.186  1.00  0.00           C
ATOM   2829 2C21 POPEO  79      19.896  21.556  84.916  1.00  0.00           C
ATOM   2832 3C21 POPEO  79      20.537  20.816  83.736  1.00  0.00           C
ATOM   2835 4C21 POPEO  79      20.786  21.736  82.536  1.00  0.00           C
ATOM   2838 5C21 POPEO  79      19.546  21.996  81.666  1.00  0.00           C
ATOM   2841 6C21 POPEO  79      19.906  22.846  80.456  1.00  0.00           C
ATOM   2844 7C21 POPEO  79      18.716  23.186  79.556  1.00  0.00           C
ATOM   2847 8C21 POPEO  79      19.146  23.976  78.326  1.00  0.00           C
ATOM   2851  C33 POPEO  79      25.516  32.456  91.376  1.00  0.00           C
ATOM   2854  C34 POPEO  79      25.386  33.077  89.976  1.00  0.00           C
ATOM   2857  C35 POPEO  79      25.716  32.116  88.816  1.00  0.00           C
ATOM   2860  C36 POPEO  79      25.586  32.816  87.456  1.00  0.00           C
ATOM   2863  C37 POPEO  79      25.646  31.886  86.226  1.00  0.00           C
ATOM   2866  C38 POPEO  79      25.456  32.627  84.886  1.00  0.00           C
ATOM   2869  C39 POPEO  79      24.266  33.606  84.866  1.00  0.00           C
ATOM   2872 0C31 POPEO  79      24.066  34.346  83.536  1.00  0.00           C
ATOM   2875 1C31 POPEO  79      23.126  35.556  83.706  1.00  0.00           C
ATOM   2878 2C31 POPEO  79      23.097  36.496  82.496  1.00  0.00           C
ATOM   2881 3C31 POPEO  79      22.156  37.706  82.676  1.00  0.00           C
ATOM   2884 4C31 POPEO  79      22.466  38.556  83.916  1.00  0.00           C
ATOM   2887 5C31 POPEO  79      21.686  39.877  83.946  1.00  0.00           C
ATOM   2890 6C31 POPEO  79      21.936  40.686  85.226  1.00  0.00           C
ATOM   2894  NH3 POPEP  80      16.446  75.636  60.856  1.00  0.00           N
ATOM   2898  C12 POPEP  80      17.926  75.495  60.786  1.00  0.00           C
ATOM   2901  C11 POPEP  80      18.416  76.007  59.436  1.00  0.00           C
ATOM   2904  P   POPEP  80      18.946  78.507  59.646  1.00  0.00           P
ATOM   2905  O13 POPEP  80      19.906  79.296  60.446  1.00  0.00           O
ATOM   2906  O14 POPEP  80      18.756  78.936  58.246  1.00  0.00           O
ATOM   2907  O11 POPEP  80      17.526  78.376  60.336  1.00  0.00           O
ATOM   2908  O12 POPEP  80      19.416  77.007  59.616  1.00  0.00           O
ATOM   2909  C1  POPEP  80      16.876  79.385  61.106  1.00  0.00           C
ATOM   2912  C2  POPEP  80      16.736  78.915  62.576  1.00  0.00           C
ATOM   2914  O21 POPEP  80      15.656  79.566  63.256  1.00  0.00           O
ATOM   2915  C21 POPEP  80      15.896  80.766  63.746  1.00  0.00           C
ATOM   2916  O22 POPEP  80      16.636  81.616  63.266  1.00  0.00           O
ATOM   2917  C22 POPEP  80      15.146  80.886  65.086  1.00  0.00           C
ATOM   2920  C3  POPEP  80      18.076  78.956  63.366  1.00  0.00           C
ATOM   2923  O31 POPEP  80      17.886  78.706  64.776  1.00  0.00           O
ATOM   2924  C31 POPEP  80      17.756  77.426  65.096  1.00  0.00           C
ATOM   2925  O32 POPEP  80      17.816  76.496  64.306  1.00  0.00           O
ATOM   2926  C32 POPEP  80      17.616  77.306  66.616  1.00  0.00           C
ATOM   2929  C23 POPEP  80      15.976  81.547  66.236  1.00  0.00           C
ATOM   2932  C24 POPEP  80      15.586  81.017  67.626  1.00  0.00           C
ATOM   2935  C25 POPEP  80      16.496  81.547  68.756  1.00  0.00           C
ATOM   2938  C26 POPEP  80      16.266  80.877  70.126  1.00  0.00           C
ATOM   2941  C27 POPEP  80      17.066  81.547  71.266  1.00  0.00           C
ATOM   2944  C28 POPEP  80      16.926  80.867  72.646  1.00  0.00           C
ATOM   2947  C29 POPEP  80      17.986  79.827  72.916  1.00  0.00           C
ATOM   2949 0C21 POPEP  80      18.406  79.406  74.126  1.00  0.00           C
ATOM   2951 1C21 POPEP  80      17.876  79.827  75.476  1.00  0.00           C
ATOM   2954 2C21 POPEP  80      18.966  80.217  76.496  1.00  0.00           C
ATOM   2957 3C21 POPEP  80      19.926  79.066  76.856  1.00  0.00           C
ATOM   2960 4C21 POPEP  80      20.826  79.347  78.076  1.00  0.00           C
ATOM   2963 5C21 POPEP  80      21.826  80.506  77.906  1.00  0.00           C
ATOM   2966 6C21 POPEP  80      22.696  80.406  76.646  1.00  0.00           C
ATOM   2969 7C21 POPEP  80      24.036  81.147  76.776  1.00  0.00           C
ATOM   2972 8C21 POPEP  80      24.856  81.135  75.476  1.00  0.00           C
ATOM   2976  C33 POPEP  80      16.946  76.007  67.116  1.00  0.00           C
ATOM   2979  C34 POPEP  80      15.646  76.275  67.886  1.00  0.00           C
ATOM   2982  C35 POPEP  80      15.856  76.977  69.246  1.00  0.00           C
ATOM   2985  C36 POPEP  80      15.676  76.016  70.436  1.00  0.00           C
ATOM   2988  C37 POPEP  80      15.766  76.675  71.826  1.00  0.00           C
ATOM   2991  C38 POPEP  80      15.596  75.636  72.946  1.00  0.00           C
ATOM   2994  C39 POPEP  80      15.796  76.166  74.366  1.00  0.00           C
ATOM   2997 0C31 POPEP  80      15.616  75.056  75.416  1.00  0.00           C
ATOM   3000 1C31 POPEP  80      15.956  75.516  76.846  1.00  0.00           C
ATOM   3003 2C31 POPEP  80      15.706  74.416  77.886  1.00  0.00           C
ATOM   3006 3C31 POPEP  80      15.976  74.856  79.336  1.00  0.00           C
ATOM   3009 4C31 POPEP  80      17.466  75.086  79.646  1.00  0.00           C
ATOM   3012 5C31 POPEP  80      17.706  75.456  81.116  1.00  0.00           C
ATOM   3015 6C31 POPEP  80      19.176  75.687  81.456  1.00  0.00           C
ATOM   3019  NH3 POPEQ  81      22.036  60.287 103.866  1.00  0.00           N
ATOM   3023  C12 POPEQ  81      20.626  60.416 104.376  1.00  0.00           C
ATOM   3026  C11 POPEQ  81      19.976  59.026 104.546  1.00  0.00           C
ATOM   3029  P   POPEQ  81      21.346  56.906 105.346  1.00  0.00           P
ATOM   3030  O13 POPEQ  81      22.406  56.696 106.356  1.00  0.00           O
ATOM   3031  O14 POPEQ  81      20.316  55.846 105.166  1.00  0.00           O
ATOM   3032  O11 POPEQ  81      22.026  57.216 103.966  1.00  0.00           O
ATOM   3033  O12 POPEQ  81      20.607  58.286 105.606  1.00  0.00           O
ATOM   3034  C1  POPEQ  81      21.736  56.446 102.796  1.00  0.00           C
ATOM   3037  C2  POPEQ  81      22.916  56.616 101.816  1.00  0.00           C
ATOM   3039  O21 POPEQ  81      22.476  57.117 100.546  1.00  0.00           O
ATOM   3040  C21 POPEQ  81      22.307  58.437 100.496  1.00  0.00           C
ATOM   3041  O22 POPEQ  81      21.956  59.156 101.416  1.00  0.00           O
ATOM   3042  C22 POPEQ  81      23.056  58.897  99.236  1.00  0.00           C
ATOM   3045  C3  POPEQ  81      23.756  55.306 101.636  1.00  0.00           C
ATOM   3048  O31 POPEQ  81      24.616  55.266 100.476  1.00  0.00           O
ATOM   3049  C31 POPEQ  81      25.446  56.287 100.326  1.00  0.00           C
ATOM   3050  O32 POPEQ  81      25.766  57.076 101.196  1.00  0.00           O
ATOM   3051  C32 POPEQ  81      25.826  56.386  98.846  1.00  0.00           C
ATOM   3054  C23 POPEQ  81      22.276  59.687  98.156  1.00  0.00           C
ATOM   3057  C24 POPEQ  81      23.056  59.557  96.836  1.00  0.00           C
ATOM   3060  C25 POPEQ  81      22.556  60.456  95.686  1.00  0.00           C
ATOM   3063  C26 POPEQ  81      23.336  60.186  94.396  1.00  0.00           C
ATOM   3066  C27 POPEQ  81      23.086  61.197  93.266  1.00  0.00           C
ATOM   3069  C28 POPEQ  81      23.806  60.756  91.976  1.00  0.00           C
ATOM   3072  C29 POPEQ  81      24.006  61.875  90.986  1.00  0.00           C
ATOM   3074 0C21 POPEQ  81      23.866  61.787  89.656  1.00  0.00           C
ATOM   3076 1C21 POPEQ  81      23.516  60.527  88.906  1.00  0.00           C
ATOM   3079 2C21 POPEQ  81      23.636  60.696  87.386  1.00  0.00           C
ATOM   3082 3C21 POPEQ  81      23.256  59.406  86.646  1.00  0.00           C
ATOM   3085 4C21 POPEQ  81      23.097  59.606  85.136  1.00  0.00           C
ATOM   3088 5C21 POPEQ  81      22.666  58.307  84.436  1.00  0.00           C
ATOM   3091 6C21 POPEQ  81      22.296  58.526  82.966  1.00  0.00           C
ATOM   3094 7C21 POPEQ  81      22.076  57.206  82.216  1.00  0.00           C
ATOM   3097 8C21 POPEQ  81      21.546  57.426  80.806  1.00  0.00           C
ATOM   3101  C33 POPEQ  81      26.446  57.736  98.436  1.00  0.00           C
ATOM   3104  C34 POPEQ  81      26.676  57.806  96.916  1.00  0.00           C
ATOM   3107  C35 POPEQ  81      27.517  59.006  96.466  1.00  0.00           C
ATOM   3110  C36 POPEQ  81      28.996  58.926  96.886  1.00  0.00           C
ATOM   3113  C37 POPEQ  81      29.956  59.417  95.786  1.00  0.00           C
ATOM   3116  C38 POPEQ  81      30.136  58.367  94.686  1.00  0.00           C
ATOM   3119  C39 POPEQ  81      30.456  58.936  93.306  1.00  0.00           C
ATOM   3122 0C31 POPEQ  81      31.136  57.886  92.416  1.00  0.00           C
ATOM   3125 1C31 POPEQ  81      31.406  58.346  90.986  1.00  0.00           C
ATOM   3128 2C31 POPEQ  81      32.386  57.406  90.256  1.00  0.00           C
ATOM   3131 3C31 POPEQ  81      32.466  57.696  88.756  1.00  0.00           C
ATOM   3134 4C31 POPEQ  81      33.596  56.926  88.056  1.00  0.00           C
ATOM   3137 5C31 POPEQ  81      33.636  57.226  86.556  1.00  0.00           C
ATOM   3140 6C31 POPEQ  81      34.857  56.647  85.826  1.00  0.00           C
ATOM   3144  NH3 POPER  82      46.236 101.126  96.596  1.00  0.00           N
ATOM   3148  C12 POPER  82      45.486 102.056  95.686  1.00  0.00           C
ATOM   3151  C11 POPER  82      44.277 102.676  96.406  1.00  0.00           C
ATOM   3154  P   POPER  82      42.267 103.126  94.776  1.00  0.00           P
ATOM   3155  O13 POPER  82      42.636 102.047  93.836  1.00  0.00           O
ATOM   3156  O14 POPER  82      41.237 102.746  95.766  1.00  0.00           O
ATOM   3157  O11 POPER  82      41.866 104.446  93.976  1.00  0.00           O
ATOM   3158  O12 POPER  82      43.556 103.566  95.556  1.00  0.00           O
ATOM   3159  C1  POPER  82      41.406 104.346  92.616  1.00  0.00           C
ATOM   3162  C2  POPER  82      41.546 105.676  91.796  1.00  0.00           C
ATOM   3164  O21 POPER  82      41.447 105.386  90.406  1.00  0.00           O
ATOM   3165  C21 POPER  82      40.306 104.986  89.916  1.00  0.00           C
ATOM   3166  O22 POPER  82      39.246 104.916  90.526  1.00  0.00           O
ATOM   3167  C22 POPER  82      40.507 104.726  88.426  1.00  0.00           C
ATOM   3170  C3  POPER  82      42.887 106.456  92.006  1.00  0.00           C
ATOM   3173  O31 POPER  82      43.196 107.316  90.886  1.00  0.00           O
ATOM   3174  C31 POPER  82      44.046 107.007  89.876  1.00  0.00           C
ATOM   3175  O32 POPER  82      44.116 107.657  88.846  1.00  0.00           O
ATOM   3176  C32 POPER  82      44.956 105.816  90.176  1.00  0.00           C
ATOM   3179  C23 POPER  82      40.215 103.266  88.006  1.00  0.00           C
ATOM   3182  C24 POPER  82      40.496 103.006  86.516  1.00  0.00           C
ATOM   3185  C25 POPER  82      39.896 104.076  85.586  1.00  0.00           C
ATOM   3188  C26 POPER  82      39.896 103.675  84.106  1.00  0.00           C
ATOM   3191  C27 POPER  82      39.616 104.866  83.166  1.00  0.00           C
ATOM   3194  C28 POPER  82      39.416 104.426  81.706  1.00  0.00           C
ATOM   3197  C29 POPER  82      39.197 105.577  80.756  1.00  0.00           C
ATOM   3199 0C21 POPER  82      38.006 106.036  80.336  1.00  0.00           C
ATOM   3201 1C21 POPER  82      36.666 105.495  80.776  1.00  0.00           C
ATOM   3204 2C21 POPER  82      35.447 106.007  79.986  1.00  0.00           C
ATOM   3207 3C21 POPER  82      35.416 105.536  78.526  1.00  0.00           C
ATOM   3210 4C21 POPER  82      34.016 105.526  77.896  1.00  0.00           C
ATOM   3213 5C21 POPER  82      33.276 106.885  77.926  1.00  0.00           C
ATOM   3216 6C21 POPER  82      32.127 106.936  78.946  1.00  0.00           C
ATOM   3219 7C21 POPER  82      31.296 108.227  78.856  1.00  0.00           C
ATOM   3222 8C21 POPER  82      29.956 108.135  79.586  1.00  0.00           C
ATOM   3226  C33 POPER  82      46.116 105.635  89.166  1.00  0.00           C
ATOM   3229  C34 POPER  82      47.136 104.586  89.656  1.00  0.00           C
ATOM   3232  C35 POPER  82      48.287 104.306  88.686  1.00  0.00           C
ATOM   3235  C36 POPER  82      49.096 105.566  88.336  1.00  0.00           C
ATOM   3238  C37 POPER  82      50.316 105.266  87.446  1.00  0.00           C
ATOM   3241  C38 POPER  82      50.966 106.566  86.946  1.00  0.00           C
ATOM   3244  C39 POPER  82      52.146 106.356  85.996  1.00  0.00           C
ATOM   3247 0C31 POPER  82      53.336 105.635  86.646  1.00  0.00           C
ATOM   3250 1C31 POPER  82      54.627 105.727  85.816  1.00  0.00           C
ATOM   3253 2C31 POPER  82      55.857 105.686  86.726  1.00  0.00           C
ATOM   3256 3C31 POPER  82      57.197 105.746  85.986  1.00  0.00           C
ATOM   3259 4C31 POPER  82      57.476 107.076  85.276  1.00  0.00           C
ATOM   3262 5C31 POPER  82      58.976 107.327  85.106  1.00  0.00           C
ATOM   3265 6C31 POPER  82      59.306 108.546  84.246  1.00  0.00           C
ATOM   3269  NH3 POPES  83     125.186  22.686  53.746  1.00  0.00           N
ATOM   3273  C12 POPES  83     125.186  21.296  53.156  1.00  0.00           C
ATOM   3276  C11 POPES  83     124.116  20.426  53.826  1.00  0.00           C
ATOM   3279  P   POPES  83     124.706  17.906  53.276  1.00  0.00           P
ATOM   3280  O13 POPES  83     123.777  16.776  53.036  1.00  0.00           O
ATOM   3281  O14 POPES  83     125.996  17.956  52.556  1.00  0.00           O
ATOM   3282  O11 POPES  83     125.006  17.826  54.826  1.00  0.00           O
ATOM   3283  O12 POPES  83     123.896  19.236  53.086  1.00  0.00           O
ATOM   3284  C1  POPES  83     126.105  16.976  55.216  1.00  0.00           C
ATOM   3287  C2  POPES  83     126.777  17.456  56.516  1.00  0.00           C
ATOM   3289  O21 POPES  83     126.306  16.796  57.706  1.00  0.00           O
ATOM   3290  C21 POPES  83     125.086  17.036  58.156  1.00  0.00           C
ATOM   3291  O22 POPES  83     124.095  17.316  57.486  1.00  0.00           O
ATOM   3292  C22 POPES  83     125.096  16.816  59.666  1.00  0.00           C
ATOM   3295  C3  POPES  83     126.847  19.006  56.626  1.00  0.00           C
ATOM   3298  O31 POPES  83     128.027  19.376  57.366  1.00  0.00           O
ATOM   3299  C31 POPES  83     127.856  19.566  58.666  1.00  0.00           C
ATOM   3300  O32 POPES  83     126.786  19.566  59.246  1.00  0.00           O
ATOM   3301  C32 POPES  83     129.225  19.756  59.306  1.00  0.00           C
ATOM   3304  C23 POPES  83     124.335  17.926  60.436  1.00  0.00           C
ATOM   3307  C24 POPES  83     124.246  17.636  61.936  1.00  0.00           C
ATOM   3310  C25 POPES  83     125.546  17.756  62.746  1.00  0.00           C
ATOM   3313  C26 POPES  83     125.205  17.566  64.226  1.00  0.00           C
ATOM   3316  C27 POPES  83     126.396  17.306  65.156  1.00  0.00           C
ATOM   3319  C28 POPES  83     125.926  17.006  66.596  1.00  0.00           C
ATOM   3322  C29 POPES  83     127.066  16.476  67.426  1.00  0.00           C
ATOM   3324 0C21 POPES  83     127.017  16.136  68.726  1.00  0.00           C
ATOM   3326 1C21 POPES  83     125.796  16.216  69.606  1.00  0.00           C
ATOM   3329 2C21 POPES  83     125.916  15.356  70.886  1.00  0.00           C
ATOM   3332 3C21 POPES  83     127.085  15.776  71.796  1.00  0.00           C
ATOM   3335 4C21 POPES  83     127.006  15.176  73.216  1.00  0.00           C
ATOM   3338 5C21 POPES  83     128.076  15.726  74.166  1.00  0.00           C
ATOM   3341 6C21 POPES  83     129.517  15.456  73.696  1.00  0.00           C
ATOM   3344 7C21 POPES  83     130.566  15.906  74.726  1.00  0.00           C
ATOM   3347 8C21 POPES  83     132.017  15.696  74.276  1.00  0.00           C
ATOM   3351  C33 POPES  83     129.107  20.256  60.756  1.00  0.00           C
ATOM   3354  C34 POPES  83     130.486  20.456  61.396  1.00  0.00           C
ATOM   3357  C35 POPES  83     130.596  21.796  62.116  1.00  0.00           C
ATOM   3360  C36 POPES  83     129.577  22.016  63.236  1.00  0.00           C
ATOM   3363  C37 POPES  83     129.577  23.466  63.706  1.00  0.00           C
ATOM   3366  C38 POPES  83     128.906  23.686  65.066  1.00  0.00           C
ATOM   3369  C39 POPES  83     129.076  25.126  65.556  1.00  0.00           C
ATOM   3372 0C31 POPES  83     128.626  25.346  67.006  1.00  0.00           C
ATOM   3375 1C31 POPES  83     128.857  26.796  67.446  1.00  0.00           C
ATOM   3378 2C31 POPES  83     128.206  27.176  68.786  1.00  0.00           C
ATOM   3381 3C31 POPES  83     128.626  26.286  69.976  1.00  0.00           C
ATOM   3384 4C31 POPES  83     128.246  26.906  71.326  1.00  0.00           C
ATOM   3387 5C31 POPES  83     128.656  26.046  72.516  1.00  0.00           C
ATOM   3390 6C31 POPES  83     128.407  26.716  73.876  1.00  0.00           C
ATOM   3394  NH3 POPET  84      -3.705 127.606  96.476  1.00  0.00           N
ATOM   3398  C12 POPET  84      -2.715 126.566  96.016  1.00  0.00           C
ATOM   3401  C11 POPET  84      -2.515 125.447  97.056  1.00  0.00           C
ATOM   3404  P   POPET  84      -0.425 123.907  97.676  1.00  0.00           P
ATOM   3405  O13 POPET  84      -0.935 122.617  98.216  1.00  0.00           O
ATOM   3406  O14 POPET  84      -0.075 124.907  98.706  1.00  0.00           O
ATOM   3407  O11 POPET  84       0.845 123.675  96.756  1.00  0.00           O
ATOM   3408  O12 POPET  84      -1.465 124.566  96.666  1.00  0.00           O
ATOM   3409  C1  POPET  84       0.675 122.956  95.516  1.00  0.00           C
ATOM   3412  C2  POPET  84       1.085 123.727  94.236  1.00  0.00           C
ATOM   3414  O21 POPET  84       2.535 123.806  94.136  1.00  0.00           O
ATOM   3415  C21 POPET  84       3.005 123.507  92.916  1.00  0.00           C
ATOM   3416  O22 POPET  84       2.365 122.976  92.026  1.00  0.00           O
ATOM   3417  C22 POPET  84       4.416 124.047  92.726  1.00  0.00           C
ATOM   3420  C3  POPET  84       0.455 125.136  94.116  1.00  0.00           C
ATOM   3423  O31 POPET  84       0.935 125.826  92.946  1.00  0.00           O
ATOM   3424  C31 POPET  84       0.475 125.406  91.766  1.00  0.00           C
ATOM   3425  O32 POPET  84      -0.525 124.736  91.596  1.00  0.00           O
ATOM   3426  C32 POPET  84       1.445 125.855  90.656  1.00  0.00           C
ATOM   3429  C23 POPET  84       4.976 123.566  91.356  1.00  0.00           C
ATOM   3432  C24 POPET  84       6.316 124.187  90.946  1.00  0.00           C
ATOM   3435  C25 POPET  84       6.586 124.026  89.436  1.00  0.00           C
ATOM   3438  C26 POPET  84       6.896 122.576  89.006  1.00  0.00           C
ATOM   3441  C27 POPET  84       6.816 122.366  87.486  1.00  0.00           C
ATOM   3444  C28 POPET  84       7.156 120.926  87.046  1.00  0.00           C
ATOM   3447  C29 POPET  84       6.146 119.925  87.546  1.00  0.00           C
ATOM   3449 0C21 POPET  84       6.056 118.626  87.216  1.00  0.00           C
ATOM   3451 1C21 POPET  84       6.936 117.855  86.256  1.00  0.00           C
ATOM   3454 2C21 POPET  84       6.176 117.556  84.946  1.00  0.00           C
ATOM   3457 3C21 POPET  84       6.736 116.346  84.166  1.00  0.00           C
ATOM   3460 4C21 POPET  84       6.136 115.006  84.626  1.00  0.00           C
ATOM   3463 5C21 POPET  84       6.736 113.775  83.926  1.00  0.00           C
ATOM   3466 6C21 POPET  84       6.666 113.815  82.396  1.00  0.00           C
ATOM   3469 7C21 POPET  84       7.106 112.506  81.736  1.00  0.00           C
ATOM   3472 8C21 POPET  84       7.206 112.596  80.216  1.00  0.00           C
ATOM   3476  C33 POPET  84       2.285 127.116  91.006  1.00  0.00           C
ATOM   3479  C34 POPET  84       3.445 127.416  90.036  1.00  0.00           C
ATOM   3482  C35 POPET  84       3.025 127.627  88.586  1.00  0.00           C
ATOM   3485  C36 POPET  84       3.165 126.356  87.736  1.00  0.00           C
ATOM   3488  C37 POPET  84       2.845 126.586  86.246  1.00  0.00           C
ATOM   3491  C38 POPET  84       2.635 125.266  85.496  1.00  0.00           C
ATOM   3494  C39 POPET  84       3.875 124.366  85.386  1.00  0.00           C
ATOM   3497 0C31 POPET  84       4.616 124.617  84.066  1.00  0.00           C
ATOM   3500 1C31 POPET  84       5.816 123.706  83.806  1.00  0.00           C
ATOM   3503 2C31 POPET  84       6.496 124.026  82.466  1.00  0.00           C
ATOM   3506 3C31 POPET  84       7.726 123.176  82.146  1.00  0.00           C
ATOM   3509 4C31 POPET  84       7.416 121.675  82.066  1.00  0.00           C
ATOM   3512 5C31 POPET  84       8.496 120.876  81.336  1.00  0.00           C
ATOM   3515 6C31 POPET  84       8.116 119.407  81.146  1.00  0.00           C
ATOM   3519  NH3 POPEU  85      34.736  97.456  57.646  1.00  0.00           N
ATOM   3523  C12 POPEU  85      34.496  96.866  59.006  1.00  0.00           C
ATOM   3526  C11 POPEU  85      34.557  95.336  59.066  1.00  0.00           C
ATOM   3529  P   POPEU  85      33.566  93.815  61.036  1.00  0.00           P
ATOM   3530  O13 POPEU  85      33.976  92.576  60.356  1.00  0.00           O
ATOM   3531  O14 POPEU  85      32.127  94.166  61.066  1.00  0.00           O
ATOM   3532  O11 POPEU  85      34.186  93.815  62.486  1.00  0.00           O
ATOM   3533  O12 POPEU  85      34.376  95.006  60.426  1.00  0.00           O
ATOM   3534  C1  POPEU  85      35.596  93.775  62.756  1.00  0.00           C
ATOM   3537  C2  POPEU  85      36.076  94.946  63.676  1.00  0.00           C
ATOM   3539  O21 POPEU  85      35.146  95.025  64.766  1.00  0.00           O
ATOM   3540  C21 POPEU  85      35.616  95.466  65.906  1.00  0.00           C
ATOM   3541  O22 POPEU  85      36.706  96.007  66.066  1.00  0.00           O
ATOM   3542  C22 POPEU  85      34.557  95.226  66.996  1.00  0.00           C
ATOM   3545  C3  POPEU  85      36.206  96.275  62.866  1.00  0.00           C
ATOM   3548  O31 POPEU  85      36.666  97.416  63.636  1.00  0.00           O
ATOM   3549  C31 POPEU  85      37.976  97.486  63.886  1.00  0.00           C
ATOM   3550  O32 POPEU  85      38.816  96.675  63.576  1.00  0.00           O
ATOM   3551  C32 POPEU  85      38.256  98.826  64.606  1.00  0.00           C
ATOM   3554  C23 POPEU  85      35.017  95.587  68.426  1.00  0.00           C
ATOM   3557  C24 POPEU  85      35.706  94.416  69.136  1.00  0.00           C
ATOM   3560  C25 POPEU  85      34.736  93.367  69.696  1.00  0.00           C
ATOM   3563  C26 POPEU  85      35.486  92.156  70.256  1.00  0.00           C
ATOM   3566  C27 POPEU  85      34.526  91.087  70.786  1.00  0.00           C
ATOM   3569  C28 POPEU  85      35.226  89.786  71.226  1.00  0.00           C
ATOM   3572  C29 POPEU  85      36.166  89.956  72.396  1.00  0.00           C
ATOM   3574 0C21 POPEU  85      35.826  89.936  73.696  1.00  0.00           C
ATOM   3576 1C21 POPEU  85      34.427  89.806  74.246  1.00  0.00           C
ATOM   3579 2C21 POPEU  85      34.146  88.437  74.886  1.00  0.00           C
ATOM   3582 3C21 POPEU  85      34.116  87.276  73.876  1.00  0.00           C
ATOM   3585 4C21 POPEU  85      33.586  85.986  74.496  1.00  0.00           C
ATOM   3588 5C21 POPEU  85      33.616  84.786  73.536  1.00  0.00           C
ATOM   3591 6C21 POPEU  85      32.756  84.977  72.276  1.00  0.00           C
ATOM   3594 7C21 POPEU  85      32.576  83.666  71.506  1.00  0.00           C
ATOM   3597 8C21 POPEU  85      31.806  83.836  70.206  1.00  0.00           C
ATOM   3601  C33 POPEU  85      38.956  98.696  65.986  1.00  0.00           C
ATOM   3604  C34 POPEU  85      39.166 100.056  66.676  1.00  0.00           C
ATOM   3607  C35 POPEU  85      39.906  99.977  68.016  1.00  0.00           C
ATOM   3610  C36 POPEU  85      40.256 101.336  68.636  1.00  0.00           C
ATOM   3613  C37 POPEU  85      41.046 101.217  69.956  1.00  0.00           C
ATOM   3616  C38 POPEU  85      40.986 102.495  70.806  1.00  0.00           C
ATOM   3619  C39 POPEU  85      41.626 102.346  72.196  1.00  0.00           C
ATOM   3622 0C31 POPEU  85      43.156 102.346  72.176  1.00  0.00           C
ATOM   3625 1C31 POPEU  85      43.776 102.036  73.546  1.00  0.00           C
ATOM   3628 2C31 POPEU  85      45.306 102.206  73.536  1.00  0.00           C
ATOM   3631 3C31 POPEU  85      45.987 101.666  74.796  1.00  0.00           C
ATOM   3634 4C31 POPEU  85      47.506 101.846  74.746  1.00  0.00           C
ATOM   3637 5C31 POPEU  85      48.237 101.217  75.936  1.00  0.00           C
ATOM   3640 6C31 POPEU  85      49.756 101.376  75.866  1.00  0.00           C
ATOM   3644  NH3 POPEV  86     109.855  43.886  93.226  1.00  0.00           N
ATOM   3648  C12 POPEV  86     108.885  44.956  92.846  1.00  0.00           C
ATOM   3651  C11 POPEV  86     108.857  45.996  93.966  1.00  0.00           C
ATOM   3654  P   POPEV  86     109.146  48.316  92.826  1.00  0.00           P
ATOM   3655  O13 POPEV  86     109.906  47.596  91.786  1.00  0.00           O
ATOM   3656  O14 POPEV  86     109.866  49.056  93.886  1.00  0.00           O
ATOM   3657  O11 POPEV  86     108.046  49.226  92.156  1.00  0.00           O
ATOM   3658  O12 POPEV  86     108.225  47.216  93.546  1.00  0.00           O
ATOM   3659  C1  POPEV  86     107.366  50.256  92.876  1.00  0.00           C
ATOM   3662  C2  POPEV  86     107.106  51.496  91.966  1.00  0.00           C
ATOM   3664  O21 POPEV  86     106.676  51.096  90.646  1.00  0.00           O
ATOM   3665  C21 POPEV  86     105.706  50.196  90.636  1.00  0.00           C
ATOM   3666  O22 POPEV  86     104.746  50.176  91.376  1.00  0.00           O
ATOM   3667  C22 POPEV  86     106.005  49.186  89.536  1.00  0.00           C
ATOM   3670  C3  POPEV  86     108.396  52.336  91.736  1.00  0.00           C
ATOM   3673  O31 POPEV  86     108.276  53.746  91.956  1.00  0.00           O
ATOM   3674  C31 POPEV  86     107.766  54.656  91.126  1.00  0.00           C
ATOM   3675  O32 POPEV  86     108.016  55.846  91.206  1.00  0.00           O
ATOM   3676  C32 POPEV  86     106.786  54.136  90.086  1.00  0.00           C
ATOM   3679  C23 POPEV  86     105.536  49.627  88.136  1.00  0.00           C
ATOM   3682  C24 POPEV  86     106.686  50.086  87.236  1.00  0.00           C
ATOM   3685  C25 POPEV  86     106.206  50.176  85.786  1.00  0.00           C
ATOM   3688  C26 POPEV  86     107.295  50.556  84.776  1.00  0.00           C
ATOM   3691  C27 POPEV  86     106.707  50.646  83.366  1.00  0.00           C
ATOM   3694  C28 POPEV  86     107.705  51.116  82.306  1.00  0.00           C
ATOM   3697  C29 POPEV  86     106.987  51.276  80.986  1.00  0.00           C
ATOM   3699 0C21 POPEV  86     106.917  50.376  79.996  1.00  0.00           C
ATOM   3701 1C21 POPEV  86     107.586  49.026  79.936  1.00  0.00           C
ATOM   3704 2C21 POPEV  86     108.085  48.676  78.516  1.00  0.00           C
ATOM   3707 3C21 POPEV  86     106.956  48.516  77.486  1.00  0.00           C
ATOM   3710 4C21 POPEV  86     107.416  47.986  76.126  1.00  0.00           C
ATOM   3713 5C21 POPEV  86     107.845  46.506  76.156  1.00  0.00           C
ATOM   3716 6C21 POPEV  86     108.197  45.956  74.766  1.00  0.00           C
ATOM   3719 7C21 POPEV  86     108.857  44.566  74.846  1.00  0.00           C
ATOM   3722 8C21 POPEV  86     109.226  43.986  73.486  1.00  0.00           C
ATOM   3726  C33 POPEV  86     105.986  55.316  89.486  1.00  0.00           C
ATOM   3729  C34 POPEV  86     104.816  54.897  88.606  1.00  0.00           C
ATOM   3732  C35 POPEV  86     105.236  54.466  87.196  1.00  0.00           C
ATOM   3735  C36 POPEV  86     104.016  54.306  86.266  1.00  0.00           C
ATOM   3738  C37 POPEV  86     104.386  53.906  84.836  1.00  0.00           C
ATOM   3741  C38 POPEV  86     103.216  54.096  83.846  1.00  0.00           C
ATOM   3744  C39 POPEV  86     101.975  53.256  84.196  1.00  0.00           C
ATOM   3747 0C31 POPEV  86     100.807  53.557  83.246  1.00  0.00           C
ATOM   3750 1C31 POPEV  86      99.536  52.776  83.586  1.00  0.00           C
ATOM   3753 2C31 POPEV  86      98.326  53.297  82.786  1.00  0.00           C
ATOM   3756 3C31 POPEV  86      97.036  52.496  82.996  1.00  0.00           C
ATOM   3759 4C31 POPEV  86      96.616  52.356  84.466  1.00  0.00           C
ATOM   3762 5C31 POPEV  86      95.146  51.926  84.606  1.00  0.00           C
ATOM   3765 6C31 POPEV  86      94.776  51.486  86.026  1.00  0.00           C
ATOM   3769  NH3 POPEW  87      15.906  97.696  99.816  1.00  0.00           N
ATOM   3773  C12 POPEW  87      15.906  98.026 101.286  1.00  0.00           C
ATOM   3776  C11 POPEW  87      15.986  96.745 102.146  1.00  0.00           C
ATOM   3779  P   POPEW  87      17.616  94.956 100.976  1.00  0.00           P
ATOM   3780  O13 POPEW  87      18.646  95.495 100.066  1.00  0.00           O
ATOM   3781  O14 POPEW  87      17.876  93.666 101.626  1.00  0.00           O
ATOM   3782  O11 POPEW  87      16.276  94.846 100.126  1.00  0.00           O
ATOM   3783  O12 POPEW  87      17.236  96.066 102.036  1.00  0.00           O
ATOM   3784  C1  POPEW  87      15.986  93.616  99.456  1.00  0.00           C
ATOM   3787  C2  POPEW  87      15.636  93.867  97.966  1.00  0.00           C
ATOM   3789  O21 POPEW  87      15.346  92.565  97.406  1.00  0.00           O
ATOM   3790  C21 POPEW  87      14.586  92.547  96.316  1.00  0.00           C
ATOM   3791  O22 POPEW  87      14.076  93.516  95.786  1.00  0.00           O
ATOM   3792  C22 POPEW  87      14.546  91.126  95.776  1.00  0.00           C
ATOM   3795  C3  POPEW  87      16.826  94.586  97.266  1.00  0.00           C
ATOM   3798  O31 POPEW  87      16.466  95.226  96.046  1.00  0.00           O
ATOM   3799  C31 POPEW  87      16.716  94.536  94.946  1.00  0.00           C
ATOM   3800  O32 POPEW  87      17.226  93.437  94.896  1.00  0.00           O
ATOM   3801  C32 POPEW  87      16.196  95.316  93.736  1.00  0.00           C
ATOM   3804  C23 POPEW  87      13.646  90.956  94.536  1.00  0.00           C
ATOM   3807  C24 POPEW  87      13.956  89.636  93.836  1.00  0.00           C
ATOM   3810  C25 POPEW  87      15.186  89.745  92.916  1.00  0.00           C
ATOM   3813  C26 POPEW  87      14.776  90.016  91.466  1.00  0.00           C
ATOM   3816  C27 POPEW  87      15.936  90.157  90.466  1.00  0.00           C
ATOM   3819  C28 POPEW  87      15.536  89.796  89.016  1.00  0.00           C
ATOM   3822  C29 POPEW  87      14.696  90.806  88.276  1.00  0.00           C
ATOM   3824 0C21 POPEW  87      13.876  90.566  87.236  1.00  0.00           C
ATOM   3826 1C21 POPEW  87      13.596  89.236  86.586  1.00  0.00           C
ATOM   3829 2C21 POPEW  87      14.446  88.996  85.326  1.00  0.00           C
ATOM   3832 3C21 POPEW  87      14.016  89.855  84.126  1.00  0.00           C
ATOM   3835 4C21 POPEW  87      15.076  89.956  83.016  1.00  0.00           C
ATOM   3838 5C21 POPEW  87      16.326  90.736  83.456  1.00  0.00           C
ATOM   3841 6C21 POPEW  87      17.176  91.227  82.266  1.00  0.00           C
ATOM   3844 7C21 POPEW  87      18.336  92.126  82.716  1.00  0.00           C
ATOM   3847 8C21 POPEW  87      19.156  92.696  81.546  1.00  0.00           C
ATOM   3851  C33 POPEW  87      16.296  94.496  92.436  1.00  0.00           C
ATOM   3854  C34 POPEW  87      15.736  95.276  91.246  1.00  0.00           C
ATOM   3857  C35 POPEW  87      15.536  94.407  90.006  1.00  0.00           C
ATOM   3860  C36 POPEW  87      15.016  95.206  88.806  1.00  0.00           C
ATOM   3863  C37 POPEW  87      14.846  94.316  87.566  1.00  0.00           C
ATOM   3866  C38 POPEW  87      14.476  95.056  86.286  1.00  0.00           C
ATOM   3869  C39 POPEW  87      14.556  94.116  85.076  1.00  0.00           C
ATOM   3872 0C31 POPEW  87      14.046  94.745  83.786  1.00  0.00           C
ATOM   3875 1C31 POPEW  87      14.236  93.826  82.566  1.00  0.00           C
ATOM   3878 2C31 POPEW  87      13.636  94.407  81.276  1.00  0.00           C
ATOM   3881 3C31 POPEW  87      12.096  94.416  81.296  1.00  0.00           C
ATOM   3884 4C31 POPEW  87      11.486  95.076  80.056  1.00  0.00           C
ATOM   3887 5C31 POPEW  87       9.966  95.167  80.146  1.00  0.00           C
ATOM   3890 6C31 POPEW  87       9.316  95.797  78.906  1.00  0.00           C
ATOM   3894  NH3 POPEX  88      24.496  83.386 100.906  1.00  0.00           N
ATOM   3898  C12 POPEX  88      24.986  83.566 102.316  1.00  0.00           C
ATOM   3901  C11 POPEX  88      26.096  82.556 102.596  1.00  0.00           C
ATOM   3904  P   POPEX  88      27.866  83.666 104.166  1.00  0.00           P
ATOM   3905  O13 POPEX  88      27.526  85.006 103.646  1.00  0.00           O
ATOM   3906  O14 POPEX  88      28.236  83.556 105.606  1.00  0.00           O
ATOM   3907  O11 POPEX  88      28.986  82.966 103.236  1.00  0.00           O
ATOM   3908  O12 POPEX  88      26.616  82.715 103.916  1.00  0.00           O
ATOM   3909  C1  POPEX  88      29.346  83.616 102.006  1.00  0.00           C
ATOM   3912  C2  POPEX  88      29.736  82.617 100.866  1.00  0.00           C
ATOM   3914  O21 POPEX  88      29.166  83.096  99.636  1.00  0.00           O
ATOM   3915  C21 POPEX  88      30.006  83.675  98.776  1.00  0.00           C
ATOM   3916  O22 POPEX  88      31.216  83.686  98.866  1.00  0.00           O
ATOM   3917  C22 POPEX  88      29.216  84.276  97.606  1.00  0.00           C
ATOM   3920  C3  POPEX  88      29.216  81.166 101.106  1.00  0.00           C
ATOM   3923  O31 POPEX  88      29.546  80.346  99.966  1.00  0.00           O
ATOM   3924  C31 POPEX  88      28.796  79.296  99.726  1.00  0.00           C
ATOM   3925  O32 POPEX  88      27.836  78.915 100.386  1.00  0.00           O
ATOM   3926  C32 POPEX  88      29.366  78.576  98.516  1.00  0.00           C
ATOM   3929  C23 POPEX  88      29.626  83.626  96.266  1.00  0.00           C
ATOM   3932  C24 POPEX  88      29.136  84.385  95.016  1.00  0.00           C
ATOM   3935  C25 POPEX  88      29.606  85.846  95.006  1.00  0.00           C
ATOM   3938  C26 POPEX  88      29.456  86.566  93.666  1.00  0.00           C
ATOM   3941  C27 POPEX  88      29.666  88.077  93.836  1.00  0.00           C
ATOM   3944  C28 POPEX  88      29.536  88.876  92.536  1.00  0.00           C
ATOM   3947  C29 POPEX  88      30.006  90.285  92.766  1.00  0.00           C
ATOM   3949 0C21 POPEX  88      29.866  91.367  91.976  1.00  0.00           C
ATOM   3951 1C21 POPEX  88      29.216  91.496  90.626  1.00  0.00           C
ATOM   3954 2C21 POPEX  88      29.136  90.246  89.716  1.00  0.00           C
ATOM   3957 3C21 POPEX  88      28.606  90.635  88.326  1.00  0.00           C
ATOM   3960 4C21 POPEX  88      28.356  89.467  87.376  1.00  0.00           C
ATOM   3963 5C21 POPEX  88      29.636  88.976  86.686  1.00  0.00           C
ATOM   3966 6C21 POPEX  88      29.346  88.166  85.416  1.00  0.00           C
ATOM   3969 7C21 POPEX  88      30.607  87.886  84.596  1.00  0.00           C
ATOM   3972 8C21 POPEX  88      30.316  87.306  83.216  1.00  0.00           C
ATOM   3976  C33 POPEX  88      29.276  79.356  97.196  1.00  0.00           C
ATOM   3979  C34 POPEX  88      29.566  78.466  95.986  1.00  0.00           C
ATOM   3982  C35 POPEX  88      30.996  78.556  95.496  1.00  0.00           C
ATOM   3985  C36 POPEX  88      31.166  77.776  94.186  1.00  0.00           C
ATOM   3988  C37 POPEX  88      32.626  77.786  93.746  1.00  0.00           C
ATOM   3991  C38 POPEX  88      32.936  76.776  92.636  1.00  0.00           C
ATOM   3994  C39 POPEX  88      34.416  76.797  92.226  1.00  0.00           C
ATOM   3997 0C31 POPEX  88      34.787  78.076  91.466  1.00  0.00           C
ATOM   4000 1C31 POPEX  88      36.276  78.136  91.086  1.00  0.00           C
ATOM   4003 2C31 POPEX  88      36.596  79.195  90.026  1.00  0.00           C
ATOM   4006 3C31 POPEX  88      35.807  78.967  88.716  1.00  0.00           C
ATOM   4009 4C31 POPEX  88      36.366  79.726  87.506  1.00  0.00           C
ATOM   4012 5C31 POPEX  88      35.586  79.385  86.236  1.00  0.00           C
ATOM   4015 6C31 POPEX  88      36.136  80.047  84.966  1.00  0.00           C
ATOM   4019  NH3 POPEY  89      73.417  56.856  60.406  1.00  0.00           N
ATOM   4023  C12 POPEY  89      72.957  57.876  59.386  1.00  0.00           C
ATOM   4026  C11 POPEY  89      71.426  58.006  59.256  1.00  0.00           C
ATOM   4029  P   POPEY  89      70.316  60.467  59.066  1.00  0.00           P
ATOM   4030  O13 POPEY  89      68.986  60.625  58.436  1.00  0.00           O
ATOM   4031  O14 POPEY  89      71.236  61.636  59.096  1.00  0.00           O
ATOM   4032  O11 POPEY  89      70.067  60.026  60.546  1.00  0.00           O
ATOM   4033  O12 POPEY  89      71.086  59.186  58.516  1.00  0.00           O
ATOM   4034  C1  POPEY  89      69.296  60.776  61.456  1.00  0.00           C
ATOM   4037  C2  POPEY  89      69.495  60.166  62.876  1.00  0.00           C
ATOM   4039  O21 POPEY  89      69.355  61.127  63.916  1.00  0.00           O
ATOM   4040  C21 POPEY  89      68.267  61.896  63.926  1.00  0.00           C
ATOM   4041  O22 POPEY  89      67.396  61.966  63.076  1.00  0.00           O
ATOM   4042  C22 POPEY  89      68.357  62.696  65.226  1.00  0.00           C
ATOM   4045  C3  POPEY  89      70.917  59.496  62.916  1.00  0.00           C
ATOM   4048  O31 POPEY  89      71.476  59.196  64.226  1.00  0.00           O
ATOM   4049  C31 POPEY  89      72.447  58.276  64.146  1.00  0.00           C
ATOM   4050  O32 POPEY  89      72.637  57.556  63.176  1.00  0.00           O
ATOM   4051  C32 POPEY  89      73.417  58.406  65.326  1.00  0.00           C
ATOM   4054  C23 POPEY  89      67.197  63.666  65.536  1.00  0.00           C
ATOM   4057  C24 POPEY  89      66.465  63.286  66.826  1.00  0.00           C
ATOM   4060  C25 POPEY  89      67.276  63.526  68.116  1.00  0.00           C
ATOM   4063  C26 POPEY  89      66.605  62.897  69.336  1.00  0.00           C
ATOM   4066  C27 POPEY  89      67.356  63.076  70.656  1.00  0.00           C
ATOM   4069  C28 POPEY  89      66.646  62.346  71.806  1.00  0.00           C
ATOM   4072  C29 POPEY  89      67.436  62.366  73.096  1.00  0.00           C
ATOM   4074 0C21 POPEY  89      67.065  61.756  74.236  1.00  0.00           C
ATOM   4076 1C21 POPEY  89      65.807  60.966  74.486  1.00  0.00           C
ATOM   4079 2C21 POPEY  89      65.167  61.287  75.846  1.00  0.00           C
ATOM   4082 3C21 POPEY  89      64.186  60.186  76.296  1.00  0.00           C
ATOM   4085 4C21 POPEY  89      63.576  60.425  77.686  1.00  0.00           C
ATOM   4088 5C21 POPEY  89      63.076  59.116  78.316  1.00  0.00           C
ATOM   4091 6C21 POPEY  89      62.456  59.296  79.706  1.00  0.00           C
ATOM   4094 7C21 POPEY  89      62.167  57.946  80.386  1.00  0.00           C
ATOM   4097 8C21 POPEY  89      61.456  58.076  81.736  1.00  0.00           C
ATOM   4101  C33 POPEY  89      72.836  58.616  66.756  1.00  0.00           C
ATOM   4104  C34 POPEY  89      74.006  58.816  67.746  1.00  0.00           C
ATOM   4107  C35 POPEY  89      73.676  59.136  69.216  1.00  0.00           C
ATOM   4110  C36 POPEY  89      73.566  57.916  70.166  1.00  0.00           C
ATOM   4113  C37 POPEY  89      73.596  58.316  71.656  1.00  0.00           C
ATOM   4116  C38 POPEY  89      73.027  57.257  72.616  1.00  0.00           C
ATOM   4119  C39 POPEY  89      73.836  55.947  72.736  1.00  0.00           C
ATOM   4122 0C31 POPEY  89      73.267  55.056  73.846  1.00  0.00           C
ATOM   4125 1C31 POPEY  89      73.906  53.666  73.956  1.00  0.00           C
ATOM   4128 2C31 POPEY  89      73.296  52.816  75.076  1.00  0.00           C
ATOM   4131 3C31 POPEY  89      73.576  51.306  74.916  1.00  0.00           C
ATOM   4134 4C31 POPEY  89      73.116  50.476  76.126  1.00  0.00           C
ATOM   4137 5C31 POPEY  89      73.417  48.986  75.966  1.00  0.00           C
ATOM   4140 6C31 POPEY  89      73.006  48.136  77.176  1.00  0.00           C
ATOM   4144  NH3 POPEZ  90      51.796 134.707  46.776  1.00  0.00           N
ATOM   4148  C12 POPEZ  90      52.496 133.478  46.246  1.00  0.00           C
ATOM   4151  C11 POPEZ  90      53.167 132.566  47.316  1.00  0.00           C
ATOM   4154  P   POPEZ  90      51.605 132.816  49.376  1.00  0.00           P
ATOM   4155  O13 POPEZ  90      52.576 133.868  49.706  1.00  0.00           O
ATOM   4156  O14 POPEZ  90      50.306 133.308  48.886  1.00  0.00           O
ATOM   4157  O11 POPEZ  90      51.426 131.837  50.616  1.00  0.00           O
ATOM   4158  O12 POPEZ  90      52.267 131.947  48.246  1.00  0.00           O
ATOM   4159  C1  POPEZ  90      52.447 131.837  51.626  1.00  0.00           C
ATOM   4162  C2  POPEZ  90      53.616 130.898  51.246  1.00  0.00           C
ATOM   4164  O21 POPEZ  90      53.697 129.876  52.256  1.00  0.00           O
ATOM   4165  C21 POPEZ  90      53.767 128.656  51.766  1.00  0.00           C
ATOM   4166  O22 POPEZ  90      53.996 128.355  50.616  1.00  0.00           O
ATOM   4167  C22 POPEZ  90      53.536 127.657  52.886  1.00  0.00           C
ATOM   4170  C3  POPEZ  90      55.006 131.596  51.016  1.00  0.00           C
ATOM   4173  O31 POPEZ  90      55.716 131.967  52.216  1.00  0.00           O
ATOM   4174  C31 POPEZ  90      56.707 131.137  52.616  1.00  0.00           C
ATOM   4175  O32 POPEZ  90      56.956 130.066  52.086  1.00  0.00           O
ATOM   4176  C32 POPEZ  90      57.416 131.766  53.816  1.00  0.00           C
ATOM   4179  C23 POPEZ  90      54.807 126.827  53.156  1.00  0.00           C
ATOM   4182  C24 POPEZ  90      54.607 125.867  54.336  1.00  0.00           C
ATOM   4185  C25 POPEZ  90      53.586 124.766  54.046  1.00  0.00           C
ATOM   4188  C26 POPEZ  90      53.287 123.917  55.276  1.00  0.00           C
ATOM   4191  C27 POPEZ  90      52.127 122.956  55.036  1.00  0.00           C
ATOM   4194  C28 POPEZ  90      51.896 121.986  56.206  1.00  0.00           C
ATOM   4197  C29 POPEZ  90      51.496 122.646  57.506  1.00  0.00           C
ATOM   4199 0C21 POPEZ  90      52.066 122.477  58.716  1.00  0.00           C
ATOM   4201 1C21 POPEZ  90      53.237 121.566  59.036  1.00  0.00           C
ATOM   4204 2C21 POPEZ  90      53.316 121.157  60.516  1.00  0.00           C
ATOM   4207 3C21 POPEZ  90      53.806 122.286  61.436  1.00  0.00           C
ATOM   4210 4C21 POPEZ  90      54.186 121.816  62.846  1.00  0.00           C
ATOM   4213 5C21 POPEZ  90      55.546 121.105  62.906  1.00  0.00           C
ATOM   4216 6C21 POPEZ  90      55.927 120.696  64.326  1.00  0.00           C
ATOM   4219 7C21 POPEZ  90      57.326 120.065  64.396  1.00  0.00           C
ATOM   4222 8C21 POPEZ  90      57.746 119.676  65.816  1.00  0.00           C
ATOM   4226  C33 POPEZ  90      58.266 130.786  54.646  1.00  0.00           C
ATOM   4229  C34 POPEZ  90      57.496 129.855  55.586  1.00  0.00           C
ATOM   4232  C35 POPEZ  90      58.456 129.157  56.556  1.00  0.00           C
ATOM   4235  C36 POPEZ  90      57.776 128.267  57.606  1.00  0.00           C
ATOM   4238  C37 POPEZ  90      58.796 127.696  58.596  1.00  0.00           C
ATOM   4241  C38 POPEZ  90      58.237 126.706  59.626  1.00  0.00           C
ATOM   4244  C39 POPEZ  90      57.286 127.355  60.646  1.00  0.00           C
ATOM   4247 0C31 POPEZ  90      57.296 126.596  61.966  1.00  0.00           C
ATOM   4250 1C31 POPEZ  90      56.346 127.157  63.036  1.00  0.00           C
ATOM   4253 2C31 POPEZ  90      56.766 126.786  64.466  1.00  0.00           C
ATOM   4256 3C31 POPEZ  90      56.886 125.266  64.736  1.00  0.00           C
ATOM   4259 4C31 POPEZ  90      57.616 124.986  66.056  1.00  0.00           C
ATOM   4262 5C31 POPEZ  90      57.517 123.516  66.496  1.00  0.00           C
ATOM   4265 6C31 POPEZ  90      58.336 123.166  67.746  1.00  0.00           C
ATOM   4269  NH3 POPEa  91     122.556  56.696  96.906  1.00  0.00           N
ATOM   4273  C12 POPEa  91     121.105  56.306  96.896  1.00  0.00           C
ATOM   4276  C11 POPEa  91     120.256  57.216  96.006  1.00  0.00           C
ATOM   4279  P   POPEa  91     117.976  57.246  97.316  1.00  0.00           P
ATOM   4280  O13 POPEa  91     117.225  56.086  97.836  1.00  0.00           O
ATOM   4281  O14 POPEa  91     118.736  58.037  98.316  1.00  0.00           O
ATOM   4282  O11 POPEa  91     116.956  58.216  96.636  1.00  0.00           O
ATOM   4283  O12 POPEa  91     118.906  56.806  96.106  1.00  0.00           O
ATOM   4284  C1  POPEa  91     116.455  57.806  95.366  1.00  0.00           C
ATOM   4287  C2  POPEa  91     115.396  58.816  94.916  1.00  0.00           C
ATOM   4289  O21 POPEa  91     115.056  58.676  93.536  1.00  0.00           O
ATOM   4290  C21 POPEa  91     114.897  57.507  92.946  1.00  0.00           C
ATOM   4291  O22 POPEa  91     114.846  56.416  93.476  1.00  0.00           O
ATOM   4292  C22 POPEa  91     114.725  57.787  91.446  1.00  0.00           C
ATOM   4295  C3  POPEa  91     115.905  60.276  95.146  1.00  0.00           C
ATOM   4298  O31 POPEa  91     117.006  60.566  94.246  1.00  0.00           O
ATOM   4299  C31 POPEa  91     118.225  60.686  94.746  1.00  0.00           C
ATOM   4300  O32 POPEa  91     118.535  60.867  95.906  1.00  0.00           O
ATOM   4301  C32 POPEa  91     119.256  60.546  93.616  1.00  0.00           C
ATOM   4304  C23 POPEa  91     115.676  57.066  90.476  1.00  0.00           C
ATOM   4307  C24 POPEa  91     115.656  57.726  89.076  1.00  0.00           C
ATOM   4310  C25 POPEa  91     114.307  57.666  88.346  1.00  0.00           C
ATOM   4313  C26 POPEa  91     114.326  58.307  86.946  1.00  0.00           C
ATOM   4316  C27 POPEa  91     112.926  58.356  86.286  1.00  0.00           C
ATOM   4319  C28 POPEa  91     112.845  59.245  85.036  1.00  0.00           C
ATOM   4322  C29 POPEa  91     113.666  58.746  83.866  1.00  0.00           C
ATOM   4324 0C21 POPEa  91     114.286  59.506  82.936  1.00  0.00           C
ATOM   4326 1C21 POPEa  91     114.296  61.007  82.846  1.00  0.00           C
ATOM   4329 2C21 POPEa  91     113.296  61.556  81.796  1.00  0.00           C
ATOM   4332 3C21 POPEa  91     113.396  63.086  81.636  1.00  0.00           C
ATOM   4335 4C21 POPEa  91     112.486  63.636  80.526  1.00  0.00           C
ATOM   4338 5C21 POPEa  91     112.667  65.136  80.276  1.00  0.00           C
ATOM   4341 6C21 POPEa  91     111.826  65.636  79.086  1.00  0.00           C
ATOM   4344 7C21 POPEa  91     112.036  67.126  78.776  1.00  0.00           C
ATOM   4347 8C21 POPEa  91     111.096  67.646  77.686  1.00  0.00           C
ATOM   4351  C33 POPEa  91     118.846  59.526  92.526  1.00  0.00           C
ATOM   4354  C34 POPEa  91     119.816  59.477  91.346  1.00  0.00           C
ATOM   4357  C35 POPEa  91     121.236  58.986  91.676  1.00  0.00           C
ATOM   4360  C36 POPEa  91     122.215  60.147  91.926  1.00  0.00           C
ATOM   4363  C37 POPEa  91     123.596  59.676  92.386  1.00  0.00           C
ATOM   4366  C38 POPEa  91     124.316  58.726  91.426  1.00  0.00           C
ATOM   4369  C39 POPEa  91     124.585  59.375  90.066  1.00  0.00           C
ATOM   4372 0C31 POPEa  91     125.585  58.577  89.226  1.00  0.00           C
ATOM   4375 1C31 POPEa  91     126.056  59.316  87.966  1.00  0.00           C
ATOM   4378 2C31 POPEa  91     127.306  58.666  87.346  1.00  0.00           C
ATOM   4381 3C31 POPEa  91     128.586  59.006  88.126  1.00  0.00           C
ATOM   4384 4C31 POPEa  91     129.776  58.106  87.766  1.00  0.00           C
ATOM   4387 5C31 POPEa  91     131.066  58.557  88.456  1.00  0.00           C
ATOM   4390 6C31 POPEa  91     132.285  57.726  88.076  1.00  0.00           C
ATOM   4394  NH3 POPEb  92      25.446 103.257  98.976  1.00  0.00           N
ATOM   4398  C12 POPEb  92      24.196 103.176  98.146  1.00  0.00           C
ATOM   4401  C11 POPEb  92      23.886 101.726  97.726  1.00  0.00           C
ATOM   4404  P   POPEb  92      23.196 100.626 100.036  1.00  0.00           P
ATOM   4405  O13 POPEb  92      23.956 100.966 101.256  1.00  0.00           O
ATOM   4406  O14 POPEb  92      21.927 101.376  99.896  1.00  0.00           O
ATOM   4407  O11 POPEb  92      22.846  99.076  99.976  1.00  0.00           O
ATOM   4408  O12 POPEb  92      24.126 100.816  98.786  1.00  0.00           O
ATOM   4409  C1  POPEb  92      21.996  98.566  98.936  1.00  0.00           C
ATOM   4412  C2  POPEb  92      22.756  98.126  97.646  1.00  0.00           C
ATOM   4414  O21 POPEb  92      21.746  97.807  96.666  1.00  0.00           O
ATOM   4415  C21 POPEb  92      22.086  97.995  95.396  1.00  0.00           C
ATOM   4416  O22 POPEb  92      23.206  98.257  94.976  1.00  0.00           O
ATOM   4417  C22 POPEb  92      20.856  97.826  94.496  1.00  0.00           C
ATOM   4420  C3  POPEb  92      23.697  96.916  97.926  1.00  0.00           C
ATOM   4423  O31 POPEb  92      24.296  96.386  96.726  1.00  0.00           O
ATOM   4424  C31 POPEb  92      23.816  95.215  96.286  1.00  0.00           C
ATOM   4425  O32 POPEb  92      22.916  94.576  96.816  1.00  0.00           O
ATOM   4426  C32 POPEb  92      24.396  94.907  94.896  1.00  0.00           C
ATOM   4429  C23 POPEb  92      21.236  97.456  93.036  1.00  0.00           C
ATOM   4432  C24 POPEb  92      20.036  97.446  92.086  1.00  0.00           C
ATOM   4435  C25 POPEb  92      20.436  97.105  90.636  1.00  0.00           C
ATOM   4438  C26 POPEb  92      19.436  97.617  89.596  1.00  0.00           C
ATOM   4441  C27 POPEb  92      19.866  97.316  88.146  1.00  0.00           C
ATOM   4444  C28 POPEb  92      19.336  98.306  87.086  1.00  0.00           C
ATOM   4447  C29 POPEb  92      17.846  98.486  87.126  1.00  0.00           C
ATOM   4449 0C21 POPEb  92      16.976  98.157  86.156  1.00  0.00           C
ATOM   4451 1C21 POPEb  92      17.316  97.537  84.826  1.00  0.00           C
ATOM   4454 2C21 POPEb  92      16.286  97.906  83.736  1.00  0.00           C
ATOM   4457 3C21 POPEb  92      16.276  99.385  83.326  1.00  0.00           C
ATOM   4460 4C21 POPEb  92      15.336  99.626  82.136  1.00  0.00           C
ATOM   4463 5C21 POPEb  92      15.166 101.105  81.786  1.00  0.00           C
ATOM   4466 6C21 POPEb  92      14.336 101.326  80.506  1.00  0.00           C
ATOM   4469 7C21 POPEb  92      14.116 102.807  80.186  1.00  0.00           C
ATOM   4472 8C21 POPEb  92      13.296 103.036  78.916  1.00  0.00           C
ATOM   4476  C33 POPEb  92      24.096  93.466  94.396  1.00  0.00           C
ATOM   4479  C34 POPEb  92      24.186  93.326  92.866  1.00  0.00           C
ATOM   4482  C35 POPEb  92      24.146  91.866  92.386  1.00  0.00           C
ATOM   4485  C36 POPEb  92      24.416  91.745  90.876  1.00  0.00           C
ATOM   4488  C37 POPEb  92      24.357  90.316  90.316  1.00  0.00           C
ATOM   4491  C38 POPEb  92      24.496  90.307  88.786  1.00  0.00           C
ATOM   4494  C39 POPEb  92      24.576  88.896  88.186  1.00  0.00           C
ATOM   4497 0C31 POPEb  92      24.676  88.926  86.656  1.00  0.00           C
ATOM   4500 1C31 POPEb  92      25.186  87.606  86.056  1.00  0.00           C
ATOM   4503 2C31 POPEb  92      25.276  87.676  84.526  1.00  0.00           C
ATOM   4506 3C31 POPEb  92      26.066  86.507  83.916  1.00  0.00           C
ATOM   4509 4C31 POPEb  92      26.346  86.706  82.426  1.00  0.00           C
ATOM   4512 5C31 POPEb  92      27.186  85.587  81.816  1.00  0.00           C
ATOM   4515 6C31 POPEb  92      27.786  85.946  80.446  1.00  0.00           C
ATOM   4519  NH3 POPEc  93      99.447  70.626  56.016  1.00  0.00           N
ATOM   4523  C12 POPEc  93     100.756  70.165  55.446  1.00  0.00           C
ATOM   4526  C11 POPEc  93     100.746  68.646  55.186  1.00  0.00           C
ATOM   4529  P   POPEc  93     100.387  66.346  56.356  1.00  0.00           P
ATOM   4530  O13 POPEc  93      99.235  65.736  57.046  1.00  0.00           O
ATOM   4531  O14 POPEc  93     100.636  65.876  54.966  1.00  0.00           O
ATOM   4532  O11 POPEc  93     101.707  65.976  57.136  1.00  0.00           O
ATOM   4533  O12 POPEc  93     100.307  67.937  56.346  1.00  0.00           O
ATOM   4534  C1  POPEc  93     101.826  66.187  58.546  1.00  0.00           C
ATOM   4537  C2  POPEc  93     103.326  66.486  58.836  1.00  0.00           C
ATOM   4539  O21 POPEc  93     103.846  65.946  60.056  1.00  0.00           O
ATOM   4540  C21 POPEc  93     103.167  66.056  61.166  1.00  0.00           C
ATOM   4541  O22 POPEc  93     102.085  66.605  61.326  1.00  0.00           O
ATOM   4542  C22 POPEc  93     103.997  65.355  62.266  1.00  0.00           C
ATOM   4545  C3  POPEc  93     103.726  67.967  58.566  1.00  0.00           C
ATOM   4548  O31 POPEc  93     103.475  68.866  59.666  1.00  0.00           O
ATOM   4549  C31 POPEc  93     102.476  69.716  59.536  1.00  0.00           C
ATOM   4550  O32 POPEc  93     101.716  69.816  58.586  1.00  0.00           O
ATOM   4551  C32 POPEc  93     102.397  70.605  60.786  1.00  0.00           C
ATOM   4554  C23 POPEc  93     103.296  65.267  63.636  1.00  0.00           C
ATOM   4557  C24 POPEc  93     104.277  64.976  64.786  1.00  0.00           C
ATOM   4560  C25 POPEc  93     103.526  64.856  66.126  1.00  0.00           C
ATOM   4563  C26 POPEc  93     104.386  64.866  67.396  1.00  0.00           C
ATOM   4566  C27 POPEc  93     103.526  64.565  68.636  1.00  0.00           C
ATOM   4569  C28 POPEc  93     104.277  64.676  69.976  1.00  0.00           C
ATOM   4572  C29 POPEc  93     103.456  64.126  71.126  1.00  0.00           C
ATOM   4574 0C21 POPEc  93     103.036  64.786  72.226  1.00  0.00           C
ATOM   4576 1C21 POPEc  93     103.326  66.216  72.586  1.00  0.00           C
ATOM   4579 2C21 POPEc  93     102.136  67.166  72.346  1.00  0.00           C
ATOM   4582 3C21 POPEc  93     101.026  67.096  73.416  1.00  0.00           C
ATOM   4585 4C21 POPEc  93      99.887  68.086  73.126  1.00  0.00           C
ATOM   4588 5C21 POPEc  93      98.726  68.016  74.126  1.00  0.00           C
ATOM   4591 6C21 POPEc  93      98.986  68.726  75.456  1.00  0.00           C
ATOM   4594 7C21 POPEc  93      97.747  68.696  76.366  1.00  0.00           C
ATOM   4597 8C21 POPEc  93      97.947  69.396  77.706  1.00  0.00           C
ATOM   4601  C33 POPEc  93     101.586  69.966  61.946  1.00  0.00           C
ATOM   4604  C34 POPEc  93     101.947  70.506  63.336  1.00  0.00           C
ATOM   4607  C35 POPEc  93     101.436  69.646  64.496  1.00  0.00           C
ATOM   4610  C36 POPEc  93     100.116  70.146  65.116  1.00  0.00           C
ATOM   4613  C37 POPEc  93      98.936  70.096  64.136  1.00  0.00           C
ATOM   4616  C38 POPEc  93      97.546  70.186  64.786  1.00  0.00           C
ATOM   4619  C39 POPEc  93      97.276  69.047  65.786  1.00  0.00           C
ATOM   4622 0C31 POPEc  93      95.807  68.896  66.196  1.00  0.00           C
ATOM   4625 1C31 POPEc  93      95.606  67.646  67.076  1.00  0.00           C
ATOM   4628 2C31 POPEc  93      94.137  67.187  67.156  1.00  0.00           C
ATOM   4631 3C31 POPEc  93      93.986  65.666  67.076  1.00  0.00           C
ATOM   4634 4C31 POPEc  93      94.307  64.956  68.406  1.00  0.00           C
ATOM   4637 5C31 POPEc  93      93.806  63.507  68.416  1.00  0.00           C
ATOM   4640 6C31 POPEc  93      94.076  62.806  69.746  1.00  0.00           C
ATOM   4644  NH3 POPEd  94      57.596   6.636  53.826  1.00  0.00           N
ATOM   4648  C12 POPEd  94      58.177   7.926  53.296  1.00  0.00           C
ATOM   4651  C11 POPEd  94      57.356   8.476  52.106  1.00  0.00           C
ATOM   4654  P   POPEd  94      57.596  11.096  51.986  1.00  0.00           P
ATOM   4655  O13 POPEd  94      58.716  12.006  51.676  1.00  0.00           O
ATOM   4656  O14 POPEd  94      56.246  11.476  51.486  1.00  0.00           O
ATOM   4657  O11 POPEd  94      57.476  10.916  53.536  1.00  0.00           O
ATOM   4658  O12 POPEd  94      57.976   9.636  51.536  1.00  0.00           O
ATOM   4659  C1  POPEd  94      56.666  11.796  54.326  1.00  0.00           C
ATOM   4662  C2  POPEd  94      57.406  12.156  55.616  1.00  0.00           C
ATOM   4664  O21 POPEd  94      56.517  12.896  56.466  1.00  0.00           O
ATOM   4665  C21 POPEd  94      56.356  12.356  57.666  1.00  0.00           C
ATOM   4666  O22 POPEd  94      56.676  11.216  57.986  1.00  0.00           O
ATOM   4667  C22 POPEd  94      55.737  13.376  58.616  1.00  0.00           C
ATOM   4670  C3  POPEd  94      58.676  13.006  55.356  1.00  0.00           C
ATOM   4673  O31 POPEd  94      59.277  13.396  56.606  1.00  0.00           O
ATOM   4674  C31 POPEd  94      59.316  14.696  56.896  1.00  0.00           C
ATOM   4675  O32 POPEd  94      58.806  15.596  56.256  1.00  0.00           O
ATOM   4676  C32 POPEd  94      60.206  14.886  58.126  1.00  0.00           C
ATOM   4679  C23 POPEd  94      56.386  13.266  60.016  1.00  0.00           C
ATOM   4682  C24 POPEd  94      55.537  13.806  61.176  1.00  0.00           C
ATOM   4685  C25 POPEd  94      56.146  13.466  62.546  1.00  0.00           C
ATOM   4688  C26 POPEd  94      57.026  14.566  63.156  1.00  0.00           C
ATOM   4691  C27 POPEd  94      57.627  14.116  64.506  1.00  0.00           C
ATOM   4694  C28 POPEd  94      58.276  15.256  65.306  1.00  0.00           C
ATOM   4697  C29 POPEd  94      59.186  14.736  66.386  1.00  0.00           C
ATOM   4699 0C21 POPEd  94      59.147  15.026  67.706  1.00  0.00           C
ATOM   4701 1C21 POPEd  94      58.156  15.936  68.386  1.00  0.00           C
ATOM   4704 2C21 POPEd  94      58.216  15.806  69.916  1.00  0.00           C
ATOM   4707 3C21 POPEd  94      57.256  16.786  70.606  1.00  0.00           C
ATOM   4710 4C21 POPEd  94      57.127  16.606  72.126  1.00  0.00           C
ATOM   4713 5C21 POPEd  94      58.366  17.056  72.906  1.00  0.00           C
ATOM   4716 6C21 POPEd  94      58.167  16.876  74.416  1.00  0.00           C
ATOM   4719 7C21 POPEd  94      59.366  17.326  75.246  1.00  0.00           C
ATOM   4722 8C21 POPEd  94      59.147  17.136  76.756  1.00  0.00           C
ATOM   4726  C33 POPEd  94      60.066  16.306  58.706  1.00  0.00           C
ATOM   4729  C34 POPEd  94      60.996  16.606  59.886  1.00  0.00           C
ATOM   4732  C35 POPEd  94      60.866  15.626  61.056  1.00  0.00           C
ATOM   4735  C36 POPEd  94      61.577  16.186  62.296  1.00  0.00           C
ATOM   4738  C37 POPEd  94      61.676  15.186  63.446  1.00  0.00           C
ATOM   4741  C38 POPEd  94      62.216  15.846  64.726  1.00  0.00           C
ATOM   4744  C39 POPEd  94      63.716  16.196  64.676  1.00  0.00           C
ATOM   4747 0C31 POPEd  94      64.607  14.996  65.036  1.00  0.00           C
ATOM   4750 1C31 POPEd  94      66.096  15.326  64.996  1.00  0.00           C
ATOM   4753 2C31 POPEd  94      66.956  14.296  65.746  1.00  0.00           C
ATOM   4756 3C31 POPEd  94      66.877  12.876  65.156  1.00  0.00           C
ATOM   4759 4C31 POPEd  94      67.767  11.876  65.896  1.00  0.00           C
ATOM   4762 5C31 POPEd  94      67.707  10.466  65.296  1.00  0.00           C
ATOM   4765 6C31 POPEd  94      68.536   9.446  66.086  1.00  0.00           C
ATOM   4769  NH3 POPEe  95     113.756  99.586  58.756  1.00  0.00           N
ATOM   4773  C12 POPEe  95     114.925  99.496  57.806  1.00  0.00           C
ATOM   4776  C11 POPEe  95     115.167 100.886  57.196  1.00  0.00           C
ATOM   4779  P   POPEe  95     113.717 102.726  55.946  1.00  0.00           P
ATOM   4780  O13 POPEe  95     114.506 103.017  54.736  1.00  0.00           O
ATOM   4781  O14 POPEe  95     112.255 102.937  55.896  1.00  0.00           O
ATOM   4782  O11 POPEe  95     114.316 103.566  57.166  1.00  0.00           O
ATOM   4783  O12 POPEe  95     114.025 101.236  56.416  1.00  0.00           O
ATOM   4784  C1  POPEe  95     115.056 104.776  56.946  1.00  0.00           C
ATOM   4787  C2  POPEe  95     115.396 105.486  58.296  1.00  0.00           C
ATOM   4789  O21 POPEe  95     115.877 106.816  57.986  1.00  0.00           O
ATOM   4790  C21 POPEe  95     115.826 107.886  58.796  1.00  0.00           C
ATOM   4791  O22 POPEe  95     116.196 109.007  58.456  1.00  0.00           O
ATOM   4792  C22 POPEe  95     115.205 107.636  60.166  1.00  0.00           C
ATOM   4795  C3  POPEe  95     116.427 104.636  59.096  1.00  0.00           C
ATOM   4798  O31 POPEe  95     116.186 104.665  60.526  1.00  0.00           O
ATOM   4799  C31 POPEe  95     115.415 103.717  61.026  1.00  0.00           C
ATOM   4800  O32 POPEe  95     114.936 102.766  60.406  1.00  0.00           O
ATOM   4801  C32 POPEe  95     115.205 103.917  62.526  1.00  0.00           C
ATOM   4804  C23 POPEe  95     115.345 108.846  61.126  1.00  0.00           C
ATOM   4807  C24 POPEe  95     114.697 108.536  62.486  1.00  0.00           C
ATOM   4810  C25 POPEe  95     115.256 109.376  63.646  1.00  0.00           C
ATOM   4813  C26 POPEe  95     114.526 109.096  64.966  1.00  0.00           C
ATOM   4816  C27 POPEe  95     115.037 109.925  66.146  1.00  0.00           C
ATOM   4819  C28 POPEe  95     114.156 109.786  67.406  1.00  0.00           C
ATOM   4822  C29 POPEe  95     112.836 110.495  67.246  1.00  0.00           C
ATOM   4824 0C21 POPEe  95     112.166 111.166  68.196  1.00  0.00           C
ATOM   4826 1C21 POPEe  95     112.546 111.275  69.656  1.00  0.00           C
ATOM   4829 2C21 POPEe  95     111.287 111.507  70.516  1.00  0.00           C
ATOM   4832 3C21 POPEe  95     111.616 111.796  71.986  1.00  0.00           C
ATOM   4835 4C21 POPEe  95     110.436 112.366  72.786  1.00  0.00           C
ATOM   4838 5C21 POPEe  95     109.956 113.736  72.266  1.00  0.00           C
ATOM   4841 6C21 POPEe  95     108.896 114.385  73.156  1.00  0.00           C
ATOM   4844 7C21 POPEe  95     109.447 115.556  73.976  1.00  0.00           C
ATOM   4847 8C21 POPEe  95     108.346 116.287  74.756  1.00  0.00           C
ATOM   4851  C33 POPEe  95     113.726 103.706  62.956  1.00  0.00           C
ATOM   4854  C34 POPEe  95     112.996 105.037  63.166  1.00  0.00           C
ATOM   4857  C35 POPEe  95     113.246 105.666  64.546  1.00  0.00           C
ATOM   4860  C36 POPEe  95     112.336 105.117  65.656  1.00  0.00           C
ATOM   4863  C37 POPEe  95     112.516 105.867  66.976  1.00  0.00           C
ATOM   4866  C38 POPEe  95     111.606 105.336  68.096  1.00  0.00           C
ATOM   4869  C39 POPEe  95     111.856 106.007  69.456  1.00  0.00           C
ATOM   4872 0C31 POPEe  95     110.986 105.406  70.566  1.00  0.00           C
ATOM   4875 1C31 POPEe  95     111.175 106.096  71.926  1.00  0.00           C
ATOM   4878 2C31 POPEe  95     110.366 105.406  73.036  1.00  0.00           C
ATOM   4881 3C31 POPEe  95     110.485 106.066  74.416  1.00  0.00           C
ATOM   4884 4C31 POPEe  95     109.585 107.286  74.606  1.00  0.00           C
ATOM   4887 5C31 POPEe  95     109.417 107.687  76.076  1.00  0.00           C
ATOM   4890 6C31 POPEe  95     108.326 108.736  76.306  1.00  0.00           C
ATOM   4894  NH3 POPEf  96      73.346   7.816  54.786  1.00  0.00           N
ATOM   4898  C12 POPEf  96      71.855   7.926  54.966  1.00  0.00           C
ATOM   4901  C11 POPEf  96      71.086   7.246  53.816  1.00  0.00           C
ATOM   4904  P   POPEf  96      68.697   6.756  52.936  1.00  0.00           P
ATOM   4905  O13 POPEf  96      67.785   7.776  52.386  1.00  0.00           O
ATOM   4906  O14 POPEf  96      69.506   5.976  51.966  1.00  0.00           O
ATOM   4907  O11 POPEf  96      67.876   5.726  53.826  1.00  0.00           O
ATOM   4908  O12 POPEf  96      69.676   7.426  53.996  1.00  0.00           O
ATOM   4909  C1  POPEf  96      68.557   4.796  54.656  1.00  0.00           C
ATOM   4912  C2  POPEf  96      67.686   4.396  55.876  1.00  0.00           C
ATOM   4914  O21 POPEf  96      68.276   3.246  56.496  1.00  0.00           O
ATOM   4915  C21 POPEf  96      69.355   3.506  57.236  1.00  0.00           C
ATOM   4916  O22 POPEf  96      69.877   4.596  57.376  1.00  0.00           O
ATOM   4917  C22 POPEf  96      69.826   2.216  57.906  1.00  0.00           C
ATOM   4920  C3  POPEf  96      66.206   4.086  55.436  1.00  0.00           C
ATOM   4923  O31 POPEf  96      65.487   3.226  56.346  1.00  0.00           O
ATOM   4924  C31 POPEf  96      64.816   3.806  57.336  1.00  0.00           C
ATOM   4925  O32 POPEf  96      64.706   4.996  57.516  1.00  0.00           O
ATOM   4926  C32 POPEf  96      64.156   2.716  58.186  1.00  0.00           C
ATOM   4929  C23 POPEf  96      69.767   2.346  59.436  1.00  0.00           C
ATOM   4932  C24 POPEf  96      69.576   1.025  60.186  1.00  0.00           C
ATOM   4935  C25 POPEf  96      70.886   0.335  60.596  1.00  0.00           C
ATOM   4938  C26 POPEf  96      71.566   0.955  61.826  1.00  0.00           C
ATOM   4941  C27 POPEf  96      72.627   0.015  62.426  1.00  0.00           C
ATOM   4944  C28 POPEf  96      73.357   0.565  63.666  1.00  0.00           C
ATOM   4947  C29 POPEf  96      72.447   0.785  64.856  1.00  0.00           C
ATOM   4949 0C21 POPEf  96      72.546   0.215  66.076  1.00  0.00           C
ATOM   4951 1C21 POPEf  96      73.596  -0.775  66.496  1.00  0.00           C
ATOM   4954 2C21 POPEf  96      73.276  -1.465  67.846  1.00  0.00           C
ATOM   4957 3C21 POPEf  96      73.417  -0.535  69.056  1.00  0.00           C
ATOM   4960 4C21 POPEf  96      72.996  -1.175  70.386  1.00  0.00           C
ATOM   4963 5C21 POPEf  96      73.377  -0.275  71.576  1.00  0.00           C
ATOM   4966 6C21 POPEf  96      72.667  -0.605  72.896  1.00  0.00           C
ATOM   4969 7C21 POPEf  96      73.197   0.255  74.046  1.00  0.00           C
ATOM   4972 8C21 POPEf  96      72.237   0.395  75.226  1.00  0.00           C
ATOM   4976  C33 POPEf  96      62.996   3.206  59.106  1.00  0.00           C
ATOM   4979  C34 POPEf  96      62.586   2.086  60.076  1.00  0.00           C
ATOM   4982  C35 POPEf  96      61.256   2.266  60.826  1.00  0.00           C
ATOM   4985  C36 POPEf  96      61.186   3.466  61.776  1.00  0.00           C
ATOM   4988  C37 POPEf  96      60.215   3.206  62.946  1.00  0.00           C
ATOM   4991  C38 POPEf  96      59.746   4.466  63.686  1.00  0.00           C
ATOM   4994  C39 POPEf  96      59.186   4.206  65.096  1.00  0.00           C
ATOM   4997 0C31 POPEf  96      58.316   2.946  65.216  1.00  0.00           C
ATOM   5000 1C31 POPEf  96      57.776   2.736  66.646  1.00  0.00           C
ATOM   5003 2C31 POPEf  96      57.116   1.366  66.836  1.00  0.00           C
ATOM   5006 3C31 POPEf  96      57.566   0.705  68.146  1.00  0.00           C
ATOM   5009 4C31 POPEf  96      57.006  -0.705  68.356  1.00  0.00           C
ATOM   5012 5C31 POPEf  96      57.715  -1.435  69.506  1.00  0.00           C
ATOM   5015 6C31 POPEf  96      57.476  -0.795  70.876  1.00  0.00           C
ATOM   5019  NH3 POPEg  97     108.566  96.135 101.366  1.00  0.00           N
ATOM   5023  C12 POPEg  97     108.946  94.766 100.886  1.00  0.00           C
ATOM   5026  C11 POPEg  97     108.976  94.816  99.346  1.00  0.00           C
ATOM   5029  P   POPEg  97     110.646  93.077  98.456  1.00  0.00           P
ATOM   5030  O13 POPEg  97     111.557  93.516  99.536  1.00  0.00           O
ATOM   5031  O14 POPEg  97     110.636  91.675  98.006  1.00  0.00           O
ATOM   5032  O11 POPEg  97     110.776  94.016  97.196  1.00  0.00           O
ATOM   5033  O12 POPEg  97     109.156  93.507  98.806  1.00  0.00           O
ATOM   5034  C1  POPEg  97     111.996  94.327  96.506  1.00  0.00           C
ATOM   5037  C2  POPEg  97     111.786  94.197  94.976  1.00  0.00           C
ATOM   5039  O21 POPEg  97     113.046  94.175  94.276  1.00  0.00           O
ATOM   5040  C21 POPEg  97     113.016  94.507  92.976  1.00  0.00           C
ATOM   5041  O22 POPEg  97     113.316  95.606  92.546  1.00  0.00           O
ATOM   5042  C22 POPEg  97     112.527  93.336  92.096  1.00  0.00           C
ATOM   5045  C3  POPEg  97     110.807  95.307  94.486  1.00  0.00           C
ATOM   5048  O31 POPEg  97     110.256  94.967  93.206  1.00  0.00           O
ATOM   5049  C31 POPEg  97     109.366  95.826  92.746  1.00  0.00           C
ATOM   5050  O32 POPEg  97     108.986  96.827  93.316  1.00  0.00           O
ATOM   5051  C32 POPEg  97     108.806  95.276  91.436  1.00  0.00           C
ATOM   5054  C23 POPEg  97     112.446  93.647  90.576  1.00  0.00           C
ATOM   5057  C24 POPEg  97     111.486  92.696  89.826  1.00  0.00           C
ATOM   5060  C25 POPEg  97     111.256  93.036  88.346  1.00  0.00           C
ATOM   5063  C26 POPEg  97     112.267  92.397  87.386  1.00  0.00           C
ATOM   5066  C27 POPEg  97     112.046  92.816  85.916  1.00  0.00           C
ATOM   5069  C28 POPEg  97     113.027  92.156  84.926  1.00  0.00           C
ATOM   5072  C29 POPEg  97     112.667  90.717  84.606  1.00  0.00           C
ATOM   5074 0C21 POPEg  97     112.436  90.176  83.396  1.00  0.00           C
ATOM   5076 1C21 POPEg  97     112.506  90.867  82.046  1.00  0.00           C
ATOM   5079 2C21 POPEg  97     111.137  90.986  81.336  1.00  0.00           C
ATOM   5082 3C21 POPEg  97     110.216  92.036  81.966  1.00  0.00           C
ATOM   5085 4C21 POPEg  97     108.885  92.226  81.216  1.00  0.00           C
ATOM   5088 5C21 POPEg  97     108.027  90.956  81.156  1.00  0.00           C
ATOM   5091 6C21 POPEg  97     106.576  91.256  80.756  1.00  0.00           C
ATOM   5094 7C21 POPEg  97     105.676  90.016  80.766  1.00  0.00           C
ATOM   5097 8C21 POPEg  97     104.186  90.366  80.656  1.00  0.00           C
ATOM   5101  C33 POPEg  97     108.036  96.326  90.596  1.00  0.00           C
ATOM   5104  C34 POPEg  97     107.556  95.746  89.256  1.00  0.00           C
ATOM   5107  C35 POPEg  97     106.476  94.665  89.386  1.00  0.00           C
ATOM   5110  C36 POPEg  97     106.417  93.706  88.186  1.00  0.00           C
ATOM   5113  C37 POPEg  97     105.905  94.337  86.886  1.00  0.00           C
ATOM   5116  C38 POPEg  97     105.676  93.266  85.806  1.00  0.00           C
ATOM   5119  C39 POPEg  97     105.196  93.846  84.466  1.00  0.00           C
ATOM   5122 0C31 POPEg  97     103.666  94.007  84.386  1.00  0.00           C
ATOM   5125 1C31 POPEg  97     103.206  94.566  83.036  1.00  0.00           C
ATOM   5128 2C31 POPEg  97     101.686  94.426  82.816  1.00  0.00           C
ATOM   5131 3C31 POPEg  97     101.245  92.995  82.466  1.00  0.00           C
ATOM   5134 4C31 POPEg  97      99.725  92.866  82.346  1.00  0.00           C
ATOM   5137 5C31 POPEg  97      99.266  91.446  81.986  1.00  0.00           C
ATOM   5140 6C31 POPEg  97      97.756  91.256  82.176  1.00  0.00           C
ATOM   5144  NH3 POPEh  98      87.225  10.426  97.186  1.00  0.00           N
ATOM   5148  C12 POPEh  98      86.466  10.646  98.476  1.00  0.00           C
ATOM   5151  C11 POPEh  98      86.816  11.956  99.226  1.00  0.00           C
ATOM   5154  P   POPEh  98      84.715  13.496  99.616  1.00  0.00           P
ATOM   5155  O13 POPEh  98      83.906  12.296  99.876  1.00  0.00           O
ATOM   5156  O14 POPEh  98      85.135  14.326 100.766  1.00  0.00           O
ATOM   5157  O11 POPEh  98      84.086  14.496  98.566  1.00  0.00           O
ATOM   5158  O12 POPEh  98      86.017  13.066  98.796  1.00  0.00           O
ATOM   5159  C1  POPEh  98      83.097  14.186  97.586  1.00  0.00           C
ATOM   5162  C2  POPEh  98      83.136  15.216  96.426  1.00  0.00           C
ATOM   5164  O21 POPEh  98      81.835  15.716  96.086  1.00  0.00           O
ATOM   5165  C21 POPEh  98      80.956  14.876  95.546  1.00  0.00           C
ATOM   5166  O22 POPEh  98      81.045  13.666  95.506  1.00  0.00           O
ATOM   5167  C22 POPEh  98      79.846  15.696  94.876  1.00  0.00           C
ATOM   5170  C3  POPEh  98      83.925  14.706  95.176  1.00  0.00           C
ATOM   5173  O31 POPEh  98      84.116  15.766  94.196  1.00  0.00           O
ATOM   5174  C31 POPEh  98      84.946  15.416  93.196  1.00  0.00           C
ATOM   5175  O32 POPEh  98      85.536  14.346  93.136  1.00  0.00           O
ATOM   5176  C32 POPEh  98      85.107  16.616  92.246  1.00  0.00           C
ATOM   5179  C23 POPEh  98      78.686  14.886  94.266  1.00  0.00           C
ATOM   5182  C24 POPEh  98      77.847  15.736  93.296  1.00  0.00           C
ATOM   5185  C25 POPEh  98      76.546  15.066  92.836  1.00  0.00           C
ATOM   5188  C26 POPEh  98      76.766  13.896  91.866  1.00  0.00           C
ATOM   5191  C27 POPEh  98      75.457  13.306  91.326  1.00  0.00           C
ATOM   5194  C28 POPEh  98      75.667  12.256  90.216  1.00  0.00           C
ATOM   5197  C29 POPEh  98      76.586  11.136  90.646  1.00  0.00           C
ATOM   5199 0C21 POPEh  98      77.416  10.436  89.856  1.00  0.00           C
ATOM   5201 1C21 POPEh  98      77.556  10.586  88.366  1.00  0.00           C
ATOM   5204 2C21 POPEh  98      78.986  10.866  87.866  1.00  0.00           C
ATOM   5207 3C21 POPEh  98      78.996  11.136  86.356  1.00  0.00           C
ATOM   5210 4C21 POPEh  98      80.406  11.356  85.796  1.00  0.00           C
ATOM   5213 5C21 POPEh  98      80.447  11.486  84.266  1.00  0.00           C
ATOM   5216 6C21 POPEh  98      79.697  12.706  83.716  1.00  0.00           C
ATOM   5219 7C21 POPEh  98      79.826  12.846  82.196  1.00  0.00           C
ATOM   5222 8C21 POPEh  98      79.487  14.256  81.706  1.00  0.00           C
ATOM   5226  C33 POPEh  98      85.345  16.246  90.756  1.00  0.00           C
ATOM   5229  C34 POPEh  98      85.725  17.426  89.836  1.00  0.00           C
ATOM   5232  C35 POPEh  98      85.835  17.016  88.356  1.00  0.00           C
ATOM   5235  C36 POPEh  98      86.497  18.026  87.396  1.00  0.00           C
ATOM   5238  C37 POPEh  98      86.506  17.476  85.946  1.00  0.00           C
ATOM   5241  C38 POPEh  98      87.456  18.166  84.956  1.00  0.00           C
ATOM   5244  C39 POPEh  98      87.096  19.617  84.596  1.00  0.00           C
ATOM   5247 0C31 POPEh  98      87.836  20.106  83.336  1.00  0.00           C
ATOM   5250 1C31 POPEh  98      87.926  21.636  83.226  1.00  0.00           C
ATOM   5253 2C31 POPEh  98      87.366  22.206  81.916  1.00  0.00           C
ATOM   5256 3C31 POPEh  98      88.206  21.886  80.666  1.00  0.00           C
ATOM   5259 4C31 POPEh  98      89.447  22.787  80.506  1.00  0.00           C
ATOM   5262 5C31 POPEh  98      90.116  22.617  79.126  1.00  0.00           C
ATOM   5265 6C31 POPEh  98      91.217  23.636  78.846  1.00  0.00           C
ATOM   5269  NH3 POPEi  99     111.147 112.316  53.386  1.00  0.00           N
ATOM   5273  C12 POPEi  99     110.396 113.306  54.236  1.00  0.00           C
ATOM   5276  C11 POPEi  99     110.076 114.617  53.476  1.00  0.00           C
ATOM   5279  P   POPEi  99     108.167 115.896  54.786  1.00  0.00           P
ATOM   5280  O13 POPEi  99     108.076 117.206  55.496  1.00  0.00           O
ATOM   5281  O14 POPEi  99     107.306 115.727  53.596  1.00  0.00           O
ATOM   5282  O11 POPEi  99     107.876 114.696  55.786  1.00  0.00           O
ATOM   5283  O12 POPEi  99     109.676 115.657  54.366  1.00  0.00           O
ATOM   5284  C1  POPEi  99     107.775 114.866  57.206  1.00  0.00           C
ATOM   5287  C2  POPEi  99     106.287 114.876  57.646  1.00  0.00           C
ATOM   5289  O21 POPEi  99     106.156 114.486  59.026  1.00  0.00           O
ATOM   5290  C21 POPEi  99     106.336 115.447  59.916  1.00  0.00           C
ATOM   5291  O22 POPEi  99     106.807 116.557  59.686  1.00  0.00           O
ATOM   5292  C22 POPEi  99     105.746 114.956  61.246  1.00  0.00           C
ATOM   5295  C3  POPEi  99     105.447 113.876  56.776  1.00  0.00           C
ATOM   5298  O31 POPEi  99     104.266 113.346  57.416  1.00  0.00           O
ATOM   5299  C31 POPEi  99     103.326 114.236  57.716  1.00  0.00           C
ATOM   5300  O32 POPEi  99     103.307 115.406  57.396  1.00  0.00           O
ATOM   5301  C32 POPEi  99     102.215 113.556  58.536  1.00  0.00           C
ATOM   5304  C23 POPEi  99     106.436 115.476  62.516  1.00  0.00           C
ATOM   5307  C24 POPEi  99     105.686 116.605  63.236  1.00  0.00           C
ATOM   5310  C25 POPEi  99     104.307 116.227  63.796  1.00  0.00           C
ATOM   5313  C26 POPEi  99     103.986 117.056  65.046  1.00  0.00           C
ATOM   5316  C27 POPEi  99     102.656 116.726  65.736  1.00  0.00           C
ATOM   5319  C28 POPEi  99     102.826 116.816  67.266  1.00  0.00           C
ATOM   5322  C29 POPEi  99     101.557 116.786  68.076  1.00  0.00           C
ATOM   5324 0C21 POPEi  99     101.245 117.617  69.086  1.00  0.00           C
ATOM   5326 1C21 POPEi  99     102.096 118.745  69.606  1.00  0.00           C
ATOM   5329 2C21 POPEi  99     103.426 118.316  70.276  1.00  0.00           C
ATOM   5332 3C21 POPEi  99     103.256 117.576  71.616  1.00  0.00           C
ATOM   5335 4C21 POPEi  99     104.596 117.056  72.146  1.00  0.00           C
ATOM   5338 5C21 POPEi  99     104.456 116.256  73.456  1.00  0.00           C
ATOM   5341 6C21 POPEi  99     104.307 117.146  74.696  1.00  0.00           C
ATOM   5344 7C21 POPEi  99     104.067 116.315  75.976  1.00  0.00           C
ATOM   5347 8C21 POPEi  99     104.106 117.146  77.256  1.00  0.00           C
ATOM   5351  C33 POPEi  99     102.576 113.507  60.036  1.00  0.00           C
ATOM   5354  C34 POPEi  99     101.385 113.157  60.946  1.00  0.00           C
ATOM   5357  C35 POPEi  99     101.816 113.206  62.406  1.00  0.00           C
ATOM   5360  C36 POPEi  99     100.706 113.036  63.446  1.00  0.00           C
ATOM   5363  C37 POPEi  99     101.336 112.785  64.826  1.00  0.00           C
ATOM   5366  C38 POPEi  99     100.406 112.976  66.026  1.00  0.00           C
ATOM   5369  C39 POPEi  99     101.137 112.606  67.316  1.00  0.00           C
ATOM   5372 0C31 POPEi  99     100.266 112.687  68.576  1.00  0.00           C
ATOM   5375 1C31 POPEi  99     101.056 112.337  69.836  1.00  0.00           C
ATOM   5378 2C31 POPEi  99     100.256 112.576  71.116  1.00  0.00           C
ATOM   5381 3C31 POPEi  99     101.096 112.436  72.386  1.00  0.00           C
ATOM   5384 4C31 POPEi  99     100.326 112.866  73.646  1.00  0.00           C
ATOM   5387 5C31 POPEi  99     101.226 113.006  74.876  1.00  0.00           C
ATOM   5390 6C31 POPEi  99     100.476 113.556  76.106  1.00  0.00           C
ATOM   5394  NH3 POPEj 100     131.536 127.176  53.796  1.00  0.00           N
ATOM   5398  C12 POPEj 100     131.357 125.986  54.706  1.00  0.00           C
ATOM   5401  C11 POPEj 100     129.917 125.447  54.636  1.00  0.00           C
ATOM   5404  P   POPEj 100     127.775 126.916  54.156  1.00  0.00           P
ATOM   5405  O13 POPEj 100     126.786 125.816  54.066  1.00  0.00           O
ATOM   5406  O14 POPEj 100     128.296 127.486  52.896  1.00  0.00           O
ATOM   5407  O11 POPEj 100     127.166 128.077  55.026  1.00  0.00           O
ATOM   5408  O12 POPEj 100     128.997 126.456  55.036  1.00  0.00           O
ATOM   5409  C1  POPEj 100     126.045 127.805  55.876  1.00  0.00           C
ATOM   5412  C2  POPEj 100     126.376 126.796  57.016  1.00  0.00           C
ATOM   5414  O21 POPEj 100     125.177 126.287  57.626  1.00  0.00           O
ATOM   5415  C21 POPEj 100     124.546 127.105  58.456  1.00  0.00           C
ATOM   5416  O22 POPEj 100     124.697 128.317  58.526  1.00  0.00           O
ATOM   5417  C22 POPEj 100     123.626 126.275  59.346  1.00  0.00           C
ATOM   5420  C3  POPEj 100     127.446 127.347  58.006  1.00  0.00           C
ATOM   5423  O31 POPEj 100     127.607 126.456  59.136  1.00  0.00           O
ATOM   5424  C31 POPEj 100     127.616 127.036  60.316  1.00  0.00           C
ATOM   5425  O32 POPEj 100     127.635 128.246  60.526  1.00  0.00           O
ATOM   5426  C32 POPEj 100     127.546 125.986  61.426  1.00  0.00           C
ATOM   5429  C23 POPEj 100     122.197 126.126  58.796  1.00  0.00           C
ATOM   5432  C24 POPEj 100     121.147 126.946  59.566  1.00  0.00           C
ATOM   5435  C25 POPEj 100     119.976 126.077  60.046  1.00  0.00           C
ATOM   5438  C26 POPEj 100     118.976 126.837  60.936  1.00  0.00           C
ATOM   5441  C27 POPEj 100     119.436 126.956  62.406  1.00  0.00           C
ATOM   5444  C28 POPEj 100     118.496 127.826  63.266  1.00  0.00           C
ATOM   5447  C29 POPEj 100     118.846 127.737  64.726  1.00  0.00           C
ATOM   5449 0C21 POPEj 100     118.106 127.276  65.756  1.00  0.00           C
ATOM   5451 1C21 POPEj 100     116.686 126.756  65.736  1.00  0.00           C
ATOM   5454 2C21 POPEj 100     115.886 127.266  66.946  1.00  0.00           C
ATOM   5457 3C21 POPEj 100     114.487 126.646  67.076  1.00  0.00           C
ATOM   5460 4C21 POPEj 100     113.777 127.116  68.356  1.00  0.00           C
ATOM   5463 5C21 POPEj 100     112.387 126.496  68.586  1.00  0.00           C
ATOM   5466 6C21 POPEj 100     111.346 126.907  67.526  1.00  0.00           C
ATOM   5469 7C21 POPEj 100     109.925 126.437  67.896  1.00  0.00           C
ATOM   5472 8C21 POPEj 100     108.866 126.796  66.856  1.00  0.00           C
ATOM   5476  C33 POPEj 100     126.385 126.306  62.396  1.00  0.00           C
ATOM   5479  C34 POPEj 100     125.376 125.167  62.586  1.00  0.00           C
ATOM   5482  C35 POPEj 100     125.936 123.917  63.286  1.00  0.00           C
ATOM   5485  C36 POPEj 100     126.406 124.175  64.716  1.00  0.00           C
ATOM   5488  C37 POPEj 100     126.917 122.925  65.446  1.00  0.00           C
ATOM   5491  C38 POPEj 100     127.486 123.227  66.836  1.00  0.00           C
ATOM   5494  C39 POPEj 100     126.446 123.666  67.886  1.00  0.00           C
ATOM   5497 0C31 POPEj 100     125.406 122.576  68.226  1.00  0.00           C
ATOM   5500 1C31 POPEj 100     124.506 122.976  69.406  1.00  0.00           C
ATOM   5503 2C31 POPEj 100     123.556 121.837  69.826  1.00  0.00           C
ATOM   5506 3C31 POPEj 100     122.456 122.276  70.806  1.00  0.00           C
ATOM   5509 4C31 POPEj 100     122.985 122.706  72.186  1.00  0.00           C
ATOM   5512 5C31 POPEj 100     121.866 123.087  73.146  1.00  0.00           C
ATOM   5515 6C31 POPEj 100     122.346 123.316  74.586  1.00  0.00           C
ATOM   5519  NH3 POPEk 101       8.296 116.716  97.896  1.00  0.00           N
ATOM   5523  C12 POPEk 101       8.026 116.706  99.376  1.00  0.00           C
ATOM   5526  C11 POPEk 101       9.346 116.507 100.136  1.00  0.00           C
ATOM   5529  P   POPEk 101       9.476 114.866 102.176  1.00  0.00           P
ATOM   5530  O13 POPEk 101      10.946 114.706 102.166  1.00  0.00           O
ATOM   5531  O14 POPEk 101       8.756 114.766 103.456  1.00  0.00           O
ATOM   5532  O11 POPEk 101       8.836 113.896 101.136  1.00  0.00           O
ATOM   5533  O12 POPEk 101       9.156 116.275 101.526  1.00  0.00           O
ATOM   5534  C1  POPEk 101       9.586 112.947 100.386  1.00  0.00           C
ATOM   5537  C2  POPEk 101       8.596 112.165  99.486  1.00  0.00           C
ATOM   5539  O21 POPEk 101       9.356 111.456  98.496  1.00  0.00           O
ATOM   5540  C21 POPEk 101       8.706 110.495  97.866  1.00  0.00           C
ATOM   5541  O22 POPEk 101       7.606 110.056  98.146  1.00  0.00           O
ATOM   5542  C22 POPEk 101       9.546 110.037  96.676  1.00  0.00           C
ATOM   5545  C3  POPEk 101       7.636 113.206  98.836  1.00  0.00           C
ATOM   5548  O31 POPEk 101       6.576 112.576  98.096  1.00  0.00           O
ATOM   5549  C31 POPEk 101       5.406 112.486  98.746  1.00  0.00           C
ATOM   5550  O32 POPEk 101       5.086 113.166  99.696  1.00  0.00           O
ATOM   5551  C32 POPEk 101       4.566 111.407  98.096  1.00  0.00           C
ATOM   5554  C23 POPEk 101       9.306 110.966  95.476  1.00  0.00           C
ATOM   5557  C24 POPEk 101      10.286 110.736  94.326  1.00  0.00           C
ATOM   5560  C25 POPEk 101      10.106 111.806  93.236  1.00  0.00           C
ATOM   5563  C26 POPEk 101       8.866 111.586  92.356  1.00  0.00           C
ATOM   5566  C27 POPEk 101       8.646 112.726  91.356  1.00  0.00           C
ATOM   5569  C28 POPEk 101       7.956 112.286  90.046  1.00  0.00           C
ATOM   5572  C29 POPEk 101       6.636 111.596  90.266  1.00  0.00           C
ATOM   5574 0C21 POPEk 101       5.446 112.206  90.396  1.00  0.00           C
ATOM   5576 1C21 POPEk 101       5.196 113.686  90.376  1.00  0.00           C
ATOM   5579 2C21 POPEk 101       4.065 114.057  89.396  1.00  0.00           C
ATOM   5582 3C21 POPEk 101       3.625 115.517  89.536  1.00  0.00           C
ATOM   5585 4C21 POPEk 101       2.405 115.876  88.676  1.00  0.00           C
ATOM   5588 5C21 POPEk 101       2.765 116.227  87.226  1.00  0.00           C
ATOM   5591 6C21 POPEk 101       1.555 116.697  86.406  1.00  0.00           C
ATOM   5594 7C21 POPEk 101       1.955 117.276  85.046  1.00  0.00           C
ATOM   5597 8C21 POPEk 101       0.755 117.687  84.186  1.00  0.00           C
ATOM   5601  C33 POPEk 101       3.235 111.996  97.596  1.00  0.00           C
ATOM   5604  C34 POPEk 101       3.425 113.146  96.596  1.00  0.00           C
ATOM   5607  C35 POPEk 101       2.115 113.426  95.876  1.00  0.00           C
ATOM   5610  C36 POPEk 101       1.955 114.766  95.156  1.00  0.00           C
ATOM   5613  C37 POPEk 101       0.725 114.745  94.226  1.00  0.00           C
ATOM   5616  C38 POPEk 101       0.425 116.116  93.636  1.00  0.00           C
ATOM   5619  C39 POPEk 101      -0.335 116.056  92.306  1.00  0.00           C
ATOM   5622 0C31 POPEk 101      -0.675 117.456  91.806  1.00  0.00           C
ATOM   5625 1C31 POPEk 101      -1.235 117.436  90.386  1.00  0.00           C
ATOM   5628 2C31 POPEk 101      -1.715 118.815  89.906  1.00  0.00           C
ATOM   5631 3C31 POPEk 101      -3.195 118.797  89.486  1.00  0.00           C
ATOM   5634 4C31 POPEk 101      -3.445 117.947  88.236  1.00  0.00           C
ATOM   5637 5C31 POPEk 101      -3.065 118.686  86.946  1.00  0.00           C
ATOM   5640 6C31 POPEk 101      -3.185 117.826  85.686  1.00  0.00           C
ATOM   5644  NH3 POPEl 102      80.046  93.516  56.726  1.00  0.00           N
ATOM   5648  C12 POPEl 102      81.116  93.976  55.766  1.00  0.00           C
ATOM   5651  C11 POPEl 102      82.066  92.836  55.366  1.00  0.00           C
ATOM   5654  P   POPEl 102      84.487  93.787  54.946  1.00  0.00           P
ATOM   5655  O13 POPEl 102      85.415  92.626  54.906  1.00  0.00           O
ATOM   5656  O14 POPEl 102      84.866  94.995  54.176  1.00  0.00           O
ATOM   5657  O11 POPEl 102      84.197  94.226  56.426  1.00  0.00           O
ATOM   5658  O12 POPEl 102      83.046  93.326  54.466  1.00  0.00           O
ATOM   5659  C1  POPEl 102      85.116  93.965  57.476  1.00  0.00           C
ATOM   5662  C2  POPEl 102      84.776  94.776  58.756  1.00  0.00           C
ATOM   5664  O21 POPEl 102      85.406  94.096  59.846  1.00  0.00           O
ATOM   5665  C21 POPEl 102      85.947  94.855  60.766  1.00  0.00           C
ATOM   5666  O22 POPEl 102      85.877  96.077  60.826  1.00  0.00           O
ATOM   5667  C22 POPEl 102      86.807  93.976  61.676  1.00  0.00           C
ATOM   5670  C3  POPEl 102      83.237  94.866  58.996  1.00  0.00           C
ATOM   5673  O31 POPEl 102      82.866  96.077  59.696  1.00  0.00           O
ATOM   5674  C31 POPEl 102      82.686  95.956  61.006  1.00  0.00           C
ATOM   5675  O32 POPEl 102      82.896  94.956  61.666  1.00  0.00           O
ATOM   5676  C32 POPEl 102      82.186  97.286  61.566  1.00  0.00           C
ATOM   5679  C23 POPEl 102      86.786  94.296  63.196  1.00  0.00           C
ATOM   5682  C24 POPEl 102      87.966  93.596  63.886  1.00  0.00           C
ATOM   5685  C25 POPEl 102      88.116  93.896  65.396  1.00  0.00           C
ATOM   5688  C26 POPEl 102      87.246  92.986  66.286  1.00  0.00           C
ATOM   5691  C27 POPEl 102      87.456  93.246  67.786  1.00  0.00           C
ATOM   5694  C28 POPEl 102      86.726  92.257  68.726  1.00  0.00           C
ATOM   5697  C29 POPEl 102      85.236  92.266  68.496  1.00  0.00           C
ATOM   5699 0C21 POPEl 102      84.246  92.516  69.366  1.00  0.00           C
ATOM   5701 1C21 POPEl 102      84.356  92.836  70.836  1.00  0.00           C
ATOM   5704 2C21 POPEl 102      84.126  94.337  71.116  1.00  0.00           C
ATOM   5707 3C21 POPEl 102      83.596  94.605  72.526  1.00  0.00           C
ATOM   5710 4C21 POPEl 102      83.656  96.096  72.896  1.00  0.00           C
ATOM   5713 5C21 POPEl 102      82.786  96.456  74.106  1.00  0.00           C
ATOM   5716 6C21 POPEl 102      83.326  97.657  74.906  1.00  0.00           C
ATOM   5719 7C21 POPEl 102      82.376  98.056  76.026  1.00  0.00           C
ATOM   5722 8C21 POPEl 102      82.936  99.116  76.986  1.00  0.00           C
ATOM   5726  C33 POPEl 102      83.097  97.726  62.736  1.00  0.00           C
ATOM   5729  C34 POPEl 102      82.736  99.105  63.286  1.00  0.00           C
ATOM   5732  C35 POPEl 102      81.777  99.057  64.476  1.00  0.00           C
ATOM   5735  C36 POPEl 102      81.917 100.285  65.386  1.00  0.00           C
ATOM   5738  C37 POPEl 102      81.126 100.126  66.676  1.00  0.00           C
ATOM   5741  C38 POPEl 102      81.466 101.147  67.766  1.00  0.00           C
ATOM   5744  C39 POPEl 102      80.516 101.096  68.966  1.00  0.00           C
ATOM   5747 0C31 POPEl 102      80.245  99.687  69.516  1.00  0.00           C
ATOM   5750 1C31 POPEl 102      79.386  99.726  70.786  1.00  0.00           C
ATOM   5753 2C31 POPEl 102      79.355  98.386  71.536  1.00  0.00           C
ATOM   5756 3C31 POPEl 102      78.627  98.456  72.886  1.00  0.00           C
ATOM   5759 4C31 POPEl 102      79.176  99.556  73.796  1.00  0.00           C
ATOM   5762 5C31 POPEl 102      78.736  99.456  75.256  1.00  0.00           C
ATOM   5765 6C31 POPEl 102      79.277 100.626  76.086  1.00  0.00           C
ATOM   5769  NH3 POPEm 103     104.606  39.456  97.726  1.00  0.00           N
ATOM   5773  C12 POPEm 103     105.186  40.706  97.146  1.00  0.00           C
ATOM   5776  C11 POPEm 103     106.707  40.606  97.116  1.00  0.00           C
ATOM   5779  P   POPEm 103     108.745  41.926  96.276  1.00  0.00           P
ATOM   5780  O13 POPEm 103     109.487  41.605  97.496  1.00  0.00           O
ATOM   5781  O14 POPEm 103     108.997  43.176  95.556  1.00  0.00           O
ATOM   5782  O11 POPEm 103     108.846  40.807  95.206  1.00  0.00           O
ATOM   5783  O12 POPEm 103     107.197  41.826  96.576  1.00  0.00           O
ATOM   5784  C1  POPEm 103     109.746  39.706  95.256  1.00  0.00           C
ATOM   5787  C2  POPEm 103     110.107  39.256  93.806  1.00  0.00           C
ATOM   5789  O21 POPEm 103     111.357  39.816  93.336  1.00  0.00           O
ATOM   5790  C21 POPEm 103     112.406  39.147  93.806  1.00  0.00           C
ATOM   5791  O22 POPEm 103     112.366  38.307  94.696  1.00  0.00           O
ATOM   5792  C22 POPEm 103     113.637  39.436  92.976  1.00  0.00           C
ATOM   5795  C3  POPEm 103     108.966  39.627  92.806  1.00  0.00           C
ATOM   5798  O31 POPEm 103     109.286  39.276  91.446  1.00  0.00           O
ATOM   5799  C31 POPEm 103     109.746  40.236  90.666  1.00  0.00           C
ATOM   5800  O32 POPEm 103     109.855  41.416  90.956  1.00  0.00           O
ATOM   5801  C32 POPEm 103     110.167  39.566  89.356  1.00  0.00           C
ATOM   5804  C23 POPEm 103     113.526  38.666  91.636  1.00  0.00           C
ATOM   5807  C24 POPEm 103     114.736  38.807  90.716  1.00  0.00           C
ATOM   5810  C25 POPEm 103     114.347  39.217  89.286  1.00  0.00           C
ATOM   5813  C26 POPEm 103     115.557  39.236  88.336  1.00  0.00           C
ATOM   5816  C27 POPEm 103     115.275  39.976  87.016  1.00  0.00           C
ATOM   5819  C28 POPEm 103     116.567  40.166  86.196  1.00  0.00           C
ATOM   5822  C29 POPEm 103     116.346  40.836  84.866  1.00  0.00           C
ATOM   5824 0C21 POPEm 103     117.085  40.646  83.756  1.00  0.00           C
ATOM   5826 1C21 POPEm 103     118.307  39.766  83.616  1.00  0.00           C
ATOM   5829 2C21 POPEm 103     118.036  38.507  82.766  1.00  0.00           C
ATOM   5832 3C21 POPEm 103     117.127  37.487  83.476  1.00  0.00           C
ATOM   5835 4C21 POPEm 103     116.676  36.336  82.556  1.00  0.00           C
ATOM   5838 5C21 POPEm 103     115.776  35.326  83.276  1.00  0.00           C
ATOM   5841 6C21 POPEm 103     115.027  34.397  82.316  1.00  0.00           C
ATOM   5844 7C21 POPEm 103     114.086  33.426  83.036  1.00  0.00           C
ATOM   5847 8C21 POPEm 103     113.146  32.666  82.106  1.00  0.00           C
ATOM   5851  C33 POPEm 103     110.706  40.546  88.306  1.00  0.00           C
ATOM   5854  C34 POPEm 103     111.175  39.967  86.966  1.00  0.00           C
ATOM   5857  C35 POPEm 103     111.396  41.086  85.926  1.00  0.00           C
ATOM   5860  C36 POPEm 103     111.656  40.646  84.476  1.00  0.00           C
ATOM   5863  C37 POPEm 103     111.726  41.847  83.506  1.00  0.00           C
ATOM   5866  C38 POPEm 103     110.447  42.066  82.676  1.00  0.00           C
ATOM   5869  C39 POPEm 103     110.396  43.396  81.906  1.00  0.00           C
ATOM   5872 0C31 POPEm 103     111.385  43.526  80.746  1.00  0.00           C
ATOM   5875 1C31 POPEm 103     111.256  44.866  79.986  1.00  0.00           C
ATOM   5878 2C31 POPEm 103     112.215  44.956  78.786  1.00  0.00           C
ATOM   5881 3C31 POPEm 103     112.036  46.206  77.906  1.00  0.00           C
ATOM   5884 4C31 POPEm 103     112.537  47.516  78.536  1.00  0.00           C
ATOM   5887 5C31 POPEm 103     112.416  48.697  77.556  1.00  0.00           C
ATOM   5890 6C31 POPEm 103     112.976  50.016  78.106  1.00  0.00           C
ATOM   5894  NH3 POPEn 104      24.196 109.556  56.906  1.00  0.00           N
ATOM   5898  C12 POPEn 104      24.956 110.657  56.226  1.00  0.00           C
ATOM   5901  C11 POPEn 104      26.446 110.377  56.046  1.00  0.00           C
ATOM   5904  P   POPEn 104      28.066 112.456  56.486  1.00  0.00           P
ATOM   5905  O13 POPEn 104      29.276 112.726  55.686  1.00  0.00           O
ATOM   5906  O14 POPEn 104      27.336 113.657  56.976  1.00  0.00           O
ATOM   5907  O11 POPEn 104      28.336 111.476  57.686  1.00  0.00           O
ATOM   5908  O12 POPEn 104      27.086 111.576  55.596  1.00  0.00           O
ATOM   5909  C1  POPEn 104      29.526 111.315  58.436  1.00  0.00           C
ATOM   5912  C2  POPEn 104      29.436 112.165  59.726  1.00  0.00           C
ATOM   5914  O21 POPEn 104      30.316 111.687  60.766  1.00  0.00           O
ATOM   5915  C21 POPEn 104      29.986 110.596  61.466  1.00  0.00           C
ATOM   5916  O22 POPEn 104      29.096 109.816  61.216  1.00  0.00           O
ATOM   5917  C22 POPEn 104      30.956 110.495  62.676  1.00  0.00           C
ATOM   5920  C3  POPEn 104      27.966 112.355  60.216  1.00  0.00           C
ATOM   5923  O31 POPEn 104      27.926 113.036  61.486  1.00  0.00           O
ATOM   5924  C31 POPEn 104      27.916 114.366  61.426  1.00  0.00           C
ATOM   5925  O32 POPEn 104      27.766 115.037  60.426  1.00  0.00           O
ATOM   5926  C32 POPEn 104      28.236 114.897  62.826  1.00  0.00           C
ATOM   5929  C23 POPEn 104      30.466 109.626  63.876  1.00  0.00           C
ATOM   5932  C24 POPEn 104      31.486 109.416  65.026  1.00  0.00           C
ATOM   5935  C25 POPEn 104      32.136 110.717  65.536  1.00  0.00           C
ATOM   5938  C26 POPEn 104      32.926 110.676  66.856  1.00  0.00           C
ATOM   5941  C27 POPEn 104      33.467 112.086  67.236  1.00  0.00           C
ATOM   5944  C28 POPEn 104      34.516 112.086  68.376  1.00  0.00           C
ATOM   5947  C29 POPEn 104      35.406 113.306  68.376  1.00  0.00           C
ATOM   5949 0C21 POPEn 104      35.737 114.127  69.396  1.00  0.00           C
ATOM   5951 1C21 POPEn 104      35.276 114.076  70.826  1.00  0.00           C
ATOM   5954 2C21 POPEn 104      34.826 115.476  71.296  1.00  0.00           C
ATOM   5957 3C21 POPEn 104      34.606 115.566  72.806  1.00  0.00           C
ATOM   5960 4C21 POPEn 104      34.086 116.936  73.256  1.00  0.00           C
ATOM   5963 5C21 POPEn 104      32.556 116.996  73.376  1.00  0.00           C
ATOM   5966 6C21 POPEn 104      32.086 118.316  73.996  1.00  0.00           C
ATOM   5969 7C21 POPEn 104      30.576 118.326  74.256  1.00  0.00           C
ATOM   5972 8C21 POPEn 104      30.096 119.665  74.816  1.00  0.00           C
ATOM   5976  C33 POPEn 104      29.746 115.157  63.016  1.00  0.00           C
ATOM   5979  C34 POPEn 104      30.266 114.796  64.426  1.00  0.00           C
ATOM   5982  C35 POPEn 104      29.486 115.386  65.596  1.00  0.00           C
ATOM   5985  C36 POPEn 104      30.296 115.276  66.906  1.00  0.00           C
ATOM   5988  C37 POPEn 104      29.496 115.686  68.136  1.00  0.00           C
ATOM   5991  C38 POPEn 104      30.366 116.066  69.336  1.00  0.00           C
ATOM   5994  C39 POPEn 104      30.886 114.876  70.156  1.00  0.00           C
ATOM   5997 0C31 POPEn 104      29.916 114.477  71.276  1.00  0.00           C
ATOM   6000 1C31 POPEn 104      30.566 113.605  72.366  1.00  0.00           C
ATOM   6003 2C31 POPEn 104      29.646 113.446  73.586  1.00  0.00           C
ATOM   6006 3C31 POPEn 104      30.286 112.696  74.756  1.00  0.00           C
ATOM   6009 4C31 POPEn 104      29.386 112.715  75.996  1.00  0.00           C
ATOM   6012 5C31 POPEn 104      30.006 111.977  77.196  1.00  0.00           C
ATOM   6015 6C31 POPEn 104      29.116 112.025  78.446  1.00  0.00           C
ATOM   6019  NH3 POPEo 105      95.557  23.326  57.466  1.00  0.00           N
ATOM   6023  C12 POPEo 105      97.036  23.546  57.496  1.00  0.00           C
ATOM   6026  C11 POPEo 105      97.416  25.026  57.566  1.00  0.00           C
ATOM   6029  P   POPEo 105      99.436  26.526  56.846  1.00  0.00           P
ATOM   6030  O13 POPEo 105     100.865  26.306  56.526  1.00  0.00           O
ATOM   6031  O14 POPEo 105      98.616  27.166  55.786  1.00  0.00           O
ATOM   6032  O11 POPEo 105      99.356  27.306  58.196  1.00  0.00           O
ATOM   6033  O12 POPEo 105      98.787  25.136  57.226  1.00  0.00           O
ATOM   6034  C1  POPEo 105     100.205  28.436  58.436  1.00  0.00           C
ATOM   6037  C2  POPEo 105     100.905  28.286  59.816  1.00  0.00           C
ATOM   6039  O21 POPEo 105     101.137  29.566  60.456  1.00  0.00           O
ATOM   6040  C21 POPEo 105     102.076  30.346  59.926  1.00  0.00           C
ATOM   6041  O22 POPEo 105     102.716  30.106  58.916  1.00  0.00           O
ATOM   6042  C22 POPEo 105     102.316  31.606  60.796  1.00  0.00           C
ATOM   6045  C3  POPEo 105     102.136  27.326  59.766  1.00  0.00           C
ATOM   6048  O31 POPEo 105     102.326  26.666  61.036  1.00  0.00           O
ATOM   6049  C31 POPEo 105     103.016  27.376  61.906  1.00  0.00           C
ATOM   6050  O32 POPEo 105     103.505  28.476  61.726  1.00  0.00           O
ATOM   6051  C32 POPEo 105     103.156  26.596  63.196  1.00  0.00           C
ATOM   6054  C23 POPEo 105     101.245  31.976  61.866  1.00  0.00           C
ATOM   6057  C24 POPEo 105     101.756  32.926  62.956  1.00  0.00           C
ATOM   6060  C25 POPEo 105     102.136  34.346  62.496  1.00  0.00           C
ATOM   6063  C26 POPEo 105     100.956  35.246  62.106  1.00  0.00           C
ATOM   6066  C27 POPEo 105     101.366  36.726  62.006  1.00  0.00           C
ATOM   6069  C28 POPEo 105     100.366  37.627  61.236  1.00  0.00           C
ATOM   6072  C29 POPEo 105      98.885  37.606  61.556  1.00  0.00           C
ATOM   6074 0C21 POPEo 105      98.237  37.636  62.746  1.00  0.00           C
ATOM   6076 1C21 POPEo 105      98.806  37.697  64.136  1.00  0.00           C
ATOM   6079 2C21 POPEo 105      98.326  36.516  65.026  1.00  0.00           C
ATOM   6082 3C21 POPEo 105      96.835  36.566  65.386  1.00  0.00           C
ATOM   6085 4C21 POPEo 105      96.406  35.386  66.286  1.00  0.00           C
ATOM   6088 5C21 POPEo 105      95.006  35.556  66.876  1.00  0.00           C
ATOM   6091 6C21 POPEo 105      94.557  34.327  67.676  1.00  0.00           C
ATOM   6094 7C21 POPEo 105      93.197  34.506  68.366  1.00  0.00           C
ATOM   6097 8C21 POPEo 105      92.756  33.266  69.146  1.00  0.00           C
ATOM   6101  C33 POPEo 105     104.517  25.906  63.266  1.00  0.00           C
ATOM   6104  C34 POPEo 105     104.767  25.206  64.606  1.00  0.00           C
ATOM   6107  C35 POPEo 105     105.686  26.026  65.526  1.00  0.00           C
ATOM   6110  C36 POPEo 105     105.956  25.336  66.876  1.00  0.00           C
ATOM   6113  C37 POPEo 105     106.245  26.346  67.996  1.00  0.00           C
ATOM   6116  C38 POPEo 105     107.626  27.016  67.906  1.00  0.00           C
ATOM   6119  C39 POPEo 105     107.756  28.226  68.836  1.00  0.00           C
ATOM   6122 0C31 POPEo 105     107.586  27.876  70.326  1.00  0.00           C
ATOM   6125 1C31 POPEo 105     107.796  29.076  71.256  1.00  0.00           C
ATOM   6128 2C31 POPEo 105     107.876  28.666  72.726  1.00  0.00           C
ATOM   6131 3C31 POPEo 105     106.516  28.466  73.416  1.00  0.00           C
ATOM   6134 4C31 POPEo 105     105.947  29.766  74.006  1.00  0.00           C
ATOM   6137 5C31 POPEo 105     104.676  29.546  74.826  1.00  0.00           C
ATOM   6140 6C31 POPEo 105     104.176  30.807  75.546  1.00  0.00           C
ATOM   6144  NH3 POPEp 106       6.196  22.736  55.726  1.00  0.00           N
ATOM   6148  C12 POPEp 106       5.156  22.986  54.666  1.00  0.00           C
ATOM   6151  C11 POPEp 106       3.915  22.086  54.826  1.00  0.00           C
ATOM   6154  P   POPEp 106       2.075  23.526  53.606  1.00  0.00           P
ATOM   6155  O13 POPEp 106       0.835  22.826  53.246  1.00  0.00           O
ATOM   6156  O14 POPEp 106       3.065  23.646  52.516  1.00  0.00           O
ATOM   6157  O11 POPEp 106       1.705  24.986  54.046  1.00  0.00           O
ATOM   6158  O12 POPEp 106       2.725  22.856  54.896  1.00  0.00           O
ATOM   6159  C1  POPEp 106       1.365  25.296  55.406  1.00  0.00           C
ATOM   6162  C2  POPEp 106       2.605  25.796  56.196  1.00  0.00           C
ATOM   6164  O21 POPEp 106       2.155  26.566  57.326  1.00  0.00           O
ATOM   6165  C21 POPEp 106       1.795  25.866  58.386  1.00  0.00           C
ATOM   6166  O22 POPEp 106       1.775  24.646  58.466  1.00  0.00           O
ATOM   6167  C22 POPEp 106       1.615  26.796  59.586  1.00  0.00           C
ATOM   6170  C3  POPEp 106       3.535  26.676  55.296  1.00  0.00           C
ATOM   6173  O31 POPEp 106       4.636  27.366  55.946  1.00  0.00           O
ATOM   6174  C31 POPEp 106       5.526  26.606  56.576  1.00  0.00           C
ATOM   6175  O32 POPEp 106       5.496  25.386  56.676  1.00  0.00           O
ATOM   6176  C32 POPEp 106       6.696  27.466  57.096  1.00  0.00           C
ATOM   6179  C23 POPEp 106       0.455  26.376  60.526  1.00  0.00           C
ATOM   6182  C24 POPEp 106       0.735  26.616  62.016  1.00  0.00           C
ATOM   6185  C25 POPEp 106       1.155  28.046  62.366  1.00  0.00           C
ATOM   6188  C26 POPEp 106       1.425  28.196  63.876  1.00  0.00           C
ATOM   6191  C27 POPEp 106       1.855  29.616  64.246  1.00  0.00           C
ATOM   6194  C28 POPEp 106       2.125  29.776  65.746  1.00  0.00           C
ATOM   6197  C29 POPEp 106       2.415  31.217  66.096  1.00  0.00           C
ATOM   6199 0C21 POPEp 106       2.185  31.816  67.276  1.00  0.00           C
ATOM   6201 1C21 POPEp 106       1.605  31.176  68.506  1.00  0.00           C
ATOM   6204 2C21 POPEp 106       0.695  32.136  69.306  1.00  0.00           C
ATOM   6207 3C21 POPEp 106       0.335  31.556  70.686  1.00  0.00           C
ATOM   6210 4C21 POPEp 106      -0.215  32.616  71.646  1.00  0.00           C
ATOM   6213 5C21 POPEp 106      -0.495  32.086  73.066  1.00  0.00           C
ATOM   6216 6C21 POPEp 106       0.745  31.447  73.716  1.00  0.00           C
ATOM   6219 7C21 POPEp 106       0.525  31.096  75.196  1.00  0.00           C
ATOM   6222 8C21 POPEp 106       1.745  30.396  75.796  1.00  0.00           C
ATOM   6226  C33 POPEp 106       7.516  26.836  58.256  1.00  0.00           C
ATOM   6229  C34 POPEp 106       6.836  26.846  59.646  1.00  0.00           C
ATOM   6232  C35 POPEp 106       6.676  28.256  60.256  1.00  0.00           C
ATOM   6235  C36 POPEp 106       5.296  28.466  60.896  1.00  0.00           C
ATOM   6238  C37 POPEp 106       4.846  29.936  60.986  1.00  0.00           C
ATOM   6241  C38 POPEp 106       5.476  30.766  62.106  1.00  0.00           C
ATOM   6244  C39 POPEp 106       6.946  31.147  61.856  1.00  0.00           C
ATOM   6247 0C31 POPEp 106       7.306  32.456  62.566  1.00  0.00           C
ATOM   6250 1C31 POPEp 106       8.816  32.697  62.706  1.00  0.00           C
ATOM   6253 2C31 POPEp 106       9.136  34.166  63.006  1.00  0.00           C
ATOM   6256 3C31 POPEp 106       9.136  35.057  61.756  1.00  0.00           C
ATOM   6259 4C31 POPEp 106       9.126  36.576  62.016  1.00  0.00           C
ATOM   6262 5C31 POPEp 106       9.666  37.346  60.806  1.00  0.00           C
ATOM   6265 6C31 POPEp 106       9.726  38.866  61.036  1.00  0.00           C
ATOM   6269  NH3 POPEq 107      83.826 108.876  54.946  1.00  0.00           N
ATOM   6273  C12 POPEq 107      84.277 108.146  53.706  1.00  0.00           C
ATOM   6276  C11 POPEq 107      85.816 108.146  53.566  1.00  0.00           C
ATOM   6279  P   POPEq 107      87.026 110.297  54.496  1.00  0.00           P
ATOM   6280  O13 POPEq 107      87.635 111.586  54.086  1.00  0.00           O
ATOM   6281  O14 POPEq 107      85.975 110.366  55.526  1.00  0.00           O
ATOM   6282  O11 POPEq 107      88.167 109.286  54.956  1.00  0.00           O
ATOM   6283  O12 POPEq 107      86.336 109.467  53.326  1.00  0.00           O
ATOM   6284  C1  POPEq 107      88.885 109.547  56.166  1.00  0.00           C
ATOM   6287  C2  POPEq 107      88.116 108.976  57.396  1.00  0.00           C
ATOM   6289  O21 POPEq 107      88.225 109.816  58.566  1.00  0.00           O
ATOM   6290  C21 POPEq 107      89.417 109.907  59.106  1.00  0.00           C
ATOM   6291  O22 POPEq 107      90.466 109.586  58.566  1.00  0.00           O
ATOM   6292  C22 POPEq 107      89.266 110.377  60.546  1.00  0.00           C
ATOM   6295  C3  POPEq 107      88.426 107.477  57.696  1.00  0.00           C
ATOM   6298  O31 POPEq 107      87.807 107.076  58.946  1.00  0.00           O
ATOM   6299  C31 POPEq 107      88.596 106.507  59.846  1.00  0.00           C
ATOM   6300  O32 POPEq 107      89.776 106.236  59.686  1.00  0.00           O
ATOM   6301  C32 POPEq 107      87.845 106.336  61.176  1.00  0.00           C
ATOM   6304  C23 POPEq 107      90.236 109.646  61.496  1.00  0.00           C
ATOM   6307  C24 POPEq 107      89.697 109.486  62.916  1.00  0.00           C
ATOM   6310  C25 POPEq 107      89.697 110.775  63.756  1.00  0.00           C
ATOM   6313  C26 POPEq 107      89.326 110.466  65.206  1.00  0.00           C
ATOM   6316  C27 POPEq 107      89.366 111.687  66.136  1.00  0.00           C
ATOM   6319  C28 POPEq 107      89.466 111.326  67.626  1.00  0.00           C
ATOM   6322  C29 POPEq 107      88.377 110.366  68.046  1.00  0.00           C
ATOM   6324 0C21 POPEq 107      87.255 110.646  68.736  1.00  0.00           C
ATOM   6326 1C21 POPEq 107      86.847 111.986  69.286  1.00  0.00           C
ATOM   6329 2C21 POPEq 107      85.725 112.646  68.456  1.00  0.00           C
ATOM   6332 3C21 POPEq 107      85.205 113.907  69.156  1.00  0.00           C
ATOM   6335 4C21 POPEq 107      84.016 114.556  68.436  1.00  0.00           C
ATOM   6338 5C21 POPEq 107      83.526 115.846  69.126  1.00  0.00           C
ATOM   6341 6C21 POPEq 107      83.136 115.646  70.606  1.00  0.00           C
ATOM   6344 7C21 POPEq 107      82.646 116.936  71.266  1.00  0.00           C
ATOM   6347 8C21 POPEq 107      82.346 116.786  72.756  1.00  0.00           C
ATOM   6351  C33 POPEq 107      88.815 105.915  62.296  1.00  0.00           C
ATOM   6354  C34 POPEq 107      88.156 105.355  63.566  1.00  0.00           C
ATOM   6357  C35 POPEq 107      87.397 106.367  64.436  1.00  0.00           C
ATOM   6360  C36 POPEq 107      87.565 106.056  65.936  1.00  0.00           C
ATOM   6363  C37 POPEq 107      86.536 106.736  66.846  1.00  0.00           C
ATOM   6366  C38 POPEq 107      86.917 106.646  68.336  1.00  0.00           C
ATOM   6369  C39 POPEq 107      85.786 107.117  69.256  1.00  0.00           C
ATOM   6372 0C31 POPEq 107      86.226 107.366  70.706  1.00  0.00           C
ATOM   6375 1C31 POPEq 107      85.167 108.166  71.486  1.00  0.00           C
ATOM   6378 2C31 POPEq 107      85.616 108.526  72.916  1.00  0.00           C
ATOM   6381 3C31 POPEq 107      84.596 109.396  73.666  1.00  0.00           C
ATOM   6384 4C31 POPEq 107      83.316 108.635  74.056  1.00  0.00           C
ATOM   6387 5C31 POPEq 107      82.336 109.516  74.846  1.00  0.00           C
ATOM   6390 6C31 POPEq 107      81.086 108.756  75.296  1.00  0.00           C
ATOM   6394  NH3 POPEr 108      47.496  23.626  52.906  1.00  0.00           N
ATOM   6398  C12 POPEr 108      46.626  22.806  51.986  1.00  0.00           C
ATOM   6401  C11 POPEr 108      45.966  23.676  50.906  1.00  0.00           C
ATOM   6404  P   POPEr 108      43.706  22.566  50.146  1.00  0.00           P
ATOM   6405  O13 POPEr 108      43.007  23.506  49.246  1.00  0.00           O
ATOM   6406  O14 POPEr 108      43.476  21.116  49.956  1.00  0.00           O
ATOM   6407  O11 POPEr 108      43.416  22.926  51.666  1.00  0.00           O
ATOM   6408  O12 POPEr 108      45.256  22.856  49.986  1.00  0.00           O
ATOM   6409  C1  POPEr 108      42.107  23.377  52.056  1.00  0.00           C
ATOM   6412  C2  POPEr 108      41.526  22.566  53.266  1.00  0.00           C
ATOM   6414  O21 POPEr 108      41.777  23.216  54.516  1.00  0.00           O
ATOM   6415  C21 POPEr 108      40.956  24.226  54.756  1.00  0.00           C
ATOM   6416  O22 POPEr 108      40.127  24.666  53.976  1.00  0.00           O
ATOM   6417  C22 POPEr 108      41.116  24.697  56.206  1.00  0.00           C
ATOM   6420  C3  POPEr 108      42.116  21.136  53.326  1.00  0.00           C
ATOM   6423  O31 POPEr 108      41.526  20.386  54.416  1.00  0.00           O
ATOM   6424  C31 POPEr 108      41.646  19.076  54.326  1.00  0.00           C
ATOM   6425  O32 POPEr 108      42.197  18.476  53.406  1.00  0.00           O
ATOM   6426  C32 POPEr 108      41.056  18.396  55.566  1.00  0.00           C
ATOM   6429  C23 POPEr 108      39.787  24.536  56.976  1.00  0.00           C
ATOM   6432  C24 POPEr 108      39.446  23.086  57.306  1.00  0.00           C
ATOM   6435  C25 POPEr 108      37.936  22.787  57.316  1.00  0.00           C
ATOM   6438  C26 POPEr 108      37.066  23.556  58.326  1.00  0.00           C
ATOM   6441  C27 POPEr 108      36.756  25.006  57.926  1.00  0.00           C
ATOM   6444  C28 POPEr 108      35.626  25.646  58.756  1.00  0.00           C
ATOM   6447  C29 POPEr 108      35.716  27.146  58.636  1.00  0.00           C
ATOM   6449 0C21 POPEr 108      35.456  28.046  59.596  1.00  0.00           C
ATOM   6451 1C21 POPEr 108      34.876  27.726  60.946  1.00  0.00           C
ATOM   6454 2C21 POPEr 108      35.866  27.146  61.966  1.00  0.00           C
ATOM   6457 3C21 POPEr 108      36.516  28.206  62.866  1.00  0.00           C
ATOM   6460 4C21 POPEr 108      37.256  27.566  64.056  1.00  0.00           C
ATOM   6463 5C21 POPEr 108      37.716  28.606  65.086  1.00  0.00           C
ATOM   6466 6C21 POPEr 108      38.266  27.976  66.376  1.00  0.00           C
ATOM   6469 7C21 POPEr 108      38.586  29.037  67.436  1.00  0.00           C
ATOM   6472 8C21 POPEr 108      38.986  28.456  68.786  1.00  0.00           C
ATOM   6476  C33 POPEr 108      39.726  19.016  56.076  1.00  0.00           C
ATOM   6479  C34 POPEr 108      39.146  18.306  57.316  1.00  0.00           C
ATOM   6482  C35 POPEr 108      39.927  18.526  58.616  1.00  0.00           C
ATOM   6485  C36 POPEr 108      40.796  17.336  59.026  1.00  0.00           C
ATOM   6488  C37 POPEr 108      41.696  17.616  60.236  1.00  0.00           C
ATOM   6491  C38 POPEr 108      42.417  16.366  60.726  1.00  0.00           C
ATOM   6494  C39 POPEr 108      43.536  16.686  61.726  1.00  0.00           C
ATOM   6497 0C31 POPEr 108      43.566  15.736  62.926  1.00  0.00           C
ATOM   6500 1C31 POPEr 108      44.726  16.026  63.876  1.00  0.00           C
ATOM   6503 2C31 POPEr 108      44.726  15.116  65.106  1.00  0.00           C
ATOM   6506 3C31 POPEr 108      45.737  15.566  66.166  1.00  0.00           C
ATOM   6509 4C31 POPEr 108      45.756  14.646  67.396  1.00  0.00           C
ATOM   6512 5C31 POPEr 108      46.377  15.336  68.626  1.00  0.00           C
ATOM   6515 6C31 POPEr 108      46.416  14.416  69.846  1.00  0.00           C
ATOM   6519  NH3 POPEs 109      55.996 121.977  97.726  1.00  0.00           N
ATOM   6523  C12 POPEs 109      55.516 121.856  96.306  1.00  0.00           C
ATOM   6526  C11 POPEs 109      56.127 122.986  95.476  1.00  0.00           C
ATOM   6529  P   POPEs 109      56.707 125.106  97.016  1.00  0.00           P
ATOM   6530  O13 POPEs 109      56.076 125.076  98.356  1.00  0.00           O
ATOM   6531  O14 POPEs 109      58.116 124.646  96.926  1.00  0.00           O
ATOM   6532  O11 POPEs 109      56.647 126.535  96.376  1.00  0.00           O
ATOM   6533  O12 POPEs 109      55.787 124.236  96.056  1.00  0.00           O
ATOM   6534  C1  POPEs 109      55.607 126.956  95.506  1.00  0.00           C
ATOM   6537  C2  POPEs 109      55.917 126.767  93.986  1.00  0.00           C
ATOM   6539  O21 POPEs 109      55.316 125.536  93.516  1.00  0.00           O
ATOM   6540  C21 POPEs 109      54.807 125.587  92.286  1.00  0.00           C
ATOM   6541  O22 POPEs 109      54.786 126.566  91.566  1.00  0.00           O
ATOM   6542  C22 POPEs 109      54.266 124.216  91.886  1.00  0.00           C
ATOM   6545  C3  POPEs 109      57.447 126.816  93.696  1.00  0.00           C
ATOM   6548  O31 POPEs 109      57.756 127.306  92.366  1.00  0.00           O
ATOM   6549  C31 POPEs 109      57.796 126.396  91.396  1.00  0.00           C
ATOM   6550  O32 POPEs 109      57.627 125.196  91.526  1.00  0.00           O
ATOM   6551  C32 POPEs 109      58.046 127.105  90.066  1.00  0.00           C
ATOM   6554  C23 POPEs 109      53.836 124.156  90.396  1.00  0.00           C
ATOM   6557  C24 POPEs 109      53.056 122.886  90.046  1.00  0.00           C
ATOM   6560  C25 POPEs 109      52.206 123.006  88.766  1.00  0.00           C
ATOM   6563  C26 POPEs 109      52.986 122.995  87.446  1.00  0.00           C
ATOM   6566  C27 POPEs 109      52.086 123.456  86.276  1.00  0.00           C
ATOM   6569  C28 POPEs 109      52.686 123.227  84.886  1.00  0.00           C
ATOM   6572  C29 POPEs 109      51.756 123.756  83.826  1.00  0.00           C
ATOM   6574 0C21 POPEs 109      51.076 123.066  82.896  1.00  0.00           C
ATOM   6576 1C21 POPEs 109      51.096 121.576  82.626  1.00  0.00           C
ATOM   6579 2C21 POPEs 109      51.506 121.287  81.166  1.00  0.00           C
ATOM   6582 3C21 POPEs 109      50.416 121.636  80.136  1.00  0.00           C
ATOM   6585 4C21 POPEs 109      50.976 121.687  78.706  1.00  0.00           C
ATOM   6588 5C21 POPEs 109      49.916 121.907  77.626  1.00  0.00           C
ATOM   6591 6C21 POPEs 109      49.196 123.257  77.726  1.00  0.00           C
ATOM   6594 7C21 POPEs 109      48.167 123.466  76.606  1.00  0.00           C
ATOM   6597 8C21 POPEs 109      47.596 124.876  76.606  1.00  0.00           C
ATOM   6601  C33 POPEs 109      58.417 126.066  88.986  1.00  0.00           C
ATOM   6604  C34 POPEs 109      58.686 126.656  87.596  1.00  0.00           C
ATOM   6607  C35 POPEs 109      59.296 125.577  86.686  1.00  0.00           C
ATOM   6610  C36 POPEs 109      58.996 125.727  85.196  1.00  0.00           C
ATOM   6613  C37 POPEs 109      59.737 124.646  84.396  1.00  0.00           C
ATOM   6616  C38 POPEs 109      59.287 124.547  82.926  1.00  0.00           C
ATOM   6619  C39 POPEs 109      59.627 125.786  82.096  1.00  0.00           C
ATOM   6622 0C31 POPEs 109      59.136 125.657  80.656  1.00  0.00           C
ATOM   6625 1C31 POPEs 109      59.616 126.796  79.766  1.00  0.00           C
ATOM   6628 2C31 POPEs 109      59.026 126.767  78.346  1.00  0.00           C
ATOM   6631 3C31 POPEs 109      59.226 125.425  77.636  1.00  0.00           C
ATOM   6634 4C31 POPEs 109      58.976 125.506  76.126  1.00  0.00           C
ATOM   6637 5C31 POPEs 109      59.166 124.146  75.426  1.00  0.00           C
ATOM   6640 6C31 POPEs 109      59.156 124.245  73.906  1.00  0.00           C
ATOM   6644  NH3 POPEt 110     126.766  98.686  58.536  1.00  0.00           N
ATOM   6648  C12 POPEt 110     125.796  99.796  58.266  1.00  0.00           C
ATOM   6651  C11 POPEt 110     124.396  99.446  58.796  1.00  0.00           C
ATOM   6654  P   POPEt 110     122.246 100.686  59.626  1.00  0.00           P
ATOM   6655  O13 POPEt 110     121.896 102.096  59.836  1.00  0.00           O
ATOM   6656  O14 POPEt 110     121.376  99.936  58.686  1.00  0.00           O
ATOM   6657  O11 POPEt 110     122.406  99.916  60.996  1.00  0.00           O
ATOM   6658  O12 POPEt 110     123.706 100.666  59.036  1.00  0.00           O
ATOM   6659  C1  POPEt 110     121.296  99.467  61.766  1.00  0.00           C
ATOM   6662  C2  POPEt 110     120.947 100.377  62.966  1.00  0.00           C
ATOM   6664  O21 POPEt 110     122.115 100.425  63.816  1.00  0.00           O
ATOM   6665  C21 POPEt 110     122.085 101.275  64.816  1.00  0.00           C
ATOM   6666  O22 POPEt 110     121.156 101.986  65.146  1.00  0.00           O
ATOM   6667  C22 POPEt 110     123.426 101.227  65.556  1.00  0.00           C
ATOM   6670  C3  POPEt 110     119.697  99.806  63.716  1.00  0.00           C
ATOM   6673  O31 POPEt 110     118.745 100.836  64.106  1.00  0.00           O
ATOM   6674  C31 POPEt 110     118.246 100.746  65.346  1.00  0.00           C
ATOM   6675  O32 POPEt 110     118.526  99.876  66.156  1.00  0.00           O
ATOM   6676  C32 POPEt 110     117.197 101.816  65.596  1.00  0.00           C
ATOM   6679  C23 POPEt 110     123.447 102.165  66.786  1.00  0.00           C
ATOM   6682  C24 POPEt 110     124.816 102.176  67.476  1.00  0.00           C
ATOM   6685  C25 POPEt 110     124.806 101.407  68.806  1.00  0.00           C
ATOM   6688  C26 POPEt 110     124.316 102.266  69.986  1.00  0.00           C
ATOM   6691  C27 POPEt 110     123.486 101.456  70.996  1.00  0.00           C
ATOM   6694  C28 POPEt 110     123.307 102.196  72.326  1.00  0.00           C
ATOM   6697  C29 POPEt 110     122.456 101.396  73.276  1.00  0.00           C
ATOM   6699 0C21 POPEt 110     121.126 101.526  73.466  1.00  0.00           C
ATOM   6701 1C21 POPEt 110     120.205 102.506  72.786  1.00  0.00           C
ATOM   6704 2C21 POPEt 110     119.366 103.386  73.746  1.00  0.00           C
ATOM   6707 3C21 POPEt 110     118.146 102.676  74.366  1.00  0.00           C
ATOM   6710 4C21 POPEt 110     118.447 101.936  75.676  1.00  0.00           C
ATOM   6713 5C21 POPEt 110     117.215 101.206  76.226  1.00  0.00           C
ATOM   6716 6C21 POPEt 110     117.537 100.285  77.406  1.00  0.00           C
ATOM   6719 7C21 POPEt 110     116.277  99.636  77.976  1.00  0.00           C
ATOM   6722 8C21 POPEt 110     116.557  98.696  79.146  1.00  0.00           C
ATOM   6726  C33 POPEt 110     116.385 101.535  66.886  1.00  0.00           C
ATOM   6729  C34 POPEt 110     115.196 102.486  67.086  1.00  0.00           C
ATOM   6732  C35 POPEt 110     114.235 102.056  68.216  1.00  0.00           C
ATOM   6735  C36 POPEt 110     114.826 102.117  69.636  1.00  0.00           C
ATOM   6738  C37 POPEt 110     113.756 101.856  70.716  1.00  0.00           C
ATOM   6741  C38 POPEt 110     114.296 101.866  72.166  1.00  0.00           C
ATOM   6744  C39 POPEt 110     113.796 103.066  72.996  1.00  0.00           C
ATOM   6747 0C31 POPEt 110     114.186 102.947  74.486  1.00  0.00           C
ATOM   6750 1C31 POPEt 110     113.766 104.146  75.336  1.00  0.00           C
ATOM   6753 2C31 POPEt 110     114.307 104.057  76.776  1.00  0.00           C
ATOM   6756 3C31 POPEt 110     113.966 105.276  77.656  1.00  0.00           C
ATOM   6759 4C31 POPEt 110     112.495 105.346  78.086  1.00  0.00           C
ATOM   6762 5C31 POPEt 110     112.246 106.437  79.136  1.00  0.00           C
ATOM   6765 6C31 POPEt 110     110.816 106.465  79.676  1.00  0.00           C
ATOM   6769  NH3 POPEu 111      63.487  68.236  58.036  1.00  0.00           N
ATOM   6773  C12 POPEu 111      62.136  67.596  58.276  1.00  0.00           C
ATOM   6776  C11 POPEu 111      62.197  66.127  58.786  1.00  0.00           C
ATOM   6779  P   POPEu 111      64.576  64.906  59.066  1.00  0.00           P
ATOM   6780  O13 POPEu 111      65.056  63.546  58.676  1.00  0.00           O
ATOM   6781  O14 POPEu 111      65.487  66.066  58.986  1.00  0.00           O
ATOM   6782  O11 POPEu 111      64.076  64.796  60.556  1.00  0.00           O
ATOM   6783  O12 POPEu 111      63.276  65.337  58.266  1.00  0.00           O
ATOM   6784  C1  POPEu 111      63.965  65.896  61.456  1.00  0.00           C
ATOM   6787  C2  POPEu 111      65.076  65.855  62.516  1.00  0.00           C
ATOM   6789  O21 POPEu 111      64.667  66.666  63.616  1.00  0.00           O
ATOM   6790  C21 POPEu 111      64.176  66.066  64.686  1.00  0.00           C
ATOM   6791  O22 POPEu 111      63.986  64.885  64.836  1.00  0.00           O
ATOM   6792  C22 POPEu 111      63.906  67.166  65.716  1.00  0.00           C
ATOM   6795  C3  POPEu 111      66.396  66.415  61.926  1.00  0.00           C
ATOM   6798  O31 POPEu 111      67.346  66.657  62.976  1.00  0.00           O
ATOM   6799  C31 POPEu 111      67.336  67.776  63.716  1.00  0.00           C
ATOM   6800  O32 POPEu 111      68.035  67.907  64.706  1.00  0.00           O
ATOM   6801  C32 POPEu 111      66.517  68.967  63.196  1.00  0.00           C
ATOM   6804  C23 POPEu 111      63.466  66.657  67.116  1.00  0.00           C
ATOM   6807  C24 POPEu 111      64.596  66.616  68.146  1.00  0.00           C
ATOM   6810  C25 POPEu 111      64.057  66.275  69.546  1.00  0.00           C
ATOM   6813  C26 POPEu 111      65.146  66.146  70.616  1.00  0.00           C
ATOM   6816  C27 POPEu 111      64.926  67.047  71.836  1.00  0.00           C
ATOM   6819  C28 POPEu 111      66.046  66.916  72.886  1.00  0.00           C
ATOM   6822  C29 POPEu 111      65.987  65.617  73.646  1.00  0.00           C
ATOM   6824 0C21 POPEu 111      66.086  65.437  74.976  1.00  0.00           C
ATOM   6826 1C21 POPEu 111      66.326  66.486  76.026  1.00  0.00           C
ATOM   6829 2C21 POPEu 111      67.676  66.296  76.746  1.00  0.00           C
ATOM   6832 3C21 POPEu 111      67.686  65.116  77.736  1.00  0.00           C
ATOM   6835 4C21 POPEu 111      69.046  64.956  78.446  1.00  0.00           C
ATOM   6838 5C21 POPEu 111      70.106  64.157  77.666  1.00  0.00           C
ATOM   6841 6C21 POPEu 111      69.686  62.706  77.366  1.00  0.00           C
ATOM   6844 7C21 POPEu 111      70.877  61.787  77.036  1.00  0.00           C
ATOM   6847 8C21 POPEu 111      70.465  60.376  76.606  1.00  0.00           C
ATOM   6851  C33 POPEu 111      66.866  70.276  63.956  1.00  0.00           C
ATOM   6854  C34 POPEu 111      66.137  70.495  65.286  1.00  0.00           C
ATOM   6857  C35 POPEu 111      66.896  69.996  66.516  1.00  0.00           C
ATOM   6860  C36 POPEu 111      66.286  70.526  67.806  1.00  0.00           C
ATOM   6863  C37 POPEu 111      66.925  69.906  69.056  1.00  0.00           C
ATOM   6866  C38 POPEu 111      66.267  70.416  70.346  1.00  0.00           C
ATOM   6869  C39 POPEu 111      66.326  71.946  70.466  1.00  0.00           C
ATOM   6872 0C31 POPEu 111      66.006  72.446  71.876  1.00  0.00           C
ATOM   6875 1C31 POPEu 111      66.066  73.986  71.946  1.00  0.00           C
ATOM   6878 2C31 POPEu 111      66.156  74.516  73.386  1.00  0.00           C
ATOM   6881 3C31 POPEu 111      64.966  74.105  74.256  1.00  0.00           C
ATOM   6884 4C31 POPEu 111      65.067  74.696  75.666  1.00  0.00           C
ATOM   6887 5C31 POPEu 111      63.836  74.376  76.526  1.00  0.00           C
ATOM   6890 6C31 POPEu 111      63.906  74.986  77.916  1.00  0.00           C
ATOM   6894  NH3 POPEv 112      80.236 121.776  96.866  1.00  0.00           N
ATOM   6898  C12 POPEv 112      79.866 123.026  96.106  1.00  0.00           C
ATOM   6901  C11 POPEv 112      78.777 123.836  96.836  1.00  0.00           C
ATOM   6904  P   POPEv 112      76.715 124.156  95.326  1.00  0.00           P
ATOM   6905  O13 POPEv 112      76.855 122.797  94.816  1.00  0.00           O
ATOM   6906  O14 POPEv 112      75.605 124.366  96.286  1.00  0.00           O
ATOM   6907  O11 POPEv 112      76.486 125.157  94.126  1.00  0.00           O
ATOM   6908  O12 POPEv 112      78.076 124.696  95.926  1.00  0.00           O
ATOM   6909  C1  POPEv 112      77.316 125.176  92.966  1.00  0.00           C
ATOM   6912  C2  POPEv 112      76.847 124.197  91.846  1.00  0.00           C
ATOM   6914  O21 POPEv 112      77.167 124.676  90.516  1.00  0.00           O
ATOM   6915  C21 POPEv 112      78.447 124.766  90.226  1.00  0.00           C
ATOM   6916  O22 POPEv 112      79.377 124.706  91.006  1.00  0.00           O
ATOM   6917  C22 POPEv 112      78.586 124.936  88.716  1.00  0.00           C
ATOM   6920  C3  POPEv 112      75.316 123.946  91.886  1.00  0.00           C
ATOM   6923  O31 POPEv 112      74.846 123.186  90.746  1.00  0.00           O
ATOM   6924  C31 POPEv 112      74.997 121.866  90.856  1.00  0.00           C
ATOM   6925  O32 POPEv 112      75.546 121.287  91.786  1.00  0.00           O
ATOM   6926  C32 POPEv 112      74.396 121.196  89.616  1.00  0.00           C
ATOM   6929  C23 POPEv 112      78.197 123.657  87.936  1.00  0.00           C
ATOM   6932  C24 POPEv 112      78.127 123.876  86.416  1.00  0.00           C
ATOM   6935  C25 POPEv 112      79.347 124.626  85.856  1.00  0.00           C
ATOM   6938  C26 POPEv 112      79.406 124.656  84.326  1.00  0.00           C
ATOM   6941  C27 POPEv 112      80.366 125.757  83.826  1.00  0.00           C
ATOM   6944  C28 POPEv 112      80.436 125.816  82.286  1.00  0.00           C
ATOM   6947  C29 POPEv 112      81.215 127.025  81.826  1.00  0.00           C
ATOM   6949 0C21 POPEv 112      82.307 127.047  81.036  1.00  0.00           C
ATOM   6951 1C21 POPEv 112      83.016 125.855  80.426  1.00  0.00           C
ATOM   6954 2C21 POPEv 112      84.517 126.147  80.206  1.00  0.00           C
ATOM   6957 3C21 POPEv 112      85.196 125.096  79.306  1.00  0.00           C
ATOM   6960 4C21 POPEv 112      86.656 125.456  79.006  1.00  0.00           C
ATOM   6963 5C21 POPEv 112      87.225 124.736  77.776  1.00  0.00           C
ATOM   6966 6C21 POPEv 112      87.436 123.227  77.966  1.00  0.00           C
ATOM   6969 7C21 POPEv 112      88.097 122.596  76.726  1.00  0.00           C
ATOM   6972 8C21 POPEv 112      88.556 121.157  76.936  1.00  0.00           C
ATOM   6976  C33 POPEv 112      73.806 122.176  88.566  1.00  0.00           C
ATOM   6979  C34 POPEv 112      73.417 121.535  87.226  1.00  0.00           C
ATOM   6982  C35 POPEv 112      74.586 121.346  86.246  1.00  0.00           C
ATOM   6985  C36 POPEv 112      74.146 121.465  84.776  1.00  0.00           C
ATOM   6988  C37 POPEv 112      75.307 121.547  83.766  1.00  0.00           C
ATOM   6991  C38 POPEv 112      75.376 122.896  83.026  1.00  0.00           C
ATOM   6994  C39 POPEv 112      76.236 122.866  81.756  1.00  0.00           C
ATOM   6997 0C31 POPEv 112      76.426 124.276  81.186  1.00  0.00           C
ATOM   7000 1C31 POPEv 112      76.995 124.337  79.766  1.00  0.00           C
ATOM   7003 2C31 POPEv 112      77.267 125.797  79.356  1.00  0.00           C
ATOM   7006 3C31 POPEv 112      77.396 126.016  77.836  1.00  0.00           C
ATOM   7009 4C31 POPEv 112      78.697 125.486  77.226  1.00  0.00           C
ATOM   7012 5C31 POPEv 112      78.686 125.646  75.706  1.00  0.00           C
ATOM   7015 6C31 POPEv 112      80.006 125.237  75.046  1.00  0.00           C
ATOM   7019  NH3 POPEw 113      11.276  78.196 100.176  1.00  0.00           N
ATOM   7023  C12 POPEw 113      11.176  76.696 100.096  1.00  0.00           C
ATOM   7026  C11 POPEw 113      10.756  76.257  98.676  1.00  0.00           C
ATOM   7029  P   POPEw 113      11.616  73.736  98.796  1.00  0.00           P
ATOM   7030  O13 POPEw 113      12.186  73.896 100.146  1.00  0.00           O
ATOM   7031  O14 POPEw 113      11.056  72.396  98.506  1.00  0.00           O
ATOM   7032  O11 POPEw 113      12.746  74.076  97.716  1.00  0.00           O
ATOM   7033  O12 POPEw 113      10.516  74.846  98.546  1.00  0.00           O
ATOM   7034  C1  POPEw 113      12.416  73.936  96.316  1.00  0.00           C
ATOM   7037  C2  POPEw 113      13.656  73.635  95.396  1.00  0.00           C
ATOM   7039  O21 POPEw 113      13.286  73.507  94.006  1.00  0.00           O
ATOM   7040  C21 POPEw 113      12.976  74.605  93.346  1.00  0.00           C
ATOM   7041  O22 POPEw 113      12.656  75.666  93.846  1.00  0.00           O
ATOM   7042  C22 POPEw 113      13.276  74.386  91.856  1.00  0.00           C
ATOM   7045  C3  POPEw 113      14.396  72.326  95.816  1.00  0.00           C
ATOM   7048  O31 POPEw 113      15.066  71.636  94.736  1.00  0.00           O
ATOM   7049  C31 POPEw 113      16.076  72.276  94.176  1.00  0.00           C
ATOM   7050  O32 POPEw 113      16.586  73.297  94.606  1.00  0.00           O
ATOM   7051  C32 POPEw 113      16.496  71.536  92.906  1.00  0.00           C
ATOM   7054  C23 POPEw 113      12.486  75.316  90.896  1.00  0.00           C
ATOM   7057  C24 POPEw 113      12.586  74.877  89.426  1.00  0.00           C
ATOM   7060  C25 POPEw 113      11.726  75.675  88.426  1.00  0.00           C
ATOM   7063  C26 POPEw 113      10.226  75.346  88.446  1.00  0.00           C
ATOM   7066  C27 POPEw 113       9.626  75.157  87.036  1.00  0.00           C
ATOM   7069  C28 POPEw 113       9.576  76.436  86.186  1.00  0.00           C
ATOM   7072  C29 POPEw 113       9.206  76.146  84.746  1.00  0.00           C
ATOM   7074 0C21 POPEw 113       8.026  76.386  84.136  1.00  0.00           C
ATOM   7076 1C21 POPEw 113       6.816  77.036  84.746  1.00  0.00           C
ATOM   7079 2C21 POPEw 113       5.966  77.797  83.706  1.00  0.00           C
ATOM   7082 3C21 POPEw 113       4.616  78.245  84.276  1.00  0.00           C
ATOM   7085 4C21 POPEw 113       3.715  78.956  83.246  1.00  0.00           C
ATOM   7088 5C21 POPEw 113       2.245  79.055  83.676  1.00  0.00           C
ATOM   7091 6C21 POPEw 113       1.575  77.676  83.856  1.00  0.00           C
ATOM   7094 7C21 POPEw 113       0.045  77.736  83.956  1.00  0.00           C
ATOM   7097 8C21 POPEw 113      -0.585  76.356  84.156  1.00  0.00           C
ATOM   7101  C33 POPEw 113      17.156  72.466  91.866  1.00  0.00           C
ATOM   7104  C34 POPEw 113      17.466  71.766  90.526  1.00  0.00           C
ATOM   7107  C35 POPEw 113      18.456  70.605  90.666  1.00  0.00           C
ATOM   7110  C36 POPEw 113      19.096  70.176  89.326  1.00  0.00           C
ATOM   7113  C37 POPEw 113      20.036  68.976  89.496  1.00  0.00           C
ATOM   7116  C38 POPEw 113      20.806  68.596  88.226  1.00  0.00           C
ATOM   7119  C39 POPEw 113      19.916  68.426  86.986  1.00  0.00           C
ATOM   7122 0C31 POPEw 113      20.666  67.797  85.806  1.00  0.00           C
ATOM   7125 1C31 POPEw 113      19.766  67.556  84.576  1.00  0.00           C
ATOM   7128 2C31 POPEw 113      20.556  67.286  83.286  1.00  0.00           C
ATOM   7131 3C31 POPEw 113      21.486  66.056  83.346  1.00  0.00           C
ATOM   7134 4C31 POPEw 113      20.766  64.737  83.076  1.00  0.00           C
ATOM   7137 5C31 POPEw 113      21.676  63.507  83.126  1.00  0.00           C
ATOM   7140 6C31 POPEw 113      20.966  62.216  82.706  1.00  0.00           C
ATOM   7144  NH3 POPEx 114      50.006 111.266  95.446  1.00  0.00           N
ATOM   7148  C12 POPEx 114      50.156 112.016  96.766  1.00  0.00           C
ATOM   7151  C11 POPEx 114      49.217 113.246  96.816  1.00  0.00           C
ATOM   7154  P   POPEx 114      48.656 115.396  98.226  1.00  0.00           P
ATOM   7155  O13 POPEx 114      47.276 115.416  97.696  1.00  0.00           O
ATOM   7156  O14 POPEx 114      48.856 115.836  99.616  1.00  0.00           O
ATOM   7157  O11 POPEx 114      49.607 116.356  97.436  1.00  0.00           O
ATOM   7158  O12 POPEx 114      49.376 113.987  98.036  1.00  0.00           O
ATOM   7159  C1  POPEx 114      49.386 116.656  96.066  1.00  0.00           C
ATOM   7162  C2  POPEx 114      50.746 116.636  95.326  1.00  0.00           C
ATOM   7164  O21 POPEx 114      50.656 116.077  94.006  1.00  0.00           O
ATOM   7165  C21 POPEx 114      49.956 116.786  93.146  1.00  0.00           C
ATOM   7166  O22 POPEx 114      49.077 117.586  93.406  1.00  0.00           O
ATOM   7167  C22 POPEx 114      50.537 116.535  91.756  1.00  0.00           C
ATOM   7170  C3  POPEx 114      51.816 115.855  96.146  1.00  0.00           C
ATOM   7173  O31 POPEx 114      53.037 115.717  95.396  1.00  0.00           O
ATOM   7174  C31 POPEx 114      53.146 114.576  94.716  1.00  0.00           C
ATOM   7175  O32 POPEx 114      52.456 113.587  94.876  1.00  0.00           O
ATOM   7176  C32 POPEx 114      54.236 114.736  93.676  1.00  0.00           C
ATOM   7179  C23 POPEx 114      49.836 115.396  90.996  1.00  0.00           C
ATOM   7182  C24 POPEx 114      50.176 115.416  89.496  1.00  0.00           C
ATOM   7185  C25 POPEx 114      49.156 114.636  88.656  1.00  0.00           C
ATOM   7188  C26 POPEx 114      49.196 114.876  87.156  1.00  0.00           C
ATOM   7191  C27 POPEx 114      47.986 114.216  86.486  1.00  0.00           C
ATOM   7194  C28 POPEx 114      48.046 114.276  84.946  1.00  0.00           C
ATOM   7197  C29 POPEx 114      46.987 113.415  84.316  1.00  0.00           C
ATOM   7199 0C21 POPEx 114      46.616 113.346  83.026  1.00  0.00           C
ATOM   7201 1C21 POPEx 114      47.136 114.076  81.806  1.00  0.00           C
ATOM   7204 2C21 POPEx 114      48.406 114.946  81.956  1.00  0.00           C
ATOM   7207 3C21 POPEx 114      48.986 115.377  80.596  1.00  0.00           C
ATOM   7210 4C21 POPEx 114      50.246 116.227  80.766  1.00  0.00           C
ATOM   7213 5C21 POPEx 114      50.906 116.656  79.446  1.00  0.00           C
ATOM   7216 6C21 POPEx 114      51.166 115.486  78.486  1.00  0.00           C
ATOM   7219 7C21 POPEx 114      52.006 115.886  77.266  1.00  0.00           C
ATOM   7222 8C21 POPEx 114      52.156 114.736  76.256  1.00  0.00           C
ATOM   7226  C33 POPEx 114      54.487 113.426  92.906  1.00  0.00           C
ATOM   7229  C34 POPEx 114      55.766 113.437  92.066  1.00  0.00           C
ATOM   7232  C35 POPEx 114      55.696 114.216  90.756  1.00  0.00           C
ATOM   7235  C36 POPEx 114      54.746 113.577  89.736  1.00  0.00           C
ATOM   7238  C37 POPEx 114      54.866 114.156  88.326  1.00  0.00           C
ATOM   7241  C38 POPEx 114      56.156 113.766  87.596  1.00  0.00           C
ATOM   7244  C39 POPEx 114      56.136 114.306  86.166  1.00  0.00           C
ATOM   7247 0C31 POPEx 114      57.326 113.907  85.286  1.00  0.00           C
ATOM   7250 1C31 POPEx 114      57.046 114.306  83.826  1.00  0.00           C
ATOM   7253 2C31 POPEx 114      58.237 114.105  82.876  1.00  0.00           C
ATOM   7256 3C31 POPEx 114      57.836 114.267  81.396  1.00  0.00           C
ATOM   7259 4C31 POPEx 114      57.127 115.587  81.086  1.00  0.00           C
ATOM   7262 5C31 POPEx 114      56.906 115.826  79.596  1.00  0.00           C
ATOM   7265 6C31 POPEx 114      56.057 117.076  79.316  1.00  0.00           C
ATOM   7269  NH3 POPEy 115     107.236 107.136  99.476  1.00  0.00           N
ATOM   7273  C12 POPEy 115     108.456 106.346  99.856  1.00  0.00           C
ATOM   7276  C11 POPEy 115     108.405 105.846 101.316  1.00  0.00           C
ATOM   7279  P   POPEy 115     109.995 103.766 101.276  1.00  0.00           P
ATOM   7280  O13 POPEy 115     110.496 103.026 102.466  1.00  0.00           O
ATOM   7281  O14 POPEy 115     108.846 103.206 100.546  1.00  0.00           O
ATOM   7282  O11 POPEy 115     111.147 104.057 100.236  1.00  0.00           O
ATOM   7283  O12 POPEy 115     109.655 105.246 101.686  1.00  0.00           O
ATOM   7284  C1  POPEy 115     112.236 103.166 100.056  1.00  0.00           C
ATOM   7287  C2  POPEy 115     112.246 102.506  98.656  1.00  0.00           C
ATOM   7289  O21 POPEy 115     110.896 102.226  98.266  1.00  0.00           O
ATOM   7290  C21 POPEy 115     110.366 101.036  98.206  1.00  0.00           C
ATOM   7291  O22 POPEy 115     110.916  99.956  98.396  1.00  0.00           O
ATOM   7292  C22 POPEy 115     108.896 101.175  97.856  1.00  0.00           C
ATOM   7295  C3  POPEy 115     113.286 101.346  98.656  1.00  0.00           C
ATOM   7298  O31 POPEy 115     113.396 100.746  97.346  1.00  0.00           O
ATOM   7299  C31 POPEy 115     114.126  99.636  97.416  1.00  0.00           C
ATOM   7300  O32 POPEy 115     114.697  99.267  98.436  1.00  0.00           O
ATOM   7301  C32 POPEy 115     114.126  98.846  96.116  1.00  0.00           C
ATOM   7304  C23 POPEy 115     108.675 101.087  96.336  1.00  0.00           C
ATOM   7307  C24 POPEy 115     109.546 102.096  95.576  1.00  0.00           C
ATOM   7310  C25 POPEy 115     109.116 102.306  94.126  1.00  0.00           C
ATOM   7313  C26 POPEy 115     108.917 101.016  93.316  1.00  0.00           C
ATOM   7316  C27 POPEy 115     108.576 101.315  91.856  1.00  0.00           C
ATOM   7319  C28 POPEy 115     107.775 100.206  91.146  1.00  0.00           C
ATOM   7322  C29 POPEy 115     106.357 100.176  91.636  1.00  0.00           C
ATOM   7324 0C21 POPEy 115     105.236 100.157  90.886  1.00  0.00           C
ATOM   7326 1C21 POPEy 115     105.107 100.117  89.386  1.00  0.00           C
ATOM   7329 2C21 POPEy 115     104.347 101.336  88.826  1.00  0.00           C
ATOM   7332 3C21 POPEy 115     105.247 102.547  88.516  1.00  0.00           C
ATOM   7335 4C21 POPEy 115     104.456 103.826  88.146  1.00  0.00           C
ATOM   7338 5C21 POPEy 115     103.356 103.635  87.096  1.00  0.00           C
ATOM   7341 6C21 POPEy 115     103.857 103.297  85.686  1.00  0.00           C
ATOM   7344 7C21 POPEy 115     102.705 103.116  84.686  1.00  0.00           C
ATOM   7347 8C21 POPEy 115     103.176 102.947  83.236  1.00  0.00           C
ATOM   7351  C33 POPEy 115     112.887  99.026  95.206  1.00  0.00           C
ATOM   7354  C34 POPEy 115     113.057 100.136  94.156  1.00  0.00           C
ATOM   7357  C35 POPEy 115     112.726  99.636  92.746  1.00  0.00           C
ATOM   7360  C36 POPEy 115     112.756 100.746  91.686  1.00  0.00           C
ATOM   7363  C37 POPEy 115     112.527 100.206  90.266  1.00  0.00           C
ATOM   7366  C38 POPEy 115     112.397 101.326  89.226  1.00  0.00           C
ATOM   7369  C39 POPEy 115     112.246 100.775  87.796  1.00  0.00           C
ATOM   7372 0C31 POPEy 115     111.816 101.876  86.816  1.00  0.00           C
ATOM   7375 1C31 POPEy 115     111.866 101.465  85.336  1.00  0.00           C
ATOM   7378 2C31 POPEy 115     111.266 102.565  84.456  1.00  0.00           C
ATOM   7381 3C31 POPEy 115     111.516 102.397  82.956  1.00  0.00           C
ATOM   7384 4C31 POPEy 115     112.985 102.537  82.566  1.00  0.00           C
ATOM   7387 5C31 POPEy 115     113.176 102.676  81.056  1.00  0.00           C
ATOM   7390 6C31 POPEy 115     114.646 102.877  80.656  1.00  0.00           C
ATOM   7394  NH3 POPEz 116      89.396 102.486  99.916  1.00  0.00           N
ATOM   7398  C12 POPEz 116      89.197 101.386 100.936  1.00  0.00           C
ATOM   7401  C11 POPEz 116      88.085 100.386 100.536  1.00  0.00           C
ATOM   7404  P   POPEz 116      86.045 101.576  99.436  1.00  0.00           P
ATOM   7405  O13 POPEz 116      84.816 102.327  99.746  1.00  0.00           O
ATOM   7406  O14 POPEz 116      87.036 102.355  98.666  1.00  0.00           O
ATOM   7407  O11 POPEz 116      85.627 100.276  98.666  1.00  0.00           O
ATOM   7408  O12 POPEz 116      86.777 100.966 100.686  1.00  0.00           O
ATOM   7409  C1  POPEz 116      86.096  99.907  97.386  1.00  0.00           C
ATOM   7412  C2  POPEz 116      85.027 100.126  96.286  1.00  0.00           C
ATOM   7414  O21 POPEz 116      85.656 100.016  94.996  1.00  0.00           O
ATOM   7415  C21 POPEz 116      86.436 101.026  94.616  1.00  0.00           C
ATOM   7416  O22 POPEz 116      86.546 102.105  95.166  1.00  0.00           O
ATOM   7417  C22 POPEz 116      87.285 100.587  93.426  1.00  0.00           C
ATOM   7420  C3  POPEz 116      84.086 101.376  96.436  1.00  0.00           C
ATOM   7423  O31 POPEz 116      83.346 101.656  95.216  1.00  0.00           O
ATOM   7424  C31 POPEz 116      82.285 102.446  95.406  1.00  0.00           C
ATOM   7425  O32 POPEz 116      81.835 102.757  96.506  1.00  0.00           O
ATOM   7426  C32 POPEz 116      81.656 102.916  94.106  1.00  0.00           C
ATOM   7429  C23 POPEz 116      87.225 101.576  92.246  1.00  0.00           C
ATOM   7432  C24 POPEz 116      88.405 101.386  91.276  1.00  0.00           C
ATOM   7435  C25 POPEz 116      88.167 102.036  89.906  1.00  0.00           C
ATOM   7438  C26 POPEz 116      87.346 101.135  88.976  1.00  0.00           C
ATOM   7441  C27 POPEz 116      87.146 101.736  87.576  1.00  0.00           C
ATOM   7444  C28 POPEz 116      86.366 100.797  86.646  1.00  0.00           C
ATOM   7447  C29 POPEz 116      86.116 101.417  85.296  1.00  0.00           C
ATOM   7449 0C21 POPEz 116      86.256 100.826  84.086  1.00  0.00           C
ATOM   7451 1C21 POPEz 116      86.665  99.396  83.826  1.00  0.00           C
ATOM   7454 2C21 POPEz 116      88.036  99.236  83.136  1.00  0.00           C
ATOM   7457 3C21 POPEz 116      87.957  98.696  81.696  1.00  0.00           C
ATOM   7460 4C21 POPEz 116      87.246  99.617  80.696  1.00  0.00           C
ATOM   7463 5C21 POPEz 116      87.176  98.956  79.306  1.00  0.00           C
ATOM   7466 6C21 POPEz 116      86.847  99.956  78.186  1.00  0.00           C
ATOM   7469 7C21 POPEz 116      86.835  99.286  76.806  1.00  0.00           C
ATOM   7472 8C21 POPEz 116      86.996 100.266  75.656  1.00  0.00           C
ATOM   7476  C33 POPEz 116      82.516 102.687  92.856  1.00  0.00           C
ATOM   7479  C34 POPEz 116      82.015 103.536  91.696  1.00  0.00           C
ATOM   7482  C35 POPEz 116      82.866 103.286  90.456  1.00  0.00           C
ATOM   7485  C36 POPEz 116      82.416 104.136  89.266  1.00  0.00           C
ATOM   7488  C37 POPEz 116      83.085 103.647  87.986  1.00  0.00           C
ATOM   7491  C38 POPEz 116      82.267 103.996  86.736  1.00  0.00           C
ATOM   7494  C39 POPEz 116      82.675 103.126  85.556  1.00  0.00           C
ATOM   7497 0C31 POPEz 116      81.716 103.246  84.366  1.00  0.00           C
ATOM   7500 1C31 POPEz 116      82.197 102.407  83.186  1.00  0.00           C
ATOM   7503 2C31 POPEz 116      81.197 102.346  82.026  1.00  0.00           C
ATOM   7506 3C31 POPEz 116      80.275 101.116  82.106  1.00  0.00           C
ATOM   7509 4C31 POPEz 116      79.517 100.867  80.806  1.00  0.00           C
ATOM   7512 5C31 POPEz 116      78.697  99.566  80.836  1.00  0.00           C
ATOM   7515 6C31 POPEz 116      77.947  99.296  79.536  1.00  0.00           C
ATOM   7519  NH3 POPE0 117      85.606  52.086  56.506  1.00  0.00           N
ATOM   7523  C12 POPE0 117      84.526  52.746  55.706  1.00  0.00           C
ATOM   7526  C11 POPE0 117      85.086  53.916  54.876  1.00  0.00           C
ATOM   7529  P   POPE0 117      84.137  56.147  55.856  1.00  0.00           P
ATOM   7530  O13 POPE0 117      82.756  56.496  56.306  1.00  0.00           O
ATOM   7531  O14 POPE0 117      84.897  57.276  55.286  1.00  0.00           O
ATOM   7532  O11 POPE0 117      84.936  55.586  57.096  1.00  0.00           O
ATOM   7533  O12 POPE0 117      84.126  54.967  54.806  1.00  0.00           O
ATOM   7534  C1  POPE0 117      84.316  55.326  58.376  1.00  0.00           C
ATOM   7537  C2  POPE0 117      85.317  55.586  59.556  1.00  0.00           C
ATOM   7539  O21 POPE0 117      85.597  54.406  60.336  1.00  0.00           O
ATOM   7540  C21 POPE0 117      86.186  53.426  59.686  1.00  0.00           C
ATOM   7541  O22 POPE0 117      86.626  53.466  58.556  1.00  0.00           O
ATOM   7542  C22 POPE0 117      86.245  52.176  60.566  1.00  0.00           C
ATOM   7545  C3  POPE0 117      84.795  56.647  60.556  1.00  0.00           C
ATOM   7548  O31 POPE0 117      83.557  56.197  61.166  1.00  0.00           O
ATOM   7549  C31 POPE0 117      83.517  56.327  62.486  1.00  0.00           C
ATOM   7550  O32 POPE0 117      84.226  57.057  63.146  1.00  0.00           O
ATOM   7551  C32 POPE0 117      82.546  55.316  63.066  1.00  0.00           C
ATOM   7554  C23 POPE0 117      87.646  51.936  61.156  1.00  0.00           C
ATOM   7557  C24 POPE0 117      87.786  52.456  62.586  1.00  0.00           C
ATOM   7560  C25 POPE0 117      89.235  52.366  63.086  1.00  0.00           C
ATOM   7563  C26 POPE0 117      89.417  52.787  64.556  1.00  0.00           C
ATOM   7566  C27 POPE0 117      89.576  54.306  64.756  1.00  0.00           C
ATOM   7569  C28 POPE0 117      89.655  54.697  66.246  1.00  0.00           C
ATOM   7572  C29 POPE0 117      90.096  56.136  66.406  1.00  0.00           C
ATOM   7574 0C21 POPE0 117      91.147  56.605  67.116  1.00  0.00           C
ATOM   7576 1C21 POPE0 117      92.115  55.826  67.976  1.00  0.00           C
ATOM   7579 2C21 POPE0 117      92.206  56.366  69.416  1.00  0.00           C
ATOM   7582 3C21 POPE0 117      90.916  56.156  70.216  1.00  0.00           C
ATOM   7585 4C21 POPE0 117      90.996  56.696  71.656  1.00  0.00           C
ATOM   7588 5C21 POPE0 117      91.166  58.227  71.706  1.00  0.00           C
ATOM   7591 6C21 POPE0 117      91.126  58.766  73.146  1.00  0.00           C
ATOM   7594 7C21 POPE0 117      91.396  60.276  73.206  1.00  0.00           C
ATOM   7597 8C21 POPE0 117      91.427  60.816  74.636  1.00  0.00           C
ATOM   7601  C33 POPE0 117      83.186  54.666  64.316  1.00  0.00           C
ATOM   7604  C34 POPE0 117      84.536  54.006  63.986  1.00  0.00           C
ATOM   7607  C35 POPE0 117      85.146  53.216  65.136  1.00  0.00           C
ATOM   7610  C36 POPE0 117      85.256  53.996  66.456  1.00  0.00           C
ATOM   7613  C37 POPE0 117      86.045  53.186  67.486  1.00  0.00           C
ATOM   7616  C38 POPE0 117      86.217  53.866  68.846  1.00  0.00           C
ATOM   7619  C39 POPE0 117      87.066  52.995  69.776  1.00  0.00           C
ATOM   7622 0C31 POPE0 117      87.336  53.666  71.126  1.00  0.00           C
ATOM   7625 1C31 POPE0 117      88.396  52.925  71.946  1.00  0.00           C
ATOM   7628 2C31 POPE0 117      88.726  53.656  73.246  1.00  0.00           C
ATOM   7631 3C31 POPE0 117      90.056  53.216  73.866  1.00  0.00           C
ATOM   7634 4C31 POPE0 117      90.436  54.086  75.076  1.00  0.00           C
ATOM   7637 5C31 POPE0 117      91.847  53.787  75.606  1.00  0.00           C
ATOM   7640 6C31 POPE0 117      92.206  54.656  76.816  1.00  0.00           C
ATOM   7644  NH3 POPE1 118     132.807  80.445  58.686  1.00  0.00           N
ATOM   7648  C12 POPE1 118     132.085  81.465  57.836  1.00  0.00           C
ATOM   7651  C11 POPE1 118     130.926  82.136  58.596  1.00  0.00           C
ATOM   7654  P   POPE1 118     128.626  81.885  57.346  1.00  0.00           P
ATOM   7655  O13 POPE1 118     127.527  82.807  56.936  1.00  0.00           O
ATOM   7656  O14 POPE1 118     128.967  80.766  56.436  1.00  0.00           O
ATOM   7657  O11 POPE1 118     128.277  81.315  58.776  1.00  0.00           O
ATOM   7658  O12 POPE1 118     129.967  82.676  57.676  1.00  0.00           O
ATOM   7659  C1  POPE1 118     127.066  81.576  59.496  1.00  0.00           C
ATOM   7662  C2  POPE1 118     127.276  82.245  60.896  1.00  0.00           C
ATOM   7664  O21 POPE1 118     125.986  82.726  61.366  1.00  0.00           O
ATOM   7665  C21 POPE1 118     125.926  82.785  62.696  1.00  0.00           C
ATOM   7666  O22 POPE1 118     126.606  82.136  63.466  1.00  0.00           O
ATOM   7667  C22 POPE1 118     124.995  83.937  63.116  1.00  0.00           C
ATOM   7670  C3  POPE1 118     128.255  83.456  60.836  1.00  0.00           C
ATOM   7673  O31 POPE1 118     128.426  84.116  62.126  1.00  0.00           O
ATOM   7674  C31 POPE1 118     129.266  83.476  62.946  1.00  0.00           C
ATOM   7675  O32 POPE1 118     129.995  82.556  62.616  1.00  0.00           O
ATOM   7676  C32 POPE1 118     129.256  84.105  64.336  1.00  0.00           C
ATOM   7679  C23 POPE1 118     125.496  84.605  64.426  1.00  0.00           C
ATOM   7682  C24 POPE1 118     124.436  85.416  65.196  1.00  0.00           C
ATOM   7685  C25 POPE1 118     125.016  86.066  66.466  1.00  0.00           C
ATOM   7688  C26 POPE1 118     123.986  86.706  67.396  1.00  0.00           C
ATOM   7691  C27 POPE1 118     124.606  87.366  68.646  1.00  0.00           C
ATOM   7694  C28 POPE1 118     123.637  88.306  69.396  1.00  0.00           C
ATOM   7697  C29 POPE1 118     122.527  87.525  70.046  1.00  0.00           C
ATOM   7699 0C21 POPE1 118     122.106  87.617  71.326  1.00  0.00           C
ATOM   7701 1C21 POPE1 118     122.635  88.546  72.396  1.00  0.00           C
ATOM   7704 2C21 POPE1 118     121.506  89.216  73.196  1.00  0.00           C
ATOM   7707 3C21 POPE1 118     122.066  90.065  74.346  1.00  0.00           C
ATOM   7710 4C21 POPE1 118     120.996  90.855  75.116  1.00  0.00           C
ATOM   7713 5C21 POPE1 118     121.586  91.687  76.266  1.00  0.00           C
ATOM   7716 6C21 POPE1 118     120.546  92.525  77.016  1.00  0.00           C
ATOM   7719 7C21 POPE1 118     121.186  93.507  78.016  1.00  0.00           C
ATOM   7722 8C21 POPE1 118     120.167  94.226  78.896  1.00  0.00           C
ATOM   7726  C33 POPE1 118     129.016  83.036  65.436  1.00  0.00           C
ATOM   7729  C34 POPE1 118     128.417  83.616  66.726  1.00  0.00           C
ATOM   7732  C35 POPE1 118     127.775  82.537  67.606  1.00  0.00           C
ATOM   7735  C36 POPE1 118     127.106  83.077  68.876  1.00  0.00           C
ATOM   7738  C37 POPE1 118     126.427  81.956  69.686  1.00  0.00           C
ATOM   7741  C38 POPE1 118     125.676  82.446  70.946  1.00  0.00           C
ATOM   7744  C39 POPE1 118     126.557  83.126  71.996  1.00  0.00           C
ATOM   7747 0C31 POPE1 118     127.586  82.196  72.666  1.00  0.00           C
ATOM   7750 1C31 POPE1 118     128.535  82.986  73.586  1.00  0.00           C
ATOM   7753 2C31 POPE1 118     129.706  82.146  74.116  1.00  0.00           C
ATOM   7756 3C31 POPE1 118     130.697  82.947  74.976  1.00  0.00           C
ATOM   7759 4C31 POPE1 118     131.476  84.035  74.216  1.00  0.00           C
ATOM   7762 5C31 POPE1 118     132.437  84.837  75.106  1.00  0.00           C
ATOM   7765 6C31 POPE1 118     133.456  83.987  75.876  1.00  0.00           C
ATOM   7769  NH3 POPE2 119      88.806  25.456  99.106  1.00  0.00           N
ATOM   7773  C12 POPE2 119      88.027  26.746  99.146  1.00  0.00           C
ATOM   7776  C11 POPE2 119      88.356  27.706  97.976  1.00  0.00           C
ATOM   7779  P   POPE2 119      90.256  29.116  96.856  1.00  0.00           P
ATOM   7780  O13 POPE2 119      91.296  29.976  97.436  1.00  0.00           O
ATOM   7781  O14 POPE2 119      90.746  28.336  95.706  1.00  0.00           O
ATOM   7782  O11 POPE2 119      89.006  29.986  96.456  1.00  0.00           O
ATOM   7783  O12 POPE2 119      89.715  28.126  97.986  1.00  0.00           O
ATOM   7784  C1  POPE2 119      88.167  29.706  95.336  1.00  0.00           C
ATOM   7787  C2  POPE2 119      88.186  30.877  94.336  1.00  0.00           C
ATOM   7789  O21 POPE2 119      87.425  30.506  93.176  1.00  0.00           O
ATOM   7790  C21 POPE2 119      86.105  30.546  93.276  1.00  0.00           C
ATOM   7791  O22 POPE2 119      85.466  31.026  94.186  1.00  0.00           O
ATOM   7792  C22 POPE2 119      85.557  29.956  91.966  1.00  0.00           C
ATOM   7795  C3  POPE2 119      89.655  31.176  93.936  1.00  0.00           C
ATOM   7798  O31 POPE2 119      89.776  32.166  92.896  1.00  0.00           O
ATOM   7799  C31 POPE2 119      89.986  31.886  91.616  1.00  0.00           C
ATOM   7800  O32 POPE2 119      90.247  32.746  90.786  1.00  0.00           O
ATOM   7801  C32 POPE2 119      89.936  30.406  91.226  1.00  0.00           C
ATOM   7804  C23 POPE2 119      84.057  29.616  92.046  1.00  0.00           C
ATOM   7807  C24 POPE2 119      83.465  29.216  90.696  1.00  0.00           C
ATOM   7810  C25 POPE2 119      81.975  28.886  90.836  1.00  0.00           C
ATOM   7813  C26 POPE2 119      81.277  28.566  89.506  1.00  0.00           C
ATOM   7816  C27 POPE2 119      79.796  28.226  89.716  1.00  0.00           C
ATOM   7819  C28 POPE2 119      78.957  28.206  88.426  1.00  0.00           C
ATOM   7822  C29 POPE2 119      79.347  27.136  87.446  1.00  0.00           C
ATOM   7824 0C21 POPE2 119      78.777  26.966  86.236  1.00  0.00           C
ATOM   7826 1C21 POPE2 119      77.667  27.816  85.676  1.00  0.00           C
ATOM   7829 2C21 POPE2 119      76.496  26.996  85.096  1.00  0.00           C
ATOM   7832 3C21 POPE2 119      76.756  26.476  83.676  1.00  0.00           C
ATOM   7835 4C21 POPE2 119      75.476  25.936  83.016  1.00  0.00           C
ATOM   7838 5C21 POPE2 119      75.656  25.606  81.526  1.00  0.00           C
ATOM   7841 6C21 POPE2 119      74.326  25.376  80.806  1.00  0.00           C
ATOM   7844 7C21 POPE2 119      73.965  23.896  80.626  1.00  0.00           C
ATOM   7847 8C21 POPE2 119      72.686  23.676  79.816  1.00  0.00           C
ATOM   7851  C33 POPE2 119      89.697  30.256  89.696  1.00  0.00           C
ATOM   7854  C34 POPE2 119      89.496  28.826  89.216  1.00  0.00           C
ATOM   7857  C35 POPE2 119      89.426  28.706  87.676  1.00  0.00           C
ATOM   7860  C36 POPE2 119      88.197  29.376  87.036  1.00  0.00           C
ATOM   7863  C37 POPE2 119      88.225  29.256  85.506  1.00  0.00           C
ATOM   7866  C38 POPE2 119      87.096  30.036  84.816  1.00  0.00           C
ATOM   7869  C39 POPE2 119      85.776  29.256  84.686  1.00  0.00           C
ATOM   7872 0C31 POPE2 119      85.406  28.916  83.226  1.00  0.00           C
ATOM   7875 1C31 POPE2 119      86.105  27.666  82.696  1.00  0.00           C
ATOM   7878 2C31 POPE2 119      85.606  27.306  81.286  1.00  0.00           C
ATOM   7881 3C31 POPE2 119      86.076  25.926  80.806  1.00  0.00           C
ATOM   7884 4C31 POPE2 119      85.396  25.576  79.466  1.00  0.00           C
ATOM   7887 5C31 POPE2 119      85.585  24.146  78.996  1.00  0.00           C
ATOM   7890 6C31 POPE2 119      84.526  23.756  77.966  1.00  0.00           C
ATOM   7894  NH3 POPE3 120      52.836  98.266  96.966  1.00  0.00           N
ATOM   7898  C12 POPE3 120      51.756  97.216  96.946  1.00  0.00           C
ATOM   7901  C11 POPE3 120      50.426  97.746  97.526  1.00  0.00           C
ATOM   7904  P   POPE3 120      50.076 100.366  97.386  1.00  0.00           P
ATOM   7905  O13 POPE3 120      50.816 100.285  98.656  1.00  0.00           O
ATOM   7906  O14 POPE3 120      48.746 100.995  97.426  1.00  0.00           O
ATOM   7907  O11 POPE3 120      51.026 101.036  96.316  1.00  0.00           O
ATOM   7908  O12 POPE3 120      49.947  98.886  96.816  1.00  0.00           O
ATOM   7909  C1  POPE3 120      50.906 100.606  94.956  1.00  0.00           C
ATOM   7912  C2  POPE3 120      51.577 101.586  93.976  1.00  0.00           C
ATOM   7914  O21 POPE3 120      51.717 100.855  92.726  1.00  0.00           O
ATOM   7915  C21 POPE3 120      50.776 101.175  91.826  1.00  0.00           C
ATOM   7916  O22 POPE3 120      50.116 102.187  91.846  1.00  0.00           O
ATOM   7917  C22 POPE3 120      50.796 100.176  90.676  1.00  0.00           C
ATOM   7920  C3  POPE3 120      52.976 102.066  94.476  1.00  0.00           C
ATOM   7923  O31 POPE3 120      53.656 102.816  93.456  1.00  0.00           O
ATOM   7924  C31 POPE3 120      54.347 102.066  92.616  1.00  0.00           C
ATOM   7925  O32 POPE3 120      54.896 101.007  92.886  1.00  0.00           O
ATOM   7926  C32 POPE3 120      54.376 102.757  91.256  1.00  0.00           C
ATOM   7929  C23 POPE3 120      49.406  99.576  90.336  1.00  0.00           C
ATOM   7932  C24 POPE3 120      49.496  98.675  89.096  1.00  0.00           C
ATOM   7935  C25 POPE3 120      48.326  97.706  88.946  1.00  0.00           C
ATOM   7938  C26 POPE3 120      48.606  96.646  87.866  1.00  0.00           C
ATOM   7941  C27 POPE3 120      47.486  95.606  87.696  1.00  0.00           C
ATOM   7944  C28 POPE3 120      47.767  94.646  86.516  1.00  0.00           C
ATOM   7947  C29 POPE3 120      48.886  93.686  86.826  1.00  0.00           C
ATOM   7949 0C21 POPE3 120      49.287  92.676  86.026  1.00  0.00           C
ATOM   7951 1C21 POPE3 120      48.716  92.366  84.666  1.00  0.00           C
ATOM   7954 2C21 POPE3 120      49.686  91.566  83.776  1.00  0.00           C
ATOM   7957 3C21 POPE3 120      50.936  92.327  83.316  1.00  0.00           C
ATOM   7960 4C21 POPE3 120      51.936  91.386  82.636  1.00  0.00           C
ATOM   7963 5C21 POPE3 120      53.226  92.056  82.126  1.00  0.00           C
ATOM   7966 6C21 POPE3 120      54.035  92.766  83.226  1.00  0.00           C
ATOM   7969 7C21 POPE3 120      55.516  92.925  82.846  1.00  0.00           C
ATOM   7972 8C21 POPE3 120      56.346  93.616  83.926  1.00  0.00           C
ATOM   7976  C33 POPE3 120      54.697 101.776  90.096  1.00  0.00           C
ATOM   7979  C34 POPE3 120      54.947 102.525  88.786  1.00  0.00           C
ATOM   7982  C35 POPE3 120      54.866 101.646  87.536  1.00  0.00           C
ATOM   7985  C36 POPE3 120      55.917 100.526  87.476  1.00  0.00           C
ATOM   7988  C37 POPE3 120      55.936  99.816  86.116  1.00  0.00           C
ATOM   7991  C38 POPE3 120      57.136  98.867  85.946  1.00  0.00           C
ATOM   7994  C39 POPE3 120      57.076  97.976  84.696  1.00  0.00           C
ATOM   7997 0C31 POPE3 120      56.956  98.766  83.386  1.00  0.00           C
ATOM   8000 1C31 POPE3 120      57.046  97.886  82.136  1.00  0.00           C
ATOM   8003 2C31 POPE3 120      56.886  98.666  80.826  1.00  0.00           C
ATOM   8006 3C31 POPE3 120      58.006  99.696  80.576  1.00  0.00           C
ATOM   8009 4C31 POPE3 120      57.836 100.466  79.266  1.00  0.00           C
ATOM   8012 5C31 POPE3 120      58.996 101.456  79.046  1.00  0.00           C
ATOM   8015 6C31 POPE3 120      58.896 102.276  77.756  1.00  0.00           C
ATOM   8019  NH3 POPE4 121      98.136  40.217  96.576  1.00  0.00           N
ATOM   8023  C12 POPE4 121      98.346  41.605  96.046  1.00  0.00           C
ATOM   8026  C11 POPE4 121      97.076  42.476  96.156  1.00  0.00           C
ATOM   8029  P   POPE4 121      96.116  44.827  95.596  1.00  0.00           P
ATOM   8030  O13 POPE4 121      95.167  44.487  94.526  1.00  0.00           O
ATOM   8031  O14 POPE4 121      95.546  44.886  96.946  1.00  0.00           O
ATOM   8032  O11 POPE4 121      96.917  46.127  95.196  1.00  0.00           O
ATOM   8033  O12 POPE4 121      97.316  43.766  95.576  1.00  0.00           O
ATOM   8034  C1  POPE4 121      96.417  47.437  95.446  1.00  0.00           C
ATOM   8037  C2  POPE4 121      95.725  48.046  94.196  1.00  0.00           C
ATOM   8039  O21 POPE4 121      94.447  47.416  94.006  1.00  0.00           O
ATOM   8040  C21 POPE4 121      93.517  48.216  93.506  1.00  0.00           C
ATOM   8041  O22 POPE4 121      93.566  49.426  93.486  1.00  0.00           O
ATOM   8042  C22 POPE4 121      92.406  47.406  92.856  1.00  0.00           C
ATOM   8045  C3  POPE4 121      96.576  47.836  92.916  1.00  0.00           C
ATOM   8048  O31 POPE4 121      96.226  48.796  91.906  1.00  0.00           O
ATOM   8049  C31 POPE4 121      95.846  48.507  90.646  1.00  0.00           C
ATOM   8050  O32 POPE4 121      95.307  49.326  89.916  1.00  0.00           O
ATOM   8051  C32 POPE4 121      96.217  47.096  90.146  1.00  0.00           C
ATOM   8054  C23 POPE4 121      92.036  48.097  91.526  1.00  0.00           C
ATOM   8057  C24 POPE4 121      91.236  47.206  90.566  1.00  0.00           C
ATOM   8060  C25 POPE4 121      91.156  47.846  89.176  1.00  0.00           C
ATOM   8063  C26 POPE4 121      90.376  46.987  88.186  1.00  0.00           C
ATOM   8066  C27 POPE4 121      90.597  47.426  86.736  1.00  0.00           C
ATOM   8069  C28 POPE4 121      89.627  46.777  85.736  1.00  0.00           C
ATOM   8072  C29 POPE4 121      89.767  45.266  85.716  1.00  0.00           C
ATOM   8074 0C21 POPE4 121      89.736  44.496  84.616  1.00  0.00           C
ATOM   8076 1C21 POPE4 121      89.466  44.967  83.216  1.00  0.00           C
ATOM   8079 2C21 POPE4 121      89.057  43.796  82.326  1.00  0.00           C
ATOM   8082 3C21 POPE4 121      88.796  44.236  80.876  1.00  0.00           C
ATOM   8085 4C21 POPE4 121      88.456  43.056  79.956  1.00  0.00           C
ATOM   8088 5C21 POPE4 121      87.046  42.456  80.146  1.00  0.00           C
ATOM   8091 6C21 POPE4 121      85.896  43.437  79.866  1.00  0.00           C
ATOM   8094 7C21 POPE4 121      84.526  42.766  79.736  1.00  0.00           C
ATOM   8097 8C21 POPE4 121      83.417  43.746  79.316  1.00  0.00           C
ATOM   8101  C33 POPE4 121      95.016  46.116  90.206  1.00  0.00           C
ATOM   8104  C34 POPE4 121      95.336  44.687  89.736  1.00  0.00           C
ATOM   8107  C35 POPE4 121      95.746  44.547  88.256  1.00  0.00           C
ATOM   8110  C36 POPE4 121      94.636  44.786  87.226  1.00  0.00           C
ATOM   8113  C37 POPE4 121      95.177  44.536  85.806  1.00  0.00           C
ATOM   8116  C38 POPE4 121      94.146  44.687  84.666  1.00  0.00           C
ATOM   8119  C39 POPE4 121      94.816  44.446  83.296  1.00  0.00           C
ATOM   8122 0C31 POPE4 121      93.826  44.277  82.126  1.00  0.00           C
ATOM   8125 1C31 POPE4 121      94.566  44.016  80.796  1.00  0.00           C
ATOM   8128 2C31 POPE4 121      93.696  43.377  79.706  1.00  0.00           C
ATOM   8131 3C31 POPE4 121      92.726  44.347  78.996  1.00  0.00           C
ATOM   8134 4C31 POPE4 121      93.386  45.176  77.896  1.00  0.00           C
ATOM   8137 5C31 POPE4 121      92.376  46.007  77.086  1.00  0.00           C
ATOM   8140 6C31 POPE4 121      92.976  46.717  75.876  1.00  0.00           C
ATOM   8144  NH3 POPE5 122      79.495 103.056  97.926  1.00  0.00           N
ATOM   8148  C12 POPE5 122      78.906 102.757  99.286  1.00  0.00           C
ATOM   8151  C11 POPE5 122      78.307 101.346  99.426  1.00  0.00           C
ATOM   8154  P   POPE5 122      79.285  99.086 100.406  1.00  0.00           P
ATOM   8155  O13 POPE5 122      80.646  98.536 100.616  1.00  0.00           O
ATOM   8156  O14 POPE5 122      78.526  99.496 101.616  1.00  0.00           O
ATOM   8157  O11 POPE5 122      78.417  98.046  99.596  1.00  0.00           O
ATOM   8158  O12 POPE5 122      79.307 100.316  99.376  1.00  0.00           O
ATOM   8159  C1  POPE5 122      78.996  97.226  98.576  1.00  0.00           C
ATOM   8162  C2  POPE5 122      78.426  97.525  97.146  1.00  0.00           C
ATOM   8164  O21 POPE5 122      79.506  98.017  96.306  1.00  0.00           O
ATOM   8165  C21 POPE5 122      79.436  97.617  95.036  1.00  0.00           C
ATOM   8166  O22 POPE5 122      78.526  96.977  94.546  1.00  0.00           O
ATOM   8167  C22 POPE5 122      80.737  97.925  94.306  1.00  0.00           C
ATOM   8170  C3  POPE5 122      77.226  98.516  97.186  1.00  0.00           C
ATOM   8173  O31 POPE5 122      76.766  98.806  95.846  1.00  0.00           O
ATOM   8174  C31 POPE5 122      76.866 100.056  95.406  1.00  0.00           C
ATOM   8175  O32 POPE5 122      77.006 101.056  96.096  1.00  0.00           O
ATOM   8176  C32 POPE5 122      76.785 100.016  93.876  1.00  0.00           C
ATOM   8179  C23 POPE5 122      80.616  97.826  92.756  1.00  0.00           C
ATOM   8182  C24 POPE5 122      81.956  97.596  92.036  1.00  0.00           C
ATOM   8185  C25 POPE5 122      81.786  97.586  90.506  1.00  0.00           C
ATOM   8188  C26 POPE5 122      82.996  97.047  89.726  1.00  0.00           C
ATOM   8191  C27 POPE5 122      82.576  96.046  88.626  1.00  0.00           C
ATOM   8194  C28 POPE5 122      83.715  95.686  87.656  1.00  0.00           C
ATOM   8197  C29 POPE5 122      83.237  94.916  86.436  1.00  0.00           C
ATOM   8199 0C21 POPE5 122      83.697  93.727  86.016  1.00  0.00           C
ATOM   8201 1C21 POPE5 122      84.826  92.925  86.626  1.00  0.00           C
ATOM   8204 2C21 POPE5 122      85.457  91.916  85.646  1.00  0.00           C
ATOM   8207 3C21 POPE5 122      84.666  90.596  85.526  1.00  0.00           C
ATOM   8210 4C21 POPE5 122      85.266  89.617  84.506  1.00  0.00           C
ATOM   8213 5C21 POPE5 122      84.946  89.967  83.046  1.00  0.00           C
ATOM   8216 6C21 POPE5 122      83.535  89.536  82.606  1.00  0.00           C
ATOM   8219 7C21 POPE5 122      83.265  89.907  81.146  1.00  0.00           C
ATOM   8222 8C21 POPE5 122      81.975  89.296  80.596  1.00  0.00           C
ATOM   8226  C33 POPE5 122      77.996 100.686  93.176  1.00  0.00           C
ATOM   8229  C34 POPE5 122      78.006 100.276  91.696  1.00  0.00           C
ATOM   8232  C35 POPE5 122      79.105 100.937  90.856  1.00  0.00           C
ATOM   8235  C36 POPE5 122      79.167 100.307  89.456  1.00  0.00           C
ATOM   8238  C37 POPE5 122      79.926 101.166  88.436  1.00  0.00           C
ATOM   8241  C38 POPE5 122      80.065 100.476  87.066  1.00  0.00           C
ATOM   8244  C39 POPE5 122      81.186  99.426  87.036  1.00  0.00           C
ATOM   8247 0C31 POPE5 122      81.346  98.787  85.646  1.00  0.00           C
ATOM   8250 1C31 POPE5 122      80.315  97.687  85.346  1.00  0.00           C
ATOM   8253 2C31 POPE5 122      80.286  97.327  83.856  1.00  0.00           C
ATOM   8256 3C31 POPE5 122      79.517  96.036  83.536  1.00  0.00           C
ATOM   8259 4C31 POPE5 122      78.076  95.986  84.076  1.00  0.00           C
ATOM   8262 5C31 POPE5 122      77.256  94.855  83.446  1.00  0.00           C
ATOM   8265 6C31 POPE5 122      75.917  94.586  84.136  1.00  0.00           C
ATOM   8269  NH3 POPE6 123     121.616  18.916  56.876  1.00  0.00           N
ATOM   8273  C12 POPE6 123     121.156  19.206  55.456  1.00  0.00           C
ATOM   8276  C11 POPE6 123     119.725  18.716  55.116  1.00  0.00           C
ATOM   8279  P   POPE6 123     119.725  16.046  55.236  1.00  0.00           P
ATOM   8280  O13 POPE6 123     118.386  15.446  55.426  1.00  0.00           O
ATOM   8281  O14 POPE6 123     120.756  15.186  54.626  1.00  0.00           O
ATOM   8282  O11 POPE6 123     120.317  16.486  56.646  1.00  0.00           O
ATOM   8283  O12 POPE6 123     119.666  17.426  54.496  1.00  0.00           O
ATOM   8284  C1  POPE6 123     120.506  15.456  57.626  1.00  0.00           C
ATOM   8287  C2  POPE6 123     120.126  15.986  59.026  1.00  0.00           C
ATOM   8289  O21 POPE6 123     120.135  14.986  60.056  1.00  0.00           O
ATOM   8290  C21 POPE6 123     119.266  13.996  59.986  1.00  0.00           C
ATOM   8291  O22 POPE6 123     118.666  13.616  58.986  1.00  0.00           O
ATOM   8292  C22 POPE6 123     119.076  13.416  61.386  1.00  0.00           C
ATOM   8295  C3  POPE6 123     118.796  16.806  59.026  1.00  0.00           C
ATOM   8298  O31 POPE6 123     118.335  17.176  60.346  1.00  0.00           O
ATOM   8299  C31 POPE6 123     119.057  18.116  60.966  1.00  0.00           C
ATOM   8300  O32 POPE6 123     120.116  18.566  60.566  1.00  0.00           O
ATOM   8301  C32 POPE6 123     118.356  18.536  62.256  1.00  0.00           C
ATOM   8304  C23 POPE6 123     120.376  12.866  62.016  1.00  0.00           C
ATOM   8307  C24 POPE6 123     120.266  12.796  63.546  1.00  0.00           C
ATOM   8310  C25 POPE6 123     121.436  12.066  64.216  1.00  0.00           C
ATOM   8313  C26 POPE6 123     121.396  12.216  65.746  1.00  0.00           C
ATOM   8316  C27 POPE6 123     122.416  11.336  66.486  1.00  0.00           C
ATOM   8319  C28 POPE6 123     122.626  11.736  67.956  1.00  0.00           C
ATOM   8322  C29 POPE6 123     121.336  11.886  68.726  1.00  0.00           C
ATOM   8324 0C21 POPE6 123     120.656  10.896  69.336  1.00  0.00           C
ATOM   8326 1C21 POPE6 123     121.045   9.436  69.376  1.00  0.00           C
ATOM   8329 2C21 POPE6 123     121.466   9.016  70.796  1.00  0.00           C
ATOM   8332 3C21 POPE6 123     120.345   9.216  71.826  1.00  0.00           C
ATOM   8335 4C21 POPE6 123     120.356   8.216  72.996  1.00  0.00           C
ATOM   8338 5C21 POPE6 123     120.037   6.786  72.536  1.00  0.00           C
ATOM   8341 6C21 POPE6 123     119.767   5.806  73.686  1.00  0.00           C
ATOM   8344 7C21 POPE6 123     119.137   4.496  73.186  1.00  0.00           C
ATOM   8347 8C21 POPE6 123     118.637   3.556  74.286  1.00  0.00           C
ATOM   8351  C33 POPE6 123     119.246  19.346  63.236  1.00  0.00           C
ATOM   8354  C34 POPE6 123     120.205  18.466  64.066  1.00  0.00           C
ATOM   8357  C35 POPE6 123     120.856  19.196  65.246  1.00  0.00           C
ATOM   8360  C36 POPE6 123     121.996  18.366  65.886  1.00  0.00           C
ATOM   8363  C37 POPE6 123     121.536  17.216  66.786  1.00  0.00           C
ATOM   8366  C38 POPE6 123     121.686  17.516  68.286  1.00  0.00           C
ATOM   8369  C39 POPE6 123     121.035  16.446  69.176  1.00  0.00           C
ATOM   8372 0C31 POPE6 123     121.346  16.586  70.676  1.00  0.00           C
ATOM   8375 1C31 POPE6 123     120.557  15.576  71.526  1.00  0.00           C
ATOM   8378 2C31 POPE6 123     121.076  15.436  72.966  1.00  0.00           C
ATOM   8381 3C31 POPE6 123     120.975  16.706  73.816  1.00  0.00           C
ATOM   8384 4C31 POPE6 123     121.697  16.556  75.176  1.00  0.00           C
ATOM   8387 5C31 POPE6 123     121.697  17.846  75.996  1.00  0.00           C
ATOM   8390 6C31 POPE6 123     122.576  17.786  77.256  1.00  0.00           C
ATOM   8394  NH3 POPE7 124      10.156  27.166  97.366  1.00  0.00           N
ATOM   8398  C12 POPE7 124      11.466  27.516  96.686  1.00  0.00           C
ATOM   8401  C11 POPE7 124      12.486  28.066  97.696  1.00  0.00           C
ATOM   8404  P   POPE7 124      12.776  30.246  99.166  1.00  0.00           P
ATOM   8405  O13 POPE7 124      12.356  30.366 100.586  1.00  0.00           O
ATOM   8406  O14 POPE7 124      14.206  30.026  98.896  1.00  0.00           O
ATOM   8407  O11 POPE7 124      12.276  31.516  98.356  1.00  0.00           O
ATOM   8408  O12 POPE7 124      11.926  29.086  98.526  1.00  0.00           O
ATOM   8409  C1  POPE7 124      11.726  31.296  97.046  1.00  0.00           C
ATOM   8412  C2  POPE7 124      11.266  32.606  96.336  1.00  0.00           C
ATOM   8414  O21 POPE7 124      10.896  32.476  94.956  1.00  0.00           O
ATOM   8415  C21 POPE7 124      10.926  31.386  94.226  1.00  0.00           C
ATOM   8416  O22 POPE7 124      11.346  30.287  94.496  1.00  0.00           O
ATOM   8417  C22 POPE7 124      10.346  31.736  92.856  1.00  0.00           C
ATOM   8420  C3  POPE7 124      12.326  33.746  96.456  1.00  0.00           C
ATOM   8423  O31 POPE7 124      11.846  34.967  95.836  1.00  0.00           O
ATOM   8424  C31 POPE7 124      12.716  35.636  95.086  1.00  0.00           C
ATOM   8425  O32 POPE7 124      13.906  35.396  94.976  1.00  0.00           O
ATOM   8426  C32 POPE7 124      11.986  36.766  94.366  1.00  0.00           C
ATOM   8429  C23 POPE7 124      11.186  32.766  92.066  1.00  0.00           C
ATOM   8432  C24 POPE7 124      12.626  32.296  91.866  1.00  0.00           C
ATOM   8435  C25 POPE7 124      13.376  33.046  90.766  1.00  0.00           C
ATOM   8438  C26 POPE7 124      14.836  32.576  90.666  1.00  0.00           C
ATOM   8441  C27 POPE7 124      15.536  33.166  89.446  1.00  0.00           C
ATOM   8444  C28 POPE7 124      15.476  32.296  88.186  1.00  0.00           C
ATOM   8447  C29 POPE7 124      15.926  33.176  87.036  1.00  0.00           C
ATOM   8449 0C21 POPE7 124      15.166  33.676  86.056  1.00  0.00           C
ATOM   8451 1C21 POPE7 124      13.696  33.416  85.826  1.00  0.00           C
ATOM   8454 2C21 POPE7 124      13.456  32.506  84.606  1.00  0.00           C
ATOM   8457 3C21 POPE7 124      13.936  33.077  83.266  1.00  0.00           C
ATOM   8460 4C21 POPE7 124      15.386  32.706  82.906  1.00  0.00           C
ATOM   8463 5C21 POPE7 124      15.816  33.236  81.536  1.00  0.00           C
ATOM   8466 6C21 POPE7 124      15.216  32.416  80.386  1.00  0.00           C
ATOM   8469 7C21 POPE7 124      15.566  32.986  79.016  1.00  0.00           C
ATOM   8472 8C21 POPE7 124      14.966  32.156  77.886  1.00  0.00           C
ATOM   8476  C33 POPE7 124      12.286  36.846  92.846  1.00  0.00           C
ATOM   8479  C34 POPE7 124      11.886  38.217  92.286  1.00  0.00           C
ATOM   8482  C35 POPE7 124      11.826  38.287  90.746  1.00  0.00           C
ATOM   8485  C36 POPE7 124      12.956  37.546  90.026  1.00  0.00           C
ATOM   8488  C37 POPE7 124      12.886  37.756  88.516  1.00  0.00           C
ATOM   8491  C38 POPE7 124      13.906  36.906  87.736  1.00  0.00           C
ATOM   8494  C39 POPE7 124      14.006  37.287  86.256  1.00  0.00           C
ATOM   8497 0C31 POPE7 124      12.666  37.306  85.496  1.00  0.00           C
ATOM   8500 1C31 POPE7 124      12.866  37.596  84.006  1.00  0.00           C
ATOM   8503 2C31 POPE7 124      11.536  37.686  83.226  1.00  0.00           C
ATOM   8506 3C31 POPE7 124      11.676  38.426  81.886  1.00  0.00           C
ATOM   8509 4C31 POPE7 124      12.596  37.736  80.866  1.00  0.00           C
ATOM   8512 5C31 POPE7 124      11.926  36.576  80.116  1.00  0.00           C
ATOM   8515 6C31 POPE7 124      12.826  35.986  79.026  1.00  0.00           C
ATOM   8519  NH3 POPE8 125      30.666  13.796  53.836  1.00  0.00           N
ATOM   8523  C12 POPE8 125      29.526  14.356  53.036  1.00  0.00           C
ATOM   8526  C11 POPE8 125      28.686  15.396  53.786  1.00  0.00           C
ATOM   8529  P   POPE8 125      27.436  17.066  52.206  1.00  0.00           P
ATOM   8530  O13 POPE8 125      28.626  17.206  51.346  1.00  0.00           O
ATOM   8531  O14 POPE8 125      26.096  17.266  51.586  1.00  0.00           O
ATOM   8532  O11 POPE8 125      27.526  18.066  53.426  1.00  0.00           O
ATOM   8533  O12 POPE8 125      27.526  15.716  53.006  1.00  0.00           O
ATOM   8534  C1  POPE8 125      26.636  17.916  54.546  1.00  0.00           C
ATOM   8537  C2  POPE8 125      27.426  17.916  55.876  1.00  0.00           C
ATOM   8539  O21 POPE8 125      26.456  17.766  56.916  1.00  0.00           O
ATOM   8540  C21 POPE8 125      26.436  16.616  57.556  1.00  0.00           C
ATOM   8541  O22 POPE8 125      27.266  15.726  57.476  1.00  0.00           O
ATOM   8542  C22 POPE8 125      25.156  16.566  58.406  1.00  0.00           C
ATOM   8545  C3  POPE8 125      28.236  19.246  56.016  1.00  0.00           C
ATOM   8548  O31 POPE8 125      28.726  19.536  57.346  1.00  0.00           O
ATOM   8549  C31 POPE8 125      29.876  18.996  57.696  1.00  0.00           C
ATOM   8550  O32 POPE8 125      30.546  18.216  57.046  1.00  0.00           O
ATOM   8551  C32 POPE8 125      30.256  19.576  59.076  1.00  0.00           C
ATOM   8554  C23 POPE8 125      25.366  15.826  59.736  1.00  0.00           C
ATOM   8557  C24 POPE8 125      26.366  16.546  60.656  1.00  0.00           C
ATOM   8560  C25 POPE8 125      26.666  15.756  61.936  1.00  0.00           C
ATOM   8563  C26 POPE8 125      25.906  16.286  63.146  1.00  0.00           C
ATOM   8566  C27 POPE8 125      26.146  15.436  64.406  1.00  0.00           C
ATOM   8569  C28 POPE8 125      25.476  15.976  65.686  1.00  0.00           C
ATOM   8572  C29 POPE8 125      23.976  16.046  65.616  1.00  0.00           C
ATOM   8574 0C21 POPE8 125      23.177  16.676  66.486  1.00  0.00           C
ATOM   8576 1C21 POPE8 125      23.616  17.406  67.736  1.00  0.00           C
ATOM   8579 2C21 POPE8 125      22.666  17.206  68.936  1.00  0.00           C
ATOM   8582 3C21 POPE8 125      21.366  18.016  68.816  1.00  0.00           C
ATOM   8585 4C21 POPE8 125      20.496  18.006  70.086  1.00  0.00           C
ATOM   8588 5C21 POPE8 125      21.246  18.456  71.346  1.00  0.00           C
ATOM   8591 6C21 POPE8 125      20.326  18.916  72.476  1.00  0.00           C
ATOM   8594 7C21 POPE8 125      21.106  19.206  73.766  1.00  0.00           C
ATOM   8597 8C21 POPE8 125      20.276  19.926  74.836  1.00  0.00           C
ATOM   8601  C33 POPE8 125      30.516  18.496  60.156  1.00  0.00           C
ATOM   8604  C34 POPE8 125      30.866  19.096  61.536  1.00  0.00           C
ATOM   8607  C35 POPE8 125      29.666  19.697  62.306  1.00  0.00           C
ATOM   8610  C36 POPE8 125      28.996  18.726  63.306  1.00  0.00           C
ATOM   8613  C37 POPE8 125      29.886  18.386  64.516  1.00  0.00           C
ATOM   8616  C38 POPE8 125      29.166  17.816  65.746  1.00  0.00           C
ATOM   8619  C39 POPE8 125      28.316  18.856  66.506  1.00  0.00           C
ATOM   8622 0C31 POPE8 125      27.926  18.436  67.936  1.00  0.00           C
ATOM   8625 1C31 POPE8 125      27.106  19.546  68.626  1.00  0.00           C
ATOM   8628 2C31 POPE8 125      27.186  19.546  70.156  1.00  0.00           C
ATOM   8631 3C31 POPE8 125      26.416  18.416  70.846  1.00  0.00           C
ATOM   8634 4C31 POPE8 125      26.236  18.686  72.346  1.00  0.00           C
ATOM   8637 5C31 POPE8 125      25.426  17.596  73.046  1.00  0.00           C
ATOM   8640 6C31 POPE8 125      25.177  17.866  74.536  1.00  0.00           C
ATOM   8644  NH3 POPE9 126     122.686 114.907  97.536  1.00  0.00           N
ATOM   8648  C12 POPE9 126     121.497 115.806  97.686  1.00  0.00           C
ATOM   8651  C11 POPE9 126     121.826 116.936  98.666  1.00  0.00           C
ATOM   8654  P   POPE9 126     120.996 119.296  99.326  1.00  0.00           P
ATOM   8655  O13 POPE9 126     119.936 120.246  98.916  1.00  0.00           O
ATOM   8656  O14 POPE9 126     121.166 119.047 100.776  1.00  0.00           O
ATOM   8657  O11 POPE9 126     122.366 119.706  98.676  1.00  0.00           O
ATOM   8658  O12 POPE9 126     120.767 117.896  98.636  1.00  0.00           O
ATOM   8659  C1  POPE9 126     122.446 120.646  97.606  1.00  0.00           C
ATOM   8662  C2  POPE9 126     123.256 120.076  96.426  1.00  0.00           C
ATOM   8664  O21 POPE9 126     123.857 121.196  95.766  1.00  0.00           O
ATOM   8665  C21 POPE9 126     124.897 120.946  95.006  1.00  0.00           C
ATOM   8666  O22 POPE9 126     125.376 119.846  94.776  1.00  0.00           O
ATOM   8667  C22 POPE9 126     125.376 122.245  94.376  1.00  0.00           C
ATOM   8670  C3  POPE9 126     122.295 119.276  95.496  1.00  0.00           C
ATOM   8673  O31 POPE9 126     122.966 118.476  94.496  1.00  0.00           O
ATOM   8674  C31 POPE9 126     122.166 117.636  93.836  1.00  0.00           C
ATOM   8675  O32 POPE9 126     121.017 117.385  94.136  1.00  0.00           O
ATOM   8676  C32 POPE9 126     122.936 117.025  92.656  1.00  0.00           C
ATOM   8679  C23 POPE9 126     124.897 122.316  92.906  1.00  0.00           C
ATOM   8682  C24 POPE9 126     125.415 123.536  92.156  1.00  0.00           C
ATOM   8685  C25 POPE9 126     125.496 123.336  90.626  1.00  0.00           C
ATOM   8688  C26 POPE9 126     124.207 122.757  89.996  1.00  0.00           C
ATOM   8691  C27 POPE9 126     124.216 122.855  88.466  1.00  0.00           C
ATOM   8694  C28 POPE9 126     123.036 122.136  87.796  1.00  0.00           C
ATOM   8697  C29 POPE9 126     122.766 122.696  86.416  1.00  0.00           C
ATOM   8699 0C21 POPE9 126     123.116 122.176  85.226  1.00  0.00           C
ATOM   8701 1C21 POPE9 126     123.846 120.886  85.016  1.00  0.00           C
ATOM   8704 2C21 POPE9 126     123.876 120.416  83.546  1.00  0.00           C
ATOM   8707 3C21 POPE9 126     124.866 121.217  82.676  1.00  0.00           C
ATOM   8710 4C21 POPE9 126     125.006 120.646  81.256  1.00  0.00           C
ATOM   8713 5C21 POPE9 126     126.026 119.496  81.146  1.00  0.00           C
ATOM   8716 6C21 POPE9 126     127.467 119.986  80.976  1.00  0.00           C
ATOM   8719 7C21 POPE9 126     128.475 118.856  80.736  1.00  0.00           C
ATOM   8722 8C21 POPE9 126     129.876 119.346  80.376  1.00  0.00           C
ATOM   8726  C33 POPE9 126     122.565 115.546  92.446  1.00  0.00           C
ATOM   8729  C34 POPE9 126     123.656 114.706  91.766  1.00  0.00           C
ATOM   8732  C35 POPE9 126     123.857 114.907  90.256  1.00  0.00           C
ATOM   8735  C36 POPE9 126     125.096 114.116  89.826  1.00  0.00           C
ATOM   8738  C37 POPE9 126     125.266 113.907  88.326  1.00  0.00           C
ATOM   8741  C38 POPE9 126     124.866 112.486  87.886  1.00  0.00           C
ATOM   8744  C39 POPE9 126     125.266 112.236  86.426  1.00  0.00           C
ATOM   8747 0C31 POPE9 126     124.887 110.846  85.916  1.00  0.00           C
ATOM   8750 1C31 POPE9 126     125.426 110.657  84.496  1.00  0.00           C
ATOM   8753 2C31 POPE9 126     124.946 109.385  83.786  1.00  0.00           C
ATOM   8756 3C31 POPE9 126     125.546 109.327  82.376  1.00  0.00           C
ATOM   8759 4C31 POPE9 126     124.976 108.196  81.516  1.00  0.00           C
ATOM   8762 5C31 POPE9 126     125.606 108.126  80.126  1.00  0.00           C
ATOM   8765 6C31 POPE9 126     124.795 107.327  79.106  1.00  0.00           C
ATOM   8769  NH3 POPE  127      99.356  44.947  94.276  1.00  0.00           N
ATOM   8773  C12 POPE  127     100.027  45.836  95.286  1.00  0.00           C
ATOM   8776  C11 POPE  127     100.975  44.986  96.136  1.00  0.00           C
ATOM   8779  P   POPE  127     103.377  45.226  95.306  1.00  0.00           P
ATOM   8780  O13 POPE  127     104.197  44.726  96.436  1.00  0.00           O
ATOM   8781  O14 POPE  127     103.036  46.666  95.276  1.00  0.00           O
ATOM   8782  O11 POPE  127     104.106  44.836  93.986  1.00  0.00           O
ATOM   8783  O12 POPE  127     102.017  44.396  95.326  1.00  0.00           O
ATOM   8784  C1  POPE  127     104.207  43.507  93.486  1.00  0.00           C
ATOM   8787  C2  POPE  127     103.465  43.346  92.126  1.00  0.00           C
ATOM   8789  O21 POPE  127     103.596  44.566  91.356  1.00  0.00           O
ATOM   8790  C21 POPE  127     102.677  45.506  91.386  1.00  0.00           C
ATOM   8791  O22 POPE  127     101.576  45.456  91.926  1.00  0.00           O
ATOM   8792  C22 POPE  127     103.167  46.686  90.546  1.00  0.00           C
ATOM   8795  C3  POPE  127     102.017  42.787  92.326  1.00  0.00           C
ATOM   8798  O31 POPE  127     101.296  42.756  91.076  1.00  0.00           O
ATOM   8799  C31 POPE  127      99.986  42.836  91.176  1.00  0.00           C
ATOM   8800  O32 POPE  127      99.347  42.816  92.216  1.00  0.00           O
ATOM   8801  C32 POPE  127      99.396  43.027  89.786  1.00  0.00           C
ATOM   8804  C23 POPE  127     102.807  46.586  89.046  1.00  0.00           C
ATOM   8807  C24 POPE  127     103.626  45.546  88.276  1.00  0.00           C
ATOM   8810  C25 POPE  127     103.197  45.416  86.796  1.00  0.00           C
ATOM   8813  C26 POPE  127     103.535  46.636  85.936  1.00  0.00           C
ATOM   8816  C27 POPE  127     102.887  46.596  84.546  1.00  0.00           C
ATOM   8819  C28 POPE  127     103.326  47.787  83.676  1.00  0.00           C
ATOM   8822  C29 POPE  127     102.366  48.046  82.526  1.00  0.00           C
ATOM   8824 0C21 POPE  127     102.397  47.456  81.326  1.00  0.00           C
ATOM   8826 1C21 POPE  127     103.377  46.406  80.866  1.00  0.00           C
ATOM   8829 2C21 POPE  127     102.677  45.046  80.606  1.00  0.00           C
ATOM   8832 3C21 POPE  127     103.675  43.956  80.196  1.00  0.00           C
ATOM   8835 4C21 POPE  127     104.396  43.297  81.396  1.00  0.00           C
ATOM   8838 5C21 POPE  127     105.457  42.296  80.936  1.00  0.00           C
ATOM   8841 6C21 POPE  127     106.005  41.416  82.076  1.00  0.00           C
ATOM   8844 7C21 POPE  127     106.996  40.366  81.546  1.00  0.00           C
ATOM   8847 8C21 POPE  127     107.495  39.386  82.606  1.00  0.00           C
ATOM   8851  C33 POPE  127      98.316  41.977  89.456  1.00  0.00           C
ATOM   8854  C34 POPE  127      98.885  40.657  88.906  1.00  0.00           C
ATOM   8857  C35 POPE  127      98.545  40.495  87.416  1.00  0.00           C
ATOM   8860  C36 POPE  127      99.106  39.206  86.806  1.00  0.00           C
ATOM   8863  C37 POPE  127      98.586  38.956  85.376  1.00  0.00           C
ATOM   8866  C38 POPE  127      99.386  39.667  84.266  1.00  0.00           C
ATOM   8869  C39 POPE  127      98.927  41.106  83.976  1.00  0.00           C
ATOM   8872 0C31 POPE  127      99.396  41.576  82.586  1.00  0.00           C
ATOM   8875 1C31 POPE  127      98.866  42.956  82.186  1.00  0.00           C
ATOM   8878 2C31 POPE  127      98.806  43.076  80.666  1.00  0.00           C
ATOM   8881 3C31 POPE  127      98.526  44.487  80.136  1.00  0.00           C
ATOM   8884 4C31 POPE  127      98.626  44.516  78.606  1.00  0.00           C
ATOM   8887 5C31 POPE  127      98.286  45.886  78.016  1.00  0.00           C
ATOM   8890 6C31 POPE  127      98.535  45.976  76.506  1.00  0.00           C
ATOM   8894  NH3 POPE  128      86.716  70.745  57.766  1.00  0.00           N
ATOM   8898  C12 POPE  128      88.167  71.007  57.446  1.00  0.00           C
ATOM   8901  C11 POPE  128      88.566  72.476  57.736  1.00  0.00           C
ATOM   8904  P   POPE  128      90.457  74.227  57.346  1.00  0.00           P
ATOM   8905  O13 POPE  128      90.536  74.646  55.926  1.00  0.00           O
ATOM   8906  O14 POPE  128      89.585  75.077  58.196  1.00  0.00           O
ATOM   8907  O11 POPE  128      91.896  74.087  57.936  1.00  0.00           O
ATOM   8908  O12 POPE  128      89.925  72.717  57.376  1.00  0.00           O
ATOM   8909  C1  POPE  128      92.276  73.406  59.136  1.00  0.00           C
ATOM   8912  C2  POPE  128      93.335  74.276  59.896  1.00  0.00           C
ATOM   8914  O21 POPE  128      93.777  73.666  61.136  1.00  0.00           O
ATOM   8915  C21 POPE  128      92.906  73.627  62.126  1.00  0.00           C
ATOM   8916  O22 POPE  128      91.735  73.986  62.096  1.00  0.00           O
ATOM   8917  C22 POPE  128      93.545  73.037  63.386  1.00  0.00           C
ATOM   8920  C3  POPE  128      92.845  75.745  60.086  1.00  0.00           C
ATOM   8923  O31 POPE  128      93.496  76.366  61.216  1.00  0.00           O
ATOM   8924  C31 POPE  128      92.807  77.396  61.696  1.00  0.00           C
ATOM   8925  O32 POPE  128      91.886  77.967  61.116  1.00  0.00           O
ATOM   8926  C32 POPE  128      93.237  77.646  63.136  1.00  0.00           C
ATOM   8929  C23 POPE  128      93.846  74.105  64.466  1.00  0.00           C
ATOM   8932  C24 POPE  128      94.316  73.507  65.806  1.00  0.00           C
ATOM   8935  C25 POPE  128      94.785  74.547  66.836  1.00  0.00           C
ATOM   8938  C26 POPE  128      93.637  75.316  67.526  1.00  0.00           C
ATOM   8941  C27 POPE  128      94.106  76.415  68.496  1.00  0.00           C
ATOM   8944  C28 POPE  128      94.795  75.855  69.766  1.00  0.00           C
ATOM   8947  C29 POPE  128      95.186  76.946  70.746  1.00  0.00           C
ATOM   8949 0C21 POPE  128      95.956  76.787  71.836  1.00  0.00           C
ATOM   8951 1C21 POPE  128      96.567  75.495  72.326  1.00  0.00           C
ATOM   8954 2C21 POPE  128      98.076  75.596  72.626  1.00  0.00           C
ATOM   8957 3C21 POPE  128      98.626  74.287  73.196  1.00  0.00           C
ATOM   8960 4C21 POPE  128     100.146  74.306  73.456  1.00  0.00           C
ATOM   8963 5C21 POPE  128     100.585  73.206  74.446  1.00  0.00           C
ATOM   8966 6C21 POPE  128     102.115  73.166  74.626  1.00  0.00           C
ATOM   8969 7C21 POPE  128     102.537  72.496  75.946  1.00  0.00           C
ATOM   8972 8C21 POPE  128     104.046  72.596  76.226  1.00  0.00           C
ATOM   8976  C33 POPE  128      92.366  78.706  63.836  1.00  0.00           C
ATOM   8979  C34 POPE  128      92.425  78.616  65.366  1.00  0.00           C
ATOM   8982  C35 POPE  128      92.127  79.977  65.996  1.00  0.00           C
ATOM   8985  C36 POPE  128      91.987  79.946  67.526  1.00  0.00           C
ATOM   8988  C37 POPE  128      91.626  81.336  68.066  1.00  0.00           C
ATOM   8991  C38 POPE  128      91.126  81.326  69.516  1.00  0.00           C
ATOM   8994  C39 POPE  128      92.236  81.196  70.556  1.00  0.00           C
ATOM   8997 0C31 POPE  128      91.716  81.275  71.996  1.00  0.00           C
ATOM   9000 1C31 POPE  128      92.845  81.227  73.026  1.00  0.00           C
ATOM   9003 2C31 POPE  128      92.366  81.386  74.466  1.00  0.00           C
ATOM   9006 3C31 POPE  128      93.526  81.367  75.466  1.00  0.00           C
ATOM   9009 4C31 POPE  128      93.085  81.627  76.916  1.00  0.00           C
ATOM   9012 5C31 POPE  128      94.256  81.586  77.896  1.00  0.00           C
ATOM   9015 6C31 POPE  128      93.857  81.916  79.346  1.00  0.00           C
ATOM   9019  NH3 POPE  129      58.616  71.016  60.806  1.00  0.00           N
ATOM   9023  C12 POPE  129      57.776  70.846  62.066  1.00  0.00           C
ATOM   9026  C11 POPE  129      56.326  70.407  61.786  1.00  0.00           C
ATOM   9029  P   POPE  129      54.066  70.165  62.996  1.00  0.00           P
ATOM   9030  O13 POPE  129      53.496  71.526  63.176  1.00  0.00           O
ATOM   9031  O14 POPE  129      53.716  69.446  61.776  1.00  0.00           O
ATOM   9032  O11 POPE  129      53.596  69.236  64.186  1.00  0.00           O
ATOM   9033  O12 POPE  129      55.646  70.196  63.036  1.00  0.00           O
ATOM   9034  C1  POPE  129      54.046  69.367  65.526  1.00  0.00           C
ATOM   9037  C2  POPE  129      54.417  67.967  66.076  1.00  0.00           C
ATOM   9039  O21 POPE  129      54.996  68.086  67.376  1.00  0.00           O
ATOM   9040  C21 POPE  129      54.166  68.376  68.346  1.00  0.00           C
ATOM   9041  O22 POPE  129      52.957  68.507  68.256  1.00  0.00           O
ATOM   9042  C22 POPE  129      54.956  68.466  69.646  1.00  0.00           C
ATOM   9045  C3  POPE  129      55.376  67.216  65.086  1.00  0.00           C
ATOM   9048  O31 POPE  129      56.707  67.056  65.626  1.00  0.00           O
ATOM   9049  C31 POPE  129      57.136  65.846  65.876  1.00  0.00           C
ATOM   9050  O32 POPE  129      56.526  64.806  65.666  1.00  0.00           O
ATOM   9051  C32 POPE  129      58.517  65.946  66.546  1.00  0.00           C
ATOM   9054  C23 POPE  129      55.355  67.076  70.166  1.00  0.00           C
ATOM   9057  C24 POPE  129      56.346  67.146  71.346  1.00  0.00           C
ATOM   9060  C25 POPE  129      55.846  68.016  72.506  1.00  0.00           C
ATOM   9063  C26 POPE  129      56.857  68.066  73.656  1.00  0.00           C
ATOM   9066  C27 POPE  129      56.426  69.047  74.756  1.00  0.00           C
ATOM   9069  C28 POPE  129      57.536  69.316  75.786  1.00  0.00           C
ATOM   9072  C29 POPE  129      57.177  70.477  76.686  1.00  0.00           C
ATOM   9074 0C21 POPE  129      57.506  71.766  76.496  1.00  0.00           C
ATOM   9076 1C21 POPE  129      58.307  72.336  75.356  1.00  0.00           C
ATOM   9079 2C21 POPE  129      59.476  73.227  75.826  1.00  0.00           C
ATOM   9082 3C21 POPE  129      59.035  74.576  76.406  1.00  0.00           C
ATOM   9085 4C21 POPE  129      60.226  75.506  76.706  1.00  0.00           C
ATOM   9088 5C21 POPE  129      59.816  76.816  77.406  1.00  0.00           C
ATOM   9091 6C21 POPE  129      60.226  76.846  78.886  1.00  0.00           C
ATOM   9094 7C21 POPE  129      59.866  78.166  79.576  1.00  0.00           C
ATOM   9097 8C21 POPE  129      60.285  78.206  81.046  1.00  0.00           C
ATOM   9101  C33 POPE  129      58.656  67.076  67.616  1.00  0.00           C
ATOM   9104  C34 POPE  129      60.127  67.476  67.816  1.00  0.00           C
ATOM   9107  C35 POPE  129      60.366  68.726  68.676  1.00  0.00           C
ATOM   9110  C36 POPE  129      60.236  68.476  70.176  1.00  0.00           C
ATOM   9113  C37 POPE  129      60.896  69.556  71.046  1.00  0.00           C
ATOM   9116  C38 POPE  129      60.947  69.126  72.526  1.00  0.00           C
ATOM   9119  C39 POPE  129      61.696  70.116  73.436  1.00  0.00           C
ATOM   9122 0C31 POPE  129      61.836  69.556  74.856  1.00  0.00           C
ATOM   9125 1C31 POPE  129      62.676  70.425  75.796  1.00  0.00           C
ATOM   9128 2C31 POPE  129      62.846  69.757  77.166  1.00  0.00           C
ATOM   9131 3C31 POPE  129      63.616  70.605  78.186  1.00  0.00           C
ATOM   9134 4C31 POPE  129      65.096  70.806  77.826  1.00  0.00           C
ATOM   9137 5C31 POPE  129      65.857  71.526  78.946  1.00  0.00           C
ATOM   9140 6C31 POPE  129      67.326  71.776  78.616  1.00  0.00           C
ATOM   9144  NH3 POPE  130      30.586 121.837  97.186  1.00  0.00           N
ATOM   9148  C12 POPE  130      31.296 121.066  96.096  1.00  0.00           C
ATOM   9151  C11 POPE  130      32.796 121.456  95.946  1.00  0.00           C
ATOM   9154  P   POPE  130      34.136 119.226  95.986  1.00  0.00           P
ATOM   9155  O13 POPE  130      33.056 118.605  96.786  1.00  0.00           O
ATOM   9156  O14 POPE  130      35.386 119.605  96.676  1.00  0.00           O
ATOM   9157  O11 POPE  130      34.586 118.196  94.886  1.00  0.00           O
ATOM   9158  O12 POPE  130      33.537 120.476  95.206  1.00  0.00           O
ATOM   9159  C1  POPE  130      33.756 117.785  93.816  1.00  0.00           C
ATOM   9162  C2  POPE  130      34.006 118.626  92.546  1.00  0.00           C
ATOM   9164  O21 POPE  130      33.456 117.995  91.376  1.00  0.00           O
ATOM   9165  C21 POPE  130      32.217 117.547  91.516  1.00  0.00           C
ATOM   9166  O22 POPE  130      31.916 116.386  91.706  1.00  0.00           O
ATOM   9167  C22 POPE  130      31.256 118.727  91.466  1.00  0.00           C
ATOM   9170  C3  POPE  130      35.506 118.926  92.306  1.00  0.00           C
ATOM   9173  O31 POPE  130      35.686 120.355  92.186  1.00  0.00           O
ATOM   9174  C31 POPE  130      35.496 120.836  90.966  1.00  0.00           C
ATOM   9175  O32 POPE  130      35.456 120.187  89.936  1.00  0.00           O
ATOM   9176  C32 POPE  130      35.346 122.346  91.076  1.00  0.00           C
ATOM   9179  C23 POPE  130      30.146 118.546  90.406  1.00  0.00           C
ATOM   9182  C24 POPE  130      29.336 119.837  90.256  1.00  0.00           C
ATOM   9185  C25 POPE  130      28.356 119.866  89.086  1.00  0.00           C
ATOM   9188  C26 POPE  130      29.026 119.806  87.706  1.00  0.00           C
ATOM   9191  C27 POPE  130      28.086 120.257  86.576  1.00  0.00           C
ATOM   9194  C28 POPE  130      28.656 120.016  85.156  1.00  0.00           C
ATOM   9197  C29 POPE  130      29.826 120.906  84.846  1.00  0.00           C
ATOM   9199 0C21 POPE  130      30.346 121.135  83.626  1.00  0.00           C
ATOM   9201 1C21 POPE  130      29.836 120.587  82.316  1.00  0.00           C
ATOM   9204 2C21 POPE  130      29.947 121.627  81.186  1.00  0.00           C
ATOM   9207 3C21 POPE  130      29.176 122.937  81.456  1.00  0.00           C
ATOM   9210 4C21 POPE  130      29.376 123.976  80.336  1.00  0.00           C
ATOM   9213 5C21 POPE  130      30.796 124.566  80.296  1.00  0.00           C
ATOM   9216 6C21 POPE  130      31.366 124.596  78.876  1.00  0.00           C
ATOM   9219 7C21 POPE  130      32.846 124.977  78.846  1.00  0.00           C
ATOM   9222 8C21 POPE  130      33.426 124.946  77.436  1.00  0.00           C
ATOM   9226  C33 POPE  130      34.636 122.947  89.836  1.00  0.00           C
ATOM   9229  C34 POPE  130      33.156 122.565  89.686  1.00  0.00           C
ATOM   9232  C35 POPE  130      32.217 123.157  90.746  1.00  0.00           C
ATOM   9235  C36 POPE  130      31.296 124.245  90.176  1.00  0.00           C
ATOM   9238  C37 POPE  130      30.496 124.986  91.266  1.00  0.00           C
ATOM   9241  C38 POPE  130      29.636 126.126  90.716  1.00  0.00           C
ATOM   9244  C39 POPE  130      28.396 125.706  89.926  1.00  0.00           C
ATOM   9247 0C31 POPE  130      27.536 126.907  89.516  1.00  0.00           C
ATOM   9250 1C31 POPE  130      26.267 126.496  88.766  1.00  0.00           C
ATOM   9253 2C31 POPE  130      25.216 127.606  88.726  1.00  0.00           C
ATOM   9256 3C31 POPE  130      25.626 128.775  87.826  1.00  0.00           C
ATOM   9259 4C31 POPE  130      24.726 129.995  88.036  1.00  0.00           C
ATOM   9262 5C31 POPE  130      25.166 131.206  87.226  1.00  0.00           C
ATOM   9265 6C31 POPE  130      24.496 132.487  87.706  1.00  0.00           C
ATOM   9269  NH3 POPE  131      71.256  98.717  96.416  1.00  0.00           N
ATOM   9273  C12 POPE  131      71.317 100.136  95.916  1.00  0.00           C
ATOM   9276  C11 POPE  131      70.027 100.846  96.306  1.00  0.00           C
ATOM   9279  P   POPE  131      69.237 103.275  96.666  1.00  0.00           P
ATOM   9280  O13 POPE  131      67.807 103.206  96.256  1.00  0.00           O
ATOM   9281  O14 POPE  131      69.607 103.116  98.076  1.00  0.00           O
ATOM   9282  O11 POPE  131      69.816 104.656  96.156  1.00  0.00           O
ATOM   9283  O12 POPE  131      70.036 102.196  95.836  1.00  0.00           O
ATOM   9284  C1  POPE  131      70.226 104.855  94.806  1.00  0.00           C
ATOM   9287  C2  POPE  131      71.746 105.176  94.766  1.00  0.00           C
ATOM   9289  O21 POPE  131      72.127 105.727  93.486  1.00  0.00           O
ATOM   9290  C21 POPE  131      72.076 104.946  92.406  1.00  0.00           C
ATOM   9291  O22 POPE  131      71.715 103.787  92.376  1.00  0.00           O
ATOM   9292  C22 POPE  131      72.506 105.757  91.186  1.00  0.00           C
ATOM   9295  C3  POPE  131      72.637 103.996  95.226  1.00  0.00           C
ATOM   9298  O31 POPE  131      74.006 104.276  94.866  1.00  0.00           O
ATOM   9299  C31 POPE  131      74.616 103.336  94.156  1.00  0.00           C
ATOM   9300  O32 POPE  131      74.277 102.156  94.076  1.00  0.00           O
ATOM   9301  C32 POPE  131      75.706 103.987  93.326  1.00  0.00           C
ATOM   9304  C23 POPE  131      71.836 105.266  89.886  1.00  0.00           C
ATOM   9307  C24 POPE  131      72.715 104.286  89.106  1.00  0.00           C
ATOM   9310  C25 POPE  131      72.026 103.635  87.886  1.00  0.00           C
ATOM   9313  C26 POPE  131      71.605 104.617  86.776  1.00  0.00           C
ATOM   9316  C27 POPE  131      72.796 105.366  86.146  1.00  0.00           C
ATOM   9319  C28 POPE  131      72.416 106.196  84.906  1.00  0.00           C
ATOM   9322  C29 POPE  131      73.586 106.986  84.376  1.00  0.00           C
ATOM   9324 0C21 POPE  131      73.517 107.976  83.466  1.00  0.00           C
ATOM   9326 1C21 POPE  131      72.267 108.466  82.776  1.00  0.00           C
ATOM   9329 2C21 POPE  131      72.486 108.756  81.276  1.00  0.00           C
ATOM   9332 3C21 POPE  131      71.216 109.316  80.626  1.00  0.00           C
ATOM   9335 4C21 POPE  131      71.366 109.736  79.156  1.00  0.00           C
ATOM   9338 5C21 POPE  131      70.146 110.566  78.706  1.00  0.00           C
ATOM   9341 6C21 POPE  131      70.226 111.056  77.256  1.00  0.00           C
ATOM   9344 7C21 POPE  131      69.046 111.977  76.916  1.00  0.00           C
ATOM   9347 8C21 POPE  131      69.076 112.537  75.496  1.00  0.00           C
ATOM   9351  C33 POPE  131      75.697 103.396  91.906  1.00  0.00           C
ATOM   9354  C34 POPE  131      76.586 104.166  90.936  1.00  0.00           C
ATOM   9357  C35 POPE  131      76.486 103.577  89.536  1.00  0.00           C
ATOM   9360  C36 POPE  131      77.197 104.376  88.446  1.00  0.00           C
ATOM   9363  C37 POPE  131      76.636 103.976  87.076  1.00  0.00           C
ATOM   9366  C38 POPE  131      77.426 104.525  85.886  1.00  0.00           C
ATOM   9369  C39 POPE  131      76.686 104.245  84.576  1.00  0.00           C
ATOM   9372 0C31 POPE  131      77.426 104.726  83.316  1.00  0.00           C
ATOM   9375 1C31 POPE  131      76.586 104.396  82.066  1.00  0.00           C
ATOM   9378 2C31 POPE  131      77.247 104.757  80.736  1.00  0.00           C
ATOM   9381 3C31 POPE  131      76.506 104.146  79.536  1.00  0.00           C
ATOM   9384 4C31 POPE  131      75.027 104.556  79.436  1.00  0.00           C
ATOM   9387 5C31 POPE  131      74.277 103.797  78.336  1.00  0.00           C
ATOM   9390 6C31 POPE  131      72.777 104.136  78.316  1.00  0.00           C
ATOM   9394  NH3 POPE  132     105.457 126.206  55.606  1.00  0.00           N
ATOM   9398  C12 POPE  132     103.976 126.407  55.376  1.00  0.00           C
ATOM   9401  C11 POPE  132     103.307 127.176  56.526  1.00  0.00           C
ATOM   9404  P   POPE  132     101.396 128.745  55.586  1.00  0.00           P
ATOM   9405  O13 POPE  132     102.486 129.736  55.456  1.00  0.00           O
ATOM   9406  O14 POPE  132     100.656 128.436  54.356  1.00  0.00           O
ATOM   9407  O11 POPE  132     100.366 129.296  56.646  1.00  0.00           O
ATOM   9408  O12 POPE  132     101.926 127.396  56.226  1.00  0.00           O
ATOM   9409  C1  POPE  132     100.546 129.286  58.056  1.00  0.00           C
ATOM   9412  C2  POPE  132      99.536 128.327  58.736  1.00  0.00           C
ATOM   9414  O21 POPE  132      99.466 128.646  60.146  1.00  0.00           O
ATOM   9415  C21 POPE  132      99.006 129.847  60.506  1.00  0.00           C
ATOM   9416  O22 POPE  132      99.557 130.577  61.306  1.00  0.00           O
ATOM   9417  C22 POPE  132      97.646 130.165  59.906  1.00  0.00           C
ATOM   9420  C3  POPE  132      99.936 126.846  58.516  1.00  0.00           C
ATOM   9423  O31 POPE  132      98.976 125.926  59.056  1.00  0.00           O
ATOM   9424  C31 POPE  132      99.146 125.226  60.186  1.00  0.00           C
ATOM   9425  O32 POPE  132      98.596 124.146  60.376  1.00  0.00           O
ATOM   9426  C32 POPE  132     100.027 125.855  61.266  1.00  0.00           C
ATOM   9429  C23 POPE  132      96.626 129.086  60.316  1.00  0.00           C
ATOM   9432  C24 POPE  132      95.226 129.296  59.746  1.00  0.00           C
ATOM   9435  C25 POPE  132      94.316 128.085  60.026  1.00  0.00           C
ATOM   9438  C26 POPE  132      94.137 127.746  61.506  1.00  0.00           C
ATOM   9441  C27 POPE  132      93.176 126.566  61.716  1.00  0.00           C
ATOM   9444  C28 POPE  132      92.996 126.236  63.206  1.00  0.00           C
ATOM   9447  C29 POPE  132      92.057 125.086  63.446  1.00  0.00           C
ATOM   9449 0C21 POPE  132      91.966 124.396  64.596  1.00  0.00           C
ATOM   9451 1C21 POPE  132      92.786 124.646  65.836  1.00  0.00           C
ATOM   9454 2C21 POPE  132      92.026 125.466  66.906  1.00  0.00           C
ATOM   9457 3C21 POPE  132      90.877 124.706  67.576  1.00  0.00           C
ATOM   9460 4C21 POPE  132      90.345 125.437  68.826  1.00  0.00           C
ATOM   9463 5C21 POPE  132      89.277 124.665  69.606  1.00  0.00           C
ATOM   9466 6C21 POPE  132      88.036 124.316  68.766  1.00  0.00           C
ATOM   9469 7C21 POPE  132      86.896 123.717  69.596  1.00  0.00           C
ATOM   9472 8C21 POPE  132      85.786 123.106  68.736  1.00  0.00           C
ATOM   9476  C33 POPE  132      99.197 126.465  62.426  1.00  0.00           C
ATOM   9479  C34 POPE  132     100.006 127.506  63.226  1.00  0.00           C
ATOM   9482  C35 POPE  132     100.686 126.967  64.496  1.00  0.00           C
ATOM   9485  C36 POPE  132     101.616 128.016  65.116  1.00  0.00           C
ATOM   9488  C37 POPE  132     101.877 127.836  66.616  1.00  0.00           C
ATOM   9491  C38 POPE  132     102.966 128.786  67.126  1.00  0.00           C
ATOM   9494  C39 POPE  132     103.016 128.865  68.656  1.00  0.00           C
ATOM   9497 0C31 POPE  132     104.216 129.665  69.166  1.00  0.00           C
ATOM   9500 1C31 POPE  132     104.277 129.855  70.696  1.00  0.00           C
ATOM   9503 2C31 POPE  132     103.036 130.557  71.276  1.00  0.00           C
ATOM   9506 3C31 POPE  132     103.057 130.667  72.816  1.00  0.00           C
ATOM   9509 4C31 POPE  132     101.665 130.407  73.406  1.00  0.00           C
ATOM   9512 5C31 POPE  132     101.576 130.487  74.936  1.00  0.00           C
ATOM   9515 6C31 POPE  132     101.626 131.917  75.466  1.00  0.00           C
ATOM   9519  NH3 POPE  133       8.606  55.366  99.496  1.00  0.00           N
ATOM   9523  C12 POPE  133       7.186  55.856  99.626  1.00  0.00           C
ATOM   9526  C11 POPE  133       6.126  54.726  99.666  1.00  0.00           C
ATOM   9529  P   POPE  133       6.756  52.906  97.866  1.00  0.00           P
ATOM   9530  O13 POPE  133       5.886  51.696  97.946  1.00  0.00           O
ATOM   9531  O14 POPE  133       8.016  52.916  98.646  1.00  0.00           O
ATOM   9532  O11 POPE  133       7.016  53.356  96.356  1.00  0.00           O
ATOM   9533  O12 POPE  133       5.916  54.136  98.386  1.00  0.00           O
ATOM   9534  C1  POPE  133       5.956  53.897  95.566  1.00  0.00           C
ATOM   9537  C2  POPE  133       6.406  54.466  94.166  1.00  0.00           C
ATOM   9539  O21 POPE  133       7.226  53.536  93.426  1.00  0.00           O
ATOM   9540  C21 POPE  133       6.546  52.577  92.856  1.00  0.00           C
ATOM   9541  O22 POPE  133       5.376  52.307  93.046  1.00  0.00           O
ATOM   9542  C22 POPE  133       7.456  51.836  91.866  1.00  0.00           C
ATOM   9545  C3  POPE  133       7.186  55.807  94.266  1.00  0.00           C
ATOM   9548  O31 POPE  133       7.786  56.236  93.026  1.00  0.00           O
ATOM   9549  C31 POPE  133       7.026  56.946  92.206  1.00  0.00           C
ATOM   9550  O32 POPE  133       5.846  57.216  92.386  1.00  0.00           O
ATOM   9551  C32 POPE  133       7.856  57.467  91.036  1.00  0.00           C
ATOM   9554  C23 POPE  133       7.006  51.996  90.396  1.00  0.00           C
ATOM   9557  C24 POPE  133       7.906  51.226  89.426  1.00  0.00           C
ATOM   9560  C25 POPE  133       7.386  51.257  87.986  1.00  0.00           C
ATOM   9563  C26 POPE  133       8.216  50.406  87.016  1.00  0.00           C
ATOM   9566  C27 POPE  133       7.546  50.276  85.646  1.00  0.00           C
ATOM   9569  C28 POPE  133       8.376  49.487  84.606  1.00  0.00           C
ATOM   9572  C29 POPE  133       8.456  48.006  84.916  1.00  0.00           C
ATOM   9574 0C21 POPE  133       7.946  46.996  84.186  1.00  0.00           C
ATOM   9576 1C21 POPE  133       7.176  47.096  82.896  1.00  0.00           C
ATOM   9579 2C21 POPE  133       5.706  46.686  83.106  1.00  0.00           C
ATOM   9582 3C21 POPE  133       4.836  46.956  81.866  1.00  0.00           C
ATOM   9585 4C21 POPE  133       3.365  46.576  82.086  1.00  0.00           C
ATOM   9588 5C21 POPE  133       3.085  45.077  81.926  1.00  0.00           C
ATOM   9591 6C21 POPE  133       1.695  44.666  82.456  1.00  0.00           C
ATOM   9594 7C21 POPE  133       1.335  43.206  82.156  1.00  0.00           C
ATOM   9597 8C21 POPE  133      -0.035  42.806  82.706  1.00  0.00           C
ATOM   9601  C33 POPE  133       7.966  56.436  89.896  1.00  0.00           C
ATOM   9604  C34 POPE  133       6.776  56.416  88.926  1.00  0.00           C
ATOM   9607  C35 POPE  133       7.216  55.826  87.566  1.00  0.00           C
ATOM   9610  C36 POPE  133       6.176  55.916  86.446  1.00  0.00           C
ATOM   9613  C37 POPE  133       5.106  54.807  86.496  1.00  0.00           C
ATOM   9616  C38 POPE  133       3.955  55.037  85.496  1.00  0.00           C
ATOM   9619  C39 POPE  133       4.406  55.217  84.026  1.00  0.00           C
ATOM   9622 0C31 POPE  133       4.886  53.926  83.366  1.00  0.00           C
ATOM   9625 1C31 POPE  133       5.706  54.166  82.096  1.00  0.00           C
ATOM   9628 2C31 POPE  133       6.036  52.876  81.336  1.00  0.00           C
ATOM   9631 3C31 POPE  133       4.946  52.467  80.336  1.00  0.00           C
ATOM   9634 4C31 POPE  133       5.056  50.996  79.906  1.00  0.00           C
ATOM   9637 5C31 POPE  133       4.035  50.625  78.826  1.00  0.00           C
ATOM   9640 6C31 POPE  133       4.045  49.126  78.486  1.00  0.00           C
ATOM   9644  NH3 POPE  134      14.386   3.576  98.086  1.00  0.00           N
ATOM   9648  C12 POPE  134      13.556   4.046  99.256  1.00  0.00           C
ATOM   9651  C11 POPE  134      12.846   5.386  98.986  1.00  0.00           C
ATOM   9654  P   POPE  134      10.486   6.416  98.576  1.00  0.00           P
ATOM   9655  O13 POPE  134       9.956   6.626  99.946  1.00  0.00           O
ATOM   9656  O14 POPE  134      11.206   7.556  97.936  1.00  0.00           O
ATOM   9657  O11 POPE  134       9.286   5.936  97.636  1.00  0.00           O
ATOM   9658  O12 POPE  134      11.496   5.176  98.586  1.00  0.00           O
ATOM   9659  C1  POPE  134       9.416   4.816  96.746  1.00  0.00           C
ATOM   9662  C2  POPE  134      10.246   5.186  95.466  1.00  0.00           C
ATOM   9664  O21 POPE  134       9.586   4.866  94.226  1.00  0.00           O
ATOM   9665  C21 POPE  134       9.566   3.566  93.906  1.00  0.00           C
ATOM   9666  O22 POPE  134       9.766   2.646  94.686  1.00  0.00           O
ATOM   9667  C22 POPE  134       9.366   3.406  92.416  1.00  0.00           C
ATOM   9670  C3  POPE  134      11.736   4.696  95.516  1.00  0.00           C
ATOM   9673  O31 POPE  134      12.606   5.766  95.096  1.00  0.00           O
ATOM   9674  C31 POPE  134      12.866   5.786  93.806  1.00  0.00           C
ATOM   9675  O32 POPE  134      12.766   4.836  93.046  1.00  0.00           O
ATOM   9676  C32 POPE  134      13.266   7.196  93.416  1.00  0.00           C
ATOM   9679  C23 POPE  134      10.446   2.456  91.846  1.00  0.00           C
ATOM   9682  C24 POPE  134      10.506   2.536  90.326  1.00  0.00           C
ATOM   9685  C25 POPE  134      11.506   1.566  89.696  1.00  0.00           C
ATOM   9688  C26 POPE  134      11.386   1.596  88.176  1.00  0.00           C
ATOM   9691  C27 POPE  134      12.436   0.725  87.456  1.00  0.00           C
ATOM   9694  C28 POPE  134      12.436   0.915  85.926  1.00  0.00           C
ATOM   9697  C29 POPE  134      11.086   0.645  85.326  1.00  0.00           C
ATOM   9699 0C21 POPE  134      10.506   1.336  84.326  1.00  0.00           C
ATOM   9701 1C21 POPE  134      11.116   2.466  83.546  1.00  0.00           C
ATOM   9704 2C21 POPE  134      11.026   2.276  82.016  1.00  0.00           C
ATOM   9707 3C21 POPE  134      11.746   1.025  81.486  1.00  0.00           C
ATOM   9710 4C21 POPE  134      10.816  -0.175  81.256  1.00  0.00           C
ATOM   9713 5C21 POPE  134      11.526  -1.335  80.546  1.00  0.00           C
ATOM   9716 6C21 POPE  134      10.566  -2.475  80.156  1.00  0.00           C
ATOM   9719 7C21 POPE  134      11.246  -3.565  79.316  1.00  0.00           C
ATOM   9722 8C21 POPE  134      10.306  -4.695  78.916  1.00  0.00           C
ATOM   9726  C33 POPE  134      13.386   7.346  91.886  1.00  0.00           C
ATOM   9729  C34 POPE  134      13.536   8.806  91.466  1.00  0.00           C
ATOM   9732  C35 POPE  134      13.916   8.956  89.996  1.00  0.00           C
ATOM   9735  C36 POPE  134      15.116   9.876  89.786  1.00  0.00           C
ATOM   9738  C37 POPE  134      16.446   9.266  90.246  1.00  0.00           C
ATOM   9741  C38 POPE  134      17.626  10.236  90.126  1.00  0.00           C
ATOM   9744  C39 POPE  134      17.946  10.606  88.666  1.00  0.00           C
ATOM   9747 0C31 POPE  134      19.446  10.536  88.366  1.00  0.00           C
ATOM   9750 1C31 POPE  134      19.746  10.706  86.866  1.00  0.00           C
ATOM   9753 2C31 POPE  134      21.206  10.446  86.486  1.00  0.00           C
ATOM   9756 3C31 POPE  134      22.177  11.386  87.206  1.00  0.00           C
ATOM   9759 4C31 POPE  134      23.566  11.436  86.546  1.00  0.00           C
ATOM   9762 5C31 POPE  134      24.416  12.556  87.136  1.00  0.00           C
ATOM   9765 6C31 POPE  134      25.666  12.876  86.326  1.00  0.00           C
ATOM   9769  NH3 POPE  135      39.826  59.436  58.316  1.00  0.00           N
ATOM   9773  C12 POPE  135      40.686  59.706  57.096  1.00  0.00           C
ATOM   9776  C11 POPE  135      40.787  58.466  56.196  1.00  0.00           C
ATOM   9779  P   POPE  135      42.836  56.936  56.776  1.00  0.00           P
ATOM   9780  O13 POPE  135      42.887  55.576  56.186  1.00  0.00           O
ATOM   9781  O14 POPE  135      43.596  58.006  56.096  1.00  0.00           O
ATOM   9782  O11 POPE  135      43.276  56.866  58.286  1.00  0.00           O
ATOM   9783  O12 POPE  135      41.316  57.366  56.916  1.00  0.00           O
ATOM   9784  C1  POPE  135      43.276  55.646  59.026  1.00  0.00           C
ATOM   9787  C2  POPE  135      42.306  55.686  60.226  1.00  0.00           C
ATOM   9789  O21 POPE  135      42.715  54.676  61.156  1.00  0.00           O
ATOM   9790  C21 POPE  135      42.326  54.846  62.406  1.00  0.00           C
ATOM   9791  O22 POPE  135      41.736  55.826  62.846  1.00  0.00           O
ATOM   9792  C22 POPE  135      42.756  53.596  63.176  1.00  0.00           C
ATOM   9795  C3  POPE  135      40.886  55.366  59.716  1.00  0.00           C
ATOM   9798  O31 POPE  135      39.876  55.266  60.746  1.00  0.00           O
ATOM   9799  C31 POPE  135      39.197  56.386  60.966  1.00  0.00           C
ATOM   9800  O32 POPE  135      39.476  57.467  60.466  1.00  0.00           O
ATOM   9801  C32 POPE  135      37.966  56.086  61.836  1.00  0.00           C
ATOM   9804  C23 POPE  135      43.086  53.827  64.666  1.00  0.00           C
ATOM   9807  C24 POPE  135      41.927  53.596  65.626  1.00  0.00           C
ATOM   9810  C25 POPE  135      42.396  53.697  67.086  1.00  0.00           C
ATOM   9813  C26 POPE  135      41.757  52.647  68.006  1.00  0.00           C
ATOM   9816  C27 POPE  135      42.166  52.836  69.466  1.00  0.00           C
ATOM   9819  C28 POPE  135      41.637  51.726  70.396  1.00  0.00           C
ATOM   9822  C29 POPE  135      41.956  52.057  71.826  1.00  0.00           C
ATOM   9824 0C21 POPE  135      41.086  52.216  72.836  1.00  0.00           C
ATOM   9826 1C21 POPE  135      39.586  52.047  72.766  1.00  0.00           C
ATOM   9829 2C21 POPE  135      38.836  53.356  72.486  1.00  0.00           C
ATOM   9832 3C21 POPE  135      37.396  53.307  73.016  1.00  0.00           C
ATOM   9835 4C21 POPE  135      36.566  54.536  72.626  1.00  0.00           C
ATOM   9838 5C21 POPE  135      35.496  54.277  71.546  1.00  0.00           C
ATOM   9841 6C21 POPE  135      36.076  53.687  70.256  1.00  0.00           C
ATOM   9844 7C21 POPE  135      35.116  53.796  69.056  1.00  0.00           C
ATOM   9847 8C21 POPE  135      35.646  53.106  67.796  1.00  0.00           C
ATOM   9851  C33 POPE  135      37.776  56.996  63.076  1.00  0.00           C
ATOM   9854  C34 POPE  135      38.706  56.647  64.246  1.00  0.00           C
ATOM   9857  C35 POPE  135      38.386  57.416  65.526  1.00  0.00           C
ATOM   9860  C36 POPE  135      39.326  57.086  66.696  1.00  0.00           C
ATOM   9863  C37 POPE  135      38.616  56.366  67.836  1.00  0.00           C
ATOM   9866  C38 POPE  135      39.546  55.966  68.996  1.00  0.00           C
ATOM   9869  C39 POPE  135      40.116  57.146  69.806  1.00  0.00           C
ATOM   9872 0C31 POPE  135      40.006  56.875  71.316  1.00  0.00           C
ATOM   9875 1C31 POPE  135      40.426  58.046  72.216  1.00  0.00           C
ATOM   9878 2C31 POPE  135      40.306  57.736  73.716  1.00  0.00           C
ATOM   9881 3C31 POPE  135      38.876  57.366  74.146  1.00  0.00           C
ATOM   9884 4C31 POPE  135      38.716  57.066  75.636  1.00  0.00           C
ATOM   9887 5C31 POPE  135      38.017  58.186  76.406  1.00  0.00           C
ATOM   9890 6C31 POPE  135      37.656  57.756  77.826  1.00  0.00           C
ATOM   9894  NH3 POPE  136      56.066  23.916  53.206  1.00  0.00           N
ATOM   9898  C12 POPE  136      55.826  22.926  52.086  1.00  0.00           C
ATOM   9901  C11 POPE  136      57.026  22.826  51.106  1.00  0.00           C
ATOM   9904  P   POPE  136      58.906  21.036  51.516  1.00  0.00           P
ATOM   9905  O13 POPE  136      59.266  20.916  50.086  1.00  0.00           O
ATOM   9906  O14 POPE  136      58.027  19.996  52.096  1.00  0.00           O
ATOM   9907  O11 POPE  136      60.256  21.076  52.376  1.00  0.00           O
ATOM   9908  O12 POPE  136      58.226  22.446  51.786  1.00  0.00           O
ATOM   9909  C1  POPE  136      60.656  22.206  53.166  1.00  0.00           C
ATOM   9912  C2  POPE  136      60.086  22.236  54.636  1.00  0.00           C
ATOM   9914  O21 POPE  136      61.116  22.127  55.646  1.00  0.00           O
ATOM   9915  C21 POPE  136      61.577  20.926  55.926  1.00  0.00           C
ATOM   9916  O22 POPE  136      61.436  19.926  55.246  1.00  0.00           O
ATOM   9917  C22 POPE  136      62.396  20.956  57.226  1.00  0.00           C
ATOM   9920  C3  POPE  136      58.877  21.256  54.876  1.00  0.00           C
ATOM   9923  O31 POPE  136      58.526  21.176  56.266  1.00  0.00           O
ATOM   9924  C31 POPE  136      57.785  22.176  56.716  1.00  0.00           C
ATOM   9925  O32 POPE  136      57.307  23.066  56.036  1.00  0.00           O
ATOM   9926  C32 POPE  136      57.706  22.106  58.246  1.00  0.00           C
ATOM   9929  C23 POPE  136      62.206  19.656  58.046  1.00  0.00           C
ATOM   9932  C24 POPE  136      62.846  19.686  59.446  1.00  0.00           C
ATOM   9935  C25 POPE  136      62.197  20.667  60.446  1.00  0.00           C
ATOM   9938  C26 POPE  136      61.987  20.046  61.846  1.00  0.00           C
ATOM   9941  C27 POPE  136      61.656  21.106  62.906  1.00  0.00           C
ATOM   9944  C28 POPE  136      61.826  20.596  64.356  1.00  0.00           C
ATOM   9947  C29 POPE  136      60.726  19.676  64.816  1.00  0.00           C
ATOM   9949 0C21 POPE  136      60.597  19.216  66.076  1.00  0.00           C
ATOM   9951 1C21 POPE  136      61.566  19.456  67.206  1.00  0.00           C
ATOM   9954 2C21 POPE  136      61.976  18.146  67.886  1.00  0.00           C
ATOM   9957 3C21 POPE  136      63.177  18.296  68.826  1.00  0.00           C
ATOM   9960 4C21 POPE  136      63.447  17.056  69.686  1.00  0.00           C
ATOM   9963 5C21 POPE  136      63.616  15.766  68.866  1.00  0.00           C
ATOM   9966 6C21 POPE  136      63.866  14.526  69.726  1.00  0.00           C
ATOM   9969 7C21 POPE  136      63.806  13.226  68.926  1.00  0.00           C
ATOM   9972 8C21 POPE  136      63.936  11.976  69.796  1.00  0.00           C
ATOM   9976  C33 POPE  136      58.636  21.046  58.906  1.00  0.00           C
ATOM   9979  C34 POPE  136      58.097  19.606  58.896  1.00  0.00           C
ATOM   9982  C35 POPE  136      56.866  19.396  59.786  1.00  0.00           C
ATOM   9985  C36 POPE  136      57.216  18.976  61.226  1.00  0.00           C
ATOM   9988  C37 POPE  136      56.036  19.176  62.196  1.00  0.00           C
ATOM   9991  C38 POPE  136      56.346  18.696  63.616  1.00  0.00           C
ATOM   9994  C39 POPE  136      55.546  19.456  64.686  1.00  0.00           C
ATOM   9997 0C31 POPE  136      55.906  18.946  66.076  1.00  0.00           C
ATOM  10000 1C31 POPE  136      55.096  19.586  67.216  1.00  0.00           C
ATOM  10003 2C31 POPE  136      55.807  19.326  68.556  1.00  0.00           C
ATOM  10006 3C31 POPE  136      54.896  19.326  69.796  1.00  0.00           C
ATOM  10009 4C31 POPE  136      54.136  20.636  70.046  1.00  0.00           C
ATOM  10012 5C31 POPE  136      53.596  20.686  71.486  1.00  0.00           C
ATOM  10015 6C31 POPE  136      52.616  21.836  71.746  1.00  0.00           C
ATOM  10019  NH3 POPE  137       8.176  59.967  59.786  1.00  0.00           N
ATOM  10023  C12 POPE  137       7.106  59.277  58.976  1.00  0.00           C
ATOM  10026  C11 POPE  137       7.706  58.116  58.166  1.00  0.00           C
ATOM  10029  P   POPE  137       5.886  56.287  57.916  1.00  0.00           P
ATOM  10030  O13 POPE  137       5.246  55.476  56.836  1.00  0.00           O
ATOM  10031  O14 POPE  137       6.676  55.495  58.876  1.00  0.00           O
ATOM  10032  O11 POPE  137       4.766  57.047  58.686  1.00  0.00           O
ATOM  10033  O12 POPE  137       6.736  57.476  57.336  1.00  0.00           O
ATOM  10034  C1  POPE  137       3.485  56.476  58.906  1.00  0.00           C
ATOM  10037  C2  POPE  137       3.425  55.746  60.276  1.00  0.00           C
ATOM  10039  O21 POPE  137       4.166  54.516  60.186  1.00  0.00           O
ATOM  10040  C21 POPE  137       4.706  53.916  61.266  1.00  0.00           C
ATOM  10041  O22 POPE  137       5.316  52.855  61.156  1.00  0.00           O
ATOM  10042  C22 POPE  137       4.536  54.646  62.606  1.00  0.00           C
ATOM  10045  C3  POPE  137       1.955  55.476  60.666  1.00  0.00           C
ATOM  10048  O31 POPE  137       1.675  56.106  61.926  1.00  0.00           O
ATOM  10049  C31 POPE  137       0.455  56.576  62.096  1.00  0.00           C
ATOM  10050  O32 POPE  137      -0.495  56.376  61.356  1.00  0.00           O
ATOM  10051  C32 POPE  137       0.465  57.316  63.436  1.00  0.00           C
ATOM  10054  C23 POPE  137       4.906  53.787  63.836  1.00  0.00           C
ATOM  10057  C24 POPE  137       4.386  54.417  65.146  1.00  0.00           C
ATOM  10060  C25 POPE  137       4.696  53.577  66.396  1.00  0.00           C
ATOM  10063  C26 POPE  137       3.825  53.967  67.606  1.00  0.00           C
ATOM  10066  C27 POPE  137       3.795  52.855  68.666  1.00  0.00           C
ATOM  10069  C28 POPE  137       2.885  53.125  69.876  1.00  0.00           C
ATOM  10072  C29 POPE  137       1.465  53.466  69.516  1.00  0.00           C
ATOM  10074 0C21 POPE  137       0.585  54.126  70.296  1.00  0.00           C
ATOM  10076 1C21 POPE  137       0.845  54.566  71.716  1.00  0.00           C
ATOM  10079 2C21 POPE  137      -0.405  54.396  72.606  1.00  0.00           C
ATOM  10082 3C21 POPE  137      -0.935  52.956  72.676  1.00  0.00           C
ATOM  10085 4C21 POPE  137      -1.985  52.736  73.776  1.00  0.00           C
ATOM  10088 5C21 POPE  137      -3.135  53.746  73.726  1.00  0.00           C
ATOM  10091 6C21 POPE  137      -4.285  53.396  74.676  1.00  0.00           C
ATOM  10094 7C21 POPE  137      -5.325  54.506  74.766  1.00  0.00           C
ATOM  10097 8C21 POPE  137      -6.695  53.996  75.206  1.00  0.00           C
ATOM  10101  C33 POPE  137      -0.945  57.577  64.006  1.00  0.00           C
ATOM  10104  C34 POPE  137      -0.915  58.297  65.366  1.00  0.00           C
ATOM  10107  C35 POPE  137      -0.415  57.416  66.516  1.00  0.00           C
ATOM  10110  C36 POPE  137      -0.175  58.216  67.806  1.00  0.00           C
ATOM  10113  C37 POPE  137       0.315  57.336  68.956  1.00  0.00           C
ATOM  10116  C38 POPE  137       0.675  58.136  70.216  1.00  0.00           C
ATOM  10119  C39 POPE  137      -0.515  58.266  71.156  1.00  0.00           C
ATOM  10122 0C31 POPE  137      -0.135  58.827  72.526  1.00  0.00           C
ATOM  10125 1C31 POPE  137      -1.265  58.697  73.556  1.00  0.00           C
ATOM  10128 2C31 POPE  137      -0.925  59.396  74.876  1.00  0.00           C
ATOM  10131 3C31 POPE  137      -1.745  58.866  76.066  1.00  0.00           C
ATOM  10134 4C31 POPE  137      -1.195  57.526  76.576  1.00  0.00           C
ATOM  10137 5C31 POPE  137      -1.795  57.096  77.916  1.00  0.00           C
ATOM  10140 6C31 POPE  137      -0.895  56.106  78.666  1.00  0.00           C
ATOM  10144  NH3 POPE  138      25.716  97.266  56.196  1.00  0.00           N
ATOM  10148  C12 POPE  138      25.607  96.535  57.506  1.00  0.00           C
ATOM  10151  C11 POPE  138      26.836  95.635  57.716  1.00  0.00           C
ATOM  10154  P   POPE  138      28.956  96.946  56.876  1.00  0.00           P
ATOM  10155  O13 POPE  138      29.126  95.896  55.846  1.00  0.00           O
ATOM  10156  O14 POPE  138      28.356  98.236  56.456  1.00  0.00           O
ATOM  10157  O11 POPE  138      30.326  97.117  57.666  1.00  0.00           O
ATOM  10158  O12 POPE  138      28.006  96.396  58.006  1.00  0.00           O
ATOM  10159  C1  POPE  138      30.546  96.666  59.006  1.00  0.00           C
ATOM  10162  C2  POPE  138      30.666  97.836  60.016  1.00  0.00           C
ATOM  10164  O21 POPE  138      30.516  97.257  61.326  1.00  0.00           O
ATOM  10165  C21 POPE  138      31.636  97.066  62.016  1.00  0.00           C
ATOM  10166  O22 POPE  138      32.736  97.495  61.716  1.00  0.00           O
ATOM  10167  C22 POPE  138      31.336  96.315  63.306  1.00  0.00           C
ATOM  10170  C3  POPE  138      29.576  98.907  59.826  1.00  0.00           C
ATOM  10173  O31 POPE  138      29.846  99.977  60.736  1.00  0.00           O
ATOM  10174  C31 POPE  138      29.106 100.076  61.816  1.00  0.00           C
ATOM  10175  O32 POPE  138      28.166  99.376  62.126  1.00  0.00           O
ATOM  10176  C32 POPE  138      29.666 101.236  62.616  1.00  0.00           C
ATOM  10179  C23 POPE  138      31.316  97.266  64.526  1.00  0.00           C
ATOM  10182  C24 POPE  138      30.976  96.547  65.836  1.00  0.00           C
ATOM  10185  C25 POPE  138      31.316  97.385  67.076  1.00  0.00           C
ATOM  10188  C26 POPE  138      30.876  96.697  68.366  1.00  0.00           C
ATOM  10191  C27 POPE  138      31.416  97.376  69.636  1.00  0.00           C
ATOM  10194  C28 POPE  138      30.886  96.756  70.946  1.00  0.00           C
ATOM  10197  C29 POPE  138      31.056  95.266  70.986  1.00  0.00           C
ATOM  10199 0C21 POPE  138      31.846  94.547  71.806  1.00  0.00           C
ATOM  10201 1C21 POPE  138      32.776  95.096  72.856  1.00  0.00           C
ATOM  10204 2C21 POPE  138      32.057  95.307  74.196  1.00  0.00           C
ATOM  10207 3C21 POPE  138      33.006  95.757  75.316  1.00  0.00           C
ATOM  10210 4C21 POPE  138      32.336  95.766  76.696  1.00  0.00           C
ATOM  10213 5C21 POPE  138      31.096  96.666  76.776  1.00  0.00           C
ATOM  10216 6C21 POPE  138      30.506  96.756  78.196  1.00  0.00           C
ATOM  10219 7C21 POPE  138      29.376  97.785  78.276  1.00  0.00           C
ATOM  10222 8C21 POPE  138      28.736  97.866  79.666  1.00  0.00           C
ATOM  10226  C33 POPE  138      28.946 101.465  63.956  1.00  0.00           C
ATOM  10229  C34 POPE  138      29.436 100.635  65.146  1.00  0.00           C
ATOM  10232  C35 POPE  138      28.736 101.096  66.436  1.00  0.00           C
ATOM  10235  C36 POPE  138      29.206 100.466  67.736  1.00  0.00           C
ATOM  10238  C37 POPE  138      28.486 101.116  68.926  1.00  0.00           C
ATOM  10241  C38 POPE  138      29.036 100.676  70.286  1.00  0.00           C
ATOM  10244  C39 POPE  138      30.366 101.346  70.626  1.00  0.00           C
ATOM  10247 0C31 POPE  138      31.026 100.686  71.846  1.00  0.00           C
ATOM  10250 1C31 POPE  138      32.316 101.367  72.296  1.00  0.00           C
ATOM  10253 2C31 POPE  138      32.976 100.546  73.406  1.00  0.00           C
ATOM  10256 3C31 POPE  138      33.906 101.356  74.316  1.00  0.00           C
ATOM  10259 4C31 POPE  138      34.496 100.526  75.466  1.00  0.00           C
ATOM  10262 5C31 POPE  138      33.426  99.827  76.316  1.00  0.00           C
ATOM  10265 6C31 POPE  138      33.976  99.127  77.566  1.00  0.00           C
ATOM  10269  NH3 POPE  139      12.076  97.296  57.226  1.00  0.00           N
ATOM  10273  C12 POPE  139      12.476  97.337  58.666  1.00  0.00           C
ATOM  10276  C11 POPE  139      11.936  96.096  59.396  1.00  0.00           C
ATOM  10279  P   POPE  139      11.386  93.696  58.516  1.00  0.00           P
ATOM  10280  O13 POPE  139      10.346  94.187  57.586  1.00  0.00           O
ATOM  10281  O14 POPE  139      12.166  92.516  58.076  1.00  0.00           O
ATOM  10282  O11 POPE  139      10.746  93.446  59.936  1.00  0.00           O
ATOM  10283  O12 POPE  139      12.376  94.907  58.756  1.00  0.00           O
ATOM  10284  C1  POPE  139       9.406  92.947  60.096  1.00  0.00           C
ATOM  10287  C2  POPE  139       9.016  92.866  61.616  1.00  0.00           C
ATOM  10289  O21 POPE  139      10.086  92.337  62.406  1.00  0.00           O
ATOM  10290  C21 POPE  139      10.446  91.096  62.166  1.00  0.00           C
ATOM  10291  O22 POPE  139       9.856  90.257  61.516  1.00  0.00           O
ATOM  10292  C22 POPE  139      11.776  90.836  62.856  1.00  0.00           C
ATOM  10295  C3  POPE  139       7.646  92.206  61.926  1.00  0.00           C
ATOM  10298  O31 POPE  139       7.156  92.617  63.226  1.00  0.00           O
ATOM  10299  C31 POPE  139       6.936  91.706  64.166  1.00  0.00           C
ATOM  10300  O32 POPE  139       7.236  90.526  64.126  1.00  0.00           O
ATOM  10301  C32 POPE  139       6.096  92.316  65.286  1.00  0.00           C
ATOM  10304  C23 POPE  139      11.586  90.215  64.256  1.00  0.00           C
ATOM  10307  C24 POPE  139      12.756  89.286  64.616  1.00  0.00           C
ATOM  10310  C25 POPE  139      13.396  89.547  65.976  1.00  0.00           C
ATOM  10313  C26 POPE  139      12.426  89.346  67.146  1.00  0.00           C
ATOM  10316  C27 POPE  139      13.106  89.605  68.496  1.00  0.00           C
ATOM  10319  C28 POPE  139      12.106  89.676  69.656  1.00  0.00           C
ATOM  10322  C29 POPE  139      12.556  90.635  70.726  1.00  0.00           C
ATOM  10324 0C21 POPE  139      13.076  90.307  71.916  1.00  0.00           C
ATOM  10326 1C21 POPE  139      13.296  88.896  72.396  1.00  0.00           C
ATOM  10329 2C21 POPE  139      13.426  88.797  73.916  1.00  0.00           C
ATOM  10332 3C21 POPE  139      14.666  89.516  74.476  1.00  0.00           C
ATOM  10335 4C21 POPE  139      15.456  88.626  75.436  1.00  0.00           C
ATOM  10338 5C21 POPE  139      16.446  89.407  76.306  1.00  0.00           C
ATOM  10341 6C21 POPE  139      17.366  88.466  77.116  1.00  0.00           C
ATOM  10344 7C21 POPE  139      18.006  89.146  78.326  1.00  0.00           C
ATOM  10347 8C21 POPE  139      19.096  88.316  79.016  1.00  0.00           C
ATOM  10351  C33 POPE  139       6.916  92.925  66.446  1.00  0.00           C
ATOM  10354  C34 POPE  139       6.056  93.186  67.676  1.00  0.00           C
ATOM  10357  C35 POPE  139       6.636  94.296  68.566  1.00  0.00           C
ATOM  10360  C36 POPE  139       5.956  94.396  69.936  1.00  0.00           C
ATOM  10363  C37 POPE  139       6.236  95.727  70.646  1.00  0.00           C
ATOM  10366  C38 POPE  139       6.246  95.596  72.176  1.00  0.00           C
ATOM  10369  C39 POPE  139       6.466  96.926  72.916  1.00  0.00           C
ATOM  10372 0C31 POPE  139       5.226  97.836  72.916  1.00  0.00           C
ATOM  10375 1C31 POPE  139       5.346  99.057  73.836  1.00  0.00           C
ATOM  10378 2C31 POPE  139       4.106  99.956  73.736  1.00  0.00           C
ATOM  10381 3C31 POPE  139       3.905 100.876  74.946  1.00  0.00           C
ATOM  10384 4C31 POPE  139       5.086 101.806  75.246  1.00  0.00           C
ATOM  10387 5C31 POPE  139       4.766 102.797  76.376  1.00  0.00           C
ATOM  10390 6C31 POPE  139       5.926 103.745  76.696  1.00  0.00           C
ATOM  10394  NH3 POPE  140      17.066  25.316  96.776  1.00  0.00           N
ATOM  10398  C12 POPE  140      16.176  26.467  97.166  1.00  0.00           C
ATOM  10401  C11 POPE  140      15.206  26.056  98.296  1.00  0.00           C
ATOM  10404  P   POPE  140      14.026  23.736  98.006  1.00  0.00           P
ATOM  10405  O13 POPE  140      14.506  23.436  99.376  1.00  0.00           O
ATOM  10406  O14 POPE  140      12.746  23.166  97.566  1.00  0.00           O
ATOM  10407  O11 POPE  140      15.176  23.336  96.996  1.00  0.00           O
ATOM  10408  O12 POPE  140      14.086  25.296  97.796  1.00  0.00           O
ATOM  10409  C1  POPE  140      14.876  23.076  95.626  1.00  0.00           C
ATOM  10412  C2  POPE  140      15.756  21.896  95.136  1.00  0.00           C
ATOM  10414  O21 POPE  140      15.656  21.806  93.706  1.00  0.00           O
ATOM  10415  C21 POPE  140      16.276  22.787  93.056  1.00  0.00           C
ATOM  10416  O22 POPE  140      16.936  23.686  93.566  1.00  0.00           O
ATOM  10417  C22 POPE  140      15.946  22.626  91.566  1.00  0.00           C
ATOM  10420  C3  POPE  140      15.276  20.576  95.786  1.00  0.00           C
ATOM  10423  O31 POPE  140      15.976  19.426  95.276  1.00  0.00           O
ATOM  10424  C31 POPE  140      15.306  18.486  94.566  1.00  0.00           C
ATOM  10425  O32 POPE  140      15.526  17.296  94.716  1.00  0.00           O
ATOM  10426  C32 POPE  140      14.406  19.026  93.456  1.00  0.00           C
ATOM  10429  C23 POPE  140      16.406  21.276  90.986  1.00  0.00           C
ATOM  10432  C24 POPE  140      15.816  20.966  89.606  1.00  0.00           C
ATOM  10435  C25 POPE  140      16.416  19.676  89.026  1.00  0.00           C
ATOM  10438  C26 POPE  140      16.056  19.456  87.556  1.00  0.00           C
ATOM  10441  C27 POPE  140      16.696  18.176  87.016  1.00  0.00           C
ATOM  10444  C28 POPE  140      16.166  17.716  85.646  1.00  0.00           C
ATOM  10447  C29 POPE  140      16.526  18.696  84.556  1.00  0.00           C
ATOM  10449 0C21 POPE  140      17.436  18.516  83.586  1.00  0.00           C
ATOM  10451 1C21 POPE  140      18.306  17.306  83.356  1.00  0.00           C
ATOM  10454 2C21 POPE  140      18.446  16.906  81.876  1.00  0.00           C
ATOM  10457 3C21 POPE  140      19.136  17.976  81.026  1.00  0.00           C
ATOM  10460 4C21 POPE  140      19.636  17.466  79.666  1.00  0.00           C
ATOM  10463 5C21 POPE  140      20.426  18.516  78.876  1.00  0.00           C
ATOM  10466 6C21 POPE  140      21.766  18.906  79.536  1.00  0.00           C
ATOM  10469 7C21 POPE  140      22.517  20.006  78.776  1.00  0.00           C
ATOM  10472 8C21 POPE  140      23.756  20.506  79.526  1.00  0.00           C
ATOM  10476  C33 POPE  140      13.176  18.126  93.186  1.00  0.00           C
ATOM  10479  C34 POPE  140      12.396  18.596  91.956  1.00  0.00           C
ATOM  10482  C35 POPE  140      11.886  17.446  91.086  1.00  0.00           C
ATOM  10485  C36 POPE  140      11.196  17.896  89.786  1.00  0.00           C
ATOM  10488  C37 POPE  140      10.726  16.716  88.936  1.00  0.00           C
ATOM  10491  C38 POPE  140      10.156  17.136  87.576  1.00  0.00           C
ATOM  10494  C39 POPE  140      11.216  17.316  86.496  1.00  0.00           C
ATOM  10497 0C31 POPE  140      10.606  17.486  85.106  1.00  0.00           C
ATOM  10500 1C31 POPE  140      11.596  17.126  83.996  1.00  0.00           C
ATOM  10503 2C31 POPE  140      10.886  16.936  82.656  1.00  0.00           C
ATOM  10506 3C31 POPE  140      11.846  16.526  81.546  1.00  0.00           C
ATOM  10509 4C31 POPE  140      11.106  16.296  80.226  1.00  0.00           C
ATOM  10512 5C31 POPE  140      12.056  15.866  79.116  1.00  0.00           C
ATOM  10515 6C31 POPE  140      11.326  15.786  77.786  1.00  0.00           C
ATOM  10519  NH3 POPE  141     109.767   0.985  99.146  1.00  0.00           N
ATOM  10523  C12 POPE  141     109.347   2.086 100.066  1.00  0.00           C
ATOM  10526  C11 POPE  141     110.256   3.316  99.936  1.00  0.00           C
ATOM  10529  P   POPE  141     110.916   5.296  98.396  1.00  0.00           P
ATOM  10530  O13 POPE  141     110.516   6.376  99.326  1.00  0.00           O
ATOM  10531  O14 POPE  141     112.346   4.926  98.536  1.00  0.00           O
ATOM  10532  O11 POPE  141     110.566   5.686  96.926  1.00  0.00           O
ATOM  10533  O12 POPE  141     110.065   3.986  98.686  1.00  0.00           O
ATOM  10534  C1  POPE  141     110.366   4.736  95.886  1.00  0.00           C
ATOM  10537  C2  POPE  141     111.266   5.096  94.686  1.00  0.00           C
ATOM  10539  O21 POPE  141     110.926   4.316  93.516  1.00  0.00           O
ATOM  10540  C21 POPE  141     111.616   3.236  93.226  1.00  0.00           C
ATOM  10541  O22 POPE  141     112.425   2.646  93.906  1.00  0.00           O
ATOM  10542  C22 POPE  141     111.256   2.796  91.796  1.00  0.00           C
ATOM  10545  C3  POPE  141     112.766   5.146  95.076  1.00  0.00           C
ATOM  10548  O31 POPE  141     113.566   5.536  93.946  1.00  0.00           O
ATOM  10549  C31 POPE  141     114.855   5.606  94.206  1.00  0.00           C
ATOM  10550  O32 POPE  141     115.396   5.196  95.226  1.00  0.00           O
ATOM  10551  C32 POPE  141     115.536   6.246  92.986  1.00  0.00           C
ATOM  10554  C23 POPE  141     111.686   1.326  91.596  1.00  0.00           C
ATOM  10557  C24 POPE  141     111.665   0.825  90.146  1.00  0.00           C
ATOM  10560  C25 POPE  141     110.296   0.325  89.676  1.00  0.00           C
ATOM  10563  C26 POPE  141     110.426  -0.495  88.396  1.00  0.00           C
ATOM  10566  C27 POPE  141     109.146  -1.215  87.936  1.00  0.00           C
ATOM  10569  C28 POPE  141     109.226  -1.755  86.486  1.00  0.00           C
ATOM  10572  C29 POPE  141     110.566  -2.325  86.096  1.00  0.00           C
ATOM  10574 0C21 POPE  141     110.865  -3.605  85.806  1.00  0.00           C
ATOM  10576 1C21 POPE  141     109.925  -4.785  85.816  1.00  0.00           C
ATOM  10579 2C21 POPE  141     109.417  -5.165  84.406  1.00  0.00           C
ATOM  10582 3C21 POPE  141     110.546  -5.465  83.416  1.00  0.00           C
ATOM  10585 4C21 POPE  141     110.065  -6.045  82.076  1.00  0.00           C
ATOM  10588 5C21 POPE  141     111.256  -6.405  81.176  1.00  0.00           C
ATOM  10591 6C21 POPE  141     110.886  -7.205  79.916  1.00  0.00           C
ATOM  10594 7C21 POPE  141     112.136  -7.795  79.256  1.00  0.00           C
ATOM  10597 8C21 POPE  141     111.826  -8.645  78.016  1.00  0.00           C
ATOM  10601  C33 POPE  141     117.046   5.966  92.886  1.00  0.00           C
ATOM  10604  C34 POPE  141     117.766   6.816  91.826  1.00  0.00           C
ATOM  10607  C35 POPE  141     118.365   5.966  90.696  1.00  0.00           C
ATOM  10610  C36 POPE  141     118.906   6.826  89.546  1.00  0.00           C
ATOM  10613  C37 POPE  141     119.086   6.036  88.256  1.00  0.00           C
ATOM  10616  C38 POPE  141     119.296   6.936  87.036  1.00  0.00           C
ATOM  10619  C39 POPE  141     118.885   6.256  85.726  1.00  0.00           C
ATOM  10622 0C31 POPE  141     118.787   7.246  84.566  1.00  0.00           C
ATOM  10625 1C31 POPE  141     118.085   6.636  83.346  1.00  0.00           C
ATOM  10628 2C31 POPE  141     117.896   7.646  82.216  1.00  0.00           C
ATOM  10631 3C31 POPE  141     117.036   7.106  81.066  1.00  0.00           C
ATOM  10634 4C31 POPE  141     117.425   5.696  80.616  1.00  0.00           C
ATOM  10637 5C31 POPE  141     116.917   5.376  79.216  1.00  0.00           C
ATOM  10640 6C31 POPE  141     117.255   3.966  78.746  1.00  0.00           C
ATOM  10644  NH3 POPE  142      97.355  99.967 101.916  1.00  0.00           N
ATOM  10648  C12 POPE  142      98.826  99.855 102.236  1.00  0.00           C
ATOM  10651  C11 POPE  142      99.197 100.706 103.476  1.00  0.00           C
ATOM  10654  P   POPE  142      98.216 103.126 103.066  1.00  0.00           P
ATOM  10655  O13 POPE  142      96.996 102.355 103.396  1.00  0.00           O
ATOM  10656  O14 POPE  142      98.496 104.376 103.826  1.00  0.00           O
ATOM  10657  O11 POPE  142      98.176 103.426 101.526  1.00  0.00           O
ATOM  10658  O12 POPE  142      99.417 102.096 103.166  1.00  0.00           O
ATOM  10659  C1  POPE  142      99.447 103.727 100.926  1.00  0.00           C
ATOM  10662  C2  POPE  142      99.256 104.267  99.496  1.00  0.00           C
ATOM  10664  O21 POPE  142      99.086 103.227  98.526  1.00  0.00           O
ATOM  10665  C21 POPE  142     100.135 102.495  98.196  1.00  0.00           C
ATOM  10666  O22 POPE  142     101.256 102.547  98.666  1.00  0.00           O
ATOM  10667  C22 POPE  142      99.746 101.557  97.046  1.00  0.00           C
ATOM  10670  C3  POPE  142     100.376 105.297  99.156  1.00  0.00           C
ATOM  10673  O31 POPE  142     100.366 105.577  97.756  1.00  0.00           O
ATOM  10674  C31 POPE  142     101.277 106.437  97.356  1.00  0.00           C
ATOM  10675  O32 POPE  142     101.926 107.196  98.066  1.00  0.00           O
ATOM  10676  C32 POPE  142     101.366 106.315  95.836  1.00  0.00           C
ATOM  10679  C23 POPE  142      99.925 102.187  95.646  1.00  0.00           C
ATOM  10682  C24 POPE  142      99.855 101.116  94.546  1.00  0.00           C
ATOM  10685  C25 POPE  142      99.855 101.687  93.126  1.00  0.00           C
ATOM  10688  C26 POPE  142     100.107 100.587  92.076  1.00  0.00           C
ATOM  10691  C27 POPE  142     100.247 101.105  90.636  1.00  0.00           C
ATOM  10694  C28 POPE  142     100.616  99.967  89.656  1.00  0.00           C
ATOM  10697  C29 POPE  142     100.896 100.517  88.276  1.00  0.00           C
ATOM  10699 0C21 POPE  142     101.196  99.806  87.176  1.00  0.00           C
ATOM  10701 1C21 POPE  142     101.287  98.306  87.046  1.00  0.00           C
ATOM  10704 2C21 POPE  142     102.736  97.785  86.946  1.00  0.00           C
ATOM  10707 3C21 POPE  142     103.576  98.486  85.866  1.00  0.00           C
ATOM  10710 4C21 POPE  142     104.946  97.826  85.646  1.00  0.00           C
ATOM  10713 5C21 POPE  142     105.816  98.605  84.656  1.00  0.00           C
ATOM  10716 6C21 POPE  142     107.066  97.836  84.206  1.00  0.00           C
ATOM  10719 7C21 POPE  142     107.856  98.587  83.126  1.00  0.00           C
ATOM  10722 8C21 POPE  142     109.006  97.766  82.526  1.00  0.00           C
ATOM  10726  C33 POPE  142     101.066 107.646  95.126  1.00  0.00           C
ATOM  10729  C34 POPE  142     101.486 107.586  93.666  1.00  0.00           C
ATOM  10732  C35 POPE  142     100.725 106.557  92.816  1.00  0.00           C
ATOM  10735  C36 POPE  142     101.005 106.806  91.336  1.00  0.00           C
ATOM  10738  C37 POPE  142     100.116 106.007  90.376  1.00  0.00           C
ATOM  10741  C38 POPE  142     100.126 106.596  88.956  1.00  0.00           C
ATOM  10744  C39 POPE  142     101.536 106.946  88.456  1.00  0.00           C
ATOM  10747 0C31 POPE  142     101.576 107.226  86.956  1.00  0.00           C
ATOM  10750 1C31 POPE  142     102.966 107.667  86.486  1.00  0.00           C
ATOM  10753 2C31 POPE  142     103.256 107.257  85.036  1.00  0.00           C
ATOM  10756 3C31 POPE  142     102.215 107.776  84.036  1.00  0.00           C
ATOM  10759 4C31 POPE  142     102.495 107.257  82.616  1.00  0.00           C
ATOM  10762 5C31 POPE  142     101.466 107.746  81.586  1.00  0.00           C
ATOM  10765 6C31 POPE  142     101.735 107.187  80.196  1.00  0.00           C
ATOM  10769  NH3 POPE  143      14.676  61.376  58.716  1.00  0.00           N
ATOM  10773  C12 POPE  143      13.686  60.746  57.796  1.00  0.00           C
ATOM  10776  C11 POPE  143      13.796  59.226  57.876  1.00  0.00           C
ATOM  10779  P   POPE  143      11.406  58.256  58.306  1.00  0.00           P
ATOM  10780  O13 POPE  143      10.696  57.076  57.766  1.00  0.00           O
ATOM  10781  O14 POPE  143      10.606  59.426  58.726  1.00  0.00           O
ATOM  10782  O11 POPE  143      12.136  57.756  59.606  1.00  0.00           O
ATOM  10783  O12 POPE  143      12.596  58.656  57.366  1.00  0.00           O
ATOM  10784  C1  POPE  143      11.426  57.496  60.816  1.00  0.00           C
ATOM  10787  C2  POPE  143      11.976  58.406  61.956  1.00  0.00           C
ATOM  10789  O21 POPE  143      11.246  58.286  63.186  1.00  0.00           O
ATOM  10790  C21 POPE  143       9.986  58.676  63.196  1.00  0.00           C
ATOM  10791  O22 POPE  143       9.336  59.086  62.246  1.00  0.00           O
ATOM  10792  C22 POPE  143       9.416  58.426  64.596  1.00  0.00           C
ATOM  10795  C3  POPE  143      12.146  59.897  61.556  1.00  0.00           C
ATOM  10798  O31 POPE  143      12.706  60.625  62.666  1.00  0.00           O
ATOM  10799  C31 POPE  143      14.026  60.826  62.606  1.00  0.00           C
ATOM  10800  O32 POPE  143      14.716  60.686  61.616  1.00  0.00           O
ATOM  10801  C32 POPE  143      14.546  61.187  63.986  1.00  0.00           C
ATOM  10804  C23 POPE  143       9.836  59.406  65.726  1.00  0.00           C
ATOM  10807  C24 POPE  143       9.196  58.936  67.046  1.00  0.00           C
ATOM  10810  C25 POPE  143       9.386  59.846  68.266  1.00  0.00           C
ATOM  10813  C26 POPE  143      10.826  59.886  68.816  1.00  0.00           C
ATOM  10816  C27 POPE  143      10.876  60.616  70.166  1.00  0.00           C
ATOM  10819  C28 POPE  143      12.286  60.686  70.786  1.00  0.00           C
ATOM  10822  C29 POPE  143      12.196  61.066  72.246  1.00  0.00           C
ATOM  10824 0C21 POPE  143      13.226  61.327  73.076  1.00  0.00           C
ATOM  10826 1C21 POPE  143      14.686  61.287  72.736  1.00  0.00           C
ATOM  10829 2C21 POPE  143      15.436  60.046  73.266  1.00  0.00           C
ATOM  10832 3C21 POPE  143      15.006  59.557  74.656  1.00  0.00           C
ATOM  10835 4C21 POPE  143      15.896  58.416  75.176  1.00  0.00           C
ATOM  10838 5C21 POPE  143      15.646  58.097  76.646  1.00  0.00           C
ATOM  10841 6C21 POPE  143      16.496  56.926  77.156  1.00  0.00           C
ATOM  10844 7C21 POPE  143      16.296  56.647  78.646  1.00  0.00           C
ATOM  10847 8C21 POPE  143      17.026  55.397  79.116  1.00  0.00           C
ATOM  10851  C33 POPE  143      14.856  62.696  64.056  1.00  0.00           C
ATOM  10854  C34 POPE  143      15.306  63.156  65.446  1.00  0.00           C
ATOM  10857  C35 POPE  143      14.186  63.096  66.486  1.00  0.00           C
ATOM  10860  C36 POPE  143      14.586  63.776  67.796  1.00  0.00           C
ATOM  10863  C37 POPE  143      13.356  64.147  68.646  1.00  0.00           C
ATOM  10866  C38 POPE  143      13.736  65.017  69.856  1.00  0.00           C
ATOM  10869  C39 POPE  143      12.506  65.576  70.576  1.00  0.00           C
ATOM  10872 0C31 POPE  143      11.876  64.576  71.536  1.00  0.00           C
ATOM  10875 1C31 POPE  143      10.626  65.136  72.236  1.00  0.00           C
ATOM  10878 2C31 POPE  143      10.226  64.287  73.446  1.00  0.00           C
ATOM  10881 3C31 POPE  143       8.976  64.826  74.146  1.00  0.00           C
ATOM  10884 4C31 POPE  143       8.686  64.105  75.476  1.00  0.00           C
ATOM  10887 5C31 POPE  143       8.596  62.586  75.346  1.00  0.00           C
ATOM  10890 6C31 POPE  143       8.176  61.906  76.656  1.00  0.00           C
ATOM  10894  NH3 POPE  144     106.366  46.956  96.056  1.00  0.00           N
ATOM  10898  C12 POPE  144     106.376  48.447  95.916  1.00  0.00           C
ATOM  10901  C11 POPE  144     106.766  49.105  97.236  1.00  0.00           C
ATOM  10904  P   POPE  144     104.715  48.916  98.896  1.00  0.00           P
ATOM  10905  O13 POPE  144     103.836  47.726  98.896  1.00  0.00           O
ATOM  10906  O14 POPE  144     104.967  49.557 100.206  1.00  0.00           O
ATOM  10907  O11 POPE  144     104.246  49.976  97.806  1.00  0.00           O
ATOM  10908  O12 POPE  144     106.105  48.456  98.326  1.00  0.00           O
ATOM  10909  C1  POPE  144     102.966  50.597  97.906  1.00  0.00           C
ATOM  10912  C2  POPE  144     102.635  51.506  96.676  1.00  0.00           C
ATOM  10914  O21 POPE  144     101.966  50.766  95.646  1.00  0.00           O
ATOM  10915  C21 POPE  144     102.635  50.126  94.706  1.00  0.00           C
ATOM  10916  O22 POPE  144     103.836  49.976  94.606  1.00  0.00           O
ATOM  10917  C22 POPE  144     101.606  49.627  93.696  1.00  0.00           C
ATOM  10920  C3  POPE  144     103.806  52.447  96.206  1.00  0.00           C
ATOM  10923  O31 POPE  144     103.276  53.636  95.586  1.00  0.00           O
ATOM  10924  C31 POPE  144     103.176  53.616  94.256  1.00  0.00           C
ATOM  10925  O32 POPE  144     103.526  52.726  93.526  1.00  0.00           O
ATOM  10926  C32 POPE  144     102.646  54.967  93.736  1.00  0.00           C
ATOM  10929  C23 POPE  144     100.706  50.786  93.206  1.00  0.00           C
ATOM  10932  C24 POPE  144      99.646  50.346  92.186  1.00  0.00           C
ATOM  10935  C25 POPE  144     100.216  49.726  90.916  1.00  0.00           C
ATOM  10938  C26 POPE  144     101.175  50.667  90.166  1.00  0.00           C
ATOM  10941  C27 POPE  144     101.606  50.156  88.786  1.00  0.00           C
ATOM  10944  C28 POPE  144     100.776  50.696  87.596  1.00  0.00           C
ATOM  10947  C29 POPE  144      99.316  50.386  87.736  1.00  0.00           C
ATOM  10949 0C21 POPE  144      98.706  49.245  87.336  1.00  0.00           C
ATOM  10951 1C21 POPE  144      99.377  48.076  86.656  1.00  0.00           C
ATOM  10954 2C21 POPE  144      99.266  48.146  85.116  1.00  0.00           C
ATOM  10957 3C21 POPE  144      97.817  48.136  84.616  1.00  0.00           C
ATOM  10960 4C21 POPE  144      97.677  48.297  83.106  1.00  0.00           C
ATOM  10963 5C21 POPE  144      96.196  48.437  82.706  1.00  0.00           C
ATOM  10966 6C21 POPE  144      95.986  48.996  81.296  1.00  0.00           C
ATOM  10969 7C21 POPE  144      94.536  49.436  81.066  1.00  0.00           C
ATOM  10972 8C21 POPE  144      94.356  50.316  79.836  1.00  0.00           C
ATOM  10976  C33 POPE  144     101.116  55.016  93.516  1.00  0.00           C
ATOM  10979  C34 POPE  144     100.676  55.797  92.256  1.00  0.00           C
ATOM  10982  C35 POPE  144     100.986  55.026  90.966  1.00  0.00           C
ATOM  10985  C36 POPE  144     100.345  55.606  89.696  1.00  0.00           C
ATOM  10988  C37 POPE  144     100.506  54.646  88.506  1.00  0.00           C
ATOM  10991  C38 POPE  144      99.496  54.856  87.366  1.00  0.00           C
ATOM  10994  C39 POPE  144      99.436  56.296  86.846  1.00  0.00           C
ATOM  10997 0C31 POPE  144      98.717  56.376  85.486  1.00  0.00           C
ATOM  11000 1C31 POPE  144      98.545  57.806  84.976  1.00  0.00           C
ATOM  11003 2C31 POPE  144      97.826  57.876  83.626  1.00  0.00           C
ATOM  11006 3C31 POPE  144      98.717  57.456  82.456  1.00  0.00           C
ATOM  11009 4C31 POPE  144      97.947  57.346  81.136  1.00  0.00           C
ATOM  11012 5C31 POPE  144      98.836  56.926  79.966  1.00  0.00           C
ATOM  11015 6C31 POPE  144      98.057  56.717  78.666  1.00  0.00           C
ATOM  11019  NH3 POPE  145      44.786  53.706  56.546  1.00  0.00           N
ATOM  11023  C12 POPE  145      44.516  52.676  57.606  1.00  0.00           C
ATOM  11026  C11 POPE  145      43.147  52.016  57.396  1.00  0.00           C
ATOM  11029  P   POPE  145      42.677  50.826  59.696  1.00  0.00           P
ATOM  11030  O13 POPE  145      41.616  51.816  59.996  1.00  0.00           O
ATOM  11031  O14 POPE  145      42.476  49.417  60.086  1.00  0.00           O
ATOM  11032  O11 POPE  145      44.067  51.316  60.266  1.00  0.00           O
ATOM  11033  O12 POPE  145      43.016  50.826  58.166  1.00  0.00           O
ATOM  11034  C1  POPE  145      44.487  50.826  61.536  1.00  0.00           C
ATOM  11037  C2  POPE  145      45.836  51.496  61.936  1.00  0.00           C
ATOM  11039  O21 POPE  145      45.846  51.966  63.296  1.00  0.00           O
ATOM  11040  C21 POPE  145      45.607  51.116  64.256  1.00  0.00           C
ATOM  11041  O22 POPE  145      45.197  49.986  64.146  1.00  0.00           O
ATOM  11042  C22 POPE  145      46.026  51.745  65.586  1.00  0.00           C
ATOM  11045  C3  POPE  145      46.156  52.717  61.026  1.00  0.00           C
ATOM  11048  O31 POPE  145      47.326  53.426  61.506  1.00  0.00           O
ATOM  11049  C31 POPE  145      47.057  54.386  62.396  1.00  0.00           C
ATOM  11050  O32 POPE  145      45.966  54.886  62.596  1.00  0.00           O
ATOM  11051  C32 POPE  145      48.336  54.757  63.126  1.00  0.00           C
ATOM  11054  C23 POPE  145      47.307  51.046  66.086  1.00  0.00           C
ATOM  11057  C24 POPE  145      47.897  51.686  67.346  1.00  0.00           C
ATOM  11060  C25 POPE  145      46.956  51.566  68.546  1.00  0.00           C
ATOM  11063  C26 POPE  145      47.706  51.626  69.876  1.00  0.00           C
ATOM  11066  C27 POPE  145      46.787  51.346  71.056  1.00  0.00           C
ATOM  11069  C28 POPE  145      45.987  52.596  71.476  1.00  0.00           C
ATOM  11072  C29 POPE  145      46.676  53.346  72.576  1.00  0.00           C
ATOM  11074 0C21 POPE  145      46.366  53.266  73.876  1.00  0.00           C
ATOM  11076 1C21 POPE  145      45.267  52.406  74.456  1.00  0.00           C
ATOM  11079 2C21 POPE  145      44.866  52.855  75.876  1.00  0.00           C
ATOM  11082 3C21 POPE  145      45.956  52.596  76.916  1.00  0.00           C
ATOM  11085 4C21 POPE  145      45.746  53.396  78.206  1.00  0.00           C
ATOM  11088 5C21 POPE  145      47.026  53.456  79.046  1.00  0.00           C
ATOM  11091 6C21 POPE  145      46.796  54.026  80.456  1.00  0.00           C
ATOM  11094 7C21 POPE  145      46.136  55.416  80.456  1.00  0.00           C
ATOM  11097 8C21 POPE  145      45.976  55.996  81.856  1.00  0.00           C
ATOM  11101  C33 POPE  145      48.086  55.556  64.416  1.00  0.00           C
ATOM  11104  C34 POPE  145      49.386  55.896  65.166  1.00  0.00           C
ATOM  11107  C35 POPE  145      49.166  56.586  66.526  1.00  0.00           C
ATOM  11110  C36 POPE  145      48.447  57.936  66.386  1.00  0.00           C
ATOM  11113  C37 POPE  145      48.226  58.666  67.726  1.00  0.00           C
ATOM  11116  C38 POPE  145      47.476  59.976  67.486  1.00  0.00           C
ATOM  11119  C39 POPE  145      47.296  60.877  68.716  1.00  0.00           C
ATOM  11122 0C31 POPE  145      46.406  62.096  68.386  1.00  0.00           C
ATOM  11125 1C31 POPE  145      46.636  63.306  69.306  1.00  0.00           C
ATOM  11128 2C31 POPE  145      45.956  64.586  68.776  1.00  0.00           C
ATOM  11131 3C31 POPE  145      44.427  64.547  68.846  1.00  0.00           C
ATOM  11134 4C31 POPE  145      43.746  65.727  68.146  1.00  0.00           C
ATOM  11137 5C31 POPE  145      42.226  65.717  68.366  1.00  0.00           C
ATOM  11140 6C31 POPE  145      41.506  66.797  67.576  1.00  0.00           C
ATOM  11144  NH3 POPE  146      66.746 108.346  94.946  1.00  0.00           N
ATOM  11148  C12 POPE  146      67.726 108.526  96.066  1.00  0.00           C
ATOM  11151  C11 POPE  146      67.726 109.946  96.626  1.00  0.00           C
ATOM  11154  P   POPE  146      68.806 111.256  98.606  1.00  0.00           P
ATOM  11155  O13 POPE  146      67.527 111.926  98.846  1.00  0.00           O
ATOM  11156  O14 POPE  146      69.586 110.915  99.816  1.00  0.00           O
ATOM  11157  O11 POPE  146      69.697 112.156  97.636  1.00  0.00           O
ATOM  11158  O12 POPE  146      68.576 109.936  97.776  1.00  0.00           O
ATOM  11159  C1  POPE  146      70.966 111.636  97.206  1.00  0.00           C
ATOM  11162  C2  POPE  146      71.017 111.516  95.656  1.00  0.00           C
ATOM  11164  O21 POPE  146      71.066 110.136  95.216  1.00  0.00           O
ATOM  11165  C21 POPE  146      70.426 109.907  94.066  1.00  0.00           C
ATOM  11166  O22 POPE  146      69.506 110.577  93.636  1.00  0.00           O
ATOM  11167  C22 POPE  146      70.947 108.657  93.386  1.00  0.00           C
ATOM  11170  C3  POPE  146      72.276 112.226  95.136  1.00  0.00           C
ATOM  11173  O31 POPE  146      72.447 111.986  93.736  1.00  0.00           O
ATOM  11174  C31 POPE  146      71.917 112.896  92.946  1.00  0.00           C
ATOM  11175  O32 POPE  146      71.156 113.797  93.286  1.00  0.00           O
ATOM  11176  C32 POPE  146      72.436 112.676  91.536  1.00  0.00           C
ATOM  11179  C23 POPE  146      69.816 107.916  92.606  1.00  0.00           C
ATOM  11182  C24 POPE  146      69.726 108.236  91.106  1.00  0.00           C
ATOM  11185  C25 POPE  146      68.697 107.346  90.406  1.00  0.00           C
ATOM  11188  C26 POPE  146      68.656 107.525  88.886  1.00  0.00           C
ATOM  11191  C27 POPE  146      67.796 106.456  88.216  1.00  0.00           C
ATOM  11194  C28 POPE  146      67.686 106.596  86.696  1.00  0.00           C
ATOM  11197  C29 POPE  146      66.866 105.447  86.166  1.00  0.00           C
ATOM  11199 0C21 POPE  146      67.065 104.766  85.026  1.00  0.00           C
ATOM  11201 1C21 POPE  146      68.105 105.076  83.976  1.00  0.00           C
ATOM  11204 2C21 POPE  146      67.506 105.076  82.556  1.00  0.00           C
ATOM  11207 3C21 POPE  146      67.167 103.666  82.046  1.00  0.00           C
ATOM  11210 4C21 POPE  146      66.785 103.647  80.556  1.00  0.00           C
ATOM  11213 5C21 POPE  146      65.307 103.946  80.286  1.00  0.00           C
ATOM  11216 6C21 POPE  146      65.006 104.016  78.786  1.00  0.00           C
ATOM  11219 7C21 POPE  146      63.536 103.736  78.436  1.00  0.00           C
ATOM  11222 8C21 POPE  146      63.226 103.987  76.956  1.00  0.00           C
ATOM  11226  C33 POPE  146      71.426 113.196  90.486  1.00  0.00           C
ATOM  11229  C34 POPE  146      71.987 113.126  89.066  1.00  0.00           C
ATOM  11232  C35 POPE  146      70.926 113.536  88.056  1.00  0.00           C
ATOM  11235  C36 POPE  146      71.426 113.466  86.616  1.00  0.00           C
ATOM  11238  C37 POPE  146      70.347 113.907  85.616  1.00  0.00           C
ATOM  11241  C38 POPE  146      70.947 114.426  84.306  1.00  0.00           C
ATOM  11244  C39 POPE  146      71.995 113.486  83.706  1.00  0.00           C
ATOM  11247 0C31 POPE  146      72.387 113.907  82.286  1.00  0.00           C
ATOM  11250 1C31 POPE  146      73.546 113.066  81.726  1.00  0.00           C
ATOM  11253 2C31 POPE  146      73.456 112.877  80.206  1.00  0.00           C
ATOM  11256 3C31 POPE  146      73.586 114.166  79.396  1.00  0.00           C
ATOM  11259 4C31 POPE  146      73.315 113.907  77.906  1.00  0.00           C
ATOM  11262 5C31 POPE  146      73.426 115.157  77.026  1.00  0.00           C
ATOM  11265 6C31 POPE  146      72.076 115.626  76.476  1.00  0.00           C
ATOM  11269  NH3 POPE  147     132.115 128.096  97.486  1.00  0.00           N
ATOM  11273  C12 POPE  147     131.096 128.536  96.456  1.00  0.00           C
ATOM  11276  C11 POPE  147     129.676 128.616  97.026  1.00  0.00           C
ATOM  11279  P   POPE  147     127.997 130.216  95.746  1.00  0.00           P
ATOM  11280  O13 POPE  147     127.176 130.417  96.966  1.00  0.00           O
ATOM  11281  O14 POPE  147     128.876 131.286  95.216  1.00  0.00           O
ATOM  11282  O11 POPE  147     127.006 129.676  94.626  1.00  0.00           O
ATOM  11283  O12 POPE  147     128.806 128.866  95.936  1.00  0.00           O
ATOM  11284  C1  POPE  147     127.467 129.326  93.316  1.00  0.00           C
ATOM  11287  C2  POPE  147     126.406 128.476  92.536  1.00  0.00           C
ATOM  11289  O21 POPE  147     126.656 128.586  91.126  1.00  0.00           O
ATOM  11290  C21 POPE  147     125.877 127.866  90.336  1.00  0.00           C
ATOM  11291  O22 POPE  147     125.037 127.056  90.706  1.00  0.00           O
ATOM  11292  C22 POPE  147     126.245 128.105  88.866  1.00  0.00           C
ATOM  11295  C3  POPE  147     124.946 128.866  92.926  1.00  0.00           C
ATOM  11298  O31 POPE  147     124.557 130.156  92.406  1.00  0.00           O
ATOM  11299  C31 POPE  147     123.616 130.747  93.136  1.00  0.00           C
ATOM  11300  O32 POPE  147     123.307 130.417  94.266  1.00  0.00           O
ATOM  11301  C32 POPE  147     122.915 131.787  92.276  1.00  0.00           C
ATOM  11304  C23 POPE  147     125.107 128.646  87.956  1.00  0.00           C
ATOM  11307  C24 POPE  147     125.485 128.526  86.466  1.00  0.00           C
ATOM  11310  C25 POPE  147     124.406 128.936  85.456  1.00  0.00           C
ATOM  11313  C26 POPE  147     124.767 128.396  84.056  1.00  0.00           C
ATOM  11316  C27 POPE  147     123.866 128.866  82.906  1.00  0.00           C
ATOM  11319  C28 POPE  147     124.057 127.996  81.646  1.00  0.00           C
ATOM  11322  C29 POPE  147     123.386 128.596  80.436  1.00  0.00           C
ATOM  11324 0C21 POPE  147     123.806 128.506  79.166  1.00  0.00           C
ATOM  11326 1C21 POPE  147     124.995 127.726  78.646  1.00  0.00           C
ATOM  11329 2C21 POPE  147     125.135 127.876  77.116  1.00  0.00           C
ATOM  11332 3C21 POPE  147     125.716 126.656  76.386  1.00  0.00           C
ATOM  11335 4C21 POPE  147     125.676 126.866  74.866  1.00  0.00           C
ATOM  11338 5C21 POPE  147     125.716 125.586  74.026  1.00  0.00           C
ATOM  11341 6C21 POPE  147     127.127 125.086  73.656  1.00  0.00           C
ATOM  11344 7C21 POPE  147     127.066 123.946  72.636  1.00  0.00           C
ATOM  11347 8C21 POPE  147     128.436 123.386  72.256  1.00  0.00           C
ATOM  11351  C33 POPE  147     122.085 131.117  91.146  1.00  0.00           C
ATOM  11354  C34 POPE  147     121.137 132.126  90.486  1.00  0.00           C
ATOM  11357  C35 POPE  147     119.986 131.487  89.686  1.00  0.00           C
ATOM  11360  C36 POPE  147     120.326 131.147  88.236  1.00  0.00           C
ATOM  11363  C37 POPE  147     119.067 130.797  87.436  1.00  0.00           C
ATOM  11366  C38 POPE  147     119.316 130.737  85.926  1.00  0.00           C
ATOM  11369  C39 POPE  147     118.006 130.717  85.116  1.00  0.00           C
ATOM  11372 0C31 POPE  147     118.256 130.997  83.626  1.00  0.00           C
ATOM  11375 1C31 POPE  147     117.017 131.427  82.826  1.00  0.00           C
ATOM  11378 2C31 POPE  147     116.166 130.286  82.246  1.00  0.00           C
ATOM  11381 3C31 POPE  147     115.076 129.756  83.186  1.00  0.00           C
ATOM  11384 4C31 POPE  147     114.137 128.796  82.446  1.00  0.00           C
ATOM  11387 5C31 POPE  147     112.985 128.256  83.296  1.00  0.00           C
ATOM  11390 6C31 POPE  147     112.026 127.366  82.496  1.00  0.00           C
ATOM  11394  NH3 POPE  148      91.567  29.206  56.066  1.00  0.00           N
ATOM  11398  C12 POPE  148      90.336  30.056  55.886  1.00  0.00           C
ATOM  11401  C11 POPE  148      89.137  29.206  55.386  1.00  0.00           C
ATOM  11404  P   POPE  148      90.037  27.057  54.086  1.00  0.00           P
ATOM  11405  O13 POPE  148      88.997  26.106  53.646  1.00  0.00           O
ATOM  11406  O14 POPE  148      91.326  27.127  53.366  1.00  0.00           O
ATOM  11407  O11 POPE  148      90.447  26.806  55.586  1.00  0.00           O
ATOM  11408  O12 POPE  148      89.426  28.516  54.166  1.00  0.00           O
ATOM  11409  C1  POPE  148      89.785  25.866  56.426  1.00  0.00           C
ATOM  11412  C2  POPE  148      90.275  25.996  57.896  1.00  0.00           C
ATOM  11414  O21 POPE  148      90.296  27.396  58.216  1.00  0.00           O
ATOM  11415  C21 POPE  148      89.546  27.976  59.176  1.00  0.00           C
ATOM  11416  O22 POPE  148      89.456  29.186  59.266  1.00  0.00           O
ATOM  11417  C22 POPE  148      88.726  27.026  60.076  1.00  0.00           C
ATOM  11420  C3  POPE  148      91.697  25.436  58.126  1.00  0.00           C
ATOM  11423  O31 POPE  148      92.115  25.766  59.466  1.00  0.00           O
ATOM  11424  C31 POPE  148      93.416  25.656  59.696  1.00  0.00           C
ATOM  11425  O32 POPE  148      94.216  25.146  58.926  1.00  0.00           O
ATOM  11426  C32 POPE  148      93.745  26.266  61.046  1.00  0.00           C
ATOM  11429  C23 POPE  148      87.667  27.726  60.986  1.00  0.00           C
ATOM  11432  C24 POPE  148      88.085  28.106  62.426  1.00  0.00           C
ATOM  11435  C25 POPE  148      88.146  26.926  63.426  1.00  0.00           C
ATOM  11438  C26 POPE  148      87.446  27.197  64.766  1.00  0.00           C
ATOM  11441  C27 POPE  148      87.495  25.996  65.736  1.00  0.00           C
ATOM  11444  C28 POPE  148      86.586  26.186  66.966  1.00  0.00           C
ATOM  11447  C29 POPE  148      86.346  24.896  67.716  1.00  0.00           C
ATOM  11449 0C21 POPE  148      86.315  24.726  69.046  1.00  0.00           C
ATOM  11451 1C21 POPE  148      86.546  25.807  70.086  1.00  0.00           C
ATOM  11454 2C21 POPE  148      86.595  25.236  71.516  1.00  0.00           C
ATOM  11457 3C21 POPE  148      85.205  25.036  72.156  1.00  0.00           C
ATOM  11460 4C21 POPE  148      84.887  26.166  73.156  1.00  0.00           C
ATOM  11463 5C21 POPE  148      83.517  26.056  73.846  1.00  0.00           C
ATOM  11466 6C21 POPE  148      83.225  27.306  74.706  1.00  0.00           C
ATOM  11469 7C21 POPE  148      81.875  27.256  75.426  1.00  0.00           C
ATOM  11472 8C21 POPE  148      81.446  28.596  76.036  1.00  0.00           C
ATOM  11476  C33 POPE  148      94.036  25.206  62.136  1.00  0.00           C
ATOM  11479  C34 POPE  148      94.216  25.877  63.506  1.00  0.00           C
ATOM  11482  C35 POPE  148      94.666  24.906  64.616  1.00  0.00           C
ATOM  11485  C36 POPE  148      95.086  25.676  65.886  1.00  0.00           C
ATOM  11488  C37 POPE  148      95.566  24.766  67.016  1.00  0.00           C
ATOM  11491  C38 POPE  148      96.385  25.486  68.106  1.00  0.00           C
ATOM  11494  C39 POPE  148      97.696  26.076  67.556  1.00  0.00           C
ATOM  11497 0C31 POPE  148      98.686  26.537  68.636  1.00  0.00           C
ATOM  11500 1C31 POPE  148      99.946  27.156  67.996  1.00  0.00           C
ATOM  11503 2C31 POPE  148     101.266  26.486  68.396  1.00  0.00           C
ATOM  11506 3C31 POPE  148     101.697  26.786  69.836  1.00  0.00           C
ATOM  11509 4C31 POPE  148     102.947  26.006  70.256  1.00  0.00           C
ATOM  11512 5C31 POPE  148     103.326  26.276  71.716  1.00  0.00           C
ATOM  11515 6C31 POPE  148     104.526  25.476  72.206  1.00  0.00           C
ATOM  11519  NH3 POPE  149     126.987  32.697  52.946  1.00  0.00           N
ATOM  11523  C12 POPE  149     125.767  33.377  53.496  1.00  0.00           C
ATOM  11526  C11 POPE  149     125.716  34.866  53.126  1.00  0.00           C
ATOM  11529  P   POPE  149     124.636  36.447  54.936  1.00  0.00           P
ATOM  11530  O13 POPE  149     125.936  36.377  55.646  1.00  0.00           O
ATOM  11531  O14 POPE  149     124.116  37.776  54.566  1.00  0.00           O
ATOM  11532  O11 POPE  149     123.586  35.866  55.956  1.00  0.00           O
ATOM  11533  O12 POPE  149     124.566  35.466  53.716  1.00  0.00           O
ATOM  11534  C1  POPE  149     123.496  34.456  56.166  1.00  0.00           C
ATOM  11537  C2  POPE  149     122.817  34.216  57.516  1.00  0.00           C
ATOM  11539  O21 POPE  149     123.616  34.856  58.536  1.00  0.00           O
ATOM  11540  C21 POPE  149     122.936  35.717  59.286  1.00  0.00           C
ATOM  11541  O22 POPE  149     121.777  36.046  59.126  1.00  0.00           O
ATOM  11542  C22 POPE  149     123.876  36.377  60.296  1.00  0.00           C
ATOM  11545  C3  POPE  149     122.667  32.717  57.866  1.00  0.00           C
ATOM  11548  O31 POPE  149     122.336  32.586  59.256  1.00  0.00           O
ATOM  11549  C31 POPE  149     123.276  32.156  60.066  1.00  0.00           C
ATOM  11550  O32 POPE  149     124.406  31.806  59.776  1.00  0.00           O
ATOM  11551  C32 POPE  149     122.686  32.166  61.466  1.00  0.00           C
ATOM  11554  C23 POPE  149     123.826  35.936  61.776  1.00  0.00           C
ATOM  11557  C24 POPE  149     124.925  36.666  62.576  1.00  0.00           C
ATOM  11560  C25 POPE  149     125.076  36.226  64.046  1.00  0.00           C
ATOM  11563  C26 POPE  149     123.966  36.746  64.986  1.00  0.00           C
ATOM  11566  C27 POPE  149     122.856  35.717  65.266  1.00  0.00           C
ATOM  11569  C28 POPE  149     121.796  36.266  66.236  1.00  0.00           C
ATOM  11572  C29 POPE  149     120.725  35.246  66.566  1.00  0.00           C
ATOM  11574 0C21 POPE  149     120.426  34.766  67.786  1.00  0.00           C
ATOM  11576 1C21 POPE  149     121.076  35.156  69.086  1.00  0.00           C
ATOM  11579 2C21 POPE  149     122.436  34.476  69.306  1.00  0.00           C
ATOM  11582 3C21 POPE  149     122.996  34.676  70.726  1.00  0.00           C
ATOM  11585 4C21 POPE  149     124.487  35.066  70.726  1.00  0.00           C
ATOM  11588 5C21 POPE  149     125.236  34.697  72.016  1.00  0.00           C
ATOM  11591 6C21 POPE  149     124.776  35.436  73.276  1.00  0.00           C
ATOM  11594 7C21 POPE  149     125.725  35.146  74.456  1.00  0.00           C
ATOM  11597 8C21 POPE  149     125.275  35.756  75.786  1.00  0.00           C
ATOM  11601  C33 POPE  149     123.486  31.406  62.536  1.00  0.00           C
ATOM  11604  C34 POPE  149     123.286  32.037  63.916  1.00  0.00           C
ATOM  11607  C35 POPE  149     123.836  31.156  65.046  1.00  0.00           C
ATOM  11610  C36 POPE  149     123.906  31.906  66.386  1.00  0.00           C
ATOM  11613  C37 POPE  149     124.406  31.016  67.526  1.00  0.00           C
ATOM  11616  C38 POPE  149     125.116  31.816  68.626  1.00  0.00           C
ATOM  11619  C39 POPE  149     125.496  30.976  69.836  1.00  0.00           C
ATOM  11622 0C31 POPE  149     124.347  30.807  70.836  1.00  0.00           C
ATOM  11625 1C31 POPE  149     124.686  29.836  71.976  1.00  0.00           C
ATOM  11628 2C31 POPE  149     123.616  29.787  73.076  1.00  0.00           C
ATOM  11631 3C31 POPE  149     123.706  30.926  74.116  1.00  0.00           C
ATOM  11634 4C31 POPE  149     124.967  30.836  74.996  1.00  0.00           C
ATOM  11637 5C31 POPE  149     124.887  31.716  76.246  1.00  0.00           C
ATOM  11640 6C31 POPE  149     126.166  31.697  77.086  1.00  0.00           C
ATOM  11644  NH3 POPE  150     104.566 134.617  56.266  1.00  0.00           N
ATOM  11648  C12 POPE  150     105.415 133.647  55.446  1.00  0.00           C
ATOM  11651  C11 POPE  150     105.776 132.338  56.186  1.00  0.00           C
ATOM  11654  P   POPE  150     107.006 129.995  55.756  1.00  0.00           P
ATOM  11655  O13 POPE  150     106.886 129.036  54.646  1.00  0.00           O
ATOM  11656  O14 POPE  150     108.396 130.186  56.236  1.00  0.00           O
ATOM  11657  O11 POPE  150     106.086 129.446  56.926  1.00  0.00           O
ATOM  11658  O12 POPE  150     106.446 131.417  55.326  1.00  0.00           O
ATOM  11659  C1  POPE  150     106.277 129.806  58.296  1.00  0.00           C
ATOM  11662  C2  POPE  150     105.356 128.967  59.236  1.00  0.00           C
ATOM  11664  O21 POPE  150     105.286 129.686  60.476  1.00  0.00           O
ATOM  11665  C21 POPE  150     104.076 129.855  60.996  1.00  0.00           C
ATOM  11666  O22 POPE  150     103.066 129.275  60.636  1.00  0.00           O
ATOM  11667  C22 POPE  150     104.146 130.917  62.086  1.00  0.00           C
ATOM  11670  C3  POPE  150     105.936 127.536  59.456  1.00  0.00           C
ATOM  11673  O31 POPE  150     104.946 126.586  59.926  1.00  0.00           O
ATOM  11674  C31 POPE  150     104.956 126.287  61.226  1.00  0.00           C
ATOM  11675  O32 POPE  150     105.716 126.726  62.066  1.00  0.00           O
ATOM  11676  C32 POPE  150     103.846 125.257  61.476  1.00  0.00           C
ATOM  11679  C23 POPE  150     102.766 131.227  62.686  1.00  0.00           C
ATOM  11682  C24 POPE  150     102.775 132.516  63.516  1.00  0.00           C
ATOM  11685  C25 POPE  150     101.385 132.917  64.026  1.00  0.00           C
ATOM  11688  C26 POPE  150     100.807 131.978  65.096  1.00  0.00           C
ATOM  11691  C27 POPE  150      99.566 132.558  65.786  1.00  0.00           C
ATOM  11694  C28 POPE  150      99.316 131.967  67.196  1.00  0.00           C
ATOM  11697  C29 POPE  150      98.675 130.627  67.196  1.00  0.00           C
ATOM  11699 0C21 POPE  150      98.346 129.946  68.316  1.00  0.00           C
ATOM  11701 1C21 POPE  150      98.626 130.437  69.716  1.00  0.00           C
ATOM  11704 2C21 POPE  150      99.256 129.335  70.596  1.00  0.00           C
ATOM  11707 3C21 POPE  150      98.216 128.327  71.096  1.00  0.00           C
ATOM  11710 4C21 POPE  150      98.766 127.347  72.146  1.00  0.00           C
ATOM  11713 5C21 POPE  150      99.546 126.166  71.546  1.00  0.00           C
ATOM  11716 6C21 POPE  150      99.436 124.925  72.436  1.00  0.00           C
ATOM  11719 7C21 POPE  150      99.925 123.635  71.776  1.00  0.00           C
ATOM  11722 8C21 POPE  150      99.496 122.366  72.516  1.00  0.00           C
ATOM  11726  C33 POPE  150     103.505 125.016  62.966  1.00  0.00           C
ATOM  11729  C34 POPE  150     104.366 123.926  63.626  1.00  0.00           C
ATOM  11732  C35 POPE  150     103.927 123.566  65.056  1.00  0.00           C
ATOM  11735  C36 POPE  150     104.356 124.596  66.116  1.00  0.00           C
ATOM  11738  C37 POPE  150     103.836 124.226  67.506  1.00  0.00           C
ATOM  11741  C38 POPE  150     104.366 125.157  68.616  1.00  0.00           C
ATOM  11744  C39 POPE  150     105.376 124.477  69.556  1.00  0.00           C
ATOM  11747 0C31 POPE  150     104.736 123.396  70.456  1.00  0.00           C
ATOM  11750 1C31 POPE  150     105.716 122.826  71.496  1.00  0.00           C
ATOM  11753 2C31 POPE  150     105.107 121.726  72.386  1.00  0.00           C
ATOM  11756 3C31 POPE  150     104.036 122.236  73.356  1.00  0.00           C
ATOM  11759 4C31 POPE  150     103.426 121.126  74.206  1.00  0.00           C
ATOM  11762 5C31 POPE  150     102.406 121.666  75.216  1.00  0.00           C
ATOM  11765 6C31 POPE  150     101.637 120.566  75.946  1.00  0.00           C
ATOM  11769  NH3 POPE  151     100.376  17.496  55.866  1.00  0.00           N
ATOM  11773  C12 POPE  151      99.126  16.696  56.086  1.00  0.00           C
ATOM  11776  C11 POPE  151      97.915  17.416  55.496  1.00  0.00           C
ATOM  11779  P   POPE  151      95.345  17.466  55.606  1.00  0.00           P
ATOM  11780  O13 POPE  151      95.546  18.176  54.326  1.00  0.00           O
ATOM  11781  O14 POPE  151      94.316  16.406  55.686  1.00  0.00           O
ATOM  11782  O11 POPE  151      95.056  18.496  56.776  1.00  0.00           O
ATOM  11783  O12 POPE  151      96.735  16.826  56.036  1.00  0.00           O
ATOM  11784  C1  POPE  151      95.905  18.766  57.876  1.00  0.00           C
ATOM  11787  C2  POPE  151      95.205  18.396  59.206  1.00  0.00           C
ATOM  11789  O21 POPE  151      96.066  18.836  60.286  1.00  0.00           O
ATOM  11790  C21 POPE  151      95.466  19.576  61.206  1.00  0.00           C
ATOM  11791  O22 POPE  151      94.286  19.866  61.226  1.00  0.00           O
ATOM  11792  C22 POPE  151      96.516  20.126  62.176  1.00  0.00           C
ATOM  11795  C3  POPE  151      94.946  16.866  59.306  1.00  0.00           C
ATOM  11798  O31 POPE  151      94.277  16.566  60.546  1.00  0.00           O
ATOM  11799  C31 POPE  151      93.307  15.666  60.546  1.00  0.00           C
ATOM  11800  O32 POPE  151      92.845  15.096  59.576  1.00  0.00           O
ATOM  11801  C32 POPE  151      92.985  15.356  62.006  1.00  0.00           C
ATOM  11804  C23 POPE  151      95.886  20.986  63.306  1.00  0.00           C
ATOM  11807  C24 POPE  151      95.436  20.156  64.516  1.00  0.00           C
ATOM  11810  C25 POPE  151      94.736  21.006  65.586  1.00  0.00           C
ATOM  11813  C26 POPE  151      94.826  20.396  66.996  1.00  0.00           C
ATOM  11816  C27 POPE  151      93.955  21.136  68.026  1.00  0.00           C
ATOM  11819  C28 POPE  151      94.326  20.776  69.476  1.00  0.00           C
ATOM  11822  C29 POPE  151      93.377  21.367  70.486  1.00  0.00           C
ATOM  11824 0C21 POPE  151      93.696  22.136  71.546  1.00  0.00           C
ATOM  11826 1C21 POPE  151      95.086  22.546  71.936  1.00  0.00           C
ATOM  11829 2C21 POPE  151      95.226  23.036  73.396  1.00  0.00           C
ATOM  11832 3C21 POPE  151      94.925  21.956  74.456  1.00  0.00           C
ATOM  11835 4C21 POPE  151      93.656  22.256  75.266  1.00  0.00           C
ATOM  11838 5C21 POPE  151      93.346  21.216  76.356  1.00  0.00           C
ATOM  11841 6C21 POPE  151      93.066  19.816  75.806  1.00  0.00           C
ATOM  11844 7C21 POPE  151      92.376  18.906  76.836  1.00  0.00           C
ATOM  11847 8C21 POPE  151      92.096  17.496  76.296  1.00  0.00           C
ATOM  11851  C33 POPE  151      93.936  14.276  62.546  1.00  0.00           C
ATOM  11854  C34 POPE  151      94.686  14.646  63.826  1.00  0.00           C
ATOM  11857  C35 POPE  151      93.777  14.776  65.036  1.00  0.00           C
ATOM  11860  C36 POPE  151      94.576  14.956  66.336  1.00  0.00           C
ATOM  11863  C37 POPE  151      93.656  15.106  67.546  1.00  0.00           C
ATOM  11866  C38 POPE  151      94.417  15.266  68.876  1.00  0.00           C
ATOM  11869  C39 POPE  151      95.387  16.456  68.876  1.00  0.00           C
ATOM  11872 0C31 POPE  151      95.767  16.906  70.286  1.00  0.00           C
ATOM  11875 1C31 POPE  151      96.756  18.086  70.286  1.00  0.00           C
ATOM  11878 2C31 POPE  151      96.746  18.876  71.606  1.00  0.00           C
ATOM  11881 3C31 POPE  151      97.267  18.086  72.806  1.00  0.00           C
ATOM  11884 4C31 POPE  151      97.176  18.906  74.096  1.00  0.00           C
ATOM  11887 5C31 POPE  151      97.747  18.156  75.316  1.00  0.00           C
ATOM  11890 6C31 POPE  151      97.586  18.936  76.616  1.00  0.00           C
ATOM  11894  NH3 POPE  152      83.766  59.737  96.956  1.00  0.00           N
ATOM  11898  C12 POPE  152      83.955  60.366  98.296  1.00  0.00           C
ATOM  11901  C11 POPE  152      85.076  61.397  98.146  1.00  0.00           C
ATOM  11904  P   POPE  152      86.406  63.276  99.276  1.00  0.00           P
ATOM  11905  O13 POPE  152      86.206  64.116 100.466  1.00  0.00           O
ATOM  11906  O14 POPE  152      87.775  62.796  98.996  1.00  0.00           O
ATOM  11907  O11 POPE  152      85.846  64.026  98.006  1.00  0.00           O
ATOM  11908  O12 POPE  152      85.426  62.016  99.376  1.00  0.00           O
ATOM  11909  C1  POPE  152      86.697  64.745  97.106  1.00  0.00           C
ATOM  11912  C2  POPE  152      86.147  64.716  95.656  1.00  0.00           C
ATOM  11914  O21 POPE  152      85.326  65.876  95.436  1.00  0.00           O
ATOM  11915  C21 POPE  152      85.406  66.327  94.196  1.00  0.00           C
ATOM  11916  O22 POPE  152      86.217  65.995  93.356  1.00  0.00           O
ATOM  11917  C22 POPE  152      84.296  67.326  93.936  1.00  0.00           C
ATOM  11920  C3  POPE  152      85.296  63.446  95.386  1.00  0.00           C
ATOM  11923  O31 POPE  152      84.816  63.336  94.026  1.00  0.00           O
ATOM  11924  C31 POPE  152      83.906  62.377  93.906  1.00  0.00           C
ATOM  11925  O32 POPE  152      83.596  61.576  94.786  1.00  0.00           O
ATOM  11926  C32 POPE  152      83.256  62.486  92.526  1.00  0.00           C
ATOM  11929  C23 POPE  152      84.065  67.456  92.416  1.00  0.00           C
ATOM  11932  C24 POPE  152      82.775  68.217  92.076  1.00  0.00           C
ATOM  11935  C25 POPE  152      81.495  67.426  92.356  1.00  0.00           C
ATOM  11938  C26 POPE  152      80.275  68.156  91.776  1.00  0.00           C
ATOM  11941  C27 POPE  152      78.965  67.746  92.456  1.00  0.00           C
ATOM  11944  C28 POPE  152      77.726  68.355  91.796  1.00  0.00           C
ATOM  11947  C29 POPE  152      77.497  67.776  90.416  1.00  0.00           C
ATOM  11949 0C21 POPE  152      77.237  68.446  89.286  1.00  0.00           C
ATOM  11951 1C21 POPE  152      77.046  69.937  89.126  1.00  0.00           C
ATOM  11954 2C21 POPE  152      75.616  70.297  88.676  1.00  0.00           C
ATOM  11957 3C21 POPE  152      75.336  70.036  87.186  1.00  0.00           C
ATOM  11960 4C21 POPE  152      73.887  70.355  86.826  1.00  0.00           C
ATOM  11963 5C21 POPE  152      73.716  71.036  85.456  1.00  0.00           C
ATOM  11966 6C21 POPE  152      72.256  71.407  85.196  1.00  0.00           C
ATOM  11969 7C21 POPE  152      72.026  72.196  83.906  1.00  0.00           C
ATOM  11972 8C21 POPE  152      70.535  72.456  83.646  1.00  0.00           C
ATOM  11976  C33 POPE  152      81.716  62.626  92.656  1.00  0.00           C
ATOM  11979  C34 POPE  152      80.986  62.976  91.346  1.00  0.00           C
ATOM  11982  C35 POPE  152      81.266  62.036  90.166  1.00  0.00           C
ATOM  11985  C36 POPE  152      82.307  62.626  89.206  1.00  0.00           C
ATOM  11988  C37 POPE  152      82.885  61.636  88.196  1.00  0.00           C
ATOM  11991  C38 POPE  152      82.115  61.526  86.876  1.00  0.00           C
ATOM  11994  C39 POPE  152      80.986  60.486  86.896  1.00  0.00           C
ATOM  11997 0C31 POPE  152      80.175  60.486  85.596  1.00  0.00           C
ATOM  12000 1C31 POPE  152      78.965  59.547  85.656  1.00  0.00           C
ATOM  12003 2C31 POPE  152      79.326  58.056  85.556  1.00  0.00           C
ATOM  12006 3C31 POPE  152      78.206  57.127  86.046  1.00  0.00           C
ATOM  12009 4C31 POPE  152      76.826  57.447  85.466  1.00  0.00           C
ATOM  12012 5C31 POPE  152      75.796  56.366  85.816  1.00  0.00           C
ATOM  12015 6C31 POPE  152      74.386  56.656  85.286  1.00  0.00           C
ATOM  12019  NH3 POPE  153      61.267  11.726  50.906  1.00  0.00           N
ATOM  12023  C12 POPE  153      61.936  13.056  50.996  1.00  0.00           C
ATOM  12026  C11 POPE  153      61.826  13.606  52.416  1.00  0.00           C
ATOM  12029  P   POPE  153      63.506  15.686  52.446  1.00  0.00           P
ATOM  12030  O13 POPE  153      64.487  14.816  51.746  1.00  0.00           O
ATOM  12031  O14 POPE  153      63.366  17.086  51.956  1.00  0.00           O
ATOM  12032  O11 POPE  153      63.836  15.676  54.006  1.00  0.00           O
ATOM  12033  O12 POPE  153      62.076  15.006  52.416  1.00  0.00           O
ATOM  12034  C1  POPE  153      64.667  14.626  54.546  1.00  0.00           C
ATOM  12037  C2  POPE  153      64.756  14.666  56.106  1.00  0.00           C
ATOM  12039  O21 POPE  153      65.176  15.976  56.556  1.00  0.00           O
ATOM  12040  C21 POPE  153      64.877  16.216  57.826  1.00  0.00           C
ATOM  12041  O22 POPE  153      64.097  15.596  58.516  1.00  0.00           O
ATOM  12042  C22 POPE  153      65.667  17.406  58.346  1.00  0.00           C
ATOM  12045  C3  POPE  153      65.745  13.556  56.606  1.00  0.00           C
ATOM  12048  O31 POPE  153      65.866  13.446  58.046  1.00  0.00           O
ATOM  12049  C31 POPE  153      64.856  12.796  58.626  1.00  0.00           C
ATOM  12050  O32 POPE  153      63.936  12.256  58.056  1.00  0.00           O
ATOM  12051  C32 POPE  153      65.086  12.826  60.146  1.00  0.00           C
ATOM  12054  C23 POPE  153      65.936  17.276  59.866  1.00  0.00           C
ATOM  12057  C24 POPE  153      66.457  18.556  60.526  1.00  0.00           C
ATOM  12060  C25 POPE  153      66.186  18.586  62.036  1.00  0.00           C
ATOM  12063  C26 POPE  153      66.366  19.986  62.636  1.00  0.00           C
ATOM  12066  C27 POPE  153      66.026  20.046  64.136  1.00  0.00           C
ATOM  12069  C28 POPE  153      65.917  21.476  64.696  1.00  0.00           C
ATOM  12072  C29 POPE  153      67.176  22.296  64.506  1.00  0.00           C
ATOM  12074 0C21 POPE  153      67.746  23.146  65.376  1.00  0.00           C
ATOM  12076 1C21 POPE  153      67.237  23.546  66.736  1.00  0.00           C
ATOM  12079 2C21 POPE  153      67.947  22.796  67.886  1.00  0.00           C
ATOM  12082 3C21 POPE  153      67.785  23.506  69.246  1.00  0.00           C
ATOM  12085 4C21 POPE  153      67.855  22.546  70.446  1.00  0.00           C
ATOM  12088 5C21 POPE  153      69.136  21.706  70.526  1.00  0.00           C
ATOM  12091 6C21 POPE  153      69.057  20.656  71.656  1.00  0.00           C
ATOM  12094 7C21 POPE  153      70.326  19.806  71.776  1.00  0.00           C
ATOM  12097 8C21 POPE  153      70.256  18.776  72.916  1.00  0.00           C
ATOM  12101  C33 POPE  153      64.006  12.056  60.936  1.00  0.00           C
ATOM  12104  C34 POPE  153      64.557  11.536  62.266  1.00  0.00           C
ATOM  12107  C35 POPE  153      63.557  10.686  63.066  1.00  0.00           C
ATOM  12110  C36 POPE  153      62.726  11.486  64.076  1.00  0.00           C
ATOM  12113  C37 POPE  153      62.066  10.576  65.126  1.00  0.00           C
ATOM  12116  C38 POPE  153      61.436  11.346  66.296  1.00  0.00           C
ATOM  12119  C39 POPE  153      61.086  10.416  67.476  1.00  0.00           C
ATOM  12122 0C31 POPE  153      59.576  10.316  67.776  1.00  0.00           C
ATOM  12125 1C31 POPE  153      59.096  11.186  68.946  1.00  0.00           C
ATOM  12128 2C31 POPE  153      57.666  10.806  69.366  1.00  0.00           C
ATOM  12131 3C31 POPE  153      57.136  11.576  70.586  1.00  0.00           C
ATOM  12134 4C31 POPE  153      55.836  10.946  71.106  1.00  0.00           C
ATOM  12137 5C31 POPE  153      55.256  11.616  72.366  1.00  0.00           C
ATOM  12140 6C31 POPE  153      54.056  10.836  72.936  1.00  0.00           C
ATOM  12144  NH3 POPE  154      45.406 117.416  97.556  1.00  0.00           N
ATOM  12148  C12 POPE  154      45.397 117.797  96.096  1.00  0.00           C
ATOM  12151  C11 POPE  154      44.446 118.987  95.846  1.00  0.00           C
ATOM  12154  P   POPE  154      45.756 121.046  96.686  1.00  0.00           P
ATOM  12155  O13 POPE  154      46.296 120.117  97.706  1.00  0.00           O
ATOM  12156  O14 POPE  154      44.716 121.967  97.136  1.00  0.00           O
ATOM  12157  O11 POPE  154      46.896 121.896  96.016  1.00  0.00           O
ATOM  12158  O12 POPE  154      45.176 120.176  95.506  1.00  0.00           O
ATOM  12159  C1  POPE  154      47.726 121.386  94.976  1.00  0.00           C
ATOM  12162  C2  POPE  154      47.216 121.846  93.586  1.00  0.00           C
ATOM  12164  O21 POPE  154      47.636 120.926  92.566  1.00  0.00           O
ATOM  12165  C21 POPE  154      48.947 120.896  92.326  1.00  0.00           C
ATOM  12166  O22 POPE  154      49.796 121.516  92.926  1.00  0.00           O
ATOM  12167  C22 POPE  154      49.186 119.967  91.146  1.00  0.00           C
ATOM  12170  C3  POPE  154      47.546 123.336  93.226  1.00  0.00           C
ATOM  12173  O31 POPE  154      47.456 123.536  91.796  1.00  0.00           O
ATOM  12174  C31 POPE  154      48.086 124.626  91.356  1.00  0.00           C
ATOM  12175  O32 POPE  154      48.377 125.596  92.026  1.00  0.00           O
ATOM  12176  C32 POPE  154      48.427 124.407  89.876  1.00  0.00           C
ATOM  12179  C23 POPE  154      48.856 120.657  89.806  1.00  0.00           C
ATOM  12182  C24 POPE  154      48.965 119.726  88.596  1.00  0.00           C
ATOM  12185  C25 POPE  154      48.965 120.495  87.256  1.00  0.00           C
ATOM  12188  C26 POPE  154      47.697 121.326  87.026  1.00  0.00           C
ATOM  12191  C27 POPE  154      47.686 122.066  85.676  1.00  0.00           C
ATOM  12194  C28 POPE  154      46.346 122.797  85.466  1.00  0.00           C
ATOM  12197  C29 POPE  154      46.286 123.546  84.156  1.00  0.00           C
ATOM  12199 0C21 POPE  154      45.355 123.396  83.196  1.00  0.00           C
ATOM  12201 1C21 POPE  154      44.186 122.446  83.246  1.00  0.00           C
ATOM  12204 2C21 POPE  154      42.966 123.036  83.986  1.00  0.00           C
ATOM  12207 3C21 POPE  154      41.757 122.096  83.936  1.00  0.00           C
ATOM  12210 4C21 POPE  154      40.536 122.626  84.696  1.00  0.00           C
ATOM  12213 5C21 POPE  154      39.336 121.687  84.496  1.00  0.00           C
ATOM  12216 6C21 POPE  154      38.006 122.226  85.046  1.00  0.00           C
ATOM  12219 7C21 POPE  154      36.927 121.126  85.016  1.00  0.00           C
ATOM  12222 8C21 POPE  154      35.616 121.516  85.686  1.00  0.00           C
ATOM  12226  C33 POPE  154      49.046 125.635  89.176  1.00  0.00           C
ATOM  12229  C34 POPE  154      48.866 125.536  87.666  1.00  0.00           C
ATOM  12232  C35 POPE  154      49.586 126.636  86.886  1.00  0.00           C
ATOM  12235  C36 POPE  154      49.256 126.576  85.386  1.00  0.00           C
ATOM  12238  C37 POPE  154      50.136 127.516  84.546  1.00  0.00           C
ATOM  12241  C38 POPE  154      49.667 127.566  83.096  1.00  0.00           C
ATOM  12244  C39 POPE  154      50.696 128.217  82.156  1.00  0.00           C
ATOM  12247 0C31 POPE  154      50.626 129.745  82.066  1.00  0.00           C
ATOM  12250 1C31 POPE  154      49.347 130.257  81.386  1.00  0.00           C
ATOM  12253 2C31 POPE  154      49.487 131.667  80.766  1.00  0.00           C
ATOM  12256 3C31 POPE  154      50.285 131.676  79.456  1.00  0.00           C
ATOM  12259 4C31 POPE  154      50.436 133.077  78.866  1.00  0.00           C
ATOM  12262 5C31 POPE  154      51.226 133.077  77.546  1.00  0.00           C
ATOM  12265 6C31 POPE  154      51.426 134.467  76.946  1.00  0.00           C
ATOM  12269  NH3 POPE  155      44.496  40.136  97.456  1.00  0.00           N
ATOM  12273  C12 POPE  155      44.877  41.386  98.176  1.00  0.00           C
ATOM  12276  C11 POPE  155      45.006  42.507  97.156  1.00  0.00           C
ATOM  12279  P   POPE  155      43.436  42.406  95.086  1.00  0.00           P
ATOM  12280  O13 POPE  155      44.456  43.066  94.256  1.00  0.00           O
ATOM  12281  O14 POPE  155      43.396  40.926  95.046  1.00  0.00           O
ATOM  12282  O11 POPE  155      42.006  42.995  94.766  1.00  0.00           O
ATOM  12283  O12 POPE  155      43.726  42.806  96.576  1.00  0.00           O
ATOM  12284  C1  POPE  155      41.716  43.557  93.476  1.00  0.00           C
ATOM  12287  C2  POPE  155      40.186  43.736  93.216  1.00  0.00           C
ATOM  12289  O21 POPE  155      39.947  45.046  92.666  1.00  0.00           O
ATOM  12290  C21 POPE  155      40.376  45.217  91.426  1.00  0.00           C
ATOM  12291  O22 POPE  155      40.886  44.356  90.716  1.00  0.00           O
ATOM  12292  C22 POPE  155      40.376  46.696  91.046  1.00  0.00           C
ATOM  12295  C3  POPE  155      39.336  43.516  94.526  1.00  0.00           C
ATOM  12298  O31 POPE  155      37.926  43.227  94.286  1.00  0.00           O
ATOM  12299  C31 POPE  155      37.156  43.586  95.346  1.00  0.00           C
ATOM  12300  O32 POPE  155      37.586  44.147  96.336  1.00  0.00           O
ATOM  12301  C32 POPE  155      35.756  42.956  95.286  1.00  0.00           C
ATOM  12304  C23 POPE  155      39.566  47.076  89.786  1.00  0.00           C
ATOM  12307  C24 POPE  155      39.346  48.586  89.626  1.00  0.00           C
ATOM  12310  C25 POPE  155      38.336  48.926  88.516  1.00  0.00           C
ATOM  12313  C26 POPE  155      37.896  50.406  88.526  1.00  0.00           C
ATOM  12316  C27 POPE  155      36.776  50.686  87.516  1.00  0.00           C
ATOM  12319  C28 POPE  155      36.276  52.146  87.526  1.00  0.00           C
ATOM  12322  C29 POPE  155      35.396  52.456  86.346  1.00  0.00           C
ATOM  12324 0C21 POPE  155      35.816  52.787  85.106  1.00  0.00           C
ATOM  12326 1C21 POPE  155      37.246  52.925  84.656  1.00  0.00           C
ATOM  12329 2C21 POPE  155      37.666  51.886  83.596  1.00  0.00           C
ATOM  12332 3C21 POPE  155      36.916  52.016  82.266  1.00  0.00           C
ATOM  12335 4C21 POPE  155      37.726  51.456  81.086  1.00  0.00           C
ATOM  12338 5C21 POPE  155      36.936  51.416  79.766  1.00  0.00           C
ATOM  12341 6C21 POPE  155      37.816  51.127  78.546  1.00  0.00           C
ATOM  12344 7C21 POPE  155      38.556  52.377  78.046  1.00  0.00           C
ATOM  12347 8C21 POPE  155      39.396  52.117  76.786  1.00  0.00           C
ATOM  12351  C33 POPE  155      34.796  43.487  94.196  1.00  0.00           C
ATOM  12354  C34 POPE  155      33.846  44.586  94.706  1.00  0.00           C
ATOM  12357  C35 POPE  155      32.796  44.996  93.656  1.00  0.00           C
ATOM  12360  C36 POPE  155      33.396  45.956  92.626  1.00  0.00           C
ATOM  12363  C37 POPE  155      32.436  46.416  91.526  1.00  0.00           C
ATOM  12366  C38 POPE  155      33.096  47.486  90.646  1.00  0.00           C
ATOM  12369  C39 POPE  155      32.276  47.846  89.396  1.00  0.00           C
ATOM  12372 0C31 POPE  155      33.126  48.546  88.326  1.00  0.00           C
ATOM  12375 1C31 POPE  155      32.336  48.806  87.046  1.00  0.00           C
ATOM  12378 2C31 POPE  155      33.216  49.256  85.876  1.00  0.00           C
ATOM  12381 3C31 POPE  155      32.396  49.846  84.726  1.00  0.00           C
ATOM  12384 4C31 POPE  155      33.237  50.156  83.476  1.00  0.00           C
ATOM  12387 5C31 POPE  155      33.246  48.986  82.476  1.00  0.00           C
ATOM  12390 6C31 POPE  155      34.136  49.245  81.256  1.00  0.00           C
ATOM  12394  NH3 POPE  156      44.996  96.666  58.276  1.00  0.00           N
ATOM  12398  C12 POPE  156      45.746  97.966  58.176  1.00  0.00           C
ATOM  12401  C11 POPE  156      46.197  98.297  56.746  1.00  0.00           C
ATOM  12404  P   POPE  156      48.136 100.106  56.846  1.00  0.00           P
ATOM  12405  O13 POPE  156      48.956  98.917  57.196  1.00  0.00           O
ATOM  12406  O14 POPE  156      48.506 100.855  55.646  1.00  0.00           O
ATOM  12407  O11 POPE  156      48.156 101.066  58.116  1.00  0.00           O
ATOM  12408  O12 POPE  156      46.626  99.656  56.716  1.00  0.00           O
ATOM  12409  C1  POPE  156      47.646 100.646  59.386  1.00  0.00           C
ATOM  12412  C2  POPE  156      48.487 101.196  60.566  1.00  0.00           C
ATOM  12414  O21 POPE  156      48.156 100.396  61.716  1.00  0.00           O
ATOM  12415  C21 POPE  156      49.156  99.995  62.466  1.00  0.00           C
ATOM  12416  O22 POPE  156      50.336 100.136  62.216  1.00  0.00           O
ATOM  12417  C22 POPE  156      48.616  99.327  63.736  1.00  0.00           C
ATOM  12420  C3  POPE  156      48.196 102.696  60.876  1.00  0.00           C
ATOM  12423  O31 POPE  156      48.906 103.166  62.056  1.00  0.00           O
ATOM  12424  C31 POPE  156      48.237 103.106  63.206  1.00  0.00           C
ATOM  12425  O32 POPE  156      47.107 102.667  63.346  1.00  0.00           O
ATOM  12426  C32 POPE  156      49.066 103.657  64.356  1.00  0.00           C
ATOM  12429  C23 POPE  156      49.716  98.587  64.526  1.00  0.00           C
ATOM  12432  C24 POPE  156      49.186  97.797  65.736  1.00  0.00           C
ATOM  12435  C25 POPE  156      48.756  98.675  66.926  1.00  0.00           C
ATOM  12438  C26 POPE  156      49.926  99.096  67.826  1.00  0.00           C
ATOM  12441  C27 POPE  156      49.446  99.576  69.196  1.00  0.00           C
ATOM  12444  C28 POPE  156      50.597  99.816  70.186  1.00  0.00           C
ATOM  12447  C29 POPE  156      50.036 100.006  71.576  1.00  0.00           C
ATOM  12449 0C21 POPE  156      49.966  99.066  72.536  1.00  0.00           C
ATOM  12451 1C21 POPE  156      50.426  97.626  72.446  1.00  0.00           C
ATOM  12454 2C21 POPE  156      51.596  97.346  73.416  1.00  0.00           C
ATOM  12457 3C21 POPE  156      51.246  97.646  74.886  1.00  0.00           C
ATOM  12460 4C21 POPE  156      52.267  97.117  75.896  1.00  0.00           C
ATOM  12463 5C21 POPE  156      51.826  97.425  77.336  1.00  0.00           C
ATOM  12466 6C21 POPE  156      52.447  96.496  78.376  1.00  0.00           C
ATOM  12469 7C21 POPE  156      51.917  96.786  79.786  1.00  0.00           C
ATOM  12472 8C21 POPE  156      52.377  95.766  80.826  1.00  0.00           C
ATOM  12476  C33 POPE  156      48.156 104.566  65.226  1.00  0.00           C
ATOM  12479  C34 POPE  156      48.836 105.167  66.466  1.00  0.00           C
ATOM  12482  C35 POPE  156      49.166 104.127  67.546  1.00  0.00           C
ATOM  12485  C36 POPE  156      49.436 104.776  68.916  1.00  0.00           C
ATOM  12488  C37 POPE  156      49.636 103.745  70.036  1.00  0.00           C
ATOM  12491  C38 POPE  156      49.686 104.366  71.436  1.00  0.00           C
ATOM  12494  C39 POPE  156      50.947 105.206  71.716  1.00  0.00           C
ATOM  12497 0C31 POPE  156      51.096 105.587  73.196  1.00  0.00           C
ATOM  12500 1C31 POPE  156      50.086 106.646  73.666  1.00  0.00           C
ATOM  12503 2C31 POPE  156      50.076 106.876  75.186  1.00  0.00           C
ATOM  12506 3C31 POPE  156      49.466 105.717  75.986  1.00  0.00           C
ATOM  12509 4C31 POPE  156      48.996 106.126  77.386  1.00  0.00           C
ATOM  12512 5C31 POPE  156      48.357 104.977  78.176  1.00  0.00           C
ATOM  12515 6C31 POPE  156      47.697 105.437  79.476  1.00  0.00           C
ATOM  12519  NH3 POPE  157      39.746  77.606 100.176  1.00  0.00           N
ATOM  12523  C12 POPE  157      38.767  78.166 101.176  1.00  0.00           C
ATOM  12526  C11 POPE  157      37.886  77.047 101.766  1.00  0.00           C
ATOM  12529  P   POPE  157      35.436  77.266 102.626  1.00  0.00           P
ATOM  12530  O13 POPE  157      35.186  75.955 103.266  1.00  0.00           O
ATOM  12531  O14 POPE  157      34.646  78.385 103.156  1.00  0.00           O
ATOM  12532  O11 POPE  157      35.266  77.176 101.056  1.00  0.00           O
ATOM  12533  O12 POPE  157      36.996  77.577 102.746  1.00  0.00           O
ATOM  12534  C1  POPE  157      34.086  76.806 100.366  1.00  0.00           C
ATOM  12537  C2  POPE  157      33.906  77.606  99.046  1.00  0.00           C
ATOM  12539  O21 POPE  157      34.717  77.056  97.986  1.00  0.00           O
ATOM  12540  C21 POPE  157      36.006  77.286  97.916  1.00  0.00           C
ATOM  12541  O22 POPE  157      36.686  77.956  98.686  1.00  0.00           O
ATOM  12542  C22 POPE  157      36.556  76.626  96.656  1.00  0.00           C
ATOM  12545  C3  POPE  157      33.986  79.156  99.236  1.00  0.00           C
ATOM  12548  O31 POPE  157      33.107  79.827  98.306  1.00  0.00           O
ATOM  12549  C31 POPE  157      33.506  80.556  97.266  1.00  0.00           C
ATOM  12550  O32 POPE  157      32.746  81.087  96.476  1.00  0.00           O
ATOM  12551  C32 POPE  157      35.026  80.686  97.136  1.00  0.00           C
ATOM  12554  C23 POPE  157      37.966  77.156  96.256  1.00  0.00           C
ATOM  12557  C24 POPE  157      38.366  76.876  94.806  1.00  0.00           C
ATOM  12560  C25 POPE  157      39.776  77.396  94.506  1.00  0.00           C
ATOM  12563  C26 POPE  157      40.326  77.056  93.116  1.00  0.00           C
ATOM  12566  C27 POPE  157      41.806  77.476  92.986  1.00  0.00           C
ATOM  12569  C28 POPE  157      42.487  77.016  91.676  1.00  0.00           C
ATOM  12572  C29 POPE  157      42.057  77.806  90.466  1.00  0.00           C
ATOM  12574 0C21 POPE  157      42.866  78.266  89.486  1.00  0.00           C
ATOM  12576 1C21 POPE  157      44.366  78.086  89.416  1.00  0.00           C
ATOM  12579 2C21 POPE  157      45.056  79.187  88.596  1.00  0.00           C
ATOM  12582 3C21 POPE  157      44.926  80.585  89.226  1.00  0.00           C
ATOM  12585 4C21 POPE  157      45.756  81.656  88.496  1.00  0.00           C
ATOM  12588 5C21 POPE  157      45.426  83.087  88.946  1.00  0.00           C
ATOM  12591 6C21 POPE  157      46.206  83.566  90.176  1.00  0.00           C
[truncated: 1,674,970 more chars]
