# Supplementary material for: Characterizing Membrane Association and Periplasmic Transfer of Bacterial Lipoproteins through Molecular Dynamics Simulations
Source: Structure. 2020 Apr 7;28(4):475–487.e3. doi: 10.1016/j.str.2020.01.012 (PMC7139219; doi:10.1016/j.str.2020.01.012)
Supplement: Data S1. Final Coordinates from Simulations (Y–Z), Related to Figure 3 [file mmc3.zip › Y-Z/YNFC-5-atomistic.pdb]

TITLE     Protein
REMARK    THIS IS A SIMULATION BOX
CRYST1  129.019  129.019  161.697  90.00  90.00  90.00 P 1           1
MODEL        1
ATOM      1  N   CYSTA   1      83.070  84.729 101.949  1.00  0.00           N
ATOM      3  CA  CYSTA   1      81.720  84.629 102.549  1.00  0.00           C
ATOM      5  C   CYSTA   1      81.589  84.720 104.169  1.00  0.00           C
ATOM      6  O   CYSTA   1      80.820  85.590 104.589  1.00  0.00           O
ATOM      7  CB  CYSTA   1      80.789  83.500 101.888  1.00  0.00           C
ATOM     10  SG  CYSTA   1      81.120  83.069 100.089  1.00  0.00           S
ATOM     11  C1  CYSTA   1      80.128  81.650  99.428  1.00  0.00           C
ATOM     14  CA1 CYSTA   1      83.469  85.260 100.739  1.00  0.00           C
ATOM     15  OA1 CYSTA   1      84.659  85.100 100.479  1.00  0.00           O
ATOM     16  CA2 CYSTA   1      82.620  86.019  99.699  1.00  0.00           C
ATOM     19  C11 CYSTA   1      80.020  81.440  97.868  1.00  0.00           C
ATOM     21  O11 CYSTA   1      81.309  81.340  97.248  1.00  0.00           O
ATOM     22  CX1 CYSTA   1      81.390  81.079  95.928  1.00  0.00           C
ATOM     23  OX1 CYSTA   1      82.140  81.670  95.168  1.00  0.00           O
ATOM     24  CX2 CYSTA   1      80.559  79.830  95.498  1.00  0.00           C
ATOM     27  C12 CYSTA   1      79.140  82.540  97.178  1.00  0.00           C
ATOM     30  O12 CYSTA   1      78.930  82.350  95.749  1.00  0.00           O
ATOM     31  CD1 CYSTA   1      77.669  82.339  95.308  1.00  0.00           C
ATOM     32  OD1 CYSTA   1      76.680  82.400  96.019  1.00  0.00           O
ATOM     33  CD2 CYSTA   1      77.640  82.299  93.778  1.00  0.00           C
ATOM     36  CA3 CYSTA   1      83.189  85.920  98.228  1.00  0.00           C
ATOM     39  CA4 CYSTA   1      82.609  86.889  97.148  1.00  0.00           C
ATOM     42  CA5 CYSTA   1      83.599  87.199  95.988  1.00  0.00           C
ATOM     45  CA6 CYSTA   1      83.140  86.919  94.528  1.00  0.00           C
ATOM     48  CA7 CYSTA   1      81.970  87.760  93.979  1.00  0.00           C
ATOM     51  CA8 CYSTA   1      82.349  89.109  93.339  1.00  0.00           C
ATOM     54  CA9 CYSTA   1      81.160  90.100  93.278  1.00  0.00           C
ATOM     57 0CA1 CYSTA   1      79.970  89.680  92.399  1.00  0.00           C
ATOM     60 1CA1 CYSTA   1      79.740  90.590  91.169  1.00  0.00           C
ATOM     63 2CA1 CYSTA   1      78.540  90.140  90.319  1.00  0.00           C
ATOM     66 3CA1 CYSTA   1      78.199  91.140  89.209  1.00  0.00           C
ATOM     69 4CA1 CYSTA   1      77.370  90.540  88.059  1.00  0.00           C
ATOM     72 5CA1 CYSTA   1      75.979  90.040  88.467  1.00  0.00           C
ATOM     75 6CA1 CYSTA   1      75.250  89.360  87.319  1.00  0.00           C
ATOM     79  CD3 CYSTA   1      76.640  81.270  93.178  1.00  0.00           C
ATOM     82  CD4 CYSTA   1      77.229  79.850  93.148  1.00  0.00           C
ATOM     85  CD5 CYSTA   1      76.439  78.820  92.319  1.00  0.00           C
ATOM     88  CD6 CYSTA   1      75.049  78.460  92.868  1.00  0.00           C
ATOM     91  CD7 CYSTA   1      73.900  78.950  91.999  1.00  0.00           C
ATOM     94  CD8 CYSTA   1      72.570  78.280  92.369  1.00  0.00           C
ATOM     97  CD9 CYSTA   1      71.439  78.540  91.359  1.00  0.00           C
ATOM    100 0CD1 CYSTA   1      70.340  77.480  91.459  1.00  0.00           C
ATOM    103 1CD1 CYSTA   1      69.169  77.700  90.489  1.00  0.00           C
ATOM    106 2CD1 CYSTA   1      68.059  76.640  90.659  1.00  0.00           C
ATOM    109 3CD1 CYSTA   1      68.510  75.220  90.288  1.00  0.00           C
ATOM    112 4CD1 CYSTA   1      68.750  74.290  91.489  1.00  0.00           C
ATOM    115 5CD1 CYSTA   1      67.470  73.830  92.178  1.00  0.00           C
ATOM    118 6CD1 CYSTA   1      67.729  72.810  93.278  1.00  0.00           C
ATOM    122  CX3 CYSTA   1      80.710  79.360  94.008  1.00  0.00           C
ATOM    125  CX4 CYSTA   1      81.799  78.310  93.747  1.00  0.00           C
ATOM    128  CX5 CYSTA   1      82.039  77.950  92.269  1.00  0.00           C
ATOM    131  CX6 CYSTA   1      81.059  76.970  91.599  1.00  0.00           C
ATOM    134  CX7 CYSTA   1      81.659  76.420  90.288  1.00  0.00           C
ATOM    137  CX8 CYSTA   1      80.690  75.570  89.449  1.00  0.00           C
ATOM    140  CX9 CYSTA   1      81.379  74.870  88.299  1.00  0.00           C
ATOM    142 0CX1 CYSTA   1      81.349  75.200  86.999  1.00  0.00           C
ATOM    144 1CX1 CYSTA   1      80.660  76.390  86.368  1.00  0.00           C
ATOM    147 2CX1 CYSTA   1      79.570  76.000  85.349  1.00  0.00           C
ATOM    150 3CX1 CYSTA   1      78.930  77.260  84.738  1.00  0.00           C
ATOM    153 4CX1 CYSTA   1      77.689  76.990  83.868  1.00  0.00           C
ATOM    156 5CX1 CYSTA   1      77.949  76.240  82.559  1.00  0.00           C
ATOM    159 6CX1 CYSTA   1      76.800  76.390  81.558  1.00  0.00           C
ATOM    162 7CX1 CYSTA   1      77.129  75.840  80.159  1.00  0.00           C
ATOM    165 8CX1 CYSTA   1      76.110  76.210  79.089  1.00  0.00           C
ATOM    169  N   ASP A   2      82.240  83.920 105.109  1.00  0.00           N
ATOM    171  CA  ASP A   2      82.299  84.070 106.629  1.00  0.00           C
ATOM    173  CB  ASP A   2      82.140  85.560 107.148  1.00  0.00           C
ATOM    176  CG  ASP A   2      82.839  85.890 108.479  1.00  0.00           C
ATOM    177  OD1 ASP A   2      82.530  86.930 109.089  1.00  0.00           O
ATOM    178  OD2 ASP A   2      83.680  85.060 108.918  1.00  0.00           O
ATOM    179  C   ASP A   2      81.589  83.029 107.637  1.00  0.00           C
ATOM    180  O   ASP A   2      80.990  82.030 107.238  1.00  0.00           O
ATOM    181  N   ARG A   3      81.669  83.240 109.008  1.00  0.00           N
ATOM    183  CA  ARG A   3      81.039  82.549 110.179  1.00  0.00           C
ATOM    185  CB  ARG A   3      81.970  81.440 110.799  1.00  0.00           C
ATOM    188  CG  ARG A   3      81.419  79.980 110.827  1.00  0.00           C
ATOM    191  CD  ARG A   3      82.540  78.920 110.678  1.00  0.00           C
ATOM    194  NE  ARG A   3      82.319  77.700 111.549  1.00  0.00           N
ATOM    196  CZ  ARG A   3      82.640  76.450 111.208  1.00  0.00           C
ATOM    197  NH1 ARG A   3      82.429  75.440 112.038  1.00  0.00           N
ATOM    200  NH2 ARG A   3      83.160  76.150 110.028  1.00  0.00           N
ATOM    203  C   ARG A   3      80.720  83.490 111.387  1.00  0.00           C
ATOM    204  O   ARG A   3      81.430  84.450 111.639  1.00  0.00           O
ATOM    205  N   THR A   4      79.689  83.169 112.217  1.00  0.00           N
ATOM    207  CA  THR A   4      79.769  83.329 113.699  1.00  0.00           C
ATOM    209  CB  THR A   4      79.720  84.750 114.318  1.00  0.00           C
ATOM    211  OG1 THR A   4      79.989  84.720 115.718  1.00  0.00           O
ATOM    213  CG2 THR A   4      78.370  85.470 114.188  1.00  0.00           C
ATOM    217  C   THR A   4      78.650  82.520 114.338  1.00  0.00           C
ATOM    218  O   THR A   4      78.799  81.930 115.408  1.00  0.00           O
ATOM    219  N   GLU A   5      77.489  82.509 113.669  1.00  0.00           N
ATOM    221  CA  GLU A   5      76.220  82.030 114.169  1.00  0.00           C
ATOM    223  CB  GLU A   5      75.849  82.390 115.648  1.00  0.00           C
ATOM    226  CG  GLU A   5      74.330  82.609 115.909  1.00  0.00           C
ATOM    229  CD  GLU A   5      73.939  82.490 117.369  1.00  0.00           C
ATOM    230  OE1 GLU A   5      72.710  82.460 117.637  1.00  0.00           O
ATOM    231  OE2 GLU A   5      74.839  82.420 118.249  1.00  0.00           O
ATOM    232  C   GLU A   5      75.210  82.590 113.218  1.00  0.00           C
ATOM    233  O   GLU A   5      75.330  83.750 112.808  1.00  0.00           O
ATOM    234  N   VAL A   6      74.259  81.760 112.768  1.00  0.00           N
ATOM    236  CA  VAL A   6      73.439  82.020 111.589  1.00  0.00           C
ATOM    238  CB  VAL A   6      72.549  83.260 111.729  1.00  0.00           C
ATOM    240  CG1 VAL A   6      71.580  83.400 110.538  1.00  0.00           C
ATOM    244  CG2 VAL A   6      71.739  83.120 113.038  1.00  0.00           C
ATOM    248  C   VAL A   6      74.320  82.100 110.339  1.00  0.00           C
ATOM    249  O   VAL A   6      74.940  83.120 110.059  1.00  0.00           O
ATOM    250  N   THR A   7      74.430  81.010 109.559  1.00  0.00           N
ATOM    252  CA  THR A   7      75.250  81.049 108.348  1.00  0.00           C
ATOM    254  CB  THR A   7      76.489  80.149 108.467  1.00  0.00           C
ATOM    256  OG1 THR A   7      77.470  80.470 107.509  1.00  0.00           O
ATOM    258  CG2 THR A   7      76.220  78.660 108.379  1.00  0.00           C
ATOM    262  C   THR A   7      74.300  80.880 107.178  1.00  0.00           C
ATOM    263  O   THR A   7      73.330  81.620 107.059  1.00  0.00           O
ATOM    264  N   LEU A   8      74.480  79.880 106.318  1.00  0.00           N
ATOM    266  CA  LEU A   8      73.400  79.260 105.599  1.00  0.00           C
ATOM    268  CB  LEU A   8      74.020  78.030 104.888  1.00  0.00           C
ATOM    271  CG  LEU A   8      74.729  78.350 103.549  1.00  0.00           C
ATOM    273  CD1 LEU A   8      75.000  77.080 102.729  1.00  0.00           C
ATOM    277  CD2 LEU A   8      76.049  79.110 103.738  1.00  0.00           C
ATOM    281  C   LEU A   8      72.210  78.870 106.508  1.00  0.00           C
ATOM    282  O   LEU A   8      72.290  77.930 107.288  1.00  0.00           O
ATOM    283  N   SER A   9      71.089  79.610 106.409  1.00  0.00           N
ATOM    285  CA  SER A   9      69.799  79.310 107.028  1.00  0.00           C
ATOM    287  CB  SER A   9      69.250  80.320 108.078  1.00  0.00           C
ATOM    290  OG  SER A   9      70.169  80.610 109.118  1.00  0.00           O
ATOM    292  C   SER A   9      68.799  79.310 105.898  1.00  0.00           C
ATOM    293  O   SER A   9      67.940  80.190 105.778  1.00  0.00           O
ATOM    294  N   PHE A  10      68.849  78.290 105.028  1.00  0.00           N
ATOM    296  CA  PHE A  10      67.689  77.910 104.239  1.00  0.00           C
ATOM    298  CB  PHE A  10      67.979  76.950 103.048  1.00  0.00           C
ATOM    301  CG  PHE A  10      68.919  77.540 102.019  1.00  0.00           C
ATOM    302  CD1 PHE A  10      69.510  76.670 101.079  1.00  0.00           C
ATOM    304  CE1 PHE A  10      70.570  77.080 100.258  1.00  0.00           C
ATOM    306  CZ  PHE A  10      71.030  78.400 100.339  1.00  0.00           C
ATOM    308  CD2 PHE A  10      69.360  78.879 102.028  1.00  0.00           C
ATOM    310  CE2 PHE A  10      70.419  79.290 101.229  1.00  0.00           C
ATOM    312  C   PHE A  10      66.550  77.500 105.179  1.00  0.00           C
ATOM    313  O   PHE A  10      66.729  77.189 106.348  1.00  0.00           O
ATOM    314  N   THR A  11      65.340  77.730 104.708  1.00  0.00           N
ATOM    316  CA  THR A  11      64.549  78.810 105.268  1.00  0.00           C
ATOM    318  CB  THR A  11      63.890  79.530 104.069  1.00  0.00           C
ATOM    320  OG1 THR A  11      63.560  78.630 102.998  1.00  0.00           O
ATOM    322  CG2 THR A  11      64.949  80.420 103.409  1.00  0.00           C
ATOM    326  C   THR A  11      63.590  78.400 106.429  1.00  0.00           C
ATOM    327  O   THR A  11      62.849  77.450 106.278  1.00  0.00           O
ATOM    328  N   PRO A  12      63.490  79.000 107.618  1.00  0.00           N
ATOM    329  CD  PRO A  12      62.820  80.300 107.589  1.00  0.00           C
ATOM    332  CA  PRO A  12      64.610  79.050 108.549  1.00  0.00           C
ATOM    334  CB  PRO A  12      65.110  80.490 108.379  1.00  0.00           C
ATOM    337  CG  PRO A  12      63.809  81.310 108.208  1.00  0.00           C
ATOM    340  C   PRO A  12      64.150  78.860 110.019  1.00  0.00           C
ATOM    341  O   PRO A  12      63.149  79.420 110.448  1.00  0.00           O
ATOM    342  N   GLU A  13      64.849  78.130 110.918  1.00  0.00           N
ATOM    344  CA  GLU A  13      66.019  77.309 110.799  1.00  0.00           C
ATOM    346  CB  GLU A  13      67.099  77.580 111.888  1.00  0.00           C
ATOM    349  CG  GLU A  13      67.599  79.030 112.019  1.00  0.00           C
ATOM    352  CD  GLU A  13      67.049  79.760 113.228  1.00  0.00           C
ATOM    353  OE1 GLU A  13      67.720  80.740 113.659  1.00  0.00           O
ATOM    354  OE2 GLU A  13      65.990  79.370 113.789  1.00  0.00           O
ATOM    355  C   GLU A  13      65.559  75.890 111.068  1.00  0.00           C
ATOM    356  O   GLU A  13      64.740  75.620 111.938  1.00  0.00           O
ATOM    357  N   MET A  14      66.080  74.940 110.299  1.00  0.00           N
ATOM    359  CA  MET A  14      67.470  74.870 109.958  1.00  0.00           C
ATOM    361  CB  MET A  14      68.199  73.980 110.988  1.00  0.00           C
ATOM    364  CG  MET A  14      67.879  72.470 110.909  1.00  0.00           C
ATOM    367  SD  MET A  14      66.260  72.000 111.569  1.00  0.00           S
ATOM    368  CE  MET A  14      65.649  71.050 110.128  1.00  0.00           C
ATOM    372  C   MET A  14      67.470  74.300 108.579  1.00  0.00           C
ATOM    373  O   MET A  14      66.590  73.520 108.228  1.00  0.00           O
ATOM    374  N   ALA A  15      68.360  74.730 107.679  1.00  0.00           N
ATOM    376  CA  ALA A  15      69.710  75.210 107.787  1.00  0.00           C
ATOM    378  CB  ALA A  15      70.649  74.140 108.379  1.00  0.00           C
ATOM    382  C   ALA A  15      69.940  75.540 106.309  1.00  0.00           C
ATOM    383  O   ALA A  15      68.960  75.630 105.599  1.00  0.00           O
ATOM    384  N   SER A  16      71.130  75.760 105.699  1.00  0.00           N
ATOM    386  CA  SER A  16      71.980  74.610 105.479  1.00  0.00           C
ATOM    388  CB  SER A  16      72.680  74.410 104.099  1.00  0.00           C
ATOM    391  OG  SER A  16      71.759  74.290 103.029  1.00  0.00           O
ATOM    393  C   SER A  16      73.070  74.510 106.439  1.00  0.00           C
ATOM    394  O   SER A  16      73.479  73.400 106.549  1.00  0.00           O
ATOM    395  N   PHE A  17      73.570  75.460 107.199  1.00  0.00           N
ATOM    397  CA  PHE A  17      74.820  75.170 107.898  1.00  0.00           C
ATOM    399  CB  PHE A  17      76.010  75.180 106.849  1.00  0.00           C
ATOM    402  CG  PHE A  17      77.380  75.799 107.059  1.00  0.00           C
ATOM    403  CD1 PHE A  17      78.180  75.620 108.199  1.00  0.00           C
ATOM    405  CE1 PHE A  17      79.480  76.170 108.249  1.00  0.00           C
ATOM    407  CZ  PHE A  17      79.989  76.860 107.139  1.00  0.00           C
ATOM    409  CD2 PHE A  17      77.940  76.450 105.949  1.00  0.00           C
ATOM    411  CE2 PHE A  17      79.220  76.990 105.979  1.00  0.00           C
ATOM    413  C   PHE A  17      74.799  75.830 109.279  1.00  0.00           C
ATOM    414  O   PHE A  17      75.799  76.150 109.909  1.00  0.00           O
ATOM    415  N   SER A  18      73.559  75.930 109.818  1.00  0.00           N
ATOM    417  CA  SER A  18      73.169  76.100 111.219  1.00  0.00           C
ATOM    419  CB  SER A  18      71.669  75.750 111.449  1.00  0.00           C
ATOM    422  OG  SER A  18      70.820  76.600 110.688  1.00  0.00           O
ATOM    424  C   SER A  18      73.960  75.310 112.238  1.00  0.00           C
ATOM    425  O   SER A  18      74.769  75.870 112.979  1.00  0.00           O
ATOM    426  N   ASN A  19      73.799  73.960 112.288  1.00  0.00           N
ATOM    428  CA  ASN A  19      74.890  73.070 112.668  1.00  0.00           C
ATOM    430  CB  ASN A  19      74.489  71.830 113.519  1.00  0.00           C
ATOM    433  CG  ASN A  19      73.680  72.150 114.779  1.00  0.00           C
ATOM    434  OD1 ASN A  19      73.149  71.230 115.398  1.00  0.00           O
ATOM    435  ND2 ASN A  19      73.540  73.430 115.189  1.00  0.00           N
ATOM    438  C   ASN A  19      75.470  72.680 111.327  1.00  0.00           C
ATOM    439  O   ASN A  19      74.940  73.090 110.299  1.00  0.00           O
ATOM    440  N   GLU A  20      76.610  72.000 111.269  1.00  0.00           N
ATOM    442  CA  GLU A  20      77.330  71.810 110.028  1.00  0.00           C
ATOM    444  CB  GLU A  20      78.739  71.200 110.448  1.00  0.00           C
ATOM    447  CG  GLU A  20      79.880  72.240 110.839  1.00  0.00           C
ATOM    450  CD  GLU A  20      80.389  72.500 112.279  1.00  0.00           C
ATOM    451  OE1 GLU A  20      81.640  72.490 112.469  1.00  0.00           O
ATOM    452  OE2 GLU A  20      79.570  72.840 113.169  1.00  0.00           O
ATOM    453  C   GLU A  20      76.610  71.450 108.629  1.00  0.00           C
ATOM    454  O   GLU A  20      77.210  71.850 107.628  1.00  0.00           O
ATOM    455  N   PHE A  21      75.309  70.880 108.488  1.00  0.00           N
ATOM    457  CA  PHE A  21      74.410  70.870 107.229  1.00  0.00           C
ATOM    459  CB  PHE A  21      75.110  70.000 106.107  1.00  0.00           C
ATOM    462  CG  PHE A  21      76.099  70.740 105.179  1.00  0.00           C
ATOM    463  CD1 PHE A  21      77.280  70.140 104.689  1.00  0.00           C
ATOM    465  CE1 PHE A  21      78.080  70.799 103.738  1.00  0.00           C
ATOM    467  CZ  PHE A  21      77.729  72.070 103.278  1.00  0.00           C
ATOM    469  CD2 PHE A  21      75.799  72.030 104.717  1.00  0.00           C
ATOM    471  CE2 PHE A  21      76.590  72.700 103.778  1.00  0.00           C
ATOM    473  C   PHE A  21      72.700  70.710 107.369  1.00  0.00           C
ATOM    474  O   PHE A  21      72.510  69.990 108.327  1.00  0.00           O
ATOM    475  N   ASP A  22      71.508  71.260 106.578  1.00  0.00           N
ATOM    477  CA  ASP A  22      69.830  71.270 106.629  1.00  0.00           C
ATOM    479  CB  ASP A  22      69.399  70.900 108.129  1.00  0.00           C
ATOM    482  CG  ASP A  22      69.949  69.600 108.789  1.00  0.00           C
ATOM    483  OD1 ASP A  22      70.080  69.610 110.049  1.00  0.00           O
ATOM    484  OD2 ASP A  22      70.140  68.580 108.078  1.00  0.00           O
ATOM    485  C   ASP A  22      68.690  72.420 105.728  1.00  0.00           C
ATOM    486  O   ASP A  22      69.379  73.050 104.939  1.00  0.00           O
ATOM    487  N   PHE A  23      67.129  72.810 105.629  1.00  0.00           N
ATOM    489  CA  PHE A  23      66.110  73.840 104.639  1.00  0.00           C
ATOM    491  CB  PHE A  23      66.660  73.190 103.159  1.00  0.00           C
ATOM    494  CG  PHE A  23      67.849  72.200 102.717  1.00  0.00           C
ATOM    495  CD1 PHE A  23      68.160  70.900 103.258  1.00  0.00           C
ATOM    497  CE1 PHE A  23      69.390  70.260 103.029  1.00  0.00           C
ATOM    499  CZ  PHE A  23      70.309  70.799 102.129  1.00  0.00           C
ATOM    501  CD2 PHE A  23      68.799  72.660 101.769  1.00  0.00           C
ATOM    503  CE2 PHE A  23      70.000  71.990 101.479  1.00  0.00           C
ATOM    505  C   PHE A  23      64.239  74.410 104.229  1.00  0.00           C
ATOM    506  O   PHE A  23      63.679  73.490 103.619  1.00  0.00           O
ATOM    507  N   ASP A  24      63.210  75.720 104.338  1.00  0.00           N
ATOM    509  CA  ASP A  24      61.570  76.390 103.909  1.00  0.00           C
ATOM    511  CB  ASP A  24      60.649  75.120 104.099  1.00  0.00           C
ATOM    514  CG  ASP A  24      60.769  74.180 105.328  1.00  0.00           C
ATOM    515  OD1 ASP A  24      59.690  73.600 105.609  1.00  0.00           O
ATOM    516  OD2 ASP A  24      61.829  73.900 105.958  1.00  0.00           O
ATOM    517  C   ASP A  24      60.340  78.070 103.887  1.00  0.00           C
ATOM    518  O   ASP A  24      60.909  79.000 104.449  1.00  0.00           O
ATOM    519  N   PRO A  25      58.739  78.790 103.348  1.00  0.00           N
ATOM    520  CD  PRO A  25      58.009  77.590 102.959  1.00  0.00           C
ATOM    523  CA  PRO A  25      57.400  80.100 103.309  1.00  0.00           C
ATOM    525  CB  PRO A  25      56.220  79.190 103.598  1.00  0.00           C
ATOM    528  CG  PRO A  25      56.500  77.910 102.799  1.00  0.00           C
ATOM    531  C   PRO A  25      56.439  81.819 102.868  1.00  0.00           C
ATOM    532  O   PRO A  25      57.200  82.570 102.259  1.00  0.00           O
ATOM    533  N   LEU A  26      54.929  82.530 103.048  1.00  0.00           N
ATOM    535  CA  LEU A  26      53.599  83.770 102.758  1.00  0.00           C
ATOM    537  CB  LEU A  26      52.730  83.940 104.129  1.00  0.00           C
ATOM    540  CG  LEU A  26      51.349  84.769 104.229  1.00  0.00           C
ATOM    542  CD1 LEU A  26      50.360  84.279 105.308  1.00  0.00           C
ATOM    546  CD2 LEU A  26      51.349  86.299 104.458  1.00  0.00           C
ATOM    550  C   LEU A  26      53.040  85.389 101.919  1.00  0.00           C
ATOM    551  O   LEU A  26      53.980  86.110 101.629  1.00  0.00           O
ATOM    552  N   ARG A  27      51.610  86.070 101.529  1.00  0.00           N
ATOM    554  CA  ARG A  27      50.820  87.490 100.898  1.00  0.00           C
ATOM    556  CB  ARG A  27      50.040  87.350  99.449  1.00  0.00           C
ATOM    559  CG  ARG A  27      50.530  87.900  98.048  1.00  0.00           C
ATOM    562  CD  ARG A  27      49.370  88.139  96.999  1.00  0.00           C
ATOM    565  NE  ARG A  27      49.370  89.520  96.378  1.00  0.00           N
ATOM    567  CZ  ARG A  27      49.449  89.750  95.068  1.00  0.00           C
ATOM    568  NH1 ARG A  27      49.789  88.840  94.188  1.00  0.00           N
ATOM    571  NH2 ARG A  27      49.239  90.960  94.619  1.00  0.00           N
ATOM    574  C   ARG A  27      49.519  88.530 101.479  1.00  0.00           C
ATOM    575  O   ARG A  27      48.809  88.110 102.379  1.00  0.00           O
ATOM    576  N   GLY A  28      49.070  89.829 100.848  1.00  0.00           N
ATOM    578  CA  GLY A  28      47.720  90.740 100.889  1.00  0.00           C
ATOM    581  C   GLY A  28      47.170  92.020  99.928  1.00  0.00           C
ATOM    582  O   GLY A  28      47.660  92.020  98.799  1.00  0.00           O
ATOM    583  N   PRO A  29      46.179  93.130 100.118  1.00  0.00           N
ATOM    584  CD  PRO A  29      45.250  93.250 101.278  1.00  0.00           C
ATOM    587  CA  PRO A  29      45.540  94.030  99.049  1.00  0.00           C
ATOM    589  CB  PRO A  29      44.269  94.689  99.668  1.00  0.00           C
ATOM    592  CG  PRO A  29      43.870  93.700 100.728  1.00  0.00           C
ATOM    595  C   PRO A  29      46.049  95.230  98.228  1.00  0.00           C
ATOM    596  O   PRO A  29      45.689  95.310  97.059  1.00  0.00           O
ATOM    597  N   VAL A  30      46.739  96.290  98.708  1.00  0.00           N
ATOM    599  CA  VAL A  30      46.790  97.579  97.938  1.00  0.00           C
ATOM    601  CB  VAL A  30      47.089  98.840  98.789  1.00  0.00           C
ATOM    603  CG1 VAL A  30      46.070  99.950  98.488  1.00  0.00           C
ATOM    607  CG2 VAL A  30      47.030  98.519 100.279  1.00  0.00           C
ATOM    611  C   VAL A  30      47.809  97.520  96.799  1.00  0.00           C
ATOM    612  O   VAL A  30      48.210  98.510  96.199  1.00  0.00           O
ATOM    613  N   LYS A  31      48.199  96.259  96.529  1.00  0.00           N
ATOM    615  CA  LYS A  31      49.420  95.730  96.019  1.00  0.00           C
ATOM    617  CB  LYS A  31      49.980  96.378  94.738  1.00  0.00           C
ATOM    620  CG  LYS A  31      49.199  95.960  93.479  1.00  0.00           C
ATOM    623  CD  LYS A  31      47.809  96.590  93.389  1.00  0.00           C
ATOM    626  CE  LYS A  31      47.040  96.280  92.108  1.00  0.00           C
ATOM    629  NZ  LYS A  31      45.610  96.100  92.439  1.00  0.00           N
ATOM    633  C   LYS A  31      50.419  95.499  97.129  1.00  0.00           C
ATOM    634  O   LYS A  31      51.489  94.950  96.898  1.00  0.00           O
ATOM    635  N   ASP A  32      50.070  95.850  98.379  1.00  0.00           N
ATOM    637  CA  ASP A  32      50.909  95.569  99.519  1.00  0.00           C
ATOM    639  CB  ASP A  32      50.400  96.170 100.839  1.00  0.00           C
ATOM    642  CG  ASP A  32      50.460  97.670 100.809  1.00  0.00           C
ATOM    643  OD1 ASP A  32      51.239  98.250 100.019  1.00  0.00           O
ATOM    644  OD2 ASP A  32      49.789  98.299 101.658  1.00  0.00           O
ATOM    645  C   ASP A  32      51.099  94.100  99.779  1.00  0.00           C
ATOM    646  O   ASP A  32      50.169  93.309  99.928  1.00  0.00           O
ATOM    647  N   PHE A  33      52.370  93.729  99.919  1.00  0.00           N
ATOM    649  CA  PHE A  33      52.780  92.420 100.308  1.00  0.00           C
ATOM    651  CB  PHE A  33      53.849  91.959  99.279  1.00  0.00           C
ATOM    654  CG  PHE A  33      54.230  90.529  99.458  1.00  0.00           C
ATOM    655  CD1 PHE A  33      53.240  89.559  99.368  1.00  0.00           C
ATOM    657  CE1 PHE A  33      53.580  88.200  99.349  1.00  0.00           C
ATOM    659  CZ  PHE A  33      54.900  87.810  99.519  1.00  0.00           C
ATOM    661  CD2 PHE A  33      55.570  90.140  99.619  1.00  0.00           C
ATOM    663  CE2 PHE A  33      55.890  88.780  99.689  1.00  0.00           C
ATOM    665  C   PHE A  33      53.339  92.560 101.698  1.00  0.00           C
ATOM    666  O   PHE A  33      54.020  93.530 102.028  1.00  0.00           O
ATOM    667  N   THR A  34      53.030  91.600 102.598  1.00  0.00           N
ATOM    669  CA  THR A  34      53.720  91.499 103.878  1.00  0.00           C
ATOM    671  CB  THR A  34      52.840  91.740 105.098  1.00  0.00           C
ATOM    673  OG1 THR A  34      51.860  90.740 105.287  1.00  0.00           O
ATOM    675  CG2 THR A  34      52.099  93.069 104.928  1.00  0.00           C
ATOM    679  C   THR A  34      54.360  90.128 103.909  1.00  0.00           C
ATOM    680  O   THR A  34      53.860  89.170 103.318  1.00  0.00           O
ATOM    681  N   GLN A  35      55.540  90.009 104.559  1.00  0.00           N
ATOM    683  CA  GLN A  35      56.400  88.859 104.428  1.00  0.00           C
ATOM    685  CB  GLN A  35      57.820  89.298 104.008  1.00  0.00           C
ATOM    688  CG  GLN A  35      57.870  90.090 102.679  1.00  0.00           C
ATOM    691  CD  GLN A  35      59.300  90.529 102.399  1.00  0.00           C
ATOM    692  OE1 GLN A  35      60.200  90.370 103.239  1.00  0.00           O
ATOM    693  NE2 GLN A  35      59.570  91.049 101.178  1.00  0.00           N
ATOM    696  C   GLN A  35      56.509  88.100 105.739  1.00  0.00           C
ATOM    697  O   GLN A  35      56.960  88.630 106.748  1.00  0.00           O
ATOM    698  N   THR A  36      56.090  86.830 105.728  1.00  0.00           N
ATOM    700  CA  THR A  36      55.899  85.979 106.888  1.00  0.00           C
ATOM    702  CB  THR A  36      54.579  86.240 107.647  1.00  0.00           C
ATOM    704  OG1 THR A  36      53.879  85.100 108.129  1.00  0.00           O
ATOM    706  CG2 THR A  36      53.580  86.959 106.748  1.00  0.00           C
ATOM    710  C   THR A  36      56.020  84.570 106.339  1.00  0.00           C
ATOM    711  O   THR A  36      55.950  84.400 105.128  1.00  0.00           O
ATOM    712  N   LEU A  37      56.260  83.540 107.159  1.00  0.00           N
ATOM    714  CA  LEU A  37      56.570  82.219 106.618  1.00  0.00           C
ATOM    716  CB  LEU A  37      57.980  82.150 105.958  1.00  0.00           C
ATOM    719  CG  LEU A  37      59.129  82.980 106.549  1.00  0.00           C
ATOM    721  CD1 LEU A  37      59.880  82.150 107.589  1.00  0.00           C
ATOM    725  CD2 LEU A  37      60.090  83.449 105.428  1.00  0.00           C
ATOM    729  C   LEU A  37      56.270  81.109 107.618  1.00  0.00           C
ATOM    730  O   LEU A  37      56.109  81.340 108.818  1.00  0.00           O
ATOM    731  N   MET A  38      56.080  79.870 107.119  1.00  0.00           N
ATOM    733  CA  MET A  38      55.820  78.710 107.948  1.00  0.00           C
ATOM    735  CB  MET A  38      54.300  78.470 108.228  1.00  0.00           C
ATOM    738  CG  MET A  38      53.440  77.780 107.139  1.00  0.00           C
ATOM    741  SD  MET A  38      51.669  77.620 107.528  1.00  0.00           S
ATOM    742  CE  MET A  38      51.239  79.350 107.229  1.00  0.00           C
ATOM    746  C   MET A  38      56.419  77.500 107.269  1.00  0.00           C
ATOM    747  O   MET A  38      56.049  77.110 106.159  1.00  0.00           O
ATOM    748  N   ASP A  39      57.419  76.900 107.908  1.00  0.00           N
ATOM    750  CA  ASP A  39      58.079  75.690 107.479  1.00  0.00           C
ATOM    752  CB  ASP A  39      59.350  75.410 108.327  1.00  0.00           C
ATOM    755  CG  ASP A  39      60.180  76.600 108.799  1.00  0.00           C
ATOM    756  OD1 ASP A  39      59.789  77.780 108.649  1.00  0.00           O
ATOM    757  OD2 ASP A  39      61.169  76.270 109.508  1.00  0.00           O
ATOM    758  C   ASP A  39      57.130  74.510 107.598  1.00  0.00           C
ATOM    759  O   ASP A  39      56.400  74.390 108.589  1.00  0.00           O
ATOM    760  N   GLU A  40      57.110  73.610 106.599  1.00  0.00           N
ATOM    762  CA  GLU A  40      56.300  72.420 106.629  1.00  0.00           C
ATOM    764  CB  GLU A  40      55.010  72.580 105.778  1.00  0.00           C
ATOM    767  CG  GLU A  40      54.030  73.680 106.269  1.00  0.00           C
ATOM    770  CD  GLU A  40      52.879  73.900 105.308  1.00  0.00           C
ATOM    771  OE1 GLU A  40      52.879  73.360 104.178  1.00  0.00           O
ATOM    772  OE2 GLU A  40      51.920  74.650 105.659  1.00  0.00           O
ATOM    773  C   GLU A  40      57.120  71.260 106.098  1.00  0.00           C
ATOM    774  O   GLU A  40      57.620  71.280 104.969  1.00  0.00           O
ATOM    775  N   GLN A  41      57.260  70.180 106.898  1.00  0.00           N
ATOM    777  CA  GLN A  41      57.750  68.900 106.479  1.00  0.00           C
ATOM    779  CB  GLN A  41      58.669  68.240 107.549  1.00  0.00           C
ATOM    782  CG  GLN A  41      57.980  67.600 108.778  1.00  0.00           C
ATOM    785  CD  GLN A  41      59.000  67.140 109.829  1.00  0.00           C
ATOM    786  OE1 GLN A  41      60.210  67.070 109.598  1.00  0.00           O
ATOM    787  NE2 GLN A  41      58.490  66.790 111.029  1.00  0.00           N
ATOM    790  C   GLN A  41      56.500  68.080 106.247  1.00  0.00           C
ATOM    791  O   GLN A  41      55.390  68.490 106.578  1.00  0.00           O
ATOM    792  N   GLY A  42      56.640  66.890 105.638  1.00  0.00           N
ATOM    794  CA  GLY A  42      55.550  65.950 105.559  1.00  0.00           C
ATOM    797  C   GLY A  42      55.810  64.710 106.359  1.00  0.00           C
ATOM    798  O   GLY A  42      56.820  64.030 106.169  1.00  0.00           O
ATOM    799  N   GLU A  43      54.849  64.330 107.208  1.00  0.00           N
ATOM    801  CA  GLU A  43      54.950  63.180 108.078  1.00  0.00           C
ATOM    803  CB  GLU A  43      54.250  63.520 109.419  1.00  0.00           C
ATOM    806  CG  GLU A  43      54.830  64.800 110.059  1.00  0.00           C
ATOM    809  CD  GLU A  43      54.189  66.080 109.559  1.00  0.00           C
ATOM    810  OE1 GLU A  43      53.210  66.020 108.759  1.00  0.00           O
ATOM    811  OE2 GLU A  43      54.680  67.160 109.979  1.00  0.00           O
ATOM    812  C   GLU A  43      54.320  61.930 107.497  1.00  0.00           C
ATOM    813  O   GLU A  43      53.180  61.960 107.008  1.00  0.00           O
ATOM    814  N   VAL A  44      55.050  60.800 107.528  1.00  0.00           N
ATOM    816  CA  VAL A  44      54.630  59.530 106.928  1.00  0.00           C
ATOM    818  CB  VAL A  44      55.210  59.360 105.519  1.00  0.00           C
ATOM    820  CG1 VAL A  44      54.670  60.440 104.577  1.00  0.00           C
ATOM    824  CG2 VAL A  44      56.759  59.420 105.529  1.00  0.00           C
ATOM    828  C   VAL A  44      55.059  58.360 107.828  1.00  0.00           C
ATOM    829  O   VAL A  44      55.990  58.500 108.619  1.00  0.00           O
ATOM    830  N   THR A  45      54.410  57.180 107.749  1.00  0.00           N
ATOM    832  CA  THR A  45      54.649  56.030 108.649  1.00  0.00           C
ATOM    834  CB  THR A  45      53.390  55.450 109.298  1.00  0.00           C
ATOM    836  OG1 THR A  45      52.759  56.410 110.109  1.00  0.00           O
ATOM    838  CG2 THR A  45      53.700  54.260 110.217  1.00  0.00           C
ATOM    842  C   THR A  45      55.220  54.880 107.868  1.00  0.00           C
ATOM    843  O   THR A  45      54.540  54.340 106.999  1.00  0.00           O
ATOM    844  N   LYS A  46      56.470  54.450 108.099  1.00  0.00           N
ATOM    846  CA  LYS A  46      57.070  53.370 107.348  1.00  0.00           C
ATOM    848  CB  LYS A  46      58.570  53.610 106.989  1.00  0.00           C
ATOM    851  CG  LYS A  46      58.750  54.510 105.749  1.00  0.00           C
ATOM    854  CD  LYS A  46      60.220  54.720 105.339  1.00  0.00           C
ATOM    857  CE  LYS A  46      60.390  55.590 104.078  1.00  0.00           C
ATOM    860  NZ  LYS A  46      59.910  54.910 102.868  1.00  0.00           N
ATOM    864  C   LYS A  46      56.870  52.020 107.979  1.00  0.00           C
ATOM    865  O   LYS A  46      56.820  51.840 109.198  1.00  0.00           O
ATOM    866  N   ARG A  47      56.829  50.990 107.119  1.00  0.00           N
ATOM    868  CA  ARG A  47      57.260  49.680 107.497  1.00  0.00           C
ATOM    870  CB  ARG A  47      56.220  48.650 107.059  1.00  0.00           C
ATOM    873  CG  ARG A  47      54.840  48.890 107.679  1.00  0.00           C
ATOM    876  CD  ARG A  47      53.849  47.770 107.348  1.00  0.00           C
ATOM    879  NE  ARG A  47      53.560  47.840 105.879  1.00  0.00           N
ATOM    881  CZ  ARG A  47      54.040  47.040 104.928  1.00  0.00           C
ATOM    882  NH1 ARG A  47      54.900  46.070 105.147  1.00  0.00           N
ATOM    885  NH2 ARG A  47      53.580  47.220 103.719  1.00  0.00           N
ATOM    888  C   ARG A  47      58.599  49.450 106.828  1.00  0.00           C
ATOM    889  O   ARG A  47      58.809  49.790 105.659  1.00  0.00           O
ATOM    890  N   VAL A  48      59.570  48.910 107.568  1.00  0.00           N
ATOM    892  CA  VAL A  48      60.870  48.610 107.038  1.00  0.00           C
ATOM    894  CB  VAL A  48      61.960  49.490 107.637  1.00  0.00           C
ATOM    896  CG1 VAL A  48      63.320  49.140 107.008  1.00  0.00           C
ATOM    900  CG2 VAL A  48      61.620  50.970 107.388  1.00  0.00           C
ATOM    904  C   VAL A  48      61.099  47.140 107.318  1.00  0.00           C
ATOM    905  O   VAL A  48      61.080  46.710 108.467  1.00  0.00           O
ATOM    906  N   SER A  49      61.330  46.330 106.289  1.00  0.00           N
ATOM    908  CA  SER A  49      61.800  44.970 106.467  1.00  0.00           C
ATOM    910  CB  SER A  49      60.950  43.880 105.788  1.00  0.00           C
ATOM    913  OG  SER A  49      61.489  42.590 106.038  1.00  0.00           O
ATOM    915  C   SER A  49      63.180  44.960 105.898  1.00  0.00           C
ATOM    916  O   SER A  49      63.500  45.660 104.939  1.00  0.00           O
ATOM    917  N   GLY A  50      64.080  44.190 106.529  1.00  0.00           N
ATOM    919  CA  GLY A  50      65.449  44.100 106.119  1.00  0.00           C
ATOM    922  C   GLY A  50      65.680  42.700 105.669  1.00  0.00           C
ATOM    923  O   GLY A  50      65.129  41.760 106.238  1.00  0.00           O
ATOM    924  N   THR A  51      66.508  42.530 104.648  1.00  0.00           N
ATOM    926  CA  THR A  51      66.949  41.240 104.158  1.00  0.00           C
ATOM    928  CB  THR A  51      67.629  41.380 102.808  1.00  0.00           C
ATOM    930  OG1 THR A  51      66.790  42.180 101.978  1.00  0.00           O
ATOM    932  CG2 THR A  51      67.820  40.020 102.098  1.00  0.00           C
ATOM    936  C   THR A  51      67.809  40.550 105.209  1.00  0.00           C
ATOM    937  O   THR A  51      68.530  41.200 105.967  1.00  0.00           O
ATOM    938  N   LEU A  52      67.720  39.220 105.308  1.00  0.00           N
ATOM    940  CA  LEU A  52      68.549  38.410 106.169  1.00  0.00           C
ATOM    942  CB  LEU A  52      67.800  37.130 106.658  1.00  0.00           C
ATOM    945  CG  LEU A  52      66.650  37.370 107.668  1.00  0.00           C
ATOM    947  CD1 LEU A  52      65.390  38.010 107.049  1.00  0.00           C
ATOM    951  CD2 LEU A  52      66.229  36.050 108.339  1.00  0.00           C
ATOM    955  C   LEU A  52      69.799  38.040 105.379  1.00  0.00           C
ATOM    956  O   LEU A  52      69.710  37.490 104.279  1.00  0.00           O
ATOM    957  N   SER A  53      71.000  38.340 105.928  1.00  0.00           N
ATOM    959  CA  SER A  53      72.260  37.770 105.468  1.00  0.00           C
ATOM    961  CB  SER A  53      73.460  38.070 106.409  1.00  0.00           C
ATOM    964  OG  SER A  53      73.650  39.460 106.658  1.00  0.00           O
ATOM    966  C   SER A  53      72.189  36.260 105.379  1.00  0.00           C
ATOM    967  O   SER A  53      71.530  35.620 106.199  1.00  0.00           O
ATOM    968  N   GLU A  54      72.869  35.690 104.368  1.00  0.00           N
ATOM    970  CA  GLU A  54      73.120  34.270 104.229  1.00  0.00           C
ATOM    972  CB  GLU A  54      73.890  33.970 102.908  1.00  0.00           C
ATOM    975  CG  GLU A  54      75.349  34.500 102.858  1.00  0.00           C
ATOM    978  CD  GLU A  54      75.410  36.020 102.868  1.00  0.00           C
ATOM    979  OE1 GLU A  54      74.839  36.610 101.909  1.00  0.00           O
ATOM    980  OE2 GLU A  54      75.990  36.630 103.789  1.00  0.00           O
ATOM    981  C   GLU A  54      73.860  33.630 105.398  1.00  0.00           C
ATOM    982  O   GLU A  54      74.580  34.270 106.178  1.00  0.00           O
ATOM    983  N   GLU A  55      73.690  32.310 105.568  1.00  0.00           N
ATOM    985  CA  GLU A  55      74.559  31.540 106.409  1.00  0.00           C
ATOM    987  CB  GLU A  55      73.970  30.130 106.618  1.00  0.00           C
ATOM    990  CG  GLU A  55      72.500  30.150 107.148  1.00  0.00           C
ATOM    993  CD  GLU A  55      71.419  29.920 106.089  1.00  0.00           C
ATOM    994  OE1 GLU A  55      71.759  29.620 104.919  1.00  0.00           O
ATOM    995  OE2 GLU A  55      70.210  29.980 106.467  1.00  0.00           O
ATOM    996  C   GLU A  55      75.990  31.470 105.848  1.00  0.00           C
ATOM    997  O   GLU A  55      76.229  31.370 104.648  1.00  0.00           O
ATOM    998  N   GLY A  56      76.970  31.520 106.769  1.00  0.00           N
ATOM   1000  CA  GLY A  56      78.390  31.600 106.459  1.00  0.00           C
ATOM   1003  C   GLY A  56      79.070  32.520 107.428  1.00  0.00           C
ATOM   1004  O   GLY A  56      78.510  32.930 108.439  1.00  0.00           O
ATOM   1005  N   CYS A  57      80.340  32.860 107.159  1.00  0.00           N
ATOM   1007  CA  CYS A  57      81.130  33.700 108.048  1.00  0.00           C
ATOM   1009  CB  CYS A  57      82.349  32.840 108.467  1.00  0.00           C
ATOM   1012  SG  CYS A  57      83.409  33.520 109.779  1.00  0.00           S
ATOM   1014  C   CYS A  57      81.549  34.990 107.348  1.00  0.00           C
ATOM   1015  O   CYS A  57      82.340  35.790 107.858  1.00  0.00           O
ATOM   1016  N   PHE A  58      81.020  35.220 106.129  1.00  0.00           N
ATOM   1018  CA  PHE A  58      81.339  36.350 105.268  1.00  0.00           C
ATOM   1020  CB  PHE A  58      82.500  35.970 104.298  1.00  0.00           C
ATOM   1023  CG  PHE A  58      83.800  35.730 105.019  1.00  0.00           C
ATOM   1024  CD1 PHE A  58      84.379  34.450 105.068  1.00  0.00           C
ATOM   1026  CE1 PHE A  58      85.629  34.260 105.659  1.00  0.00           C
ATOM   1028  CZ  PHE A  58      86.329  35.360 106.189  1.00  0.00           C
ATOM   1030  CD2 PHE A  58      84.489  36.820 105.559  1.00  0.00           C
ATOM   1032  CE2 PHE A  58      85.760  36.640 106.138  1.00  0.00           C
ATOM   1034  C   PHE A  58      80.118  36.750 104.438  1.00  0.00           C
ATOM   1035  O   PHE A  58      79.480  35.870 103.859  1.00  0.00           O
ATOM   1036  N   ASP A  59      79.780  38.060 104.379  1.00  0.00           N
ATOM   1038  CA  ASP A  59      78.650  38.620 103.607  1.00  0.00           C
ATOM   1040  CB  ASP A  59      78.659  40.180 103.719  1.00  0.00           C
ATOM   1043  CG  ASP A  59      78.570  40.770 105.118  1.00  0.00           C
ATOM   1044  OD1 ASP A  59      78.040  40.120 106.049  1.00  0.00           O
ATOM   1045  OD2 ASP A  59      79.008  41.950 105.249  1.00  0.00           O
ATOM   1046  C   ASP A  59      78.760  38.310 102.108  1.00  0.00           C
ATOM   1047  O   ASP A  59      79.799  38.610 101.549  1.00  0.00           O
ATOM   1048  N   SER A  60      77.739  37.760 101.397  1.00  0.00           N
ATOM   1050  CA  SER A  60      77.780  37.580  99.939  1.00  0.00           C
ATOM   1052  CB  SER A  60      76.699  36.630  99.338  1.00  0.00           C
ATOM   1055  OG  SER A  60      77.030  35.280  99.629  1.00  0.00           O
ATOM   1057  C   SER A  60      77.849  38.800  99.008  1.00  0.00           C
ATOM   1058  O   SER A  60      77.339  39.890  99.279  1.00  0.00           O
ATOM   1059  N   LEU A  61      78.500  38.590  97.828  1.00  0.00           N
ATOM   1061  CA  LEU A  61      78.589  39.520  96.709  1.00  0.00           C
ATOM   1063  CB  LEU A  61      79.820  39.250  95.778  1.00  0.00           C
ATOM   1066  CG  LEU A  61      81.219  39.310  96.418  1.00  0.00           C
ATOM   1068  CD1 LEU A  61      82.299  38.690  95.519  1.00  0.00           C
ATOM   1072  CD2 LEU A  61      81.619  40.760  96.739  1.00  0.00           C
ATOM   1076  C   LEU A  61      77.339  39.540  95.818  1.00  0.00           C
ATOM   1077  O   LEU A  61      77.159  40.480  95.049  1.00  0.00           O
ATOM   1078  N   GLU A  62      76.460  38.510  95.909  1.00  0.00           N
ATOM   1080  CA  GLU A  62      75.340  38.220  95.009  1.00  0.00           C
ATOM   1082  CB  GLU A  62      74.650  36.870  95.438  1.00  0.00           C
ATOM   1085  CG  GLU A  62      73.140  36.590  95.128  1.00  0.00           C
ATOM   1088  CD  GLU A  62      72.790  36.000  93.759  1.00  0.00           C
ATOM   1089  OE1 GLU A  62      72.860  36.730  92.749  1.00  0.00           O
ATOM   1090  OE2 GLU A  62      72.349  34.800  93.719  1.00  0.00           O
ATOM   1091  C   GLU A  62      74.330  39.330  94.869  1.00  0.00           C
ATOM   1092  O   GLU A  62      73.979  39.740  93.778  1.00  0.00           O
ATOM   1093  N   LEU A  63      73.910  39.940  95.998  1.00  0.00           N
ATOM   1095  CA  LEU A  63      72.940  41.020  96.058  1.00  0.00           C
ATOM   1097  CB  LEU A  63      72.750  41.490  97.539  1.00  0.00           C
ATOM   1100  CG  LEU A  63      72.299  40.440  98.589  1.00  0.00           C
ATOM   1102  CD1 LEU A  63      71.089  39.610  98.138  1.00  0.00           C
ATOM   1106  CD2 LEU A  63      73.439  39.530  99.089  1.00  0.00           C
ATOM   1110  C   LEU A  63      73.339  42.250  95.239  1.00  0.00           C
ATOM   1111  O   LEU A  63      72.540  43.040  94.759  1.00  0.00           O
ATOM   1112  N   LEU A  64      74.659  42.440  95.118  1.00  0.00           N
ATOM   1114  CA  LEU A  64      75.270  43.530  94.409  1.00  0.00           C
ATOM   1116  CB  LEU A  64      76.750  43.650  94.857  1.00  0.00           C
ATOM   1119  CG  LEU A  64      76.980  43.620  96.387  1.00  0.00           C
ATOM   1121  CD1 LEU A  64      78.430  44.040  96.718  1.00  0.00           C
ATOM   1125  CD2 LEU A  64      76.000  44.520  97.139  1.00  0.00           C
ATOM   1129  C   LEU A  64      75.169  43.430  92.889  1.00  0.00           C
ATOM   1130  O   LEU A  64      75.049  44.460  92.229  1.00  0.00           O
ATOM   1131  N   ASP A  65      75.239  42.200  92.329  1.00  0.00           N
ATOM   1133  CA  ASP A  65      75.360  41.950  90.909  1.00  0.00           C
ATOM   1135  CB  ASP A  65      76.210  40.670  90.648  1.00  0.00           C
ATOM   1138  CG  ASP A  65      76.879  40.660  89.279  1.00  0.00           C
ATOM   1139  OD1 ASP A  65      77.750  41.550  89.049  1.00  0.00           O
ATOM   1140  OD2 ASP A  65      76.599  39.730  88.479  1.00  0.00           O
ATOM   1141  C   ASP A  65      73.930  41.800  90.299  1.00  0.00           C
ATOM   1142  OT1 ASP A  65      73.490  42.710  89.549  1.00  0.00           O
ATOM   1143  OT2 ASP A  65      73.210  40.820  90.609  1.00  0.00           O
ATOM   1144  NH3 POPEB  66      39.320  22.380  95.778  1.00  0.00           N
ATOM   1148  C12 POPEB  66      38.480  21.140  95.549  1.00  0.00           C
ATOM   1151  C11 POPEB  66      37.210  21.410  94.717  1.00  0.00           C
ATOM   1154  P   POPEB  66      35.169  23.070  94.769  1.00  0.00           P
ATOM   1155  O13 POPEB  66      34.790  24.050  95.799  1.00  0.00           O
ATOM   1156  O14 POPEB  66      35.829  23.680  93.607  1.00  0.00           O
ATOM   1157  O11 POPEB  66      33.950  22.180  94.279  1.00  0.00           O
ATOM   1158  O12 POPEB  66      36.180  22.050  95.459  1.00  0.00           O
ATOM   1159  C1  POPEB  66      34.050  21.420  93.068  1.00  0.00           C
ATOM   1162  C2  POPEB  66      33.180  22.040  91.928  1.00  0.00           C
ATOM   1164  O21 POPEB  66      33.039  21.150  90.799  1.00  0.00           O
ATOM   1165  C21 POPEB  66      34.090  20.990  90.019  1.00  0.00           C
ATOM   1166  O22 POPEB  66      35.239  21.250  90.299  1.00  0.00           O
ATOM   1167  C22 POPEB  66      33.650  20.540  88.619  1.00  0.00           C
ATOM   1170  C3  POPEB  66      33.660  23.460  91.479  1.00  0.00           C
ATOM   1173  O31 POPEB  66      33.180  23.840  90.168  1.00  0.00           O
ATOM   1174  C31 POPEB  66      31.900  24.140  90.099  1.00  0.00           C
ATOM   1175  O32 POPEB  66      31.140  24.240  91.049  1.00  0.00           O
ATOM   1176  C32 POPEB  66      31.519  24.360  88.629  1.00  0.00           C
ATOM   1179  C23 POPEB  66      34.110  21.570  87.559  1.00  0.00           C
ATOM   1182  C24 POPEB  66      33.410  21.410  86.199  1.00  0.00           C
ATOM   1185  C25 POPEB  66      33.620  22.640  85.299  1.00  0.00           C
ATOM   1188  C26 POPEB  66      33.399  22.360  83.809  1.00  0.00           C
ATOM   1191  C27 POPEB  66      33.280  23.630  82.959  1.00  0.00           C
ATOM   1194  C28 POPEB  66      33.710  23.440  81.489  1.00  0.00           C
ATOM   1197  C29 POPEB  66      32.899  22.460  80.678  1.00  0.00           C
ATOM   1199 0C21 POPEB  66      32.759  22.480  79.338  1.00  0.00           C
ATOM   1201 1C21 POPEB  66      33.370  23.460  78.369  1.00  0.00           C
ATOM   1204 2C21 POPEB  66      34.230  22.790  77.279  1.00  0.00           C
ATOM   1207 3C21 POPEB  66      35.559  22.220  77.799  1.00  0.00           C
ATOM   1210 4C21 POPEB  66      36.439  21.610  76.698  1.00  0.00           C
ATOM   1213 5C21 POPEB  66      37.829  21.210  77.189  1.00  0.00           C
ATOM   1216 6C21 POPEB  66      38.629  20.420  76.149  1.00  0.00           C
ATOM   1219 7C21 POPEB  66      40.030  20.030  76.628  1.00  0.00           C
ATOM   1222 8C21 POPEB  66      40.859  19.290  75.568  1.00  0.00           C
ATOM   1226  C33 POPEB  66      29.990  24.440  88.418  1.00  0.00           C
ATOM   1229  C34 POPEB  66      29.579  24.520  86.939  1.00  0.00           C
ATOM   1232  C35 POPEB  66      30.050  25.810  86.247  1.00  0.00           C
ATOM   1235  C36 POPEB  66      29.590  25.900  84.788  1.00  0.00           C
ATOM   1238  C37 POPEB  66      29.720  27.310  84.188  1.00  0.00           C
ATOM   1241  C38 POPEB  66      29.000  27.480  82.839  1.00  0.00           C
ATOM   1244  C39 POPEB  66      29.419  26.440  81.779  1.00  0.00           C
ATOM   1247 0C31 POPEB  66      28.610  26.550  80.479  1.00  0.00           C
ATOM   1250 1C31 POPEB  66      28.800  25.310  79.598  1.00  0.00           C
ATOM   1253 2C31 POPEB  66      27.890  25.280  78.369  1.00  0.00           C
ATOM   1256 3C31 POPEB  66      27.880  23.890  77.718  1.00  0.00           C
ATOM   1259 4C31 POPEB  66      26.830  23.750  76.608  1.00  0.00           C
ATOM   1262 5C31 POPEB  66      26.630  22.290  76.229  1.00  0.00           C
ATOM   1265 6C31 POPEB  66      25.480  22.070  75.249  1.00  0.00           C
ATOM   1269  NH3 POPEC  67      -5.310  55.590  52.829  1.00  0.00           N
ATOM   1273  C12 POPEC  67      -4.650  56.800  52.179  1.00  0.00           C
ATOM   1276  C11 POPEC  67      -3.370  57.330  52.858  1.00  0.00           C
ATOM   1279  P   POPEC  67      -1.770  55.250  53.029  1.00  0.00           P
ATOM   1280  O13 POPEC  67      -2.699  54.320  52.369  1.00  0.00           O
ATOM   1281  O14 POPEC  67      -0.739  55.900  52.188  1.00  0.00           O
ATOM   1282  O11 POPEC  67      -1.209  54.730  54.409  1.00  0.00           O
ATOM   1283  O12 POPEC  67      -2.690  56.370  53.659  1.00  0.00           O
ATOM   1284  C1  POPEC  67       0.010  54.030  54.659  1.00  0.00           C
ATOM   1287  C2  POPEC  67       0.930  54.780  55.669  1.00  0.00           C
ATOM   1289  O21 POPEC  67       0.170  55.050  56.878  1.00  0.00           O
ATOM   1290  C21 POPEC  67       0.860  55.050  58.019  1.00  0.00           C
ATOM   1291  O22 POPEC  67       2.071  54.940  58.128  1.00  0.00           O
ATOM   1292  C22 POPEC  67      -0.110  55.110  59.209  1.00  0.00           C
ATOM   1295  C3  POPEC  67       1.470  56.080  54.999  1.00  0.00           C
ATOM   1298  O31 POPEC  67       2.550  56.710  55.719  1.00  0.00           O
ATOM   1299  C31 POPEC  67       2.211  57.650  56.589  1.00  0.00           C
ATOM   1300  O32 POPEC  67       1.060  57.990  56.849  1.00  0.00           O
ATOM   1301  C32 POPEC  67       3.420  58.190  57.339  1.00  0.00           C
ATOM   1304  C23 POPEC  67       0.511  55.660  60.519  1.00  0.00           C
ATOM   1307  C24 POPEC  67      -0.549  55.740  61.639  1.00  0.00           C
ATOM   1310  C25 POPEC  67       0.020  56.330  62.939  1.00  0.00           C
ATOM   1313  C26 POPEC  67       0.350  55.280  64.008  1.00  0.00           C
ATOM   1316  C27 POPEC  67      -0.870  54.900  64.879  1.00  0.00           C
ATOM   1319  C28 POPEC  67      -0.599  53.830  65.949  1.00  0.00           C
ATOM   1322  C29 POPEC  67       0.561  54.150  66.859  1.00  0.00           C
ATOM   1324 0C21 POPEC  67       1.130  53.300  67.729  1.00  0.00           C
ATOM   1326 1C21 POPEC  67       0.690  51.890  68.039  1.00  0.00           C
ATOM   1329 2C21 POPEC  67       1.571  50.760  67.468  1.00  0.00           C
ATOM   1332 3C21 POPEC  67       3.081  51.010  67.559  1.00  0.00           C
ATOM   1335 4C21 POPEC  67       3.929  49.740  67.349  1.00  0.00           C
ATOM   1338 5C21 POPEC  67       4.009  48.810  68.569  1.00  0.00           C
ATOM   1341 6C21 POPEC  67       4.629  49.470  69.809  1.00  0.00           C
ATOM   1344 7C21 POPEC  67       4.959  48.470  70.929  1.00  0.00           C
ATOM   1347 8C21 POPEC  67       5.549  49.140  72.179  1.00  0.00           C
ATOM   1351  C33 POPEC  67       3.061  58.330  58.828  1.00  0.00           C
ATOM   1354  C34 POPEC  67       4.220  58.760  59.729  1.00  0.00           C
ATOM   1357  C35 POPEC  67       3.709  58.960  61.169  1.00  0.00           C
ATOM   1360  C36 POPEC  67       4.799  59.250  62.199  1.00  0.00           C
ATOM   1363  C37 POPEC  67       4.199  59.270  63.609  1.00  0.00           C
ATOM   1366  C38 POPEC  67       5.230  59.510  64.719  1.00  0.00           C
ATOM   1369  C39 POPEC  67       4.710  59.020  66.069  1.00  0.00           C
ATOM   1372 0C31 POPEC  67       5.280  59.820  67.249  1.00  0.00           C
ATOM   1375 1C31 POPEC  67       5.269  59.010  68.559  1.00  0.00           C
ATOM   1378 2C31 POPEC  67       5.079  59.880  69.819  1.00  0.00           C
ATOM   1381 3C31 POPEC  67       5.879  61.190  69.789  1.00  0.00           C
ATOM   1384 4C31 POPEC  67       5.879  61.900  71.148  1.00  0.00           C
ATOM   1387 5C31 POPEC  67       6.399  63.340  71.039  1.00  0.00           C
ATOM   1390 6C31 POPEC  67       6.530  64.030  72.398  1.00  0.00           C
ATOM   1394  NH3 POPED  68      20.990  74.830  51.959  1.00  0.00           N
ATOM   1398  C12 POPED  68      21.440  75.290  50.599  1.00  0.00           C
ATOM   1401  C11 POPED  68      22.960  75.230  50.469  1.00  0.00           C
ATOM   1404  P   POPED  68      24.600  77.070  51.349  1.00  0.00           P
ATOM   1405  O13 POPED  68      24.100  78.120  50.428  1.00  0.00           O
ATOM   1406  O14 POPED  68      25.870  76.400  50.979  1.00  0.00           O
ATOM   1407  O11 POPED  68      24.810  77.640  52.819  1.00  0.00           O
ATOM   1408  O12 POPED  68      23.520  75.939  51.549  1.00  0.00           O
ATOM   1409  C1  POPED  68      24.450  76.880  53.979  1.00  0.00           C
ATOM   1412  C2  POPED  68      24.210  77.870  55.129  1.00  0.00           C
ATOM   1414  O21 POPED  68      24.010  77.150  56.369  1.00  0.00           O
ATOM   1415  C21 POPED  68      24.509  77.800  57.419  1.00  0.00           C
ATOM   1416  O22 POPED  68      25.339  78.680  57.369  1.00  0.00           O
ATOM   1417  C22 POPED  68      23.900  77.300  58.729  1.00  0.00           C
ATOM   1420  C3  POPED  68      22.939  78.700  54.809  1.00  0.00           C
ATOM   1423  O31 POPED  68      22.720  79.770  55.749  1.00  0.00           O
ATOM   1424  C31 POPED  68      22.930  80.990  55.299  1.00  0.00           C
ATOM   1425  O32 POPED  68      23.269  81.299  54.168  1.00  0.00           O
ATOM   1426  C32 POPED  68      22.710  81.990  56.429  1.00  0.00           C
ATOM   1429  C23 POPED  68      23.790  78.430  59.789  1.00  0.00           C
ATOM   1432  C24 POPED  68      23.280  77.920  61.148  1.00  0.00           C
ATOM   1435  C25 POPED  68      22.840  79.019  62.139  1.00  0.00           C
ATOM   1438  C26 POPED  68      23.960  79.570  63.039  1.00  0.00           C
ATOM   1441  C27 POPED  68      23.390  80.389  64.209  1.00  0.00           C
ATOM   1444  C28 POPED  68      24.430  80.790  65.279  1.00  0.00           C
ATOM   1447  C29 POPED  68      24.860  79.610  66.129  1.00  0.00           C
ATOM   1449 0C21 POPED  68      25.230  79.630  67.429  1.00  0.00           C
ATOM   1451 1C21 POPED  68      25.300  80.829  68.339  1.00  0.00           C
ATOM   1454 2C21 POPED  68      24.980  80.520  69.819  1.00  0.00           C
ATOM   1457 3C21 POPED  68      23.560  79.960  70.049  1.00  0.00           C
ATOM   1460 4C21 POPED  68      22.930  80.389  71.379  1.00  0.00           C
ATOM   1463 5C21 POPED  68      23.670  79.910  72.648  1.00  0.00           C
ATOM   1466 6C21 POPED  68      23.310  80.770  73.868  1.00  0.00           C
ATOM   1469 7C21 POPED  68      24.070  80.380  75.148  1.00  0.00           C
ATOM   1472 8C21 POPED  68      24.140  81.530  76.159  1.00  0.00           C
ATOM   1476  C33 POPED  68      23.970  82.830  56.689  1.00  0.00           C
ATOM   1479  C34 POPED  68      25.060  82.070  57.468  1.00  0.00           C
ATOM   1482  C35 POPED  68      24.860  82.070  58.988  1.00  0.00           C
ATOM   1485  C36 POPED  68      25.169  83.430  59.619  1.00  0.00           C
ATOM   1488  C37 POPED  68      24.840  83.519  61.119  1.00  0.00           C
ATOM   1491  C38 POPED  68      24.690  84.979  61.559  1.00  0.00           C
ATOM   1494  C39 POPED  68      24.210  85.140  63.009  1.00  0.00           C
ATOM   1497 0C31 POPED  68      22.860  84.470  63.289  1.00  0.00           C
ATOM   1500 1C31 POPED  68      21.980  85.330  64.199  1.00  0.00           C
ATOM   1503 2C31 POPED  68      20.780  84.600  64.828  1.00  0.00           C
ATOM   1506 3C31 POPED  68      21.200  83.420  65.709  1.00  0.00           C
ATOM   1509 4C31 POPED  68      20.180  83.089  66.808  1.00  0.00           C
ATOM   1512 5C31 POPED  68      20.679  81.990  67.749  1.00  0.00           C
ATOM   1515 6C31 POPED  68      19.689  81.639  68.859  1.00  0.00           C
ATOM   1519  NH3 POPEE  69      23.870  24.930  52.648  1.00  0.00           N
ATOM   1523  C12 POPEE  69      24.980  23.900  52.718  1.00  0.00           C
ATOM   1526  C11 POPEE  69      26.400  24.490  52.659  1.00  0.00           C
ATOM   1529  P   POPEE  69      27.939  22.620  53.739  1.00  0.00           P
ATOM   1530  O13 POPEE  69      27.669  21.180  53.508  1.00  0.00           O
ATOM   1531  O14 POPEE  69      29.380  22.940  53.929  1.00  0.00           O
ATOM   1532  O11 POPEE  69      27.070  23.090  54.949  1.00  0.00           O
ATOM   1533  O12 POPEE  69      27.390  23.470  52.519  1.00  0.00           O
ATOM   1534  C1  POPEE  69      27.579  23.620  56.159  1.00  0.00           C
ATOM   1537  C2  POPEE  69      27.750  22.520  57.239  1.00  0.00           C
ATOM   1539  O21 POPEE  69      27.439  23.010  58.549  1.00  0.00           O
ATOM   1540  C21 POPEE  69      28.340  23.720  59.199  1.00  0.00           C
ATOM   1541  O22 POPEE  69      29.310  24.270  58.709  1.00  0.00           O
ATOM   1542  C22 POPEE  69      27.970  23.720  60.689  1.00  0.00           C
ATOM   1545  C3  POPEE  69      29.100  21.760  57.159  1.00  0.00           C
ATOM   1548  O31 POPEE  69      29.250  20.910  58.328  1.00  0.00           O
ATOM   1549  C31 POPEE  69      30.510  20.750  58.718  1.00  0.00           C
ATOM   1550  O32 POPEE  69      31.489  21.190  58.139  1.00  0.00           O
ATOM   1551  C32 POPEE  69      30.580  19.930  60.009  1.00  0.00           C
ATOM   1554  C23 POPEE  69      29.150  24.030  61.629  1.00  0.00           C
ATOM   1557  C24 POPEE  69      28.950  23.470  63.049  1.00  0.00           C
ATOM   1560  C25 POPEE  69      30.210  23.610  63.929  1.00  0.00           C
ATOM   1563  C26 POPEE  69      30.020  23.080  65.358  1.00  0.00           C
ATOM   1566  C27 POPEE  69      31.310  23.150  66.199  1.00  0.00           C
ATOM   1569  C28 POPEE  69      31.099  22.640  67.639  1.00  0.00           C
ATOM   1572  C29 POPEE  69      32.390  22.450  68.409  1.00  0.00           C
ATOM   1574 0C21 POPEE  69      32.490  21.820  69.599  1.00  0.00           C
ATOM   1576 1C21 POPEE  69      31.340  21.240  70.389  1.00  0.00           C
ATOM   1579 2C21 POPEE  69      31.510  19.750  70.719  1.00  0.00           C
ATOM   1582 3C21 POPEE  69      30.230  19.180  71.368  1.00  0.00           C
ATOM   1585 4C21 POPEE  69      30.290  17.660  71.599  1.00  0.00           C
ATOM   1588 5C21 POPEE  69      28.930  17.070  71.979  1.00  0.00           C
ATOM   1591 6C21 POPEE  69      27.980  16.890  70.789  1.00  0.00           C
ATOM   1594 7C21 POPEE  69      26.589  16.370  71.179  1.00  0.00           C
ATOM   1597 8C21 POPEE  69      25.640  16.240  69.989  1.00  0.00           C
ATOM   1601  C33 POPEE  69      31.310  20.630  61.179  1.00  0.00           C
ATOM   1604  C34 POPEE  69      31.519  19.650  62.349  1.00  0.00           C
ATOM   1607  C35 POPEE  69      32.310  20.250  63.509  1.00  0.00           C
ATOM   1610  C36 POPEE  69      32.669  19.210  64.577  1.00  0.00           C
ATOM   1613  C37 POPEE  69      33.559  19.790  65.679  1.00  0.00           C
ATOM   1616  C38 POPEE  69      34.289  18.730  66.529  1.00  0.00           C
ATOM   1619  C39 POPEE  69      35.370  17.980  65.729  1.00  0.00           C
ATOM   1622 0C31 POPEE  69      36.120  16.930  66.559  1.00  0.00           C
ATOM   1625 1C31 POPEE  69      36.660  15.810  65.679  1.00  0.00           C
ATOM   1628 2C31 POPEE  69      37.490  14.780  66.459  1.00  0.00           C
ATOM   1631 3C31 POPEE  69      37.820  13.510  65.659  1.00  0.00           C
ATOM   1634 4C31 POPEE  69      36.570  12.710  65.279  1.00  0.00           C
ATOM   1637 5C31 POPEE  69      36.879  11.360  64.629  1.00  0.00           C
ATOM   1640 6C31 POPEE  69      35.650  10.460  64.479  1.00  0.00           C
ATOM   1644  NH3 POPEF  70     115.120  35.080  51.319  1.00  0.00           N
ATOM   1648  C12 POPEF  70     115.680  34.810  49.959  1.00  0.00           C
ATOM   1651  C11 POPEF  70     117.010  35.540  49.779  1.00  0.00           C
ATOM   1654  P   POPEF  70     118.129  37.840  49.919  1.00  0.00           P
ATOM   1655  O13 POPEF  70     119.070  37.130  49.019  1.00  0.00           O
ATOM   1656  O14 POPEF  70     117.710  39.180  49.448  1.00  0.00           O
ATOM   1657  O11 POPEF  70     118.839  37.970  51.339  1.00  0.00           O
ATOM   1658  O12 POPEF  70     116.860  36.920  50.119  1.00  0.00           O
ATOM   1659  C1  POPEF  70     118.510  37.090  52.439  1.00  0.00           C
ATOM   1662  C2  POPEF  70     119.530  37.260  53.619  1.00  0.00           C
ATOM   1664  O21 POPEF  70     119.220  36.410  54.739  1.00  0.00           O
ATOM   1665  C21 POPEF  70     120.249  35.750  55.288  1.00  0.00           C
ATOM   1666  O22 POPEF  70     121.300  35.480  54.739  1.00  0.00           O
ATOM   1667  C22 POPEF  70     119.959  35.440  56.759  1.00  0.00           C
ATOM   1670  C3  POPEF  70     119.500  38.730  54.108  1.00  0.00           C
ATOM   1673  O31 POPEF  70     120.439  38.940  55.189  1.00  0.00           O
ATOM   1674  C31 POPEF  70     121.339  39.890  54.979  1.00  0.00           C
ATOM   1675  O32 POPEF  70     121.530  40.460  53.929  1.00  0.00           O
ATOM   1676  C32 POPEF  70     122.140  40.110  56.259  1.00  0.00           C
ATOM   1679  C23 POPEF  70     121.270  35.200  57.578  1.00  0.00           C
ATOM   1682  C24 POPEF  70     121.030  35.060  59.099  1.00  0.00           C
ATOM   1685  C25 POPEF  70     122.290  34.640  59.869  1.00  0.00           C
ATOM   1688  C26 POPEF  70     122.110  34.660  61.409  1.00  0.00           C
ATOM   1691  C27 POPEF  70     123.429  34.380  62.149  1.00  0.00           C
ATOM   1694  C28 POPEF  70     123.390  34.730  63.648  1.00  0.00           C
ATOM   1697  C29 POPEF  70     124.729  34.480  64.279  1.00  0.00           C
ATOM   1699 0C21 POPEF  70     124.969  34.160  65.569  1.00  0.00           C
ATOM   1701 1C21 POPEF  70     123.960  34.060  66.678  1.00  0.00           C
ATOM   1704 2C21 POPEF  70     124.600  34.500  68.019  1.00  0.00           C
ATOM   1707 3C21 POPEF  70     123.610  34.460  69.189  1.00  0.00           C
ATOM   1710 4C21 POPEF  70     124.270  34.690  70.569  1.00  0.00           C
ATOM   1713 5C21 POPEF  70     124.860  36.100  70.739  1.00  0.00           C
ATOM   1716 6C21 POPEF  70     125.629  36.240  72.059  1.00  0.00           C
ATOM   1719 7C21 POPEF  70     126.359  37.580  72.169  1.00  0.00           C
ATOM   1722 8C21 POPEF  70     127.299  37.660  73.369  1.00  0.00           C
ATOM   1726  C33 POPEF  70     121.300  40.730  57.389  1.00  0.00           C
ATOM   1729  C34 POPEF  70     121.960  40.630  58.779  1.00  0.00           C
ATOM   1732  C35 POPEF  70     121.519  41.750  59.739  1.00  0.00           C
ATOM   1735  C36 POPEF  70     120.000  41.930  59.869  1.00  0.00           C
ATOM   1738  C37 POPEF  70     119.589  43.120  60.759  1.00  0.00           C
ATOM   1741  C38 POPEF  70     118.730  42.730  61.959  1.00  0.00           C
ATOM   1744  C39 POPEF  70     119.500  41.990  63.058  1.00  0.00           C
ATOM   1747 0C31 POPEF  70     118.599  41.600  64.238  1.00  0.00           C
ATOM   1750 1C31 POPEF  70     119.360  41.290  65.539  1.00  0.00           C
ATOM   1753 2C31 POPEF  70     118.549  41.640  66.789  1.00  0.00           C
ATOM   1756 3C31 POPEF  70     119.430  42.010  67.979  1.00  0.00           C
ATOM   1759 4C31 POPEF  70     118.590  42.430  69.189  1.00  0.00           C
ATOM   1762 5C31 POPEF  70     119.360  43.270  70.209  1.00  0.00           C
ATOM   1765 6C31 POPEF  70     118.460  43.700  71.368  1.00  0.00           C
ATOM   1769  NH3 POPEG  71     100.909 101.420  51.479  1.00  0.00           N
ATOM   1773  C12 POPEG  71     101.739 101.980  50.379  1.00  0.00           C
ATOM   1776  C11 POPEG  71     101.899 103.479  50.639  1.00  0.00           C
ATOM   1779  P   POPEG  71     102.570 105.590  49.329  1.00  0.00           P
ATOM   1780  O13 POPEG  71     103.820 106.100  48.739  1.00  0.00           O
ATOM   1781  O14 POPEG  71     101.350 105.620  48.508  1.00  0.00           O
ATOM   1782  O11 POPEG  71     102.319 106.350  50.729  1.00  0.00           O
ATOM   1783  O12 POPEG  71     102.789 104.090  49.709  1.00  0.00           O
ATOM   1784  C1  POPEG  71     103.510 106.720  51.479  1.00  0.00           C
ATOM   1787  C2  POPEG  71     103.210 107.260  52.928  1.00  0.00           C
ATOM   1789  O21 POPEG  71     103.169 108.719  52.969  1.00  0.00           O
ATOM   1790  C21 POPEG  71     102.369 109.158  53.949  1.00  0.00           C
ATOM   1791  O22 POPEG  71     101.499 108.490  54.469  1.00  0.00           O
ATOM   1792  C22 POPEG  71     102.719 110.569  54.439  1.00  0.00           C
ATOM   1795  C3  POPEG  71     104.270 106.749  53.968  1.00  0.00           C
ATOM   1798  O31 POPEG  71     104.089 107.339  55.279  1.00  0.00           O
ATOM   1799  C31 POPEG  71     104.440 106.580  56.309  1.00  0.00           C
ATOM   1800  O32 POPEG  71     104.939 105.470  56.229  1.00  0.00           O
ATOM   1801  C32 POPEG  71     104.150 107.329  57.619  1.00  0.00           C
ATOM   1804  C23 POPEG  71     101.630 111.079  55.449  1.00  0.00           C
ATOM   1807  C24 POPEG  71     102.110 111.900  56.659  1.00  0.00           C
ATOM   1810  C25 POPEG  71     103.289 111.290  57.429  1.00  0.00           C
ATOM   1813  C26 POPEG  71     103.460 111.900  58.828  1.00  0.00           C
ATOM   1816  C27 POPEG  71     104.669 111.340  59.589  1.00  0.00           C
ATOM   1819  C28 POPEG  71     104.699 111.790  61.059  1.00  0.00           C
ATOM   1822  C29 POPEG  71     105.890 111.270  61.819  1.00  0.00           C
ATOM   1824 0C21 POPEG  71     105.919 110.460  62.899  1.00  0.00           C
ATOM   1826 1C21 POPEG  71     104.780 109.790  63.619  1.00  0.00           C
ATOM   1829 2C21 POPEG  71     104.250 110.529  64.868  1.00  0.00           C
ATOM   1832 3C21 POPEG  71     105.330 110.799  65.929  1.00  0.00           C
ATOM   1835 4C21 POPEG  71     104.780 110.920  67.359  1.00  0.00           C
ATOM   1838 5C21 POPEG  71     103.730 112.030  67.559  1.00  0.00           C
ATOM   1841 6C21 POPEG  71     103.360 112.229  69.038  1.00  0.00           C
ATOM   1844 7C21 POPEG  71     102.520 111.089  69.639  1.00  0.00           C
ATOM   1847 8C21 POPEG  71     102.570 111.010  71.169  1.00  0.00           C
ATOM   1851  C33 POPEG  71     104.570 106.530  58.879  1.00  0.00           C
ATOM   1854  C34 POPEG  71     104.169 107.199  60.209  1.00  0.00           C
ATOM   1857  C35 POPEG  71     102.960 106.550  60.899  1.00  0.00           C
ATOM   1860  C36 POPEG  71     103.299 105.260  61.668  1.00  0.00           C
ATOM   1863  C37 POPEG  71     103.689 105.520  63.139  1.00  0.00           C
ATOM   1866  C38 POPEG  71     103.859 104.200  63.909  1.00  0.00           C
ATOM   1869  C39 POPEG  71     104.419 104.340  65.329  1.00  0.00           C
ATOM   1872 0C31 POPEG  71     103.660 105.330  66.218  1.00  0.00           C
ATOM   1875 1C31 POPEG  71     103.870 105.020  67.709  1.00  0.00           C
ATOM   1878 2C31 POPEG  71     103.119 105.970  68.648  1.00  0.00           C
ATOM   1881 3C31 POPEG  71     103.829 107.320  68.839  1.00  0.00           C
ATOM   1884 4C31 POPEG  71     104.939 107.280  69.909  1.00  0.00           C
ATOM   1887 5C31 POPEG  71     105.649 108.630  70.089  1.00  0.00           C
ATOM   1890 6C31 POPEG  71     106.510 108.700  71.359  1.00  0.00           C
ATOM   1894  NH3 POPEH  72      46.090  19.680  54.139  1.00  0.00           N
ATOM   1898  C12 POPEH  72      44.729  19.120  53.879  1.00  0.00           C
ATOM   1901  C11 POPEH  72      44.490  17.860  54.739  1.00  0.00           C
ATOM   1904  P   POPEH  72      45.259  15.420  53.939  1.00  0.00           P
ATOM   1905  O13 POPEH  72      43.890  15.280  53.409  1.00  0.00           O
ATOM   1906  O14 POPEH  72      46.340  15.070  52.988  1.00  0.00           O
ATOM   1907  O11 POPEH  72      45.309  14.570  55.249  1.00  0.00           O
ATOM   1908  O12 POPEH  72      45.500  16.890  54.479  1.00  0.00           O
ATOM   1909  C1  POPEH  72      46.489  14.240  55.979  1.00  0.00           C
ATOM   1912  C2  POPEH  72      46.980  15.380  56.939  1.00  0.00           C
ATOM   1914  O21 POPEH  72      48.120  14.960  57.738  1.00  0.00           O
ATOM   1915  C21 POPEH  72      47.949  13.950  58.599  1.00  0.00           C
ATOM   1916  O22 POPEH  72      46.899  13.390  58.859  1.00  0.00           O
ATOM   1917  C22 POPEH  72      49.290  13.580  59.248  1.00  0.00           C
ATOM   1920  C3  POPEH  72      45.839  16.030  57.779  1.00  0.00           C
ATOM   1923  O31 POPEH  72      46.140  17.390  58.159  1.00  0.00           O
ATOM   1924  C31 POPEH  72      46.500  17.550  59.439  1.00  0.00           C
ATOM   1925  O32 POPEH  72      46.599  16.650  60.249  1.00  0.00           O
ATOM   1926  C32 POPEH  72      46.650  19.040  59.759  1.00  0.00           C
ATOM   1929  C23 POPEH  72      49.180  12.260  60.069  1.00  0.00           C
ATOM   1932  C24 POPEH  72      50.530  11.600  60.389  1.00  0.00           C
ATOM   1935  C25 POPEH  72      50.370  10.130  60.828  1.00  0.00           C
ATOM   1938  C26 POPEH  72      49.840   9.940  62.259  1.00  0.00           C
ATOM   1941  C27 POPEH  72      50.979   9.780  63.279  1.00  0.00           C
ATOM   1944  C28 POPEH  72      50.550   9.960  64.749  1.00  0.00           C
ATOM   1947  C29 POPEH  72      49.469   8.990  65.189  1.00  0.00           C
ATOM   1949 0C21 POPEH  72      49.640   7.860  65.899  1.00  0.00           C
ATOM   1951 1C21 POPEH  72      50.950   7.270  66.349  1.00  0.00           C
ATOM   1954 2C21 POPEH  72      51.070   5.790  65.949  1.00  0.00           C
ATOM   1957 3C21 POPEH  72      51.010   5.550  64.429  1.00  0.00           C
ATOM   1960 4C21 POPEH  72      51.250   4.080  64.079  1.00  0.00           C
ATOM   1963 5C21 POPEH  72      51.349   3.810  62.569  1.00  0.00           C
ATOM   1966 6C21 POPEH  72      52.790   3.530  62.119  1.00  0.00           C
ATOM   1969 7C21 POPEH  72      52.930   3.280  60.619  1.00  0.00           C
ATOM   1972 8C21 POPEH  72      54.379   2.971  60.238  1.00  0.00           C
ATOM   1976  C33 POPEH  72      48.079  19.430  60.199  1.00  0.00           C
ATOM   1979  C34 POPEH  72      48.180  20.810  60.839  1.00  0.00           C
ATOM   1982  C35 POPEH  72      47.629  20.900  62.279  1.00  0.00           C
ATOM   1985  C36 POPEH  72      48.370  20.000  63.279  1.00  0.00           C
ATOM   1988  C37 POPEH  72      48.180  20.450  64.739  1.00  0.00           C
ATOM   1991  C38 POPEH  72      47.299  19.540  65.599  1.00  0.00           C
ATOM   1994  C39 POPEH  72      47.949  18.180  65.879  1.00  0.00           C
ATOM   1997 0C31 POPEH  72      47.289  17.420  67.039  1.00  0.00           C
ATOM   2000 1C31 POPEH  72      47.870  16.010  67.199  1.00  0.00           C
ATOM   2003 2C31 POPEH  72      47.219  15.190  68.319  1.00  0.00           C
ATOM   2006 3C31 POPEH  72      47.489  13.690  68.159  1.00  0.00           C
ATOM   2009 4C31 POPEH  72      48.970  13.290  68.309  1.00  0.00           C
ATOM   2012 5C31 POPEH  72      49.230  11.870  67.809  1.00  0.00           C
ATOM   2015 6C31 POPEH  72      50.670  11.400  68.009  1.00  0.00           C
ATOM   2019  NH3 POPEI  73      77.070  93.449  55.698  1.00  0.00           N
ATOM   2023  C12 POPEI  73      78.500  93.090  55.379  1.00  0.00           C
ATOM   2026  C11 POPEI  73      78.989  91.919  56.239  1.00  0.00           C
ATOM   2029  P   POPEI  73      78.239  89.400  56.509  1.00  0.00           P
ATOM   2030  O13 POPEI  73      76.800  89.240  56.869  1.00  0.00           O
ATOM   2031  O14 POPEI  73      78.839  88.290  55.749  1.00  0.00           O
ATOM   2032  O11 POPEI  73      79.099  89.579  57.829  1.00  0.00           O
ATOM   2033  O12 POPEI  73      78.419  90.730  55.719  1.00  0.00           O
ATOM   2034  C1  POPEI  73      79.210  88.460  58.729  1.00  0.00           C
ATOM   2037  C2  POPEI  73      79.140  88.930  60.199  1.00  0.00           C
ATOM   2039  O21 POPEI  73      78.760  87.800  61.029  1.00  0.00           O
ATOM   2040  C21 POPEI  73      79.370  87.749  62.209  1.00  0.00           C
ATOM   2041  O22 POPEI  73      80.210  88.549  62.599  1.00  0.00           O
ATOM   2042  C22 POPEI  73      78.809  86.609  63.049  1.00  0.00           C
ATOM   2045  C3  POPEI  73      78.089  90.070  60.319  1.00  0.00           C
ATOM   2048  O31 POPEI  73      77.599  90.230  61.668  1.00  0.00           O
ATOM   2049  C31 POPEI  73      78.370  90.990  62.459  1.00  0.00           C
ATOM   2050  O32 POPEI  73      79.259  91.720  62.069  1.00  0.00           O
ATOM   2051  C32 POPEI  73      77.940  90.760  63.909  1.00  0.00           C
ATOM   2054  C23 POPEI  73      79.570  86.359  64.378  1.00  0.00           C
ATOM   2057  C24 POPEI  73      78.720  85.499  65.329  1.00  0.00           C
ATOM   2060  C25 POPEI  73      79.519  84.720  66.379  1.00  0.00           C
ATOM   2063  C26 POPEI  73      79.989  85.548  67.578  1.00  0.00           C
ATOM   2066  C27 POPEI  73      80.810  84.699  68.549  1.00  0.00           C
ATOM   2069  C28 POPEI  73      81.280  85.499  69.779  1.00  0.00           C
ATOM   2072  C29 POPEI  73      82.289  84.729  70.579  1.00  0.00           C
ATOM   2074 0C21 POPEI  73      82.250  84.450  71.899  1.00  0.00           C
ATOM   2076 1C21 POPEI  73      81.160  84.829  72.869  1.00  0.00           C
ATOM   2079 2C21 POPEI  73      81.209  83.920  74.119  1.00  0.00           C
ATOM   2082 3C21 POPEI  73      80.769  82.469  73.859  1.00  0.00           C
ATOM   2085 4C21 POPEI  73      81.109  81.530  75.019  1.00  0.00           C
ATOM   2088 5C21 POPEI  73      82.570  81.049  75.039  1.00  0.00           C
ATOM   2091 6C21 POPEI  73      82.879  80.079  73.888  1.00  0.00           C
ATOM   2094 7C21 POPEI  73      84.229  79.360  74.058  1.00  0.00           C
ATOM   2097 8C21 POPEI  73      84.559  78.410  72.898  1.00  0.00           C
ATOM   2101  C33 POPEI  73      78.169  91.980  64.819  1.00  0.00           C
ATOM   2104  C34 POPEI  73      77.800  91.710  66.288  1.00  0.00           C
ATOM   2107  C35 POPEI  73      78.680  90.650  66.969  1.00  0.00           C
ATOM   2110  C36 POPEI  73      78.349  90.480  68.459  1.00  0.00           C
ATOM   2113  C37 POPEI  73      79.269  89.480  69.168  1.00  0.00           C
ATOM   2116  C38 POPEI  73      79.239  89.610  70.698  1.00  0.00           C
ATOM   2119  C39 POPEI  73      80.020  90.840  71.199  1.00  0.00           C
ATOM   2122 0C31 POPEI  73      79.930  91.040  72.709  1.00  0.00           C
ATOM   2125 1C31 POPEI  73      80.620  92.329  73.169  1.00  0.00           C
ATOM   2128 2C31 POPEI  73      80.570  92.509  74.699  1.00  0.00           C
ATOM   2131 3C31 POPEI  73      81.059  93.890  75.168  1.00  0.00           C
ATOM   2134 4C31 POPEI  73      80.128  95.040  74.729  1.00  0.00           C
ATOM   2137 5C31 POPEI  73      80.489  96.378  75.389  1.00  0.00           C
ATOM   2140 6C31 POPEI  73      79.530  97.500  74.979  1.00  0.00           C
ATOM   2144  NH3 POPEJ  74      35.610 100.910  93.939  1.00  0.00           N
ATOM   2148  C12 POPEJ  74      35.790 100.760  95.419  1.00  0.00           C
ATOM   2151  C11 POPEJ  74      37.239 100.400  95.769  1.00  0.00           C
ATOM   2154  P   POPEJ  74      38.570  98.160  95.958  1.00  0.00           P
ATOM   2155  O13 POPEJ  74      39.570  98.910  96.739  1.00  0.00           O
ATOM   2156  O14 POPEJ  74      37.899  97.040  96.669  1.00  0.00           O
ATOM   2157  O11 POPEJ  74      39.330  97.540  94.738  1.00  0.00           O
ATOM   2158  O12 POPEJ  74      37.540  99.109  95.249  1.00  0.00           O
ATOM   2159  C1  POPEJ  74      40.009  98.390  93.809  1.00  0.00           C
ATOM   2162  C2  POPEJ  74      39.430  98.200  92.388  1.00  0.00           C
ATOM   2164  O21 POPEJ  74      40.520  98.020  91.468  1.00  0.00           O
ATOM   2165  C21 POPEJ  74      40.320  97.140  90.529  1.00  0.00           C
ATOM   2166  O22 POPEJ  74      39.360  96.390  90.428  1.00  0.00           O
ATOM   2167  C22 POPEJ  74      41.470  97.180  89.549  1.00  0.00           C
ATOM   2170  C3  POPEJ  74      38.559  99.400  91.928  1.00  0.00           C
ATOM   2173  O31 POPEJ  74      38.010  99.179  90.599  1.00  0.00           O
ATOM   2174  C31 POPEJ  74      37.450 100.310  90.128  1.00  0.00           C
ATOM   2175  O32 POPEJ  74      37.370 101.350  90.749  1.00  0.00           O
ATOM   2176  C32 POPEJ  74      36.960 100.100  88.709  1.00  0.00           C
ATOM   2179  C23 POPEJ  74      41.400  95.960  88.619  1.00  0.00           C
ATOM   2182  C24 POPEJ  74      42.559  95.910  87.628  1.00  0.00           C
ATOM   2185  C25 POPEJ  74      42.400  94.729  86.678  1.00  0.00           C
ATOM   2188  C26 POPEJ  74      43.560  94.570  85.689  1.00  0.00           C
ATOM   2191  C27 POPEJ  74      43.409  93.260  84.899  1.00  0.00           C
ATOM   2194  C28 POPEJ  74      44.050  93.270  83.509  1.00  0.00           C
ATOM   2197  C29 POPEJ  74      45.550  93.430  83.529  1.00  0.00           C
ATOM   2199 0C21 POPEJ  74      46.450  92.560  83.049  1.00  0.00           C
ATOM   2201 1C21 POPEJ  74      46.179  91.219  82.439  1.00  0.00           C
ATOM   2204 2C21 POPEJ  74      46.030  91.229  80.898  1.00  0.00           C
ATOM   2207 3C21 POPEJ  74      44.680  91.790  80.419  1.00  0.00           C
ATOM   2210 4C21 POPEJ  74      44.509  91.690  78.898  1.00  0.00           C
ATOM   2213 5C21 POPEJ  74      43.180  92.269  78.379  1.00  0.00           C
ATOM   2216 6C21 POPEJ  74      41.939  91.450  78.739  1.00  0.00           C
ATOM   2219 7C21 POPEJ  74      40.850  91.560  77.659  1.00  0.00           C
ATOM   2222 8C21 POPEJ  74      39.579  90.760  77.968  1.00  0.00           C
ATOM   2226  C33 POPEJ  74      38.129 100.128  87.689  1.00  0.00           C
ATOM   2229  C34 POPEJ  74      37.739  99.579  86.309  1.00  0.00           C
ATOM   2232  C35 POPEJ  74      36.750 100.450  85.529  1.00  0.00           C
ATOM   2235  C36 POPEJ  74      36.259  99.740  84.258  1.00  0.00           C
ATOM   2238  C37 POPEJ  74      35.180 100.529  83.519  1.00  0.00           C
ATOM   2241  C38 POPEJ  74      34.710  99.880  82.208  1.00  0.00           C
ATOM   2244  C39 POPEJ  74      34.250  98.420  82.357  1.00  0.00           C
ATOM   2247 0C31 POPEJ  74      33.660  97.820  81.079  1.00  0.00           C
ATOM   2250 1C31 POPEJ  74      33.280  96.340  81.229  1.00  0.00           C
ATOM   2253 2C31 POPEJ  74      32.910  95.639  79.909  1.00  0.00           C
ATOM   2256 3C31 POPEJ  74      31.750  96.270  79.128  1.00  0.00           C
ATOM   2259 4C31 POPEJ  74      30.420  96.320  79.899  1.00  0.00           C
ATOM   2262 5C31 POPEJ  74      29.300  97.010  79.108  1.00  0.00           C
ATOM   2265 6C31 POPEJ  74      28.250  97.690  79.989  1.00  0.00           C
ATOM   2269  NH3 POPEK  75     116.359  52.040  53.578  1.00  0.00           N
ATOM   2273  C12 POPEK  75     117.859  52.150  53.409  1.00  0.00           C
ATOM   2276  C11 POPEK  75     118.419  53.550  53.739  1.00  0.00           C
ATOM   2279  P   POPEK  75     120.530  54.510  54.959  1.00  0.00           P
ATOM   2280  O13 POPEK  75     120.020  55.830  54.559  1.00  0.00           O
ATOM   2281  O14 POPEK  75     122.000  54.320  54.949  1.00  0.00           O
ATOM   2282  O11 POPEK  75     119.919  54.120  56.369  1.00  0.00           O
ATOM   2283  O12 POPEK  75     119.840  53.470  53.968  1.00  0.00           O
ATOM   2284  C1  POPEK  75     120.369  54.870  57.519  1.00  0.00           C
ATOM   2287  C2  POPEK  75     121.410  54.100  58.389  1.00  0.00           C
ATOM   2289  O21 POPEK  75     121.110  54.400  59.769  1.00  0.00           O
ATOM   2290  C21 POPEK  75     121.570  53.470  60.599  1.00  0.00           C
ATOM   2291  O22 POPEK  75     121.899  52.340  60.299  1.00  0.00           O
ATOM   2292  C22 POPEK  75     121.630  54.020  62.019  1.00  0.00           C
ATOM   2295  C3  POPEK  75     122.890  54.500  58.109  1.00  0.00           C
ATOM   2298  O31 POPEK  75     123.829  53.700  58.859  1.00  0.00           O
ATOM   2299  C31 POPEK  75     125.070  53.700  58.429  1.00  0.00           C
ATOM   2300  O32 POPEK  75     125.520  54.380  57.519  1.00  0.00           O
ATOM   2301  C32 POPEK  75     125.949  52.830  59.319  1.00  0.00           C
ATOM   2304  C23 POPEK  75     123.059  54.450  62.409  1.00  0.00           C
ATOM   2307  C24 POPEK  75     123.030  55.790  63.159  1.00  0.00           C
ATOM   2310  C25 POPEK  75     124.410  56.330  63.549  1.00  0.00           C
ATOM   2313  C26 POPEK  75     124.290  57.760  64.079  1.00  0.00           C
ATOM   2316  C27 POPEK  75     125.289  58.120  65.189  1.00  0.00           C
ATOM   2319  C28 POPEK  75     124.710  57.950  66.619  1.00  0.00           C
ATOM   2322  C29 POPEK  75     124.539  56.510  67.049  1.00  0.00           C
ATOM   2324 0C21 POPEK  75     124.809  55.990  68.269  1.00  0.00           C
ATOM   2326 1C21 POPEK  75     125.320  56.750  69.469  1.00  0.00           C
ATOM   2329 2C21 POPEK  75     126.460  56.020  70.218  1.00  0.00           C
ATOM   2332 3C21 POPEK  75     126.000  54.770  70.989  1.00  0.00           C
ATOM   2335 4C21 POPEK  75     127.049  54.260  71.989  1.00  0.00           C
ATOM   2338 5C21 POPEK  75     128.329  53.730  71.328  1.00  0.00           C
ATOM   2341 6C21 POPEK  75     129.410  53.330  72.349  1.00  0.00           C
ATOM   2344 7C21 POPEK  75     130.729  52.930  71.689  1.00  0.00           C
ATOM   2347 8C21 POPEK  75     131.880  52.770  72.679  1.00  0.00           C
ATOM   2351  C33 POPEK  75     125.680  51.310  59.259  1.00  0.00           C
ATOM   2354  C34 POPEK  75     126.770  50.540  60.019  1.00  0.00           C
ATOM   2357  C35 POPEK  75     126.580  50.570  61.538  1.00  0.00           C
ATOM   2360  C36 POPEK  75     127.849  50.170  62.319  1.00  0.00           C
ATOM   2363  C37 POPEK  75     128.680  51.360  62.819  1.00  0.00           C
ATOM   2366  C38 POPEK  75     129.880  50.900  63.679  1.00  0.00           C
ATOM   2369  C39 POPEK  75     131.090  50.490  62.839  1.00  0.00           C
ATOM   2372 0C31 POPEK  75     132.150  49.690  63.609  1.00  0.00           C
ATOM   2375 1C31 POPEK  75     133.388  49.400  62.759  1.00  0.00           C
ATOM   2378 2C31 POPEK  75     134.358  48.430  63.429  1.00  0.00           C
ATOM   2381 3C31 POPEK  75     135.578  48.090  62.549  1.00  0.00           C
ATOM   2384 4C31 POPEK  75     136.508  47.080  63.229  1.00  0.00           C
ATOM   2387 5C31 POPEK  75     137.539  46.480  62.279  1.00  0.00           C
ATOM   2390 6C31 POPEK  75     138.548  45.590  63.009  1.00  0.00           C
ATOM   2394  NH3 POPEL  76     113.250  75.850  56.129  1.00  0.00           N
ATOM   2398  C12 POPEL  76     112.199  76.930  56.119  1.00  0.00           C
ATOM   2401  C11 POPEL  76     111.300  76.840  57.369  1.00  0.00           C
ATOM   2404  P   POPEL  76     108.910  76.590  56.319  1.00  0.00           P
ATOM   2405  O13 POPEL  76     108.339  77.420  55.249  1.00  0.00           O
ATOM   2406  O14 POPEL  76     109.410  75.269  55.909  1.00  0.00           O
ATOM   2407  O11 POPEL  76     107.769  76.390  57.398  1.00  0.00           O
ATOM   2408  O12 POPEL  76     110.020  77.400  57.099  1.00  0.00           O
ATOM   2409  C1  POPEL  76     108.030  75.530  58.509  1.00  0.00           C
ATOM   2412  C2  POPEL  76     107.820  76.270  59.828  1.00  0.00           C
ATOM   2414  O21 POPEL  76     108.220  75.360  60.869  1.00  0.00           O
ATOM   2415  C21 POPEL  76     109.180  75.810  61.649  1.00  0.00           C
ATOM   2416  O22 POPEL  76     109.840  76.820  61.479  1.00  0.00           O
ATOM   2417  C22 POPEL  76     109.270  74.880  62.858  1.00  0.00           C
ATOM   2420  C3  POPEL  76     106.339  76.690  60.029  1.00  0.00           C
ATOM   2423  O31 POPEL  76     105.990  76.850  61.418  1.00  0.00           O
ATOM   2424  C31 POPEL  76     106.420  77.970  61.989  1.00  0.00           C
ATOM   2425  O32 POPEL  76     107.030  78.860  61.429  1.00  0.00           O
ATOM   2426  C32 POPEL  76     106.010  77.960  63.469  1.00  0.00           C
ATOM   2429  C23 POPEL  76     110.330  75.280  63.918  1.00  0.00           C
ATOM   2432  C24 POPEL  76     109.969  74.730  65.309  1.00  0.00           C
ATOM   2435  C25 POPEL  76     111.040  74.990  66.389  1.00  0.00           C
ATOM   2438  C26 POPEL  76     111.150  76.450  66.849  1.00  0.00           C
ATOM   2441  C27 POPEL  76     110.100  76.880  67.889  1.00  0.00           C
ATOM   2444  C28 POPEL  76     110.050  78.400  68.149  1.00  0.00           C
ATOM   2447  C29 POPEL  76     111.350  78.930  68.688  1.00  0.00           C
ATOM   2449 0C21 POPEL  76     111.580  79.549  69.859  1.00  0.00           C
ATOM   2451 1C21 POPEL  76     110.610  79.880  70.969  1.00  0.00           C
ATOM   2454 2C21 POPEL  76     110.409  81.399  71.139  1.00  0.00           C
ATOM   2457 3C21 POPEL  76     109.329  81.979  70.218  1.00  0.00           C
ATOM   2460 4C21 POPEL  76     107.900  81.880  70.789  1.00  0.00           C
ATOM   2463 5C21 POPEL  76     107.649  82.809  71.979  1.00  0.00           C
ATOM   2466 6C21 POPEL  76     106.180  82.850  72.438  1.00  0.00           C
ATOM   2469 7C21 POPEL  76     106.010  83.700  73.699  1.00  0.00           C
ATOM   2472 8C21 POPEL  76     104.580  83.870  74.198  1.00  0.00           C
ATOM   2476  C33 POPEL  76     106.780  79.000  64.319  1.00  0.00           C
ATOM   2479  C34 POPEL  76     106.290  79.200  65.769  1.00  0.00           C
ATOM   2482  C35 POPEL  76     106.350  77.950  66.648  1.00  0.00           C
ATOM   2485  C36 POPEL  76     105.820  78.230  68.069  1.00  0.00           C
ATOM   2488  C37 POPEL  76     105.919  77.010  69.008  1.00  0.00           C
ATOM   2491  C38 POPEL  76     105.030  77.110  70.258  1.00  0.00           C
ATOM   2494  C39 POPEL  76     105.439  78.180  71.288  1.00  0.00           C
ATOM   2497 0C31 POPEL  76     106.710  77.850  72.099  1.00  0.00           C
ATOM   2500 1C31 POPEL  76     106.919  78.840  73.259  1.00  0.00           C
ATOM   2503 2C31 POPEL  76     108.330  78.780  73.879  1.00  0.00           C
ATOM   2506 3C31 POPEL  76     108.619  79.960  74.819  1.00  0.00           C
ATOM   2509 4C31 POPEL  76     108.190  79.720  76.269  1.00  0.00           C
ATOM   2512 5C31 POPEL  76     108.299  81.000  77.119  1.00  0.00           C
ATOM   2515 6C31 POPEL  76     108.190  80.750  78.618  1.00  0.00           C
ATOM   2519  NH3 POPEM  77     104.140  15.020  51.148  1.00  0.00           N
ATOM   2523  C12 POPEM  77     103.780  13.750  50.428  1.00  0.00           C
ATOM   2526  C11 POPEM  77     102.579  13.040  51.089  1.00  0.00           C
ATOM   2529  P   POPEM  77     103.009  10.440  50.879  1.00  0.00           P
ATOM   2530  O13 POPEM  77     102.789   9.440  49.809  1.00  0.00           O
ATOM   2531  O14 POPEM  77     104.419  10.730  51.249  1.00  0.00           O
ATOM   2532  O11 POPEM  77     102.179  10.100  52.179  1.00  0.00           O
ATOM   2533  O12 POPEM  77     102.329  11.800  50.418  1.00  0.00           O
ATOM   2534  C1  POPEM  77     102.250   8.780  52.718  1.00  0.00           C
ATOM   2537  C2  POPEM  77     101.780   8.730  54.209  1.00  0.00           C
ATOM   2539  O21 POPEM  77     102.769   8.000  54.959  1.00  0.00           O
ATOM   2540  C21 POPEM  77     103.190   8.290  56.199  1.00  0.00           C
ATOM   2541  O22 POPEM  77     104.189   7.790  56.689  1.00  0.00           O
ATOM   2542  C22 POPEM  77     102.340   9.270  57.009  1.00  0.00           C
ATOM   2545  C3  POPEM  77     100.380   8.060  54.319  1.00  0.00           C
ATOM   2548  O31 POPEM  77      99.900   8.040  55.679  1.00  0.00           O
ATOM   2549  C31 POPEM  77      99.849   6.850  56.288  1.00  0.00           C
ATOM   2550  O32 POPEM  77     100.129   5.770  55.799  1.00  0.00           O
ATOM   2551  C32 POPEM  77      99.369   7.070  57.718  1.00  0.00           C
ATOM   2554  C23 POPEM  77     103.040   9.660  58.339  1.00  0.00           C
ATOM   2557  C24 POPEM  77     102.150  10.460  59.299  1.00  0.00           C
ATOM   2560  C25 POPEM  77     101.440   9.590  60.358  1.00  0.00           C
ATOM   2563  C26 POPEM  77     102.309   9.310  61.599  1.00  0.00           C
ATOM   2566  C27 POPEM  77     101.570   8.410  62.599  1.00  0.00           C
ATOM   2569  C28 POPEM  77     102.419   7.940  63.799  1.00  0.00           C
ATOM   2572  C29 POPEM  77     101.640   6.920  64.599  1.00  0.00           C
ATOM   2574 0C21 POPEM  77     102.110   5.850  65.269  1.00  0.00           C
ATOM   2576 1C21 POPEM  77     103.540   5.430  65.488  1.00  0.00           C
ATOM   2579 2C21 POPEM  77     103.730   5.000  66.959  1.00  0.00           C
ATOM   2582 3C21 POPEM  77     105.109   4.420  67.299  1.00  0.00           C
ATOM   2585 4C21 POPEM  77     105.190   4.020  68.779  1.00  0.00           C
ATOM   2588 5C21 POPEM  77     106.510   3.390  69.229  1.00  0.00           C
ATOM   2591 6C21 POPEM  77     106.820   2.041  68.569  1.00  0.00           C
ATOM   2594 7C21 POPEM  77     107.919   1.271  69.329  1.00  0.00           C
ATOM   2597 8C21 POPEM  77     108.400   0.001  68.629  1.00  0.00           C
ATOM   2601  C33 POPEM  77      97.869   6.780  57.839  1.00  0.00           C
ATOM   2604  C34 POPEM  77      97.260   7.370  59.119  1.00  0.00           C
ATOM   2607  C35 POPEM  77      97.970   6.920  60.399  1.00  0.00           C
ATOM   2610  C36 POPEM  77      97.150   7.240  61.649  1.00  0.00           C
ATOM   2613  C37 POPEM  77      97.820   6.750  62.939  1.00  0.00           C
ATOM   2616  C38 POPEM  77      96.890   6.830  64.159  1.00  0.00           C
ATOM   2619  C39 POPEM  77      97.559   6.450  65.488  1.00  0.00           C
ATOM   2622 0C31 POPEM  77      98.099   5.010  65.519  1.00  0.00           C
ATOM   2625 1C31 POPEM  77      98.660   4.620  66.899  1.00  0.00           C
ATOM   2628 2C31 POPEM  77      99.309   3.230  66.899  1.00  0.00           C
ATOM   2631 3C31 POPEM  77      99.760   2.741  68.289  1.00  0.00           C
ATOM   2634 4C31 POPEM  77     100.549   3.770  69.108  1.00  0.00           C
ATOM   2637 5C31 POPEM  77     101.219   3.151  70.339  1.00  0.00           C
ATOM   2640 6C31 POPEM  77     101.899   4.180  71.249  1.00  0.00           C
ATOM   2644  NH3 POPEN  78       4.140  43.190  95.928  1.00  0.00           N
ATOM   2648  C12 POPEN  78       5.580  42.780  96.138  1.00  0.00           C
ATOM   2651  C11 POPEN  78       6.560  43.970  96.189  1.00  0.00           C
ATOM   2654  P   POPEN  78       8.920  42.730  96.368  1.00  0.00           P
ATOM   2655  O13 POPEN  78       9.990  42.720  97.379  1.00  0.00           O
ATOM   2656  O14 POPEN  78       8.420  41.430  95.839  1.00  0.00           O
ATOM   2657  O11 POPEN  78       9.370  43.680  95.168  1.00  0.00           O
ATOM   2658  O12 POPEN  78       7.720  43.600  96.909  1.00  0.00           O
ATOM   2659  C1  POPEN  78      10.170  43.140  94.118  1.00  0.00           C
ATOM   2662  C2  POPEN  78       9.340  42.360  93.049  1.00  0.00           C
ATOM   2664  O21 POPEN  78      10.240  41.910  92.028  1.00  0.00           O
ATOM   2665  C21 POPEN  78       9.700  41.130  91.098  1.00  0.00           C
ATOM   2666  O22 POPEN  78       8.570  40.690  91.098  1.00  0.00           O
ATOM   2667  C22 POPEN  78      10.740  40.850  90.009  1.00  0.00           C
ATOM   2670  C3  POPEN  78       8.170  43.220  92.479  1.00  0.00           C
ATOM   2673  O31 POPEN  78       8.630  44.130  91.459  1.00  0.00           O
ATOM   2674  C31 POPEN  78       8.810  45.390  91.799  1.00  0.00           C
ATOM   2675  O32 POPEN  78       8.630  45.840  92.919  1.00  0.00           O
ATOM   2676  C32 POPEN  78       9.280  46.220  90.599  1.00  0.00           C
ATOM   2679  C23 POPEN  78      10.260  41.260  88.598  1.00  0.00           C
ATOM   2682  C24 POPEN  78      11.290  40.890  87.528  1.00  0.00           C
ATOM   2685  C25 POPEN  78      10.720  40.690  86.107  1.00  0.00           C
ATOM   2688  C26 POPEN  78      10.680  41.950  85.239  1.00  0.00           C
ATOM   2691  C27 POPEN  78      10.800  41.620  83.747  1.00  0.00           C
ATOM   2694  C28 POPEN  78      11.100  42.850  82.879  1.00  0.00           C
ATOM   2697  C29 POPEN  78      11.380  42.480  81.449  1.00  0.00           C
ATOM   2699 0C21 POPEN  78      11.540  43.340  80.428  1.00  0.00           C
ATOM   2701 1C21 POPEN  78      11.500  44.850  80.529  1.00  0.00           C
ATOM   2704 2C21 POPEN  78      12.820  45.510  80.109  1.00  0.00           C
ATOM   2707 3C21 POPEN  78      13.060  45.490  78.589  1.00  0.00           C
ATOM   2710 4C21 POPEN  78      14.500  45.840  78.199  1.00  0.00           C
ATOM   2713 5C21 POPEN  78      14.950  47.240  78.639  1.00  0.00           C
ATOM   2716 6C21 POPEN  78      16.440  47.490  78.359  1.00  0.00           C
ATOM   2719 7C21 POPEN  78      16.890  48.890  78.789  1.00  0.00           C
ATOM   2722 8C21 POPEN  78      18.400  49.110  78.629  1.00  0.00           C
ATOM   2726  C33 POPEN  78       9.490  45.420  89.288  1.00  0.00           C
ATOM   2729  C34 POPEN  78       8.160  44.910  88.738  1.00  0.00           C
ATOM   2732  C35 POPEN  78       8.220  44.370  87.308  1.00  0.00           C
ATOM   2735  C36 POPEN  78       7.030  43.460  86.999  1.00  0.00           C
ATOM   2738  C37 POPEN  78       6.760  43.380  85.489  1.00  0.00           C
ATOM   2741  C38 POPEN  78       5.630  42.400  85.137  1.00  0.00           C
ATOM   2744  C39 POPEN  78       5.260  42.450  83.649  1.00  0.00           C
ATOM   2747 0C31 POPEN  78       6.450  42.059  82.758  1.00  0.00           C
ATOM   2750 1C31 POPEN  78       6.160  42.110  81.247  1.00  0.00           C
ATOM   2753 2C31 POPEN  78       7.440  41.770  80.479  1.00  0.00           C
ATOM   2756 3C31 POPEN  78       7.250  41.590  78.979  1.00  0.00           C
ATOM   2759 4C31 POPEN  78       7.080  42.900  78.189  1.00  0.00           C
ATOM   2762 5C31 POPEN  78       7.260  42.680  76.678  1.00  0.00           C
ATOM   2765 6C31 POPEN  78       7.210  43.970  75.859  1.00  0.00           C
ATOM   2769  NH3 POPEO  79      82.589  24.200  96.159  1.00  0.00           N
ATOM   2773  C12 POPEO  79      83.030  22.880  96.739  1.00  0.00           C
ATOM   2776  C11 POPEO  79      82.860  21.750  95.739  1.00  0.00           C
ATOM   2779  P   POPEO  79      83.280  19.260  95.389  1.00  0.00           P
ATOM   2780  O13 POPEO  79      84.689  19.130  94.949  1.00  0.00           O
ATOM   2781  O14 POPEO  79      82.699  18.090  96.069  1.00  0.00           O
ATOM   2782  O11 POPEO  79      82.380  19.620  94.129  1.00  0.00           O
ATOM   2783  O12 POPEO  79      83.220  20.510  96.339  1.00  0.00           O
ATOM   2784  C1  POPEO  79      82.890  19.930  92.828  1.00  0.00           C
ATOM   2787  C2  POPEO  79      81.879  20.750  91.949  1.00  0.00           C
ATOM   2789  O21 POPEO  79      82.589  21.310  90.818  1.00  0.00           O
ATOM   2790  C21 POPEO  79      82.100  20.960  89.639  1.00  0.00           C
ATOM   2791  O22 POPEO  79      81.519  19.920  89.388  1.00  0.00           O
ATOM   2792  C22 POPEO  79      82.260  22.140  88.678  1.00  0.00           C
ATOM   2795  C3  POPEO  79      81.280  21.940  92.758  1.00  0.00           C
ATOM   2798  O31 POPEO  79      80.850  23.030  91.909  1.00  0.00           O
ATOM   2799  C31 POPEO  79      81.209  24.240  92.348  1.00  0.00           C
ATOM   2800  O32 POPEO  79      81.720  24.480  93.428  1.00  0.00           O
ATOM   2801  C32 POPEO  79      81.190  25.230  91.169  1.00  0.00           C
ATOM   2804  C23 POPEO  79      81.839  21.820  87.229  1.00  0.00           C
ATOM   2807  C24 POPEO  79      81.939  23.070  86.339  1.00  0.00           C
ATOM   2810  C25 POPEO  79      81.629  22.820  84.857  1.00  0.00           C
ATOM   2813  C26 POPEO  79      80.500  23.720  84.338  1.00  0.00           C
ATOM   2816  C27 POPEO  79      80.340  23.690  82.808  1.00  0.00           C
ATOM   2819  C28 POPEO  79      78.989  24.270  82.357  1.00  0.00           C
ATOM   2822  C29 POPEO  79      78.939  24.540  80.879  1.00  0.00           C
ATOM   2824 0C21 POPEO  79      77.830  24.820  80.168  1.00  0.00           C
ATOM   2826 1C21 POPEO  79      76.410  24.920  80.658  1.00  0.00           C
ATOM   2829 2C21 POPEO  79      75.530  23.790  80.089  1.00  0.00           C
ATOM   2832 3C21 POPEO  79      75.400  23.890  78.558  1.00  0.00           C
ATOM   2835 4C21 POPEO  79      74.399  22.920  77.919  1.00  0.00           C
ATOM   2838 5C21 POPEO  79      74.489  23.010  76.388  1.00  0.00           C
ATOM   2841 6C21 POPEO  79      73.320  22.360  75.649  1.00  0.00           C
ATOM   2844 7C21 POPEO  79      73.449  22.550  74.128  1.00  0.00           C
ATOM   2847 8C21 POPEO  79      72.210  22.120  73.349  1.00  0.00           C
ATOM   2851  C33 POPEO  79      80.580  26.610  91.529  1.00  0.00           C
ATOM   2854  C34 POPEO  79      80.400  27.530  90.319  1.00  0.00           C
ATOM   2857  C35 POPEO  79      79.320  26.990  89.359  1.00  0.00           C
ATOM   2860  C36 POPEO  79      79.000  27.920  88.189  1.00  0.00           C
ATOM   2863  C37 POPEO  79      77.530  27.810  87.749  1.00  0.00           C
ATOM   2866  C38 POPEO  79      77.280  28.570  86.439  1.00  0.00           C
ATOM   2869  C39 POPEO  79      75.820  29.000  86.259  1.00  0.00           C
ATOM   2872 0C31 POPEO  79      74.839  27.920  85.799  1.00  0.00           C
ATOM   2875 1C31 POPEO  79      73.439  28.520  85.588  1.00  0.00           C
ATOM   2878 2C31 POPEO  79      72.460  27.630  84.808  1.00  0.00           C
ATOM   2881 3C31 POPEO  79      71.210  28.430  84.398  1.00  0.00           C
ATOM   2884 4C31 POPEO  79      70.160  27.610  83.638  1.00  0.00           C
ATOM   2887 5C31 POPEO  79      68.900  28.420  83.327  1.00  0.00           C
ATOM   2890 6C31 POPEO  79      67.900  27.700  82.419  1.00  0.00           C
ATOM   2894  NH3 POPEP  80      19.130  45.560  54.229  1.00  0.00           N
ATOM   2898  C12 POPEP  80      18.390  45.320  52.939  1.00  0.00           C
ATOM   2901  C11 POPEP  80      18.540  43.880  52.389  1.00  0.00           C
ATOM   2904  P   POPEP  80      17.439  42.390  50.469  1.00  0.00           P
ATOM   2905  O13 POPEP  80      16.040  42.340  49.999  1.00  0.00           O
ATOM   2906  O14 POPEP  80      18.509  42.470  49.439  1.00  0.00           O
ATOM   2907  O11 POPEP  80      17.700  41.220  51.499  1.00  0.00           O
ATOM   2908  O12 POPEP  80      17.630  43.720  51.309  1.00  0.00           O
ATOM   2909  C1  POPEP  80      16.740  40.820  52.489  1.00  0.00           C
ATOM   2912  C2  POPEP  80      17.430  40.170  53.739  1.00  0.00           C
ATOM   2914  O21 POPEP  80      17.080  40.920  54.929  1.00  0.00           O
ATOM   2915  C21 POPEP  80      16.980  40.200  56.049  1.00  0.00           C
ATOM   2916  O22 POPEP  80      17.110  38.990  56.129  1.00  0.00           O
ATOM   2917  C22 POPEP  80      16.680  41.130  57.219  1.00  0.00           C
ATOM   2920  C3  POPEP  80      18.980  40.070  53.519  1.00  0.00           C
ATOM   2923  O31 POPEP  80      19.750  39.870  54.729  1.00  0.00           O
ATOM   2924  C31 POPEP  80      20.210  40.980  55.269  1.00  0.00           C
ATOM   2925  O32 POPEP  80      19.900  42.120  54.979  1.00  0.00           O
ATOM   2926  C32 POPEP  80      21.230  40.630  56.339  1.00  0.00           C
ATOM   2929  C23 POPEP  80      15.650  40.500  58.189  1.00  0.00           C
ATOM   2932  C24 POPEP  80      15.240  41.420  59.359  1.00  0.00           C
ATOM   2935  C25 POPEP  80      16.250  41.460  60.529  1.00  0.00           C
ATOM   2938  C26 POPEP  80      16.150  40.250  61.468  1.00  0.00           C
ATOM   2941  C27 POPEP  80      17.080  40.390  62.699  1.00  0.00           C
ATOM   2944  C28 POPEP  80      16.780  39.380  63.819  1.00  0.00           C
ATOM   2947  C29 POPEP  80      17.870  39.380  64.859  1.00  0.00           C
ATOM   2949 0C21 POPEP  80      17.760  39.610  66.179  1.00  0.00           C
ATOM   2951 1C21 POPEP  80      16.510  39.890  66.969  1.00  0.00           C
ATOM   2954 2C21 POPEP  80      16.760  40.030  68.489  1.00  0.00           C
ATOM   2957 3C21 POPEP  80      17.340  38.770  69.159  1.00  0.00           C
ATOM   2960 4C21 POPEP  80      17.680  38.960  70.639  1.00  0.00           C
ATOM   2963 5C21 POPEP  80      18.430  37.750  71.218  1.00  0.00           C
ATOM   2966 6C21 POPEP  80      18.910  37.970  72.668  1.00  0.00           C
ATOM   2969 7C21 POPEP  80      19.770  36.800  73.169  1.00  0.00           C
ATOM   2972 8C21 POPEP  80      20.340  37.010  74.577  1.00  0.00           C
ATOM   2976  C33 POPEP  80      20.829  39.450  57.249  1.00  0.00           C
ATOM   2979  C34 POPEP  80      21.750  39.420  58.479  1.00  0.00           C
ATOM   2982  C35 POPEP  80      21.320  38.420  59.549  1.00  0.00           C
ATOM   2985  C36 POPEP  80      22.070  38.660  60.859  1.00  0.00           C
ATOM   2988  C37 POPEP  80      21.499  37.820  62.009  1.00  0.00           C
ATOM   2991  C38 POPEP  80      21.980  38.240  63.409  1.00  0.00           C
ATOM   2994  C39 POPEP  80      21.590  39.680  63.759  1.00  0.00           C
ATOM   2997 0C31 POPEP  80      21.580  39.970  65.269  1.00  0.00           C
ATOM   3000 1C31 POPEP  80      21.020  41.370  65.569  1.00  0.00           C
ATOM   3003 2C31 POPEP  80      21.000  41.720  67.059  1.00  0.00           C
ATOM   3006 3C31 POPEP  80      22.410  41.970  67.609  1.00  0.00           C
ATOM   3009 4C31 POPEP  80      22.430  42.330  69.099  1.00  0.00           C
ATOM   3012 5C31 POPEP  80      23.849  42.540  69.619  1.00  0.00           C
ATOM   3015 6C31 POPEP  80      23.950  42.710  71.139  1.00  0.00           C
ATOM   3019  NH3 POPEQ  81      91.169  81.909  98.818  1.00  0.00           N
ATOM   3023  C12 POPEQ  81      92.220  80.990  98.258  1.00  0.00           C
ATOM   3026  C11 POPEQ  81      93.250  80.659  99.338  1.00  0.00           C
ATOM   3029  P   POPEQ  81      92.749  78.170  99.997  1.00  0.00           P
ATOM   3030  O13 POPEQ  81      91.350  77.720  99.879  1.00  0.00           O
ATOM   3031  O14 POPEQ  81      93.590  77.470 101.009  1.00  0.00           O
ATOM   3032  O11 POPEQ  81      93.460  78.090  98.579  1.00  0.00           O
ATOM   3033  O12 POPEQ  81      92.760  79.730 100.287  1.00  0.00           O
ATOM   3034  C1  POPEQ  81      93.829  76.890  97.879  1.00  0.00           C
ATOM   3037  C2  POPEQ  81      92.880  76.600  96.669  1.00  0.00           C
ATOM   3039  O21 POPEQ  81      93.549  75.790  95.678  1.00  0.00           O
ATOM   3040  C21 POPEQ  81      94.039  76.320  94.577  1.00  0.00           C
ATOM   3041  O22 POPEQ  81      94.519  77.430  94.449  1.00  0.00           O
ATOM   3042  C22 POPEQ  81      93.940  75.260  93.479  1.00  0.00           C
ATOM   3045  C3  POPEQ  81      92.169  77.870  96.107  1.00  0.00           C
ATOM   3048  O31 POPEQ  81      91.539  77.600  94.839  1.00  0.00           O
ATOM   3049  C31 POPEQ  81      90.960  78.670  94.299  1.00  0.00           C
ATOM   3050  O32 POPEQ  81      90.850  79.760  94.839  1.00  0.00           O
ATOM   3051  C32 POPEQ  81      90.590  78.350  92.849  1.00  0.00           C
ATOM   3054  C23 POPEQ  81      93.709  75.860  92.068  1.00  0.00           C
ATOM   3057  C24 POPEQ  81      93.350  74.780  91.038  1.00  0.00           C
ATOM   3060  C25 POPEQ  81      93.129  75.310  89.619  1.00  0.00           C
ATOM   3063  C26 POPEQ  81      91.860  76.160  89.449  1.00  0.00           C
ATOM   3066  C27 POPEQ  81      91.449  76.310  87.968  1.00  0.00           C
ATOM   3069  C28 POPEQ  81      90.219  77.220  87.768  1.00  0.00           C
ATOM   3072  C29 POPEQ  81      89.840  77.360  86.318  1.00  0.00           C
ATOM   3074 0C21 POPEQ  81      88.610  77.320  85.778  1.00  0.00           C
ATOM   3076 1C21 POPEQ  81      87.280  77.130  86.499  1.00  0.00           C
ATOM   3079 2C21 POPEQ  81      86.379  78.380  86.418  1.00  0.00           C
ATOM   3082 3C21 POPEQ  81      85.879  78.690  84.997  1.00  0.00           C
ATOM   3085 4C21 POPEQ  81      85.170  80.040  84.869  1.00  0.00           C
ATOM   3088 5C21 POPEQ  81      83.660  79.960  85.099  1.00  0.00           C
ATOM   3091 6C21 POPEQ  81      83.030  81.359  85.109  1.00  0.00           C
ATOM   3094 7C21 POPEQ  81      81.499  81.329  85.148  1.00  0.00           C
ATOM   3097 8C21 POPEQ  81      80.880  82.730  85.268  1.00  0.00           C
ATOM   3101  C33 POPEQ  81      89.559  79.320  92.229  1.00  0.00           C
ATOM   3104  C34 POPEQ  81      89.119  78.830  90.848  1.00  0.00           C
ATOM   3107  C35 POPEQ  81      88.070  79.720  90.137  1.00  0.00           C
ATOM   3110  C36 POPEQ  81      86.720  79.780  90.869  1.00  0.00           C
ATOM   3113  C37 POPEQ  81      85.590  80.410  90.019  1.00  0.00           C
ATOM   3116  C38 POPEQ  81      84.440  79.430  89.779  1.00  0.00           C
ATOM   3119  C39 POPEQ  81      83.320  79.930  88.859  1.00  0.00           C
ATOM   3122 0C31 POPEQ  81      82.229  80.780  89.538  1.00  0.00           C
ATOM   3125 1C31 POPEQ  81      80.799  80.340  89.159  1.00  0.00           C
ATOM   3128 2C31 POPEQ  81      79.720  81.329  89.608  1.00  0.00           C
ATOM   3131 3C31 POPEQ  81      78.349  81.049  88.959  1.00  0.00           C
ATOM   3134 4C31 POPEQ  81      77.299  82.150  89.229  1.00  0.00           C
ATOM   3137 5C31 POPEQ  81      75.939  81.850  88.579  1.00  0.00           C
ATOM   3140 6C31 POPEQ  81      74.860  82.889  88.898  1.00  0.00           C
ATOM   3144  NH3 POPER  82     122.780 131.030  93.509  1.00  0.00           N
ATOM   3148  C12 POPER  82     124.019 131.790  93.878  1.00  0.00           C
ATOM   3151  C11 POPER  82     124.930 130.970  94.819  1.00  0.00           C
ATOM   3154  P   POPER  82     125.109 128.340  94.699  1.00  0.00           P
ATOM   3155  O13 POPER  82     123.820 128.299  95.428  1.00  0.00           O
ATOM   3156  O14 POPER  82     126.309 127.820  95.389  1.00  0.00           O
ATOM   3157  O11 POPER  82     125.020 127.500  93.369  1.00  0.00           O
ATOM   3158  O12 POPER  82     125.419 129.790  94.169  1.00  0.00           O
ATOM   3159  C1  POPER  82     123.790 127.079  92.768  1.00  0.00           C
ATOM   3162  C2  POPER  82     123.949 126.790  91.238  1.00  0.00           C
ATOM   3164  O21 POPER  82     124.890 127.660  90.568  1.00  0.00           O
ATOM   3165  C21 POPER  82     124.770 128.969  90.749  1.00  0.00           C
ATOM   3166  O22 POPER  82     123.890 129.530  91.387  1.00  0.00           O
ATOM   3167  C22 POPER  82     125.900 129.689  90.019  1.00  0.00           C
ATOM   3170  C3  POPER  82     122.589 126.658  90.468  1.00  0.00           C
ATOM   3173  O31 POPER  82     122.769 126.170  89.108  1.00  0.00           O
ATOM   3174  C31 POPER  82     122.880 127.129  88.199  1.00  0.00           C
ATOM   3175  O32 POPER  82     122.740 128.320  88.428  1.00  0.00           O
ATOM   3176  C32 POPER  82     123.299 126.570  86.838  1.00  0.00           C
ATOM   3179  C23 POPER  82     126.059 129.200  88.558  1.00  0.00           C
ATOM   3182  C24 POPER  82     127.070 130.029  87.758  1.00  0.00           C
ATOM   3185  C25 POPER  82     127.039 129.699  86.259  1.00  0.00           C
ATOM   3188  C26 POPER  82     125.809 130.289  85.549  1.00  0.00           C
ATOM   3191  C27 POPER  82     125.349 129.469  84.328  1.00  0.00           C
ATOM   3194  C28 POPER  82     123.949 129.870  83.828  1.00  0.00           C
ATOM   3197  C29 POPER  82     123.910 131.240  83.169  1.00  0.00           C
ATOM   3199 0C21 POPER  82     123.220 131.580  82.068  1.00  0.00           C
ATOM   3201 1C21 POPER  82     122.329 130.669  81.247  1.00  0.00           C
ATOM   3204 2C21 POPER  82     122.710 130.650  79.749  1.00  0.00           C
ATOM   3207 3C21 POPER  82     122.290 131.910  78.988  1.00  0.00           C
ATOM   3210 4C21 POPER  82     121.219 131.620  77.919  1.00  0.00           C
ATOM   3213 5C21 POPER  82     120.850 132.829  77.049  1.00  0.00           C
ATOM   3216 6C21 POPER  82     121.980 133.249  76.089  1.00  0.00           C
ATOM   3219 7C21 POPER  82     121.599 134.419  75.179  1.00  0.00           C
ATOM   3222 8C21 POPER  82     122.740 134.848  74.259  1.00  0.00           C
ATOM   3226  C33 POPER  82     122.380 125.480  86.219  1.00  0.00           C
ATOM   3229  C34 POPER  82     122.660 125.260  84.717  1.00  0.00           C
ATOM   3232  C35 POPER  82     121.849 124.100  84.118  1.00  0.00           C
ATOM   3235  C36 POPER  82     121.980 123.950  82.589  1.00  0.00           C
ATOM   3238  C37 POPER  82     121.130 122.780  82.068  1.00  0.00           C
ATOM   3241  C38 POPER  82     121.209 122.479  80.559  1.00  0.00           C
ATOM   3244  C39 POPER  82     120.649 123.579  79.639  1.00  0.00           C
ATOM   3247 0C31 POPER  82     119.949 122.990  78.398  1.00  0.00           C
ATOM   3250 1C31 POPER  82     119.539 124.039  77.357  1.00  0.00           C
ATOM   3253 2C31 POPER  82     118.590 123.449  76.299  1.00  0.00           C
ATOM   3256 3C31 POPER  82     118.230 124.438  75.179  1.00  0.00           C
ATOM   3259 4C31 POPER  82     117.309 123.799  74.119  1.00  0.00           C
ATOM   3262 5C31 POPER  82     116.989 124.729  72.939  1.00  0.00           C
ATOM   3265 6C31 POPER  82     116.180 124.039  71.839  1.00  0.00           C
ATOM   3269  NH3 POPES  83      43.900 114.360  53.739  1.00  0.00           N
ATOM   3273  C12 POPES  83      44.230 114.710  52.309  1.00  0.00           C
ATOM   3276  C11 POPES  83      43.120 115.569  51.659  1.00  0.00           C
ATOM   3279  P   POPES  83      40.680 114.590  51.808  1.00  0.00           P
ATOM   3280  O13 POPES  83      40.070 115.910  52.099  1.00  0.00           O
ATOM   3281  O14 POPES  83      39.809 113.680  51.039  1.00  0.00           O
ATOM   3282  O11 POPES  83      41.150 113.920  53.159  1.00  0.00           O
ATOM   3283  O12 POPES  83      42.060 114.799  51.069  1.00  0.00           O
ATOM   3284  C1  POPES  83      40.200 113.329  54.069  1.00  0.00           C
ATOM   3287  C2  POPES  83      39.939 114.170  55.358  1.00  0.00           C
ATOM   3289  O21 POPES  83      38.540 114.459  55.459  1.00  0.00           O
ATOM   3290  C21 POPES  83      38.090 114.579  56.709  1.00  0.00           C
ATOM   3291  O22 POPES  83      38.770 114.500  57.718  1.00  0.00           O
ATOM   3292  C22 POPES  83      36.590 114.900  56.689  1.00  0.00           C
ATOM   3295  C3  POPES  83      40.750 115.510  55.399  1.00  0.00           C
ATOM   3298  O31 POPES  83      41.220 115.829  56.729  1.00  0.00           O
ATOM   3299  C31 POPES  83      42.320 115.140  57.049  1.00  0.00           C
ATOM   3300  O32 POPES  83      42.820 114.279  56.349  1.00  0.00           O
ATOM   3301  C32 POPES  83      42.890 115.590  58.389  1.00  0.00           C
ATOM   3304  C23 POPES  83      35.750 113.999  57.619  1.00  0.00           C
ATOM   3307  C24 POPES  83      34.260 114.380  57.559  1.00  0.00           C
ATOM   3310  C25 POPES  83      33.329 113.309  58.159  1.00  0.00           C
ATOM   3313  C26 POPES  83      33.680 112.900  59.599  1.00  0.00           C
ATOM   3316  C27 POPES  83      32.560 112.049  60.218  1.00  0.00           C
ATOM   3319  C28 POPES  83      32.780 111.658  61.689  1.00  0.00           C
ATOM   3322  C29 POPES  83      32.640 112.810  62.659  1.00  0.00           C
ATOM   3324 0C21 POPES  83      31.550 113.150  63.379  1.00  0.00           C
ATOM   3326 1C21 POPES  83      30.190 112.490  63.359  1.00  0.00           C
ATOM   3329 2C21 POPES  83      29.900 111.639  64.619  1.00  0.00           C
ATOM   3332 3C21 POPES  83      29.820 112.439  65.929  1.00  0.00           C
ATOM   3335 4C21 POPES  83      29.620 111.518  67.149  1.00  0.00           C
ATOM   3338 5C21 POPES  83      29.939 112.180  68.489  1.00  0.00           C
ATOM   3341 6C21 POPES  83      28.810 113.060  69.049  1.00  0.00           C
ATOM   3344 7C21 POPES  83      29.130 113.579  70.459  1.00  0.00           C
ATOM   3347 8C21 POPES  83      27.939 114.210  71.179  1.00  0.00           C
ATOM   3351  C33 POPES  83      42.130 114.990  59.609  1.00  0.00           C
ATOM   3354  C34 POPES  83      40.850 115.750  59.949  1.00  0.00           C
ATOM   3357  C35 POPES  83      39.860 114.920  60.789  1.00  0.00           C
ATOM   3360  C36 POPES  83      39.700 115.389  62.239  1.00  0.00           C
ATOM   3363  C37 POPES  83      38.559 114.650  62.959  1.00  0.00           C
ATOM   3366  C38 POPES  83      38.120 115.350  64.248  1.00  0.00           C
ATOM   3369  C39 POPES  83      39.130 115.260  65.398  1.00  0.00           C
ATOM   3372 0C31 POPES  83      38.810 116.270  66.499  1.00  0.00           C
ATOM   3375 1C31 POPES  83      39.710 116.140  67.738  1.00  0.00           C
ATOM   3378 2C31 POPES  83      39.720 117.400  68.618  1.00  0.00           C
ATOM   3381 3C31 POPES  83      38.329 117.970  68.909  1.00  0.00           C
ATOM   3384 4C31 POPES  83      38.370 119.139  69.909  1.00  0.00           C
ATOM   3387 5C31 POPES  83      36.980 119.769  70.129  1.00  0.00           C
ATOM   3390 6C31 POPES  83      36.970 120.840  71.218  1.00  0.00           C
ATOM   3394  NH3 POPET  84     107.909  43.030 100.308  1.00  0.00           N
ATOM   3398  C12 POPET  84     106.879  41.920 100.258  1.00  0.00           C
ATOM   3401  C11 POPET  84     107.280  40.750  99.349  1.00  0.00           C
ATOM   3404  P   POPET  84     106.189  38.390  99.919  1.00  0.00           P
ATOM   3405  O13 POPET  84     107.559  37.820  99.919  1.00  0.00           O
ATOM   3406  O14 POPET  84     105.549  38.450 101.259  1.00  0.00           O
ATOM   3407  O11 POPET  84     105.310  37.530  98.918  1.00  0.00           O
ATOM   3408  O12 POPET  84     106.189  39.830  99.258  1.00  0.00           O
ATOM   3409  C1  POPET  84     104.119  38.020  98.318  1.00  0.00           C
ATOM   3412  C2  POPET  84     104.349  38.520  96.859  1.00  0.00           C
ATOM   3414  O21 POPET  84     103.090  38.900  96.278  1.00  0.00           O
ATOM   3415  C21 POPET  84     102.240  37.960  95.909  1.00  0.00           C
ATOM   3416  O22 POPET  84     102.290  36.770  96.189  1.00  0.00           O
ATOM   3417  C22 POPET  84     101.180  38.580  95.009  1.00  0.00           C
ATOM   3420  C3  POPET  84     105.129  37.530  95.939  1.00  0.00           C
ATOM   3423  O31 POPET  84     104.760  37.690  94.549  1.00  0.00           O
ATOM   3424  C31 POPET  84     105.460  38.610  93.887  1.00  0.00           C
ATOM   3425  O32 POPET  84     106.530  39.080  94.239  1.00  0.00           O
ATOM   3426  C32 POPET  84     104.699  39.050  92.637  1.00  0.00           C
ATOM   3429  C23 POPET  84     100.649  37.580  93.949  1.00  0.00           C
ATOM   3432  C24 POPET  84     100.240  38.280  92.648  1.00  0.00           C
ATOM   3435  C25 POPET  84      99.819  37.280  91.558  1.00  0.00           C
ATOM   3438  C26 POPET  84     100.009  37.860  90.148  1.00  0.00           C
ATOM   3441  C27 POPET  84      99.480  36.950  89.038  1.00  0.00           C
ATOM   3444  C28 POPET  84      99.989  37.420  87.659  1.00  0.00           C
ATOM   3447  C29 POPET  84      99.419  36.640  86.508  1.00  0.00           C
ATOM   3449 0C21 POPET  84     100.040  36.400  85.328  1.00  0.00           C
ATOM   3451 1C21 POPET  84     101.410  36.890  84.919  1.00  0.00           C
ATOM   3454 2C21 POPET  84     101.379  37.590  83.549  1.00  0.00           C
ATOM   3457 3C21 POPET  84     102.760  38.130  83.129  1.00  0.00           C
ATOM   3460 4C21 POPET  84     102.719  38.810  81.748  1.00  0.00           C
ATOM   3463 5C21 POPET  84     103.800  39.880  81.558  1.00  0.00           C
ATOM   3466 6C21 POPET  84     103.590  40.690  80.268  1.00  0.00           C
ATOM   3469 7C21 POPET  84     104.449  41.960  80.199  1.00  0.00           C
ATOM   3472 8C21 POPET  84     104.109  42.850  78.999  1.00  0.00           C
ATOM   3476  C33 POPET  84     105.160  38.330  91.359  1.00  0.00           C
ATOM   3479  C34 POPET  84     104.419  37.010  91.098  1.00  0.00           C
ATOM   3482  C35 POPET  84     104.720  36.480  89.689  1.00  0.00           C
ATOM   3485  C36 POPET  84     104.140  35.100  89.379  1.00  0.00           C
ATOM   3488  C37 POPET  84     104.349  34.710  87.909  1.00  0.00           C
ATOM   3491  C38 POPET  84     104.939  33.300  87.718  1.00  0.00           C
ATOM   3494  C39 POPET  84     105.109  32.930  86.238  1.00  0.00           C
ATOM   3497 0C31 POPET  84     103.790  32.640  85.519  1.00  0.00           C
ATOM   3500 1C31 POPET  84     103.990  32.330  84.018  1.00  0.00           C
ATOM   3503 2C31 POPET  84     102.660  32.100  83.269  1.00  0.00           C
ATOM   3506 3C31 POPET  84     101.919  30.830  83.709  1.00  0.00           C
ATOM   3509 4C31 POPET  84     100.549  30.680  83.049  1.00  0.00           C
ATOM   3512 5C31 POPET  84      99.799  29.430  83.538  1.00  0.00           C
ATOM   3515 6C31 POPET  84      98.379  29.320  82.989  1.00  0.00           C
ATOM   3519  NH3 POPEU  85      52.890  50.440  55.399  1.00  0.00           N
ATOM   3523  C12 POPEU  85      53.230  51.900  55.159  1.00  0.00           C
ATOM   3526  C11 POPEU  85      51.960  52.790  55.059  1.00  0.00           C
ATOM   3529  P   POPEU  85      53.120  55.160  54.898  1.00  0.00           P
ATOM   3530  O13 POPEU  85      54.490  54.870  55.358  1.00  0.00           O
ATOM   3531  O14 POPEU  85      52.849  55.130  53.438  1.00  0.00           O
ATOM   3532  O11 POPEU  85      52.629  56.580  55.479  1.00  0.00           O
ATOM   3533  O12 POPEU  85      52.170  54.100  55.599  1.00  0.00           O
ATOM   3534  C1  POPEU  85      51.590  56.630  56.479  1.00  0.00           C
ATOM   3537  C2  POPEU  85      51.060  58.050  56.839  1.00  0.00           C
ATOM   3539  O21 POPEU  85      51.990  58.690  57.729  1.00  0.00           O
ATOM   3540  C21 POPEU  85      51.920  60.020  57.729  1.00  0.00           C
ATOM   3541  O22 POPEU  85      51.320  60.690  56.899  1.00  0.00           O
ATOM   3542  C22 POPEU  85      52.640  60.600  58.949  1.00  0.00           C
ATOM   3545  C3  POPEU  85      49.670  57.990  57.559  1.00  0.00           C
ATOM   3548  O31 POPEU  85      49.690  57.160  58.749  1.00  0.00           O
ATOM   3549  C31 POPEU  85      49.859  57.760  59.929  1.00  0.00           C
ATOM   3550  O32 POPEU  85      49.989  58.960  60.109  1.00  0.00           O
ATOM   3551  C32 POPEU  85      49.849  56.710  61.059  1.00  0.00           C
ATOM   3554  C23 POPEU  85      51.969  61.930  59.389  1.00  0.00           C
ATOM   3557  C24 POPEU  85      52.250  62.310  60.859  1.00  0.00           C
ATOM   3560  C25 POPEU  85      51.150  63.210  61.449  1.00  0.00           C
ATOM   3563  C26 POPEU  85      51.280  63.420  62.959  1.00  0.00           C
ATOM   3566  C27 POPEU  85      49.950  63.840  63.599  1.00  0.00           C
ATOM   3569  C28 POPEU  85      49.810  63.520  65.099  1.00  0.00           C
ATOM   3572  C29 POPEU  85      50.699  64.350  65.969  1.00  0.00           C
ATOM   3574 0C21 POPEU  85      50.990  64.090  67.259  1.00  0.00           C
ATOM   3576 1C21 POPEU  85      50.439  62.940  68.079  1.00  0.00           C
ATOM   3579 2C21 POPEU  85      50.259  63.310  69.559  1.00  0.00           C
ATOM   3582 3C21 POPEU  85      49.399  62.270  70.309  1.00  0.00           C
ATOM   3585 4C21 POPEU  85      49.090  62.650  71.769  1.00  0.00           C
ATOM   3588 5C21 POPEU  85      50.290  62.580  72.709  1.00  0.00           C
ATOM   3591 6C21 POPEU  85      49.910  62.820  74.178  1.00  0.00           C
ATOM   3594 7C21 POPEU  85      51.130  62.930  75.118  1.00  0.00           C
ATOM   3597 8C21 POPEU  85      50.769  63.280  76.558  1.00  0.00           C
ATOM   3601  C33 POPEU  85      49.810  57.390  62.449  1.00  0.00           C
ATOM   3604  C34 POPEU  85      49.820  56.420  63.648  1.00  0.00           C
ATOM   3607  C35 POPEU  85      49.259  57.080  64.929  1.00  0.00           C
ATOM   3610  C36 POPEU  85      49.370  56.220  66.188  1.00  0.00           C
ATOM   3613  C37 POPEU  85      48.580  56.800  67.368  1.00  0.00           C
ATOM   3616  C38 POPEU  85      48.809  56.050  68.688  1.00  0.00           C
ATOM   3619  C39 POPEU  85      47.750  56.330  69.759  1.00  0.00           C
ATOM   3622 0C31 POPEU  85      47.820  57.740  70.369  1.00  0.00           C
ATOM   3625 1C31 POPEU  85      46.680  57.940  71.379  1.00  0.00           C
ATOM   3628 2C31 POPEU  85      46.689  59.300  72.099  1.00  0.00           C
ATOM   3631 3C31 POPEU  85      47.140  59.190  73.569  1.00  0.00           C
ATOM   3634 4C31 POPEU  85      46.730  60.410  74.408  1.00  0.00           C
ATOM   3637 5C31 POPEU  85      47.099  60.250  75.889  1.00  0.00           C
ATOM   3640 6C31 POPEU  85      46.640  61.430  76.748  1.00  0.00           C
ATOM   3644  NH3 POPEV  86     126.280  87.509  95.398  1.00  0.00           N
ATOM   3648  C12 POPEV  86     124.849  87.810  95.089  1.00  0.00           C
ATOM   3651  C11 POPEV  86     124.610  87.880  93.558  1.00  0.00           C
ATOM   3654  P   POPEV  86     124.650  90.389  92.948  1.00  0.00           P
ATOM   3655  O13 POPEV  86     123.739  91.560  92.858  1.00  0.00           O
ATOM   3656  O14 POPEV  86     125.710  90.490  93.959  1.00  0.00           O
ATOM   3657  O11 POPEV  86     125.210  90.128  91.489  1.00  0.00           O
ATOM   3658  O12 POPEV  86     123.839  89.050  93.199  1.00  0.00           O
ATOM   3659  C1  POPEV  86     124.200  89.950  90.468  1.00  0.00           C
ATOM   3662  C2  POPEV  86     124.640  88.990  89.349  1.00  0.00           C
ATOM   3664  O21 POPEV  86     123.460  88.360  88.818  1.00  0.00           O
ATOM   3665  C21 POPEV  86     122.690  88.910  87.879  1.00  0.00           C
ATOM   3666  O22 POPEV  86     121.570  88.479  87.618  1.00  0.00           O
ATOM   3667  C22 POPEV  86     123.339  90.060  87.098  1.00  0.00           C
ATOM   3670  C3  POPEV  86     125.619  87.870  89.839  1.00  0.00           C
ATOM   3673  O31 POPEV  86     125.509  86.639  89.089  1.00  0.00           O
ATOM   3674  C31 POPEV  86     125.629  86.710  87.788  1.00  0.00           C
ATOM   3675  O32 POPEV  86     126.000  87.680  87.139  1.00  0.00           O
ATOM   3676  C32 POPEV  86     125.040  85.429  87.217  1.00  0.00           C
ATOM   3679  C23 POPEV  86     122.520  90.499  85.869  1.00  0.00           C
ATOM   3682  C24 POPEV  86     122.530  89.450  84.738  1.00  0.00           C
ATOM   3685  C25 POPEV  86     122.059  90.030  83.398  1.00  0.00           C
ATOM   3688  C26 POPEV  86     122.270  89.070  82.208  1.00  0.00           C
ATOM   3691  C27 POPEV  86     121.010  88.280  81.818  1.00  0.00           C
ATOM   3694  C28 POPEV  86     121.259  87.250  80.699  1.00  0.00           C
ATOM   3697  C29 POPEV  86     121.840  87.859  79.439  1.00  0.00           C
ATOM   3699 0C21 POPEV  86     121.189  88.160  78.299  1.00  0.00           C
ATOM   3701 1C21 POPEV  86     119.729  87.990  77.989  1.00  0.00           C
ATOM   3704 2C21 POPEV  86     118.979  89.330  77.858  1.00  0.00           C
ATOM   3707 3C21 POPEV  86     119.340  90.140  76.599  1.00  0.00           C
ATOM   3710 4C21 POPEV  86     118.630  91.499  76.569  1.00  0.00           C
ATOM   3713 5C21 POPEV  86     119.379  92.600  75.799  1.00  0.00           C
ATOM   3716 6C21 POPEV  86     119.440  92.380  74.279  1.00  0.00           C
ATOM   3719 7C21 POPEV  86     120.089  93.549  73.539  1.00  0.00           C
ATOM   3722 8C21 POPEV  86     120.030  93.400  72.019  1.00  0.00           C
ATOM   3726  C33 POPEV  86     125.520  85.070  85.799  1.00  0.00           C
ATOM   3729  C34 POPEV  86     124.600  84.018  85.168  1.00  0.00           C
ATOM   3732  C35 POPEV  86     125.199  83.360  83.929  1.00  0.00           C
ATOM   3735  C36 POPEV  86     125.269  84.270  82.699  1.00  0.00           C
ATOM   3738  C37 POPEV  86     125.970  83.519  81.549  1.00  0.00           C
ATOM   3741  C38 POPEV  86     126.010  84.298  80.229  1.00  0.00           C
ATOM   3744  C39 POPEV  86     124.659  84.340  79.519  1.00  0.00           C
ATOM   3747 0C31 POPEV  86     124.760  85.030  78.158  1.00  0.00           C
ATOM   3750 1C31 POPEV  86     123.419  84.990  77.419  1.00  0.00           C
ATOM   3753 2C31 POPEV  86     123.400  85.860  76.159  1.00  0.00           C
ATOM   3756 3C31 POPEV  86     122.030  85.840  75.479  1.00  0.00           C
ATOM   3759 4C31 POPEV  86     121.899  86.880  74.369  1.00  0.00           C
ATOM   3762 5C31 POPEV  86     120.500  86.889  73.749  1.00  0.00           C
ATOM   3765 6C31 POPEV  86     120.359  87.908  72.618  1.00  0.00           C
ATOM   3769  NH3 POPEW  87       6.570  82.140  95.998  1.00  0.00           N
ATOM   3773  C12 POPEW  87       7.680  83.130  95.778  1.00  0.00           C
ATOM   3776  C11 POPEW  87       7.260  84.260  94.829  1.00  0.00           C
ATOM   3779  P   POPEW  87       9.060  86.000  95.578  1.00  0.00           P
ATOM   3780  O13 POPEW  87       8.090  86.210  96.688  1.00  0.00           O
ATOM   3781  O14 POPEW  87      10.360  85.370  95.889  1.00  0.00           O
ATOM   3782  O11 POPEW  87       9.320  87.329  94.769  1.00  0.00           O
ATOM   3783  O12 POPEW  87       8.390  85.060  94.509  1.00  0.00           O
ATOM   3784  C1  POPEW  87       9.060  87.450  93.379  1.00  0.00           C
ATOM   3787  C2  POPEW  87      10.310  87.170  92.469  1.00  0.00           C
ATOM   3789  O21 POPEW  87      10.130  87.850  91.209  1.00  0.00           O
ATOM   3790  C21 POPEW  87       9.210  87.350  90.398  1.00  0.00           C
ATOM   3791  O22 POPEW  87       8.500  86.378  90.588  1.00  0.00           O
ATOM   3792  C22 POPEW  87       9.080  88.250  89.169  1.00  0.00           C
ATOM   3795  C3  POPEW  87      10.700  85.660  92.308  1.00  0.00           C
ATOM   3798  O31 POPEW  87      11.270  85.330  91.019  1.00  0.00           O
ATOM   3799  C31 POPEW  87      12.530  85.680  90.788  1.00  0.00           C
ATOM   3800  O32 POPEW  87      13.290  86.150  91.618  1.00  0.00           O
ATOM   3801  C32 POPEW  87      12.810  85.520  89.288  1.00  0.00           C
ATOM   3804  C23 POPEW  87       8.630  87.460  87.919  1.00  0.00           C
ATOM   3807  C24 POPEW  87       8.790  88.309  86.659  1.00  0.00           C
ATOM   3810  C25 POPEW  87       8.510  87.530  85.368  1.00  0.00           C
ATOM   3813  C26 POPEW  87       9.750  86.770  84.888  1.00  0.00           C
ATOM   3816  C27 POPEW  87       9.490  85.939  83.629  1.00  0.00           C
ATOM   3819  C28 POPEW  87      10.790  85.499  82.938  1.00  0.00           C
ATOM   3822  C29 POPEW  87      11.430  86.639  82.178  1.00  0.00           C
ATOM   3824 0C21 POPEW  87      11.960  86.590  80.949  1.00  0.00           C
ATOM   3826 1C21 POPEW  87      12.090  85.359  80.089  1.00  0.00           C
ATOM   3829 2C21 POPEW  87      13.500  85.249  79.478  1.00  0.00           C
ATOM   3832 3C21 POPEW  87      13.620  84.090  78.488  1.00  0.00           C
ATOM   3835 4C21 POPEW  87      14.820  84.210  77.549  1.00  0.00           C
ATOM   3838 5C21 POPEW  87      16.130  83.560  78.039  1.00  0.00           C
ATOM   3841 6C21 POPEW  87      16.740  84.120  79.329  1.00  0.00           C
ATOM   3844 7C21 POPEW  87      18.200  83.640  79.489  1.00  0.00           C
ATOM   3847 8C21 POPEW  87      18.870  84.100  80.778  1.00  0.00           C
ATOM   3851  C33 POPEW  87      13.780  84.370  88.918  1.00  0.00           C
ATOM   3854  C34 POPEW  87      14.530  84.650  87.609  1.00  0.00           C
ATOM   3857  C35 POPEW  87      13.700  84.470  86.318  1.00  0.00           C
ATOM   3860  C36 POPEW  87      13.470  82.990  85.958  1.00  0.00           C
ATOM   3863  C37 POPEW  87      13.130  82.768  84.478  1.00  0.00           C
ATOM   3866  C38 POPEW  87      13.810  81.530  83.887  1.00  0.00           C
ATOM   3869  C39 POPEW  87      13.650  81.389  82.369  1.00  0.00           C
ATOM   3872 0C31 POPEW  87      14.580  80.330  81.769  1.00  0.00           C
ATOM   3875 1C31 POPEW  87      14.400  80.190  80.249  1.00  0.00           C
ATOM   3878 2C31 POPEW  87      15.390  79.220  79.609  1.00  0.00           C
ATOM   3881 3C31 POPEW  87      15.140  79.060  78.099  1.00  0.00           C
ATOM   3884 4C31 POPEW  87      16.240  78.270  77.379  1.00  0.00           C
ATOM   3887 5C31 POPEW  87      15.960  78.120  75.879  1.00  0.00           C
ATOM   3890 6C31 POPEW  87      17.130  77.510  75.099  1.00  0.00           C
ATOM   3894  NH3 POPEX  88      50.239  70.990  96.429  1.00  0.00           N
ATOM   3898  C12 POPEX  88      50.759  71.030  97.819  1.00  0.00           C
ATOM   3901  C11 POPEX  88      52.140  71.660  97.879  1.00  0.00           C
ATOM   3904  P   POPEX  88      52.620  73.690  99.489  1.00  0.00           P
ATOM   3905  O13 POPEX  88      51.689  74.280 100.498  1.00  0.00           O
ATOM   3906  O14 POPEX  88      54.080  73.870  99.608  1.00  0.00           O
ATOM   3907  O11 POPEX  88      52.149  74.420  98.178  1.00  0.00           O
ATOM   3908  O12 POPEX  88      52.280  72.200  99.178  1.00  0.00           O
ATOM   3909  C1  POPEX  88      52.989  75.360  97.509  1.00  0.00           C
ATOM   3912  C2  POPEX  88      52.460  75.590  96.079  1.00  0.00           C
ATOM   3914  O21 POPEX  88      52.980  76.830  95.588  1.00  0.00           O
ATOM   3915  C21 POPEX  88      54.169  76.700  95.049  1.00  0.00           C
ATOM   3916  O22 POPEX  88      54.840  75.680  95.019  1.00  0.00           O
ATOM   3917  C22 POPEX  88      54.550  78.000  94.359  1.00  0.00           C
ATOM   3920  C3  POPEX  88      50.909  75.680  96.009  1.00  0.00           C
ATOM   3923  O31 POPEX  88      50.430  75.479  94.659  1.00  0.00           O
ATOM   3924  C31 POPEX  88      50.280  74.190  94.349  1.00  0.00           C
ATOM   3925  O32 POPEX  88      50.519  73.260  95.099  1.00  0.00           O
ATOM   3926  C32 POPEX  88      49.789  74.050  92.919  1.00  0.00           C
ATOM   3929  C23 POPEX  88      54.670  77.830  92.828  1.00  0.00           C
ATOM   3932  C24 POPEX  88      55.290  79.060  92.159  1.00  0.00           C
ATOM   3935  C25 POPEX  88      55.180  79.010  90.629  1.00  0.00           C
ATOM   3938  C26 POPEX  88      56.320  78.230  89.988  1.00  0.00           C
ATOM   3941  C27 POPEX  88      56.320  78.380  88.458  1.00  0.00           C
ATOM   3944  C28 POPEX  88      57.559  77.760  87.788  1.00  0.00           C
ATOM   3947  C29 POPEX  88      57.590  76.250  87.799  1.00  0.00           C
ATOM   3949 0C21 POPEX  88      57.879  75.450  86.748  1.00  0.00           C
ATOM   3951 1C21 POPEX  88      58.219  75.900  85.349  1.00  0.00           C
ATOM   3954 2C21 POPEX  88      59.729  76.000  85.099  1.00  0.00           C
ATOM   3957 3C21 POPEX  88      60.040  76.670  83.747  1.00  0.00           C
ATOM   3960 4C21 POPEX  88      61.550  76.820  83.449  1.00  0.00           C
ATOM   3963 5C21 POPEX  88      62.310  75.500  83.249  1.00  0.00           C
ATOM   3966 6C21 POPEX  88      61.829  74.710  82.019  1.00  0.00           C
ATOM   3969 7C21 POPEX  88      62.559  73.370  81.849  1.00  0.00           C
ATOM   3972 8C21 POPEX  88      61.990  72.490  80.739  1.00  0.00           C
ATOM   3976  C33 POPEX  88      49.370  72.590  92.609  1.00  0.00           C
ATOM   3979  C34 POPEX  88      48.770  72.430  91.209  1.00  0.00           C
ATOM   3982  C35 POPEX  88      49.799  72.590  90.089  1.00  0.00           C
ATOM   3985  C36 POPEX  88      50.280  71.260  89.489  1.00  0.00           C
ATOM   3988  C37 POPEX  88      51.140  71.470  88.228  1.00  0.00           C
ATOM   3991  C38 POPEX  88      51.669  70.170  87.618  1.00  0.00           C
ATOM   3994  C39 POPEX  88      50.610  69.400  86.828  1.00  0.00           C
ATOM   3997 0C31 POPEX  88      51.150  68.070  86.289  1.00  0.00           C
ATOM   4000 1C31 POPEX  88      50.050  67.060  85.928  1.00  0.00           C
ATOM   4003 2C31 POPEX  88      50.629  65.780  85.308  1.00  0.00           C
ATOM   4006 3C31 POPEX  88      50.899  65.939  83.809  1.00  0.00           C
ATOM   4009 4C31 POPEX  88      51.680  64.760  83.199  1.00  0.00           C
ATOM   4012 5C31 POPEX  88      51.739  64.850  81.669  1.00  0.00           C
ATOM   4015 6C31 POPEX  88      52.720  63.850  81.049  1.00  0.00           C
ATOM   4019  NH3 POPEY  89      80.030   0.500  50.709  1.00  0.00           N
ATOM   4023  C12 POPEY  89      78.760   0.430  51.499  1.00  0.00           C
ATOM   4026  C11 POPEY  89      77.940   1.690  51.288  1.00  0.00           C
ATOM   4029  P   POPEY  89      75.589   2.541  51.899  1.00  0.00           P
ATOM   4030  O13 POPEY  89      75.949   3.928  52.258  1.00  0.00           O
ATOM   4031  O14 POPEY  89      75.040   2.310  50.539  1.00  0.00           O
ATOM   4032  O11 POPEY  89      74.530   2.000  52.928  1.00  0.00           O
ATOM   4033  O12 POPEY  89      76.830   1.610  52.169  1.00  0.00           O
ATOM   4034  C1  POPEY  89      74.269   2.650  54.178  1.00  0.00           C
ATOM   4037  C2  POPEY  89      73.019   2.011  54.809  1.00  0.00           C
ATOM   4039  O21 POPEY  89      72.820   2.531  56.139  1.00  0.00           O
ATOM   4040  C21 POPEY  89      71.540   2.681  56.479  1.00  0.00           C
ATOM   4041  O22 POPEY  89      70.640   2.930  55.698  1.00  0.00           O
ATOM   4042  C22 POPEY  89      71.400   2.571  58.009  1.00  0.00           C
ATOM   4045  C3  POPEY  89      73.220   0.470  54.869  1.00  0.00           C
ATOM   4048  O31 POPEY  89      72.540  -0.111  55.999  1.00  0.00           O
ATOM   4049  C31 POPEY  89      72.280  -1.399  55.849  1.00  0.00           C
ATOM   4050  O32 POPEY  89      72.618  -2.100  54.909  1.00  0.00           O
ATOM   4051  C32 POPEY  89      71.419  -1.869  57.029  1.00  0.00           C
ATOM   4054  C23 POPEY  89      70.150   1.810  58.509  1.00  0.00           C
ATOM   4057  C24 POPEY  89      70.160   1.571  60.029  1.00  0.00           C
ATOM   4060  C25 POPEY  89      68.919   0.820  60.549  1.00  0.00           C
ATOM   4063  C26 POPEY  89      68.919   0.621  62.069  1.00  0.00           C
ATOM   4066  C27 POPEY  89      67.689  -0.141  62.609  1.00  0.00           C
ATOM   4069  C28 POPEY  89      67.570  -0.149  64.148  1.00  0.00           C
ATOM   4072  C29 POPEY  89      68.669  -0.909  64.859  1.00  0.00           C
ATOM   4074 0C21 POPEY  89      68.549  -1.750  65.909  1.00  0.00           C
ATOM   4076 1C21 POPEY  89      67.260  -2.119  66.589  1.00  0.00           C
ATOM   4079 2C21 POPEY  89      67.309  -3.399  67.449  1.00  0.00           C
ATOM   4082 3C21 POPEY  89      65.930  -3.740  68.039  1.00  0.00           C
ATOM   4085 4C21 POPEY  89      65.930  -4.710  69.229  1.00  0.00           C
ATOM   4088 5C21 POPEY  89      66.540  -4.089  70.498  1.00  0.00           C
ATOM   4091 6C21 POPEY  89      65.990  -4.721  71.789  1.00  0.00           C
ATOM   4094 7C21 POPEY  89      66.660  -4.139  73.039  1.00  0.00           C
ATOM   4097 8C21 POPEY  89      65.960  -4.539  74.338  1.00  0.00           C
ATOM   4101  C33 POPEY  89      72.070  -3.000  57.849  1.00  0.00           C
ATOM   4104  C34 POPEY  89      71.680  -2.930  59.329  1.00  0.00           C
ATOM   4107  C35 POPEY  89      72.540  -1.909  60.078  1.00  0.00           C
ATOM   4110  C36 POPEY  89      72.339  -1.979  61.589  1.00  0.00           C
ATOM   4113  C37 POPEY  89      73.099  -0.880  62.349  1.00  0.00           C
ATOM   4116  C38 POPEY  89      72.570  -0.769  63.779  1.00  0.00           C
ATOM   4119  C39 POPEY  89      73.009   0.491  64.549  1.00  0.00           C
ATOM   4122 0C31 POPEY  89      72.169   0.631  65.819  1.00  0.00           C
ATOM   4125 1C31 POPEY  89      72.540   1.820  66.719  1.00  0.00           C
ATOM   4128 2C31 POPEY  89      71.780   1.750  68.049  1.00  0.00           C
ATOM   4131 3C31 POPEY  89      71.970   2.991  68.929  1.00  0.00           C
ATOM   4134 4C31 POPEY  89      71.580   2.720  70.389  1.00  0.00           C
ATOM   4137 5C31 POPEY  89      71.710   3.959  71.288  1.00  0.00           C
ATOM   4140 6C31 POPEY  89      71.540   3.639  72.779  1.00  0.00           C
ATOM   4144  NH3 POPEZ  90      56.730  41.680  56.659  1.00  0.00           N
ATOM   4148  C12 POPEZ  90      57.489  42.840  56.069  1.00  0.00           C
ATOM   4151  C11 POPEZ  90      58.390  43.590  57.089  1.00  0.00           C
ATOM   4154  P   POPEZ  90      58.599  42.420  59.419  1.00  0.00           P
ATOM   4155  O13 POPEZ  90      57.240  41.850  59.279  1.00  0.00           O
ATOM   4156  O14 POPEZ  90      59.599  41.600  60.139  1.00  0.00           O
ATOM   4157  O11 POPEZ  90      58.530  43.850  60.069  1.00  0.00           O
ATOM   4158  O12 POPEZ  90      59.099  42.700  57.959  1.00  0.00           O
ATOM   4159  C1  POPEZ  90      58.910  44.040  61.449  1.00  0.00           C
ATOM   4162  C2  POPEZ  90      60.020  45.100  61.589  1.00  0.00           C
ATOM   4164  O21 POPEZ  90      60.410  45.130  62.979  1.00  0.00           O
ATOM   4165  C21 POPEZ  90      61.689  45.330  63.239  1.00  0.00           C
ATOM   4166  O22 POPEZ  90      62.580  45.460  62.419  1.00  0.00           O
ATOM   4167  C22 POPEZ  90      61.960  45.330  64.739  1.00  0.00           C
ATOM   4170  C3  POPEZ  90      59.480  46.480  61.129  1.00  0.00           C
ATOM   4173  O31 POPEZ  90      60.500  47.490  61.169  1.00  0.00           O
ATOM   4174  C31 POPEZ  90      60.449  48.370  62.149  1.00  0.00           C
ATOM   4175  O32 POPEZ  90      59.620  48.420  63.039  1.00  0.00           O
ATOM   4176  C32 POPEZ  90      61.629  49.310  61.959  1.00  0.00           C
ATOM   4179  C23 POPEZ  90      61.140  46.350  65.558  1.00  0.00           C
ATOM   4182  C24 POPEZ  90      59.870  45.730  66.169  1.00  0.00           C
ATOM   4185  C25 POPEZ  90      60.160  44.820  67.379  1.00  0.00           C
ATOM   4188  C26 POPEZ  90      60.460  45.600  68.679  1.00  0.00           C
ATOM   4191  C27 POPEZ  90      59.169  45.920  69.459  1.00  0.00           C
ATOM   4194  C28 POPEZ  90      59.390  46.850  70.659  1.00  0.00           C
ATOM   4197  C29 POPEZ  90      59.420  48.300  70.269  1.00  0.00           C
ATOM   4199 0C21 POPEZ  90      59.500  49.340  71.129  1.00  0.00           C
ATOM   4201 1C21 POPEZ  90      59.630  49.230  72.618  1.00  0.00           C
ATOM   4204 2C21 POPEZ  90      58.310  48.950  73.369  1.00  0.00           C
ATOM   4207 3C21 POPEZ  90      58.570  48.790  74.868  1.00  0.00           C
ATOM   4210 4C21 POPEZ  90      57.359  48.240  75.658  1.00  0.00           C
ATOM   4213 5C21 POPEZ  90      57.520  48.350  77.189  1.00  0.00           C
ATOM   4216 6C21 POPEZ  90      58.840  47.790  77.769  1.00  0.00           C
ATOM   4219 7C21 POPEZ  90      59.420  48.690  78.879  1.00  0.00           C
ATOM   4222 8C21 POPEZ  90      60.680  48.120  79.528  1.00  0.00           C
ATOM   4226  C33 POPEZ  90      61.800  50.370  63.058  1.00  0.00           C
ATOM   4229  C34 POPEZ  90      63.230  50.420  63.599  1.00  0.00           C
ATOM   4232  C35 POPEZ  90      63.469  49.530  64.828  1.00  0.00           C
ATOM   4235  C36 POPEZ  90      62.689  50.020  66.069  1.00  0.00           C
ATOM   4238  C37 POPEZ  90      63.210  49.390  67.368  1.00  0.00           C
ATOM   4241  C38 POPEZ  90      62.340  49.710  68.599  1.00  0.00           C
ATOM   4244  C39 POPEZ  90      62.390  51.170  69.029  1.00  0.00           C
ATOM   4247 0C31 POPEZ  90      63.460  51.520  70.078  1.00  0.00           C
ATOM   4250 1C31 POPEZ  90      62.900  51.600  71.508  1.00  0.00           C
ATOM   4253 2C31 POPEZ  90      63.960  52.080  72.508  1.00  0.00           C
ATOM   4256 3C31 POPEZ  90      63.380  52.830  73.718  1.00  0.00           C
ATOM   4259 4C31 POPEZ  90      62.480  51.990  74.629  1.00  0.00           C
ATOM   4262 5C31 POPEZ  90      62.330  52.620  76.019  1.00  0.00           C
ATOM   4265 6C31 POPEZ  90      61.280  51.940  76.888  1.00  0.00           C
ATOM   4269  NH3 POPEa  91      51.270  76.930 100.468  1.00  0.00           N
ATOM   4273  C12 POPEa  91      49.970  77.010  99.717  1.00  0.00           C
ATOM   4276  C11 POPEa  91      49.740  78.400  99.069  1.00  0.00           C
ATOM   4279  P   POPEa  91      47.790  77.769  97.419  1.00  0.00           P
ATOM   4280  O13 POPEa  91      47.830  76.330  97.679  1.00  0.00           O
ATOM   4281  O14 POPEa  91      46.470  78.360  97.108  1.00  0.00           O
ATOM   4282  O11 POPEa  91      48.800  78.080  96.247  1.00  0.00           O
ATOM   4283  O12 POPEa  91      48.380  78.559  98.659  1.00  0.00           O
ATOM   4284  C1  POPEa  91      49.110  79.340  95.659  1.00  0.00           C
ATOM   4287  C2  POPEa  91      48.399  79.549  94.288  1.00  0.00           C
ATOM   4289  O21 POPEa  91      49.129  78.910  93.228  1.00  0.00           O
ATOM   4290  C21 POPEa  91      48.590  77.820  92.718  1.00  0.00           C
ATOM   4291  O22 POPEa  91      47.599  77.250  93.169  1.00  0.00           O
ATOM   4292  C22 POPEa  91      49.259  77.490  91.378  1.00  0.00           C
ATOM   4295  C3  POPEa  91      48.290  81.049  93.887  1.00  0.00           C
ATOM   4298  O31 POPEa  91      47.030  81.340  93.249  1.00  0.00           O
ATOM   4299  C31 POPEa  91      46.780  81.180  91.928  1.00  0.00           C
ATOM   4300  O32 POPEa  91      45.640  81.100  91.508  1.00  0.00           O
ATOM   4301  C32 POPEa  91      48.019  81.249  91.049  1.00  0.00           C
ATOM   4304  C23 POPEa  91      48.210  77.290  90.258  1.00  0.00           C
ATOM   4307  C24 POPEa  91      48.780  77.360  88.839  1.00  0.00           C
ATOM   4310  C25 POPEa  91      48.970  75.990  88.169  1.00  0.00           C
ATOM   4313  C26 POPEa  91      47.710  75.479  87.449  1.00  0.00           C
ATOM   4316  C27 POPEa  91      47.860  74.000  87.028  1.00  0.00           C
ATOM   4319  C28 POPEa  91      46.820  73.520  86.009  1.00  0.00           C
ATOM   4322  C29 POPEa  91      47.110  72.080  85.659  1.00  0.00           C
ATOM   4324 0C21 POPEa  91      46.200  71.140  85.339  1.00  0.00           C
ATOM   4326 1C21 POPEa  91      44.719  71.360  85.159  1.00  0.00           C
ATOM   4329 2C21 POPEa  91      44.180  70.810  83.828  1.00  0.00           C
ATOM   4332 3C21 POPEa  91      44.849  71.390  82.578  1.00  0.00           C
ATOM   4335 4C21 POPEa  91      44.929  70.400  81.409  1.00  0.00           C
ATOM   4338 5C21 POPEa  91      46.130  69.440  81.468  1.00  0.00           C
ATOM   4341 6C21 POPEa  91      45.909  68.180  82.339  1.00  0.00           C
ATOM   4344 7C21 POPEa  91      47.009  67.120  82.148  1.00  0.00           C
ATOM   4347 8C21 POPEa  91      46.839  65.910  83.059  1.00  0.00           C
ATOM   4351  C33 POPEa  91      47.620  81.320  89.549  1.00  0.00           C
ATOM   4354  C34 POPEa  91      48.770  81.798  88.649  1.00  0.00           C
ATOM   4357  C35 POPEa  91      49.919  80.799  88.519  1.00  0.00           C
ATOM   4360  C36 POPEa  91      51.039  81.310  87.599  1.00  0.00           C
ATOM   4363  C37 POPEa  91      52.359  80.540  87.808  1.00  0.00           C
ATOM   4366  C38 POPEa  91      53.560  81.240  87.168  1.00  0.00           C
ATOM   4369  C39 POPEa  91      53.790  80.820  85.718  1.00  0.00           C
ATOM   4372 0C31 POPEa  91      54.880  81.658  85.049  1.00  0.00           C
ATOM   4375 1C31 POPEa  91      55.250  81.109  83.669  1.00  0.00           C
ATOM   4378 2C31 POPEa  91      56.270  82.000  82.948  1.00  0.00           C
ATOM   4381 3C31 POPEa  91      56.640  81.490  81.549  1.00  0.00           C
ATOM   4384 4C31 POPEa  91      57.510  80.220  81.549  1.00  0.00           C
ATOM   4387 5C31 POPEa  91      57.989  79.850  80.137  1.00  0.00           C
ATOM   4390 6C31 POPEa  91      58.870  78.600  80.099  1.00  0.00           C
ATOM   4394  NH3 POPEb  92      16.570  10.130  96.019  1.00  0.00           N
ATOM   4398  C12 POPEb  92      15.250  10.820  95.799  1.00  0.00           C
ATOM   4401  C11 POPEb  92      14.160   9.810  95.389  1.00  0.00           C
ATOM   4404  P   POPEb  92      12.509   8.120  96.538  1.00  0.00           P
ATOM   4405  O13 POPEb  92      12.670   6.750  97.049  1.00  0.00           O
ATOM   4406  O14 POPEb  92      11.530   8.990  97.229  1.00  0.00           O
ATOM   4407  O11 POPEb  92      12.070   7.900  95.039  1.00  0.00           O
ATOM   4408  O12 POPEb  92      13.910   8.840  96.418  1.00  0.00           O
ATOM   4409  C1  POPEb  92      11.150   8.800  94.419  1.00  0.00           C
ATOM   4412  C2  POPEb  92      11.570   8.980  92.948  1.00  0.00           C
ATOM   4414  O21 POPEb  92      11.650  10.390  92.689  1.00  0.00           O
ATOM   4415  C21 POPEb  92      12.370  10.730  91.639  1.00  0.00           C
ATOM   4416  O22 POPEb  92      13.210  10.030  91.089  1.00  0.00           O
ATOM   4417  C22 POPEb  92      11.920  12.110  91.169  1.00  0.00           C
ATOM   4420  C3  POPEb  92      10.560   8.290  91.989  1.00  0.00           C
ATOM   4423  O31 POPEb  92      11.100   8.050  90.669  1.00  0.00           O
ATOM   4424  C31 POPEb  92      11.950   7.030  90.629  1.00  0.00           C
ATOM   4425  O32 POPEb  92      12.120   6.230  91.538  1.00  0.00           O
ATOM   4426  C32 POPEb  92      12.700   7.090  89.309  1.00  0.00           C
ATOM   4429  C23 POPEb  92      11.910  12.250  89.629  1.00  0.00           C
ATOM   4432  C24 POPEb  92      10.960  11.240  88.968  1.00  0.00           C
ATOM   4435  C25 POPEb  92      10.510  11.590  87.539  1.00  0.00           C
ATOM   4438  C26 POPEb  92      11.630  11.670  86.499  1.00  0.00           C
ATOM   4441  C27 POPEb  92      11.080  11.770  85.059  1.00  0.00           C
ATOM   4444  C28 POPEb  92      12.170  11.890  83.968  1.00  0.00           C
ATOM   4447  C29 POPEb  92      12.890  13.210  84.049  1.00  0.00           C
ATOM   4449 0C21 POPEb  92      13.920  13.620  83.288  1.00  0.00           C
ATOM   4451 1C21 POPEb  92      14.620  12.850  82.199  1.00  0.00           C
ATOM   4454 2C21 POPEb  92      14.410  13.440  80.788  1.00  0.00           C
ATOM   4457 3C21 POPEb  92      15.070  14.800  80.498  1.00  0.00           C
ATOM   4460 4C21 POPEb  92      14.680  15.340  79.108  1.00  0.00           C
ATOM   4463 5C21 POPEb  92      15.300  16.690  78.729  1.00  0.00           C
ATOM   4466 6C21 POPEb  92      14.750  17.220  77.399  1.00  0.00           C
ATOM   4469 7C21 POPEb  92      15.540  18.390  76.799  1.00  0.00           C
ATOM   4472 8C21 POPEb  92      15.110  18.730  75.369  1.00  0.00           C
ATOM   4476  C33 POPEb  92      13.270   5.720  88.898  1.00  0.00           C
ATOM   4479  C34 POPEb  92      12.220   4.720  88.398  1.00  0.00           C
ATOM   4482  C35 POPEb  92      11.310   5.230  87.269  1.00  0.00           C
ATOM   4485  C36 POPEb  92      12.060   5.880  86.098  1.00  0.00           C
ATOM   4488  C37 POPEb  92      11.110   6.300  84.969  1.00  0.00           C
ATOM   4491  C38 POPEb  92      11.730   7.380  84.069  1.00  0.00           C
ATOM   4494  C39 POPEb  92      10.850   7.770  82.868  1.00  0.00           C
ATOM   4497 0C31 POPEb  92      10.910   6.720  81.748  1.00  0.00           C
ATOM   4500 1C31 POPEb  92      10.180   7.140  80.459  1.00  0.00           C
ATOM   4503 2C31 POPEb  92      10.250   6.020  79.408  1.00  0.00           C
ATOM   4506 3C31 POPEb  92       9.420   6.270  78.149  1.00  0.00           C
ATOM   4509 4C31 POPEb  92       9.410   5.010  77.269  1.00  0.00           C
ATOM   4512 5C31 POPEb  92       8.300   5.030  76.219  1.00  0.00           C
ATOM   4515 6C31 POPEb  92       8.200   3.730  75.419  1.00  0.00           C
ATOM   4519  NH3 POPEc  93      65.990 109.640  54.429  1.00  0.00           N
ATOM   4523  C12 POPEc  93      66.720 108.750  53.459  1.00  0.00           C
ATOM   4526  C11 POPEc  93      68.239 108.829  53.659  1.00  0.00           C
ATOM   4529  P   POPEc  93      69.790 107.409  55.199  1.00  0.00           P
ATOM   4530  O13 POPEc  93      69.309 106.000  55.109  1.00  0.00           O
ATOM   4531  O14 POPEc  93      70.900 107.820  54.299  1.00  0.00           O
ATOM   4532  O11 POPEc  93      70.200 107.760  56.678  1.00  0.00           O
ATOM   4533  O12 POPEc  93      68.570 108.390  54.979  1.00  0.00           O
ATOM   4534  C1  POPEc  93      70.570 109.130  56.959  1.00  0.00           C
ATOM   4537  C2  POPEc  93      71.629 109.170  58.089  1.00  0.00           C
ATOM   4539  O21 POPEc  93      71.210 110.170  59.029  1.00  0.00           O
ATOM   4540  C21 POPEc  93      71.190 109.799  60.299  1.00  0.00           C
ATOM   4541  O22 POPEc  93      71.520 108.719  60.749  1.00  0.00           O
ATOM   4542  C22 POPEc  93      70.760 111.019  61.129  1.00  0.00           C
ATOM   4545  C3  POPEc  93      73.059 109.500  57.549  1.00  0.00           C
ATOM   4548  O31 POPEc  93      74.080 108.969  58.409  1.00  0.00           O
ATOM   4549  C31 POPEc  93      74.360 109.670  59.489  1.00  0.00           C
ATOM   4550  O32 POPEc  93      74.030 110.829  59.689  1.00  0.00           O
ATOM   4551  C32 POPEc  93      75.040 108.740  60.488  1.00  0.00           C
ATOM   4554  C23 POPEc  93      70.599 110.709  62.639  1.00  0.00           C
ATOM   4557  C24 POPEc  93      70.270 111.959  63.469  1.00  0.00           C
ATOM   4560  C25 POPEc  93      71.450 112.929  63.639  1.00  0.00           C
ATOM   4563  C26 POPEc  93      72.510 112.430  64.639  1.00  0.00           C
ATOM   4566  C27 POPEc  93      72.330 113.040  66.029  1.00  0.00           C
ATOM   4569  C28 POPEc  93      73.470 112.640  66.989  1.00  0.00           C
ATOM   4572  C29 POPEc  93      73.269 113.260  68.349  1.00  0.00           C
ATOM   4574 0C21 POPEc  93      73.699 114.470  68.739  1.00  0.00           C
ATOM   4576 1C21 POPEc  93      74.500 115.450  67.928  1.00  0.00           C
ATOM   4579 2C21 POPEc  93      75.430 116.299  68.809  1.00  0.00           C
ATOM   4582 3C21 POPEc  93      74.689 117.329  69.679  1.00  0.00           C
ATOM   4585 4C21 POPEc  93      75.309 117.520  71.069  1.00  0.00           C
ATOM   4588 5C21 POPEc  93      74.589 118.589  71.899  1.00  0.00           C
ATOM   4591 6C21 POPEc  93      74.570 118.280  73.399  1.00  0.00           C
ATOM   4594 7C21 POPEc  93      74.040 119.438  74.248  1.00  0.00           C
ATOM   4597 8C21 POPEc  93      73.890 119.100  75.728  1.00  0.00           C
ATOM   4601  C33 POPEc  93      74.689 109.050  61.959  1.00  0.00           C
ATOM   4604  C34 POPEc  93      75.879 109.600  62.759  1.00  0.00           C
ATOM   4607  C35 POPEc  93      76.570 110.799  62.109  1.00  0.00           C
ATOM   4610  C36 POPEc  93      77.549 111.440  63.079  1.00  0.00           C
ATOM   4613  C37 POPEc  93      78.449 112.479  62.398  1.00  0.00           C
ATOM   4616  C38 POPEc  93      79.320 113.250  63.399  1.00  0.00           C
ATOM   4619  C39 POPEc  93      78.510 113.999  64.469  1.00  0.00           C
ATOM   4622 0C31 POPEc  93      79.339 115.009  65.279  1.00  0.00           C
ATOM   4625 1C31 POPEc  93      80.580 114.370  65.929  1.00  0.00           C
ATOM   4628 2C31 POPEc  93      81.309 115.320  66.889  1.00  0.00           C
ATOM   4631 3C31 POPEc  93      80.699 115.330  68.299  1.00  0.00           C
ATOM   4634 4C31 POPEc  93      81.499 116.210  69.259  1.00  0.00           C
ATOM   4637 5C31 POPEc  93      81.049 116.100  70.729  1.00  0.00           C
ATOM   4640 6C31 POPEc  93      79.570 116.410  70.959  1.00  0.00           C
ATOM   4644  NH3 POPEd  94      45.629  68.110  54.009  1.00  0.00           N
ATOM   4648  C12 POPEd  94      45.930  69.330  54.859  1.00  0.00           C
ATOM   4651  C11 POPEd  94      46.939  70.290  54.189  1.00  0.00           C
ATOM   4654  P   POPEd  94      47.930  72.710  54.509  1.00  0.00           P
ATOM   4655  O13 POPEd  94      47.050  73.890  54.329  1.00  0.00           O
ATOM   4656  O14 POPEd  94      48.809  72.380  53.368  1.00  0.00           O
ATOM   4657  O11 POPEd  94      48.890  72.979  55.739  1.00  0.00           O
ATOM   4658  O12 POPEd  94      47.060  71.470  54.968  1.00  0.00           O
ATOM   4659  C1  POPEd  94      48.520  73.790  56.849  1.00  0.00           C
ATOM   4662  C2  POPEd  94      49.080  73.180  58.149  1.00  0.00           C
ATOM   4664  O21 POPEd  94      48.430  71.910  58.299  1.00  0.00           O
ATOM   4665  C21 POPEd  94      49.210  70.920  58.648  1.00  0.00           C
ATOM   4666  O22 POPEd  94      50.400  71.010  58.929  1.00  0.00           O
ATOM   4667  C22 POPEd  94      48.460  69.600  58.559  1.00  0.00           C
ATOM   4670  C3  POPEd  94      48.840  74.080  59.378  1.00  0.00           C
ATOM   4673  O31 POPEd  94      49.799  73.800  60.418  1.00  0.00           O
ATOM   4674  C31 POPEd  94      49.439  72.950  61.369  1.00  0.00           C
ATOM   4675  O32 POPEd  94      48.320  72.510  61.559  1.00  0.00           O
ATOM   4676  C32 POPEd  94      50.710  72.530  62.099  1.00  0.00           C
ATOM   4679  C23 POPEd  94      48.450  68.860  59.909  1.00  0.00           C
ATOM   4682  C24 POPEd  94      47.840  67.470  59.729  1.00  0.00           C
ATOM   4685  C25 POPEd  94      47.900  66.570  60.979  1.00  0.00           C
ATOM   4688  C26 POPEd  94      46.720  66.760  61.939  1.00  0.00           C
ATOM   4691  C27 POPEd  94      46.530  65.550  62.869  1.00  0.00           C
ATOM   4694  C28 POPEd  94      45.300  65.670  63.779  1.00  0.00           C
ATOM   4697  C29 POPEd  94      45.419  66.760  64.819  1.00  0.00           C
ATOM   4699 0C21 POPEd  94      45.860  66.620  66.089  1.00  0.00           C
ATOM   4701 1C21 POPEd  94      46.309  65.340  66.729  1.00  0.00           C
ATOM   4704 2C21 POPEd  94      45.649  65.040  68.089  1.00  0.00           C
ATOM   4707 3C21 POPEd  94      46.500  65.470  69.299  1.00  0.00           C
ATOM   4710 4C21 POPEd  94      46.099  64.760  70.599  1.00  0.00           C
ATOM   4713 5C21 POPEd  94      44.649  64.970  71.039  1.00  0.00           C
ATOM   4716 6C21 POPEd  94      44.390  64.410  72.438  1.00  0.00           C
ATOM   4719 7C21 POPEd  94      42.919  64.540  72.858  1.00  0.00           C
ATOM   4722 8C21 POPEd  94      42.660  64.120  74.309  1.00  0.00           C
ATOM   4726  C33 POPEd  94      50.530  72.070  63.559  1.00  0.00           C
ATOM   4729  C34 POPEd  94      50.400  73.260  64.519  1.00  0.00           C
ATOM   4732  C35 POPEd  94      50.710  72.880  65.969  1.00  0.00           C
ATOM   4735  C36 POPEd  94      50.649  74.090  66.909  1.00  0.00           C
ATOM   4738  C37 POPEd  94      51.210  73.750  68.289  1.00  0.00           C
ATOM   4741  C38 POPEd  94      51.250  74.960  69.229  1.00  0.00           C
ATOM   4744  C39 POPEd  94      51.910  74.640  70.579  1.00  0.00           C
ATOM   4747 0C31 POPEd  94      51.049  73.700  71.429  1.00  0.00           C
ATOM   4750 1C31 POPEd  94      51.660  73.310  72.779  1.00  0.00           C
ATOM   4753 2C31 POPEd  94      50.740  72.340  73.539  1.00  0.00           C
ATOM   4756 3C31 POPEd  94      51.190  72.070  74.979  1.00  0.00           C
ATOM   4759 4C31 POPEd  94      50.150  71.240  75.739  1.00  0.00           C
ATOM   4762 5C31 POPEd  94      50.500  71.070  77.217  1.00  0.00           C
ATOM   4765 6C31 POPEd  94      49.339  70.500  78.029  1.00  0.00           C
ATOM   4769  NH3 POPEe  95      59.070  24.500  51.479  1.00  0.00           N
ATOM   4773  C12 POPEe  95      57.580  24.480  51.729  1.00  0.00           C
ATOM   4776  C11 POPEe  95      57.140  23.140  52.379  1.00  0.00           C
ATOM   4779  P   POPEe  95      56.410  21.500  50.479  1.00  0.00           P
ATOM   4780  O13 POPEe  95      55.370  21.780  49.479  1.00  0.00           O
ATOM   4781  O14 POPEe  95      57.840  21.700  50.109  1.00  0.00           O
ATOM   4782  O11 POPEe  95      56.260  20.060  51.078  1.00  0.00           O
ATOM   4783  O12 POPEe  95      56.090  22.500  51.668  1.00  0.00           O
ATOM   4784  C1  POPEe  95      56.250  19.740  52.468  1.00  0.00           C
ATOM   4787  C2  POPEe  95      57.429  18.790  52.858  1.00  0.00           C
ATOM   4789  O21 POPEe  95      57.660  18.770  54.279  1.00  0.00           O
ATOM   4790  C21 POPEe  95      56.710  18.200  55.009  1.00  0.00           C
ATOM   4791  O22 POPEe  95      55.559  17.980  54.679  1.00  0.00           O
ATOM   4792  C22 POPEe  95      57.330  17.720  56.319  1.00  0.00           C
ATOM   4795  C3  POPEe  95      58.750  19.190  52.118  1.00  0.00           C
ATOM   4798  O31 POPEe  95      59.929  18.550  52.648  1.00  0.00           O
ATOM   4799  C31 POPEe  95      60.550  19.190  53.619  1.00  0.00           C
ATOM   4800  O32 POPEe  95      60.270  20.300  54.059  1.00  0.00           O
ATOM   4801  C32 POPEe  95      61.710  18.330  54.129  1.00  0.00           C
ATOM   4804  C23 POPEe  95      57.349  18.790  57.439  1.00  0.00           C
ATOM   4807  C24 POPEe  95      57.200  18.150  58.828  1.00  0.00           C
ATOM   4810  C25 POPEe  95      57.180  19.200  59.949  1.00  0.00           C
ATOM   4813  C26 POPEe  95      56.480  18.710  61.229  1.00  0.00           C
ATOM   4816  C27 POPEe  95      57.359  17.870  62.169  1.00  0.00           C
ATOM   4819  C28 POPEe  95      56.530  17.310  63.339  1.00  0.00           C
ATOM   4822  C29 POPEe  95      57.330  16.580  64.389  1.00  0.00           C
ATOM   4824 0C21 POPEe  95      56.969  16.470  65.679  1.00  0.00           C
ATOM   4826 1C21 POPEe  95      55.680  17.000  66.258  1.00  0.00           C
ATOM   4829 2C21 POPEe  95      55.430  16.550  67.718  1.00  0.00           C
ATOM   4832 3C21 POPEe  95      55.140  15.050  67.839  1.00  0.00           C
ATOM   4835 4C21 POPEe  95      54.919  14.540  69.279  1.00  0.00           C
ATOM   4838 5C21 POPEe  95      56.070  14.880  70.229  1.00  0.00           C
ATOM   4841 6C21 POPEe  95      55.909  14.250  71.619  1.00  0.00           C
ATOM   4844 7C21 POPEe  95      56.820  14.930  72.659  1.00  0.00           C
ATOM   4847 8C21 POPEe  95      56.640  14.390  74.078  1.00  0.00           C
ATOM   4851  C33 POPEe  95      63.079  19.020  53.988  1.00  0.00           C
ATOM   4854  C34 POPEe  95      64.169  18.250  54.749  1.00  0.00           C
ATOM   4857  C35 POPEe  95      65.070  19.190  55.569  1.00  0.00           C
ATOM   4860  C36 POPEe  95      66.019  18.430  56.499  1.00  0.00           C
ATOM   4863  C37 POPEe  95      66.640  19.360  57.538  1.00  0.00           C
ATOM   4866  C38 POPEe  95      67.229  18.630  58.759  1.00  0.00           C
ATOM   4869  C39 POPEe  95      67.510  19.630  59.879  1.00  0.00           C
ATOM   4872 0C31 POPEe  95      67.689  19.030  61.279  1.00  0.00           C
ATOM   4875 1C31 POPEe  95      69.020  18.300  61.499  1.00  0.00           C
ATOM   4878 2C31 POPEe  95      69.220  17.910  62.969  1.00  0.00           C
ATOM   4881 3C31 POPEe  95      70.479  17.070  63.189  1.00  0.00           C
ATOM   4884 4C31 POPEe  95      70.540  16.480  64.599  1.00  0.00           C
ATOM   4887 5C31 POPEe  95      71.750  15.580  64.839  1.00  0.00           C
ATOM   4890 6C31 POPEe  95      71.710  14.890  66.199  1.00  0.00           C
ATOM   4894  NH3 POPEf  96      56.730 104.990  50.249  1.00  0.00           N
ATOM   4898  C12 POPEf  96      56.130 106.259  50.799  1.00  0.00           C
ATOM   4901  C11 POPEf  96      56.910 107.509  50.319  1.00  0.00           C
ATOM   4904  P   POPEf  96      55.810 109.080  52.069  1.00  0.00           P
ATOM   4905  O13 POPEf  96      54.610 108.280  52.389  1.00  0.00           O
ATOM   4906  O14 POPEf  96      57.050 108.829  52.849  1.00  0.00           O
ATOM   4907  O11 POPEf  96      55.480 110.610  52.089  1.00  0.00           O
ATOM   4908  O12 POPEf  96      56.179 108.740  50.558  1.00  0.00           O
ATOM   4909  C1  POPEf  96      56.290 111.600  52.729  1.00  0.00           C
ATOM   4912  C2  POPEf  96      55.509 112.310  53.859  1.00  0.00           C
ATOM   4914  O21 POPEf  96      55.820 111.730  55.139  1.00  0.00           O
ATOM   4915  C21 POPEf  96      55.129 110.709  55.609  1.00  0.00           C
ATOM   4916  O22 POPEf  96      54.320 110.020  55.019  1.00  0.00           O
ATOM   4917  C22 POPEf  96      55.500 110.510  57.069  1.00  0.00           C
ATOM   4920  C3  POPEf  96      53.989 112.469  53.559  1.00  0.00           C
ATOM   4923  O31 POPEf  96      53.259 113.029  54.669  1.00  0.00           O
ATOM   4924  C31 POPEf  96      53.390 114.330  54.809  1.00  0.00           C
ATOM   4925  O32 POPEf  96      54.050 115.060  54.069  1.00  0.00           O
ATOM   4926  C32 POPEf  96      52.629 114.780  56.069  1.00  0.00           C
ATOM   4929  C23 POPEf  96      54.269 110.140  57.918  1.00  0.00           C
ATOM   4932  C24 POPEf  96      54.680 109.670  59.308  1.00  0.00           C
ATOM   4935  C25 POPEf  96      54.630 110.780  60.358  1.00  0.00           C
ATOM   4938  C26 POPEf  96      54.929 110.249  61.769  1.00  0.00           C
ATOM   4941  C27 POPEf  96      54.919 111.359  62.829  1.00  0.00           C
ATOM   4944  C28 POPEf  96      55.250 110.820  64.229  1.00  0.00           C
ATOM   4947  C29 POPEf  96      55.449 111.910  65.249  1.00  0.00           C
ATOM   4949 0C21 POPEf  96      55.579 111.730  66.569  1.00  0.00           C
ATOM   4951 1C21 POPEf  96      55.550 110.400  67.289  1.00  0.00           C
ATOM   4954 2C21 POPEf  96      56.680 110.210  68.319  1.00  0.00           C
ATOM   4957 3C21 POPEf  96      56.559 111.110  69.559  1.00  0.00           C
ATOM   4960 4C21 POPEf  96      57.580 112.269  69.589  1.00  0.00           C
ATOM   4963 5C21 POPEf  96      57.530 113.080  70.899  1.00  0.00           C
ATOM   4966 6C21 POPEf  96      58.420 114.340  70.839  1.00  0.00           C
ATOM   4969 7C21 POPEf  96      58.250 115.280  72.029  1.00  0.00           C
ATOM   4972 8C21 POPEf  96      58.980 116.630  71.889  1.00  0.00           C
ATOM   4976  C33 POPEf  96      53.269 115.949  56.859  1.00  0.00           C
ATOM   4979  C34 POPEf  96      52.299 116.650  57.829  1.00  0.00           C
ATOM   4982  C35 POPEf  96      51.850 115.809  59.038  1.00  0.00           C
ATOM   4985  C36 POPEf  96      52.750 115.970  60.269  1.00  0.00           C
ATOM   4988  C37 POPEf  96      52.340 115.219  61.538  1.00  0.00           C
ATOM   4991  C38 POPEf  96      53.149 115.680  62.779  1.00  0.00           C
ATOM   4994  C39 POPEf  96      52.400 116.720  63.619  1.00  0.00           C
ATOM   4997 0C31 POPEf  96      53.250 117.269  64.769  1.00  0.00           C
ATOM   5000 1C31 POPEf  96      52.419 118.130  65.749  1.00  0.00           C
ATOM   5003 2C31 POPEf  96      53.280 118.878  66.769  1.00  0.00           C
ATOM   5006 3C31 POPEf  96      53.989 120.100  66.159  1.00  0.00           C
ATOM   5009 4C31 POPEf  96      55.050 120.700  67.089  1.00  0.00           C
ATOM   5012 5C31 POPEf  96      55.940 121.710  66.359  1.00  0.00           C
ATOM   5015 6C31 POPEf  96      57.110 122.210  67.199  1.00  0.00           C
ATOM   5019  NH3 POPEg  97      19.740  13.350  92.439  1.00  0.00           N
ATOM   5023  C12 POPEg  97      18.400  12.940  92.968  1.00  0.00           C
ATOM   5026  C11 POPEg  97      17.330  13.980  92.648  1.00  0.00           C
ATOM   5029  P   POPEg  97      15.870  14.520  94.748  1.00  0.00           P
ATOM   5030  O13 POPEg  97      14.490  14.330  95.239  1.00  0.00           O
ATOM   5031  O14 POPEg  97      16.939  14.200  95.718  1.00  0.00           O
ATOM   5032  O11 POPEg  97      16.070  16.010  94.258  1.00  0.00           O
ATOM   5033  O12 POPEg  97      16.130  13.710  93.398  1.00  0.00           O
ATOM   5034  C1  POPEg  97      14.990  16.660  93.558  1.00  0.00           C
ATOM   5037  C2  POPEg  97      15.050  16.490  91.999  1.00  0.00           C
ATOM   5039  O21 POPEg  97      15.540  17.690  91.378  1.00  0.00           O
ATOM   5040  C21 POPEg  97      16.840  17.880  91.359  1.00  0.00           C
ATOM   5041  O22 POPEg  97      17.690  17.170  91.879  1.00  0.00           O
ATOM   5042  C22 POPEg  97      17.170  19.120  90.519  1.00  0.00           C
ATOM   5045  C3  POPEg  97      13.650  16.120  91.418  1.00  0.00           C
ATOM   5048  O31 POPEg  97      13.400  16.380  90.028  1.00  0.00           O
ATOM   5049  C31 POPEg  97      14.360  16.390  89.129  1.00  0.00           C
ATOM   5050  O32 POPEg  97      15.470  15.880  89.209  1.00  0.00           O
ATOM   5051  C32 POPEg  97      13.840  17.310  88.008  1.00  0.00           C
ATOM   5054  C23 POPEg  97      17.320  18.800  89.008  1.00  0.00           C
ATOM   5057  C24 POPEg  97      18.630  18.090  88.629  1.00  0.00           C
ATOM   5060  C25 POPEg  97      19.840  19.040  88.579  1.00  0.00           C
ATOM   5063  C26 POPEg  97      20.070  19.730  87.217  1.00  0.00           C
ATOM   5066  C27 POPEg  97      21.220  20.740  87.299  1.00  0.00           C
ATOM   5069  C28 POPEg  97      21.489  21.480  85.979  1.00  0.00           C
ATOM   5072  C29 POPEg  97      22.400  22.670  86.169  1.00  0.00           C
ATOM   5074 0C21 POPEg  97      23.650  22.840  85.699  1.00  0.00           C
ATOM   5076 1C21 POPEg  97      24.460  21.870  84.869  1.00  0.00           C
ATOM   5079 2C21 POPEg  97      25.769  22.520  84.388  1.00  0.00           C
ATOM   5082 3C21 POPEg  97      26.820  21.510  83.878  1.00  0.00           C
ATOM   5085 4C21 POPEg  97      28.180  22.180  83.649  1.00  0.00           C
ATOM   5088 5C21 POPEg  97      29.380  21.230  83.799  1.00  0.00           C
ATOM   5091 6C21 POPEg  97      29.500  20.160  82.709  1.00  0.00           C
ATOM   5094 7C21 POPEg  97      30.780  19.340  82.849  1.00  0.00           C
ATOM   5097 8C21 POPEg  97      30.940  18.250  81.788  1.00  0.00           C
ATOM   5101  C33 POPEg  97      14.690  17.460  86.729  1.00  0.00           C
ATOM   5104  C34 POPEg  97      14.580  18.890  86.178  1.00  0.00           C
ATOM   5107  C35 POPEg  97      14.990  19.050  84.708  1.00  0.00           C
ATOM   5110  C36 POPEg  97      16.430  18.610  84.398  1.00  0.00           C
ATOM   5113  C37 POPEg  97      16.790  18.890  82.938  1.00  0.00           C
ATOM   5116  C38 POPEg  97      18.100  18.230  82.479  1.00  0.00           C
ATOM   5119  C39 POPEg  97      18.380  18.510  80.988  1.00  0.00           C
ATOM   5122 0C31 POPEg  97      19.110  17.370  80.268  1.00  0.00           C
ATOM   5125 1C31 POPEg  97      19.520  17.770  78.849  1.00  0.00           C
ATOM   5128 2C31 POPEg  97      20.190  16.630  78.068  1.00  0.00           C
ATOM   5131 3C31 POPEg  97      20.860  17.110  76.779  1.00  0.00           C
ATOM   5134 4C31 POPEg  97      21.510  15.970  75.979  1.00  0.00           C
ATOM   5137 5C31 POPEg  97      22.550  16.470  74.959  1.00  0.00           C
ATOM   5140 6C31 POPEg  97      23.090  15.360  74.069  1.00  0.00           C
ATOM   5144  NH3 POPEh  98      66.610  85.580  99.589  1.00  0.00           N
ATOM   5148  C12 POPEh  98      65.820  85.610  98.299  1.00  0.00           C
ATOM   5151  C11 POPEh  98      64.320  85.330  98.479  1.00  0.00           C
ATOM   5154  P   POPEh  98      62.599  85.700  96.468  1.00  0.00           P
ATOM   5155  O13 POPEh  98      61.939  84.810  95.489  1.00  0.00           O
ATOM   5156  O14 POPEh  98      61.759  86.329  97.509  1.00  0.00           O
ATOM   5157  O11 POPEh  98      63.380  86.880  95.759  1.00  0.00           O
ATOM   5158  O12 POPEh  98      63.770  84.920  97.229  1.00  0.00           O
ATOM   5159  C1  POPEh  98      63.580  86.959  94.349  1.00  0.00           C
ATOM   5162  C2  POPEh  98      64.979  86.430  93.968  1.00  0.00           C
ATOM   5164  O21 POPEh  98      64.989  85.009  94.148  1.00  0.00           O
ATOM   5165  C21 POPEh  98      64.740  84.279  93.099  1.00  0.00           C
ATOM   5166  O22 POPEh  98      64.469  84.650  91.978  1.00  0.00           O
ATOM   5167  C22 POPEh  98      64.979  82.840  93.509  1.00  0.00           C
ATOM   5170  C3  POPEh  98      66.059  87.020  94.909  1.00  0.00           C
ATOM   5173  O31 POPEh  98      67.320  86.340  94.769  1.00  0.00           O
ATOM   5174  C31 POPEh  98      68.030  86.499  93.659  1.00  0.00           C
ATOM   5175  O32 POPEh  98      68.729  85.630  93.169  1.00  0.00           O
ATOM   5176  C32 POPEh  98      67.960  87.960  93.178  1.00  0.00           C
ATOM   5179  C23 POPEh  98      65.080  81.900  92.299  1.00  0.00           C
ATOM   5182  C24 POPEh  98      65.379  80.460  92.739  1.00  0.00           C
ATOM   5185  C25 POPEh  98      65.830  79.549  91.589  1.00  0.00           C
ATOM   5188  C26 POPEh  98      64.839  79.540  90.419  1.00  0.00           C
ATOM   5191  C27 POPEh  98      65.330  78.710  89.229  1.00  0.00           C
ATOM   5194  C28 POPEh  98      64.760  79.200  87.879  1.00  0.00           C
ATOM   5197  C29 POPEh  98      65.460  80.460  87.428  1.00  0.00           C
ATOM   5199 0C21 POPEh  98      66.120  80.650  86.269  1.00  0.00           C
ATOM   5201 1C21 POPEh  98      66.250  79.650  85.148  1.00  0.00           C
ATOM   5204 2C21 POPEh  98      65.990  80.300  83.769  1.00  0.00           C
ATOM   5207 3C21 POPEh  98      65.879  79.240  82.668  1.00  0.00           C
ATOM   5210 4C21 POPEh  98      66.130  79.800  81.269  1.00  0.00           C
ATOM   5213 5C21 POPEh  98      66.299  78.710  80.209  1.00  0.00           C
ATOM   5216 6C21 POPEh  98      66.849  79.250  78.879  1.00  0.00           C
ATOM   5219 7C21 POPEh  98      67.470  78.140  78.018  1.00  0.00           C
ATOM   5222 8C21 POPEh  98      67.900  78.610  76.619  1.00  0.00           C
ATOM   5226  C33 POPEh  98      68.879  88.290  91.978  1.00  0.00           C
ATOM   5229  C34 POPEh  98      68.120  88.209  90.648  1.00  0.00           C
ATOM   5232  C35 POPEh  98      67.629  86.810  90.288  1.00  0.00           C
ATOM   5235  C36 POPEh  98      67.199  86.710  88.818  1.00  0.00           C
ATOM   5238  C37 POPEh  98      66.919  85.260  88.398  1.00  0.00           C
ATOM   5241  C38 POPEh  98      66.729  85.060  86.888  1.00  0.00           C
ATOM   5244  C39 POPEh  98      67.900  85.540  85.998  1.00  0.00           C
ATOM   5247 0C31 POPEh  98      69.290  85.030  86.439  1.00  0.00           C
ATOM   5250 1C31 POPEh  98      70.400  85.490  85.479  1.00  0.00           C
ATOM   5253 2C31 POPEh  98      71.830  85.268  85.998  1.00  0.00           C
ATOM   5256 3C31 POPEh  98      72.409  83.870  85.718  1.00  0.00           C
ATOM   5259 4C31 POPEh  98      72.530  83.579  84.218  1.00  0.00           C
ATOM   5262 5C31 POPEh  98      73.479  82.439  83.868  1.00  0.00           C
ATOM   5265 6C31 POPEh  98      73.510  82.150  82.369  1.00  0.00           C
ATOM   5269  NH3 POPEi  99     120.439  -0.479  50.599  1.00  0.00           N
ATOM   5273  C12 POPEi  99     121.359   0.721  50.579  1.00  0.00           C
ATOM   5276  C11 POPEi  99     122.859   0.371  50.709  1.00  0.00           C
ATOM   5279  P   POPEi  99     124.239   2.631  51.019  1.00  0.00           P
ATOM   5280  O13 POPEi  99     125.720   2.671  50.979  1.00  0.00           O
ATOM   5281  O14 POPEi  99     123.500   3.869  50.649  1.00  0.00           O
ATOM   5282  O11 POPEi  99     123.790   2.231  52.479  1.00  0.00           O
ATOM   5283  O12 POPEi  99     123.669   1.421  50.189  1.00  0.00           O
ATOM   5284  C1  POPEi  99     123.890   3.151  53.559  1.00  0.00           C
ATOM   5287  C2  POPEi  99     124.460   2.431  54.809  1.00  0.00           C
ATOM   5289  O21 POPEi  99     124.750   3.340  55.889  1.00  0.00           O
ATOM   5290  C21 POPEi  99     123.839   4.300  56.078  1.00  0.00           C
ATOM   5291  O22 POPEi  99     124.049   5.490  55.929  1.00  0.00           O
ATOM   5292  C22 POPEi  99     122.480   3.720  56.509  1.00  0.00           C
ATOM   5295  C3  POPEi  99     125.730   1.611  54.448  1.00  0.00           C
ATOM   5298  O31 POPEi  99     126.359   1.121  55.669  1.00  0.00           O
ATOM   5299  C31 POPEi  99     127.570   1.600  55.909  1.00  0.00           C
ATOM   5300  O32 POPEi  99     128.350   2.031  55.069  1.00  0.00           O
ATOM   5301  C32 POPEi  99     127.820   1.611  57.419  1.00  0.00           C
ATOM   5304  C23 POPEi  99     121.960   4.289  57.849  1.00  0.00           C
ATOM   5307  C24 POPEi  99     122.140   3.330  59.029  1.00  0.00           C
ATOM   5310  C25 POPEi  99     121.440   3.850  60.299  1.00  0.00           C
ATOM   5313  C26 POPEi  99     121.399   2.830  61.449  1.00  0.00           C
ATOM   5316  C27 POPEi  99     122.089   3.349  62.718  1.00  0.00           C
ATOM   5319  C28 POPEi  99     122.220   2.310  63.849  1.00  0.00           C
ATOM   5322  C29 POPEi  99     120.970   2.140  64.669  1.00  0.00           C
ATOM   5324 0C21 POPEi  99     120.789   2.500  65.949  1.00  0.00           C
ATOM   5326 1C21 POPEi  99     121.799   3.171  66.859  1.00  0.00           C
ATOM   5329 2C21 POPEi  99     122.220   2.260  68.029  1.00  0.00           C
ATOM   5332 3C21 POPEi  99     121.130   2.111  69.099  1.00  0.00           C
ATOM   5335 4C21 POPEi  99     121.519   1.121  70.209  1.00  0.00           C
ATOM   5338 5C21 POPEi  99     121.239   1.650  71.619  1.00  0.00           C
ATOM   5341 6C21 POPEi  99     119.770   1.991  71.889  1.00  0.00           C
ATOM   5344 7C21 POPEi  99     119.549   2.481  73.319  1.00  0.00           C
ATOM   5347 8C21 POPEi  99     118.140   2.981  73.599  1.00  0.00           C
ATOM   5351  C33 POPEi  99     126.869   2.581  58.169  1.00  0.00           C
ATOM   5354  C34 POPEi  99     127.390   3.060  59.539  1.00  0.00           C
ATOM   5357  C35 POPEi  99     126.560   2.551  60.719  1.00  0.00           C
ATOM   5360  C36 POPEi  99     126.940   3.229  62.049  1.00  0.00           C
ATOM   5363  C37 POPEi  99     126.180   2.651  63.259  1.00  0.00           C
ATOM   5366  C38 POPEi  99     126.499   3.369  64.577  1.00  0.00           C
ATOM   5369  C39 POPEi  99     126.259   2.491  65.819  1.00  0.00           C
ATOM   5372 0C31 POPEi  99     126.700   3.171  67.119  1.00  0.00           C
ATOM   5375 1C31 POPEi  99     127.010   2.161  68.239  1.00  0.00           C
ATOM   5378 2C31 POPEi  99     127.749   2.780  69.429  1.00  0.00           C
ATOM   5381 3C31 POPEi  99     126.849   3.469  70.469  1.00  0.00           C
ATOM   5384 4C31 POPEi  99     126.030   2.471  71.299  1.00  0.00           C
ATOM   5387 5C31 POPEi  99     125.590   3.040  72.659  1.00  0.00           C
ATOM   5390 6C31 POPEi  99     124.780   2.050  73.499  1.00  0.00           C
ATOM   5394  NH3 POPEj 100     121.689  38.840  50.839  1.00  0.00           N
ATOM   5398  C12 POPEj 100     122.210  37.740  49.949  1.00  0.00           C
ATOM   5401  C11 POPEj 100     123.619  38.020  49.369  1.00  0.00           C
ATOM   5404  P   POPEj 100     125.739  36.650  48.549  1.00  0.00           P
ATOM   5405  O13 POPEj 100     126.000  35.550  47.599  1.00  0.00           O
ATOM   5406  O14 POPEj 100     126.370  37.930  48.219  1.00  0.00           O
ATOM   5407  O11 POPEj 100     126.370  36.120  49.919  1.00  0.00           O
ATOM   5408  O12 POPEj 100     124.169  36.800  48.849  1.00  0.00           O
ATOM   5409  C1  POPEj 100     126.049  36.720  51.179  1.00  0.00           C
ATOM   5412  C2  POPEj 100     126.729  35.900  52.319  1.00  0.00           C
ATOM   5414  O21 POPEj 100     126.160  36.130  53.619  1.00  0.00           O
ATOM   5415  C21 POPEj 100     126.189  37.350  54.139  1.00  0.00           C
ATOM   5416  O22 POPEj 100     126.809  38.290  53.659  1.00  0.00           O
ATOM   5417  C22 POPEj 100     125.240  37.420  55.339  1.00  0.00           C
ATOM   5420  C3  POPEj 100     128.280  36.040  52.249  1.00  0.00           C
ATOM   5423  O31 POPEj 100     128.929  34.780  51.979  1.00  0.00           O
ATOM   5424  C31 POPEj 100     129.410  33.980  52.959  1.00  0.00           C
ATOM   5425  O32 POPEj 100     129.919  32.900  52.718  1.00  0.00           O
ATOM   5426  C32 POPEj 100     129.219  34.500  54.369  1.00  0.00           C
ATOM   5429  C23 POPEj 100     125.860  37.750  56.719  1.00  0.00           C
ATOM   5432  C24 POPEj 100     124.799  37.540  57.809  1.00  0.00           C
ATOM   5435  C25 POPEj 100     125.210  37.880  59.248  1.00  0.00           C
ATOM   5438  C26 POPEj 100     126.589  37.400  59.709  1.00  0.00           C
ATOM   5441  C27 POPEj 100     126.640  37.370  61.239  1.00  0.00           C
ATOM   5444  C28 POPEj 100     128.030  37.150  61.829  1.00  0.00           C
ATOM   5447  C29 POPEj 100     127.950  37.010  63.328  1.00  0.00           C
ATOM   5449 0C21 POPEj 100     128.389  37.890  64.238  1.00  0.00           C
ATOM   5451 1C21 POPEj 100     129.069  39.200  63.959  1.00  0.00           C
ATOM   5454 2C21 POPEj 100     129.368  40.000  65.249  1.00  0.00           C
ATOM   5457 3C21 POPEj 100     130.339  39.280  66.188  1.00  0.00           C
ATOM   5460 4C21 POPEj 100     130.739  40.090  67.429  1.00  0.00           C
ATOM   5463 5C21 POPEj 100     131.859  41.100  67.129  1.00  0.00           C
ATOM   5466 6C21 POPEj 100     132.430  41.770  68.379  1.00  0.00           C
ATOM   5469 7C21 POPEj 100     133.678  42.610  68.069  1.00  0.00           C
ATOM   5472 8C21 POPEj 100     134.288  43.280  69.299  1.00  0.00           C
ATOM   5476  C33 POPEj 100     129.568  33.430  55.428  1.00  0.00           C
ATOM   5479  C34 POPEj 100     129.229  33.940  56.829  1.00  0.00           C
ATOM   5482  C35 POPEj 100     129.568  32.960  57.949  1.00  0.00           C
ATOM   5485  C36 POPEj 100     128.889  33.360  59.269  1.00  0.00           C
ATOM   5488  C37 POPEj 100     129.240  32.460  60.449  1.00  0.00           C
ATOM   5491  C38 POPEj 100     128.439  32.840  61.709  1.00  0.00           C
ATOM   5494  C39 POPEj 100     128.780  31.960  62.918  1.00  0.00           C
ATOM   5497 0C31 POPEj 100     128.070  32.430  64.199  1.00  0.00           C
ATOM   5500 1C31 POPEj 100     128.609  31.720  65.449  1.00  0.00           C
ATOM   5503 2C31 POPEj 100     127.960  32.230  66.748  1.00  0.00           C
ATOM   5506 3C31 POPEj 100     128.500  31.550  68.019  1.00  0.00           C
ATOM   5509 4C31 POPEj 100     128.309  30.030  67.998  1.00  0.00           C
ATOM   5512 5C31 POPEj 100     128.490  29.360  69.359  1.00  0.00           C
ATOM   5515 6C31 POPEj 100     128.269  27.840  69.299  1.00  0.00           C
ATOM   5519  NH3 POPEk 101      91.829  64.740  96.999  1.00  0.00           N
ATOM   5523  C12 POPEk 101      91.989  63.270  97.269  1.00  0.00           C
ATOM   5526  C11 POPEk 101      92.660  62.960  98.607  1.00  0.00           C
ATOM   5529  P   POPEk 101      93.879  60.670  98.218  1.00  0.00           P
ATOM   5530  O13 POPEk 101      94.309  61.260  96.939  1.00  0.00           O
ATOM   5531  O14 POPEk 101      94.900  60.480  99.269  1.00  0.00           O
ATOM   5532  O11 POPEk 101      93.180  59.270  97.968  1.00  0.00           O
ATOM   5533  O12 POPEk 101      92.699  61.540  98.809  1.00  0.00           O
ATOM   5534  C1  POPEk 101      92.579  59.030  96.688  1.00  0.00           C
ATOM   5537  C2  POPEk 101      93.590  58.300  95.769  1.00  0.00           C
ATOM   5539  O21 POPEk 101      93.439  58.600  94.379  1.00  0.00           O
ATOM   5540  C21 POPEk 101      92.250  58.710  93.849  1.00  0.00           C
ATOM   5541  O22 POPEk 101      91.180  58.380  94.328  1.00  0.00           O
ATOM   5542  C22 POPEk 101      92.430  59.380  92.488  1.00  0.00           C
ATOM   5545  C3  POPEk 101      93.640  56.770  96.009  1.00  0.00           C
ATOM   5548  O31 POPEk 101      95.000  56.320  96.129  1.00  0.00           O
ATOM   5549  C31 POPEk 101      95.720  55.890  95.089  1.00  0.00           C
ATOM   5550  O32 POPEk 101      96.930  55.980  95.019  1.00  0.00           O
ATOM   5551  C32 POPEk 101      94.890  55.200  94.008  1.00  0.00           C
ATOM   5554  C23 POPEk 101      91.669  58.630  91.368  1.00  0.00           C
ATOM   5557  C24 POPEk 101      92.250  57.230  91.098  1.00  0.00           C
ATOM   5560  C25 POPEk 101      91.809  56.650  89.748  1.00  0.00           C
ATOM   5563  C26 POPEk 101      90.310  56.380  89.639  1.00  0.00           C
ATOM   5566  C27 POPEk 101      89.829  56.330  88.178  1.00  0.00           C
ATOM   5569  C28 POPEk 101      88.379  55.840  88.059  1.00  0.00           C
ATOM   5572  C29 POPEk 101      87.839  56.060  86.659  1.00  0.00           C
ATOM   5574 0C21 POPEk 101      86.780  56.810  86.318  1.00  0.00           C
ATOM   5576 1C21 POPEk 101      85.870  57.560  87.259  1.00  0.00           C
ATOM   5579 2C21 POPEk 101      84.379  57.460  86.869  1.00  0.00           C
ATOM   5582 3C21 POPEk 101      84.049  58.180  85.559  1.00  0.00           C
ATOM   5585 4C21 POPEk 101      82.559  58.140  85.229  1.00  0.00           C
ATOM   5588 5C21 POPEk 101      82.260  58.590  83.789  1.00  0.00           C
ATOM   5591 6C21 POPEk 101      80.810  59.070  83.638  1.00  0.00           C
ATOM   5594 7C21 POPEk 101      80.410  59.330  82.189  1.00  0.00           C
ATOM   5597 8C21 POPEk 101      79.050  60.010  82.068  1.00  0.00           C
ATOM   5601  C33 POPEk 101      95.739  54.170  93.228  1.00  0.00           C
ATOM   5604  C34 POPEk 101      95.070  53.700  91.939  1.00  0.00           C
ATOM   5607  C35 POPEk 101      93.590  53.320  92.059  1.00  0.00           C
ATOM   5610  C36 POPEk 101      93.049  52.840  90.708  1.00  0.00           C
ATOM   5613  C37 POPEk 101      91.560  52.480  90.769  1.00  0.00           C
ATOM   5616  C38 POPEk 101      91.020  51.890  89.458  1.00  0.00           C
ATOM   5619  C39 POPEk 101      90.890  52.930  88.339  1.00  0.00           C
ATOM   5622 0C31 POPEk 101      90.479  52.290  87.009  1.00  0.00           C
ATOM   5625 1C31 POPEk 101      90.649  53.250  85.818  1.00  0.00           C
ATOM   5628 2C31 POPEk 101      90.470  52.550  84.458  1.00  0.00           C
ATOM   5631 3C31 POPEk 101      89.019  52.330  84.038  1.00  0.00           C
ATOM   5634 4C31 POPEk 101      88.930  51.320  82.889  1.00  0.00           C
ATOM   5637 5C31 POPEk 101      87.570  51.310  82.189  1.00  0.00           C
ATOM   5640 6C31 POPEk 101      87.480  50.270  81.069  1.00  0.00           C
ATOM   5644  NH3 POPEl 102      98.370  -0.689  49.929  1.00  0.00           N
ATOM   5648  C12 POPEl 102      97.380   0.291  49.359  1.00  0.00           C
ATOM   5651  C11 POPEl 102      95.949  -0.279  49.308  1.00  0.00           C
ATOM   5654  P   POPEl 102      94.489   1.821  48.679  1.00  0.00           P
ATOM   5655  O13 POPEl 102      95.009   2.841  47.738  1.00  0.00           O
ATOM   5656  O14 POPEl 102      93.020   1.671  48.749  1.00  0.00           O
ATOM   5657  O11 POPEl 102      95.030   2.201  50.129  1.00  0.00           O
ATOM   5658  O12 POPEl 102      95.180   0.431  48.339  1.00  0.00           O
ATOM   5659  C1  POPEl 102      94.650   3.470  50.679  1.00  0.00           C
ATOM   5662  C2  POPEl 102      94.629   3.470  52.229  1.00  0.00           C
ATOM   5664  O21 POPEl 102      93.590   2.591  52.709  1.00  0.00           O
ATOM   5665  C21 POPEl 102      93.820   2.151  53.949  1.00  0.00           C
ATOM   5666  O22 POPEl 102      94.869   2.231  54.559  1.00  0.00           O
ATOM   5667  C22 POPEl 102      92.520   1.591  54.519  1.00  0.00           C
ATOM   5670  C3  POPEl 102      94.369   4.930  52.729  1.00  0.00           C
ATOM   5673  O31 POPEl 102      94.080   5.040  54.139  1.00  0.00           O
ATOM   5674  C31 POPEl 102      94.910   5.790  54.859  1.00  0.00           C
ATOM   5675  O32 POPEl 102      95.949   6.300  54.469  1.00  0.00           O
ATOM   5676  C32 POPEl 102      94.290   6.080  56.229  1.00  0.00           C
ATOM   5679  C23 POPEl 102      92.749   0.951  55.899  1.00  0.00           C
ATOM   5682  C24 POPEl 102      91.479   0.401  56.559  1.00  0.00           C
ATOM   5685  C25 POPEl 102      90.540   1.461  57.139  1.00  0.00           C
ATOM   5688  C26 POPEl 102      89.949   1.001  58.479  1.00  0.00           C
ATOM   5691  C27 POPEl 102      88.829   1.891  59.029  1.00  0.00           C
ATOM   5694  C28 POPEl 102      88.379   1.451  60.439  1.00  0.00           C
ATOM   5697  C29 POPEl 102      86.949   1.821  60.759  1.00  0.00           C
ATOM   5699 0C21 POPEl 102      86.499   2.531  61.808  1.00  0.00           C
ATOM   5701 1C21 POPEl 102      87.319   3.141  62.909  1.00  0.00           C
ATOM   5704 2C21 POPEl 102      86.549   4.280  63.609  1.00  0.00           C
ATOM   5707 3C21 POPEl 102      86.350   5.510  62.709  1.00  0.00           C
ATOM   5710 4C21 POPEl 102      85.380   6.530  63.319  1.00  0.00           C
ATOM   5713 5C21 POPEl 102      85.269   7.840  62.509  1.00  0.00           C
ATOM   5716 6C21 POPEl 102      85.000   7.610  61.019  1.00  0.00           C
ATOM   5719 7C21 POPEl 102      84.819   8.910  60.229  1.00  0.00           C
ATOM   5722 8C21 POPEl 102      84.699   8.670  58.729  1.00  0.00           C
ATOM   5726  C33 POPEl 102      93.809   4.850  57.039  1.00  0.00           C
ATOM   5729  C34 POPEl 102      93.210   5.340  58.359  1.00  0.00           C
ATOM   5732  C35 POPEl 102      93.009   4.290  59.459  1.00  0.00           C
ATOM   5735  C36 POPEl 102      92.640   4.960  60.789  1.00  0.00           C
ATOM   5738  C37 POPEl 102      93.099   4.200  62.029  1.00  0.00           C
ATOM   5741  C38 POPEl 102      92.880   5.020  63.309  1.00  0.00           C
ATOM   5744  C39 POPEl 102      93.490   4.370  64.559  1.00  0.00           C
ATOM   5747 0C31 POPEl 102      93.350   5.260  65.799  1.00  0.00           C
ATOM   5750 1C31 POPEl 102      94.070   4.730  67.049  1.00  0.00           C
ATOM   5753 2C31 POPEl 102      93.470   3.460  67.679  1.00  0.00           C
ATOM   5756 3C31 POPEl 102      94.070   2.131  67.169  1.00  0.00           C
ATOM   5759 4C31 POPEl 102      94.049   1.041  68.249  1.00  0.00           C
ATOM   5762 5C31 POPEl 102      94.580  -0.319  67.788  1.00  0.00           C
ATOM   5765 6C31 POPEl 102      94.849  -1.269  68.949  1.00  0.00           C
ATOM   5769  NH3 POPEm 103      12.640   5.250  94.559  1.00  0.00           N
ATOM   5773  C12 POPEm 103      14.080   4.850  94.398  1.00  0.00           C
ATOM   5776  C11 POPEm 103      14.980   6.030  94.799  1.00  0.00           C
ATOM   5779  P   POPEm 103      17.490   6.649  94.717  1.00  0.00           P
ATOM   5780  O13 POPEm 103      16.950   8.000  94.509  1.00  0.00           O
ATOM   5781  O14 POPEm 103      18.540   6.520  95.749  1.00  0.00           O
ATOM   5782  O11 POPEm 103      18.090   6.140  93.339  1.00  0.00           O
ATOM   5783  O12 POPEm 103      16.330   5.620  94.939  1.00  0.00           O
ATOM   5784  C1  POPEm 103      17.790   4.780  92.979  1.00  0.00           C
ATOM   5787  C2  POPEm 103      18.580   4.370  91.718  1.00  0.00           C
ATOM   5789  O21 POPEm 103      17.720   3.600  90.869  1.00  0.00           O
ATOM   5790  C21 POPEm 103      17.350   4.210  89.748  1.00  0.00           C
ATOM   5791  O22 POPEm 103      16.230   4.649  89.549  1.00  0.00           O
ATOM   5792  C22 POPEm 103      18.540   4.310  88.789  1.00  0.00           C
ATOM   5795  C3  POPEm 103      19.850   3.559  92.077  1.00  0.00           C
ATOM   5798  O31 POPEm 103      20.759   3.539  90.967  1.00  0.00           O
ATOM   5799  C31 POPEm 103      21.820   2.771  91.178  1.00  0.00           C
ATOM   5800  O32 POPEm 103      22.030   2.091  92.168  1.00  0.00           O
ATOM   5801  C32 POPEm 103      22.780   2.891  89.997  1.00  0.00           C
ATOM   5804  C23 POPEm 103      18.259   5.040  87.449  1.00  0.00           C
ATOM   5807  C24 POPEm 103      19.490   4.910  86.529  1.00  0.00           C
ATOM   5810  C25 POPEm 103      19.350   5.620  85.179  1.00  0.00           C
ATOM   5813  C26 POPEm 103      20.620   5.469  84.328  1.00  0.00           C
ATOM   5816  C27 POPEm 103      20.550   6.249  83.008  1.00  0.00           C
ATOM   5819  C28 POPEm 103      21.519   5.680  81.949  1.00  0.00           C
ATOM   5822  C29 POPEm 103      21.530   6.430  80.638  1.00  0.00           C
ATOM   5824 0C21 POPEm 103      20.679   6.249  79.609  1.00  0.00           C
ATOM   5826 1C21 POPEm 103      19.490   5.309  79.609  1.00  0.00           C
ATOM   5829 2C21 POPEm 103      19.800   3.850  79.229  1.00  0.00           C
ATOM   5832 3C21 POPEm 103      20.269   3.640  77.769  1.00  0.00           C
ATOM   5835 4C21 POPEm 103      20.310   2.151  77.419  1.00  0.00           C
ATOM   5838 5C21 POPEm 103      20.740   1.831  75.967  1.00  0.00           C
ATOM   5841 6C21 POPEm 103      22.230   2.091  75.679  1.00  0.00           C
ATOM   5844 7C21 POPEm 103      22.739   1.261  74.489  1.00  0.00           C
ATOM   5847 8C21 POPEm 103      24.250   1.361  74.259  1.00  0.00           C
ATOM   5851  C33 POPEm 103      22.140   2.570  88.629  1.00  0.00           C
ATOM   5854  C34 POPEm 103      23.170   1.961  87.659  1.00  0.00           C
ATOM   5857  C35 POPEm 103      22.510   1.371  86.409  1.00  0.00           C
ATOM   5860  C36 POPEm 103      23.329   0.241  85.759  1.00  0.00           C
ATOM   5863  C37 POPEm 103      22.590  -0.419  84.577  1.00  0.00           C
ATOM   5866  C38 POPEm 103      23.320  -1.649  84.018  1.00  0.00           C
ATOM   5869  C39 POPEm 103      23.230  -2.899  84.909  1.00  0.00           C
ATOM   5872 0C31 POPEm 103      21.800  -3.429  85.109  1.00  0.00           C
ATOM   5875 1C31 POPEm 103      21.740  -4.790  85.839  1.00  0.00           C
ATOM   5878 2C31 POPEm 103      20.320  -5.380  85.809  1.00  0.00           C
ATOM   5881 3C31 POPEm 103      20.160  -6.739  86.499  1.00  0.00           C
ATOM   5884 4C31 POPEm 103      21.060  -7.839  85.928  1.00  0.00           C
ATOM   5887 5C31 POPEm 103      20.720  -9.239  86.459  1.00  0.00           C
ATOM   5890 6C31 POPEm 103      21.590 -10.349  85.858  1.00  0.00           C
ATOM   5894  NH3 POPEn 104      60.870   3.440  53.699  1.00  0.00           N
ATOM   5898  C12 POPEn 104      60.589   2.050  53.159  1.00  0.00           C
ATOM   5901  C11 POPEn 104      59.540   2.050  52.029  1.00  0.00           C
ATOM   5904  P   POPEn 104      57.650   0.420  51.139  1.00  0.00           P
ATOM   5905  O13 POPEn 104      57.700   0.651  49.679  1.00  0.00           O
ATOM   5906  O14 POPEn 104      57.200  -0.920  51.579  1.00  0.00           O
ATOM   5907  O11 POPEn 104      56.720   1.521  51.799  1.00  0.00           O
ATOM   5908  O12 POPEn 104      59.059   0.711  51.799  1.00  0.00           O
ATOM   5909  C1  POPEn 104      55.790   1.261  52.858  1.00  0.00           C
ATOM   5912  C2  POPEn 104      56.120   2.070  54.149  1.00  0.00           C
ATOM   5914  O21 POPEn 104      55.649   1.301  55.269  1.00  0.00           O
ATOM   5915  C21 POPEn 104      56.580   0.741  56.029  1.00  0.00           C
ATOM   5916  O22 POPEn 104      57.780   0.890  55.899  1.00  0.00           O
ATOM   5917  C22 POPEn 104      55.909  -0.059  57.139  1.00  0.00           C
ATOM   5920  C3  POPEn 104      55.439   3.469  54.178  1.00  0.00           C
ATOM   5923  O31 POPEn 104      56.190   4.409  54.979  1.00  0.00           O
ATOM   5924  C31 POPEn 104      55.979   4.440  56.299  1.00  0.00           C
ATOM   5925  O32 POPEn 104      55.099   3.819  56.878  1.00  0.00           O
ATOM   5926  C32 POPEn 104      57.110   5.240  56.948  1.00  0.00           C
ATOM   5929  C23 POPEn 104      56.590   0.311  58.459  1.00  0.00           C
ATOM   5932  C24 POPEn 104      56.309  -0.609  59.649  1.00  0.00           C
ATOM   5935  C25 POPEn 104      57.260  -0.279  60.809  1.00  0.00           C
ATOM   5938  C26 POPEn 104      57.800  -1.529  61.499  1.00  0.00           C
ATOM   5941  C27 POPEn 104      58.590  -1.189  62.769  1.00  0.00           C
ATOM   5944  C28 POPEn 104      59.399  -2.379  63.299  1.00  0.00           C
ATOM   5947  C29 POPEn 104      58.570  -3.629  63.429  1.00  0.00           C
ATOM   5949 0C21 POPEn 104      57.960  -4.060  64.549  1.00  0.00           C
ATOM   5951 1C21 POPEn 104      58.000  -3.350  65.879  1.00  0.00           C
ATOM   5954 2C21 POPEn 104      59.230  -3.730  66.729  1.00  0.00           C
ATOM   5957 3C21 POPEn 104      59.160  -3.099  68.119  1.00  0.00           C
ATOM   5960 4C21 POPEn 104      60.330  -3.549  69.008  1.00  0.00           C
ATOM   5963 5C21 POPEn 104      60.500  -2.620  70.209  1.00  0.00           C
ATOM   5966 6C21 POPEn 104      61.669  -3.000  71.109  1.00  0.00           C
ATOM   5969 7C21 POPEn 104      62.050  -1.859  72.059  1.00  0.00           C
ATOM   5972 8C21 POPEn 104      63.129  -2.249  73.069  1.00  0.00           C
ATOM   5976  C33 POPEn 104      57.210   5.020  58.469  1.00  0.00           C
ATOM   5979  C34 POPEn 104      58.500   5.639  59.029  1.00  0.00           C
ATOM   5982  C35 POPEn 104      58.510   5.680  60.558  1.00  0.00           C
ATOM   5985  C36 POPEn 104      58.370   4.300  61.199  1.00  0.00           C
ATOM   5988  C37 POPEn 104      58.679   4.310  62.699  1.00  0.00           C
ATOM   5991  C38 POPEn 104      58.469   2.920  63.309  1.00  0.00           C
ATOM   5994  C39 POPEn 104      58.980   2.821  64.749  1.00  0.00           C
ATOM   5997 0C31 POPEn 104      59.160   1.361  65.179  1.00  0.00           C
ATOM   6000 1C31 POPEn 104      59.610   1.200  66.639  1.00  0.00           C
ATOM   6003 2C31 POPEn 104      58.450   1.331  67.629  1.00  0.00           C
ATOM   6006 3C31 POPEn 104      58.870   1.041  69.079  1.00  0.00           C
ATOM   6009 4C31 POPEn 104      59.649   2.201  69.729  1.00  0.00           C
ATOM   6012 5C31 POPEn 104      59.989   1.921  71.199  1.00  0.00           C
ATOM   6015 6C31 POPEn 104      60.769   3.071  71.849  1.00  0.00           C
ATOM   6019  NH3 POPEo 105      86.669  77.270  55.698  1.00  0.00           N
ATOM   6023  C12 POPEo 105      88.099  77.629  55.428  1.00  0.00           C
ATOM   6026  C11 POPEo 105      88.419  78.980  56.069  1.00  0.00           C
ATOM   6029  P   POPEo 105      90.579  79.660  54.749  1.00  0.00           P
ATOM   6030  O13 POPEo 105      91.099  78.450  54.079  1.00  0.00           O
ATOM   6031  O14 POPEo 105      89.669  80.580  54.009  1.00  0.00           O
ATOM   6032  O11 POPEo 105      91.780  80.529  55.309  1.00  0.00           O
ATOM   6033  O12 POPEo 105      89.819  79.220  56.059  1.00  0.00           O
ATOM   6034  C1  POPEo 105      92.629  79.960  56.309  1.00  0.00           C
ATOM   6037  C2  POPEo 105      92.019  80.170  57.729  1.00  0.00           C
ATOM   6039  O21 POPEo 105      92.859  80.939  58.599  1.00  0.00           O
ATOM   6040  C21 POPEo 105      94.039  80.450  58.918  1.00  0.00           C
ATOM   6041  O22 POPEo 105      94.559  79.450  58.469  1.00  0.00           O
ATOM   6042  C22 POPEo 105      94.610  81.350  60.009  1.00  0.00           C
ATOM   6045  C3  POPEo 105      91.499  78.860  58.399  1.00  0.00           C
ATOM   6048  O31 POPEo 105      90.240  79.100  59.069  1.00  0.00           O
ATOM   6049  C31 POPEo 105      90.369  79.530  60.309  1.00  0.00           C
ATOM   6050  O32 POPEo 105      91.399  79.549  60.959  1.00  0.00           O
ATOM   6051  C32 POPEo 105      89.019  80.079  60.749  1.00  0.00           C
ATOM   6054  C23 POPEo 105      95.579  80.589  60.919  1.00  0.00           C
ATOM   6057  C24 POPEo 105      95.919  81.389  62.179  1.00  0.00           C
ATOM   6060  C25 POPEo 105      96.759  80.560  63.139  1.00  0.00           C
ATOM   6063  C26 POPEo 105      97.120  81.270  64.439  1.00  0.00           C
ATOM   6066  C27 POPEo 105      98.030  80.389  65.299  1.00  0.00           C
ATOM   6069  C28 POPEo 105      98.920  81.180  66.279  1.00  0.00           C
ATOM   6072  C29 POPEo 105      98.390  81.320  67.679  1.00  0.00           C
ATOM   6074 0C21 POPEo 105      99.130  81.180  68.799  1.00  0.00           C
ATOM   6076 1C21 POPEo 105     100.610  80.880  68.799  1.00  0.00           C
ATOM   6079 2C21 POPEo 105     101.399  81.299  70.049  1.00  0.00           C
ATOM   6082 3C21 POPEo 105     101.239  80.290  71.179  1.00  0.00           C
ATOM   6085 4C21 POPEo 105     102.089  80.620  72.398  1.00  0.00           C
ATOM   6088 5C21 POPEo 105     101.919  79.570  73.499  1.00  0.00           C
ATOM   6091 6C21 POPEo 105     102.480  80.009  74.857  1.00  0.00           C
ATOM   6094 7C21 POPEo 105     102.159  78.980  75.949  1.00  0.00           C
ATOM   6097 8C21 POPEo 105     102.189  79.549  77.368  1.00  0.00           C
ATOM   6101  C33 POPEo 105      89.070  80.700  62.159  1.00  0.00           C
ATOM   6104  C34 POPEo 105      89.989  81.919  62.269  1.00  0.00           C
ATOM   6107  C35 POPEo 105      91.000  81.749  63.409  1.00  0.00           C
ATOM   6110  C36 POPEo 105      92.059  82.859  63.459  1.00  0.00           C
ATOM   6113  C37 POPEo 105      92.979  82.740  64.679  1.00  0.00           C
ATOM   6116  C38 POPEo 105      93.230  84.090  65.358  1.00  0.00           C
ATOM   6119  C39 POPEo 105      94.280  84.039  66.479  1.00  0.00           C
ATOM   6122 0C31 POPEo 105      94.130  82.820  67.409  1.00  0.00           C
ATOM   6125 1C31 POPEo 105      94.939  82.940  68.699  1.00  0.00           C
ATOM   6128 2C31 POPEo 105      94.819  81.670  69.549  1.00  0.00           C
ATOM   6131 3C31 POPEo 105      95.549  81.749  70.899  1.00  0.00           C
ATOM   6134 4C31 POPEo 105      94.840  82.649  71.909  1.00  0.00           C
ATOM   6137 5C31 POPEo 105      95.549  82.700  73.269  1.00  0.00           C
ATOM   6140 6C31 POPEo 105      94.760  83.479  74.318  1.00  0.00           C
ATOM   6144  NH3 POPEp 106      18.420  18.330  53.409  1.00  0.00           N
ATOM   6148  C12 POPEp 106      19.720  19.000  53.739  1.00  0.00           C
ATOM   6151  C11 POPEp 106      20.110  20.030  52.679  1.00  0.00           C
ATOM   6154  P   POPEp 106      21.429  21.800  54.049  1.00  0.00           P
ATOM   6155  O13 POPEp 106      22.200  22.930  53.489  1.00  0.00           O
ATOM   6156  O14 POPEp 106      20.050  22.040  54.529  1.00  0.00           O
ATOM   6157  O11 POPEp 106      22.240  21.090  55.209  1.00  0.00           O
ATOM   6158  O12 POPEp 106      21.390  20.610  52.969  1.00  0.00           O
ATOM   6159  C1  POPEp 106      23.660  21.090  55.139  1.00  0.00           C
ATOM   6162  C2  POPEp 106      24.300  20.300  56.319  1.00  0.00           C
ATOM   6164  O21 POPEp 106      24.790  21.180  57.339  1.00  0.00           O
ATOM   6165  C21 POPEp 106      24.089  21.670  58.359  1.00  0.00           C
ATOM   6166  O22 POPEp 106      24.560  22.370  59.238  1.00  0.00           O
ATOM   6167  C22 POPEp 106      22.620  21.230  58.449  1.00  0.00           C
ATOM   6170  C3  POPEp 106      25.530  19.500  55.769  1.00  0.00           C
ATOM   6173  O31 POPEp 106      26.440  19.060  56.789  1.00  0.00           O
ATOM   6174  C31 POPEp 106      25.929  18.220  57.679  1.00  0.00           C
ATOM   6175  O32 POPEp 106      24.920  17.560  57.529  1.00  0.00           O
ATOM   6176  C32 POPEp 106      26.730  18.380  58.968  1.00  0.00           C
ATOM   6179  C23 POPEp 106      22.390  19.810  59.009  1.00  0.00           C
ATOM   6182  C24 POPEp 106      21.460  19.800  60.229  1.00  0.00           C
ATOM   6185  C25 POPEp 106      21.130  18.390  60.739  1.00  0.00           C
ATOM   6188  C26 POPEp 106      22.260  17.720  61.529  1.00  0.00           C
ATOM   6191  C27 POPEp 106      22.019  16.220  61.779  1.00  0.00           C
ATOM   6194  C28 POPEp 106      22.620  15.680  63.089  1.00  0.00           C
ATOM   6197  C29 POPEp 106      22.000  16.320  64.308  1.00  0.00           C
ATOM   6199 0C21 POPEp 106      22.460  16.230  65.569  1.00  0.00           C
ATOM   6201 1C21 POPEp 106      23.660  15.420  65.999  1.00  0.00           C
ATOM   6204 2C21 POPEp 106      23.300  14.460  67.139  1.00  0.00           C
ATOM   6207 3C21 POPEp 106      24.390  13.400  67.409  1.00  0.00           C
ATOM   6210 4C21 POPEp 106      24.460  12.310  66.339  1.00  0.00           C
ATOM   6213 5C21 POPEp 106      25.390  11.150  66.738  1.00  0.00           C
ATOM   6216 6C21 POPEp 106      25.530  10.080  65.649  1.00  0.00           C
ATOM   6219 7C21 POPEp 106      26.410   8.900  66.109  1.00  0.00           C
ATOM   6222 8C21 POPEp 106      26.680   7.860  65.019  1.00  0.00           C
ATOM   6226  C33 POPEp 106      26.440  17.270  59.999  1.00  0.00           C
ATOM   6229  C34 POPEp 106      27.439  17.290  61.159  1.00  0.00           C
ATOM   6232  C35 POPEp 106      27.370  18.550  62.029  1.00  0.00           C
ATOM   6235  C36 POPEp 106      25.990  18.740  62.679  1.00  0.00           C
ATOM   6238  C37 POPEp 106      26.010  19.690  63.879  1.00  0.00           C
ATOM   6241  C38 POPEp 106      24.690  19.580  64.659  1.00  0.00           C
ATOM   6244  C39 POPEp 106      24.690  20.240  66.039  1.00  0.00           C
ATOM   6247 0C31 POPEp 106      23.520  19.720  66.869  1.00  0.00           C
ATOM   6250 1C31 POPEp 106      23.510  20.200  68.319  1.00  0.00           C
ATOM   6253 2C31 POPEp 106      22.430  19.480  69.119  1.00  0.00           C
ATOM   6256 3C31 POPEp 106      22.380  19.900  70.589  1.00  0.00           C
ATOM   6259 4C31 POPEp 106      21.280  19.190  71.379  1.00  0.00           C
ATOM   6262 5C31 POPEp 106      21.169  19.670  72.829  1.00  0.00           C
ATOM   6265 6C31 POPEp 106      19.980  19.060  73.569  1.00  0.00           C
ATOM   6269  NH3 POPEq 107      10.780 110.669  51.579  1.00  0.00           N
ATOM   6273  C12 POPEq 107      10.770 110.320  50.119  1.00  0.00           C
ATOM   6276  C11 POPEq 107       9.790 109.150  49.828  1.00  0.00           C
ATOM   6279  P   POPEq 107      11.220 107.280  50.879  1.00  0.00           P
ATOM   6280  O13 POPEq 107      10.950 105.879  51.279  1.00  0.00           O
ATOM   6281  O14 POPEq 107      12.040 107.509  49.688  1.00  0.00           O
ATOM   6282  O11 POPEq 107      11.830 108.110  52.059  1.00  0.00           O
ATOM   6283  O12 POPEq 107       9.870 108.080  50.759  1.00  0.00           O
ATOM   6284  C1  POPEq 107      11.760 107.640  53.399  1.00  0.00           C
ATOM   6287  C2  POPEq 107      13.150 107.100  53.819  1.00  0.00           C
ATOM   6289  O21 POPEq 107      13.050 106.259  54.968  1.00  0.00           O
ATOM   6290  C21 POPEq 107      12.530 106.749  56.059  1.00  0.00           C
ATOM   6291  O22 POPEq 107      12.140 107.889  56.249  1.00  0.00           O
ATOM   6292  C22 POPEq 107      12.470 105.620  57.089  1.00  0.00           C
ATOM   6295  C3  POPEq 107      14.190 108.240  53.979  1.00  0.00           C
ATOM   6298  O31 POPEq 107      15.410 107.730  54.549  1.00  0.00           O
ATOM   6299  C31 POPEq 107      16.110 108.340  55.519  1.00  0.00           C
ATOM   6300  O32 POPEq 107      17.009 107.780  56.129  1.00  0.00           O
ATOM   6301  C32 POPEq 107      15.700 109.790  55.759  1.00  0.00           C
ATOM   6304  C23 POPEq 107      12.060 106.119  58.499  1.00  0.00           C
ATOM   6307  C24 POPEq 107      13.230 106.650  59.339  1.00  0.00           C
ATOM   6310  C25 POPEq 107      12.760 107.260  60.669  1.00  0.00           C
ATOM   6313  C26 POPEq 107      12.130 106.240  61.619  1.00  0.00           C
ATOM   6316  C27 POPEq 107      11.550 106.880  62.889  1.00  0.00           C
ATOM   6319  C28 POPEq 107      10.900 105.860  63.849  1.00  0.00           C
ATOM   6322  C29 POPEq 107      11.940 104.990  64.509  1.00  0.00           C
ATOM   6324 0C21 POPEq 107      12.340 105.060  65.799  1.00  0.00           C
ATOM   6326 1C21 POPEq 107      11.840 106.019  66.849  1.00  0.00           C
ATOM   6329 2C21 POPEq 107      10.880 105.300  67.809  1.00  0.00           C
ATOM   6332 3C21 POPEq 107      10.440 106.170  68.999  1.00  0.00           C
ATOM   6335 4C21 POPEq 107       9.390 105.470  69.879  1.00  0.00           C
ATOM   6338 5C21 POPEq 107       9.880 104.158  70.509  1.00  0.00           C
ATOM   6341 6C21 POPEq 107       8.870 103.540  71.479  1.00  0.00           C
ATOM   6344 7C21 POPEq 107       9.380 102.250  72.129  1.00  0.00           C
ATOM   6347 8C21 POPEq 107       8.420 101.650  73.169  1.00  0.00           C
ATOM   6351  C33 POPEq 107      16.550 110.520  56.819  1.00  0.00           C
ATOM   6354  C34 POPEq 107      15.730 111.620  57.509  1.00  0.00           C
ATOM   6357  C35 POPEq 107      14.740 111.089  58.559  1.00  0.00           C
ATOM   6360  C36 POPEq 107      15.330 110.879  59.959  1.00  0.00           C
ATOM   6363  C37 POPEq 107      15.580 112.210  60.679  1.00  0.00           C
ATOM   6366  C38 POPEq 107      15.920 112.010  62.169  1.00  0.00           C
ATOM   6369  C39 POPEq 107      16.189 113.329  62.899  1.00  0.00           C
ATOM   6372 0C31 POPEq 107      14.970 114.249  63.039  1.00  0.00           C
ATOM   6375 1C31 POPEq 107      15.310 115.540  63.799  1.00  0.00           C
ATOM   6378 2C31 POPEq 107      14.090 116.229  64.429  1.00  0.00           C
ATOM   6381 3C31 POPEq 107      13.520 115.490  65.639  1.00  0.00           C
ATOM   6384 4C31 POPEq 107      12.680 116.399  66.538  1.00  0.00           C
ATOM   6387 5C31 POPEq 107      12.330 115.750  67.889  1.00  0.00           C
ATOM   6390 6C31 POPEq 107      11.600 116.679  68.859  1.00  0.00           C
ATOM   6394  NH3 POPEr 108      12.730 103.950  51.179  1.00  0.00           N
ATOM   6398  C12 POPEr 108      13.520 104.120  49.919  1.00  0.00           C
ATOM   6401  C11 POPEr 108      14.939 103.510  50.029  1.00  0.00           C
ATOM   6404  P   POPEr 108      15.110 101.259  51.319  1.00  0.00           P
ATOM   6405  O13 POPEr 108      13.670 100.900  51.359  1.00  0.00           O
ATOM   6406  O14 POPEr 108      15.950 100.850  50.168  1.00  0.00           O
ATOM   6407  O11 POPEr 108      15.890 100.879  52.648  1.00  0.00           O
ATOM   6408  O12 POPEr 108      15.180 102.840  51.288  1.00  0.00           O
ATOM   6409  C1  POPEr 108      15.450 101.410  53.889  1.00  0.00           C
ATOM   6412  C2  POPEr 108      16.300 100.860  55.059  1.00  0.00           C
ATOM   6414  O21 POPEr 108      16.030 101.410  56.359  1.00  0.00           O
ATOM   6415  C21 POPEr 108      14.920 102.020  56.709  1.00  0.00           C
ATOM   6416  O22 POPEr 108      13.950 102.299  56.039  1.00  0.00           O
ATOM   6417  C22 POPEr 108      14.990 102.280  58.209  1.00  0.00           C
ATOM   6420  C3  POPEr 108      17.810 101.030  54.719  1.00  0.00           C
ATOM   6423  O31 POPEr 108      18.680 100.590  55.789  1.00  0.00           O
ATOM   6424  C31 POPEr 108      19.070 101.539  56.639  1.00  0.00           C
ATOM   6425  O32 POPEr 108      18.810 102.730  56.549  1.00  0.00           O
ATOM   6426  C32 POPEr 108      19.910 100.930  57.749  1.00  0.00           C
ATOM   6429  C23 POPEr 108      15.920 103.470  58.539  1.00  0.00           C
ATOM   6432  C24 POPEr 108      16.090 103.689  60.049  1.00  0.00           C
ATOM   6435  C25 POPEr 108      17.060 102.690  60.679  1.00  0.00           C
ATOM   6438  C26 POPEr 108      16.990 102.649  62.209  1.00  0.00           C
ATOM   6441  C27 POPEr 108      17.980 101.639  62.788  1.00  0.00           C
ATOM   6444  C28 POPEr 108      17.750 101.259  64.269  1.00  0.00           C
ATOM   6447  C29 POPEr 108      17.900 102.400  65.229  1.00  0.00           C
ATOM   6449 0C21 POPEr 108      18.280 102.260  66.508  1.00  0.00           C
ATOM   6451 1C21 POPEr 108      18.570 100.930  67.159  1.00  0.00           C
ATOM   6454 2C21 POPEr 108      18.840 101.019  68.679  1.00  0.00           C
ATOM   6457 3C21 POPEr 108      17.560 101.259  69.489  1.00  0.00           C
ATOM   6460 4C21 POPEr 108      17.830 101.399  70.989  1.00  0.00           C
ATOM   6463 5C21 POPEr 108      16.570 101.639  71.839  1.00  0.00           C
ATOM   6466 6C21 POPEr 108      15.800 102.900  71.418  1.00  0.00           C
ATOM   6469 7C21 POPEr 108      14.740 103.340  72.429  1.00  0.00           C
ATOM   6472 8C21 POPEr 108      14.000 104.610  72.019  1.00  0.00           C
ATOM   6476  C33 POPEr 108      20.530 101.959  58.729  1.00  0.00           C
ATOM   6479  C34 POPEr 108      21.110 101.240  59.959  1.00  0.00           C
ATOM   6482  C35 POPEr 108      21.460 102.150  61.148  1.00  0.00           C
ATOM   6485  C36 POPEr 108      21.710 101.290  62.398  1.00  0.00           C
ATOM   6488  C37 POPEr 108      22.079 102.049  63.679  1.00  0.00           C
ATOM   6491  C38 POPEr 108      22.009 101.150  64.929  1.00  0.00           C
ATOM   6494  C39 POPEr 108      23.110 101.399  65.969  1.00  0.00           C
ATOM   6497 0C31 POPEr 108      22.879 102.670  66.779  1.00  0.00           C
ATOM   6500 1C31 POPEr 108      24.080 103.080  67.648  1.00  0.00           C
ATOM   6503 2C31 POPEr 108      23.970 104.540  68.109  1.00  0.00           C
ATOM   6506 3C31 POPEr 108      25.150 105.009  68.968  1.00  0.00           C
ATOM   6509 4C31 POPEr 108      25.030 104.559  70.428  1.00  0.00           C
ATOM   6512 5C31 POPEr 108      25.970 105.310  71.389  1.00  0.00           C
ATOM   6515 6C31 POPEr 108      25.640 105.079  72.869  1.00  0.00           C
ATOM   6519  NH3 POPEs 109      54.919  24.390  95.898  1.00  0.00           N
ATOM   6523  C12 POPEs 109      56.400  24.190  96.038  1.00  0.00           C
ATOM   6526  C11 POPEs 109      57.219  25.490  95.799  1.00  0.00           C
ATOM   6529  P   POPEs 109      57.250  28.050  95.759  1.00  0.00           P
ATOM   6530  O13 POPEs 109      56.839  29.140  96.669  1.00  0.00           O
ATOM   6531  O14 POPEs 109      58.700  27.810  95.599  1.00  0.00           O
ATOM   6532  O11 POPEs 109      56.590  28.290  94.338  1.00  0.00           O
ATOM   6533  O12 POPEs 109      56.530  26.690  96.189  1.00  0.00           O
ATOM   6534  C1  POPEs 109      57.400  28.010  93.189  1.00  0.00           C
ATOM   6537  C2  POPEs 109      56.620  28.280  91.879  1.00  0.00           C
ATOM   6539  O21 POPEs 109      57.460  28.100  90.718  1.00  0.00           O
ATOM   6540  C21 POPEs 109      57.720  26.840  90.389  1.00  0.00           C
ATOM   6541  O22 POPEs 109      57.410  25.850  91.038  1.00  0.00           O
ATOM   6542  C22 POPEs 109      58.430  26.810  89.029  1.00  0.00           C
ATOM   6545  C3  POPEs 109      56.070  29.740  91.939  1.00  0.00           C
ATOM   6548  O31 POPEs 109      54.960  29.940  91.038  1.00  0.00           O
ATOM   6549  C31 POPEs 109      55.370  30.180  89.799  1.00  0.00           C
ATOM   6550  O32 POPEs 109      56.530  30.300  89.449  1.00  0.00           O
ATOM   6551  C32 POPEs 109      54.160  30.290  88.878  1.00  0.00           C
ATOM   6554  C23 POPEs 109      58.469  25.390  88.428  1.00  0.00           C
ATOM   6557  C24 POPEs 109      58.890  25.310  86.949  1.00  0.00           C
ATOM   6560  C25 POPEs 109      58.879  23.860  86.459  1.00  0.00           C
ATOM   6563  C26 POPEs 109      59.000  23.700  84.939  1.00  0.00           C
ATOM   6566  C27 POPEs 109      60.430  23.900  84.398  1.00  0.00           C
ATOM   6569  C28 POPEs 109      60.550  23.660  82.879  1.00  0.00           C
ATOM   6572  C29 POPEs 109      59.890  24.760  82.077  1.00  0.00           C
ATOM   6574 0C21 POPEs 109      60.210  25.150  80.827  1.00  0.00           C
ATOM   6576 1C21 POPEs 109      61.250  24.520  79.938  1.00  0.00           C
ATOM   6579 2C21 POPEs 109      62.540  25.350  79.849  1.00  0.00           C
ATOM   6582 3C21 POPEs 109      63.440  24.900  78.688  1.00  0.00           C
ATOM   6585 4C21 POPEs 109      64.729  25.710  78.589  1.00  0.00           C
ATOM   6588 5C21 POPEs 109      65.599  25.340  77.379  1.00  0.00           C
ATOM   6591 6C21 POPEs 109      65.049  25.850  76.029  1.00  0.00           C
ATOM   6594 7C21 POPEs 109      65.979  25.510  74.857  1.00  0.00           C
ATOM   6597 8C21 POPEs 109      65.479  25.970  73.489  1.00  0.00           C
ATOM   6601  C33 POPEs 109      54.610  30.810  87.497  1.00  0.00           C
ATOM   6604  C34 POPEs 109      53.450  30.970  86.508  1.00  0.00           C
ATOM   6607  C35 POPEs 109      53.900  31.630  85.199  1.00  0.00           C
ATOM   6610  C36 POPEs 109      54.980  30.850  84.428  1.00  0.00           C
ATOM   6613  C37 POPEs 109      55.460  31.600  83.189  1.00  0.00           C
ATOM   6616  C38 POPEs 109      56.650  30.920  82.519  1.00  0.00           C
ATOM   6619  C39 POPEs 109      57.079  31.640  81.229  1.00  0.00           C
ATOM   6622 0C31 POPEs 109      58.259  30.960  80.529  1.00  0.00           C
ATOM   6625 1C31 POPEs 109      58.390  31.400  79.069  1.00  0.00           C
ATOM   6628 2C31 POPEs 109      59.530  30.700  78.319  1.00  0.00           C
ATOM   6631 3C31 POPEs 109      59.640  31.140  76.849  1.00  0.00           C
ATOM   6634 4C31 POPEs 109      58.549  30.540  75.949  1.00  0.00           C
ATOM   6637 5C31 POPEs 109      58.590  31.110  74.528  1.00  0.00           C
ATOM   6640 6C31 POPEs 109      57.580  30.450  73.599  1.00  0.00           C
ATOM   6644  NH3 POPEt 110     117.270  86.870  51.649  1.00  0.00           N
ATOM   6648  C12 POPEt 110     118.330  85.920  51.159  1.00  0.00           C
ATOM   6651  C11 POPEt 110     117.670  84.590  50.759  1.00  0.00           C
ATOM   6654  P   POPEt 110     117.210  83.379  53.019  1.00  0.00           P
ATOM   6655  O13 POPEt 110     116.049  82.879  53.799  1.00  0.00           O
ATOM   6656  O14 POPEt 110     118.230  82.390  52.659  1.00  0.00           O
ATOM   6657  O11 POPEt 110     117.880  84.590  53.729  1.00  0.00           O
ATOM   6658  O12 POPEt 110     116.720  84.130  51.729  1.00  0.00           O
ATOM   6659  C1  POPEt 110     117.799  84.880  55.109  1.00  0.00           C
ATOM   6662  C2  POPEt 110     117.950  86.410  55.259  1.00  0.00           C
ATOM   6664  O21 POPEt 110     118.500  86.690  56.549  1.00  0.00           O
ATOM   6665  C21 POPEt 110     119.250  87.780  56.599  1.00  0.00           C
ATOM   6666  O22 POPEt 110     119.379  88.619  55.719  1.00  0.00           O
ATOM   6667  C22 POPEt 110     120.000  87.859  57.918  1.00  0.00           C
ATOM   6670  C3  POPEt 110     116.570  87.110  55.019  1.00  0.00           C
ATOM   6673  O31 POPEt 110     116.700  88.410  54.378  1.00  0.00           O
ATOM   6674  C31 POPEt 110     116.619  89.430  55.249  1.00  0.00           C
ATOM   6675  O32 POPEt 110     116.420  89.319  56.439  1.00  0.00           O
ATOM   6676  C32 POPEt 110     116.849  90.760  54.539  1.00  0.00           C
ATOM   6679  C23 POPEt 110     119.089  88.120  59.139  1.00  0.00           C
ATOM   6682  C24 POPEt 110     119.890  88.350  60.418  1.00  0.00           C
ATOM   6685  C25 POPEt 110     120.680  87.110  60.819  1.00  0.00           C
ATOM   6688  C26 POPEt 110     121.180  87.110  62.259  1.00  0.00           C
ATOM   6691  C27 POPEt 110     122.159  85.949  62.468  1.00  0.00           C
ATOM   6694  C28 POPEt 110     122.660  85.740  63.909  1.00  0.00           C
ATOM   6697  C29 POPEt 110     123.449  86.900  64.459  1.00  0.00           C
ATOM   6699 0C21 POPEt 110     123.520  87.260  65.749  1.00  0.00           C
ATOM   6701 1C21 POPEt 110     122.839  86.570  66.909  1.00  0.00           C
ATOM   6704 2C21 POPEt 110     121.809  87.479  67.609  1.00  0.00           C
ATOM   6707 3C21 POPEt 110     122.439  88.680  68.339  1.00  0.00           C
ATOM   6710 4C21 POPEt 110     121.440  89.459  69.219  1.00  0.00           C
ATOM   6713 5C21 POPEt 110     120.120  89.769  68.529  1.00  0.00           C
ATOM   6716 6C21 POPEt 110     119.180  90.700  69.319  1.00  0.00           C
ATOM   6719 7C21 POPEt 110     117.769  90.709  68.729  1.00  0.00           C
ATOM   6722 8C21 POPEt 110     116.809  91.700  69.409  1.00  0.00           C
ATOM   6726  C33 POPEt 110     117.469  91.819  55.488  1.00  0.00           C
ATOM   6729  C34 POPEt 110     116.479  92.820  56.129  1.00  0.00           C
ATOM   6732  C35 POPEt 110     115.549  92.240  57.209  1.00  0.00           C
ATOM   6735  C36 POPEt 110     114.309  93.100  57.489  1.00  0.00           C
ATOM   6738  C37 POPEt 110     113.210  92.260  58.179  1.00  0.00           C
ATOM   6741  C38 POPEt 110     111.799  92.859  58.099  1.00  0.00           C
ATOM   6744  C39 POPEt 110     111.339  93.610  59.359  1.00  0.00           C
ATOM   6747 0C31 POPEt 110     111.980  94.990  59.549  1.00  0.00           C
ATOM   6750 1C31 POPEt 110     111.099  95.930  60.399  1.00  0.00           C
ATOM   6753 2C31 POPEt 110     111.759  96.440  61.699  1.00  0.00           C
ATOM   6756 3C31 POPEt 110     111.989  95.350  62.759  1.00  0.00           C
ATOM   6759 4C31 POPEt 110     111.010  95.460  63.939  1.00  0.00           C
ATOM   6762 5C31 POPEt 110     111.239  94.380  64.999  1.00  0.00           C
ATOM   6765 6C31 POPEt 110     110.310  94.530  66.209  1.00  0.00           C
ATOM   6769  NH3 POPEu 111      91.449  49.500  56.509  1.00  0.00           N
ATOM   6773  C12 POPEu 111      92.110  49.570  57.858  1.00  0.00           C
ATOM   6776  C11 POPEu 111      92.789  48.220  58.169  1.00  0.00           C
ATOM   6779  P   POPEu 111      90.660  46.750  58.529  1.00  0.00           P
ATOM   6780  O13 POPEu 111      89.699  47.760  58.029  1.00  0.00           O
ATOM   6781  O14 POPEu 111      90.260  45.340  58.399  1.00  0.00           O
ATOM   6782  O11 POPEu 111      91.059  47.080  60.009  1.00  0.00           O
ATOM   6783  O12 POPEu 111      92.000  47.080  57.769  1.00  0.00           O
ATOM   6784  C1  POPEu 111      90.109  47.320  61.039  1.00  0.00           C
ATOM   6787  C2  POPEu 111      90.890  47.410  62.369  1.00  0.00           C
ATOM   6789  O21 POPEu 111      90.030  47.800  63.459  1.00  0.00           O
ATOM   6790  C21 POPEu 111      89.900  49.070  63.779  1.00  0.00           C
ATOM   6791  O22 POPEu 111      90.160  50.030  63.079  1.00  0.00           O
ATOM   6792  C22 POPEu 111      89.390  49.180  65.209  1.00  0.00           C
ATOM   6795  C3  POPEu 111      92.169  48.270  62.169  1.00  0.00           C
ATOM   6798  O31 POPEu 111      92.780  48.590  63.429  1.00  0.00           O
ATOM   6799  C31 POPEu 111      93.790  49.430  63.309  1.00  0.00           C
ATOM   6800  O32 POPEu 111      94.229  49.880  62.259  1.00  0.00           O
ATOM   6801  C32 POPEu 111      94.270  49.750  64.719  1.00  0.00           C
ATOM   6804  C23 POPEu 111      90.450  48.610  66.179  1.00  0.00           C
ATOM   6807  C24 POPEu 111      90.439  49.180  67.599  1.00  0.00           C
ATOM   6810  C25 POPEu 111      91.829  48.970  68.198  1.00  0.00           C
ATOM   6813  C26 POPEu 111      91.949  49.120  69.719  1.00  0.00           C
ATOM   6816  C27 POPEu 111      93.409  48.860  70.118  1.00  0.00           C
ATOM   6819  C28 POPEu 111      93.640  48.850  71.639  1.00  0.00           C
ATOM   6822  C29 POPEu 111      95.100  48.560  71.889  1.00  0.00           C
ATOM   6824 0C21 POPEu 111      95.629  47.550  72.609  1.00  0.00           C
ATOM   6826 1C21 POPEu 111      94.930  46.500  73.429  1.00  0.00           C
ATOM   6829 2C21 POPEu 111      95.540  46.510  74.839  1.00  0.00           C
ATOM   6832 3C21 POPEu 111      94.890  45.520  75.819  1.00  0.00           C
ATOM   6835 4C21 POPEu 111      95.470  45.660  77.229  1.00  0.00           C
ATOM   6838 5C21 POPEu 111      96.869  45.060  77.399  1.00  0.00           C
ATOM   6841 6C21 POPEu 111      97.430  45.280  78.818  1.00  0.00           C
ATOM   6844 7C21 POPEu 111      98.870  44.770  78.968  1.00  0.00           C
ATOM   6847 8C21 POPEu 111      99.489  45.120  80.319  1.00  0.00           C
ATOM   6851  C33 POPEu 111      95.439  50.740  64.719  1.00  0.00           C
ATOM   6854  C34 POPEu 111      95.870  51.130  66.129  1.00  0.00           C
ATOM   6857  C35 POPEu 111      96.599  50.000  66.889  1.00  0.00           C
ATOM   6860  C36 POPEu 111      97.349  50.580  68.099  1.00  0.00           C
ATOM   6863  C37 POPEu 111      98.470  49.690  68.648  1.00  0.00           C
ATOM   6866  C38 POPEu 111      98.250  49.360  70.129  1.00  0.00           C
ATOM   6869  C39 POPEu 111      99.530  49.180  70.949  1.00  0.00           C
ATOM   6872 0C31 POPEu 111      99.169  49.040  72.429  1.00  0.00           C
ATOM   6875 1C31 POPEu 111     100.349  49.120  73.409  1.00  0.00           C
ATOM   6878 2C31 POPEu 111      99.849  49.120  74.857  1.00  0.00           C
ATOM   6881 3C31 POPEu 111     100.979  49.030  75.898  1.00  0.00           C
ATOM   6884 4C31 POPEu 111     101.530  47.610  76.058  1.00  0.00           C
ATOM   6887 5C31 POPEu 111     102.690  47.550  77.049  1.00  0.00           C
ATOM   6890 6C31 POPEu 111     103.190  46.120  77.299  1.00  0.00           C
ATOM   6894  NH3 POPEv 112      11.350 120.529  93.649  1.00  0.00           N
ATOM   6898  C12 POPEv 112      12.450 121.219  94.409  1.00  0.00           C
ATOM   6901  C11 POPEv 112      12.870 122.520  93.678  1.00  0.00           C
ATOM   6904  P   POPEv 112      10.680 123.940  94.008  1.00  0.00           P
ATOM   6905  O13 POPEv 112       9.600 122.929  94.129  1.00  0.00           O
ATOM   6906  O14 POPEv 112      11.320 124.400  95.249  1.00  0.00           O
ATOM   6907  O11 POPEv 112      10.250 125.160  93.119  1.00  0.00           O
ATOM   6908  O12 POPEv 112      11.770 123.220  93.129  1.00  0.00           O
ATOM   6909  C1  POPEv 112       9.710 125.040  91.809  1.00  0.00           C
ATOM   6912  C2  POPEv 112      10.750 124.590  90.749  1.00  0.00           C
ATOM   6914  O21 POPEv 112      10.670 125.480  89.629  1.00  0.00           O
ATOM   6915  C21 POPEv 112      11.770 125.490  88.878  1.00  0.00           C
ATOM   6916  O22 POPEv 112      12.850 125.049  89.198  1.00  0.00           O
ATOM   6917  C22 POPEv 112      11.470 126.180  87.559  1.00  0.00           C
ATOM   6920  C3  POPEv 112      10.470 123.120  90.319  1.00  0.00           C
ATOM   6923  O31 POPEv 112      11.530 122.549  89.519  1.00  0.00           O
ATOM   6924  C31 POPEv 112      12.140 121.469  90.009  1.00  0.00           C
ATOM   6925  O32 POPEv 112      11.840 120.910  91.058  1.00  0.00           O
ATOM   6926  C32 POPEv 112      13.230 120.960  89.069  1.00  0.00           C
ATOM   6929  C23 POPEv 112      11.710 125.230  86.378  1.00  0.00           C
ATOM   6932  C24 POPEv 112      11.140 125.780  85.059  1.00  0.00           C
ATOM   6935  C25 POPEv 112      11.600 127.189  84.668  1.00  0.00           C
ATOM   6938  C26 POPEv 112      10.810 127.719  83.458  1.00  0.00           C
ATOM   6941  C27 POPEv 112      10.880 129.240  83.327  1.00  0.00           C
ATOM   6944  C28 POPEv 112       9.970 129.790  82.199  1.00  0.00           C
ATOM   6947  C29 POPEv 112      10.260 131.250  81.978  1.00  0.00           C
ATOM   6949 0C21 POPEv 112      10.970 131.779  80.967  1.00  0.00           C
ATOM   6951 1C21 POPEv 112      11.640 131.030  79.839  1.00  0.00           C
ATOM   6954 2C21 POPEv 112      12.810 130.159  80.319  1.00  0.00           C
ATOM   6957 3C21 POPEv 112      13.620 129.549  79.169  1.00  0.00           C
ATOM   6960 4C21 POPEv 112      14.680 128.560  79.668  1.00  0.00           C
ATOM   6963 5C21 POPEv 112      16.070 129.180  79.889  1.00  0.00           C
ATOM   6966 6C21 POPEv 112      17.060 128.160  80.468  1.00  0.00           C
ATOM   6969 7C21 POPEv 112      18.520 128.600  80.339  1.00  0.00           C
ATOM   6972 8C21 POPEv 112      19.490 127.579  80.928  1.00  0.00           C
ATOM   6976  C33 POPEv 112      13.550 121.830  87.828  1.00  0.00           C
ATOM   6979  C34 POPEv 112      14.890 121.410  87.208  1.00  0.00           C
ATOM   6982  C35 POPEv 112      14.939 121.499  85.669  1.00  0.00           C
ATOM   6985  C36 POPEv 112      16.330 121.159  85.128  1.00  0.00           C
ATOM   6988  C37 POPEv 112      16.300 120.480  83.747  1.00  0.00           C
ATOM   6991  C38 POPEv 112      17.700 120.300  83.148  1.00  0.00           C
ATOM   6994  C39 POPEv 112      18.189 121.530  82.369  1.00  0.00           C
ATOM   6997 0C31 POPEv 112      17.560 121.639  80.979  1.00  0.00           C
ATOM   7000 1C31 POPEv 112      17.980 122.920  80.238  1.00  0.00           C
ATOM   7003 2C31 POPEv 112      17.300 123.040  78.859  1.00  0.00           C
ATOM   7006 3C31 POPEv 112      17.560 124.380  78.158  1.00  0.00           C
ATOM   7009 4C31 POPEv 112      19.040 124.629  77.839  1.00  0.00           C
ATOM   7012 5C31 POPEv 112      19.230 125.879  76.969  1.00  0.00           C
ATOM   7015 6C31 POPEv 112      20.689 126.140  76.599  1.00  0.00           C
ATOM   7019  NH3 POPEw 113      71.690   7.320  94.919  1.00  0.00           N
ATOM   7023  C12 POPEw 113      72.650   7.770  93.849  1.00  0.00           C
ATOM   7026  C11 POPEw 113      73.540   6.650  93.309  1.00  0.00           C
ATOM   7029  P   POPEw 113      76.140   6.870  93.619  1.00  0.00           P
ATOM   7030  O13 POPEw 113      76.169   7.420  94.988  1.00  0.00           O
ATOM   7031  O14 POPEw 113      76.360   5.430  93.498  1.00  0.00           O
ATOM   7032  O11 POPEw 113      77.169   7.700  92.758  1.00  0.00           O
ATOM   7033  O12 POPEw 113      74.780   7.230  92.889  1.00  0.00           O
ATOM   7034  C1  POPEw 113      78.460   7.200  92.409  1.00  0.00           C
ATOM   7037  C2  POPEw 113      78.570   7.110  90.858  1.00  0.00           C
ATOM   7039  O21 POPEw 113      79.909   6.840  90.389  1.00  0.00           O
ATOM   7040  C21 POPEw 113      80.759   7.850  90.459  1.00  0.00           C
ATOM   7041  O22 POPEw 113      80.680   8.810  91.209  1.00  0.00           O
ATOM   7042  C22 POPEw 113      81.790   7.710  89.338  1.00  0.00           C
ATOM   7045  C3  POPEw 113      77.949   8.350  90.159  1.00  0.00           C
ATOM   7048  O31 POPEw 113      77.930   8.150  88.729  1.00  0.00           O
ATOM   7049  C31 POPEw 113      77.580   9.240  88.068  1.00  0.00           C
ATOM   7050  O32 POPEw 113      77.299  10.310  88.569  1.00  0.00           O
ATOM   7051  C32 POPEw 113      77.599   8.920  86.589  1.00  0.00           C
ATOM   7054  C23 POPEw 113      81.280   8.400  88.068  1.00  0.00           C
ATOM   7057  C24 POPEw 113      82.270   8.360  86.909  1.00  0.00           C
ATOM   7060  C25 POPEw 113      81.680   9.010  85.648  1.00  0.00           C
ATOM   7063  C26 POPEw 113      82.609   8.910  84.449  1.00  0.00           C
ATOM   7066  C27 POPEw 113      82.049   9.630  83.208  1.00  0.00           C
ATOM   7069  C28 POPEw 113      82.790   9.190  81.939  1.00  0.00           C
ATOM   7072  C29 POPEw 113      82.559  10.140  80.788  1.00  0.00           C
ATOM   7074 0C21 POPEw 113      83.520  10.850  80.179  1.00  0.00           C
ATOM   7076 1C21 POPEw 113      84.980  10.790  80.549  1.00  0.00           C
ATOM   7079 2C21 POPEw 113      85.870  11.560  79.559  1.00  0.00           C
ATOM   7082 3C21 POPEw 113      87.349  11.440  79.899  1.00  0.00           C
ATOM   7085 4C21 POPEw 113      88.250  12.170  78.888  1.00  0.00           C
ATOM   7088 5C21 POPEw 113      89.740  11.840  79.099  1.00  0.00           C
ATOM   7091 6C21 POPEw 113      90.599  12.060  77.849  1.00  0.00           C
ATOM   7094 7C21 POPEw 113      90.720  13.520  77.419  1.00  0.00           C
ATOM   7097 8C21 POPEw 113      91.570  13.700  76.159  1.00  0.00           C
ATOM   7101  C33 POPEw 113      77.309  10.140  85.699  1.00  0.00           C
ATOM   7104  C34 POPEw 113      77.330   9.700  84.239  1.00  0.00           C
ATOM   7107  C35 POPEw 113      76.839  10.780  83.269  1.00  0.00           C
ATOM   7110  C36 POPEw 113      77.830  11.930  83.119  1.00  0.00           C
ATOM   7113  C37 POPEw 113      77.430  12.860  81.958  1.00  0.00           C
ATOM   7116  C38 POPEw 113      78.519  13.880  81.608  1.00  0.00           C
ATOM   7119  C39 POPEw 113      78.239  14.510  80.238  1.00  0.00           C
ATOM   7122 0C31 POPEw 113      79.339  15.480  79.808  1.00  0.00           C
ATOM   7125 1C31 POPEw 113      79.140  15.980  78.379  1.00  0.00           C
ATOM   7128 2C31 POPEw 113      80.030  17.190  78.059  1.00  0.00           C
ATOM   7131 3C31 POPEw 113      79.979  17.620  76.589  1.00  0.00           C
ATOM   7134 4C31 POPEw 113      80.899  16.790  75.679  1.00  0.00           C
ATOM   7137 5C31 POPEw 113      80.870  17.280  74.229  1.00  0.00           C
ATOM   7140 6C31 POPEw 113      81.739  16.440  73.289  1.00  0.00           C
ATOM   7144  NH3 POPEx 114      96.750   5.650  92.419  1.00  0.00           N
ATOM   7148  C12 POPEx 114      96.079   4.800  93.458  1.00  0.00           C
ATOM   7151  C11 POPEx 114      96.890   3.550  93.859  1.00  0.00           C
ATOM   7154  P   POPEx 114      95.599   1.451  94.717  1.00  0.00           P
ATOM   7155  O13 POPEx 114      96.680   0.461  94.577  1.00  0.00           O
ATOM   7156  O14 POPEx 114      94.500   1.161  95.669  1.00  0.00           O
ATOM   7157  O11 POPEx 114      94.959   1.701  93.299  1.00  0.00           O
ATOM   7158  O12 POPEx 114      96.259   2.871  94.969  1.00  0.00           O
ATOM   7159  C1  POPEx 114      93.669   1.200  92.959  1.00  0.00           C
ATOM   7162  C2  POPEx 114      93.260   1.691  91.538  1.00  0.00           C
ATOM   7164  O21 POPEx 114      93.960   0.901  90.578  1.00  0.00           O
ATOM   7165  C21 POPEx 114      93.309   0.551  89.499  1.00  0.00           C
ATOM   7166  O22 POPEx 114      92.159   0.831  89.209  1.00  0.00           O
ATOM   7167  C22 POPEx 114      94.250  -0.339  88.678  1.00  0.00           C
ATOM   7170  C3  POPEx 114      93.650   3.180  91.368  1.00  0.00           C
ATOM   7173  O31 POPEx 114      93.239   3.740  90.099  1.00  0.00           O
ATOM   7174  C31 POPEx 114      94.200   4.030  89.218  1.00  0.00           C
ATOM   7175  O32 POPEx 114      95.400   3.910  89.439  1.00  0.00           O
ATOM   7176  C32 POPEx 114      93.579   4.540  87.928  1.00  0.00           C
ATOM   7179  C23 POPEx 114      94.159  -0.129  87.148  1.00  0.00           C
ATOM   7182  C24 POPEx 114      95.050  -1.129  86.387  1.00  0.00           C
ATOM   7185  C25 POPEx 114      94.600  -1.309  84.928  1.00  0.00           C
ATOM   7188  C26 POPEx 114      95.180  -2.569  84.279  1.00  0.00           C
ATOM   7191  C27 POPEx 114      94.659  -2.749  82.849  1.00  0.00           C
ATOM   7194  C28 POPEx 114      94.410  -4.219  82.469  1.00  0.00           C
ATOM   7197  C29 POPEx 114      95.680  -5.009  82.269  1.00  0.00           C
ATOM   7199 0C21 POPEx 114      96.059  -5.509  81.079  1.00  0.00           C
ATOM   7201 1C21 POPEx 114      95.269  -5.310  79.808  1.00  0.00           C
ATOM   7204 2C21 POPEx 114      96.000  -5.769  78.538  1.00  0.00           C
ATOM   7207 3C21 POPEx 114      95.170  -5.459  77.288  1.00  0.00           C
ATOM   7210 4C21 POPEx 114      95.780  -6.059  76.019  1.00  0.00           C
ATOM   7213 5C21 POPEx 114      94.819  -6.090  74.829  1.00  0.00           C
ATOM   7216 6C21 POPEx 114      94.600  -4.729  74.148  1.00  0.00           C
ATOM   7219 7C21 POPEx 114      93.590  -4.809  72.998  1.00  0.00           C
ATOM   7222 8C21 POPEx 114      93.429  -3.499  72.219  1.00  0.00           C
ATOM   7226  C33 POPEx 114      94.589   4.660  86.739  1.00  0.00           C
ATOM   7229  C34 POPEx 114      94.369   3.640  85.609  1.00  0.00           C
ATOM   7232  C35 POPEx 114      93.979   4.280  84.269  1.00  0.00           C
ATOM   7235  C36 POPEx 114      95.100   5.100  83.607  1.00  0.00           C
ATOM   7238  C37 POPEx 114      94.659   5.760  82.288  1.00  0.00           C
ATOM   7241  C38 POPEx 114      95.690   6.750  81.718  1.00  0.00           C
ATOM   7244  C39 POPEx 114      96.780   6.140  80.809  1.00  0.00           C
ATOM   7247 0C31 POPEx 114      96.530   6.400  79.318  1.00  0.00           C
ATOM   7250 1C31 POPEx 114      97.729   5.980  78.449  1.00  0.00           C
ATOM   7253 2C31 POPEx 114      97.719   6.530  77.009  1.00  0.00           C
ATOM   7256 3C31 POPEx 114      97.820   8.060  76.969  1.00  0.00           C
ATOM   7259 4C31 POPEx 114      98.370   8.629  75.649  1.00  0.00           C
ATOM   7262 5C31 POPEx 114      98.390  10.160  75.638  1.00  0.00           C
ATOM   7265 6C31 POPEx 114      99.130  10.750  74.439  1.00  0.00           C
ATOM   7269  NH3 POPEy 115     127.620   9.990  94.538  1.00  0.00           N
ATOM   7273  C12 POPEy 115     127.280   9.310  95.827  1.00  0.00           C
ATOM   7276  C11 POPEy 115     127.629   7.810  95.739  1.00  0.00           C
ATOM   7279  P   POPEy 115     126.860   5.570  94.639  1.00  0.00           P
ATOM   7280  O13 POPEy 115     127.979   4.950  93.918  1.00  0.00           O
ATOM   7281  O14 POPEy 115     126.619   5.160  96.038  1.00  0.00           O
ATOM   7282  O11 POPEy 115     125.520   5.310  93.849  1.00  0.00           O
ATOM   7283  O12 POPEy 115     126.970   7.170  94.629  1.00  0.00           O
ATOM   7284  C1  POPEy 115     124.559   6.280  93.449  1.00  0.00           C
ATOM   7287  C2  POPEy 115     124.519   6.470  91.909  1.00  0.00           C
ATOM   7289  O21 POPEy 115     123.750   5.450  91.247  1.00  0.00           O
ATOM   7290  C21 POPEy 115     122.859   5.910  90.379  1.00  0.00           C
ATOM   7291  O22 POPEy 115     122.480   7.070  90.299  1.00  0.00           O
ATOM   7292  C22 POPEy 115     122.509   4.820  89.369  1.00  0.00           C
ATOM   7295  C3  POPEy 115     125.960   6.450  91.359  1.00  0.00           C
ATOM   7298  O31 POPEy 115     125.979   6.920  89.997  1.00  0.00           O
ATOM   7299  C31 POPEy 115     126.010   5.990  89.069  1.00  0.00           C
ATOM   7300  O32 POPEy 115     126.239   4.800  89.229  1.00  0.00           O
ATOM   7301  C32 POPEy 115     125.780   6.680  87.739  1.00  0.00           C
ATOM   7304  C23 POPEy 115     122.089   5.420  87.989  1.00  0.00           C
ATOM   7307  C24 POPEy 115     121.910   4.330  86.919  1.00  0.00           C
ATOM   7310  C25 POPEy 115     121.230   4.790  85.619  1.00  0.00           C
ATOM   7313  C26 POPEy 115     121.949   5.890  84.819  1.00  0.00           C
ATOM   7316  C27 POPEy 115     121.119   6.290  83.589  1.00  0.00           C
ATOM   7319  C28 POPEy 115     121.630   7.520  82.828  1.00  0.00           C
ATOM   7322  C29 POPEy 115     120.640   7.900  81.739  1.00  0.00           C
ATOM   7324 0C21 POPEy 115     120.890   7.960  80.419  1.00  0.00           C
ATOM   7326 1C21 POPEy 115     122.220   7.670  79.788  1.00  0.00           C
ATOM   7329 2C21 POPEy 115     122.210   7.710  78.249  1.00  0.00           C
ATOM   7332 3C21 POPEy 115     121.970   9.110  77.689  1.00  0.00           C
ATOM   7335 4C21 POPEy 115     122.070   9.180  76.159  1.00  0.00           C
ATOM   7338 5C21 POPEy 115     121.940  10.620  75.658  1.00  0.00           C
ATOM   7341 6C21 POPEy 115     121.720  10.700  74.148  1.00  0.00           C
ATOM   7344 7C21 POPEy 115     121.659  12.160  73.669  1.00  0.00           C
ATOM   7347 8C21 POPEy 115     121.350  12.260  72.179  1.00  0.00           C
ATOM   7351  C33 POPEy 115     127.059   7.420  87.288  1.00  0.00           C
ATOM   7354  C34 POPEy 115     128.129   6.450  86.779  1.00  0.00           C
ATOM   7357  C35 POPEy 115     127.769   5.840  85.419  1.00  0.00           C
ATOM   7360  C36 POPEy 115     128.960   5.130  84.769  1.00  0.00           C
ATOM   7363  C37 POPEy 115     128.540   4.370  83.509  1.00  0.00           C
ATOM   7366  C38 POPEy 115     129.720   3.630  82.868  1.00  0.00           C
ATOM   7369  C39 POPEy 115     129.288   2.731  81.698  1.00  0.00           C
ATOM   7372 0C31 POPEy 115     130.390   1.711  81.378  1.00  0.00           C
ATOM   7375 1C31 POPEy 115     130.080   0.811  80.168  1.00  0.00           C
ATOM   7378 2C31 POPEy 115     131.190  -0.229  79.979  1.00  0.00           C
ATOM   7381 3C31 POPEy 115     130.960  -1.209  78.809  1.00  0.00           C
ATOM   7384 4C31 POPEy 115     130.809  -0.509  77.449  1.00  0.00           C
ATOM   7387 5C31 POPEy 115     130.960  -1.479  76.269  1.00  0.00           C
ATOM   7390 6C31 POPEy 115     130.690  -0.839  74.909  1.00  0.00           C
ATOM   7394  NH3 POPEz 116       9.410  46.570  95.358  1.00  0.00           N
ATOM   7398  C12 POPEz 116      10.680  47.360  95.468  1.00  0.00           C
ATOM   7401  C11 POPEz 116      11.800  46.720  94.639  1.00  0.00           C
ATOM   7404  P   POPEz 116      14.220  47.200  93.799  1.00  0.00           P
ATOM   7405  O13 POPEz 116      15.210  48.280  93.968  1.00  0.00           O
ATOM   7406  O14 POPEz 116      14.630  45.780  93.859  1.00  0.00           O
ATOM   7407  O11 POPEz 116      13.560  47.460  92.399  1.00  0.00           O
ATOM   7408  O12 POPEz 116      13.020  47.460  94.799  1.00  0.00           O
ATOM   7409  C1  POPEz 116      14.180  46.910  91.229  1.00  0.00           C
ATOM   7412  C2  POPEz 116      13.250  47.110  89.997  1.00  0.00           C
ATOM   7414  O21 POPEz 116      13.320  46.000  89.078  1.00  0.00           O
ATOM   7415  C21 POPEz 116      14.480  45.750  88.519  1.00  0.00           C
ATOM   7416  O22 POPEz 116      15.530  46.350  88.709  1.00  0.00           O
ATOM   7417  C22 POPEz 116      14.270  44.640  87.488  1.00  0.00           C
ATOM   7420  C3  POPEz 116      13.450  48.500  89.318  1.00  0.00           C
ATOM   7423  O31 POPEz 116      12.470  48.730  88.288  1.00  0.00           O
ATOM   7424  C31 POPEz 116      12.720  48.910  86.989  1.00  0.00           C
ATOM   7425  O32 POPEz 116      11.849  48.860  86.129  1.00  0.00           O
ATOM   7426  C32 POPEz 116      14.200  49.200  86.678  1.00  0.00           C
ATOM   7429  C23 POPEz 116      15.560  44.170  86.788  1.00  0.00           C
ATOM   7432  C24 POPEz 116      15.290  43.560  85.409  1.00  0.00           C
ATOM   7435  C25 POPEz 116      14.440  42.280  85.419  1.00  0.00           C
ATOM   7438  C26 POPEz 116      15.220  41.030  85.839  1.00  0.00           C
ATOM   7441  C27 POPEz 116      14.370  39.760  85.769  1.00  0.00           C
ATOM   7444  C28 POPEz 116      15.190  38.450  85.759  1.00  0.00           C
ATOM   7447  C29 POPEz 116      16.170  38.230  84.629  1.00  0.00           C
ATOM   7449 0C21 POPEz 116      15.910  38.180  83.309  1.00  0.00           C
ATOM   7451 1C21 POPEz 116      14.570  38.340  82.648  1.00  0.00           C
ATOM   7454 2C21 POPEz 116      14.670  38.370  81.119  1.00  0.00           C
ATOM   7457 3C21 POPEz 116      13.320  38.720  80.468  1.00  0.00           C
ATOM   7460 4C21 POPEz 116      13.480  39.220  79.029  1.00  0.00           C
ATOM   7463 5C21 POPEz 116      12.160  39.730  78.439  1.00  0.00           C
ATOM   7466 6C21 POPEz 116      12.350  40.580  77.179  1.00  0.00           C
ATOM   7469 7C21 POPEz 116      11.060  41.310  76.768  1.00  0.00           C
ATOM   7472 8C21 POPEz 116      11.210  42.140  75.498  1.00  0.00           C
ATOM   7476  C33 POPEz 116      14.430  49.670  85.218  1.00  0.00           C
ATOM   7479  C34 POPEz 116      15.920  49.680  84.829  1.00  0.00           C
ATOM   7482  C35 POPEz 116      16.170  50.160  83.389  1.00  0.00           C
ATOM   7485  C36 POPEz 116      15.950  51.660  83.189  1.00  0.00           C
ATOM   7488  C37 POPEz 116      15.870  52.060  81.709  1.00  0.00           C
ATOM   7491  C38 POPEz 116      15.640  53.570  81.529  1.00  0.00           C
ATOM   7494  C39 POPEz 116      15.120  53.960  80.137  1.00  0.00           C
ATOM   7497 0C31 POPEz 116      16.070  53.610  78.988  1.00  0.00           C
ATOM   7500 1C31 POPEz 116      15.470  54.000  77.629  1.00  0.00           C
ATOM   7503 2C31 POPEz 116      16.250  53.450  76.429  1.00  0.00           C
ATOM   7506 3C31 POPEz 116      15.570  53.800  75.099  1.00  0.00           C
ATOM   7509 4C31 POPEz 116      16.060  52.950  73.918  1.00  0.00           C
ATOM   7512 5C31 POPEz 116      15.450  53.400  72.589  1.00  0.00           C
ATOM   7515 6C31 POPEz 116      15.820  52.500  71.398  1.00  0.00           C
ATOM   7519  NH3 POPE0 117       8.460  66.050  52.499  1.00  0.00           N
ATOM   7523  C12 POPE0 117       9.970  65.939  52.668  1.00  0.00           C
ATOM   7526  C11 POPE0 117      10.420  64.530  53.089  1.00  0.00           C
ATOM   7529  P   POPE0 117      12.750  64.480  54.359  1.00  0.00           P
ATOM   7530  O13 POPE0 117      13.290  63.610  53.279  1.00  0.00           O
ATOM   7531  O14 POPE0 117      13.280  65.850  54.509  1.00  0.00           O
ATOM   7532  O11 POPE0 117      13.010  63.720  55.729  1.00  0.00           O
ATOM   7533  O12 POPE0 117      11.170  64.560  54.299  1.00  0.00           O
ATOM   7534  C1  POPE0 117      12.000  63.250  56.619  1.00  0.00           C
ATOM   7537  C2  POPE0 117      12.640  62.530  57.858  1.00  0.00           C
ATOM   7539  O21 POPE0 117      11.820  62.650  59.029  1.00  0.00           O
ATOM   7540  C21 POPE0 117      11.290  61.520  59.469  1.00  0.00           C
ATOM   7541  O22 POPE0 117      11.110  60.510  58.809  1.00  0.00           O
ATOM   7542  C22 POPE0 117      11.000  61.670  60.969  1.00  0.00           C
ATOM   7545  C3  POPE0 117      13.980  63.240  58.198  1.00  0.00           C
ATOM   7548  O31 POPE0 117      14.600  62.810  59.439  1.00  0.00           O
ATOM   7549  C31 POPE0 117      15.440  63.720  59.929  1.00  0.00           C
ATOM   7550  O32 POPE0 117      15.610  64.840  59.479  1.00  0.00           O
ATOM   7551  C32 POPE0 117      16.150  63.170  61.169  1.00  0.00           C
ATOM   7554  C23 POPE0 117      10.230  60.500  61.599  1.00  0.00           C
ATOM   7557  C24 POPE0 117      10.380  60.490  63.128  1.00  0.00           C
ATOM   7560  C25 POPE0 117       9.450  59.490  63.839  1.00  0.00           C
ATOM   7563  C26 POPE0 117       9.890  59.180  65.279  1.00  0.00           C
ATOM   7566  C27 POPE0 117       8.920  58.220  65.999  1.00  0.00           C
ATOM   7569  C28 POPE0 117       9.500  57.630  67.309  1.00  0.00           C
ATOM   7572  C29 POPE0 117      10.510  56.540  67.049  1.00  0.00           C
ATOM   7574 0C21 POPE0 117      11.350  56.000  67.949  1.00  0.00           C
ATOM   7576 1C21 POPE0 117      11.500  56.400  69.399  1.00  0.00           C
ATOM   7579 2C21 POPE0 117      12.900  56.090  69.959  1.00  0.00           C
ATOM   7582 3C21 POPE0 117      14.040  56.830  69.229  1.00  0.00           C
ATOM   7585 4C21 POPE0 117      15.450  56.510  69.739  1.00  0.00           C
ATOM   7588 5C21 POPE0 117      15.750  57.040  71.148  1.00  0.00           C
ATOM   7591 6C21 POPE0 117      17.210  56.770  71.559  1.00  0.00           C
ATOM   7594 7C21 POPE0 117      17.460  56.960  73.058  1.00  0.00           C
ATOM   7597 8C21 POPE0 117      18.720  56.230  73.549  1.00  0.00           C
ATOM   7601  C33 POPE0 117      16.900  64.250  61.989  1.00  0.00           C
ATOM   7604  C34 POPE0 117      17.630  63.630  63.179  1.00  0.00           C
ATOM   7607  C35 POPE0 117      18.380  64.600  64.099  1.00  0.00           C
ATOM   7610  C36 POPE0 117      19.050  63.800  65.218  1.00  0.00           C
ATOM   7613  C37 POPE0 117      19.910  64.580  66.209  1.00  0.00           C
ATOM   7616  C38 POPE0 117      20.410  63.640  67.319  1.00  0.00           C
ATOM   7619  C39 POPE0 117      21.580  64.180  68.149  1.00  0.00           C
ATOM   7622 0C31 POPE0 117      21.290  65.500  68.868  1.00  0.00           C
ATOM   7625 1C31 POPE0 117      22.450  65.910  69.789  1.00  0.00           C
ATOM   7628 2C31 POPE0 117      22.280  67.309  70.389  1.00  0.00           C
ATOM   7631 3C31 POPE0 117      22.599  68.439  69.399  1.00  0.00           C
ATOM   7634 4C31 POPE0 117      22.320  69.830  69.968  1.00  0.00           C
ATOM   7637 5C31 POPE0 117      22.809  70.950  69.038  1.00  0.00           C
ATOM   7640 6C31 POPE0 117      22.510  72.360  69.549  1.00  0.00           C
ATOM   7644  NH3 POPE1 118      95.330  61.680  57.039  1.00  0.00           N
ATOM   7648  C12 POPE1 118      95.970  61.200  55.769  1.00  0.00           C
ATOM   7651  C11 POPE1 118      97.250  62.000  55.519  1.00  0.00           C
ATOM   7654  P   POPE1 118      99.390  62.830  56.649  1.00  0.00           P
ATOM   7655  O13 POPE1 118      99.959  62.900  55.309  1.00  0.00           O
ATOM   7656  O14 POPE1 118      98.949  64.100  57.269  1.00  0.00           O
ATOM   7657  O11 POPE1 118     100.400  62.070  57.609  1.00  0.00           O
ATOM   7658  O12 POPE1 118      98.129  61.870  56.649  1.00  0.00           O
ATOM   7659  C1  POPE1 118     100.089  61.700  58.949  1.00  0.00           C
ATOM   7662  C2  POPE1 118     100.939  62.510  59.949  1.00  0.00           C
ATOM   7664  O21 POPE1 118     100.470  62.190  61.269  1.00  0.00           O
ATOM   7665  C21 POPE1 118     101.250  61.370  61.959  1.00  0.00           C
ATOM   7666  O22 POPE1 118     102.340  60.970  61.619  1.00  0.00           O
ATOM   7667  C22 POPE1 118     100.520  61.040  63.269  1.00  0.00           C
ATOM   7670  C3  POPE1 118     100.799  64.040  59.719  1.00  0.00           C
ATOM   7673  O31 POPE1 118     101.790  64.860  60.369  1.00  0.00           O
ATOM   7674  C31 POPE1 118     101.460  65.799  61.259  1.00  0.00           C
ATOM   7675  O32 POPE1 118     102.070  66.840  61.409  1.00  0.00           O
ATOM   7676  C32 POPE1 118     100.310  65.370  62.169  1.00  0.00           C
ATOM   7679  C23 POPE1 118     101.469  60.680  64.439  1.00  0.00           C
ATOM   7682  C24 POPE1 118     102.120  61.910  65.099  1.00  0.00           C
ATOM   7685  C25 POPE1 118     102.869  61.540  66.389  1.00  0.00           C
ATOM   7688  C26 POPE1 118     103.090  62.740  67.319  1.00  0.00           C
ATOM   7691  C27 POPE1 118     103.709  62.340  68.679  1.00  0.00           C
ATOM   7694  C28 POPE1 118     103.979  63.530  69.619  1.00  0.00           C
ATOM   7697  C29 POPE1 118     102.729  64.210  70.139  1.00  0.00           C
ATOM   7699 0C21 POPE1 118     102.419  64.450  71.429  1.00  0.00           C
ATOM   7701 1C21 POPE1 118     103.250  64.040  72.618  1.00  0.00           C
ATOM   7704 2C21 POPE1 118     102.480  64.060  73.949  1.00  0.00           C
ATOM   7707 3C21 POPE1 118     102.100  65.470  74.439  1.00  0.00           C
ATOM   7710 4C21 POPE1 118     101.280  65.410  75.739  1.00  0.00           C
ATOM   7713 5C21 POPE1 118     100.549  66.720  76.058  1.00  0.00           C
ATOM   7716 6C21 POPE1 118      99.650  66.580  77.299  1.00  0.00           C
ATOM   7719 7C21 POPE1 118      98.689  67.760  77.469  1.00  0.00           C
ATOM   7722 8C21 POPE1 118      97.820  67.620  78.719  1.00  0.00           C
ATOM   7726  C33 POPE1 118     100.419  66.059  63.539  1.00  0.00           C
ATOM   7729  C34 POPE1 118      99.489  65.460  64.599  1.00  0.00           C
ATOM   7732  C35 POPE1 118      99.720  66.210  65.919  1.00  0.00           C
ATOM   7735  C36 POPE1 118      98.969  65.650  67.139  1.00  0.00           C
ATOM   7738  C37 POPE1 118      99.470  66.350  68.399  1.00  0.00           C
ATOM   7741  C38 POPE1 118      98.390  66.720  69.429  1.00  0.00           C
ATOM   7744  C39 POPE1 118      98.949  67.760  70.409  1.00  0.00           C
ATOM   7747 0C31 POPE1 118      97.890  68.390  71.309  1.00  0.00           C
ATOM   7750 1C31 POPE1 118      98.419  69.650  72.009  1.00  0.00           C
ATOM   7753 2C31 POPE1 118      99.369  69.350  73.169  1.00  0.00           C
ATOM   7756 3C31 POPE1 118      99.910  70.640  73.789  1.00  0.00           C
ATOM   7759 4C31 POPE1 118     100.769  70.380  75.029  1.00  0.00           C
ATOM   7762 5C31 POPE1 118     101.329  71.670  75.619  1.00  0.00           C
ATOM   7765 6C31 POPE1 118     102.229  71.430  76.829  1.00  0.00           C
ATOM   7769  NH3 POPE2 119     115.949  63.820  94.659  1.00  0.00           N
ATOM   7773  C12 POPE2 119     116.320  62.370  94.639  1.00  0.00           C
ATOM   7776  C11 POPE2 119     115.929  61.660  95.949  1.00  0.00           C
ATOM   7779  P   POPE2 119     113.439  60.830  95.749  1.00  0.00           P
ATOM   7780  O13 POPE2 119     113.960  59.460  95.988  1.00  0.00           O
ATOM   7781  O14 POPE2 119     112.150  61.150  96.398  1.00  0.00           O
ATOM   7782  O11 POPE2 119     113.400  61.100  94.209  1.00  0.00           O
ATOM   7783  O12 POPE2 119     114.549  61.820  96.269  1.00  0.00           O
ATOM   7784  C1  POPE2 119     112.740  60.240  93.278  1.00  0.00           C
ATOM   7787  C2  POPE2 119     113.739  59.810  92.168  1.00  0.00           C
ATOM   7789  O21 POPE2 119     113.119  59.120  91.079  1.00  0.00           O
ATOM   7790  C21 POPE2 119     112.299  59.770  90.279  1.00  0.00           C
ATOM   7791  O22 POPE2 119     111.849  60.900  90.419  1.00  0.00           O
ATOM   7792  C22 POPE2 119     112.000  58.860  89.089  1.00  0.00           C
ATOM   7795  C3  POPE2 119     114.849  58.890  92.788  1.00  0.00           C
ATOM   7798  O31 POPE2 119     115.820  58.400  91.838  1.00  0.00           O
ATOM   7799  C31 POPE2 119     116.739  59.280  91.479  1.00  0.00           C
ATOM   7800  O32 POPE2 119     116.809  60.420  91.888  1.00  0.00           O
ATOM   7801  C32 POPE2 119     117.799  58.620  90.599  1.00  0.00           C
ATOM   7804  C23 POPE2 119     110.909  59.450  88.159  1.00  0.00           C
ATOM   7807  C24 POPE2 119     110.479  58.440  87.089  1.00  0.00           C
ATOM   7810  C25 POPE2 119     109.130  58.780  86.439  1.00  0.00           C
ATOM   7813  C26 POPE2 119     109.239  59.650  85.179  1.00  0.00           C
ATOM   7816  C27 POPE2 119     107.900  59.730  84.439  1.00  0.00           C
ATOM   7819  C28 POPE2 119     107.989  60.220  82.979  1.00  0.00           C
ATOM   7822  C29 POPE2 119     108.820  59.330  82.108  1.00  0.00           C
ATOM   7824 0C21 POPE2 119     108.390  58.260  81.409  1.00  0.00           C
ATOM   7826 1C21 POPE2 119     106.980  57.720  81.398  1.00  0.00           C
ATOM   7829 2C21 POPE2 119     106.150  58.240  80.199  1.00  0.00           C
ATOM   7832 3C21 POPE2 119     106.710  57.820  78.828  1.00  0.00           C
ATOM   7835 4C21 POPE2 119     105.780  58.200  77.659  1.00  0.00           C
ATOM   7838 5C21 POPE2 119     106.160  59.490  76.908  1.00  0.00           C
ATOM   7841 6C21 POPE2 119     106.150  60.770  77.758  1.00  0.00           C
ATOM   7844 7C21 POPE2 119     106.420  62.020  76.908  1.00  0.00           C
ATOM   7847 8C21 POPE2 119     106.530  63.310  77.718  1.00  0.00           C
ATOM   7851  C33 POPE2 119     118.510  59.630  89.659  1.00  0.00           C
ATOM   7854  C34 POPE2 119     119.510  58.950  88.709  1.00  0.00           C
ATOM   7857  C35 POPE2 119     120.760  58.400  89.398  1.00  0.00           C
ATOM   7860  C36 POPE2 119     121.659  57.640  88.409  1.00  0.00           C
ATOM   7863  C37 POPE2 119     122.939  57.100  89.049  1.00  0.00           C
ATOM   7866  C38 POPE2 119     123.899  56.500  88.008  1.00  0.00           C
ATOM   7869  C39 POPE2 119     124.600  57.590  87.199  1.00  0.00           C
ATOM   7872 0C31 POPE2 119     124.819  57.210  85.739  1.00  0.00           C
ATOM   7875 1C31 POPE2 119     125.559  58.340  85.019  1.00  0.00           C
ATOM   7878 2C31 POPE2 119     125.739  58.110  83.519  1.00  0.00           C
ATOM   7881 3C31 POPE2 119     127.039  57.380  83.178  1.00  0.00           C
ATOM   7884 4C31 POPE2 119     127.419  57.550  81.709  1.00  0.00           C
ATOM   7887 5C31 POPE2 119     128.889  57.210  81.439  1.00  0.00           C
ATOM   7890 6C31 POPE2 119     129.280  57.450  79.979  1.00  0.00           C
ATOM   7894  NH3 POPE3 120      91.199 108.160  96.549  1.00  0.00           N
ATOM   7898  C12 POPE3 120      91.449 109.629  96.328  1.00  0.00           C
ATOM   7901  C11 POPE3 120      92.869 110.070  96.659  1.00  0.00           C
ATOM   7904  P   POPE3 120      94.629 111.798  95.898  1.00  0.00           P
ATOM   7905  O13 POPE3 120      94.720 113.169  95.349  1.00  0.00           O
ATOM   7906  O14 POPE3 120      95.369 111.550  97.148  1.00  0.00           O
ATOM   7907  O11 POPE3 120      95.079 110.770  94.799  1.00  0.00           O
ATOM   7908  O12 POPE3 120      93.110 111.378  96.129  1.00  0.00           O
ATOM   7909  C1  POPE3 120      94.860 111.049  93.428  1.00  0.00           C
ATOM   7912  C2  POPE3 120      94.620 109.729  92.689  1.00  0.00           C
ATOM   7914  O21 POPE3 120      94.360 110.040  91.309  1.00  0.00           O
ATOM   7915  C21 POPE3 120      94.959 109.240  90.448  1.00  0.00           C
ATOM   7916  O22 POPE3 120      95.830 108.430  90.678  1.00  0.00           O
ATOM   7917  C22 POPE3 120      94.440 109.559  89.049  1.00  0.00           C
ATOM   7920  C3  POPE3 120      93.439 108.920  93.269  1.00  0.00           C
ATOM   7923  O31 POPE3 120      93.119 107.830  92.388  1.00  0.00           O
ATOM   7924  C31 POPE3 120      92.250 106.959  92.868  1.00  0.00           C
ATOM   7925  O32 POPE3 120      91.700 107.020  93.959  1.00  0.00           O
ATOM   7926  C32 POPE3 120      92.000 105.900  91.809  1.00  0.00           C
ATOM   7929  C23 POPE3 120      94.470 108.329  88.119  1.00  0.00           C
ATOM   7932  C24 POPE3 120      93.660 108.570  86.838  1.00  0.00           C
ATOM   7935  C25 POPE3 120      94.449 109.210  85.689  1.00  0.00           C
ATOM   7938  C26 POPE3 120      95.260 108.200  84.857  1.00  0.00           C
ATOM   7941  C27 POPE3 120      94.430 107.339  83.878  1.00  0.00           C
ATOM   7944  C28 POPE3 120      95.289 106.250  83.178  1.00  0.00           C
ATOM   7947  C29 POPE3 120      94.549 105.440  82.129  1.00  0.00           C
ATOM   7949 0C21 POPE3 120      94.580 104.100  81.958  1.00  0.00           C
ATOM   7951 1C21 POPE3 120      95.330 103.069  82.758  1.00  0.00           C
ATOM   7954 2C21 POPE3 120      96.410 102.290  81.968  1.00  0.00           C
ATOM   7957 3C21 POPE3 120      95.850 101.270  80.967  1.00  0.00           C
ATOM   7960 4C21 POPE3 120      96.940 100.370  80.349  1.00  0.00           C
ATOM   7963 5C21 POPE3 120      97.229 100.680  78.868  1.00  0.00           C
ATOM   7966 6C21 POPE3 120      96.110 100.170  77.948  1.00  0.00           C
ATOM   7969 7C21 POPE3 120      96.259 100.639  76.488  1.00  0.00           C
ATOM   7972 8C21 POPE3 120      95.109 100.200  75.588  1.00  0.00           C
ATOM   7976  C33 POPE3 120      90.570 106.019  91.247  1.00  0.00           C
ATOM   7979  C34 POPE3 120      90.359 105.160  90.009  1.00  0.00           C
ATOM   7982  C35 POPE3 120      91.030 105.740  88.747  1.00  0.00           C
ATOM   7985  C36 POPE3 120      91.030 104.740  87.589  1.00  0.00           C
ATOM   7988  C37 POPE3 120      91.609 105.340  86.318  1.00  0.00           C
ATOM   7991  C38 POPE3 120      91.849 104.298  85.218  1.00  0.00           C
ATOM   7994  C39 POPE3 120      90.549 103.969  84.468  1.00  0.00           C
ATOM   7997 0C31 POPE3 120      90.780 103.069  83.239  1.00  0.00           C
ATOM   8000 1C31 POPE3 120      89.710 103.329  82.178  1.00  0.00           C
ATOM   8003 2C31 POPE3 120      89.729 102.339  81.009  1.00  0.00           C
ATOM   8006 3C31 POPE3 120      91.020 102.329  80.179  1.00  0.00           C
ATOM   8009 4C31 POPE3 120      91.309 103.680  79.489  1.00  0.00           C
ATOM   8012 5C31 POPE3 120      92.210 103.540  78.269  1.00  0.00           C
ATOM   8015 6C31 POPE3 120      92.360 104.839  77.489  1.00  0.00           C
ATOM   8019  NH3 POPE4 121      40.990  87.680  95.858  1.00  0.00           N
ATOM   8023  C12 POPE4 121      39.879  86.950  95.137  1.00  0.00           C
ATOM   8026  C11 POPE4 121      40.290  85.529  94.699  1.00  0.00           C
ATOM   8029  P   POPE4 121      42.190  84.179  93.558  1.00  0.00           P
ATOM   8030  O13 POPE4 121      43.350  84.389  92.679  1.00  0.00           O
ATOM   8031  O14 POPE4 121      42.500  83.410  94.799  1.00  0.00           O
ATOM   8032  O11 POPE4 121      41.080  83.370  92.779  1.00  0.00           O
ATOM   8033  O12 POPE4 121      41.500  85.548  93.949  1.00  0.00           O
ATOM   8034  C1  POPE4 121      40.909  83.640  91.378  1.00  0.00           C
ATOM   8037  C2  POPE4 121      39.460  83.270  90.949  1.00  0.00           C
ATOM   8039  O21 POPE4 121      39.349  82.460  89.759  1.00  0.00           O
ATOM   8040  C21 POPE4 121      39.890  81.249  89.839  1.00  0.00           C
ATOM   8041  O22 POPE4 121      40.570  80.840  90.759  1.00  0.00           O
ATOM   8042  C22 POPE4 121      39.340  80.360  88.709  1.00  0.00           C
ATOM   8045  C3  POPE4 121      38.590  84.540  90.778  1.00  0.00           C
ATOM   8048  O31 POPE4 121      37.210  84.179  90.629  1.00  0.00           O
ATOM   8049  C31 POPE4 121      36.800  83.870  89.388  1.00  0.00           C
ATOM   8050  O32 POPE4 121      36.280  82.789  89.118  1.00  0.00           O
ATOM   8051  C32 POPE4 121      36.870  85.060  88.418  1.00  0.00           C
ATOM   8054  C23 POPE4 121      40.360  79.960  87.609  1.00  0.00           C
ATOM   8057  C24 POPE4 121      40.309  80.850  86.359  1.00  0.00           C
ATOM   8060  C25 POPE4 121      41.060  80.220  85.179  1.00  0.00           C
ATOM   8063  C26 POPE4 121      41.090  81.089  83.909  1.00  0.00           C
ATOM   8066  C27 POPE4 121      42.190  80.630  82.928  1.00  0.00           C
ATOM   8069  C28 POPE4 121      42.000  81.189  81.508  1.00  0.00           C
ATOM   8072  C29 POPE4 121      43.000  80.659  80.518  1.00  0.00           C
ATOM   8074 0C21 POPE4 121      42.880  79.510  79.829  1.00  0.00           C
ATOM   8076 1C21 POPE4 121      41.750  78.520  79.938  1.00  0.00           C
ATOM   8079 2C21 POPE4 121      40.669  78.730  78.849  1.00  0.00           C
ATOM   8082 3C21 POPE4 121      39.620  77.610  78.859  1.00  0.00           C
ATOM   8085 4C21 POPE4 121      38.590  77.760  77.738  1.00  0.00           C
ATOM   8088 5C21 POPE4 121      37.730  76.500  77.578  1.00  0.00           C
ATOM   8091 6C21 POPE4 121      36.849  76.550  76.318  1.00  0.00           C
ATOM   8094 7C21 POPE4 121      36.050  75.260  76.089  1.00  0.00           C
ATOM   8097 8C21 POPE4 121      35.259  75.290  74.788  1.00  0.00           C
ATOM   8101  C33 POPE4 121      37.710  84.850  87.129  1.00  0.00           C
ATOM   8104  C34 POPE4 121      37.530  86.030  86.149  1.00  0.00           C
ATOM   8107  C35 POPE4 121      37.849  85.709  84.678  1.00  0.00           C
ATOM   8110  C36 POPE4 121      37.370  86.810  83.729  1.00  0.00           C
ATOM   8113  C37 POPE4 121      37.320  86.359  82.259  1.00  0.00           C
ATOM   8116  C38 POPE4 121      36.719  87.400  81.299  1.00  0.00           C
ATOM   8119  C39 POPE4 121      35.250  87.719  81.608  1.00  0.00           C
ATOM   8122 0C31 POPE4 121      34.570  88.490  80.468  1.00  0.00           C
ATOM   8125 1C31 POPE4 121      33.050  88.630  80.689  1.00  0.00           C
ATOM   8128 2C31 POPE4 121      32.330  89.330  79.519  1.00  0.00           C
ATOM   8131 3C31 POPE4 121      32.490  88.610  78.179  1.00  0.00           C
ATOM   8134 4C31 POPE4 121      31.770  89.330  77.028  1.00  0.00           C
ATOM   8137 5C31 POPE4 121      31.919  88.600  75.689  1.00  0.00           C
ATOM   8140 6C31 POPE4 121      31.880  89.540  74.478  1.00  0.00           C
ATOM   8144  NH3 POPE5 122      29.110  61.410  96.079  1.00  0.00           N
ATOM   8148  C12 POPE5 122      29.790  62.620  95.489  1.00  0.00           C
ATOM   8151  C11 POPE5 122      30.880  63.160  96.439  1.00  0.00           C
ATOM   8154  P   POPE5 122      30.510  65.740  96.678  1.00  0.00           P
ATOM   8155  O13 POPE5 122      31.340  66.300  97.758  1.00  0.00           O
ATOM   8156  O14 POPE5 122      29.150  65.260  97.009  1.00  0.00           O
ATOM   8157  O11 POPE5 122      30.450  66.770  95.459  1.00  0.00           O
ATOM   8158  O12 POPE5 122      31.270  64.480  96.058  1.00  0.00           O
ATOM   8159  C1  POPE5 122      31.390  66.640  94.379  1.00  0.00           C
ATOM   8162  C2  POPE5 122      30.910  65.570  93.358  1.00  0.00           C
ATOM   8164  O21 POPE5 122      31.580  65.660  92.089  1.00  0.00           O
ATOM   8165  C21 POPE5 122      32.860  65.370  92.077  1.00  0.00           C
ATOM   8166  O22 POPE5 122      33.570  65.200  93.059  1.00  0.00           O
ATOM   8167  C22 POPE5 122      33.320  65.180  90.638  1.00  0.00           C
ATOM   8170  C3  POPE5 122      29.380  65.710  93.119  1.00  0.00           C
ATOM   8173  O31 POPE5 122      28.970  64.990  91.928  1.00  0.00           O
ATOM   8174  C31 POPE5 122      28.890  65.740  90.839  1.00  0.00           C
ATOM   8175  O32 POPE5 122      29.100  66.940  90.769  1.00  0.00           O
ATOM   8176  C32 POPE5 122      28.620  64.850  89.648  1.00  0.00           C
ATOM   8179  C23 POPE5 122      34.730  65.740  90.438  1.00  0.00           C
ATOM   8182  C24 POPE5 122      35.160  65.700  88.968  1.00  0.00           C
ATOM   8185  C25 POPE5 122      36.439  66.510  88.747  1.00  0.00           C
ATOM   8188  C26 POPE5 122      37.040  66.210  87.379  1.00  0.00           C
ATOM   8191  C27 POPE5 122      38.290  67.040  87.089  1.00  0.00           C
ATOM   8194  C28 POPE5 122      39.059  66.550  85.848  1.00  0.00           C
ATOM   8197  C29 POPE5 122      38.189  66.470  84.619  1.00  0.00           C
ATOM   8199 0C21 POPE5 122      37.720  67.520  83.918  1.00  0.00           C
ATOM   8201 1C21 POPE5 122      38.039  68.970  84.159  1.00  0.00           C
ATOM   8204 2C21 POPE5 122      38.829  69.540  82.968  1.00  0.00           C
ATOM   8207 3C21 POPE5 122      40.070  68.710  82.599  1.00  0.00           C
ATOM   8210 4C21 POPE5 122      40.829  69.270  81.398  1.00  0.00           C
ATOM   8213 5C21 POPE5 122      41.820  68.270  80.809  1.00  0.00           C
ATOM   8216 6C21 POPE5 122      41.150  67.020  80.209  1.00  0.00           C
ATOM   8219 7C21 POPE5 122      42.070  66.300  79.229  1.00  0.00           C
ATOM   8222 8C21 POPE5 122      41.440  65.070  78.579  1.00  0.00           C
ATOM   8226  C33 POPE5 122      27.910  65.630  88.538  1.00  0.00           C
ATOM   8229  C34 POPE5 122      27.890  64.820  87.248  1.00  0.00           C
ATOM   8232  C35 POPE5 122      27.450  65.640  86.049  1.00  0.00           C
ATOM   8235  C36 POPE5 122      25.950  65.939  86.079  1.00  0.00           C
ATOM   8238  C37 POPE5 122      25.530  66.820  84.899  1.00  0.00           C
ATOM   8241  C38 POPE5 122      24.019  66.980  84.808  1.00  0.00           C
ATOM   8244  C39 POPE5 122      23.310  65.780  84.159  1.00  0.00           C
ATOM   8247 0C31 POPE5 122      21.800  65.890  84.369  1.00  0.00           C
ATOM   8250 1C31 POPE5 122      20.980  65.070  83.389  1.00  0.00           C
ATOM   8253 2C31 POPE5 122      19.490  65.070  83.747  1.00  0.00           C
ATOM   8256 3C31 POPE5 122      18.790  66.440  83.699  1.00  0.00           C
ATOM   8259 4C31 POPE5 122      18.730  67.049  82.288  1.00  0.00           C
ATOM   8262 5C31 POPE5 122      17.860  68.320  82.248  1.00  0.00           C
ATOM   8265 6C31 POPE5 122      17.730  68.940  80.858  1.00  0.00           C
ATOM   8269  NH3 POPE6 123     101.030  22.770  55.078  1.00  0.00           N
ATOM   8273  C12 POPE6 123     102.299  22.060  54.639  1.00  0.00           C
ATOM   8276  C11 POPE6 123     103.590  22.810  55.029  1.00  0.00           C
ATOM   8279  P   POPE6 123     106.150  22.300  55.139  1.00  0.00           P
ATOM   8280  O13 POPE6 123     107.179  21.510  54.419  1.00  0.00           O
ATOM   8281  O14 POPE6 123     106.499  23.700  55.439  1.00  0.00           O
ATOM   8282  O11 POPE6 123     105.860  21.510  56.468  1.00  0.00           O
ATOM   8283  O12 POPE6 123     104.740  22.180  54.409  1.00  0.00           O
ATOM   8284  C1  POPE6 123     105.640  20.090  56.369  1.00  0.00           C
ATOM   8287  C2  POPE6 123     104.640  19.620  57.449  1.00  0.00           C
ATOM   8289  O21 POPE6 123     105.040  20.000  58.769  1.00  0.00           O
ATOM   8290  C21 POPE6 123     106.130  19.470  59.259  1.00  0.00           C
ATOM   8291  O22 POPE6 123     106.940  18.780  58.659  1.00  0.00           O
ATOM   8292  C22 POPE6 123     106.160  19.780  60.749  1.00  0.00           C
ATOM   8295  C3  POPE6 123     104.280  18.110  57.349  1.00  0.00           C
ATOM   8298  O31 POPE6 123     103.020  17.890  58.019  1.00  0.00           O
ATOM   8299  C31 POPE6 123     102.070  17.270  57.349  1.00  0.00           C
ATOM   8300  O32 POPE6 123     102.189  16.710  56.269  1.00  0.00           O
ATOM   8301  C32 POPE6 123     100.769  17.400  58.128  1.00  0.00           C
ATOM   8304  C23 POPE6 123     106.869  18.660  61.529  1.00  0.00           C
ATOM   8307  C24 POPE6 123     107.039  18.960  63.019  1.00  0.00           C
ATOM   8310  C25 POPE6 123     106.040  18.200  63.898  1.00  0.00           C
ATOM   8313  C26 POPE6 123     106.329  18.450  65.379  1.00  0.00           C
ATOM   8316  C27 POPE6 123     105.359  17.720  66.309  1.00  0.00           C
ATOM   8319  C28 POPE6 123     105.629  18.110  67.769  1.00  0.00           C
ATOM   8322  C29 POPE6 123     104.589  17.610  68.739  1.00  0.00           C
ATOM   8324 0C21 POPE6 123     104.790  17.440  70.049  1.00  0.00           C
ATOM   8326 1C21 POPE6 123     106.079  17.700  70.799  1.00  0.00           C
ATOM   8329 2C21 POPE6 123     106.599  16.410  71.459  1.00  0.00           C
ATOM   8332 3C21 POPE6 123     105.909  16.110  72.799  1.00  0.00           C
ATOM   8335 4C21 POPE6 123     106.030  14.640  73.229  1.00  0.00           C
ATOM   8338 5C21 POPE6 123     107.469  14.120  73.349  1.00  0.00           C
ATOM   8341 6C21 POPE6 123     107.520  12.670  73.839  1.00  0.00           C
ATOM   8344 7C21 POPE6 123     108.949  12.160  74.049  1.00  0.00           C
ATOM   8347 8C21 POPE6 123     109.010  10.680  74.429  1.00  0.00           C
ATOM   8351  C33 POPE6 123     100.190  16.020  58.499  1.00  0.00           C
ATOM   8354  C34 POPE6 123      98.829  16.170  59.178  1.00  0.00           C
ATOM   8357  C35 POPE6 123      98.910  16.660  60.628  1.00  0.00           C
ATOM   8360  C36 POPE6 123      97.520  16.590  61.269  1.00  0.00           C
ATOM   8363  C37 POPE6 123      97.500  16.900  62.769  1.00  0.00           C
ATOM   8366  C38 POPE6 123      96.049  16.900  63.259  1.00  0.00           C
ATOM   8369  C39 POPE6 123      95.890  17.290  64.729  1.00  0.00           C
ATOM   8372 0C31 POPE6 123      95.879  16.080  65.669  1.00  0.00           C
ATOM   8375 1C31 POPE6 123      95.409  16.480  67.077  1.00  0.00           C
ATOM   8378 2C31 POPE6 123      95.170  15.300  68.029  1.00  0.00           C
ATOM   8381 3C31 POPE6 123      96.420  14.440  68.259  1.00  0.00           C
ATOM   8384 4C31 POPE6 123      96.219  13.440  69.409  1.00  0.00           C
ATOM   8387 5C31 POPE6 123      97.500  12.670  69.749  1.00  0.00           C
ATOM   8390 6C31 POPE6 123      97.340  11.730  70.939  1.00  0.00           C
ATOM   8394  NH3 POPE7 124      45.990   7.530  96.009  1.00  0.00           N
ATOM   8398  C12 POPE7 124      47.380   7.239  95.508  1.00  0.00           C
ATOM   8401  C11 POPE7 124      48.170   6.380  96.529  1.00  0.00           C
ATOM   8404  P   POPE7 124      50.470   5.080  96.129  1.00  0.00           P
ATOM   8405  O13 POPE7 124      51.640   5.119  97.028  1.00  0.00           O
ATOM   8406  O14 POPE7 124      49.610   3.900  96.398  1.00  0.00           O
ATOM   8407  O11 POPE7 124      50.930   5.180  94.639  1.00  0.00           O
ATOM   8408  O12 POPE7 124      49.589   6.389  96.328  1.00  0.00           O
ATOM   8409  C1  POPE7 124      50.140   5.729  93.579  1.00  0.00           C
ATOM   8412  C2  POPE7 124      49.449   4.619  92.739  1.00  0.00           C
ATOM   8414  O21 POPE7 124      50.379   4.149  91.748  1.00  0.00           O
ATOM   8415  C21 POPE7 124      50.259   4.409  90.468  1.00  0.00           C
ATOM   8416  O22 POPE7 124      49.570   5.259  89.939  1.00  0.00           O
ATOM   8417  C22 POPE7 124      51.250   3.520  89.717  1.00  0.00           C
ATOM   8420  C3  POPE7 124      48.000   4.990  92.279  1.00  0.00           C
ATOM   8423  O31 POPE7 124      47.410   3.930  91.508  1.00  0.00           O
ATOM   8424  C31 POPE7 124      46.190   4.190  91.029  1.00  0.00           C
ATOM   8425  O32 POPE7 124      45.460   5.100  91.387  1.00  0.00           O
ATOM   8426  C32 POPE7 124      45.930   3.200  89.899  1.00  0.00           C
ATOM   8429  C23 POPE7 124      50.890   3.250  88.239  1.00  0.00           C
ATOM   8432  C24 POPE7 124      51.860   2.201  87.668  1.00  0.00           C
ATOM   8435  C25 POPE7 124      51.640   1.801  86.209  1.00  0.00           C
ATOM   8438  C26 POPE7 124      52.320   2.730  85.199  1.00  0.00           C
ATOM   8441  C27 POPE7 124      52.759   1.971  83.929  1.00  0.00           C
ATOM   8444  C28 POPE7 124      53.329   2.881  82.828  1.00  0.00           C
ATOM   8447  C29 POPE7 124      52.229   3.679  82.178  1.00  0.00           C
ATOM   8449 0C21 POPE7 124      51.720   3.480  80.949  1.00  0.00           C
ATOM   8451 1C21 POPE7 124      52.200   2.461  79.938  1.00  0.00           C
ATOM   8454 2C21 POPE7 124      51.949   2.961  78.509  1.00  0.00           C
ATOM   8457 3C21 POPE7 124      52.660   2.131  77.438  1.00  0.00           C
ATOM   8460 4C21 POPE7 124      52.159   2.441  76.019  1.00  0.00           C
ATOM   8463 5C21 POPE7 124      52.140   3.930  75.629  1.00  0.00           C
ATOM   8466 6C21 POPE7 124      51.360   4.160  74.329  1.00  0.00           C
ATOM   8469 7C21 POPE7 124      51.230   5.639  73.949  1.00  0.00           C
ATOM   8472 8C21 POPE7 124      50.449   5.860  72.648  1.00  0.00           C
ATOM   8476  C33 POPE7 124      44.610   3.440  89.148  1.00  0.00           C
ATOM   8479  C34 POPE7 124      44.599   2.730  87.788  1.00  0.00           C
ATOM   8482  C35 POPE7 124      44.970   1.241  87.868  1.00  0.00           C
ATOM   8485  C36 POPE7 124      44.550   0.470  86.618  1.00  0.00           C
ATOM   8488  C37 POPE7 124      45.210  -0.909  86.529  1.00  0.00           C
ATOM   8491  C38 POPE7 124      44.810  -1.709  85.279  1.00  0.00           C
ATOM   8494  C39 POPE7 124      45.189  -1.009  83.968  1.00  0.00           C
ATOM   8497 0C31 POPE7 124      44.870  -1.859  82.729  1.00  0.00           C
ATOM   8500 1C31 POPE7 124      45.400  -1.209  81.439  1.00  0.00           C
ATOM   8503 2C31 POPE7 124      44.929  -1.910  80.159  1.00  0.00           C
ATOM   8506 3C31 POPE7 124      45.290  -3.400  80.068  1.00  0.00           C
ATOM   8509 4C31 POPE7 124      44.729  -4.029  78.789  1.00  0.00           C
ATOM   8512 5C31 POPE7 124      45.140  -5.500  78.618  1.00  0.00           C
ATOM   8515 6C31 POPE7 124      44.620  -6.129  77.329  1.00  0.00           C
ATOM   8519  NH3 POPE8 125      29.610 122.950  50.779  1.00  0.00           N
ATOM   8523  C12 POPE8 125      30.320 122.250  49.639  1.00  0.00           C
ATOM   8526  C11 POPE8 125      31.680 121.730  50.148  1.00  0.00           C
ATOM   8529  P   POPE8 125      33.780 122.220  48.648  1.00  0.00           P
ATOM   8530  O13 POPE8 125      34.760 121.299  48.009  1.00  0.00           O
ATOM   8531  O14 POPE8 125      33.290 123.370  47.859  1.00  0.00           O
ATOM   8532  O11 POPE8 125      34.430 122.760  49.989  1.00  0.00           O
ATOM   8533  O12 POPE8 125      32.560 121.340  49.099  1.00  0.00           O
ATOM   8534  C1  POPE8 125      35.060 121.930  50.959  1.00  0.00           C
ATOM   8537  C2  POPE8 125      34.349 122.079  52.339  1.00  0.00           C
ATOM   8539  O21 POPE8 125      35.099 122.870  53.269  1.00  0.00           O
ATOM   8540  C21 POPE8 125      36.120 122.299  53.889  1.00  0.00           C
ATOM   8541  O22 POPE8 125      36.710 121.310  53.529  1.00  0.00           O
ATOM   8542  C22 POPE8 125      36.470 123.139  55.119  1.00  0.00           C
ATOM   8545  C3  POPE8 125      33.880 120.688  52.879  1.00  0.00           C
ATOM   8548  O31 POPE8 125      33.180 120.720  54.139  1.00  0.00           O
ATOM   8549  C31 POPE8 125      31.900 121.070  54.059  1.00  0.00           C
ATOM   8550  O32 POPE8 125      31.410 121.770  53.179  1.00  0.00           O
ATOM   8551  C32 POPE8 125      31.140 120.450  55.218  1.00  0.00           C
ATOM   8554  C23 POPE8 125      37.899 123.719  55.049  1.00  0.00           C
ATOM   8557  C24 POPE8 125      38.960 122.710  55.498  1.00  0.00           C
ATOM   8560  C25 POPE8 125      39.540 123.010  56.889  1.00  0.00           C
ATOM   8563  C26 POPE8 125      38.520 122.889  58.019  1.00  0.00           C
ATOM   8566  C27 POPE8 125      39.120 123.290  59.378  1.00  0.00           C
ATOM   8569  C28 POPE8 125      38.120 123.220  60.539  1.00  0.00           C
ATOM   8572  C29 POPE8 125      37.680 121.810  60.828  1.00  0.00           C
ATOM   8574 0C21 POPE8 125      38.320 120.949  61.649  1.00  0.00           C
ATOM   8576 1C21 POPE8 125      39.590 121.259  62.398  1.00  0.00           C
ATOM   8579 2C21 POPE8 125      39.349 121.690  63.849  1.00  0.00           C
ATOM   8582 3C21 POPE8 125      39.099 120.520  64.809  1.00  0.00           C
ATOM   8585 4C21 POPE8 125      38.680 120.990  66.209  1.00  0.00           C
ATOM   8588 5C21 POPE8 125      37.180 121.329  66.279  1.00  0.00           C
ATOM   8591 6C21 POPE8 125      36.890 122.620  67.059  1.00  0.00           C
ATOM   8594 7C21 POPE8 125      35.410 122.999  67.029  1.00  0.00           C
ATOM   8597 8C21 POPE8 125      35.120 124.330  67.729  1.00  0.00           C
ATOM   8601  C33 POPE8 125      31.210 118.899  55.238  1.00  0.00           C
ATOM   8604  C34 POPE8 125      32.340 118.320  56.109  1.00  0.00           C
ATOM   8607  C35 POPE8 125      32.060 118.350  57.619  1.00  0.00           C
ATOM   8610  C36 POPE8 125      30.920 117.420  58.039  1.00  0.00           C
ATOM   8613  C37 POPE8 125      30.500 117.609  59.499  1.00  0.00           C
ATOM   8616  C38 POPE8 125      29.280 116.730  59.839  1.00  0.00           C
ATOM   8619  C39 POPE8 125      28.599 117.079  61.159  1.00  0.00           C
ATOM   8622 0C31 POPE8 125      29.330 116.499  62.389  1.00  0.00           C
ATOM   8625 1C31 POPE8 125      28.420 116.490  63.619  1.00  0.00           C
ATOM   8628 2C31 POPE8 125      29.120 115.970  64.879  1.00  0.00           C
ATOM   8631 3C31 POPE8 125      29.970 117.030  65.569  1.00  0.00           C
ATOM   8634 4C31 POPE8 125      30.450 116.600  66.959  1.00  0.00           C
ATOM   8637 5C31 POPE8 125      30.980 117.789  67.769  1.00  0.00           C
ATOM   8640 6C31 POPE8 125      31.550 117.390  69.129  1.00  0.00           C
ATOM   8644  NH3 POPE9 126      87.629  12.310  94.049  1.00  0.00           N
ATOM   8648  C12 POPE9 126      86.539  11.280  94.078  1.00  0.00           C
ATOM   8651  C11 POPE9 126      85.430  11.760  95.009  1.00  0.00           C
ATOM   8654  P   POPE9 126      83.429  13.360  94.598  1.00  0.00           P
ATOM   8655  O13 POPE9 126      83.180  14.690  93.989  1.00  0.00           O
ATOM   8656  O14 POPE9 126      82.900  13.070  95.949  1.00  0.00           O
ATOM   8657  O11 POPE9 126      82.919  12.240  93.629  1.00  0.00           O
ATOM   8658  O12 POPE9 126      84.969  13.060  94.598  1.00  0.00           O
ATOM   8659  C1  POPE9 126      82.070  12.520  92.509  1.00  0.00           C
ATOM   8662  C2  POPE9 126      82.869  12.880  91.229  1.00  0.00           C
ATOM   8664  O21 POPE9 126      82.100  12.480  90.078  1.00  0.00           O
ATOM   8665  C21 POPE9 126      82.319  13.180  88.979  1.00  0.00           C
ATOM   8666  O22 POPE9 126      83.040  14.160  88.887  1.00  0.00           O
ATOM   8667  C22 POPE9 126      81.640  12.500  87.788  1.00  0.00           C
ATOM   8670  C3  POPE9 126      84.239  12.120  91.278  1.00  0.00           C
ATOM   8673  O31 POPE9 126      84.849  11.960  89.997  1.00  0.00           O
ATOM   8674  C31 POPE9 126      86.099  12.390  89.848  1.00  0.00           C
ATOM   8675  O32 POPE9 126      86.729  13.030  90.669  1.00  0.00           O
ATOM   8676  C32 POPE9 126      86.609  11.920  88.479  1.00  0.00           C
ATOM   8679  C23 POPE9 126      80.839  13.510  86.928  1.00  0.00           C
ATOM   8682  C24 POPE9 126      80.939  13.260  85.419  1.00  0.00           C
ATOM   8685  C25 POPE9 126      82.329  13.610  84.848  1.00  0.00           C
ATOM   8688  C26 POPE9 126      82.270  14.000  83.369  1.00  0.00           C
ATOM   8691  C27 POPE9 126      83.609  14.500  82.808  1.00  0.00           C
ATOM   8694  C28 POPE9 126      83.469  15.370  81.538  1.00  0.00           C
ATOM   8697  C29 POPE9 126      82.979  14.580  80.358  1.00  0.00           C
ATOM   8699 0C21 POPE9 126      83.329  14.740  79.058  1.00  0.00           C
ATOM   8701 1C21 POPE9 126      84.280  15.760  78.479  1.00  0.00           C
ATOM   8704 2C21 POPE9 126      85.590  15.120  77.979  1.00  0.00           C
ATOM   8707 3C21 POPE9 126      85.439  14.110  76.818  1.00  0.00           C
ATOM   8710 4C21 POPE9 126      85.430  14.730  75.419  1.00  0.00           C
ATOM   8713 5C21 POPE9 126      86.829  15.160  74.949  1.00  0.00           C
ATOM   8716 6C21 POPE9 126      86.869  15.550  73.469  1.00  0.00           C
ATOM   8719 7C21 POPE9 126      88.269  16.040  73.039  1.00  0.00           C
ATOM   8722 8C21 POPE9 126      88.360  16.430  71.559  1.00  0.00           C
ATOM   8726  C33 POPE9 126      85.509  11.870  87.379  1.00  0.00           C
ATOM   8729  C34 POPE9 126      85.949  11.190  86.069  1.00  0.00           C
ATOM   8732  C35 POPE9 126      87.189  11.800  85.389  1.00  0.00           C
ATOM   8735  C36 POPE9 126      86.949  13.110  84.639  1.00  0.00           C
ATOM   8738  C37 POPE9 126      88.289  13.750  84.258  1.00  0.00           C
ATOM   8741  C38 POPE9 126      88.180  15.040  83.449  1.00  0.00           C
ATOM   8744  C39 POPE9 126      88.309  14.840  81.928  1.00  0.00           C
ATOM   8747 0C31 POPE9 126      88.709  16.160  81.238  1.00  0.00           C
ATOM   8750 1C31 POPE9 126      88.920  16.020  79.729  1.00  0.00           C
ATOM   8753 2C31 POPE9 126      89.320  17.350  79.099  1.00  0.00           C
ATOM   8756 3C31 POPE9 126      89.510  17.300  77.578  1.00  0.00           C
ATOM   8759 4C31 POPE9 126      90.970  17.540  77.148  1.00  0.00           C
ATOM   8762 5C31 POPE9 126      91.150  17.630  75.629  1.00  0.00           C
ATOM   8765 6C31 POPE9 126      92.609  17.730  75.199  1.00  0.00           C
ATOM   8769  NH3 POPE  127      79.909 117.820  97.549  1.00  0.00           N
ATOM   8773  C12 POPE  127      79.390 118.770  96.499  1.00  0.00           C
ATOM   8776  C11 POPE  127      78.220 119.620  97.059  1.00  0.00           C
ATOM   8779  P   POPE  127      76.360 117.850  97.637  1.00  0.00           P
ATOM   8780  O13 POPE  127      75.509 118.439  98.699  1.00  0.00           O
ATOM   8781  O14 POPE  127      77.440 116.959  98.088  1.00  0.00           O
ATOM   8782  O11 POPE  127      75.430 117.059  96.639  1.00  0.00           O
ATOM   8783  O12 POPE  127      76.960 119.010  96.769  1.00  0.00           O
ATOM   8784  C1  POPE  127      74.410 117.780  95.939  1.00  0.00           C
ATOM   8787  C2  POPE  127      74.880 118.188  94.509  1.00  0.00           C
ATOM   8789  O21 POPE  127      73.820 118.750  93.709  1.00  0.00           O
ATOM   8790  C21 POPE  127      72.790 117.980  93.409  1.00  0.00           C
ATOM   8791  O22 POPE  127      72.510 116.900  93.898  1.00  0.00           O
ATOM   8792  C22 POPE  127      71.970 118.619  92.299  1.00  0.00           C
ATOM   8795  C3  POPE  127      75.649 117.059  93.759  1.00  0.00           C
ATOM   8798  O31 POPE  127      76.019 117.500  92.439  1.00  0.00           O
ATOM   8799  C31 POPE  127      76.970 116.779  91.859  1.00  0.00           C
ATOM   8800  O32 POPE  127      77.580 115.860  92.369  1.00  0.00           O
ATOM   8801  C32 POPE  127      77.180 117.260  90.428  1.00  0.00           C
ATOM   8804  C23 POPE  127      72.129 117.880  90.958  1.00  0.00           C
ATOM   8807  C24 POPE  127      71.669 118.780  89.808  1.00  0.00           C
ATOM   8810  C25 POPE  127      71.500 118.080  88.458  1.00  0.00           C
ATOM   8813  C26 POPE  127      71.270 119.100  87.348  1.00  0.00           C
ATOM   8816  C27 POPE  127      71.030 118.470  85.979  1.00  0.00           C
ATOM   8819  C28 POPE  127      71.049 119.559  84.899  1.00  0.00           C
ATOM   8822  C29 POPE  127      70.699 119.010  83.538  1.00  0.00           C
ATOM   8824 0C21 POPE  127      70.460 119.769  82.459  1.00  0.00           C
ATOM   8826 1C21 POPE  127      70.509 121.280  82.419  1.00  0.00           C
ATOM   8829 2C21 POPE  127      71.599 121.770  81.449  1.00  0.00           C
ATOM   8832 3C21 POPE  127      71.280 121.460  79.979  1.00  0.00           C
ATOM   8835 4C21 POPE  127      72.309 122.070  79.019  1.00  0.00           C
ATOM   8838 5C21 POPE  127      71.820 122.059  77.568  1.00  0.00           C
ATOM   8841 6C21 POPE  127      72.790 122.810  76.648  1.00  0.00           C
ATOM   8844 7C21 POPE  127      72.299 122.900  75.209  1.00  0.00           C
ATOM   8847 8C21 POPE  127      73.239 123.729  74.338  1.00  0.00           C
ATOM   8851  C33 POPE  127      76.110 116.720  89.449  1.00  0.00           C
ATOM   8854  C34 POPE  127      75.559 117.789  88.498  1.00  0.00           C
ATOM   8857  C35 POPE  127      76.368 117.980  87.208  1.00  0.00           C
ATOM   8860  C36 POPE  127      75.649 118.969  86.278  1.00  0.00           C
ATOM   8863  C37 POPE  127      76.070 118.878  84.799  1.00  0.00           C
ATOM   8866  C38 POPE  127      75.000 119.510  83.887  1.00  0.00           C
ATOM   8869  C39 POPE  127      75.400 119.570  82.409  1.00  0.00           C
ATOM   8872 0C31 POPE  127      75.949 120.949  81.989  1.00  0.00           C
ATOM   8875 1C31 POPE  127      76.180 121.049  80.479  1.00  0.00           C
ATOM   8878 2C31 POPE  127      76.180 122.490  79.959  1.00  0.00           C
ATOM   8881 3C31 POPE  127      76.099 122.560  78.429  1.00  0.00           C
ATOM   8884 4C31 POPE  127      77.409 122.199  77.709  1.00  0.00           C
ATOM   8887 5C31 POPE  127      77.210 122.090  76.188  1.00  0.00           C
ATOM   8890 6C31 POPE  127      78.479 121.710  75.428  1.00  0.00           C
ATOM   8894  NH3 POPE  128     123.059  63.830  55.349  1.00  0.00           N
ATOM   8898  C12 POPE  128     123.829  64.660  54.349  1.00  0.00           C
ATOM   8901  C11 POPE  128     125.190  65.110  54.919  1.00  0.00           C
ATOM   8904  P   POPE  128     125.649  67.680  54.429  1.00  0.00           P
ATOM   8905  O13 POPE  128     126.919  68.390  54.129  1.00  0.00           O
ATOM   8906  O14 POPE  128     124.419  68.080  53.729  1.00  0.00           O
ATOM   8907  O11 POPE  128     125.419  67.760  55.999  1.00  0.00           O
ATOM   8908  O12 POPE  128     125.839  66.120  54.129  1.00  0.00           O
ATOM   8909  C1  POPE  128     126.580  67.670  56.839  1.00  0.00           C
ATOM   8912  C2  POPE  128     126.219  67.850  58.319  1.00  0.00           C
ATOM   8914  O21 POPE  128     127.400  67.500  59.069  1.00  0.00           O
ATOM   8915  C21 POPE  128     127.459  68.100  60.238  1.00  0.00           C
ATOM   8916  O22 POPE  128     126.770  69.040  60.589  1.00  0.00           O
ATOM   8917  C22 POPE  128     128.490  67.420  61.129  1.00  0.00           C
ATOM   8920  C3  POPE  128     125.000  66.970  58.759  1.00  0.00           C
ATOM   8923  O31 POPE  128     125.070  66.519  60.129  1.00  0.00           O
ATOM   8924  C31 POPE  128     124.349  67.070  61.129  1.00  0.00           C
ATOM   8925  O32 POPE  128     124.329  66.580  62.249  1.00  0.00           O
ATOM   8926  C32 POPE  128     123.640  68.380  60.799  1.00  0.00           C
ATOM   8929  C23 POPE  128     128.630  68.110  62.509  1.00  0.00           C
ATOM   8932  C24 POPE  128     127.500  67.810  63.509  1.00  0.00           C
ATOM   8935  C25 POPE  128     127.830  68.340  64.919  1.00  0.00           C
ATOM   8938  C26 POPE  128     126.809  67.920  65.989  1.00  0.00           C
ATOM   8941  C27 POPE  128     125.879  69.060  66.418  1.00  0.00           C
ATOM   8944  C28 POPE  128     124.750  68.640  67.389  1.00  0.00           C
ATOM   8947  C29 POPE  128     125.249  68.210  68.749  1.00  0.00           C
ATOM   8949 0C21 POPE  128     125.339  68.970  69.849  1.00  0.00           C
ATOM   8951 1C21 POPE  128     125.030  70.440  69.968  1.00  0.00           C
ATOM   8954 2C21 POPE  128     126.000  71.150  70.929  1.00  0.00           C
ATOM   8957 3C21 POPE  128     125.699  72.650  71.069  1.00  0.00           C
ATOM   8960 4C21 POPE  128     126.700  73.400  71.959  1.00  0.00           C
ATOM   8963 5C21 POPE  128     126.549  73.100  73.459  1.00  0.00           C
ATOM   8966 6C21 POPE  128     127.559  73.879  74.318  1.00  0.00           C
ATOM   8969 7C21 POPE  128     127.360  73.660  75.819  1.00  0.00           C
ATOM   8972 8C21 POPE  128     128.429  74.340  76.678  1.00  0.00           C
ATOM   8976  C33 POPE  128     123.079  69.060  62.078  1.00  0.00           C
ATOM   8979  C34 POPE  128     122.629  70.520  61.839  1.00  0.00           C
ATOM   8982  C35 POPE  128     121.599  71.030  62.849  1.00  0.00           C
ATOM   8985  C36 POPE  128     122.019  70.930  64.329  1.00  0.00           C
ATOM   8988  C37 POPE  128     120.890  71.350  65.279  1.00  0.00           C
ATOM   8991  C38 POPE  128     121.309  71.379  66.759  1.00  0.00           C
ATOM   8994  C39 POPE  128     122.280  72.520  67.119  1.00  0.00           C
ATOM   8997 0C31 POPE  128     121.669  73.910  66.969  1.00  0.00           C
ATOM   9000 1C31 POPE  128     122.649  75.020  67.368  1.00  0.00           C
ATOM   9003 2C31 POPE  128     121.960  76.350  67.668  1.00  0.00           C
ATOM   9006 3C31 POPE  128     122.950  77.360  68.249  1.00  0.00           C
ATOM   9009 4C31 POPE  128     122.280  78.640  68.779  1.00  0.00           C
ATOM   9012 5C31 POPE  128     123.280  79.530  69.519  1.00  0.00           C
ATOM   9015 6C31 POPE  128     122.680  80.850  69.989  1.00  0.00           C
ATOM   9019  NH3 POPE  129      61.120 100.499  53.909  1.00  0.00           N
ATOM   9023  C12 POPE  129      61.520 100.450  52.468  1.00  0.00           C
ATOM   9026  C11 POPE  129      60.579  99.480  51.729  1.00  0.00           C
ATOM   9029  P   POPE  129      61.739  97.280  52.499  1.00  0.00           P
ATOM   9030  O13 POPE  129      61.300  95.960  52.969  1.00  0.00           O
ATOM   9031  O14 POPE  129      62.470  97.299  51.209  1.00  0.00           O
ATOM   9032  O11 POPE  129      62.610  97.950  53.659  1.00  0.00           O
ATOM   9033  O12 POPE  129      60.489  98.209  52.379  1.00  0.00           O
ATOM   9034  C1  POPE  129      62.939  97.240  54.859  1.00  0.00           C
ATOM   9037  C2  POPE  129      62.190  97.740  56.139  1.00  0.00           C
ATOM   9039  O21 POPE  129      62.720  97.070  57.309  1.00  0.00           O
ATOM   9040  C21 POPE  129      63.830  97.620  57.788  1.00  0.00           C
ATOM   9041  O22 POPE  129      64.579  98.340  57.159  1.00  0.00           O
ATOM   9042  C22 POPE  129      63.960  97.299  59.279  1.00  0.00           C
ATOM   9045  C3  POPE  129      60.660  97.490  56.119  1.00  0.00           C
ATOM   9048  O31 POPE  129      59.950  98.430  55.299  1.00  0.00           O
ATOM   9049  C31 POPE  129      58.609  98.560  55.399  1.00  0.00           C
ATOM   9050  O32 POPE  129      57.949  99.158  54.549  1.00  0.00           O
ATOM   9051  C32 POPE  129      57.970  97.810  56.579  1.00  0.00           C
ATOM   9054  C23 POPE  129      63.620  98.560  60.129  1.00  0.00           C
ATOM   9057  C24 POPE  129      63.479  98.280  61.629  1.00  0.00           C
ATOM   9060  C25 POPE  129      63.460  99.559  62.489  1.00  0.00           C
ATOM   9063  C26 POPE  129      62.919  99.298  63.898  1.00  0.00           C
ATOM   9066  C27 POPE  129      63.199 100.429  64.909  1.00  0.00           C
ATOM   9069  C28 POPE  129      62.660 100.128  66.328  1.00  0.00           C
ATOM   9072  C29 POPE  129      63.360  98.950  66.939  1.00  0.00           C
ATOM   9074 0C21 POPE  129      63.919  98.820  68.149  1.00  0.00           C
ATOM   9076 1C21 POPE  129      63.960  99.790  69.299  1.00  0.00           C
ATOM   9079 2C21 POPE  129      63.140  99.270  70.498  1.00  0.00           C
ATOM   9082 3C21 POPE  129      63.280  97.760  70.749  1.00  0.00           C
ATOM   9085 4C21 POPE  129      62.590  97.240  72.009  1.00  0.00           C
ATOM   9088 5C21 POPE  129      62.310  95.730  71.899  1.00  0.00           C
ATOM   9091 6C21 POPE  129      61.850  95.100  73.219  1.00  0.00           C
ATOM   9094 7C21 POPE  129      61.489  93.610  73.069  1.00  0.00           C
ATOM   9097 8C21 POPE  129      61.030  92.970  74.379  1.00  0.00           C
ATOM   9101  C33 POPE  129      58.059  98.390  58.019  1.00  0.00           C
ATOM   9104  C34 POPE  129      57.960  97.269  59.089  1.00  0.00           C
ATOM   9107  C35 POPE  129      56.899  97.520  60.168  1.00  0.00           C
ATOM   9110  C36 POPE  129      56.790  96.320  61.129  1.00  0.00           C
ATOM   9113  C37 POPE  129      55.880  96.590  62.339  1.00  0.00           C
ATOM   9116  C38 POPE  129      55.710  95.359  63.249  1.00  0.00           C
ATOM   9119  C39 POPE  129      55.050  95.720  64.589  1.00  0.00           C
ATOM   9122 0C31 POPE  129      54.919  94.540  65.558  1.00  0.00           C
ATOM   9125 1C31 POPE  129      54.430  94.990  66.939  1.00  0.00           C
ATOM   9128 2C31 POPE  129      54.090  93.820  67.879  1.00  0.00           C
ATOM   9131 3C31 POPE  129      53.679  94.270  69.289  1.00  0.00           C
ATOM   9134 4C31 POPE  129      52.610  95.370  69.319  1.00  0.00           C
ATOM   9137 5C31 POPE  129      52.030  95.620  70.709  1.00  0.00           C
ATOM   9140 6C31 POPE  129      51.080  96.830  70.769  1.00  0.00           C
ATOM   9144  NH3 POPE  130     113.490   0.951  92.849  1.00  0.00           N
ATOM   9148  C12 POPE  130     114.169   0.481  94.099  1.00  0.00           C
ATOM   9151  C11 POPE  130     114.799   1.701  94.788  1.00  0.00           C
ATOM   9154  P   POPE  130     116.599   3.540  94.279  1.00  0.00           P
ATOM   9155  O13 POPE  130     116.609   3.620  95.759  1.00  0.00           O
ATOM   9156  O14 POPE  130     117.849   3.181  93.558  1.00  0.00           O
ATOM   9157  O11 POPE  130     116.030   4.910  93.709  1.00  0.00           O
ATOM   9158  O12 POPE  130     115.450   2.541  93.828  1.00  0.00           O
ATOM   9159  C1  POPE  130     115.249   4.950  92.497  1.00  0.00           C
ATOM   9162  C2  POPE  130     116.110   5.260  91.238  1.00  0.00           C
ATOM   9164  O21 POPE  130     115.269   5.850  90.218  1.00  0.00           O
ATOM   9165  C21 POPE  130     114.989   7.130  90.419  1.00  0.00           C
ATOM   9166  O22 POPE  130     115.349   7.780  91.387  1.00  0.00           O
ATOM   9167  C22 POPE  130     114.130   7.680  89.269  1.00  0.00           C
ATOM   9170  C3  POPE  130     116.809   3.970  90.708  1.00  0.00           C
ATOM   9173  O31 POPE  130     116.899   3.910  89.279  1.00  0.00           O
ATOM   9174  C31 POPE  130     118.090   3.790  88.729  1.00  0.00           C
ATOM   9175  O32 POPE  130     119.169   3.920  89.299  1.00  0.00           O
ATOM   9176  C32 POPE  130     117.909   3.470  87.248  1.00  0.00           C
ATOM   9179  C23 POPE  130     114.720   8.980  88.669  1.00  0.00           C
ATOM   9182  C24 POPE  130     113.650   9.900  88.078  1.00  0.00           C
ATOM   9185  C25 POPE  130     114.189  11.320  87.788  1.00  0.00           C
ATOM   9188  C26 POPE  130     114.849  11.470  86.418  1.00  0.00           C
ATOM   9191  C27 POPE  130     113.949  12.200  85.409  1.00  0.00           C
ATOM   9194  C28 POPE  130     114.589  12.430  84.038  1.00  0.00           C
ATOM   9197  C29 POPE  130     115.789  13.350  84.118  1.00  0.00           C
ATOM   9199 0C21 POPE  130     116.580  13.690  83.088  1.00  0.00           C
ATOM   9201 1C21 POPE  130     116.430  13.260  81.648  1.00  0.00           C
ATOM   9204 2C21 POPE  130     116.350  14.520  80.769  1.00  0.00           C
ATOM   9207 3C21 POPE  130     116.169  14.220  79.279  1.00  0.00           C
ATOM   9210 4C21 POPE  130     116.209  15.470  78.398  1.00  0.00           C
ATOM   9213 5C21 POPE  130     114.840  16.130  78.138  1.00  0.00           C
ATOM   9216 6C21 POPE  130     114.280  16.940  79.318  1.00  0.00           C
ATOM   9219 7C21 POPE  130     113.000  17.700  78.959  1.00  0.00           C
ATOM   9222 8C21 POPE  130     112.500  18.610  80.089  1.00  0.00           C
ATOM   9226  C33 POPE  130     117.220   2.111  86.978  1.00  0.00           C
ATOM   9229  C34 POPE  130     116.720   1.981  85.529  1.00  0.00           C
ATOM   9232  C35 POPE  130     117.780   2.291  84.449  1.00  0.00           C
ATOM   9235  C36 POPE  130     117.150   2.581  83.078  1.00  0.00           C
ATOM   9238  C37 POPE  130     118.149   3.181  82.068  1.00  0.00           C
ATOM   9241  C38 POPE  130     117.480   4.170  81.089  1.00  0.00           C
ATOM   9244  C39 POPE  130     116.609   3.510  80.019  1.00  0.00           C
ATOM   9247 0C31 POPE  130     115.579   4.510  79.449  1.00  0.00           C
ATOM   9250 1C31 POPE  130     114.750   3.910  78.319  1.00  0.00           C
ATOM   9253 2C31 POPE  130     113.500   4.730  77.998  1.00  0.00           C
ATOM   9256 3C31 POPE  130     112.789   4.280  76.709  1.00  0.00           C
ATOM   9259 4C31 POPE  130     112.430   2.791  76.698  1.00  0.00           C
ATOM   9262 5C31 POPE  130     111.790   2.341  75.378  1.00  0.00           C
ATOM   9265 6C31 POPE  130     111.619   0.821  75.328  1.00  0.00           C
ATOM   9269  NH3 POPE  131      79.790  63.110 100.818  1.00  0.00           N
ATOM   9273  C12 POPE  131      78.970  64.250 101.318  1.00  0.00           C
ATOM   9276  C11 POPE  131      77.460  63.960 101.178  1.00  0.00           C
ATOM   9279  P   POPE  131      76.159  66.220 100.869  1.00  0.00           P
ATOM   9280  O13 POPE  131      75.589  67.250 101.758  1.00  0.00           O
ATOM   9281  O14 POPE  131      77.269  66.670  99.997  1.00  0.00           O
ATOM   9282  O11 POPE  131      75.030  65.540  99.988  1.00  0.00           O
ATOM   9283  O12 POPE  131      76.699  65.010 101.769  1.00  0.00           O
ATOM   9284  C1  POPE  131      75.080  65.520  98.558  1.00  0.00           C
ATOM   9287  C2  POPE  131      74.880  64.080  98.029  1.00  0.00           C
ATOM   9289  O21 POPE  131      75.349  64.050  96.659  1.00  0.00           O
ATOM   9290  C21 POPE  131      75.930  62.920  96.299  1.00  0.00           C
ATOM   9291  O22 POPE  131      75.919  61.870  96.909  1.00  0.00           O
ATOM   9292  C22 POPE  131      76.650  63.110  94.959  1.00  0.00           C
ATOM   9295  C3  POPE  131      73.400  63.640  98.169  1.00  0.00           C
ATOM   9298  O31 POPE  131      73.320  62.260  98.589  1.00  0.00           O
ATOM   9299  C31 POPE  131      72.240  61.790  99.239  1.00  0.00           C
ATOM   9300  O32 POPE  131      72.240  60.740  99.857  1.00  0.00           O
ATOM   9301  C32 POPE  131      70.949  62.570  98.999  1.00  0.00           C
ATOM   9304  C23 POPE  131      75.849  62.550  93.759  1.00  0.00           C
ATOM   9307  C24 POPE  131      74.750  63.510  93.288  1.00  0.00           C
ATOM   9310  C25 POPE  131      74.220  63.250  91.869  1.00  0.00           C
ATOM   9313  C26 POPE  131      73.370  61.990  91.678  1.00  0.00           C
ATOM   9316  C27 POPE  131      72.900  61.840  90.218  1.00  0.00           C
ATOM   9319  C28 POPE  131      71.940  60.660  89.997  1.00  0.00           C
ATOM   9322  C29 POPE  131      71.699  60.370  88.529  1.00  0.00           C
ATOM   9324 0C21 POPE  131      70.519  60.250  87.909  1.00  0.00           C
ATOM   9326 1C21 POPE  131      69.150  60.390  88.529  1.00  0.00           C
ATOM   9329 2C21 POPE  131      68.040  60.410  87.459  1.00  0.00           C
ATOM   9332 3C21 POPE  131      67.989  61.710  86.629  1.00  0.00           C
ATOM   9335 4C21 POPE  131      67.460  61.500  85.199  1.00  0.00           C
ATOM   9338 5C21 POPE  131      66.030  60.950  85.137  1.00  0.00           C
ATOM   9341 6C21 POPE  131      65.589  60.610  83.699  1.00  0.00           C
ATOM   9344 7C21 POPE  131      64.199  59.960  83.659  1.00  0.00           C
ATOM   9347 8C21 POPE  131      63.700  59.640  82.259  1.00  0.00           C
ATOM   9351  C33 POPE  131      70.320  62.190  97.637  1.00  0.00           C
ATOM   9354  C34 POPE  131      69.008  62.930  97.357  1.00  0.00           C
ATOM   9357  C35 POPE  131      68.799  63.190  95.858  1.00  0.00           C
ATOM   9360  C36 POPE  131      69.689  64.330  95.339  1.00  0.00           C
ATOM   9363  C37 POPE  131      69.599  64.530  93.818  1.00  0.00           C
ATOM   9366  C38 POPE  131      70.250  65.840  93.339  1.00  0.00           C
ATOM   9369  C39 POPE  131      69.510  67.110  93.799  1.00  0.00           C
ATOM   9372 0C31 POPE  131      68.160  67.300  93.109  1.00  0.00           C
ATOM   9375 1C31 POPE  131      67.339  68.430  93.738  1.00  0.00           C
ATOM   9378 2C31 POPE  131      66.019  68.690  92.989  1.00  0.00           C
ATOM   9381 3C31 POPE  131      65.040  69.510  93.828  1.00  0.00           C
ATOM   9384 4C31 POPE  131      63.840  69.980  92.998  1.00  0.00           C
ATOM   9387 5C31 POPE  131      62.770  70.680  93.849  1.00  0.00           C
ATOM   9390 6C31 POPE  131      61.650  71.300  93.008  1.00  0.00           C
ATOM   9394  NH3 POPE  132      15.960  61.880  53.249  1.00  0.00           N
ATOM   9398  C12 POPE  132      15.870  61.310  51.859  1.00  0.00           C
ATOM   9401  C11 POPE  132      14.590  60.470  51.639  1.00  0.00           C
ATOM   9404  P   POPE  132      13.429  58.250  52.389  1.00  0.00           P
ATOM   9405  O13 POPE  132      12.140  58.710  51.829  1.00  0.00           O
ATOM   9406  O14 POPE  132      14.250  57.260  51.629  1.00  0.00           O
ATOM   9407  O11 POPE  132      13.230  57.600  53.828  1.00  0.00           O
ATOM   9408  O12 POPE  132      14.390  59.490  52.668  1.00  0.00           O
ATOM   9409  C1  POPE  132      12.220  58.070  54.749  1.00  0.00           C
ATOM   9412  C2  POPE  132      12.260  57.230  56.049  1.00  0.00           C
ATOM   9414  O21 POPE  132      11.189  57.590  56.939  1.00  0.00           O
ATOM   9415  C21 POPE  132      10.580  56.560  57.509  1.00  0.00           C
ATOM   9416  O22 POPE  132      10.480  55.440  57.029  1.00  0.00           O
ATOM   9417  C22 POPE  132      10.030  56.980  58.869  1.00  0.00           C
ATOM   9420  C3  POPE  132      13.590  57.410  56.819  1.00  0.00           C
ATOM   9423  O31 POPE  132      13.630  56.450  57.899  1.00  0.00           O
ATOM   9424  C31 POPE  132      14.820  55.990  58.239  1.00  0.00           C
ATOM   9425  O32 POPE  132      15.890  56.340  57.788  1.00  0.00           O
ATOM   9426  C32 POPE  132      14.620  54.860  59.248  1.00  0.00           C
ATOM   9429  C23 POPE  132      11.090  56.860  59.999  1.00  0.00           C
ATOM   9432  C24 POPE  132      10.470  56.620  61.389  1.00  0.00           C
ATOM   9435  C25 POPE  132      10.470  55.140  61.789  1.00  0.00           C
ATOM   9438  C26 POPE  132      10.010  54.880  63.239  1.00  0.00           C
ATOM   9441  C27 POPE  132       9.410  53.470  63.429  1.00  0.00           C
ATOM   9444  C28 POPE  132       9.160  53.120  64.919  1.00  0.00           C
ATOM   9447  C29 POPE  132       8.010  52.160  65.129  1.00  0.00           C
ATOM   9449 0C21 POPE  132       8.060  50.850  65.418  1.00  0.00           C
ATOM   9451 1C21 POPE  132       9.300  50.010  65.599  1.00  0.00           C
ATOM   9454 2C21 POPE  132       9.080  48.760  66.468  1.00  0.00           C
ATOM   9457 3C21 POPE  132       8.880  49.050  67.959  1.00  0.00           C
ATOM   9460 4C21 POPE  132       8.860  47.780  68.828  1.00  0.00           C
ATOM   9463 5C21 POPE  132       9.220  48.080  70.288  1.00  0.00           C
ATOM   9466 6C21 POPE  132       9.200  46.820  71.169  1.00  0.00           C
ATOM   9469 7C21 POPE  132       9.650  47.110  72.609  1.00  0.00           C
ATOM   9472 8C21 POPE  132       9.470  45.920  73.549  1.00  0.00           C
ATOM   9476  C33 POPE  132      15.810  53.890  59.219  1.00  0.00           C
ATOM   9479  C34 POPE  132      15.460  52.560  59.869  1.00  0.00           C
ATOM   9482  C35 POPE  132      16.690  51.650  59.939  1.00  0.00           C
ATOM   9485  C36 POPE  132      16.519  50.540  60.969  1.00  0.00           C
ATOM   9488  C37 POPE  132      17.750  49.630  61.059  1.00  0.00           C
ATOM   9491  C38 POPE  132      17.890  48.970  62.439  1.00  0.00           C
ATOM   9494  C39 POPE  132      18.470  49.880  63.529  1.00  0.00           C
ATOM   9497 0C31 POPE  132      19.880  50.390  63.189  1.00  0.00           C
ATOM   9500 1C31 POPE  132      20.710  50.820  64.389  1.00  0.00           C
ATOM   9503 2C31 POPE  132      22.180  51.040  64.008  1.00  0.00           C
ATOM   9506 3C31 POPE  132      23.060  51.540  65.159  1.00  0.00           C
ATOM   9509 4C31 POPE  132      22.970  50.680  66.418  1.00  0.00           C
ATOM   9512 5C31 POPE  132      24.050  51.030  67.449  1.00  0.00           C
ATOM   9515 6C31 POPE  132      23.930  50.190  68.709  1.00  0.00           C
ATOM   9519  NH3 POPE  133      21.230   6.400  95.939  1.00  0.00           N
ATOM   9523  C12 POPE  133      22.310   5.390  95.749  1.00  0.00           C
ATOM   9526  C11 POPE  133      21.780   3.950  95.619  1.00  0.00           C
ATOM   9529  P   POPE  133      24.040   2.640  95.909  1.00  0.00           P
ATOM   9530  O13 POPE  133      24.000   3.299  97.238  1.00  0.00           O
ATOM   9531  O14 POPE  133      24.100   1.161  95.818  1.00  0.00           O
ATOM   9532  O11 POPE  133      25.280   3.201  95.089  1.00  0.00           O
ATOM   9533  O12 POPE  133      22.769   3.090  95.068  1.00  0.00           O
ATOM   9534  C1  POPE  133      25.180   4.079  93.959  1.00  0.00           C
ATOM   9537  C2  POPE  133      25.950   3.570  92.718  1.00  0.00           C
ATOM   9539  O21 POPE  133      25.480   4.330  91.578  1.00  0.00           O
ATOM   9540  C21 POPE  133      26.370   4.570  90.629  1.00  0.00           C
ATOM   9541  O22 POPE  133      27.540   4.260  90.659  1.00  0.00           O
ATOM   9542  C22 POPE  133      25.750   5.410  89.528  1.00  0.00           C
ATOM   9545  C3  POPE  133      25.660   2.061  92.509  1.00  0.00           C
ATOM   9548  O31 POPE  133      26.250   1.521  91.299  1.00  0.00           O
ATOM   9549  C31 POPE  133      25.899   0.230  91.199  1.00  0.00           C
ATOM   9550  O32 POPE  133      25.070  -0.310  91.919  1.00  0.00           O
ATOM   9551  C32 POPE  133      26.640  -0.439  90.028  1.00  0.00           C
ATOM   9554  C23 POPE  133      26.130   4.979  88.088  1.00  0.00           C
ATOM   9557  C24 POPE  133      25.390   5.869  87.089  1.00  0.00           C
ATOM   9560  C25 POPE  133      26.060   5.960  85.708  1.00  0.00           C
ATOM   9563  C26 POPE  133      26.040   4.660  84.919  1.00  0.00           C
ATOM   9566  C27 POPE  133      24.660   4.289  84.349  1.00  0.00           C
ATOM   9569  C28 POPE  133      24.749   3.090  83.389  1.00  0.00           C
ATOM   9572  C29 POPE  133      23.409   2.710  82.799  1.00  0.00           C
ATOM   9574 0C21 POPE  133      23.150   2.391  81.518  1.00  0.00           C
ATOM   9576 1C21 POPE  133      24.140   2.361  80.389  1.00  0.00           C
ATOM   9579 2C21 POPE  133      24.640   0.940  80.039  1.00  0.00           C
ATOM   9582 3C21 POPE  133      23.610   0.090  79.268  1.00  0.00           C
ATOM   9585 4C21 POPE  133      24.200  -1.180  78.629  1.00  0.00           C
ATOM   9588 5C21 POPE  133      25.439  -0.900  77.769  1.00  0.00           C
ATOM   9591 6C21 POPE  133      25.800  -2.019  76.789  1.00  0.00           C
ATOM   9594 7C21 POPE  133      26.970  -1.630  75.889  1.00  0.00           C
ATOM   9597 8C21 POPE  133      27.300  -2.679  74.829  1.00  0.00           C
ATOM   9601  C33 POPE  133      25.660  -1.129  89.078  1.00  0.00           C
ATOM   9604  C34 POPE  133      26.300  -2.089  88.059  1.00  0.00           C
ATOM   9607  C35 POPE  133      27.249  -1.449  87.028  1.00  0.00           C
ATOM   9610  C36 POPE  133      27.400  -2.340  85.788  1.00  0.00           C
ATOM   9613  C37 POPE  133      28.420  -1.929  84.729  1.00  0.00           C
ATOM   9616  C38 POPE  133      28.329  -2.839  83.498  1.00  0.00           C
ATOM   9619  C39 POPE  133      29.430  -2.550  82.469  1.00  0.00           C
ATOM   9622 0C31 POPE  133      29.010  -3.000  81.058  1.00  0.00           C
ATOM   9625 1C31 POPE  133      30.130  -2.869  80.029  1.00  0.00           C
ATOM   9628 2C31 POPE  133      29.570  -2.989  78.607  1.00  0.00           C
ATOM   9631 3C31 POPE  133      30.660  -2.959  77.529  1.00  0.00           C
ATOM   9634 4C31 POPE  133      30.590  -4.159  76.578  1.00  0.00           C
ATOM   9637 5C31 POPE  133      31.830  -4.250  75.689  1.00  0.00           C
ATOM   9640 6C31 POPE  133      31.790  -5.409  74.699  1.00  0.00           C
ATOM   9644  NH3 POPE  134      62.000 119.340  94.959  1.00  0.00           N
ATOM   9648  C12 POPE  134      63.450 119.640  95.279  1.00  0.00           C
ATOM   9651  C11 POPE  134      64.399 118.579  94.699  1.00  0.00           C
ATOM   9654  P   POPE  134      66.949 118.200  94.239  1.00  0.00           P
ATOM   9655  O13 POPE  134      68.190 118.719  94.848  1.00  0.00           O
ATOM   9656  O14 POPE  134      66.660 116.790  94.577  1.00  0.00           O
ATOM   9657  O11 POPE  134      67.040 118.320  92.659  1.00  0.00           O
ATOM   9658  O12 POPE  134      65.720 119.120  94.648  1.00  0.00           O
ATOM   9659  C1  POPE  134      66.199 119.139  91.838  1.00  0.00           C
ATOM   9662  C2  POPE  134      66.910 120.429  91.339  1.00  0.00           C
ATOM   9664  O21 POPE  134      66.410 120.829  90.049  1.00  0.00           O
ATOM   9665  C21 POPE  134      66.759 120.160  88.968  1.00  0.00           C
ATOM   9666  O22 POPE  134      67.390 119.109  88.929  1.00  0.00           O
ATOM   9667  C22 POPE  134      66.260 120.939  87.758  1.00  0.00           C
ATOM   9670  C3  POPE  134      68.470 120.310  91.378  1.00  0.00           C
ATOM   9673  O31 POPE  134      69.119 121.130  90.379  1.00  0.00           O
ATOM   9674  C31 POPE  134      69.239 122.409  90.669  1.00  0.00           C
ATOM   9675  O32 POPE  134      68.930 122.950  91.709  1.00  0.00           O
ATOM   9676  C32 POPE  134      69.849 123.100  89.449  1.00  0.00           C
ATOM   9679  C23 POPE  134      66.379 120.120  86.459  1.00  0.00           C
ATOM   9682  C24 POPE  134      66.120 120.949  85.199  1.00  0.00           C
ATOM   9685  C25 POPE  134      66.019 120.060  83.949  1.00  0.00           C
ATOM   9688  C26 POPE  134      66.169 120.820  82.628  1.00  0.00           C
ATOM   9691  C27 POPE  134      66.059 119.869  81.418  1.00  0.00           C
ATOM   9694  C28 POPE  134      67.210 120.000  80.409  1.00  0.00           C
ATOM   9697  C29 POPE  134      67.240 121.320  79.668  1.00  0.00           C
ATOM   9699 0C21 POPE  134      67.660 121.480  78.398  1.00  0.00           C
ATOM   9701 1C21 POPE  134      68.230 120.389  77.539  1.00  0.00           C
ATOM   9704 2C21 POPE  134      67.180 119.740  76.619  1.00  0.00           C
ATOM   9707 3C21 POPE  134      66.809 120.620  75.409  1.00  0.00           C
ATOM   9710 4C21 POPE  134      66.150 119.799  74.289  1.00  0.00           C
ATOM   9713 5C21 POPE  134      65.979 120.600  72.988  1.00  0.00           C
ATOM   9716 6C21 POPE  134      65.750 119.680  71.779  1.00  0.00           C
ATOM   9719 7C21 POPE  134      65.710 120.440  70.449  1.00  0.00           C
ATOM   9722 8C21 POPE  134      65.550 119.520  69.238  1.00  0.00           C
ATOM   9726  C33 POPE  134      71.330 122.700  89.178  1.00  0.00           C
ATOM   9729  C34 POPE  134      71.690 122.870  87.689  1.00  0.00           C
ATOM   9732  C35 POPE  134      73.140 122.500  87.339  1.00  0.00           C
ATOM   9735  C36 POPE  134      74.180 123.420  87.989  1.00  0.00           C
ATOM   9738  C37 POPE  134      75.620 123.080  87.568  1.00  0.00           C
ATOM   9741  C38 POPE  134      76.650 123.950  88.288  1.00  0.00           C
ATOM   9744  C39 POPE  134      78.099 123.500  88.078  1.00  0.00           C
ATOM   9747 0C31 POPE  134      78.500 123.350  86.608  1.00  0.00           C
ATOM   9750 1C31 POPE  134      80.009 123.139  86.489  1.00  0.00           C
ATOM   9753 2C31 POPE  134      80.508 123.270  85.059  1.00  0.00           C
ATOM   9756 3C31 POPE  134      82.019 123.040  84.949  1.00  0.00           C
ATOM   9759 4C31 POPE  134      82.530 123.460  83.579  1.00  0.00           C
ATOM   9762 5C31 POPE  134      83.969 123.029  83.309  1.00  0.00           C
ATOM   9765 6C31 POPE  134      84.510 123.549  81.989  1.00  0.00           C
ATOM   9769  NH3 POPE  135     108.979  63.300  56.699  1.00  0.00           N
ATOM   9773  C12 POPE  135     110.040  62.710  55.799  1.00  0.00           C
ATOM   9776  C11 POPE  135     109.449  61.530  55.009  1.00  0.00           C
ATOM   9779  P   POPE  135     108.599  59.110  55.529  1.00  0.00           P
ATOM   9780  O13 POPE  135     107.280  59.010  54.879  1.00  0.00           O
ATOM   9781  O14 POPE  135     109.799  58.530  54.879  1.00  0.00           O
ATOM   9782  O11 POPE  135     108.549  58.410  56.939  1.00  0.00           O
ATOM   9783  O12 POPE  135     108.870  60.610  55.919  1.00  0.00           O
ATOM   9784  C1  POPE  135     107.380  57.750  57.429  1.00  0.00           C
ATOM   9787  C2  POPE  135     106.539  58.710  58.309  1.00  0.00           C
ATOM   9789  O21 POPE  135     105.760  57.990  59.269  1.00  0.00           O
ATOM   9790  C21 POPE  135     106.390  57.550  60.329  1.00  0.00           C
ATOM   9791  O22 POPE  135     107.600  57.520  60.519  1.00  0.00           O
ATOM   9792  C22 POPE  135     105.289  57.300  61.369  1.00  0.00           C
ATOM   9795  C3  POPE  135     105.590  59.610  57.479  1.00  0.00           C
ATOM   9798  O31 POPE  135     104.949  60.670  58.229  1.00  0.00           O
ATOM   9799  C31 POPE  135     105.710  61.740  58.389  1.00  0.00           C
ATOM   9800  O32 POPE  135     106.919  61.790  58.198  1.00  0.00           O
ATOM   9801  C32 POPE  135     104.869  62.930  58.809  1.00  0.00           C
ATOM   9804  C23 POPE  135     105.750  56.910  62.788  1.00  0.00           C
ATOM   9807  C24 POPE  135     104.549  56.930  63.759  1.00  0.00           C
ATOM   9810  C25 POPE  135     104.600  55.850  64.839  1.00  0.00           C
ATOM   9813  C26 POPE  135     105.619  56.090  65.959  1.00  0.00           C
ATOM   9816  C27 POPE  135     105.030  56.910  67.129  1.00  0.00           C
ATOM   9819  C28 POPE  135     106.020  57.160  68.289  1.00  0.00           C
ATOM   9822  C29 POPE  135     106.599  55.890  68.879  1.00  0.00           C
ATOM   9824 0C21 POPE  135     106.510  55.460  70.159  1.00  0.00           C
ATOM   9826 1C21 POPE  135     105.789  56.130  71.299  1.00  0.00           C
ATOM   9829 2C21 POPE  135     105.000  55.110  72.139  1.00  0.00           C
ATOM   9832 3C21 POPE  135     104.180  55.770  73.269  1.00  0.00           C
ATOM   9835 4C21 POPE  135     103.260  54.760  73.968  1.00  0.00           C
ATOM   9838 5C21 POPE  135     102.229  55.400  74.928  1.00  0.00           C
ATOM   9841 6C21 POPE  135     102.849  55.990  76.199  1.00  0.00           C
ATOM   9844 7C21 POPE  135     101.780  56.280  77.269  1.00  0.00           C
ATOM   9847 8C21 POPE  135     102.349  56.780  78.607  1.00  0.00           C
ATOM   9851  C33 POPE  135     105.739  64.210  58.959  1.00  0.00           C
ATOM   9854  C34 POPE  135     106.370  64.410  60.339  1.00  0.00           C
ATOM   9857  C35 POPE  135     105.299  64.530  61.429  1.00  0.00           C
ATOM   9860  C36 POPE  135     105.760  65.240  62.709  1.00  0.00           C
ATOM   9863  C37 POPE  135     104.559  65.450  63.639  1.00  0.00           C
ATOM   9866  C38 POPE  135     104.900  66.200  64.929  1.00  0.00           C
ATOM   9869  C39 POPE  135     103.660  66.640  65.698  1.00  0.00           C
ATOM   9872 0C31 POPE  135     104.019  67.420  66.969  1.00  0.00           C
ATOM   9875 1C31 POPE  135     102.799  67.690  67.858  1.00  0.00           C
ATOM   9878 2C31 POPE  135     103.149  67.890  69.339  1.00  0.00           C
ATOM   9881 3C31 POPE  135     104.089  69.070  69.609  1.00  0.00           C
ATOM   9884 4C31 POPE  135     104.489  69.110  71.089  1.00  0.00           C
ATOM   9887 5C31 POPE  135     105.599  70.120  71.389  1.00  0.00           C
ATOM   9890 6C31 POPE  135     106.110  70.010  72.829  1.00  0.00           C
ATOM   9894  NH3 POPE  136      47.349  41.680  53.809  1.00  0.00           N
ATOM   9898  C12 POPE  136      46.969  40.720  52.709  1.00  0.00           C
ATOM   9901  C11 POPE  136      48.199  40.140  51.999  1.00  0.00           C
ATOM   9904  P   POPE  136      47.200  37.820  51.249  1.00  0.00           P
ATOM   9905  O13 POPE  136      47.580  36.860  50.209  1.00  0.00           O
ATOM   9906  O14 POPE  136      47.530  37.400  52.619  1.00  0.00           O
ATOM   9907  O11 POPE  136      45.649  38.120  51.199  1.00  0.00           O
ATOM   9908  O12 POPE  136      47.830  39.240  50.949  1.00  0.00           O
ATOM   9909  C1  POPE  136      44.729  37.220  51.839  1.00  0.00           C
ATOM   9912  C2  POPE  136      44.490  37.680  53.299  1.00  0.00           C
ATOM   9914  O21 POPE  136      43.720  36.710  54.029  1.00  0.00           O
ATOM   9915  C21 POPE  136      44.460  35.840  54.679  1.00  0.00           C
ATOM   9916  O22 POPE  136      45.670  35.700  54.578  1.00  0.00           O
ATOM   9917  C22 POPE  136      43.619  35.130  55.719  1.00  0.00           C
ATOM   9920  C3  POPE  136      43.770  39.050  53.349  1.00  0.00           C
ATOM   9923  O31 POPE  136      43.960  39.690  54.629  1.00  0.00           O
ATOM   9924  C31 POPE  136      43.000  39.390  55.529  1.00  0.00           C
ATOM   9925  O32 POPE  136      42.039  38.690  55.288  1.00  0.00           O
ATOM   9926  C32 POPE  136      43.289  40.020  56.889  1.00  0.00           C
ATOM   9929  C23 POPE  136      44.530  34.400  56.729  1.00  0.00           C
ATOM   9932  C24 POPE  136      43.760  33.990  57.988  1.00  0.00           C
ATOM   9935  C25 POPE  136      44.640  33.380  59.079  1.00  0.00           C
ATOM   9938  C26 POPE  136      45.489  34.430  59.828  1.00  0.00           C
ATOM   9941  C27 POPE  136      45.860  33.980  61.249  1.00  0.00           C
ATOM   9944  C28 POPE  136      46.650  35.040  62.049  1.00  0.00           C
ATOM   9947  C29 POPE  136      48.120  35.120  61.729  1.00  0.00           C
ATOM   9949 0C21 POPE  136      49.110  34.510  62.409  1.00  0.00           C
ATOM   9951 1C21 POPE  136      48.939  33.590  63.589  1.00  0.00           C
ATOM   9954 2C21 POPE  136      49.719  34.060  64.839  1.00  0.00           C
ATOM   9957 3C21 POPE  136      51.239  33.940  64.679  1.00  0.00           C
ATOM   9960 4C21 POPE  136      51.960  33.700  66.009  1.00  0.00           C
ATOM   9963 5C21 POPE  136      53.460  33.430  65.819  1.00  0.00           C
ATOM   9966 6C21 POPE  136      54.160  33.070  67.139  1.00  0.00           C
ATOM   9969 7C21 POPE  136      55.660  32.810  66.948  1.00  0.00           C
ATOM   9972 8C21 POPE  136      56.379  32.450  68.249  1.00  0.00           C
ATOM   9976  C33 POPE  136      42.839  39.150  58.099  1.00  0.00           C
ATOM   9979  C34 POPE  136      43.970  38.710  59.038  1.00  0.00           C
ATOM   9982  C35 POPE  136      43.429  38.070  60.339  1.00  0.00           C
ATOM   9985  C36 POPE  136      44.269  38.370  61.579  1.00  0.00           C
ATOM   9988  C37 POPE  136      43.640  37.830  62.879  1.00  0.00           C
ATOM   9991  C38 POPE  136      44.339  38.310  64.168  1.00  0.00           C
ATOM   9994  C39 POPE  136      45.250  37.250  64.819  1.00  0.00           C
ATOM   9997 0C31 POPE  136      44.480  36.140  65.558  1.00  0.00           C
ATOM  10000 1C31 POPE  136      45.400  35.020  66.059  1.00  0.00           C
ATOM  10003 2C31 POPE  136      44.640  33.820  66.659  1.00  0.00           C
ATOM  10006 3C31 POPE  136      44.000  34.070  68.029  1.00  0.00           C
ATOM  10009 4C31 POPE  136      45.000  34.490  69.108  1.00  0.00           C
ATOM  10012 5C31 POPE  136      44.589  34.020  70.509  1.00  0.00           C
ATOM  10015 6C31 POPE  136      45.519  34.510  71.619  1.00  0.00           C
ATOM  10019  NH3 POPE  137     101.290  53.370  56.429  1.00  0.00           N
ATOM  10023  C12 POPE  137     100.949  53.730  55.009  1.00  0.00           C
ATOM  10026  C11 POPE  137     101.309  52.580  54.038  1.00  0.00           C
ATOM  10029  P   POPE  137      99.140  51.070  54.259  1.00  0.00           P
ATOM  10030  O13 POPE  137      98.859  49.620  54.238  1.00  0.00           O
ATOM  10031  O14 POPE  137      98.500  51.930  53.229  1.00  0.00           O
ATOM  10032  O11 POPE  137      98.640  51.600  55.639  1.00  0.00           O
ATOM  10033  O12 POPE  137     100.699  51.330  54.369  1.00  0.00           O
ATOM  10034  C1  POPE  137      97.290  51.970  55.839  1.00  0.00           C
ATOM  10037  C2  POPE  137      97.179  52.930  57.029  1.00  0.00           C
ATOM  10039  O21 POPE  137      97.349  52.230  58.269  1.00  0.00           O
ATOM  10040  C21 POPE  137      98.569  52.020  58.689  1.00  0.00           C
ATOM  10041  O22 POPE  137      99.600  52.110  58.039  1.00  0.00           O
ATOM  10042  C22 POPE  137      98.530  51.740  60.179  1.00  0.00           C
ATOM  10045  C3  POPE  137      95.799  53.640  57.019  1.00  0.00           C
ATOM  10048  O31 POPE  137      95.540  54.310  58.269  1.00  0.00           O
ATOM  10049  C31 POPE  137      94.939  53.550  59.189  1.00  0.00           C
ATOM  10050  O32 POPE  137      94.449  52.450  59.009  1.00  0.00           O
ATOM  10051  C32 POPE  137      95.009  54.300  60.498  1.00  0.00           C
ATOM  10054  C23 POPE  137      99.080  52.980  60.899  1.00  0.00           C
ATOM  10057  C24 POPE  137      99.130  52.840  62.419  1.00  0.00           C
ATOM  10060  C25 POPE  137      99.650  54.110  63.109  1.00  0.00           C
ATOM  10063  C26 POPE  137      99.640  54.030  64.629  1.00  0.00           C
ATOM  10066  C27 POPE  137     100.359  55.200  65.319  1.00  0.00           C
ATOM  10069  C28 POPE  137     100.320  55.090  66.849  1.00  0.00           C
ATOM  10072  C29 POPE  137     101.320  54.090  67.379  1.00  0.00           C
ATOM  10074 0C21 POPE  137     101.949  54.150  68.559  1.00  0.00           C
ATOM  10076 1C21 POPE  137     101.720  55.200  69.619  1.00  0.00           C
ATOM  10079 2C21 POPE  137     100.400  54.970  70.389  1.00  0.00           C
ATOM  10082 3C21 POPE  137     100.369  53.660  71.209  1.00  0.00           C
ATOM  10085 4C21 POPE  137      98.940  53.110  71.379  1.00  0.00           C
ATOM  10088 5C21 POPE  137      98.049  54.000  72.239  1.00  0.00           C
ATOM  10091 6C21 POPE  137      96.570  53.590  72.179  1.00  0.00           C
ATOM  10094 7C21 POPE  137      95.690  54.480  73.069  1.00  0.00           C
ATOM  10097 8C21 POPE  137      94.189  54.290  72.809  1.00  0.00           C
ATOM  10101  C33 POPE  137      94.780  53.400  61.729  1.00  0.00           C
ATOM  10104  C34 POPE  137      94.640  54.250  62.998  1.00  0.00           C
ATOM  10107  C35 POPE  137      95.879  55.090  63.289  1.00  0.00           C
ATOM  10110  C36 POPE  137      95.780  55.860  64.609  1.00  0.00           C
ATOM  10113  C37 POPE  137      96.919  56.880  64.729  1.00  0.00           C
ATOM  10116  C38 POPE  137      97.059  57.480  66.129  1.00  0.00           C
ATOM  10119  C39 POPE  137      98.070  58.640  66.129  1.00  0.00           C
ATOM  10122 0C31 POPE  137      98.260  59.260  67.519  1.00  0.00           C
ATOM  10125 1C31 POPE  137      99.320  58.540  68.359  1.00  0.00           C
ATOM  10128 2C31 POPE  137      99.419  59.110  69.779  1.00  0.00           C
ATOM  10131 3C31 POPE  137     100.850  59.150  70.329  1.00  0.00           C
ATOM  10134 4C31 POPE  137     100.870  59.600  71.789  1.00  0.00           C
ATOM  10137 5C31 POPE  137     102.290  59.810  72.339  1.00  0.00           C
ATOM  10140 6C31 POPE  137     102.290  60.200  73.818  1.00  0.00           C
ATOM  10144  NH3 POPE  138      39.820  81.240  55.399  1.00  0.00           N
ATOM  10148  C12 POPE  138      41.290  80.990  55.279  1.00  0.00           C
ATOM  10151  C11 POPE  138      41.689  80.460  53.898  1.00  0.00           C
ATOM  10154  P   POPE  138      43.800  78.970  53.689  1.00  0.00           P
ATOM  10155  O13 POPE  138      43.030  78.180  52.689  1.00  0.00           O
ATOM  10156  O14 POPE  138      45.259  79.060  53.508  1.00  0.00           O
ATOM  10157  O11 POPE  138      43.530  78.430  55.129  1.00  0.00           O
ATOM  10158  O12 POPE  138      43.129  80.410  53.799  1.00  0.00           O
ATOM  10159  C1  POPE  138      44.180  78.960  56.279  1.00  0.00           C
ATOM  10162  C2  POPE  138      44.070  77.920  57.439  1.00  0.00           C
ATOM  10164  O21 POPE  138      43.599  78.480  58.679  1.00  0.00           O
ATOM  10165  C21 POPE  138      44.309  79.490  59.159  1.00  0.00           C
ATOM  10166  O22 POPE  138      45.400  79.860  58.749  1.00  0.00           O
ATOM  10167  C22 POPE  138      43.570  80.100  60.339  1.00  0.00           C
ATOM  10170  C3  POPE  138      45.349  77.070  57.629  1.00  0.00           C
ATOM  10173  O31 POPE  138      45.030  75.860  58.328  1.00  0.00           O
ATOM  10174  C31 POPE  138      45.040  75.790  59.659  1.00  0.00           C
ATOM  10175  O32 POPE  138      44.269  75.100  60.309  1.00  0.00           O
ATOM  10176  C32 POPE  138      46.210  76.570  60.269  1.00  0.00           C
ATOM  10179  C23 POPE  138      44.379  81.170  61.089  1.00  0.00           C
ATOM  10182  C24 POPE  138      43.760  81.450  62.459  1.00  0.00           C
ATOM  10185  C25 POPE  138      44.080  80.360  63.479  1.00  0.00           C
ATOM  10188  C26 POPE  138      43.580  80.729  64.879  1.00  0.00           C
ATOM  10191  C27 POPE  138      44.210  79.860  65.979  1.00  0.00           C
ATOM  10194  C28 POPE  138      44.379  80.610  67.309  1.00  0.00           C
ATOM  10197  C29 POPE  138      45.430  81.690  67.199  1.00  0.00           C
ATOM  10199 0C21 POPE  138      46.320  82.030  68.139  1.00  0.00           C
ATOM  10201 1C21 POPE  138      46.370  81.460  69.529  1.00  0.00           C
ATOM  10204 2C21 POPE  138      46.800  82.520  70.558  1.00  0.00           C
ATOM  10207 3C21 POPE  138      45.820  83.700  70.628  1.00  0.00           C
ATOM  10210 4C21 POPE  138      46.090  84.620  71.829  1.00  0.00           C
ATOM  10213 5C21 POPE  138      45.059  85.770  71.959  1.00  0.00           C
ATOM  10216 6C21 POPE  138      43.610  85.280  71.989  1.00  0.00           C
ATOM  10219 7C21 POPE  138      42.590  86.359  72.379  1.00  0.00           C
ATOM  10222 8C21 POPE  138      41.150  85.850  72.299  1.00  0.00           C
ATOM  10226  C33 POPE  138      46.530  75.980  61.649  1.00  0.00           C
ATOM  10229  C34 POPE  138      47.710  76.640  62.359  1.00  0.00           C
ATOM  10232  C35 POPE  138      47.930  75.990  63.718  1.00  0.00           C
ATOM  10235  C36 POPE  138      46.879  76.360  64.779  1.00  0.00           C
ATOM  10238  C37 POPE  138      47.270  75.730  66.118  1.00  0.00           C
ATOM  10241  C38 POPE  138      46.330  76.080  67.279  1.00  0.00           C
ATOM  10244  C39 POPE  138      46.879  75.510  68.589  1.00  0.00           C
ATOM  10247 0C31 POPE  138      46.099  75.939  69.839  1.00  0.00           C
ATOM  10250 1C31 POPE  138      46.910  75.650  71.109  1.00  0.00           C
ATOM  10253 2C31 POPE  138      46.260  76.180  72.398  1.00  0.00           C
ATOM  10256 3C31 POPE  138      45.010  75.390  72.819  1.00  0.00           C
ATOM  10259 4C31 POPE  138      44.480  75.850  74.189  1.00  0.00           C
ATOM  10262 5C31 POPE  138      43.259  75.050  74.659  1.00  0.00           C
ATOM  10265 6C31 POPE  138      42.790  75.460  76.058  1.00  0.00           C
ATOM  10269  NH3 POPE  139     123.299 108.120  46.729  1.00  0.00           N
ATOM  10273  C12 POPE  139     121.930 108.120  46.109  1.00  0.00           C
ATOM  10276  C11 POPE  139     120.860 108.020  47.199  1.00  0.00           C
ATOM  10279  P   POPE  139     119.480 110.180  47.639  1.00  0.00           P
ATOM  10280  O13 POPE  139     118.360 109.769  48.519  1.00  0.00           O
ATOM  10281  O14 POPE  139     119.239 110.200  46.179  1.00  0.00           O
ATOM  10282  O11 POPE  139     119.969 111.620  48.058  1.00  0.00           O
ATOM  10283  O12 POPE  139     120.750 109.249  47.939  1.00  0.00           O
ATOM  10284  C1  POPE  139     119.659 112.199  49.319  1.00  0.00           C
ATOM  10287  C2  POPE  139     120.330 111.480  50.519  1.00  0.00           C
ATOM  10289  O21 POPE  139     119.699 111.830  51.769  1.00  0.00           O
ATOM  10290  C21 POPE  139     119.640 113.090  52.169  1.00  0.00           C
ATOM  10291  O22 POPE  139     120.089 114.070  51.608  1.00  0.00           O
ATOM  10292  C22 POPE  139     118.859 113.130  53.479  1.00  0.00           C
ATOM  10295  C3  POPE  139     121.890 111.600  50.529  1.00  0.00           C
ATOM  10298  O31 POPE  139     122.530 110.408  51.049  1.00  0.00           O
ATOM  10299  C31 POPE  139     122.559 110.350  52.369  1.00  0.00           C
ATOM  10300  O32 POPE  139     122.199 111.210  53.139  1.00  0.00           O
ATOM  10301  C32 POPE  139     123.140 108.999  52.799  1.00  0.00           C
ATOM  10304  C23 POPE  139     119.790 112.999  54.699  1.00  0.00           C
ATOM  10307  C24 POPE  139     119.109 112.350  55.899  1.00  0.00           C
ATOM  10310  C25 POPE  139     119.809 112.749  57.199  1.00  0.00           C
ATOM  10313  C26 POPE  139     119.309 111.970  58.409  1.00  0.00           C
ATOM  10316  C27 POPE  139     119.780 112.590  59.729  1.00  0.00           C
ATOM  10319  C28 POPE  139     119.150 111.930  60.959  1.00  0.00           C
ATOM  10322  C29 POPE  139     119.480 112.740  62.189  1.00  0.00           C
ATOM  10324 0C21 POPE  139     119.679 112.269  63.429  1.00  0.00           C
ATOM  10326 1C21 POPE  139     119.600 110.820  63.828  1.00  0.00           C
ATOM  10329 2C21 POPE  139     120.109 110.610  65.269  1.00  0.00           C
ATOM  10332 3C21 POPE  139     121.619 110.870  65.418  1.00  0.00           C
ATOM  10335 4C21 POPE  139     122.059 110.879  66.889  1.00  0.00           C
ATOM  10338 5C21 POPE  139     123.549 111.200  67.069  1.00  0.00           C
ATOM  10341 6C21 POPE  139     124.480 110.060  66.619  1.00  0.00           C
ATOM  10344 7C21 POPE  139     125.939 110.359  66.959  1.00  0.00           C
ATOM  10347 8C21 POPE  139     126.899 109.200  66.729  1.00  0.00           C
ATOM  10351  C33 POPE  139     123.119 108.770  54.329  1.00  0.00           C
ATOM  10354  C34 POPE  139     121.759 108.340  54.898  1.00  0.00           C
ATOM  10357  C35 POPE  139     121.759 108.040  56.418  1.00  0.00           C
ATOM  10360  C36 POPE  139     122.760 106.950  56.839  1.00  0.00           C
ATOM  10363  C37 POPE  139     122.760 106.650  58.349  1.00  0.00           C
ATOM  10366  C38 POPE  139     123.879 105.660  58.718  1.00  0.00           C
ATOM  10369  C39 POPE  139     123.750 105.049  60.119  1.00  0.00           C
ATOM  10372 0C31 POPE  139     124.840 104.010  60.418  1.00  0.00           C
ATOM  10375 1C31 POPE  139     124.650 103.329  61.779  1.00  0.00           C
ATOM  10378 2C31 POPE  139     125.850 102.479  62.229  1.00  0.00           C
ATOM  10381 3C31 POPE  139     126.180 101.299  61.319  1.00  0.00           C
ATOM  10384 4C31 POPE  139     127.349 100.460  61.869  1.00  0.00           C
ATOM  10387 5C31 POPE  139     127.919  99.510  60.819  1.00  0.00           C
ATOM  10390 6C31 POPE  139     128.999  98.579  61.369  1.00  0.00           C
ATOM  10394  NH3 POPE  140     105.079  65.960  97.119  1.00  0.00           N
ATOM  10398  C12 POPE  140     104.930  64.680  96.339  1.00  0.00           C
ATOM  10401  C11 POPE  140     104.200  63.640  97.199  1.00  0.00           C
ATOM  10404  P   POPE  140     101.659  64.070  96.688  1.00  0.00           P
ATOM  10405  O13 POPE  140     100.479  63.680  97.479  1.00  0.00           O
ATOM  10406  O14 POPE  140     101.510  65.350  95.967  1.00  0.00           O
ATOM  10407  O11 POPE  140     102.019  62.920  95.689  1.00  0.00           O
ATOM  10408  O12 POPE  140     102.930  64.160  97.618  1.00  0.00           O
ATOM  10409  C1  POPE  140     101.840  62.960  94.269  1.00  0.00           C
ATOM  10412  C2  POPE  140     100.669  62.030  93.868  1.00  0.00           C
ATOM  10414  O21 POPE  140     100.990  61.370  92.628  1.00  0.00           O
ATOM  10415  C21 POPE  140      99.939  60.900  91.968  1.00  0.00           C
ATOM  10416  O22 POPE  140      99.309  61.480  91.098  1.00  0.00           O
ATOM  10417  C22 POPE  140      99.549  59.520  92.509  1.00  0.00           C
ATOM  10420  C3  POPE  140      99.329  62.810  93.849  1.00  0.00           C
ATOM  10423  O31 POPE  140      99.309  63.700  92.718  1.00  0.00           O
ATOM  10424  C31 POPE  140      98.780  64.880  92.919  1.00  0.00           C
ATOM  10425  O32 POPE  140      98.470  65.350  94.008  1.00  0.00           O
ATOM  10426  C32 POPE  140      98.530  65.600  91.589  1.00  0.00           C
ATOM  10429  C23 POPE  140      98.829  58.710  91.409  1.00  0.00           C
ATOM  10432  C24 POPE  140      98.020  57.540  91.958  1.00  0.00           C
ATOM  10435  C25 POPE  140      97.229  56.830  90.848  1.00  0.00           C
ATOM  10438  C26 POPE  140      98.119  56.290  89.708  1.00  0.00           C
ATOM  10441  C27 POPE  140      97.489  55.160  88.878  1.00  0.00           C
ATOM  10444  C28 POPE  140      96.890  55.630  87.539  1.00  0.00           C
ATOM  10447  C29 POPE  140      95.769  56.620  87.729  1.00  0.00           C
ATOM  10449 0C21 POPE  140      94.489  56.470  87.339  1.00  0.00           C
ATOM  10451 1C21 POPE  140      93.899  55.290  86.618  1.00  0.00           C
ATOM  10454 2C21 POPE  140      93.790  55.540  85.109  1.00  0.00           C
ATOM  10457 3C21 POPE  140      92.640  56.490  84.738  1.00  0.00           C
ATOM  10460 4C21 POPE  140      92.660  56.920  83.269  1.00  0.00           C
ATOM  10463 5C21 POPE  140      93.510  58.170  83.038  1.00  0.00           C
ATOM  10466 6C21 POPE  140      93.590  58.570  81.558  1.00  0.00           C
ATOM  10469 7C21 POPE  140      94.169  59.980  81.359  1.00  0.00           C
ATOM  10472 8C21 POPE  140      94.250  60.400  79.889  1.00  0.00           C
ATOM  10476  C33 POPE  140      98.579  64.710  90.319  1.00  0.00           C
ATOM  10479  C34 POPE  140      97.550  65.129  89.258  1.00  0.00           C
ATOM  10482  C35 POPE  140      97.859  66.480  88.619  1.00  0.00           C
ATOM  10485  C36 POPE  140      96.659  67.060  87.868  1.00  0.00           C
ATOM  10488  C37 POPE  140      97.000  68.370  87.159  1.00  0.00           C
ATOM  10491  C38 POPE  140      95.750  69.150  86.709  1.00  0.00           C
ATOM  10494  C39 POPE  140      95.269  68.770  85.308  1.00  0.00           C
ATOM  10497 0C31 POPE  140      95.960  69.560  84.188  1.00  0.00           C
ATOM  10500 1C31 POPE  140      95.190  69.440  82.868  1.00  0.00           C
ATOM  10503 2C31 POPE  140      95.809  70.220  81.709  1.00  0.00           C
ATOM  10506 3C31 POPE  140      94.959  70.129  80.438  1.00  0.00           C
ATOM  10509 4C31 POPE  140      93.850  71.200  80.349  1.00  0.00           C
ATOM  10512 5C31 POPE  140      93.090  71.130  79.019  1.00  0.00           C
ATOM  10515 6C31 POPE  140      92.280  72.390  78.709  1.00  0.00           C
ATOM  10519  NH3 POPE  141     103.090   4.960  92.148  1.00  0.00           N
ATOM  10523  C12 POPE  141     102.799   5.250  93.598  1.00  0.00           C
ATOM  10526  C11 POPE  141     101.519   6.100  93.747  1.00  0.00           C
ATOM  10529  P   POPE  141     100.289   8.230  92.959  1.00  0.00           P
ATOM  10530  O13 POPE  141      99.880   8.570  94.338  1.00  0.00           O
ATOM  10531  O14 POPE  141      99.229   7.570  92.168  1.00  0.00           O
ATOM  10532  O11 POPE  141     100.730   9.570  92.279  1.00  0.00           O
ATOM  10533  O12 POPE  141     101.580   7.310  92.989  1.00  0.00           O
ATOM  10534  C1  POPE  141     100.109  10.040  91.079  1.00  0.00           C
ATOM  10537  C2  POPE  141     100.949   9.670  89.819  1.00  0.00           C
ATOM  10539  O21 POPE  141     100.720  10.570  88.719  1.00  0.00           O
ATOM  10540  C21 POPE  141      99.500  10.640  88.218  1.00  0.00           C
ATOM  10541  O22 POPE  141      98.500  10.110  88.659  1.00  0.00           O
ATOM  10542  C22 POPE  141      99.489  11.480  86.939  1.00  0.00           C
ATOM  10545  C3  POPE  141     100.839   8.180  89.388  1.00  0.00           C
ATOM  10548  O31 POPE  141     101.770   7.900  88.318  1.00  0.00           O
ATOM  10549  C31 POPE  141     102.979   7.500  88.659  1.00  0.00           C
ATOM  10550  O32 POPE  141     103.320   7.080  89.759  1.00  0.00           O
ATOM  10551  C32 POPE  141     103.920   7.660  87.479  1.00  0.00           C
ATOM  10554  C23 POPE  141     100.879  11.640  86.299  1.00  0.00           C
ATOM  10557  C24 POPE  141     100.890  12.530  85.049  1.00  0.00           C
ATOM  10560  C25 POPE  141     102.319  13.000  84.799  1.00  0.00           C
ATOM  10563  C26 POPE  141     102.570  13.680  83.458  1.00  0.00           C
ATOM  10566  C27 POPE  141     104.070  13.920  83.269  1.00  0.00           C
ATOM  10569  C28 POPE  141     104.480  14.610  81.968  1.00  0.00           C
ATOM  10572  C29 POPE  141     103.940  13.890  80.759  1.00  0.00           C
ATOM  10574 0C21 POPE  141     104.600  12.990  80.009  1.00  0.00           C
ATOM  10576 1C21 POPE  141     106.020  12.520  80.218  1.00  0.00           C
ATOM  10579 2C21 POPE  141     107.049  13.410  79.489  1.00  0.00           C
ATOM  10582 3C21 POPE  141     106.750  13.570  77.989  1.00  0.00           C
ATOM  10585 4C21 POPE  141     107.869  14.270  77.217  1.00  0.00           C
ATOM  10588 5C21 POPE  141     108.199  15.680  77.718  1.00  0.00           C
ATOM  10591 6C21 POPE  141     109.060  16.450  76.709  1.00  0.00           C
ATOM  10594 7C21 POPE  141     109.360  17.880  77.148  1.00  0.00           C
ATOM  10597 8C21 POPE  141     110.079  18.690  76.069  1.00  0.00           C
ATOM  10601  C33 POPE  141     103.930   9.090  86.879  1.00  0.00           C
ATOM  10604  C34 POPE  141     104.349   9.130  85.409  1.00  0.00           C
ATOM  10607  C35 POPE  141     103.360   8.390  84.499  1.00  0.00           C
ATOM  10610  C36 POPE  141     103.490   8.710  82.998  1.00  0.00           C
ATOM  10613  C37 POPE  141     102.579   9.870  82.559  1.00  0.00           C
ATOM  10616  C38 POPE  141     102.430   9.910  81.029  1.00  0.00           C
ATOM  10619  C39 POPE  141     101.420  10.940  80.508  1.00  0.00           C
ATOM  10622 0C31 POPE  141      99.959  10.460  80.559  1.00  0.00           C
ATOM  10625 1C31 POPE  141      98.990  11.510  79.989  1.00  0.00           C
ATOM  10628 2C31 POPE  141      97.629  10.930  79.569  1.00  0.00           C
ATOM  10631 3C31 POPE  141      96.790  11.920  78.758  1.00  0.00           C
ATOM  10634 4C31 POPE  141      95.929  12.860  79.619  1.00  0.00           C
ATOM  10637 5C31 POPE  141      95.219  13.940  78.789  1.00  0.00           C
ATOM  10640 6C31 POPE  141      94.280  14.810  79.619  1.00  0.00           C
ATOM  10644  NH3 POPE  142      51.620 109.380  94.538  1.00  0.00           N
ATOM  10648  C12 POPE  142      50.660 110.510  94.829  1.00  0.00           C
ATOM  10651  C11 POPE  142      50.239 111.280  93.549  1.00  0.00           C
ATOM  10654  P   POPE  142      48.469 113.299  93.909  1.00  0.00           P
ATOM  10655  O13 POPE  142      47.470 112.500  94.648  1.00  0.00           O
ATOM  10656  O14 POPE  142      48.720 114.670  94.439  1.00  0.00           O
ATOM  10657  O11 POPE  142      48.019 113.350  92.399  1.00  0.00           O
ATOM  10658  O12 POPE  142      49.859 112.609  93.898  1.00  0.00           O
ATOM  10659  C1  POPE  142      48.840 113.969  91.398  1.00  0.00           C
ATOM  10662  C2  POPE  142      47.989 114.158  90.109  1.00  0.00           C
ATOM  10664  O21 POPE  142      48.770 114.559  88.959  1.00  0.00           O
ATOM  10665  C21 POPE  142      49.220 115.790  88.898  1.00  0.00           C
ATOM  10666  O22 POPE  142      49.360 116.570  89.829  1.00  0.00           O
ATOM  10667  C22 POPE  142      49.550 116.119  87.439  1.00  0.00           C
ATOM  10670  C3  POPE  142      46.759 115.090  90.308  1.00  0.00           C
ATOM  10673  O31 POPE  142      45.979 115.140  89.099  1.00  0.00           O
ATOM  10674  C31 POPE  142      45.180 116.200  89.018  1.00  0.00           C
ATOM  10675  O32 POPE  142      45.090 117.070  89.857  1.00  0.00           O
ATOM  10676  C32 POPE  142      44.329 116.070  87.749  1.00  0.00           C
ATOM  10679  C23 POPE  142      48.320 115.960  86.508  1.00  0.00           C
ATOM  10682  C24 POPE  142      48.500 116.609  85.128  1.00  0.00           C
ATOM  10685  C25 POPE  142      49.550 115.939  84.229  1.00  0.00           C
ATOM  10688  C26 POPE  142      49.740 116.690  82.898  1.00  0.00           C
ATOM  10691  C27 POPE  142      50.860 116.100  82.038  1.00  0.00           C
ATOM  10694  C28 POPE  142      51.220 116.990  80.827  1.00  0.00           C
ATOM  10697  C29 POPE  142      52.400 116.430  80.078  1.00  0.00           C
ATOM  10699 0C21 POPE  142      53.599 117.030  79.919  1.00  0.00           C
ATOM  10701 1C21 POPE  142      53.980 118.400  80.419  1.00  0.00           C
ATOM  10704 2C21 POPE  142      55.099 119.080  79.609  1.00  0.00           C
ATOM  10707 3C21 POPE  142      56.500 118.449  79.769  1.00  0.00           C
ATOM  10710 4C21 POPE  142      57.019 118.460  81.219  1.00  0.00           C
ATOM  10713 5C21 POPE  142      58.479 118.010  81.359  1.00  0.00           C
ATOM  10716 6C21 POPE  142      59.490 119.150  81.129  1.00  0.00           C
ATOM  10719 7C21 POPE  142      60.930 118.759  81.479  1.00  0.00           C
ATOM  10722 8C21 POPE  142      61.890 119.939  81.518  1.00  0.00           C
ATOM  10726  C33 POPE  142      44.509 117.189  86.688  1.00  0.00           C
ATOM  10729  C34 POPE  142      43.460 116.980  85.578  1.00  0.00           C
ATOM  10732  C35 POPE  142      43.380 118.100  84.519  1.00  0.00           C
ATOM  10735  C36 POPE  142      44.410 117.960  83.389  1.00  0.00           C
ATOM  10738  C37 POPE  142      44.020 118.810  82.168  1.00  0.00           C
ATOM  10741  C38 POPE  142      44.880 118.560  80.918  1.00  0.00           C
ATOM  10744  C39 POPE  142      44.390 117.369  80.078  1.00  0.00           C
ATOM  10747 0C31 POPE  142      43.230 117.730  79.139  1.00  0.00           C
ATOM  10750 1C31 POPE  142      42.680 116.518  78.369  1.00  0.00           C
ATOM  10753 2C31 POPE  142      41.730 116.919  77.217  1.00  0.00           C
ATOM  10756 3C31 POPE  142      42.470 117.479  75.988  1.00  0.00           C
ATOM  10759 4C31 POPE  142      41.540 117.889  74.849  1.00  0.00           C
ATOM  10762 5C31 POPE  142      42.310 118.500  73.659  1.00  0.00           C
ATOM  10765 6C31 POPE  142      41.419 118.920  72.489  1.00  0.00           C
ATOM  10769  NH3 POPE  143      32.579  32.050  51.819  1.00  0.00           N
ATOM  10773  C12 POPE  143      32.079  31.140  50.729  1.00  0.00           C
ATOM  10776  C11 POPE  143      30.550  30.980  50.779  1.00  0.00           C
ATOM  10779  P   POPE  143      30.060  28.470  51.189  1.00  0.00           P
ATOM  10780  O13 POPE  143      29.419  28.490  49.859  1.00  0.00           O
ATOM  10781  O14 POPE  143      31.410  27.850  51.249  1.00  0.00           O
ATOM  10782  O11 POPE  143      29.120  27.690  52.199  1.00  0.00           O
ATOM  10783  O12 POPE  143      30.160  29.980  51.748  1.00  0.00           O
ATOM  10784  C1  POPE  143      28.620  28.160  53.449  1.00  0.00           C
ATOM  10787  C2  POPE  143      29.059  27.190  54.578  1.00  0.00           C
ATOM  10789  O21 POPE  143      28.890  27.830  55.859  1.00  0.00           O
ATOM  10790  C21 POPE  143      27.760  27.540  56.468  1.00  0.00           C
ATOM  10791  O22 POPE  143      26.860  26.850  56.029  1.00  0.00           O
ATOM  10792  C22 POPE  143      27.710  28.270  57.819  1.00  0.00           C
ATOM  10795  C3  POPE  143      30.560  26.810  54.399  1.00  0.00           C
ATOM  10798  O31 POPE  143      31.010  25.880  55.399  1.00  0.00           O
ATOM  10799  C31 POPE  143      31.570  26.390  56.488  1.00  0.00           C
ATOM  10800  O32 POPE  143      31.720  27.570  56.748  1.00  0.00           O
ATOM  10801  C32 POPE  143      32.160  25.190  57.239  1.00  0.00           C
ATOM  10804  C23 POPE  143      28.490  27.600  58.968  1.00  0.00           C
ATOM  10807  C24 POPE  143      29.000  28.640  59.979  1.00  0.00           C
ATOM  10810  C25 POPE  143      29.860  28.050  61.109  1.00  0.00           C
ATOM  10813  C26 POPE  143      29.180  28.020  62.489  1.00  0.00           C
ATOM  10816  C27 POPE  143      30.150  27.540  63.578  1.00  0.00           C
ATOM  10819  C28 POPE  143      29.490  27.200  64.929  1.00  0.00           C
ATOM  10822  C29 POPE  143      29.150  28.410  65.759  1.00  0.00           C
ATOM  10824 0C21 POPE  143      29.160  28.490  67.099  1.00  0.00           C
ATOM  10826 1C21 POPE  143      29.460  27.360  68.069  1.00  0.00           C
ATOM  10829 2C21 POPE  143      30.780  27.600  68.819  1.00  0.00           C
ATOM  10832 3C21 POPE  143      31.150  26.450  69.779  1.00  0.00           C
ATOM  10835 4C21 POPE  143      32.370  26.790  70.649  1.00  0.00           C
ATOM  10838 5C21 POPE  143      32.860  25.590  71.459  1.00  0.00           C
ATOM  10841 6C21 POPE  143      33.980  25.950  72.449  1.00  0.00           C
ATOM  10844 7C21 POPE  143      34.550  24.720  73.169  1.00  0.00           C
ATOM  10847 8C21 POPE  143      35.669  25.070  74.148  1.00  0.00           C
ATOM  10851  C33 POPE  143      32.390  25.390  58.749  1.00  0.00           C
ATOM  10854  C34 POPE  143      33.039  24.140  59.369  1.00  0.00           C
ATOM  10857  C35 POPE  143      33.250  24.210  60.889  1.00  0.00           C
ATOM  10860  C36 POPE  143      33.970  25.500  61.319  1.00  0.00           C
ATOM  10863  C37 POPE  143      34.599  25.420  62.718  1.00  0.00           C
ATOM  10866  C38 POPE  143      35.270  26.760  63.079  1.00  0.00           C
ATOM  10869  C39 POPE  143      36.230  26.680  64.269  1.00  0.00           C
ATOM  10872 0C31 POPE  143      35.539  26.510  65.628  1.00  0.00           C
ATOM  10875 1C31 POPE  143      36.550  26.620  66.779  1.00  0.00           C
ATOM  10878 2C31 POPE  143      35.910  26.580  68.179  1.00  0.00           C
ATOM  10881 3C31 POPE  143      36.710  27.390  69.219  1.00  0.00           C
ATOM  10884 4C31 POPE  143      36.480  28.910  69.099  1.00  0.00           C
ATOM  10887 5C31 POPE  143      37.200  29.710  70.189  1.00  0.00           C
ATOM  10890 6C31 POPE  143      36.800  31.190  70.238  1.00  0.00           C
ATOM  10894  NH3 POPE  144      54.449  35.130  94.559  1.00  0.00           N
ATOM  10898  C12 POPE  144      53.549  34.900  95.749  1.00  0.00           C
ATOM  10901  C11 POPE  144      52.289  34.170  95.268  1.00  0.00           C
ATOM  10904  P   POPE  144      49.870  33.420  95.827  1.00  0.00           P
ATOM  10905  O13 POPE  144      49.729  32.080  96.449  1.00  0.00           O
ATOM  10906  O14 POPE  144      48.809  34.430  96.009  1.00  0.00           O
ATOM  10907  O11 POPE  144      50.110  33.270  94.279  1.00  0.00           O
ATOM  10908  O12 POPE  144      51.270  34.050  96.269  1.00  0.00           O
ATOM  10909  C1  POPE  144      49.630  32.240  93.428  1.00  0.00           C
ATOM  10912  C2  POPE  144      50.140  32.530  91.989  1.00  0.00           C
ATOM  10914  O21 POPE  144      49.870  31.410  91.138  1.00  0.00           O
ATOM  10915  C21 POPE  144      49.210  31.670  90.028  1.00  0.00           C
ATOM  10916  O22 POPE  144      48.450  32.610  89.857  1.00  0.00           O
ATOM  10917  C22 POPE  144      49.579  30.620  88.989  1.00  0.00           C
ATOM  10920  C3  POPE  144      51.689  32.740  91.999  1.00  0.00           C
ATOM  10923  O31 POPE  144      52.180  33.260  90.749  1.00  0.00           O
ATOM  10924  C31 POPE  144      53.420  33.770  90.848  1.00  0.00           C
ATOM  10925  O32 POPE  144      54.070  33.810  91.888  1.00  0.00           O
ATOM  10926  C32 POPE  144      53.900  34.220  89.468  1.00  0.00           C
ATOM  10929  C23 POPE  144      49.110  30.970  87.559  1.00  0.00           C
ATOM  10932  C24 POPE  144      49.370  29.810  86.589  1.00  0.00           C
ATOM  10935  C25 POPE  144      48.989  30.160  85.137  1.00  0.00           C
ATOM  10938  C26 POPE  144      50.120  30.850  84.369  1.00  0.00           C
ATOM  10941  C27 POPE  144      49.729  31.180  82.919  1.00  0.00           C
ATOM  10944  C28 POPE  144      50.880  31.760  82.068  1.00  0.00           C
ATOM  10947  C29 POPE  144      52.009  30.770  81.879  1.00  0.00           C
ATOM  10949 0C21 POPE  144      52.429  30.190  80.739  1.00  0.00           C
ATOM  10951 1C21 POPE  144      51.890  30.360  79.338  1.00  0.00           C
ATOM  10954 2C21 POPE  144      52.970  30.870  78.359  1.00  0.00           C
ATOM  10957 3C21 POPE  144      53.300  32.360  78.549  1.00  0.00           C
ATOM  10960 4C21 POPE  144      54.509  32.850  77.749  1.00  0.00           C
ATOM  10963 5C21 POPE  144      54.339  32.740  76.229  1.00  0.00           C
ATOM  10966 6C21 POPE  144      55.379  33.560  75.448  1.00  0.00           C
ATOM  10969 7C21 POPE  144      55.210  33.460  73.929  1.00  0.00           C
ATOM  10972 8C21 POPE  144      56.190  34.350  73.159  1.00  0.00           C
ATOM  10976  C33 POPE  144      52.879  35.130  88.738  1.00  0.00           C
ATOM  10979  C34 POPE  144      53.149  35.220  87.229  1.00  0.00           C
ATOM  10982  C35 POPE  144      52.180  36.180  86.538  1.00  0.00           C
ATOM  10985  C36 POPE  144      52.370  36.270  85.009  1.00  0.00           C
ATOM  10988  C37 POPE  144      51.489  37.370  84.409  1.00  0.00           C
ATOM  10991  C38 POPE  144      51.680  37.550  82.898  1.00  0.00           C
ATOM  10994  C39 POPE  144      50.829  36.600  82.028  1.00  0.00           C
ATOM  10997 0C31 POPE  144      49.329  36.950  81.999  1.00  0.00           C
ATOM  11000 1C31 POPE  144      48.599  36.240  80.848  1.00  0.00           C
ATOM  11003 2C31 POPE  144      47.170  36.730  80.578  1.00  0.00           C
ATOM  11006 3C31 POPE  144      46.070  36.020  81.378  1.00  0.00           C
ATOM  11009 4C31 POPE  144      44.729  36.060  80.629  1.00  0.00           C
ATOM  11012 5C31 POPE  144      43.570  35.360  81.349  1.00  0.00           C
ATOM  11015 6C31 POPE  144      42.320  35.270  80.479  1.00  0.00           C
ATOM  11019  NH3 POPE  145       4.240  20.150  54.159  1.00  0.00           N
ATOM  11023  C12 POPE  145       5.530  20.920  54.339  1.00  0.00           C
ATOM  11026  C11 POPE  145       5.370  22.410  54.019  1.00  0.00           C
ATOM  11029  P   POPE  145       6.880  24.530  53.769  1.00  0.00           P
ATOM  11030  O13 POPE  145       8.040  24.630  52.849  1.00  0.00           O
ATOM  11031  O14 POPE  145       5.620  25.230  53.449  1.00  0.00           O
ATOM  11032  O11 POPE  145       7.430  25.090  55.139  1.00  0.00           O
ATOM  11033  O12 POPE  145       6.640  23.010  54.129  1.00  0.00           O
ATOM  11034  C1  POPE  145       6.920  24.680  56.409  1.00  0.00           C
ATOM  11037  C2  POPE  145       6.460  25.950  57.159  1.00  0.00           C
ATOM  11039  O21 POPE  145       6.220  25.700  58.549  1.00  0.00           O
ATOM  11040  C21 POPE  145       5.080  25.140  58.909  1.00  0.00           C
ATOM  11041  O22 POPE  145       4.300  24.570  58.169  1.00  0.00           O
ATOM  11042  C22 POPE  145       4.870  25.320  60.409  1.00  0.00           C
ATOM  11045  C3  POPE  145       5.300  26.640  56.379  1.00  0.00           C
ATOM  11048  O31 POPE  145       4.810  27.790  57.089  1.00  0.00           O
ATOM  11049  C31 POPE  145       4.260  28.700  56.288  1.00  0.00           C
ATOM  11050  O32 POPE  145       4.030  28.540  55.099  1.00  0.00           O
ATOM  11051  C32 POPE  145       4.070  29.980  57.069  1.00  0.00           C
ATOM  11054  C23 POPE  145       4.650  23.990  61.159  1.00  0.00           C
ATOM  11057  C24 POPE  145       4.620  24.180  62.689  1.00  0.00           C
ATOM  11060  C25 POPE  145       4.440  22.850  63.429  1.00  0.00           C
ATOM  11063  C26 POPE  145       4.550  22.980  64.949  1.00  0.00           C
ATOM  11066  C27 POPE  145       4.410  21.610  65.649  1.00  0.00           C
ATOM  11069  C28 POPE  145       4.780  21.620  67.149  1.00  0.00           C
ATOM  11072  C29 POPE  145       3.830  22.430  67.998  1.00  0.00           C
ATOM  11074 0C21 POPE  145       3.101  21.990  69.038  1.00  0.00           C
ATOM  11076 1C21 POPE  145       3.011  20.570  69.539  1.00  0.00           C
ATOM  11079 2C21 POPE  145       3.840  20.290  70.819  1.00  0.00           C
ATOM  11082 3C21 POPE  145       5.360  20.280  70.579  1.00  0.00           C
ATOM  11085 4C21 POPE  145       6.190  20.130  71.859  1.00  0.00           C
ATOM  11088 5C21 POPE  145       5.830  18.890  72.689  1.00  0.00           C
ATOM  11091 6C21 POPE  145       6.650  18.760  73.988  1.00  0.00           C
ATOM  11094 7C21 POPE  145       5.960  17.830  74.989  1.00  0.00           C
ATOM  11097 8C21 POPE  145       6.700  17.680  76.318  1.00  0.00           C
ATOM  11101  C33 POPE  145       5.430  30.610  57.429  1.00  0.00           C
ATOM  11104  C34 POPE  145       5.290  32.000  58.058  1.00  0.00           C
ATOM  11107  C35 POPE  145       4.500  32.000  59.378  1.00  0.00           C
ATOM  11110  C36 POPE  145       5.290  31.440  60.569  1.00  0.00           C
ATOM  11113  C37 POPE  145       4.370  31.140  61.769  1.00  0.00           C
ATOM  11116  C38 POPE  145       5.040  31.400  63.119  1.00  0.00           C
ATOM  11119  C39 POPE  145       4.090  31.120  64.289  1.00  0.00           C
ATOM  11122 0C31 POPE  145       4.670  31.530  65.649  1.00  0.00           C
ATOM  11125 1C31 POPE  145       3.770  31.080  66.799  1.00  0.00           C
ATOM  11128 2C31 POPE  145       4.390  31.330  68.189  1.00  0.00           C
ATOM  11131 3C31 POPE  145       3.670  30.510  69.269  1.00  0.00           C
ATOM  11134 4C31 POPE  145       4.290  30.640  70.659  1.00  0.00           C
ATOM  11137 5C31 POPE  145       3.860  29.480  71.579  1.00  0.00           C
ATOM  11140 6C31 POPE  145       4.270  29.660  73.039  1.00  0.00           C
ATOM  11144  NH3 POPE  146      76.640   5.420  96.698  1.00  0.00           N
ATOM  11148  C12 POPE  146      75.839   4.140  96.678  1.00  0.00           C
ATOM  11151  C11 POPE  146      74.330   4.389  96.838  1.00  0.00           C
ATOM  11154  P   POPE  146      72.059   3.151  96.459  1.00  0.00           P
ATOM  11155  O13 POPE  146      71.270   2.500  97.528  1.00  0.00           O
ATOM  11156  O14 POPE  146      71.680   4.500  95.979  1.00  0.00           O
ATOM  11157  O11 POPE  146      72.000   2.161  95.229  1.00  0.00           O
ATOM  11158  O12 POPE  146      73.610   3.151  96.849  1.00  0.00           O
ATOM  11159  C1  POPE  146      72.989   2.221  94.209  1.00  0.00           C
ATOM  11162  C2  POPE  146      72.710   1.221  93.049  1.00  0.00           C
ATOM  11164  O21 POPE  146      72.780   1.930  91.809  1.00  0.00           O
ATOM  11165  C21 POPE  146      73.910   1.821  91.149  1.00  0.00           C
ATOM  11166  O22 POPE  146      74.860   1.130  91.479  1.00  0.00           O
ATOM  11167  C22 POPE  146      73.809   2.660  89.888  1.00  0.00           C
ATOM  11170  C3  POPE  146      71.299   0.551  93.129  1.00  0.00           C
ATOM  11173  O31 POPE  146      70.949  -0.159  91.919  1.00  0.00           O
ATOM  11174  C31 POPE  146      71.550  -1.329  91.748  1.00  0.00           C
ATOM  11175  O32 POPE  146      72.280  -1.890  92.549  1.00  0.00           O
ATOM  11176  C32 POPE  146      71.280  -1.829  90.339  1.00  0.00           C
ATOM  11179  C23 POPE  146      75.118   3.419  89.577  1.00  0.00           C
ATOM  11182  C24 POPE  146      74.860   4.529  88.558  1.00  0.00           C
ATOM  11185  C25 POPE  146      76.110   5.350  88.178  1.00  0.00           C
ATOM  11188  C26 POPE  146      77.159   4.549  87.399  1.00  0.00           C
ATOM  11191  C27 POPE  146      78.110   5.430  86.569  1.00  0.00           C
ATOM  11194  C28 POPE  146      79.030   4.590  85.659  1.00  0.00           C
ATOM  11197  C29 POPE  146      80.128   5.390  85.009  1.00  0.00           C
ATOM  11199 0C21 POPE  146      80.249   5.680  83.699  1.00  0.00           C
ATOM  11201 1C21 POPE  146      79.280   5.309  82.599  1.00  0.00           C
ATOM  11204 2C21 POPE  146      79.269   6.319  81.429  1.00  0.00           C
ATOM  11207 3C21 POPE  146      78.750   7.709  81.828  1.00  0.00           C
ATOM  11210 4C21 POPE  146      78.879   8.780  80.718  1.00  0.00           C
ATOM  11213 5C21 POPE  146      77.700   8.790  79.738  1.00  0.00           C
ATOM  11216 6C21 POPE  146      77.830   9.870  78.659  1.00  0.00           C
ATOM  11219 7C21 POPE  146      76.590   9.960  77.758  1.00  0.00           C
ATOM  11222 8C21 POPE  146      76.780  10.840  76.519  1.00  0.00           C
ATOM  11226  C33 POPE  146      72.570  -1.729  89.509  1.00  0.00           C
ATOM  11229  C34 POPE  146      72.360  -1.890  88.008  1.00  0.00           C
ATOM  11232  C35 POPE  146      73.680  -1.689  87.259  1.00  0.00           C
ATOM  11235  C36 POPE  146      73.589  -2.039  85.769  1.00  0.00           C
ATOM  11238  C37 POPE  146      74.960  -2.089  85.078  1.00  0.00           C
ATOM  11241  C38 POPE  146      74.919  -2.729  83.678  1.00  0.00           C
ATOM  11244  C39 POPE  146      74.150  -1.940  82.618  1.00  0.00           C
ATOM  11247 0C31 POPE  146      74.449  -2.480  81.209  1.00  0.00           C
ATOM  11250 1C31 POPE  146      73.919  -1.589  80.068  1.00  0.00           C
ATOM  11253 2C31 POPE  146      74.290  -2.100  78.659  1.00  0.00           C
ATOM  11256 3C31 POPE  146      75.799  -2.199  78.429  1.00  0.00           C
ATOM  11259 4C31 POPE  146      76.210  -2.519  76.989  1.00  0.00           C
ATOM  11262 5C31 POPE  146      77.739  -2.489  76.838  1.00  0.00           C
ATOM  11265 6C31 POPE  146      78.260  -2.760  75.428  1.00  0.00           C
ATOM  11269  NH3 POPE  147     111.770  48.450  98.278  1.00  0.00           N
ATOM  11273  C12 POPE  147     111.659  47.960  99.699  1.00  0.00           C
ATOM  11276  C11 POPE  147     110.879  46.640  99.788  1.00  0.00           C
ATOM  11279  P   POPE  147     110.509  44.970  97.808  1.00  0.00           P
ATOM  11280  O13 POPE  147     109.570  44.030  98.449  1.00  0.00           O
ATOM  11281  O14 POPE  147     109.919  46.060  97.009  1.00  0.00           O
ATOM  11282  O11 POPE  147     111.549  44.190  96.879  1.00  0.00           O
ATOM  11283  O12 POPE  147     111.440  45.650  98.909  1.00  0.00           O
ATOM  11284  C1  POPE  147     111.570  44.550  95.479  1.00  0.00           C
ATOM  11287  C2  POPE  147     112.229  43.430  94.619  1.00  0.00           C
ATOM  11289  O21 POPE  147     111.940  43.590  93.218  1.00  0.00           O
ATOM  11290  C21 POPE  147     112.570  44.580  92.599  1.00  0.00           C
ATOM  11291  O22 POPE  147     113.339  45.370  93.119  1.00  0.00           O
ATOM  11292  C22 POPE  147     112.179  44.490  91.119  1.00  0.00           C
ATOM  11295  C3  POPE  147     111.710  42.030  95.028  1.00  0.00           C
ATOM  11298  O31 POPE  147     112.589  41.010  94.519  1.00  0.00           O
ATOM  11299  C31 POPE  147     112.329  40.240  93.428  1.00  0.00           C
ATOM  11300  O32 POPE  147     113.149  39.440  92.998  1.00  0.00           O
ATOM  11301  C32 POPE  147     110.960  40.430  92.768  1.00  0.00           C
ATOM  11304  C23 POPE  147     112.500  45.730  90.249  1.00  0.00           C
ATOM  11307  C24 POPE  147     111.560  45.850  89.038  1.00  0.00           C
ATOM  11310  C25 POPE  147     111.479  44.590  88.148  1.00  0.00           C
ATOM  11313  C26 POPE  147     112.789  44.300  87.409  1.00  0.00           C
ATOM  11316  C27 POPE  147     112.660  43.140  86.418  1.00  0.00           C
ATOM  11319  C28 POPE  147     113.680  43.180  85.268  1.00  0.00           C
ATOM  11322  C29 POPE  147     113.280  44.240  84.269  1.00  0.00           C
ATOM  11324 0C21 POPE  147     113.210  44.130  82.938  1.00  0.00           C
ATOM  11326 1C21 POPE  147     113.630  42.960  82.068  1.00  0.00           C
ATOM  11329 2C21 POPE  147     114.640  43.510  81.058  1.00  0.00           C
ATOM  11332 3C21 POPE  147     115.149  42.500  80.019  1.00  0.00           C
ATOM  11335 4C21 POPE  147     115.720  43.200  78.769  1.00  0.00           C
ATOM  11338 5C21 POPE  147     116.739  44.320  79.069  1.00  0.00           C
ATOM  11341 6C21 POPE  147     116.940  45.280  77.889  1.00  0.00           C
ATOM  11344 7C21 POPE  147     117.640  46.590  78.299  1.00  0.00           C
ATOM  11347 8C21 POPE  147     117.789  47.580  77.148  1.00  0.00           C
ATOM  11351  C33 POPE  147     110.690  39.360  91.678  1.00  0.00           C
ATOM  11354  C34 POPE  147     109.320  39.510  90.998  1.00  0.00           C
ATOM  11357  C35 POPE  147     109.270  40.570  89.879  1.00  0.00           C
ATOM  11360  C36 POPE  147     109.710  40.090  88.498  1.00  0.00           C
ATOM  11363  C37 POPE  147     109.379  41.120  87.409  1.00  0.00           C
ATOM  11366  C38 POPE  147     109.860  40.730  86.009  1.00  0.00           C
ATOM  11369  C39 POPE  147     109.340  41.700  84.928  1.00  0.00           C
ATOM  11372 0C31 POPE  147     110.000  41.530  83.549  1.00  0.00           C
ATOM  11375 1C31 POPE  147     109.780  40.140  82.919  1.00  0.00           C
ATOM  11378 2C31 POPE  147     111.079  39.330  82.788  1.00  0.00           C
ATOM  11381 3C31 POPE  147     110.820  37.890  82.339  1.00  0.00           C
ATOM  11384 4C31 POPE  147     112.089  37.030  82.248  1.00  0.00           C
ATOM  11387 5C31 POPE  147     111.809  35.620  81.709  1.00  0.00           C
ATOM  11390 6C31 POPE  147     112.970  34.650  81.928  1.00  0.00           C
ATOM  11394  NH3 POPE  148      50.509 131.560  53.549  1.00  0.00           N
ATOM  11398  C12 POPE  148      51.130 132.010  52.258  1.00  0.00           C
ATOM  11401  C11 POPE  148      51.699 130.799  51.509  1.00  0.00           C
ATOM  11404  P   POPE  148      50.849 128.589  50.409  1.00  0.00           P
ATOM  11405  O13 POPE  148      50.120 128.360  49.149  1.00  0.00           O
ATOM  11406  O14 POPE  148      52.289 128.240  50.459  1.00  0.00           O
ATOM  11407  O11 POPE  148      50.090 127.840  51.559  1.00  0.00           O
ATOM  11408  O12 POPE  148      50.649 130.090  50.859  1.00  0.00           O
ATOM  11409  C1  POPE  148      48.750 128.299  51.808  1.00  0.00           C
ATOM  11412  C2  POPE  148      48.079 127.450  52.909  1.00  0.00           C
ATOM  11414  O21 POPE  148      47.480 128.280  53.909  1.00  0.00           O
ATOM  11415  C21 POPE  148      48.280 129.030  54.639  1.00  0.00           C
ATOM  11416  O22 POPE  148      49.469 129.200  54.479  1.00  0.00           O
ATOM  11417  C22 POPE  148      47.429 129.640  55.749  1.00  0.00           C
ATOM  11420  C3  POPE  148      49.070 126.420  53.519  1.00  0.00           C
ATOM  11423  O31 POPE  148      48.620 125.930  54.789  1.00  0.00           O
ATOM  11424  C31 POPE  148      47.949 124.820  54.828  1.00  0.00           C
ATOM  11425  O32 POPE  148      47.590 124.130  53.889  1.00  0.00           O
ATOM  11426  C32 POPE  148      47.550 124.570  56.279  1.00  0.00           C
ATOM  11429  C23 POPE  148      48.310 130.300  56.819  1.00  0.00           C
ATOM  11432  C24 POPE  148      47.480 131.219  57.729  1.00  0.00           C
ATOM  11435  C25 POPE  148      46.640 130.450  58.759  1.00  0.00           C
ATOM  11438  C26 POPE  148      47.530 129.879  59.869  1.00  0.00           C
ATOM  11441  C27 POPE  148      46.759 129.189  60.999  1.00  0.00           C
ATOM  11444  C28 POPE  148      47.590 129.050  62.289  1.00  0.00           C
ATOM  11447  C29 POPE  148      46.759 128.710  63.489  1.00  0.00           C
ATOM  11449 0C21 POPE  148      47.190 128.100  64.599  1.00  0.00           C
ATOM  11451 1C21 POPE  148      48.590 127.570  64.819  1.00  0.00           C
ATOM  11454 2C21 POPE  148      49.610 128.640  65.229  1.00  0.00           C
ATOM  11457 3C21 POPE  148      49.469 129.139  66.678  1.00  0.00           C
ATOM  11460 4C21 POPE  148      50.570 130.159  66.979  1.00  0.00           C
ATOM  11463 5C21 POPE  148      50.750 130.548  68.449  1.00  0.00           C
ATOM  11466 6C21 POPE  148      51.990 131.440  68.599  1.00  0.00           C
ATOM  11469 7C21 POPE  148      52.510 131.560  70.029  1.00  0.00           C
ATOM  11472 8C21 POPE  148      53.830 132.318  70.089  1.00  0.00           C
ATOM  11476  C33 POPE  148      46.030 124.380  56.439  1.00  0.00           C
ATOM  11479  C34 POPE  148      45.589 124.710  57.869  1.00  0.00           C
ATOM  11482  C35 POPE  148      44.070 124.670  58.058  1.00  0.00           C
ATOM  11485  C36 POPE  148      43.710 125.230  59.429  1.00  0.00           C
ATOM  11488  C37 POPE  148      42.220 125.219  59.749  1.00  0.00           C
ATOM  11491  C38 POPE  148      41.930 125.960  61.069  1.00  0.00           C
ATOM  11494  C39 POPE  148      41.550 125.070  62.249  1.00  0.00           C
ATOM  11497 0C31 POPE  148      41.379 125.910  63.519  1.00  0.00           C
ATOM  11500 1C31 POPE  148      40.550 125.219  64.609  1.00  0.00           C
ATOM  11503 2C31 POPE  148      40.439 126.079  65.879  1.00  0.00           C
ATOM  11506 3C31 POPE  148      39.449 125.490  66.889  1.00  0.00           C
ATOM  11509 4C31 POPE  148      39.800 125.840  68.339  1.00  0.00           C
ATOM  11512 5C31 POPE  148      38.730 125.380  69.339  1.00  0.00           C
ATOM  11515 6C31 POPE  148      39.180 125.510  70.799  1.00  0.00           C
ATOM  11519  NH3 POPE  149      31.020  93.400  52.788  1.00  0.00           N
ATOM  11523  C12 POPE  149      30.950  94.890  53.019  1.00  0.00           C
ATOM  11526  C11 POPE  149      30.870  95.680  51.699  1.00  0.00           C
ATOM  11529  P   POPE  149      29.579  97.920  52.309  1.00  0.00           P
ATOM  11530  O13 POPE  149      29.920  99.360  52.349  1.00  0.00           O
ATOM  11531  O14 POPE  149      28.420  97.549  51.488  1.00  0.00           O
ATOM  11532  O11 POPE  149      29.290  97.409  53.779  1.00  0.00           O
ATOM  11533  O12 POPE  149      30.850  97.090  51.919  1.00  0.00           O
ATOM  11534  C1  POPE  149      30.169  97.800  54.828  1.00  0.00           C
ATOM  11537  C2  POPE  149      29.749  97.189  56.199  1.00  0.00           C
ATOM  11539  O21 POPE  149      30.820  96.410  56.738  1.00  0.00           O
ATOM  11540  C21 POPE  149      31.900  97.049  57.169  1.00  0.00           C
ATOM  11541  O22 POPE  149      33.050  96.770  56.839  1.00  0.00           O
ATOM  11542  C22 POPE  149      31.589  98.130  58.219  1.00  0.00           C
ATOM  11545  C3  POPE  149      28.470  96.310  56.078  1.00  0.00           C
ATOM  11548  O31 POPE  149      27.990  95.620  57.258  1.00  0.00           O
ATOM  11549  C31 POPE  149      28.000  96.189  58.439  1.00  0.00           C
ATOM  11550  O32 POPE  149      28.599  97.180  58.788  1.00  0.00           O
ATOM  11551  C32 POPE  149      26.980  95.480  59.319  1.00  0.00           C
ATOM  11554  C23 POPE  149      32.829  98.619  58.988  1.00  0.00           C
ATOM  11557  C24 POPE  149      32.430  99.360  60.279  1.00  0.00           C
ATOM  11560  C25 POPE  149      33.629  99.960  61.029  1.00  0.00           C
ATOM  11563  C26 POPE  149      33.329 100.200  62.519  1.00  0.00           C
ATOM  11566  C27 POPE  149      34.289 101.219  63.149  1.00  0.00           C
ATOM  11569  C28 POPE  149      34.000 101.430  64.649  1.00  0.00           C
ATOM  11572  C29 POPE  149      34.879 102.479  65.269  1.00  0.00           C
ATOM  11574 0C21 POPE  149      36.120 102.290  65.749  1.00  0.00           C
ATOM  11576 1C21 POPE  149      36.910 101.000  65.709  1.00  0.00           C
ATOM  11579 2C21 POPE  149      37.140 100.429  67.119  1.00  0.00           C
ATOM  11582 3C21 POPE  149      38.290  99.410  67.139  1.00  0.00           C
ATOM  11585 4C21 POPE  149      38.520  98.820  68.539  1.00  0.00           C
ATOM  11588 5C21 POPE  149      39.890  98.130  68.669  1.00  0.00           C
ATOM  11591 6C21 POPE  149      40.140  97.620  70.099  1.00  0.00           C
ATOM  11594 7C21 POPE  149      41.519  96.959  70.269  1.00  0.00           C
ATOM  11597 8C21 POPE  149      42.400  97.640  71.309  1.00  0.00           C
ATOM  11601  C33 POPE  149      27.120  93.950  59.369  1.00  0.00           C
ATOM  11604  C34 POPE  149      26.020  93.360  60.249  1.00  0.00           C
ATOM  11607  C35 POPE  149      26.050  91.840  60.389  1.00  0.00           C
ATOM  11610  C36 POPE  149      24.939  91.359  61.339  1.00  0.00           C
ATOM  11613  C37 POPE  149      25.020  89.860  61.619  1.00  0.00           C
ATOM  11616  C38 POPE  149      23.940  89.370  62.589  1.00  0.00           C
ATOM  11619  C39 POPE  149      24.010  90.009  63.979  1.00  0.00           C
ATOM  11622 0C31 POPE  149      23.180  89.249  65.019  1.00  0.00           C
ATOM  11625 1C31 POPE  149      23.420  89.780  66.439  1.00  0.00           C
ATOM  11628 2C31 POPE  149      22.679  88.999  67.538  1.00  0.00           C
ATOM  11631 3C31 POPE  149      22.980  87.490  67.559  1.00  0.00           C
ATOM  11634 4C31 POPE  149      22.530  86.840  68.868  1.00  0.00           C
ATOM  11637 5C31 POPE  149      22.570  85.300  68.859  1.00  0.00           C
ATOM  11640 6C31 POPE  149      21.950  84.699  70.118  1.00  0.00           C
ATOM  11644  NH3 POPE  150     121.140   4.770  49.649  1.00  0.00           N
ATOM  11648  C12 POPE  150     120.349   5.810  50.399  1.00  0.00           C
ATOM  11651  C11 POPE  150     119.549   6.650  49.409  1.00  0.00           C
ATOM  11654  P   POPE  150     119.989   8.830  47.998  1.00  0.00           P
ATOM  11655  O13 POPE  150     118.619   8.740  47.439  1.00  0.00           O
ATOM  11656  O14 POPE  150     121.049   9.380  47.129  1.00  0.00           O
ATOM  11657  O11 POPE  150     119.829   9.800  49.259  1.00  0.00           O
ATOM  11658  O12 POPE  150     120.439   7.420  48.599  1.00  0.00           O
ATOM  11659  C1  POPE  150     120.649   9.650  50.418  1.00  0.00           C
ATOM  11662  C2  POPE  150     120.520  10.830  51.439  1.00  0.00           C
ATOM  11664  O21 POPE  150     121.099  10.350  52.659  1.00  0.00           O
ATOM  11665  C21 POPE  150     121.580  11.230  53.529  1.00  0.00           C
ATOM  11666  O22 POPE  150     121.640  12.430  53.379  1.00  0.00           O
ATOM  11667  C22 POPE  150     121.899  10.430  54.809  1.00  0.00           C
ATOM  11670  C3  POPE  150     119.039  11.300  51.678  1.00  0.00           C
ATOM  11673  O31 POPE  150     119.019  12.430  52.559  1.00  0.00           O
ATOM  11674  C31 POPE  150     117.890  12.840  53.099  1.00  0.00           C
ATOM  11675  O32 POPE  150     116.759  12.520  52.759  1.00  0.00           O
ATOM  11676  C32 POPE  150     118.230  13.860  54.189  1.00  0.00           C
ATOM  11679  C23 POPE  150     122.780  11.160  55.849  1.00  0.00           C
ATOM  11682  C24 POPE  150     123.129  10.210  57.009  1.00  0.00           C
ATOM  11685  C25 POPE  150     123.680  10.940  58.239  1.00  0.00           C
ATOM  11688  C26 POPE  150     125.009  11.650  57.969  1.00  0.00           C
ATOM  11691  C27 POPE  150     125.549  12.360  59.219  1.00  0.00           C
ATOM  11694  C28 POPE  150     127.000  12.840  58.979  1.00  0.00           C
ATOM  11697  C29 POPE  150     127.649  13.420  60.209  1.00  0.00           C
ATOM  11699 0C21 POPE  150     128.269  12.730  61.179  1.00  0.00           C
ATOM  11701 1C21 POPE  150     128.350  11.220  61.259  1.00  0.00           C
ATOM  11704 2C21 POPE  150     129.499  10.610  60.439  1.00  0.00           C
ATOM  11707 3C21 POPE  150     129.470   9.070  60.539  1.00  0.00           C
ATOM  11710 4C21 POPE  150     130.449   8.350  59.589  1.00  0.00           C
ATOM  11713 5C21 POPE  150     130.490   6.830  59.819  1.00  0.00           C
ATOM  11716 6C21 POPE  150     131.090   6.430  61.169  1.00  0.00           C
ATOM  11719 7C21 POPE  150     131.219   4.920  61.349  1.00  0.00           C
ATOM  11722 8C21 POPE  150     131.619   4.520  62.779  1.00  0.00           C
ATOM  11726  C33 POPE  150     118.619  13.180  55.519  1.00  0.00           C
ATOM  11729  C34 POPE  150     119.460  14.050  56.468  1.00  0.00           C
ATOM  11732  C35 POPE  150     119.519  13.490  57.899  1.00  0.00           C
ATOM  11735  C36 POPE  150     118.239  13.700  58.718  1.00  0.00           C
ATOM  11738  C37 POPE  150     118.350  13.080  60.119  1.00  0.00           C
ATOM  11741  C38 POPE  150     117.150  13.420  61.019  1.00  0.00           C
ATOM  11744  C39 POPE  150     117.349  13.000  62.479  1.00  0.00           C
ATOM  11747 0C31 POPE  150     117.010  11.530  62.769  1.00  0.00           C
ATOM  11750 1C31 POPE  150     117.270  11.150  64.238  1.00  0.00           C
ATOM  11753 2C31 POPE  150     116.899   9.700  64.577  1.00  0.00           C
ATOM  11756 3C31 POPE  150     117.360   9.270  65.989  1.00  0.00           C
ATOM  11759 4C31 POPE  150     116.630   9.990  67.139  1.00  0.00           C
ATOM  11762 5C31 POPE  150     117.120   9.510  68.519  1.00  0.00           C
ATOM  11765 6C31 POPE  150     116.370  10.150  69.699  1.00  0.00           C
ATOM  11769  NH3 POPE  151      52.750  22.210  50.889  1.00  0.00           N
ATOM  11773  C12 POPE  151      52.210  21.130  51.799  1.00  0.00           C
ATOM  11776  C11 POPE  151      50.849  20.590  51.279  1.00  0.00           C
ATOM  11779  P   POPE  151      49.719  19.150  53.179  1.00  0.00           P
ATOM  11780  O13 POPE  151      49.659  17.730  53.609  1.00  0.00           O
ATOM  11781  O14 POPE  151      48.440  19.850  53.058  1.00  0.00           O
ATOM  11782  O11 POPE  151      50.579  20.000  54.189  1.00  0.00           O
ATOM  11783  O12 POPE  151      50.530  19.320  51.849  1.00  0.00           O
ATOM  11784  C1  POPE  151      50.820  19.600  55.539  1.00  0.00           C
ATOM  11787  C2  POPE  151      52.060  20.350  56.089  1.00  0.00           C
ATOM  11789  O21 POPE  151      52.450  19.740  57.349  1.00  0.00           O
ATOM  11790  C21 POPE  151      51.829  20.080  58.459  1.00  0.00           C
ATOM  11791  O22 POPE  151      51.030  20.990  58.609  1.00  0.00           O
ATOM  11792  C22 POPE  151      52.130  19.030  59.539  1.00  0.00           C
ATOM  11795  C3  POPE  151      51.850  21.900  56.069  1.00  0.00           C
ATOM  11798  O31 POPE  151      52.879  22.640  56.759  1.00  0.00           O
ATOM  11799  C31 POPE  151      53.950  22.930  56.039  1.00  0.00           C
ATOM  11800  O32 POPE  151      54.160  22.590  54.889  1.00  0.00           O
ATOM  11801  C32 POPE  151      54.880  23.800  56.909  1.00  0.00           C
ATOM  11804  C23 POPE  151      52.410  19.600  60.949  1.00  0.00           C
ATOM  11807  C24 POPE  151      52.280  18.500  62.009  1.00  0.00           C
ATOM  11810  C25 POPE  151      52.970  18.820  63.349  1.00  0.00           C
ATOM  11813  C26 POPE  151      52.450  20.090  64.029  1.00  0.00           C
ATOM  11816  C27 POPE  151      53.230  20.440  65.309  1.00  0.00           C
ATOM  11819  C28 POPE  151      52.500  20.090  66.629  1.00  0.00           C
ATOM  11822  C29 POPE  151      52.380  18.610  66.899  1.00  0.00           C
ATOM  11824 0C21 POPE  151      51.590  18.060  67.839  1.00  0.00           C
ATOM  11826 1C21 POPE  151      50.689  18.800  68.799  1.00  0.00           C
ATOM  11829 2C21 POPE  151      50.860  18.380  70.269  1.00  0.00           C
ATOM  11832 3C21 POPE  151      50.540  16.900  70.539  1.00  0.00           C
ATOM  11835 4C21 POPE  151      49.890  16.680  71.919  1.00  0.00           C
ATOM  11838 5C21 POPE  151      49.890  15.210  72.359  1.00  0.00           C
ATOM  11841 6C21 POPE  151      49.030  14.930  73.609  1.00  0.00           C
ATOM  11844 7C21 POPE  151      49.579  15.570  74.889  1.00  0.00           C
ATOM  11847 8C21 POPE  151      48.739  15.250  76.129  1.00  0.00           C
ATOM  11851  C33 POPE  151      56.320  23.890  56.389  1.00  0.00           C
ATOM  11854  C34 POPE  151      57.320  24.250  57.509  1.00  0.00           C
ATOM  11857  C35 POPE  151      57.110  25.650  58.089  1.00  0.00           C
ATOM  11860  C36 POPE  151      58.009  25.970  59.279  1.00  0.00           C
ATOM  11863  C37 POPE  151      57.550  25.370  60.619  1.00  0.00           C
ATOM  11866  C38 POPE  151      58.590  25.610  61.729  1.00  0.00           C
ATOM  11869  C39 POPE  151      58.250  24.950  63.079  1.00  0.00           C
ATOM  11872 0C31 POPE  151      58.590  23.450  63.128  1.00  0.00           C
ATOM  11875 1C31 POPE  151      58.019  22.790  64.389  1.00  0.00           C
ATOM  11878 2C31 POPE  151      58.360  21.290  64.489  1.00  0.00           C
ATOM  11881 3C31 POPE  151      57.500  20.540  65.519  1.00  0.00           C
ATOM  11884 4C31 POPE  151      57.460  21.190  66.909  1.00  0.00           C
ATOM  11887 5C31 POPE  151      56.759  20.320  67.959  1.00  0.00           C
ATOM  11890 6C31 POPE  151      56.540  21.030  69.299  1.00  0.00           C
ATOM  11894  NH3 POPE  152      -0.210  92.889  91.888  1.00  0.00           N
ATOM  11898  C12 POPE  152       0.421  91.670  92.519  1.00  0.00           C
ATOM  11901  C11 POPE  152      -0.210  90.340  92.089  1.00  0.00           C
ATOM  11904  P   POPE  152       0.120  87.789  92.528  1.00  0.00           P
ATOM  11905  O13 POPE  152       1.270  86.938  92.919  1.00  0.00           O
ATOM  11906  O14 POPE  152      -1.110  87.609  93.327  1.00  0.00           O
ATOM  11907  O11 POPE  152      -0.130  87.700  90.967  1.00  0.00           O
ATOM  11908  O12 POPE  152       0.550  89.290  92.709  1.00  0.00           O
ATOM  11909  C1  POPE  152       0.880  87.280  90.028  1.00  0.00           C
ATOM  11912  C2  POPE  152       1.560  88.449  89.239  1.00  0.00           C
ATOM  11914  O21 POPE  152       1.060  88.519  87.889  1.00  0.00           O
ATOM  11915  C21 POPE  152      -0.000  89.290  87.668  1.00  0.00           C
ATOM  11916  O22 POPE  152      -0.599  89.950  88.498  1.00  0.00           O
ATOM  11917  C22 POPE  152      -0.260  89.370  86.159  1.00  0.00           C
ATOM  11920  C3  POPE  152       3.110  88.250  89.148  1.00  0.00           C
ATOM  11923  O31 POPE  152       3.840  89.459  88.839  1.00  0.00           O
ATOM  11924  C31 POPE  152       3.590  90.149  87.729  1.00  0.00           C
ATOM  11925  O32 POPE  152       3.321  91.340  87.718  1.00  0.00           O
ATOM  11926  C32 POPE  152       3.829  89.360  86.439  1.00  0.00           C
ATOM  11929  C23 POPE  152      -1.329  90.429  85.839  1.00  0.00           C
ATOM  11932  C24 POPE  152      -1.449  90.799  84.359  1.00  0.00           C
ATOM  11935  C25 POPE  152      -0.190  91.480  83.799  1.00  0.00           C
ATOM  11938  C26 POPE  152      -0.520  92.680  82.889  1.00  0.00           C
ATOM  11941  C27 POPE  152       0.590  92.990  81.888  1.00  0.00           C
ATOM  11944  C28 POPE  152       0.321  94.290  81.107  1.00  0.00           C
ATOM  11947  C29 POPE  152       1.130  94.350  79.829  1.00  0.00           C
ATOM  11949 0C21 POPE  152       0.670  93.999  78.607  1.00  0.00           C
ATOM  11951 1C21 POPE  152      -0.720  93.479  78.319  1.00  0.00           C
ATOM  11954 2C21 POPE  152      -0.800  92.509  77.119  1.00  0.00           C
ATOM  11957 3C21 POPE  152      -0.210  91.110  77.379  1.00  0.00           C
ATOM  11960 4C21 POPE  152      -0.510  90.190  76.178  1.00  0.00           C
ATOM  11963 5C21 POPE  152       0.200  88.829  76.188  1.00  0.00           C
ATOM  11966 6C21 POPE  152      -0.240  87.908  77.339  1.00  0.00           C
ATOM  11969 7C21 POPE  152       0.130  86.450  77.077  1.00  0.00           C
ATOM  11972 8C21 POPE  152      -0.190  85.529  78.259  1.00  0.00           C
ATOM  11976  C33 POPE  152       5.160  89.790  85.778  1.00  0.00           C
ATOM  11979  C34 POPE  152       5.429  89.139  84.419  1.00  0.00           C
ATOM  11982  C35 POPE  152       4.589  89.670  83.249  1.00  0.00           C
ATOM  11985  C36 POPE  152       4.959  88.960  81.939  1.00  0.00           C
ATOM  11988  C37 POPE  152       4.459  89.670  80.678  1.00  0.00           C
ATOM  11991  C38 POPE  152       4.649  88.770  79.439  1.00  0.00           C
ATOM  11994  C39 POPE  152       4.539  89.510  78.099  1.00  0.00           C
ATOM  11997 0C31 POPE  152       4.620  88.519  76.929  1.00  0.00           C
ATOM  12000 1C31 POPE  152       5.169  89.120  75.629  1.00  0.00           C
ATOM  12003 2C31 POPE  152       5.409  88.060  74.549  1.00  0.00           C
ATOM  12006 3C31 POPE  152       4.240  87.940  73.569  1.00  0.00           C
ATOM  12009 4C31 POPE  152       4.249  86.600  72.829  1.00  0.00           C
ATOM  12012 5C31 POPE  152       3.110  86.480  71.808  1.00  0.00           C
ATOM  12015 6C31 POPE  152       2.910  85.060  71.288  1.00  0.00           C
ATOM  12019  NH3 POPE  153      32.630   1.041  51.649  1.00  0.00           N
ATOM  12023  C12 POPE  153      34.090   1.111  52.059  1.00  0.00           C
ATOM  12026  C11 POPE  153      34.840   2.081  51.129  1.00  0.00           C
ATOM  12029  P   POPE  153      34.230   4.630  50.659  1.00  0.00           P
ATOM  12030  O13 POPE  153      35.329   4.960  49.719  1.00  0.00           O
ATOM  12031  O14 POPE  153      32.930   5.300  50.459  1.00  0.00           O
ATOM  12032  O11 POPE  153      34.690   4.860  52.159  1.00  0.00           O
ATOM  12033  O12 POPE  153      33.950   3.081  50.628  1.00  0.00           O
ATOM  12034  C1  POPE  153      33.759   5.200  53.189  1.00  0.00           C
ATOM  12037  C2  POPE  153      33.989   4.330  54.448  1.00  0.00           C
ATOM  12039  O21 POPE  153      32.829   4.410  55.309  1.00  0.00           O
ATOM  12040  C21 POPE  153      31.860   3.540  55.078  1.00  0.00           C
ATOM  12041  O22 POPE  153      31.820   2.711  54.189  1.00  0.00           O
ATOM  12042  C22 POPE  153      30.810   3.730  56.179  1.00  0.00           C
ATOM  12045  C3  POPE  153      35.290   4.750  55.218  1.00  0.00           C
ATOM  12048  O31 POPE  153      35.230   4.380  56.619  1.00  0.00           O
ATOM  12049  C31 POPE  153      35.849   5.220  57.449  1.00  0.00           C
ATOM  12050  O32 POPE  153      36.660   6.060  57.129  1.00  0.00           O
ATOM  12051  C32 POPE  153      35.300   5.020  58.869  1.00  0.00           C
ATOM  12054  C23 POPE  153      29.620   2.751  56.089  1.00  0.00           C
ATOM  12057  C24 POPE  153      28.410   3.260  56.899  1.00  0.00           C
ATOM  12060  C25 POPE  153      28.670   3.450  58.399  1.00  0.00           C
ATOM  12063  C26 POPE  153      27.410   3.870  59.168  1.00  0.00           C
ATOM  12066  C27 POPE  153      27.700   4.330  60.599  1.00  0.00           C
ATOM  12069  C28 POPE  153      26.450   4.410  61.488  1.00  0.00           C
ATOM  12072  C29 POPE  153      26.060   3.051  62.039  1.00  0.00           C
ATOM  12074 0C21 POPE  153      26.310   2.581  63.269  1.00  0.00           C
ATOM  12076 1C21 POPE  153      27.000   3.330  64.389  1.00  0.00           C
ATOM  12079 2C21 POPE  153      26.519   2.881  65.779  1.00  0.00           C
ATOM  12082 3C21 POPE  153      27.170   3.700  66.899  1.00  0.00           C
ATOM  12085 4C21 POPE  153      26.860   3.151  68.299  1.00  0.00           C
ATOM  12088 5C21 POPE  153      27.240   4.130  69.429  1.00  0.00           C
ATOM  12091 6C21 POPE  153      28.740   4.460  69.479  1.00  0.00           C
ATOM  12094 7C21 POPE  153      29.100   5.340  70.689  1.00  0.00           C
ATOM  12097 8C21 POPE  153      30.590   5.690  70.769  1.00  0.00           C
ATOM  12101  C33 POPE  153      36.370   5.150  59.968  1.00  0.00           C
ATOM  12104  C34 POPE  153      35.769   4.890  61.359  1.00  0.00           C
ATOM  12107  C35 POPE  153      36.809   4.980  62.479  1.00  0.00           C
ATOM  12110  C36 POPE  153      36.189   4.700  63.859  1.00  0.00           C
ATOM  12113  C37 POPE  153      37.220   4.720  64.999  1.00  0.00           C
ATOM  12116  C38 POPE  153      36.630   5.270  66.309  1.00  0.00           C
ATOM  12119  C39 POPE  153      36.410   6.790  66.258  1.00  0.00           C
ATOM  12122 0C31 POPE  153      35.110   7.240  66.948  1.00  0.00           C
ATOM  12125 1C31 POPE  153      35.099   7.010  68.459  1.00  0.00           C
ATOM  12128 2C31 POPE  153      33.700   7.140  69.099  1.00  0.00           C
ATOM  12131 3C31 POPE  153      33.030   8.520  68.939  1.00  0.00           C
ATOM  12134 4C31 POPE  153      32.060   8.620  67.758  1.00  0.00           C
ATOM  12137 5C31 POPE  153      31.160   9.860  67.858  1.00  0.00           C
ATOM  12140 6C31 POPE  153      30.180  10.020  66.689  1.00  0.00           C
ATOM  12144  NH3 POPE  154      45.470 111.280  93.088  1.00  0.00           N
ATOM  12148  C12 POPE  154      46.210 110.030  93.488  1.00  0.00           C
ATOM  12151  C11 POPE  154      45.920 109.660  94.969  1.00  0.00           C
ATOM  12154  P   POPE  154      47.380 107.469  95.349  1.00  0.00           P
ATOM  12155  O13 POPE  154      46.439 106.620  96.098  1.00  0.00           O
ATOM  12156  O14 POPE  154      48.830 107.320  95.588  1.00  0.00           O
ATOM  12157  O11 POPE  154      47.050 107.320  93.828  1.00  0.00           O
ATOM  12158  O12 POPE  154      47.000 108.980  95.578  1.00  0.00           O
ATOM  12159  C1  POPE  154      47.330 106.130  93.109  1.00  0.00           C
ATOM  12162  C2  POPE  154      47.750 106.550  91.688  1.00  0.00           C
ATOM  12164  O21 POPE  154      47.900 105.400  90.858  1.00  0.00           O
ATOM  12165  C21 POPE  154      46.829 104.720  90.529  1.00  0.00           C
ATOM  12166  O22 POPE  154      45.689 104.950  90.898  1.00  0.00           O
ATOM  12167  C22 POPE  154      47.229 103.540  89.639  1.00  0.00           C
ATOM  12170  C3  POPE  154      49.080 107.350  91.809  1.00  0.00           C
ATOM  12173  O31 POPE  154      49.610 107.789  90.538  1.00  0.00           O
ATOM  12174  C31 POPE  154      50.920 108.040  90.599  1.00  0.00           C
ATOM  12175  O32 POPE  154      51.509 108.299  91.648  1.00  0.00           O
ATOM  12176  C32 POPE  154      51.559 107.950  89.218  1.00  0.00           C
ATOM  12179  C23 POPE  154      47.840 103.890  88.259  1.00  0.00           C
ATOM  12182  C24 POPE  154      48.040 102.590  87.449  1.00  0.00           C
ATOM  12185  C25 POPE  154      48.890 102.730  86.178  1.00  0.00           C
ATOM  12188  C26 POPE  154      48.930 101.410  85.398  1.00  0.00           C
ATOM  12191  C27 POPE  154      50.010 101.359  84.309  1.00  0.00           C
ATOM  12194  C28 POPE  154      50.080 100.009  83.589  1.00  0.00           C
ATOM  12197  C29 POPE  154      49.040  99.860  82.509  1.00  0.00           C
ATOM  12199 0C21 POPE  154      49.269  99.699  81.189  1.00  0.00           C
ATOM  12201 1C21 POPE  154      50.620  99.629  80.529  1.00  0.00           C
ATOM  12204 2C21 POPE  154      51.049 100.979  79.938  1.00  0.00           C
ATOM  12207 3C21 POPE  154      50.320 101.350  78.639  1.00  0.00           C
ATOM  12210 4C21 POPE  154      51.010 102.490  77.878  1.00  0.00           C
ATOM  12213 5C21 POPE  154      50.730 102.469  76.368  1.00  0.00           C
ATOM  12216 6C21 POPE  154      51.750 103.320  75.588  1.00  0.00           C
ATOM  12219 7C21 POPE  154      51.750 103.040  74.078  1.00  0.00           C
ATOM  12222 8C21 POPE  154      52.930 103.689  73.369  1.00  0.00           C
ATOM  12226  C33 POPE  154      50.589 107.590  88.059  1.00  0.00           C
ATOM  12229  C34 POPE  154      51.290 106.889  86.898  1.00  0.00           C
ATOM  12232  C35 POPE  154      50.379 106.710  85.678  1.00  0.00           C
ATOM  12235  C36 POPE  154      51.150 106.460  84.369  1.00  0.00           C
ATOM  12238  C37 POPE  154      50.290 105.829  83.259  1.00  0.00           C
ATOM  12241  C38 POPE  154      51.030 105.780  81.919  1.00  0.00           C
ATOM  12244  C39 POPE  154      51.030 107.110  81.139  1.00  0.00           C
ATOM  12247 0C31 POPE  154      49.680 107.430  80.489  1.00  0.00           C
ATOM  12250 1C31 POPE  154      49.700 108.700  79.629  1.00  0.00           C
ATOM  12253 2C31 POPE  154      48.300 109.070  79.108  1.00  0.00           C
ATOM  12256 3C31 POPE  154      48.280 110.268  78.158  1.00  0.00           C
ATOM  12259 4C31 POPE  154      48.970 110.000  76.809  1.00  0.00           C
ATOM  12262 5C31 POPE  154      48.580 111.000  75.719  1.00  0.00           C
ATOM  12265 6C31 POPE  154      49.230 110.709  74.359  1.00  0.00           C
ATOM  12269  NH3 POPE  155       7.900 106.790  93.669  1.00  0.00           N
ATOM  12273  C12 POPE  155       9.310 106.900  94.159  1.00  0.00           C
ATOM  12276  C11 POPE  155       9.370 107.929  95.299  1.00  0.00           C
ATOM  12279  P   POPE  155      11.340 109.640  94.899  1.00  0.00           P
ATOM  12280  O13 POPE  155      11.870 110.548  95.928  1.00  0.00           O
ATOM  12281  O14 POPE  155      12.300 109.279  93.828  1.00  0.00           O
ATOM  12282  O11 POPE  155      10.100 110.370  94.288  1.00  0.00           O
ATOM  12283  O12 POPE  155      10.720 108.340  95.549  1.00  0.00           O
ATOM  12284  C1  POPE  155      10.100 111.720  93.839  1.00  0.00           C
ATOM  12287  C2  POPE  155       9.280 111.779  92.528  1.00  0.00           C
ATOM  12289  O21 POPE  155      10.140 111.270  91.479  1.00  0.00           O
ATOM  12290  C21 POPE  155      10.200 109.990  91.159  1.00  0.00           C
ATOM  12291  O22 POPE  155       9.500 109.080  91.549  1.00  0.00           O
ATOM  12292  C22 POPE  155      11.440 109.790  90.258  1.00  0.00           C
ATOM  12295  C3  POPE  155       7.890 111.089  92.739  1.00  0.00           C
ATOM  12298  O31 POPE  155       7.280 110.740  91.479  1.00  0.00           O
ATOM  12299  C31 POPE  155       6.690 109.549  91.489  1.00  0.00           C
ATOM  12300  O32 POPE  155       6.360 108.940  92.497  1.00  0.00           O
ATOM  12301  C32 POPE  155       6.780 108.960  90.099  1.00  0.00           C
ATOM  12304  C23 POPE  155      11.300 108.630  89.239  1.00  0.00           C
ATOM  12307  C24 POPE  155      10.180 108.829  88.199  1.00  0.00           C
ATOM  12310  C25 POPE  155      10.380 108.029  86.909  1.00  0.00           C
ATOM  12313  C26 POPE  155       9.370 108.410  85.809  1.00  0.00           C
ATOM  12316  C27 POPE  155       9.740 107.789  84.439  1.00  0.00           C
ATOM  12319  C28 POPE  155       9.160 108.549  83.228  1.00  0.00           C
ATOM  12322  C29 POPE  155       7.680 108.430  83.019  1.00  0.00           C
ATOM  12324 0C21 POPE  155       7.040 108.719  81.859  1.00  0.00           C
ATOM  12326 1C21 POPE  155       7.700 109.210  80.588  1.00  0.00           C
ATOM  12329 2C21 POPE  155       7.550 110.740  80.368  1.00  0.00           C
ATOM  12332 3C21 POPE  155       6.150 111.150  79.899  1.00  0.00           C
ATOM  12335 4C21 POPE  155       5.960 112.670  79.788  1.00  0.00           C
ATOM  12338 5C21 POPE  155       6.840 113.350  78.739  1.00  0.00           C
ATOM  12341 6C21 POPE  155       6.470 114.829  78.558  1.00  0.00           C
ATOM  12344 7C21 POPE  155       7.470 115.600  77.689  1.00  0.00           C
ATOM  12347 8C21 POPE  155       6.990 117.010  77.319  1.00  0.00           C
ATOM  12351  C33 POPE  155       5.460 108.400  89.559  1.00  0.00           C
ATOM  12354  C34 POPE  155       5.630 108.169  88.059  1.00  0.00           C
ATOM  12357  C35 POPE  155       4.490 107.400  87.399  1.00  0.00           C
ATOM  12360  C36 POPE  155       4.760 107.199  85.909  1.00  0.00           C
ATOM  12363  C37 POPE  155       3.910 106.079  85.319  1.00  0.00           C
ATOM  12366  C38 POPE  155       4.310 105.740  83.887  1.00  0.00           C
ATOM  12369  C39 POPE  155       3.401 104.660  83.299  1.00  0.00           C
ATOM  12372 0C31 POPE  155       3.980 104.010  82.038  1.00  0.00           C
ATOM  12375 1C31 POPE  155       3.301 102.670  81.739  1.00  0.00           C
ATOM  12378 2C31 POPE  155       1.861 102.768  81.229  1.00  0.00           C
ATOM  12381 3C31 POPE  155       1.761 102.960  79.709  1.00  0.00           C
ATOM  12384 4C31 POPE  155       0.321 102.940  79.209  1.00  0.00           C
ATOM  12387 5C31 POPE  155       0.221 102.859  77.679  1.00  0.00           C
ATOM  12390 6C31 POPE  155      -1.219 102.768  77.168  1.00  0.00           C
ATOM  12394  NH3 POPE  156      50.480  99.799  46.859  1.00  0.00           N
ATOM  12398  C12 POPE  156      49.080  99.270  46.948  1.00  0.00           C
ATOM  12401  C11 POPE  156      49.059  97.810  47.459  1.00  0.00           C
ATOM  12404  P   POPE  156      50.600  97.560  49.569  1.00  0.00           P
ATOM  12405  O13 POPE  156      51.090  96.180  49.419  1.00  0.00           O
ATOM  12406  O14 POPE  156      51.460  98.659  49.069  1.00  0.00           O
ATOM  12407  O11 POPE  156      50.250  97.810  51.109  1.00  0.00           O
ATOM  12408  O12 POPE  156      49.180  97.740  48.889  1.00  0.00           O
ATOM  12409  C1  POPE  156      51.120  97.150  52.039  1.00  0.00           C
ATOM  12412  C2  POPE  156      50.849  97.560  53.508  1.00  0.00           C
ATOM  12414  O21 POPE  156      52.060  97.320  54.269  1.00  0.00           O
ATOM  12415  C21 POPE  156      52.159  98.060  55.358  1.00  0.00           C
ATOM  12416  O22 POPE  156      51.400  98.960  55.679  1.00  0.00           O
ATOM  12417  C22 POPE  156      53.440  97.609  56.099  1.00  0.00           C
ATOM  12420  C3  POPE  156      49.620  96.798  54.119  1.00  0.00           C
ATOM  12423  O31 POPE  156      49.970  95.890  55.179  1.00  0.00           O
ATOM  12424  C31 POPE  156      50.419  94.689  54.819  1.00  0.00           C
ATOM  12425  O32 POPE  156      50.489  94.249  53.689  1.00  0.00           O
ATOM  12426  C32 POPE  156      50.899  93.940  56.069  1.00  0.00           C
ATOM  12429  C23 POPE  156      53.500  97.850  57.619  1.00  0.00           C
ATOM  12432  C24 POPE  156      52.419  97.140  58.449  1.00  0.00           C
ATOM  12435  C25 POPE  156      51.150  97.999  58.589  1.00  0.00           C
ATOM  12438  C26 POPE  156      50.629  98.130  60.029  1.00  0.00           C
ATOM  12441  C27 POPE  156      49.880  99.459  60.199  1.00  0.00           C
ATOM  12444  C28 POPE  156      49.110  99.549  61.529  1.00  0.00           C
ATOM  12447  C29 POPE  156      48.510 100.920  61.689  1.00  0.00           C
ATOM  12449 0C21 POPE  156      48.180 101.499  62.858  1.00  0.00           C
ATOM  12451 1C21 POPE  156      48.339 100.879  64.219  1.00  0.00           C
ATOM  12454 2C21 POPE  156      48.669 101.919  65.299  1.00  0.00           C
ATOM  12457 3C21 POPE  156      50.010 102.640  65.099  1.00  0.00           C
ATOM  12460 4C21 POPE  156      50.379 103.490  66.319  1.00  0.00           C
ATOM  12463 5C21 POPE  156      49.399 104.629  66.579  1.00  0.00           C
ATOM  12466 6C21 POPE  156      49.900 105.630  67.629  1.00  0.00           C
ATOM  12469 7C21 POPE  156      48.860 106.700  67.969  1.00  0.00           C
ATOM  12472 8C21 POPE  156      49.360 107.740  68.979  1.00  0.00           C
ATOM  12476  C33 POPE  156      49.849  92.999  56.689  1.00  0.00           C
ATOM  12479  C34 POPE  156      50.320  92.380  58.009  1.00  0.00           C
ATOM  12482  C35 POPE  156      50.300  93.350  59.209  1.00  0.00           C
ATOM  12485  C36 POPE  156      50.820  92.700  60.498  1.00  0.00           C
ATOM  12488  C37 POPE  156      50.489  93.490  61.779  1.00  0.00           C
ATOM  12491  C38 POPE  156      50.710  92.649  63.049  1.00  0.00           C
ATOM  12494  C39 POPE  156      50.169  93.299  64.329  1.00  0.00           C
ATOM  12497 0C31 POPE  156      49.670  92.280  65.358  1.00  0.00           C
ATOM  12500 1C31 POPE  156      50.670  91.930  66.479  1.00  0.00           C
ATOM  12503 2C31 POPE  156      50.050  91.040  67.578  1.00  0.00           C
ATOM  12506 3C31 POPE  156      49.439  89.720  67.059  1.00  0.00           C
ATOM  12509 4C31 POPE  156      48.660  88.950  68.128  1.00  0.00           C
ATOM  12512 5C31 POPE  156      48.000  87.680  67.559  1.00  0.00           C
ATOM  12515 6C31 POPE  156      46.990  87.030  68.499  1.00  0.00           C
ATOM  12519  NH3 POPE  157      99.500  22.570  97.709  1.00  0.00           N
ATOM  12523  C12 POPE  157     100.730  21.960  98.327  1.00  0.00           C
ATOM  12526  C11 POPE  157     101.549  22.990  99.148  1.00  0.00           C
ATOM  12529  P   POPE  157      99.790  24.370 100.489  1.00  0.00           P
ATOM  12530  O13 POPE  157      98.579  23.710  99.939  1.00  0.00           O
ATOM  12531  O14 POPE  157      99.629  25.090 101.779  1.00  0.00           O
ATOM  12532  O11 POPE  157     100.249  25.400  99.388  1.00  0.00           O
ATOM  12533  O12 POPE  157     100.949  23.300 100.428  1.00  0.00           O
ATOM  12534  C1  POPE  157      99.329  26.330  98.809  1.00  0.00           C
ATOM  12537  C2  POPE  157      99.539  26.440  97.279  1.00  0.00           C
ATOM  12539  O21 POPE  157      99.130  25.200  96.698  1.00  0.00           O
ATOM  12540  C21 POPE  157      98.409  25.090  95.559  1.00  0.00           C
ATOM  12541  O22 POPE  157      98.110  23.990  95.118  1.00  0.00           O
ATOM  12542  C22 POPE  157      97.979  26.400  94.899  1.00  0.00           C
ATOM  12545  C3  POPE  157     101.040  26.740  96.939  1.00  0.00           C
ATOM  12548  O31 POPE  157     101.309  26.620  95.538  1.00  0.00           O
ATOM  12549  C31 POPE  157     101.710  25.410  95.128  1.00  0.00           C
ATOM  12550  O32 POPE  157     101.989  24.470  95.848  1.00  0.00           O
ATOM  12551  C32 POPE  157     101.589  25.340  93.607  1.00  0.00           C
ATOM  12554  C23 POPE  157      97.419  26.150  93.479  1.00  0.00           C
ATOM  12557  C24 POPE  157      96.890  27.400  92.779  1.00  0.00           C
ATOM  12560  C25 POPE  157      96.320  27.040  91.398  1.00  0.00           C
ATOM  12563  C26 POPE  157      95.640  28.190  90.659  1.00  0.00           C
ATOM  12566  C27 POPE  157      94.780  27.680  89.499  1.00  0.00           C
ATOM  12569  C28 POPE  157      94.030  28.780  88.738  1.00  0.00           C
ATOM  12572  C29 POPE  157      92.989  28.190  87.819  1.00  0.00           C
ATOM  12574 0C21 POPE  157      92.970  28.210  86.479  1.00  0.00           C
ATOM  12576 1C21 POPE  157      94.010  28.820  85.578  1.00  0.00           C
ATOM  12579 2C21 POPE  157      93.610  30.220  85.059  1.00  0.00           C
ATOM  12582 3C21 POPE  157      93.429  30.290  83.529  1.00  0.00           C
ATOM  12585 4C21 POPE  157      94.729  30.040  82.749  1.00  0.00           C
ATOM  12588 5C21 POPE  157      94.589  30.230  81.238  1.00  0.00           C
ATOM  12591 6C21 POPE  157      93.610  29.250  80.568  1.00  0.00           C
[truncated: 1,674,970 more chars]
