# Supplementary material for: Characterizing Membrane Association and Periplasmic Transfer of Bacterial Lipoproteins through Molecular Dynamics Simulations
Source: Structure. 2020 Apr 7;28(4):475–487.e3. doi: 10.1016/j.str.2020.01.012 (PMC7139219; doi:10.1016/j.str.2020.01.012)
Supplement: Data S1. Final Coordinates from Simulations (Y–Z), Related to Figure 3 [file mmc3.zip › Y-Z/YNJE-1-atomistic.pdb]

TITLE     Protein
REMARK    THIS IS A SIMULATION BOX
CRYST1  129.200  129.200  132.339  90.00  90.00  90.00 P 1           1
MODEL        1
ATOM      1  N   CYSTA   1      43.430  37.220  66.929  1.00  0.00           N
ATOM      3  CA  CYSTA   1      42.910  38.380  67.619  1.00  0.00           C
ATOM      5  C   CYSTA   1      41.530  38.130  68.129  1.00  0.00           C
ATOM      6  O   CYSTA   1      40.840  37.200  67.729  1.00  0.00           O
ATOM      7  CB  CYSTA   1      42.860  39.700  66.789  1.00  0.00           C
ATOM     10  SG  CYSTA   1      44.290  40.720  67.168  1.00  0.00           S
ATOM     11  C1  CYSTA   1      44.270  41.530  65.549  1.00  0.00           C
ATOM     14  CA1 CYSTA   1      44.280  37.250  65.890  1.00  0.00           C
ATOM     15  OA1 CYSTA   1      45.220  38.040  65.820  1.00  0.00           O
ATOM     16  CA2 CYSTA   1      44.010  36.330  64.760  1.00  0.00           C
ATOM     19  C11 CYSTA   1      44.820  42.960  65.638  1.00  0.00           C
ATOM     21  O11 CYSTA   1      46.160  42.830  66.170  1.00  0.00           O
ATOM     22  CX1 CYSTA   1      47.310  43.260  65.649  1.00  0.00           C
ATOM     23  OX1 CYSTA   1      48.400  42.940  66.079  1.00  0.00           O
ATOM     24  CX2 CYSTA   1      47.170  44.180  64.439  1.00  0.00           C
ATOM     27  C12 CYSTA   1      43.860  43.810  66.549  1.00  0.00           C
ATOM     30  O12 CYSTA   1      44.550  44.520  67.590  1.00  0.00           O
ATOM     31  CD1 CYSTA   1      45.370  45.520  67.270  1.00  0.00           C
ATOM     32  OD1 CYSTA   1      46.360  45.810  67.920  1.00  0.00           O
ATOM     33  CD2 CYSTA   1      44.920  46.280  66.010  1.00  0.00           C
ATOM     36  CA3 CYSTA   1      42.590  36.650  64.248  1.00  0.00           C
ATOM     39  CA4 CYSTA   1      41.570  35.510  64.259  1.00  0.00           C
ATOM     42  CA5 CYSTA   1      40.120  36.040  64.229  1.00  0.00           C
ATOM     45  CA6 CYSTA   1      39.880  37.270  63.320  1.00  0.00           C
ATOM     48  CA7 CYSTA   1      39.670  36.890  61.859  1.00  0.00           C
ATOM     51  CA8 CYSTA   1      39.930  38.070  60.918  1.00  0.00           C
ATOM     54  CA9 CYSTA   1      39.650  37.710  59.468  1.00  0.00           C
ATOM     57 0CA1 CYSTA   1      40.780  38.100  58.520  1.00  0.00           C
ATOM     60 1CA1 CYSTA   1      40.390  37.760  57.080  1.00  0.00           C
ATOM     63 2CA1 CYSTA   1      41.310  38.340  56.010  1.00  0.00           C
ATOM     66 3CA1 CYSTA   1      40.830  37.860  54.629  1.00  0.00           C
ATOM     69 4CA1 CYSTA   1      41.550  38.510  53.449  1.00  0.00           C
ATOM     72 5CA1 CYSTA   1      40.990  39.900  53.099  1.00  0.00           C
ATOM     75 6CA1 CYSTA   1      41.500  40.420  51.759  1.00  0.00           C
ATOM     79  CD3 CYSTA   1      45.860  47.440  65.619  1.00  0.00           C
ATOM     82  CD4 CYSTA   1      45.250  48.790  65.999  1.00  0.00           C
ATOM     85  CD5 CYSTA   1      46.270  49.930  65.890  1.00  0.00           C
ATOM     88  CD6 CYSTA   1      46.210  50.710  64.570  1.00  0.00           C
ATOM     91  CD7 CYSTA   1      46.560  49.940  63.288  1.00  0.00           C
ATOM     94  CD8 CYSTA   1      47.040  50.930  62.218  1.00  0.00           C
ATOM     97  CD9 CYSTA   1      47.270  50.350  60.820  1.00  0.00           C
ATOM    100 0CD1 CYSTA   1      47.760  51.440  59.850  1.00  0.00           C
ATOM    103 1CD1 CYSTA   1      49.180  51.190  59.300  1.00  0.00           C
ATOM    106 2CD1 CYSTA   1      49.690  52.390  58.468  1.00  0.00           C
ATOM    109 3CD1 CYSTA   1      51.210  52.360  58.218  1.00  0.00           C
ATOM    112 4CD1 CYSTA   1      51.630  52.120  56.759  1.00  0.00           C
ATOM    115 5CD1 CYSTA   1      51.260  53.280  55.830  1.00  0.00           C
ATOM    118 6CD1 CYSTA   1      51.950  53.210  54.458  1.00  0.00           C
ATOM    122  CX3 CYSTA   1      48.490  44.340  63.670  1.00  0.00           C
ATOM    125  CX4 CYSTA   1      48.390  45.330  62.509  1.00  0.00           C
ATOM    128  CX5 CYSTA   1      47.960  44.700  61.178  1.00  0.00           C
ATOM    131  CX6 CYSTA   1      47.260  45.740  60.308  1.00  0.00           C
ATOM    134  CX7 CYSTA   1      47.270  45.430  58.799  1.00  0.00           C
ATOM    137  CX8 CYSTA   1      46.360  46.360  57.969  1.00  0.00           C
ATOM    140  CX9 CYSTA   1      46.560  47.830  58.269  1.00  0.00           C
ATOM    142 0CX1 CYSTA   1      46.620  48.870  57.420  1.00  0.00           C
ATOM    144 1CX1 CYSTA   1      46.530  48.860  55.918  1.00  0.00           C
ATOM    147 2CX1 CYSTA   1      47.380  49.960  55.259  1.00  0.00           C
ATOM    150 3CX1 CYSTA   1      47.830  49.580  53.840  1.00  0.00           C
ATOM    153 4CX1 CYSTA   1      48.500  50.750  53.099  1.00  0.00           C
ATOM    156 5CX1 CYSTA   1      49.190  50.340  51.799  1.00  0.00           C
ATOM    159 6CX1 CYSTA   1      49.450  51.540  50.879  1.00  0.00           C
ATOM    162 7CX1 CYSTA   1      50.410  51.240  49.718  1.00  0.00           C
ATOM    165 8CX1 CYSTA   1      50.610  52.430  48.779  1.00  0.00           C
ATOM    169  N   ALA A   2      41.140  39.030  69.049  1.00  0.00           N
ATOM    171  CA  ALA A   2      39.940  39.130  69.828  1.00  0.00           C
ATOM    173  CB  ALA A   2      38.800  38.140  69.520  1.00  0.00           C
ATOM    177  C   ALA A   2      40.440  39.080  71.248  1.00  0.00           C
ATOM    178  O   ALA A   2      40.850  40.100  71.779  1.00  0.00           O
ATOM    179  N   SER A   3      40.480  37.890  71.888  1.00  0.00           N
ATOM    181  CA  SER A   3      40.640  37.840  73.340  1.00  0.00           C
ATOM    183  CB  SER A   3      40.270  36.480  73.968  1.00  0.00           C
ATOM    186  OG  SER A   3      38.850  36.320  73.930  1.00  0.00           O
ATOM    188  C   SER A   3      41.870  38.450  73.979  1.00  0.00           C
ATOM    189  O   SER A   3      41.730  39.280  74.869  1.00  0.00           O
ATOM    190  N   SER A   4      43.110  38.190  73.530  1.00  0.00           N
ATOM    192  CA  SER A   4      44.230  38.760  74.288  1.00  0.00           C
ATOM    194  CB  SER A   4      45.490  37.870  74.329  1.00  0.00           C
ATOM    197  OG  SER A   4      45.250  36.730  75.149  1.00  0.00           O
ATOM    199  C   SER A   4      44.680  40.110  73.810  1.00  0.00           C
ATOM    200  O   SER A   4      45.610  40.660  74.359  1.00  0.00           O
ATOM    201  N   TRP A   5      44.060  40.700  72.779  1.00  0.00           N
ATOM    203  CA  TRP A   5      44.460  42.030  72.340  1.00  0.00           C
ATOM    205  CB  TRP A   5      45.000  42.010  70.889  1.00  0.00           C
ATOM    208  CG  TRP A   5      46.490  41.980  70.729  1.00  0.00           C
ATOM    209  CD1 TRP A   5      47.280  43.070  70.460  1.00  0.00           C
ATOM    211  NE1 TRP A   5      48.490  42.640  69.949  1.00  0.00           N
ATOM    213  CE2 TRP A   5      48.520  41.280  69.928  1.00  0.00           C
ATOM    214  CD2 TRP A   5      47.300  40.820  70.489  1.00  0.00           C
ATOM    215  CE3 TRP A   5      47.090  39.460  70.630  1.00  0.00           C
ATOM    217  CZ3 TRP A   5      48.050  38.570  70.130  1.00  0.00           C
ATOM    219  CZ2 TRP A   5      49.450  40.400  69.399  1.00  0.00           C
ATOM    221  CH2 TRP A   5      49.190  39.030  69.479  1.00  0.00           C
ATOM    223  C   TRP A   5      43.350  43.060  72.428  1.00  0.00           C
ATOM    224  O   TRP A   5      43.640  44.220  72.709  1.00  0.00           O
ATOM    225  N   ALA A   6      42.080  42.700  72.168  1.00  0.00           N
ATOM    227  CA  ALA A   6      41.040  43.700  72.039  1.00  0.00           C
ATOM    229  CB  ALA A   6      40.740  43.960  70.538  1.00  0.00           C
ATOM    233  C   ALA A   6      39.760  43.350  72.779  1.00  0.00           C
ATOM    234  O   ALA A   6      38.800  44.130  72.749  1.00  0.00           O
ATOM    235  N   ALA A   7      39.690  42.210  73.499  1.00  0.00           N
ATOM    237  CA  ALA A   7      38.530  41.850  74.309  1.00  0.00           C
ATOM    239  CB  ALA A   7      38.550  40.420  74.869  1.00  0.00           C
ATOM    243  C   ALA A   7      38.260  42.810  75.439  1.00  0.00           C
ATOM    244  O   ALA A   7      39.030  43.730  75.749  1.00  0.00           O
ATOM    245  N   GLU A   8      37.090  42.640  76.069  1.00  0.00           N
ATOM    247  CA  GLU A   8      36.760  43.240  77.319  1.00  0.00           C
ATOM    249  CB  GLU A   8      35.260  43.200  77.670  1.00  0.00           C
ATOM    252  CG  GLU A   8      34.450  41.990  77.179  1.00  0.00           C
ATOM    255  CD  GLU A   8      34.810  40.700  77.910  1.00  0.00           C
ATOM    256  OE1 GLU A   8      34.010  40.240  78.780  1.00  0.00           O
ATOM    257  OE2 GLU A   8      35.880  40.150  77.579  1.00  0.00           O
ATOM    258  C   GLU A   8      37.570  42.770  78.479  1.00  0.00           C
ATOM    259  O   GLU A   8      38.230  41.730  78.488  1.00  0.00           O
ATOM    260  N   LEU A   9      37.560  43.590  79.528  1.00  0.00           N
ATOM    262  CA  LEU A   9      38.160  43.250  80.779  1.00  0.00           C
ATOM    264  CB  LEU A   9      38.580  44.550  81.479  1.00  0.00           C
ATOM    267  CG  LEU A   9      39.960  45.080  81.020  1.00  0.00           C
ATOM    269  CD1 LEU A   9      40.330  44.800  79.549  1.00  0.00           C
ATOM    273  CD2 LEU A   9      40.040  46.570  81.339  1.00  0.00           C
ATOM    277  C   LEU A   9      37.220  42.420  81.609  1.00  0.00           C
ATOM    278  O   LEU A   9      36.000  42.420  81.450  1.00  0.00           O
ATOM    279  N   ALA A  10      37.820  41.700  82.560  1.00  0.00           N
ATOM    281  CA  ALA A  10      37.130  41.080  83.650  1.00  0.00           C
ATOM    283  CB  ALA A  10      38.130  40.350  84.559  1.00  0.00           C
ATOM    287  C   ALA A  10      36.280  42.050  84.450  1.00  0.00           C
ATOM    288  O   ALA A  10      36.400  43.280  84.389  1.00  0.00           O
ATOM    289  N   LYS A  11      35.330  41.470  85.189  1.00  0.00           N
ATOM    291  CA  LYS A  11      34.300  42.200  85.870  1.00  0.00           C
ATOM    293  CB  LYS A  11      33.340  41.190  86.520  1.00  0.00           C
ATOM    296  CG  LYS A  11      31.980  41.820  86.809  1.00  0.00           C
ATOM    299  CD  LYS A  11      30.970  40.850  87.420  1.00  0.00           C
ATOM    302  CE  LYS A  11      29.710  41.620  87.820  1.00  0.00           C
ATOM    305  NZ  LYS A  11      29.350  41.420  89.229  1.00  0.00           N
ATOM    309  C   LYS A  11      34.870  43.180  86.919  1.00  0.00           C
ATOM    310  O   LYS A  11      35.760  42.770  87.670  1.00  0.00           O
ATOM    311  N   PRO A  12      34.440  44.460  86.999  1.00  0.00           N
ATOM    312  CD  PRO A  12      33.530  45.060  86.059  1.00  0.00           C
ATOM    315  CA  PRO A  12      35.010  45.490  87.869  1.00  0.00           C
ATOM    317  CB  PRO A  12      34.140  46.740  87.659  1.00  0.00           C
ATOM    320  CG  PRO A  12      32.980  46.290  86.779  1.00  0.00           C
ATOM    323  C   PRO A  12      35.120  45.080  89.319  1.00  0.00           C
ATOM    324  O   PRO A  12      34.220  44.410  89.828  1.00  0.00           O
ATOM    325  N   LEU A  13      36.220  45.460  89.968  1.00  0.00           N
ATOM    327  CA  LEU A  13      36.560  44.980  91.280  1.00  0.00           C
ATOM    329  CB  LEU A  13      37.920  44.240  91.259  1.00  0.00           C
ATOM    332  CG  LEU A  13      37.970  43.090  90.229  1.00  0.00           C
ATOM    334  CD1 LEU A  13      39.380  42.530  90.089  1.00  0.00           C
ATOM    338  CD2 LEU A  13      36.980  41.970  90.579  1.00  0.00           C
ATOM    342  C   LEU A  13      36.660  46.200  92.130  1.00  0.00           C
ATOM    343  O   LEU A  13      37.160  47.230  91.700  1.00  0.00           O
ATOM    344  N   THR A  14      36.190  46.140  93.380  1.00  0.00           N
ATOM    346  CA  THR A  14      36.440  47.230  94.309  1.00  0.00           C
ATOM    348  CB  THR A  14      35.310  47.450  95.299  1.00  0.00           C
ATOM    350  OG1 THR A  14      35.230  46.480  96.319  1.00  0.00           O
ATOM    352  CG2 THR A  14      33.960  47.460  94.559  1.00  0.00           C
ATOM    356  C   THR A  14      37.780  47.020  94.990  1.00  0.00           C
ATOM    357  O   THR A  14      38.430  45.980  94.850  1.00  0.00           O
ATOM    358  N   LEU A  15      38.280  48.030  95.740  1.00  0.00           N
ATOM    360  CA  LEU A  15      39.550  47.980  96.450  1.00  0.00           C
ATOM    362  CB  LEU A  15      39.870  49.380  97.038  1.00  0.00           C
ATOM    365  CG  LEU A  15      41.300  49.610  97.598  1.00  0.00           C
ATOM    367  CD1 LEU A  15      41.600  48.830  98.899  1.00  0.00           C
ATOM    371  CD2 LEU A  15      42.390  49.350  96.559  1.00  0.00           C
ATOM    375  C   LEU A  15      39.520  46.890  97.509  1.00  0.00           C
ATOM    376  O   LEU A  15      40.440  46.100  97.669  1.00  0.00           O
ATOM    377  N   ASP A  16      38.360  46.790  98.178  1.00  0.00           N
ATOM    379  CA  ASP A  16      38.030  45.730  99.080  1.00  0.00           C
ATOM    381  CB  ASP A  16      36.630  46.110  99.620  1.00  0.00           C
ATOM    384  CG  ASP A  16      36.030  44.980 100.410  1.00  0.00           C
ATOM    385  OD1 ASP A  16      36.710  44.530 101.359  1.00  0.00           O
ATOM    386  OD2 ASP A  16      34.920  44.530 100.019  1.00  0.00           O
ATOM    387  C   ASP A  16      38.090  44.330  98.428  1.00  0.00           C
ATOM    388  O   ASP A  16      38.770  43.420  98.909  1.00  0.00           O
ATOM    389  N   GLN A  17      37.460  44.140  97.249  1.00  0.00           N
ATOM    391  CA  GLN A  17      37.550  42.870  96.529  1.00  0.00           C
ATOM    393  CB  GLN A  17      36.580  42.870  95.320  1.00  0.00           C
ATOM    396  CG  GLN A  17      35.120  43.120  95.770  1.00  0.00           C
ATOM    399  CD  GLN A  17      34.070  43.060  94.660  1.00  0.00           C
ATOM    400  OE1 GLN A  17      34.090  43.770  93.660  1.00  0.00           O
ATOM    401  NE2 GLN A  17      33.060  42.190  94.850  1.00  0.00           N
ATOM    404  C   GLN A  17      38.990  42.530  96.129  1.00  0.00           C
ATOM    405  O   GLN A  17      39.490  41.430  96.329  1.00  0.00           O
ATOM    406  N   LEU A  18      39.720  43.550  95.649  1.00  0.00           N
ATOM    408  CA  LEU A  18      41.110  43.460  95.270  1.00  0.00           C
ATOM    410  CB  LEU A  18      41.550  44.800  94.660  1.00  0.00           C
ATOM    413  CG  LEU A  18      42.940  44.770  93.988  1.00  0.00           C
ATOM    415  CD1 LEU A  18      42.910  43.900  92.719  1.00  0.00           C
ATOM    419  CD2 LEU A  18      43.340  46.200  93.660  1.00  0.00           C
ATOM    423  C   LEU A  18      42.080  43.050  96.369  1.00  0.00           C
ATOM    424  O   LEU A  18      42.970  42.210  96.189  1.00  0.00           O
ATOM    425  N   GLN A  19      41.930  43.610  97.589  1.00  0.00           N
ATOM    427  CA  GLN A  19      42.830  43.320  98.689  1.00  0.00           C
ATOM    429  CB  GLN A  19      42.770  44.440  99.770  1.00  0.00           C
ATOM    432  CG  GLN A  19      41.540  44.440 100.730  1.00  0.00           C
ATOM    435  CD  GLN A  19      41.480  45.580 101.769  1.00  0.00           C
ATOM    436  OE1 GLN A  19      40.760  45.510 102.760  1.00  0.00           O
ATOM    437  NE2 GLN A  19      42.250  46.670 101.529  1.00  0.00           N
ATOM    440  C   GLN A  19      42.550  41.920  99.259  1.00  0.00           C
ATOM    441  O   GLN A  19      43.410  41.280  99.850  1.00  0.00           O
ATOM    442  N   GLN A  20      41.340  41.380  99.029  1.00  0.00           N
ATOM    444  CA  GLN A  20      40.960  40.050  99.480  1.00  0.00           C
ATOM    446  CB  GLN A  20      39.440  39.970  99.699  1.00  0.00           C
ATOM    449  CG  GLN A  20      38.920  40.800 100.910  1.00  0.00           C
ATOM    452  CD  GLN A  20      37.390  40.730 100.938  1.00  0.00           C
ATOM    453  OE1 GLN A  20      36.760  40.170 101.840  1.00  0.00           O
ATOM    454  NE2 GLN A  20      36.790  41.220  99.839  1.00  0.00           N
ATOM    457  C   GLN A  20      41.360  38.890  98.559  1.00  0.00           C
ATOM    458  O   GLN A  20      41.470  37.750  98.999  1.00  0.00           O
ATOM    459  N   GLN A  21      41.610  39.160  97.280  1.00  0.00           N
ATOM    461  CA  GLN A  21      41.990  38.140  96.299  1.00  0.00           C
ATOM    463  CB  GLN A  21      41.200  38.410  94.990  1.00  0.00           C
ATOM    466  CG  GLN A  21      41.490  39.800  94.370  1.00  0.00           C
ATOM    469  CD  GLN A  21      40.370  40.410  93.530  1.00  0.00           C
ATOM    470  OE1 GLN A  21      40.640  41.320  92.738  1.00  0.00           O
ATOM    471  NE2 GLN A  21      39.100  40.040  93.759  1.00  0.00           N
ATOM    474  C   GLN A  21      43.490  38.150  96.030  1.00  0.00           C
ATOM    475  O   GLN A  21      44.030  37.290  95.349  1.00  0.00           O
ATOM    476  N   ASN A  22      44.180  39.150  96.629  1.00  0.00           N
ATOM    478  CA  ASN A  22      45.610  39.360  96.650  1.00  0.00           C
ATOM    480  CB  ASN A  22      46.490  38.130  96.999  1.00  0.00           C
ATOM    483  CG  ASN A  22      46.190  37.670  98.410  1.00  0.00           C
ATOM    484  OD1 ASN A  22      46.520  38.330  99.399  1.00  0.00           O
ATOM    485  ND2 ASN A  22      45.490  36.520  98.559  1.00  0.00           N
ATOM    488  C   ASN A  22      46.110  40.070  95.399  1.00  0.00           C
ATOM    489  O   ASN A  22      47.260  39.910  94.979  1.00  0.00           O
ATOM    490  N   GLY A  23      45.240  40.870  94.770  1.00  0.00           N
ATOM    492  CA  GLY A  23      45.530  41.540  93.520  1.00  0.00           C
ATOM    495  C   GLY A  23      46.350  42.790  93.678  1.00  0.00           C
ATOM    496  O   GLY A  23      46.680  43.240  94.770  1.00  0.00           O
ATOM    497  N   LYS A  24      46.680  43.390  92.519  1.00  0.00           N
ATOM    499  CA  LYS A  24      47.390  44.640  92.420  1.00  0.00           C
ATOM    501  CB  LYS A  24      48.690  44.580  91.579  1.00  0.00           C
ATOM    504  CG  LYS A  24      49.750  43.630  92.130  1.00  0.00           C
ATOM    507  CD  LYS A  24      50.290  44.030  93.510  1.00  0.00           C
ATOM    510  CE  LYS A  24      51.500  43.200  93.939  1.00  0.00           C
ATOM    513  NZ  LYS A  24      51.090  41.780  93.939  1.00  0.00           N
ATOM    517  C   LYS A  24      46.500  45.670  91.768  1.00  0.00           C
ATOM    518  O   LYS A  24      45.640  45.370  90.938  1.00  0.00           O
ATOM    519  N   ALA A  25      46.740  46.920  92.130  1.00  0.00           N
ATOM    521  CA  ALA A  25      46.120  48.070  91.549  1.00  0.00           C
ATOM    523  CB  ALA A  25      45.700  49.030  92.659  1.00  0.00           C
ATOM    527  C   ALA A  25      47.090  48.860  90.740  1.00  0.00           C
ATOM    528  O   ALA A  25      48.220  49.100  91.160  1.00  0.00           O
ATOM    529  N   ILE A  26      46.640  49.330  89.568  1.00  0.00           N
ATOM    531  CA  ILE A  26      47.450  50.180  88.708  1.00  0.00           C
ATOM    533  CB  ILE A  26      47.650  49.530  87.339  1.00  0.00           C
ATOM    535  CG2 ILE A  26      48.600  50.370  86.479  1.00  0.00           C
ATOM    539  CG1 ILE A  26      48.180  48.070  87.458  1.00  0.00           C
ATOM    542  CD  ILE A  26      49.520  47.940  88.190  1.00  0.00           C
ATOM    546  C   ILE A  26      46.750  51.520  88.600  1.00  0.00           C
ATOM    547  O   ILE A  26      45.660  51.640  88.050  1.00  0.00           O
ATOM    548  N   ASP A  27      47.370  52.600  89.119  1.00  0.00           N
ATOM    550  CA  ASP A  27      47.040  53.940  88.670  1.00  0.00           C
ATOM    552  CB  ASP A  27      47.710  55.000  89.580  1.00  0.00           C
ATOM    555  CG  ASP A  27      46.940  56.300  89.609  1.00  0.00           C
ATOM    556  OD1 ASP A  27      46.350  56.730  88.600  1.00  0.00           O
ATOM    557  OD2 ASP A  27      46.970  56.950  90.700  1.00  0.00           O
ATOM    558  C   ASP A  27      47.520  54.040  87.229  1.00  0.00           C
ATOM    559  O   ASP A  27      48.590  53.500  86.919  1.00  0.00           O
ATOM    560  N   THR A  28      46.760  54.670  86.319  1.00  0.00           N
ATOM    562  CA  THR A  28      47.170  54.850  84.920  1.00  0.00           C
ATOM    564  CB  THR A  28      46.180  54.310  83.889  1.00  0.00           C
ATOM    566  OG1 THR A  28      44.890  54.910  83.988  1.00  0.00           O
ATOM    568  CG2 THR A  28      46.020  52.810  84.169  1.00  0.00           C
ATOM    572  C   THR A  28      47.460  56.300  84.609  1.00  0.00           C
ATOM    573  O   THR A  28      47.770  56.670  83.479  1.00  0.00           O
ATOM    574  N   ARG A  29      47.440  57.150  85.658  1.00  0.00           N
ATOM    576  CA  ARG A  29      47.680  58.580  85.569  1.00  0.00           C
ATOM    578  CB  ARG A  29      47.020  59.270  86.779  1.00  0.00           C
ATOM    581  CG  ARG A  29      45.490  59.100  86.739  1.00  0.00           C
ATOM    584  CD  ARG A  29      44.730  59.870  87.820  1.00  0.00           C
ATOM    587  NE  ARG A  29      45.120  59.210  89.090  1.00  0.00           N
ATOM    589  CZ  ARG A  29      45.020  59.750  90.289  1.00  0.00           C
ATOM    590  NH1 ARG A  29      44.420  60.900  90.499  1.00  0.00           N
ATOM    593  NH2 ARG A  29      45.560  59.120  91.299  1.00  0.00           N
ATOM    596  C   ARG A  29      49.160  58.970  85.509  1.00  0.00           C
ATOM    597  O   ARG A  29      50.020  58.190  85.910  1.00  0.00           O
ATOM    598  N   PRO A  30      49.540  60.150  85.049  1.00  0.00           N
ATOM    599  CD  PRO A  30      48.790  60.920  84.049  1.00  0.00           C
ATOM    602  CA  PRO A  30      50.860  60.720  85.289  1.00  0.00           C
ATOM    604  CB  PRO A  30      50.750  62.140  84.749  1.00  0.00           C
ATOM    607  CG  PRO A  30      49.760  62.000  83.578  1.00  0.00           C
ATOM    610  C   PRO A  30      51.390  60.640  86.719  1.00  0.00           C
ATOM    611  O   PRO A  30      50.590  60.670  87.659  1.00  0.00           O
ATOM    612  N   SER A  31      52.730  60.580  86.889  1.00  0.00           N
ATOM    614  CA  SER A  31      53.420  60.450  88.178  1.00  0.00           C
ATOM    616  CB  SER A  31      54.970  60.390  88.038  1.00  0.00           C
ATOM    619  OG  SER A  31      55.650  60.220  89.288  1.00  0.00           O
ATOM    621  C   SER A  31      53.040  61.570  89.128  1.00  0.00           C
ATOM    622  O   SER A  31      52.800  61.350  90.299  1.00  0.00           O
ATOM    623  N   ALA A  32      52.880  62.800  88.619  1.00  0.00           N
ATOM    625  CA  ALA A  32      52.450  63.920  89.408  1.00  0.00           C
ATOM    627  CB  ALA A  32      52.360  65.110  88.460  1.00  0.00           C
ATOM    631  C   ALA A  32      51.100  63.740  90.109  1.00  0.00           C
ATOM    632  O   ALA A  32      50.950  63.960  91.310  1.00  0.00           O
ATOM    633  N   PHE A  33      50.080  63.250  89.399  1.00  0.00           N
ATOM    635  CA  PHE A  33      48.840  62.860  90.049  1.00  0.00           C
ATOM    637  CB  PHE A  33      47.740  62.540  89.020  1.00  0.00           C
ATOM    640  CG  PHE A  33      47.550  63.740  88.120  1.00  0.00           C
ATOM    641  CD1 PHE A  33      47.010  64.940  88.619  1.00  0.00           C
ATOM    643  CE1 PHE A  33      46.810  66.040  87.779  1.00  0.00           C
ATOM    645  CZ  PHE A  33      47.100  65.940  86.420  1.00  0.00           C
ATOM    647  CD2 PHE A  33      47.900  63.680  86.768  1.00  0.00           C
ATOM    649  CE2 PHE A  33      47.660  64.770  85.910  1.00  0.00           C
ATOM    651  C   PHE A  33      49.030  61.720  91.030  1.00  0.00           C
ATOM    652  O   PHE A  33      48.550  61.770  92.160  1.00  0.00           O
ATOM    653  N   TYR A  34      49.850  60.710  90.630  1.00  0.00           N
ATOM    655  CA  TYR A  34      50.240  59.580  91.469  1.00  0.00           C
ATOM    657  CB  TYR A  34      51.070  58.550  90.690  1.00  0.00           C
ATOM    660  CG  TYR A  34      51.540  57.400  91.549  1.00  0.00           C
ATOM    661  CD1 TYR A  34      50.670  56.340  91.850  1.00  0.00           C
ATOM    663  CE1 TYR A  34      51.090  55.290  92.670  1.00  0.00           C
ATOM    665  CZ  TYR A  34      52.380  55.290  93.209  1.00  0.00           C
ATOM    666  OH  TYR A  34      52.770  54.280  94.109  1.00  0.00           O
ATOM    668  CD2 TYR A  34      52.840  57.380  92.068  1.00  0.00           C
ATOM    670  CE2 TYR A  34      53.260  56.330  92.899  1.00  0.00           C
ATOM    672  C   TYR A  34      50.880  59.970  92.799  1.00  0.00           C
ATOM    673  O   TYR A  34      50.610  59.430  93.880  1.00  0.00           O
ATOM    674  N   ASN A  35      51.760  60.980  92.749  1.00  0.00           N
ATOM    676  CA  ASN A  35      52.570  61.390  93.859  1.00  0.00           C
ATOM    678  CB  ASN A  35      53.980  61.890  93.400  1.00  0.00           C
ATOM    681  CG  ASN A  35      54.080  63.180  92.589  1.00  0.00           C
ATOM    682  OD1 ASN A  35      54.920  63.320  91.700  1.00  0.00           O
ATOM    683  ND2 ASN A  35      53.290  64.200  92.950  1.00  0.00           N
ATOM    686  C   ASN A  35      51.800  62.280  94.818  1.00  0.00           C
ATOM    687  O   ASN A  35      52.220  62.490  95.949  1.00  0.00           O
ATOM    688  N   GLY A  36      50.600  62.760  94.419  1.00  0.00           N
ATOM    690  CA  GLY A  36      49.720  63.500  95.310  1.00  0.00           C
ATOM    693  C   GLY A  36      49.170  64.770  94.780  1.00  0.00           C
ATOM    694  O   GLY A  36      48.400  65.430  95.479  1.00  0.00           O
ATOM    695  N   TRP A  37      49.460  65.180  93.538  1.00  0.00           N
ATOM    697  CA  TRP A  37      48.810  66.350  92.999  1.00  0.00           C
ATOM    699  CB  TRP A  37      49.570  66.890  91.768  1.00  0.00           C
ATOM    702  CG  TRP A  37      50.950  67.420  92.068  1.00  0.00           C
ATOM    703  CD1 TRP A  37      52.170  66.870  91.729  1.00  0.00           C
ATOM    705  NE1 TRP A  37      53.190  67.720  92.059  1.00  0.00           N
ATOM    707  CE2 TRP A  37      52.670  68.860  92.579  1.00  0.00           C
ATOM    708  CD2 TRP A  37      51.270  68.710  92.609  1.00  0.00           C
ATOM    709  CE3 TRP A  37      50.490  69.780  93.059  1.00  0.00           C
ATOM    711  CZ3 TRP A  37      51.130  70.950  93.460  1.00  0.00           C
ATOM    713  CZ2 TRP A  37      53.300  70.020  92.969  1.00  0.00           C
ATOM    715  CH2 TRP A  37      52.510  71.090  93.389  1.00  0.00           C
ATOM    717  C   TRP A  37      47.300  66.070  92.738  1.00  0.00           C
ATOM    718  O   TRP A  37      46.980  65.080  92.080  1.00  0.00           O
ATOM    719  N   PRO A  38      46.340  66.830  93.270  1.00  0.00           N
ATOM    720  CD  PRO A  38      46.540  67.890  94.249  1.00  0.00           C
ATOM    723  CA  PRO A  38      44.960  66.830  92.799  1.00  0.00           C
ATOM    725  CB  PRO A  38      44.260  67.920  93.650  1.00  0.00           C
ATOM    728  CG  PRO A  38      45.170  68.110  94.858  1.00  0.00           C
ATOM    731  C   PRO A  38      44.820  67.060  91.299  1.00  0.00           C
ATOM    732  O   PRO A  38      45.610  67.820  90.740  1.00  0.00           O
ATOM    733  N   GLN A  39      43.830  66.420  90.649  1.00  0.00           N
ATOM    735  CA  GLN A  39      43.580  66.550  89.229  1.00  0.00           C
ATOM    737  CB  GLN A  39      43.050  65.200  88.678  1.00  0.00           C
ATOM    740  CG  GLN A  39      41.830  64.610  89.440  1.00  0.00           C
ATOM    743  CD  GLN A  39      41.740  63.090  89.300  1.00  0.00           C
ATOM    744  OE1 GLN A  39      42.670  62.390  88.909  1.00  0.00           O
ATOM    745  NE2 GLN A  39      40.570  62.520  89.688  1.00  0.00           N
ATOM    748  C   GLN A  39      42.680  67.720  88.869  1.00  0.00           C
ATOM    749  O   GLN A  39      42.670  68.200  87.729  1.00  0.00           O
ATOM    750  N   THR A  40      41.990  68.260  89.869  1.00  0.00           N
ATOM    752  CA  THR A  40      41.230  69.500  89.889  1.00  0.00           C
ATOM    754  CB  THR A  40      39.750  69.280  90.180  1.00  0.00           C
ATOM    756  OG1 THR A  40      39.570  68.500  91.359  1.00  0.00           O
ATOM    758  CG2 THR A  40      39.150  68.500  89.009  1.00  0.00           C
ATOM    762  C   THR A  40      41.810  70.330  91.010  1.00  0.00           C
ATOM    763  O   THR A  40      42.790  69.940  91.639  1.00  0.00           O
ATOM    764  N   LEU A  41      41.220  71.490  91.389  1.00  0.00           N
ATOM    766  CA  LEU A  41      41.590  72.090  92.659  1.00  0.00           C
ATOM    768  CB  LEU A  41      41.550  73.620  92.579  1.00  0.00           C
ATOM    771  CG  LEU A  41      42.330  74.410  93.650  1.00  0.00           C
ATOM    773  CD1 LEU A  41      42.220  75.900  93.349  1.00  0.00           C
ATOM    777  CD2 LEU A  41      41.860  74.240  95.098  1.00  0.00           C
ATOM    781  C   LEU A  41      40.610  71.590  93.689  1.00  0.00           C
ATOM    782  O   LEU A  41      39.400  71.620  93.449  1.00  0.00           O
ATOM    783  N   ASN A  42      41.120  71.070  94.818  1.00  0.00           N
ATOM    785  CA  ASN A  42      40.380  70.530  95.938  1.00  0.00           C
ATOM    787  CB  ASN A  42      39.170  71.390  96.419  1.00  0.00           C
ATOM    790  CG  ASN A  42      39.550  72.730  97.029  1.00  0.00           C
ATOM    791  OD1 ASN A  42      38.990  73.760  96.629  1.00  0.00           O
ATOM    792  ND2 ASN A  42      40.490  72.720  97.989  1.00  0.00           N
ATOM    795  C   ASN A  42      39.960  69.100  95.700  1.00  0.00           C
ATOM    796  O   ASN A  42      39.240  68.510  96.499  1.00  0.00           O
ATOM    797  N   GLY A  43      40.460  68.490  94.609  1.00  0.00           N
ATOM    799  CA  GLY A  43      40.240  67.090  94.279  1.00  0.00           C
ATOM    802  C   GLY A  43      40.810  66.090  95.270  1.00  0.00           C
ATOM    803  O   GLY A  43      41.490  66.460  96.229  1.00  0.00           O
ATOM    804  N   PRO A  44      40.620  64.780  95.060  1.00  0.00           N
ATOM    805  CD  PRO A  44      39.950  64.250  93.859  1.00  0.00           C
ATOM    808  CA  PRO A  44      41.430  63.770  95.730  1.00  0.00           C
ATOM    810  CB  PRO A  44      40.920  62.450  95.139  1.00  0.00           C
ATOM    813  CG  PRO A  44      40.440  62.800  93.729  1.00  0.00           C
ATOM    816  C   PRO A  44      42.930  63.990  95.529  1.00  0.00           C
ATOM    817  O   PRO A  44      43.370  64.300  94.419  1.00  0.00           O
ATOM    818  N   SER A  45      43.740  63.840  96.590  1.00  0.00           N
ATOM    820  CA  SER A  45      45.180  64.000  96.510  1.00  0.00           C
ATOM    822  CB  SER A  45      45.710  65.140  97.449  1.00  0.00           C
ATOM    825  OG  SER A  45      45.780  64.830  98.848  1.00  0.00           O
ATOM    827  C   SER A  45      45.710  62.640  96.909  1.00  0.00           C
ATOM    828  O   SER A  45      45.390  62.140  97.979  1.00  0.00           O
ATOM    829  N   GLY A  46      46.490  61.970  96.030  1.00  0.00           N
ATOM    831  CA  GLY A  46      47.090  60.680  96.359  1.00  0.00           C
ATOM    834  C   GLY A  46      46.510  59.510  95.619  1.00  0.00           C
ATOM    835  O   GLY A  46      45.690  59.660  94.710  1.00  0.00           O
ATOM    836  N   HIS A  47      47.060  58.310  95.880  1.00  0.00           N
ATOM    838  CA  HIS A  47      46.770  57.050  95.200  1.00  0.00           C
ATOM    840  CB  HIS A  47      47.970  56.340  94.490  1.00  0.00           C
ATOM    843  ND1 HIS A  47      50.200  57.070  95.450  1.00  0.00           N
ATOM    845  CG  HIS A  47      49.180  56.140  95.349  1.00  0.00           C
ATOM    846  CE1 HIS A  47      51.170  56.490  96.189  1.00  0.00           C
ATOM    848  NE2 HIS A  47      50.870  55.280  96.570  1.00  0.00           N
ATOM    849  CD2 HIS A  47      49.630  55.030  96.010  1.00  0.00           C
ATOM    851  C   HIS A  47      46.250  56.090  96.229  1.00  0.00           C
ATOM    852  O   HIS A  47      46.550  56.180  97.420  1.00  0.00           O
ATOM    853  N   GLU A  48      45.420  55.140  95.779  1.00  0.00           N
ATOM    855  CA  GLU A  48      44.900  54.050  96.559  1.00  0.00           C
ATOM    857  CB  GLU A  48      43.950  53.260  95.649  1.00  0.00           C
ATOM    860  CG  GLU A  48      42.680  54.000  95.139  1.00  0.00           C
ATOM    863  CD  GLU A  48      41.660  54.290  96.229  1.00  0.00           C
ATOM    864  OE1 GLU A  48      41.950  53.980  97.410  1.00  0.00           O
ATOM    865  OE2 GLU A  48      40.570  54.840  95.938  1.00  0.00           O
ATOM    866  C   GLU A  48      46.010  53.120  97.079  1.00  0.00           C
ATOM    867  O   GLU A  48      47.040  52.960  96.430  1.00  0.00           O
ATOM    868  N   LEU A  49      45.850  52.550  98.288  1.00  0.00           N
ATOM    870  CA  LEU A  49      46.890  51.950  99.139  1.00  0.00           C
ATOM    872  CB  LEU A  49      46.360  50.700  99.859  1.00  0.00           C
ATOM    875  CG  LEU A  49      47.240  50.210 101.030  1.00  0.00           C
ATOM    877  CD1 LEU A  49      47.840  51.350 101.880  1.00  0.00           C
ATOM    881  CD2 LEU A  49      46.390  49.330 101.939  1.00  0.00           C
ATOM    885  C   LEU A  49      48.330  51.810  98.639  1.00  0.00           C
ATOM    886  O   LEU A  49      49.120  52.750  98.650  1.00  0.00           O
ATOM    887  N   ALA A  50      48.690  50.590  98.209  1.00  0.00           N
ATOM    889  CA  ALA A  50      49.870  50.330  97.420  1.00  0.00           C
ATOM    891  CB  ALA A  50      50.550  49.070  97.960  1.00  0.00           C
ATOM    895  C   ALA A  50      49.470  50.070  95.979  1.00  0.00           C
ATOM    896  O   ALA A  50      49.730  49.010  95.419  1.00  0.00           O
ATOM    897  N   ALA A  51      48.790  51.030  95.329  1.00  0.00           N
ATOM    899  CA  ALA A  51      48.700  51.100  93.889  1.00  0.00           C
ATOM    901  CB  ALA A  51      47.680  52.180  93.449  1.00  0.00           C
ATOM    905  C   ALA A  51      50.030  51.360  93.200  1.00  0.00           C
ATOM    906  O   ALA A  51      50.890  52.040  93.748  1.00  0.00           O
ATOM    907  N   LEU A  52      50.220  50.820  91.990  1.00  0.00           N
ATOM    909  CA  LEU A  52      51.460  50.980  91.259  1.00  0.00           C
ATOM    911  CB  LEU A  52      51.950  49.620  90.700  1.00  0.00           C
ATOM    914  CG  LEU A  52      52.080  48.500  91.739  1.00  0.00           C
ATOM    916  CD1 LEU A  52      52.380  47.180  91.010  1.00  0.00           C
ATOM    920  CD2 LEU A  52      53.170  48.810  92.779  1.00  0.00           C
ATOM    924  C   LEU A  52      51.230  51.930  90.098  1.00  0.00           C
ATOM    925  O   LEU A  52      50.190  51.890  89.440  1.00  0.00           O
ATOM    926  N   ASN A  53      52.200  52.830  89.850  1.00  0.00           N
ATOM    928  CA  ASN A  53      52.120  53.840  88.819  1.00  0.00           C
ATOM    930  CB  ASN A  53      52.990  55.050  89.259  1.00  0.00           C
ATOM    933  CG  ASN A  53      52.720  56.380  88.549  1.00  0.00           C
ATOM    934  OD1 ASN A  53      53.640  57.150  88.279  1.00  0.00           O
ATOM    935  ND2 ASN A  53      51.450  56.680  88.230  1.00  0.00           N
ATOM    938  C   ASN A  53      52.620  53.300  87.490  1.00  0.00           C
ATOM    939  O   ASN A  53      53.810  53.060  87.288  1.00  0.00           O
ATOM    940  N   LEU A  54      51.720  53.100  86.509  1.00  0.00           N
ATOM    942  CA  LEU A  54      52.100  52.880  85.130  1.00  0.00           C
ATOM    944  CB  LEU A  54      51.710  51.440  84.699  1.00  0.00           C
ATOM    947  CG  LEU A  54      52.010  51.080  83.240  1.00  0.00           C
ATOM    949  CD1 LEU A  54      53.490  51.250  82.910  1.00  0.00           C
ATOM    953  CD2 LEU A  54      51.590  49.630  82.939  1.00  0.00           C
ATOM    957  C   LEU A  54      51.360  53.880  84.279  1.00  0.00           C
ATOM    958  O   LEU A  54      50.210  53.680  83.889  1.00  0.00           O
ATOM    959  N   SER A  55      51.960  55.050  83.979  1.00  0.00           N
ATOM    961  CA  SER A  55      51.230  56.060  83.230  1.00  0.00           C
ATOM    963  CB  SER A  55      51.830  57.480  83.318  1.00  0.00           C
ATOM    966  OG  SER A  55      50.930  58.440  82.749  1.00  0.00           O
ATOM    968  C   SER A  55      51.090  55.690  81.768  1.00  0.00           C
ATOM    969  O   SER A  55      52.030  55.170  81.178  1.00  0.00           O
ATOM    970  N   ALA A  56      49.940  56.010  81.150  1.00  0.00           N
ATOM    972  CA  ALA A  56      49.690  55.810  79.738  1.00  0.00           C
ATOM    974  CB  ALA A  56      48.260  56.200  79.388  1.00  0.00           C
ATOM    978  C   ALA A  56      50.660  56.550  78.829  1.00  0.00           C
ATOM    979  O   ALA A  56      51.070  56.070  77.770  1.00  0.00           O
ATOM    980  N   SER A  57      51.120  57.730  79.259  1.00  0.00           N
ATOM    982  CA  SER A  57      52.060  58.550  78.508  1.00  0.00           C
ATOM    984  CB  SER A  57      52.170  59.970  79.090  1.00  0.00           C
ATOM    987  OG  SER A  57      52.470  60.000  80.479  1.00  0.00           O
ATOM    989  C   SER A  57      53.460  57.980  78.488  1.00  0.00           C
ATOM    990  O   SER A  57      54.330  58.400  77.729  1.00  0.00           O
ATOM    991  N   TRP A  58      53.740  56.990  79.359  1.00  0.00           N
ATOM    993  CA  TRP A  58      55.020  56.330  79.329  1.00  0.00           C
ATOM    995  CB  TRP A  58      55.310  55.620  80.678  1.00  0.00           C
ATOM    998  CG  TRP A  58      55.300  56.490  81.889  1.00  0.00           C
ATOM    999  CD1 TRP A  58      55.240  57.860  81.980  1.00  0.00           C
ATOM   1001  NE1 TRP A  58      55.300  58.250  83.288  1.00  0.00           N
ATOM   1003  CE2 TRP A  58      55.350  57.150  84.090  1.00  0.00           C
ATOM   1004  CD2 TRP A  58      55.370  56.010  83.240  1.00  0.00           C
ATOM   1005  CE3 TRP A  58      55.470  54.740  83.799  1.00  0.00           C
ATOM   1007  CZ3 TRP A  58      55.510  54.630  85.189  1.00  0.00           C
ATOM   1009  CZ2 TRP A  58      55.340  57.040  85.460  1.00  0.00           C
ATOM   1011  CH2 TRP A  58      55.430  55.760  86.010  1.00  0.00           C
ATOM   1013  C   TRP A  58      55.090  55.310  78.229  1.00  0.00           C
ATOM   1014  O   TRP A  58      56.190  54.980  77.788  1.00  0.00           O
ATOM   1015  N   LEU A  59      53.950  54.760  77.759  1.00  0.00           N
ATOM   1017  CA  LEU A  59      53.880  53.490  77.028  1.00  0.00           C
ATOM   1019  CB  LEU A  59      52.430  52.960  76.829  1.00  0.00           C
ATOM   1022  CG  LEU A  59      51.850  52.140  78.019  1.00  0.00           C
ATOM   1024  CD1 LEU A  59      52.600  50.870  78.418  1.00  0.00           C
ATOM   1028  CD2 LEU A  59      51.760  52.980  79.279  1.00  0.00           C
ATOM   1032  C   LEU A  59      54.660  53.460  75.729  1.00  0.00           C
ATOM   1033  O   LEU A  59      55.280  52.440  75.428  1.00  0.00           O
ATOM   1034  N   ASP A  60      54.690  54.560  74.960  1.00  0.00           N
ATOM   1036  CA  ASP A  60      55.460  54.760  73.740  1.00  0.00           C
ATOM   1038  CB  ASP A  60      55.240  56.190  73.159  1.00  0.00           C
ATOM   1041  CG  ASP A  60      53.790  56.640  73.009  1.00  0.00           C
ATOM   1042  OD1 ASP A  60      52.970  56.430  73.950  1.00  0.00           O
ATOM   1043  OD2 ASP A  60      53.520  57.320  71.969  1.00  0.00           O
ATOM   1044  C   ASP A  60      56.980  54.620  73.930  1.00  0.00           C
ATOM   1045  O   ASP A  60      57.720  54.290  72.998  1.00  0.00           O
ATOM   1046  N   LYS A  61      57.450  54.920  75.149  1.00  0.00           N
ATOM   1048  CA  LYS A  61      58.840  54.960  75.538  1.00  0.00           C
ATOM   1050  CB  LYS A  61      59.040  56.150  76.529  1.00  0.00           C
ATOM   1053  CG  LYS A  61      58.500  57.520  76.069  1.00  0.00           C
ATOM   1056  CD  LYS A  61      58.480  58.530  77.229  1.00  0.00           C
ATOM   1059  CE  LYS A  61      57.830  59.890  76.950  1.00  0.00           C
ATOM   1062  NZ  LYS A  61      58.680  60.690  76.049  1.00  0.00           N
ATOM   1066  C   LYS A  61      59.200  53.660  76.259  1.00  0.00           C
ATOM   1067  O   LYS A  61      60.360  53.380  76.559  1.00  0.00           O
ATOM   1068  N   MET A  62      58.200  52.780  76.509  1.00  0.00           N
ATOM   1070  CA  MET A  62      58.380  51.470  77.098  1.00  0.00           C
ATOM   1072  CB  MET A  62      57.170  51.040  77.998  1.00  0.00           C
ATOM   1075  CG  MET A  62      56.710  52.030  79.099  1.00  0.00           C
ATOM   1078  SD  MET A  62      57.190  51.740  80.830  1.00  0.00           S
ATOM   1079  CE  MET A  62      56.270  50.210  81.108  1.00  0.00           C
ATOM   1083  C   MET A  62      58.490  50.410  75.988  1.00  0.00           C
ATOM   1084  O   MET A  62      57.490  50.110  75.320  1.00  0.00           O
ATOM   1085  N   SER A  63      59.660  49.740  75.818  1.00  0.00           N
ATOM   1087  CA  SER A  63      59.780  48.570  74.939  1.00  0.00           C
ATOM   1089  CB  SER A  63      61.250  48.150  74.598  1.00  0.00           C
ATOM   1092  OG  SER A  63      61.900  47.380  75.609  1.00  0.00           O
ATOM   1094  C   SER A  63      59.000  47.360  75.460  1.00  0.00           C
ATOM   1095  O   SER A  63      58.470  47.360  76.570  1.00  0.00           O
ATOM   1096  N   THR A  64      58.910  46.250  74.679  1.00  0.00           N
ATOM   1098  CA  THR A  64      58.310  45.000  75.130  1.00  0.00           C
ATOM   1100  CB  THR A  64      58.280  43.920  74.029  1.00  0.00           C
ATOM   1102  OG1 THR A  64      59.570  43.510  73.578  1.00  0.00           O
ATOM   1104  CG2 THR A  64      57.550  44.440  72.799  1.00  0.00           C
ATOM   1108  C   THR A  64      59.010  44.400  76.339  1.00  0.00           C
ATOM   1109  O   THR A  64      58.380  44.040  77.340  1.00  0.00           O
ATOM   1110  N   GLU A  65      60.350  44.360  76.269  1.00  0.00           N
ATOM   1112  CA  GLU A  65      61.260  43.800  77.238  1.00  0.00           C
ATOM   1114  CB  GLU A  65      62.730  44.040  76.799  1.00  0.00           C
ATOM   1117  CG  GLU A  65      63.060  43.700  75.329  1.00  0.00           C
ATOM   1120  CD  GLU A  65      64.350  44.350  74.869  1.00  0.00           C
ATOM   1121  OE1 GLU A  65      65.170  44.710  75.749  1.00  0.00           O
ATOM   1122  OE2 GLU A  65      64.540  44.500  73.629  1.00  0.00           O
ATOM   1123  C   GLU A  65      61.120  44.550  78.538  1.00  0.00           C
ATOM   1124  O   GLU A  65      60.990  44.000  79.630  1.00  0.00           O
ATOM   1125  N   GLN A  66      61.130  45.880  78.410  1.00  0.00           N
ATOM   1127  CA  GLN A  66      61.010  46.800  79.490  1.00  0.00           C
ATOM   1129  CB  GLN A  66      61.260  48.180  78.859  1.00  0.00           C
ATOM   1132  CG  GLN A  66      61.870  49.240  79.780  1.00  0.00           C
ATOM   1135  CD  GLN A  66      61.580  50.600  79.160  1.00  0.00           C
ATOM   1136  OE1 GLN A  66      61.490  50.690  77.928  1.00  0.00           O
ATOM   1137  NE2 GLN A  66      61.430  51.650  79.990  1.00  0.00           N
ATOM   1140  C   GLN A  66      59.640  46.670  80.149  1.00  0.00           C
ATOM   1141  O   GLN A  66      59.530  46.720  81.380  1.00  0.00           O
ATOM   1142  N   LEU A  67      58.540  46.520  79.359  1.00  0.00           N
ATOM   1144  CA  LEU A  67      57.190  46.300  79.869  1.00  0.00           C
ATOM   1146  CB  LEU A  67      56.200  46.300  78.660  1.00  0.00           C
ATOM   1149  CG  LEU A  67      54.670  46.500  78.889  1.00  0.00           C
ATOM   1151  CD1 LEU A  67      54.060  45.550  79.910  1.00  0.00           C
ATOM   1155  CD2 LEU A  67      54.310  47.940  79.309  1.00  0.00           C
ATOM   1159  C   LEU A  67      57.120  45.020  80.709  1.00  0.00           C
ATOM   1160  O   LEU A  67      56.650  45.020  81.840  1.00  0.00           O
ATOM   1161  N   ASN A  68      57.690  43.890  80.209  1.00  0.00           N
ATOM   1163  CA  ASN A  68      57.840  42.670  80.989  1.00  0.00           C
ATOM   1165  CB  ASN A  68      58.400  41.520  80.109  1.00  0.00           C
ATOM   1168  CG  ASN A  68      58.650  40.210  80.880  1.00  0.00           C
ATOM   1169  OD1 ASN A  68      59.460  40.130  81.800  1.00  0.00           O
ATOM   1170  ND2 ASN A  68      57.960  39.110  80.499  1.00  0.00           N
ATOM   1173  C   ASN A  68      58.680  42.880  82.239  1.00  0.00           C
ATOM   1174  O   ASN A  68      58.290  42.460  83.330  1.00  0.00           O
ATOM   1175  N   ALA A  69      59.820  43.590  82.120  1.00  0.00           N
ATOM   1177  CA  ALA A  69      60.710  43.840  83.240  1.00  0.00           C
ATOM   1179  CB  ALA A  69      61.960  44.620  82.799  1.00  0.00           C
ATOM   1183  C   ALA A  69      59.990  44.580  84.350  1.00  0.00           C
ATOM   1184  O   ALA A  69      60.060  44.130  85.489  1.00  0.00           O
ATOM   1185  N   TRP A  70      59.200  45.620  84.029  1.00  0.00           N
ATOM   1187  CA  TRP A  70      58.370  46.350  84.968  1.00  0.00           C
ATOM   1189  CB  TRP A  70      57.640  47.480  84.169  1.00  0.00           C
ATOM   1192  CG  TRP A  70      56.890  48.500  84.968  1.00  0.00           C
ATOM   1193  CD1 TRP A  70      57.390  49.730  85.329  1.00  0.00           C
ATOM   1195  NE1 TRP A  70      56.450  50.400  86.078  1.00  0.00           N
ATOM   1197  CE2 TRP A  70      55.340  49.620  86.229  1.00  0.00           C
ATOM   1198  CD2 TRP A  70      55.560  48.420  85.518  1.00  0.00           C
ATOM   1199  CE3 TRP A  70      54.570  47.440  85.518  1.00  0.00           C
ATOM   1201  CZ3 TRP A  70      53.390  47.660  86.240  1.00  0.00           C
ATOM   1203  CZ2 TRP A  70      54.190  49.830  86.969  1.00  0.00           C
ATOM   1205  CH2 TRP A  70      53.220  48.830  86.969  1.00  0.00           C
ATOM   1207  C   TRP A  70      57.370  45.460  85.730  1.00  0.00           C
ATOM   1208  O   TRP A  70      57.260  45.520  86.959  1.00  0.00           O
ATOM   1209  N   ILE A  71      56.650  44.560  85.030  1.00  0.00           N
ATOM   1211  CA  ILE A  71      55.740  43.600  85.658  1.00  0.00           C
ATOM   1213  CB  ILE A  71      54.910  42.850  84.609  1.00  0.00           C
ATOM   1215  CG2 ILE A  71      54.530  41.410  85.040  1.00  0.00           C
ATOM   1219  CG1 ILE A  71      53.630  43.630  84.249  1.00  0.00           C
ATOM   1222  CD  ILE A  71      53.830  44.640  83.120  1.00  0.00           C
ATOM   1226  C   ILE A  71      56.430  42.660  86.649  1.00  0.00           C
ATOM   1227  O   ILE A  71      55.930  42.400  87.749  1.00  0.00           O
ATOM   1228  N   LYS A  72      57.590  42.110  86.248  1.00  0.00           N
ATOM   1230  CA  LYS A  72      58.430  41.240  87.059  1.00  0.00           C
ATOM   1232  CB  LYS A  72      59.550  40.630  86.178  1.00  0.00           C
ATOM   1235  CG  LYS A  72      59.070  39.730  85.030  1.00  0.00           C
ATOM   1238  CD  LYS A  72      58.450  38.390  85.469  1.00  0.00           C
ATOM   1241  CE  LYS A  72      58.220  37.430  84.288  1.00  0.00           C
ATOM   1244  NZ  LYS A  72      57.760  36.080  84.699  1.00  0.00           N
ATOM   1248  C   LYS A  72      59.030  41.900  88.299  1.00  0.00           C
ATOM   1249  O   LYS A  72      59.040  41.320  89.389  1.00  0.00           O
ATOM   1250  N   GLN A  73      59.510  43.170  88.158  1.00  0.00           N
ATOM   1252  CA  GLN A  73      59.960  44.000  89.259  1.00  0.00           C
ATOM   1254  CB  GLN A  73      60.420  45.410  88.769  1.00  0.00           C
ATOM   1257  CG  GLN A  73      61.720  45.440  87.929  1.00  0.00           C
ATOM   1260  CD  GLN A  73      62.080  46.840  87.410  1.00  0.00           C
ATOM   1261  OE1 GLN A  73      61.460  47.390  86.488  1.00  0.00           O
ATOM   1262  NE2 GLN A  73      63.190  47.410  87.929  1.00  0.00           N
ATOM   1265  C   GLN A  73      58.880  44.180  90.310  1.00  0.00           C
ATOM   1266  O   GLN A  73      59.120  44.010  91.499  1.00  0.00           O
ATOM   1267  N   HIS A  74      57.640  44.450  89.850  1.00  0.00           N
ATOM   1269  CA  HIS A  74      56.510  44.800  90.700  1.00  0.00           C
ATOM   1271  CB  HIS A  74      55.570  45.720  89.900  1.00  0.00           C
ATOM   1274  ND1 HIS A  74      56.260  47.730  91.100  1.00  0.00           N
ATOM   1275  CG  HIS A  74      56.080  47.120  89.889  1.00  0.00           C
ATOM   1276  CE1 HIS A  74      56.660  48.950  90.818  1.00  0.00           C
ATOM   1278  NE2 HIS A  74      56.730  49.150  89.480  1.00  0.00           N
ATOM   1280  CD2 HIS A  74      56.360  47.970  88.869  1.00  0.00           C
ATOM   1282  C   HIS A  74      55.700  43.610  91.170  1.00  0.00           C
ATOM   1283  O   HIS A  74      54.680  43.730  91.850  1.00  0.00           O
ATOM   1284  N   ASN A  75      56.170  42.410  90.799  1.00  0.00           N
ATOM   1286  CA  ASN A  75      55.600  41.130  91.129  1.00  0.00           C
ATOM   1288  CB  ASN A  75      56.240  40.560  92.439  1.00  0.00           C
ATOM   1291  CG  ASN A  75      55.970  41.340  93.718  1.00  0.00           C
ATOM   1292  OD1 ASN A  75      56.880  41.820  94.389  1.00  0.00           O
ATOM   1293  ND2 ASN A  75      54.680  41.430  94.109  1.00  0.00           N
ATOM   1296  C   ASN A  75      54.070  41.010  90.968  1.00  0.00           C
ATOM   1297  O   ASN A  75      53.340  40.540  91.850  1.00  0.00           O
ATOM   1298  N   LEU A  76      53.580  41.430  89.780  1.00  0.00           N
ATOM   1300  CA  LEU A  76      52.300  41.010  89.259  1.00  0.00           C
ATOM   1302  CB  LEU A  76      51.780  41.890  88.100  1.00  0.00           C
ATOM   1305  CG  LEU A  76      51.530  43.360  88.489  1.00  0.00           C
ATOM   1307  CD1 LEU A  76      52.750  44.260  88.288  1.00  0.00           C
ATOM   1311  CD2 LEU A  76      50.330  43.900  87.709  1.00  0.00           C
ATOM   1315  C   LEU A  76      52.400  39.590  88.759  1.00  0.00           C
ATOM   1316  O   LEU A  76      53.130  39.290  87.820  1.00  0.00           O
ATOM   1317  N   LYS A  77      51.650  38.670  89.389  1.00  0.00           N
ATOM   1319  CA  LYS A  77      51.480  37.320  88.909  1.00  0.00           C
ATOM   1321  CB  LYS A  77      50.950  36.320  89.979  1.00  0.00           C
ATOM   1324  CG  LYS A  77      51.890  36.090  91.160  1.00  0.00           C
ATOM   1327  CD  LYS A  77      51.860  37.210  92.210  1.00  0.00           C
ATOM   1330  CE  LYS A  77      52.780  36.940  93.400  1.00  0.00           C
ATOM   1333  NZ  LYS A  77      54.200  37.110  93.069  1.00  0.00           N
ATOM   1337  C   LYS A  77      50.450  37.340  87.820  1.00  0.00           C
ATOM   1338  O   LYS A  77      49.460  38.050  87.939  1.00  0.00           O
ATOM   1339  N   THR A  78      50.670  36.540  86.779  1.00  0.00           N
ATOM   1341  CA  THR A  78      49.930  36.560  85.529  1.00  0.00           C
ATOM   1343  CB  THR A  78      50.480  35.530  84.559  1.00  0.00           C
ATOM   1345  OG1 THR A  78      50.640  34.250  85.170  1.00  0.00           O
ATOM   1347  CG2 THR A  78      51.860  36.010  84.079  1.00  0.00           C
ATOM   1351  C   THR A  78      48.430  36.380  85.700  1.00  0.00           C
ATOM   1352  O   THR A  78      47.680  37.120  85.079  1.00  0.00           O
ATOM   1353  N   ASP A  79      47.990  35.450  86.599  1.00  0.00           N
ATOM   1355  CA  ASP A  79      46.590  35.220  86.919  1.00  0.00           C
ATOM   1357  CB  ASP A  79      46.250  33.730  87.280  1.00  0.00           C
ATOM   1360  CG  ASP A  79      46.730  32.660  86.319  1.00  0.00           C
ATOM   1361  OD1 ASP A  79      46.160  32.560  85.200  1.00  0.00           O
ATOM   1362  OD2 ASP A  79      47.690  31.930  86.700  1.00  0.00           O
ATOM   1363  C   ASP A  79      46.120  36.000  88.149  1.00  0.00           C
ATOM   1364  O   ASP A  79      45.030  35.740  88.650  1.00  0.00           O
ATOM   1365  N   ALA A  80      46.920  36.920  88.748  1.00  0.00           N
ATOM   1367  CA  ALA A  80      46.460  37.650  89.920  1.00  0.00           C
ATOM   1369  CB  ALA A  80      47.610  38.070  90.859  1.00  0.00           C
ATOM   1373  C   ALA A  80      45.730  38.910  89.480  1.00  0.00           C
ATOM   1374  O   ALA A  80      46.360  39.670  88.740  1.00  0.00           O
ATOM   1375  N   PRO A  81      44.480  39.190  89.850  1.00  0.00           N
ATOM   1376  CD  PRO A  81      43.650  38.280  90.639  1.00  0.00           C
ATOM   1379  CA  PRO A  81      43.730  40.380  89.469  1.00  0.00           C
ATOM   1381  CB  PRO A  81      42.560  40.390  90.450  1.00  0.00           C
ATOM   1384  CG  PRO A  81      42.260  38.910  90.658  1.00  0.00           C
ATOM   1387  C   PRO A  81      44.480  41.690  89.408  1.00  0.00           C
ATOM   1388  O   PRO A  81      45.220  42.040  90.340  1.00  0.00           O
ATOM   1389  N   VAL A  82      44.300  42.420  88.288  1.00  0.00           N
ATOM   1391  CA  VAL A  82      44.890  43.730  88.100  1.00  0.00           C
ATOM   1393  CB  VAL A  82      45.820  43.770  86.899  1.00  0.00           C
ATOM   1395  CG1 VAL A  82      46.480  45.160  86.788  1.00  0.00           C
ATOM   1399  CG2 VAL A  82      46.900  42.720  87.150  1.00  0.00           C
ATOM   1403  C   VAL A  82      43.750  44.680  87.869  1.00  0.00           C
ATOM   1404  O   VAL A  82      43.010  44.550  86.899  1.00  0.00           O
ATOM   1405  N   ALA A  83      43.570  45.650  88.769  1.00  0.00           N
ATOM   1407  CA  ALA A  83      42.490  46.590  88.639  1.00  0.00           C
ATOM   1409  CB  ALA A  83      41.520  46.510  89.818  1.00  0.00           C
ATOM   1413  C   ALA A  83      43.070  47.970  88.400  1.00  0.00           C
ATOM   1414  O   ALA A  83      43.930  48.470  89.119  1.00  0.00           O
ATOM   1415  N   LEU A  84      42.640  48.610  87.299  1.00  0.00           N
ATOM   1417  CA  LEU A  84      43.230  49.840  86.840  1.00  0.00           C
ATOM   1419  CB  LEU A  84      43.510  49.880  85.329  1.00  0.00           C
ATOM   1422  CG  LEU A  84      44.340  48.750  84.718  1.00  0.00           C
ATOM   1424  CD1 LEU A  84      43.480  47.910  83.780  1.00  0.00           C
ATOM   1428  CD2 LEU A  84      45.490  49.330  83.899  1.00  0.00           C
ATOM   1432  C   LEU A  84      42.310  51.000  87.090  1.00  0.00           C
ATOM   1433  O   LEU A  84      41.090  50.860  87.160  1.00  0.00           O
ATOM   1434  N   TYR A  85      42.890  52.210  87.199  1.00  0.00           N
ATOM   1436  CA  TYR A  85      42.090  53.390  87.358  1.00  0.00           C
ATOM   1438  CB  TYR A  85      41.660  53.540  88.839  1.00  0.00           C
ATOM   1441  CG  TYR A  85      42.770  53.900  89.788  1.00  0.00           C
ATOM   1442  CD1 TYR A  85      43.570  52.920  90.399  1.00  0.00           C
ATOM   1444  CE1 TYR A  85      44.590  53.310  91.290  1.00  0.00           C
ATOM   1446  CZ  TYR A  85      44.790  54.660  91.579  1.00  0.00           C
ATOM   1447  OH  TYR A  85      45.850  55.080  92.400  1.00  0.00           O
ATOM   1449  CD2 TYR A  85      42.990  55.260  90.079  1.00  0.00           C
ATOM   1451  CE2 TYR A  85      44.000  55.640  90.960  1.00  0.00           C
ATOM   1453  C   TYR A  85      42.860  54.600  86.889  1.00  0.00           C
ATOM   1454  O   TYR A  85      44.080  54.610  86.889  1.00  0.00           O
ATOM   1455  N   GLY A  86      42.120  55.660  86.499  1.00  0.00           N
ATOM   1457  CA  GLY A  86      42.720  56.860  85.938  1.00  0.00           C
ATOM   1460  C   GLY A  86      41.840  57.350  84.839  1.00  0.00           C
ATOM   1461  O   GLY A  86      40.630  57.150  84.858  1.00  0.00           O
ATOM   1462  N   ASN A  87      42.410  58.030  83.839  1.00  0.00           N
ATOM   1464  CA  ASN A  87      41.680  58.490  82.680  1.00  0.00           C
ATOM   1466  CB  ASN A  87      42.520  59.560  81.919  1.00  0.00           C
ATOM   1469  CG  ASN A  87      41.770  60.080  80.719  1.00  0.00           C
ATOM   1470  OD1 ASN A  87      42.030  59.710  79.568  1.00  0.00           O
ATOM   1471  ND2 ASN A  87      40.710  60.860  80.999  1.00  0.00           N
ATOM   1474  C   ASN A  87      41.210  57.310  81.809  1.00  0.00           C
ATOM   1475  O   ASN A  87      41.900  56.310  81.679  1.00  0.00           O
ATOM   1476  N   ASP A  88      40.010  57.400  81.199  1.00  0.00           N
ATOM   1478  CA  ASP A  88      39.450  56.380  80.329  1.00  0.00           C
ATOM   1480  CB  ASP A  88      38.000  56.730  79.910  1.00  0.00           C
ATOM   1483  CG  ASP A  88      37.070  56.750  81.089  1.00  0.00           C
ATOM   1484  OD1 ASP A  88      37.460  56.370  82.229  1.00  0.00           O
ATOM   1485  OD2 ASP A  88      35.900  57.160  80.889  1.00  0.00           O
ATOM   1486  C   ASP A  88      40.270  56.100  79.079  1.00  0.00           C
ATOM   1487  O   ASP A  88      40.410  54.960  78.648  1.00  0.00           O
ATOM   1488  N   LYS A  89      40.870  57.130  78.450  1.00  0.00           N
ATOM   1490  CA  LYS A  89      41.800  56.890  77.358  1.00  0.00           C
ATOM   1492  CB  LYS A  89      42.310  58.220  76.748  1.00  0.00           C
ATOM   1495  CG  LYS A  89      41.240  59.270  76.420  1.00  0.00           C
ATOM   1498  CD  LYS A  89      40.180  58.770  75.428  1.00  0.00           C
ATOM   1501  CE  LYS A  89      39.250  59.880  74.939  1.00  0.00           C
ATOM   1504  NZ  LYS A  89      39.930  60.810  74.009  1.00  0.00           N
ATOM   1508  C   LYS A  89      43.050  56.140  77.829  1.00  0.00           C
ATOM   1509  O   LYS A  89      43.480  55.140  77.249  1.00  0.00           O
ATOM   1510  N   ASP A  90      43.640  56.650  78.920  1.00  0.00           N
ATOM   1512  CA  ASP A  90      44.890  56.210  79.499  1.00  0.00           C
ATOM   1514  CB  ASP A  90      45.370  57.280  80.518  1.00  0.00           C
ATOM   1517  CG  ASP A  90      45.780  58.590  79.840  1.00  0.00           C
ATOM   1518  OD1 ASP A  90      45.130  59.020  78.850  1.00  0.00           O
ATOM   1519  OD2 ASP A  90      46.710  59.250  80.359  1.00  0.00           O
ATOM   1520  C   ASP A  90      44.810  54.810  80.089  1.00  0.00           C
ATOM   1521  O   ASP A  90      45.690  53.970  79.869  1.00  0.00           O
ATOM   1522  N   VAL A  91      43.720  54.470  80.788  1.00  0.00           N
ATOM   1524  CA  VAL A  91      43.420  53.110  81.208  1.00  0.00           C
ATOM   1526  CB  VAL A  91      42.220  53.060  82.150  1.00  0.00           C
ATOM   1528  CG1 VAL A  91      40.870  53.210  81.450  1.00  0.00           C
ATOM   1532  CG2 VAL A  91      42.240  51.740  82.929  1.00  0.00           C
ATOM   1536  C   VAL A  91      43.290  52.150  80.030  1.00  0.00           C
ATOM   1537  O   VAL A  91      43.830  51.050  80.069  1.00  0.00           O
ATOM   1538  N   ASP A  92      42.610  52.570  78.939  1.00  0.00           N
ATOM   1540  CA  ASP A  92      42.390  51.740  77.770  1.00  0.00           C
ATOM   1542  CB  ASP A  92      41.160  52.310  77.009  1.00  0.00           C
ATOM   1545  CG  ASP A  92      40.550  51.430  75.929  1.00  0.00           C
ATOM   1546  OD1 ASP A  92      40.340  50.200  76.119  1.00  0.00           O
ATOM   1547  OD2 ASP A  92      40.070  52.020  74.928  1.00  0.00           O
ATOM   1548  C   ASP A  92      43.650  51.610  76.899  1.00  0.00           C
ATOM   1549  O   ASP A  92      43.860  50.600  76.240  1.00  0.00           O
ATOM   1550  N   ALA A  93      44.570  52.590  76.919  1.00  0.00           N
ATOM   1552  CA  ALA A  93      45.930  52.390  76.450  1.00  0.00           C
ATOM   1554  CB  ALA A  93      46.680  53.740  76.430  1.00  0.00           C
ATOM   1558  C   ALA A  93      46.730  51.370  77.270  1.00  0.00           C
ATOM   1559  O   ALA A  93      47.340  50.440  76.739  1.00  0.00           O
ATOM   1560  N   VAL A  94      46.700  51.480  78.619  1.00  0.00           N
ATOM   1562  CA  VAL A  94      47.400  50.550  79.499  1.00  0.00           C
ATOM   1564  CB  VAL A  94      47.390  50.980  80.960  1.00  0.00           C
ATOM   1566  CG1 VAL A  94      48.040  49.900  81.850  1.00  0.00           C
ATOM   1570  CG2 VAL A  94      48.200  52.280  81.108  1.00  0.00           C
ATOM   1574  C   VAL A  94      46.890  49.120  79.380  1.00  0.00           C
ATOM   1575  O   VAL A  94      47.660  48.180  79.259  1.00  0.00           O
ATOM   1576  N   LYS A  95      45.550  48.920  79.359  1.00  0.00           N
ATOM   1578  CA  LYS A  95      44.980  47.580  79.339  1.00  0.00           C
ATOM   1580  CB  LYS A  95      43.440  47.570  79.609  1.00  0.00           C
ATOM   1583  CG  LYS A  95      42.510  47.140  78.460  1.00  0.00           C
ATOM   1586  CD  LYS A  95      42.450  48.160  77.319  1.00  0.00           C
ATOM   1589  CE  LYS A  95      42.080  47.640  75.929  1.00  0.00           C
ATOM   1592  NZ  LYS A  95      40.740  47.060  76.008  1.00  0.00           N
ATOM   1596  C   LYS A  95      45.380  46.750  78.119  1.00  0.00           C
ATOM   1597  O   LYS A  95      45.630  45.560  78.270  1.00  0.00           O
ATOM   1598  N   THR A  96      45.510  47.350  76.899  1.00  0.00           N
ATOM   1600  CA  THR A  96      45.980  46.670  75.678  1.00  0.00           C
ATOM   1602  CB  THR A  96      45.920  47.520  74.409  1.00  0.00           C
ATOM   1604  OG1 THR A  96      44.560  47.730  74.020  1.00  0.00           O
ATOM   1606  CG2 THR A  96      46.570  46.790  73.229  1.00  0.00           C
ATOM   1610  C   THR A  96      47.400  46.170  75.859  1.00  0.00           C
ATOM   1611  O   THR A  96      47.790  45.080  75.449  1.00  0.00           O
ATOM   1612  N   ARG A  97      48.250  46.970  76.520  1.00  0.00           N
ATOM   1614  CA  ARG A  97      49.610  46.630  76.850  1.00  0.00           C
ATOM   1616  CB  ARG A  97      50.390  47.880  77.309  1.00  0.00           C
ATOM   1619  CG  ARG A  97      50.590  48.870  76.148  1.00  0.00           C
ATOM   1622  CD  ARG A  97      51.490  48.320  75.030  1.00  0.00           C
ATOM   1625  NE  ARG A  97      52.910  48.210  75.529  1.00  0.00           N
ATOM   1627  CZ  ARG A  97      53.810  49.180  75.489  1.00  0.00           C
ATOM   1628  NH1 ARG A  97      53.640  50.360  74.949  1.00  0.00           N
ATOM   1631  NH2 ARG A  97      55.010  48.960  75.999  1.00  0.00           N
ATOM   1634  C   ARG A  97      49.740  45.500  77.829  1.00  0.00           C
ATOM   1635  O   ARG A  97      50.520  44.580  77.609  1.00  0.00           O
ATOM   1636  N   LEU A  98      48.910  45.500  78.880  1.00  0.00           N
ATOM   1638  CA  LEU A  98      48.740  44.370  79.780  1.00  0.00           C
ATOM   1640  CB  LEU A  98      47.870  44.780  80.989  1.00  0.00           C
ATOM   1643  CG  LEU A  98      48.390  45.990  81.809  1.00  0.00           C
ATOM   1645  CD1 LEU A  98      47.510  46.210  83.038  1.00  0.00           C
ATOM   1649  CD2 LEU A  98      49.880  45.920  82.218  1.00  0.00           C
ATOM   1653  C   LEU A  98      48.180  43.130  79.079  1.00  0.00           C
ATOM   1654  O   LEU A  98      48.700  42.040  79.259  1.00  0.00           O
ATOM   1655  N   GLN A  99      47.160  43.290  78.219  1.00  0.00           N
ATOM   1657  CA  GLN A  99      46.590  42.280  77.340  1.00  0.00           C
ATOM   1659  CB  GLN A  99      45.400  42.930  76.570  1.00  0.00           C
ATOM   1662  CG  GLN A  99      44.030  42.730  77.270  1.00  0.00           C
ATOM   1665  CD  GLN A  99      42.830  43.310  76.499  1.00  0.00           C
ATOM   1666  OE1 GLN A  99      42.720  44.500  76.229  1.00  0.00           O
ATOM   1667  NE2 GLN A  99      41.830  42.450  76.178  1.00  0.00           N
ATOM   1670  C   GLN A  99      47.580  41.620  76.380  1.00  0.00           C
ATOM   1671  O   GLN A  99      47.720  40.400  76.329  1.00  0.00           O
ATOM   1672  N   LYS A 100      48.370  42.420  75.638  1.00  0.00           N
ATOM   1674  CA  LYS A 100      49.430  41.940  74.770  1.00  0.00           C
ATOM   1676  CB  LYS A 100      50.070  43.150  74.009  1.00  0.00           C
ATOM   1679  CG  LYS A 100      50.860  42.810  72.729  1.00  0.00           C
ATOM   1682  CD  LYS A 100      52.090  41.920  72.960  1.00  0.00           C
ATOM   1685  CE  LYS A 100      52.850  41.490  71.710  1.00  0.00           C
ATOM   1688  NZ  LYS A 100      53.780  42.540  71.299  1.00  0.00           N
ATOM   1692  C   LYS A 100      50.470  41.220  75.609  1.00  0.00           C
ATOM   1693  O   LYS A 100      50.880  40.090  75.340  1.00  0.00           O
ATOM   1694  N   ALA A 101      50.880  41.820  76.739  1.00  0.00           N
ATOM   1696  CA  ALA A 101      51.900  41.300  77.609  1.00  0.00           C
ATOM   1698  CB  ALA A 101      52.630  42.470  78.289  1.00  0.00           C
ATOM   1702  C   ALA A 101      51.360  40.310  78.639  1.00  0.00           C
ATOM   1703  O   ALA A 101      51.760  40.290  79.788  1.00  0.00           O
ATOM   1704  N   GLY A 102      50.450  39.420  78.200  1.00  0.00           N
ATOM   1706  CA  GLY A 102      49.960  38.220  78.869  1.00  0.00           C
ATOM   1709  C   GLY A 102      49.500  38.300  80.310  1.00  0.00           C
ATOM   1710  O   GLY A 102      49.740  37.380  81.089  1.00  0.00           O
ATOM   1711  N   LEU A 103      48.770  39.360  80.669  1.00  0.00           N
ATOM   1713  CA  LEU A 103      47.990  39.420  81.899  1.00  0.00           C
ATOM   1715  CB  LEU A 103      47.970  40.830  82.540  1.00  0.00           C
ATOM   1718  CG  LEU A 103      49.230  41.200  83.349  1.00  0.00           C
ATOM   1720  CD1 LEU A 103      50.540  41.160  82.560  1.00  0.00           C
ATOM   1724  CD2 LEU A 103      49.060  42.600  83.939  1.00  0.00           C
ATOM   1728  C   LEU A 103      46.570  38.990  81.590  1.00  0.00           C
ATOM   1729  O   LEU A 103      45.970  39.380  80.579  1.00  0.00           O
ATOM   1730  N   THR A 104      46.000  38.110  82.439  1.00  0.00           N
ATOM   1732  CA  THR A 104      44.800  37.370  82.080  1.00  0.00           C
ATOM   1734  CB  THR A 104      44.960  35.880  82.339  1.00  0.00           C
ATOM   1736  OG1 THR A 104      45.340  35.550  83.670  1.00  0.00           O
ATOM   1738  CG2 THR A 104      46.090  35.360  81.450  1.00  0.00           C
ATOM   1742  C   THR A 104      43.570  37.880  82.799  1.00  0.00           C
ATOM   1743  O   THR A 104      42.470  37.910  82.249  1.00  0.00           O
ATOM   1744  N   HIS A 105      43.730  38.350  84.049  1.00  0.00           N
ATOM   1746  CA  HIS A 105      42.650  38.980  84.780  1.00  0.00           C
ATOM   1748  CB  HIS A 105      42.450  38.340  86.170  1.00  0.00           C
ATOM   1751  ND1 HIS A 105      40.110  37.860  86.889  1.00  0.00           N
ATOM   1752  CG  HIS A 105      41.150  38.760  86.779  1.00  0.00           C
ATOM   1753  CE1 HIS A 105      39.140  38.550  87.458  1.00  0.00           C
ATOM   1755  NE2 HIS A 105      39.510  39.830  87.719  1.00  0.00           N
ATOM   1757  CD2 HIS A 105      40.800  39.970  87.280  1.00  0.00           C
ATOM   1759  C   HIS A 105      42.970  40.450  84.939  1.00  0.00           C
ATOM   1760  O   HIS A 105      43.790  40.870  85.749  1.00  0.00           O
ATOM   1761  N   ILE A 106      42.290  41.290  84.149  1.00  0.00           N
ATOM   1763  CA  ILE A 106      42.470  42.720  84.128  1.00  0.00           C
ATOM   1765  CB  ILE A 106      43.070  43.240  82.820  1.00  0.00           C
ATOM   1767  CG2 ILE A 106      43.330  44.740  82.979  1.00  0.00           C
ATOM   1771  CG1 ILE A 106      44.380  42.510  82.410  1.00  0.00           C
ATOM   1774  CD  ILE A 106      44.720  42.770  80.938  1.00  0.00           C
ATOM   1778  C   ILE A 106      41.070  43.260  84.279  1.00  0.00           C
ATOM   1779  O   ILE A 106      40.170  42.810  83.578  1.00  0.00           O
ATOM   1780  N   SER A 107      40.850  44.210  85.200  1.00  0.00           N
ATOM   1782  CA  SER A 107      39.540  44.770  85.489  1.00  0.00           C
ATOM   1784  CB  SER A 107      38.860  44.220  86.779  1.00  0.00           C
ATOM   1787  OG  SER A 107      38.780  42.790  86.779  1.00  0.00           O
ATOM   1789  C   SER A 107      39.770  46.260  85.690  1.00  0.00           C
ATOM   1790  O   SER A 107      40.910  46.720  85.730  1.00  0.00           O
ATOM   1791  N   ILE A 108      38.720  47.080  85.830  1.00  0.00           N
ATOM   1793  CA  ILE A 108      38.880  48.430  86.369  1.00  0.00           C
ATOM   1795  CB  ILE A 108      38.060  49.530  85.700  1.00  0.00           C
ATOM   1797  CG2 ILE A 108      38.520  49.580  84.239  1.00  0.00           C
ATOM   1801  CG1 ILE A 108      36.530  49.350  85.809  1.00  0.00           C
ATOM   1804  CD  ILE A 108      35.900  50.210  86.919  1.00  0.00           C
ATOM   1808  C   ILE A 108      38.560  48.400  87.849  1.00  0.00           C
ATOM   1809  O   ILE A 108      37.870  47.500  88.330  1.00  0.00           O
ATOM   1810  N   LEU A 109      39.100  49.390  88.589  1.00  0.00           N
ATOM   1812  CA  LEU A 109      38.870  49.490  90.019  1.00  0.00           C
ATOM   1814  CB  LEU A 109      40.100  50.020  90.770  1.00  0.00           C
ATOM   1817  CG  LEU A 109      39.920  50.060  92.309  1.00  0.00           C
ATOM   1819  CD1 LEU A 109      40.010  48.650  92.899  1.00  0.00           C
ATOM   1823  CD2 LEU A 109      40.960  50.970  92.950  1.00  0.00           C
ATOM   1827  C   LEU A 109      37.710  50.420  90.289  1.00  0.00           C
ATOM   1828  O   LEU A 109      37.780  51.630  90.098  1.00  0.00           O
ATOM   1829  N   SER A 110      36.570  49.850  90.730  1.00  0.00           N
ATOM   1831  CA  SER A 110      35.300  50.530  90.690  1.00  0.00           C
ATOM   1833  CB  SER A 110      34.110  49.560  90.949  1.00  0.00           C
ATOM   1836  OG  SER A 110      34.440  48.190  90.740  1.00  0.00           O
ATOM   1838  C   SER A 110      35.210  51.660  91.700  1.00  0.00           C
ATOM   1839  O   SER A 110      34.490  52.640  91.488  1.00  0.00           O
ATOM   1840  N   ASP A 111      35.980  51.560  92.799  1.00  0.00           N
ATOM   1842  CA  ASP A 111      35.900  52.510  93.889  1.00  0.00           C
ATOM   1844  CB  ASP A 111      35.860  51.800  95.259  1.00  0.00           C
ATOM   1847  CG  ASP A 111      34.600  50.980  95.429  1.00  0.00           C
ATOM   1848  OD1 ASP A 111      33.810  50.790  94.480  1.00  0.00           O
ATOM   1849  OD2 ASP A 111      34.420  50.510  96.580  1.00  0.00           O
ATOM   1850  C   ASP A 111      37.100  53.410  93.889  1.00  0.00           C
ATOM   1851  O   ASP A 111      37.360  54.120  94.858  1.00  0.00           O
ATOM   1852  N   ALA A 112      37.870  53.400  92.789  1.00  0.00           N
ATOM   1854  CA  ALA A 112      39.070  54.170  92.659  1.00  0.00           C
ATOM   1856  CB  ALA A 112      39.630  53.960  91.259  1.00  0.00           C
ATOM   1860  C   ALA A 112      38.850  55.650  92.820  1.00  0.00           C
ATOM   1861  O   ALA A 112      38.100  56.260  92.059  1.00  0.00           O
ATOM   1862  N   LEU A 113      39.480  56.250  93.839  1.00  0.00           N
ATOM   1864  CA  LEU A 113      39.430  57.670  94.090  1.00  0.00           C
ATOM   1866  CB  LEU A 113      39.800  58.570  92.869  1.00  0.00           C
ATOM   1869  CG  LEU A 113      41.090  58.180  92.120  1.00  0.00           C
ATOM   1871  CD1 LEU A 113      41.300  59.080  90.900  1.00  0.00           C
ATOM   1875  CD2 LEU A 113      42.320  58.220  93.038  1.00  0.00           C
ATOM   1879  C   LEU A 113      38.110  58.090  94.729  1.00  0.00           C
ATOM   1880  O   LEU A 113      37.790  59.280  94.788  1.00  0.00           O
ATOM   1881  N   SER A 114      37.340  57.120  95.259  1.00  0.00           N
ATOM   1883  CA  SER A 114      36.100  57.330  96.020  1.00  0.00           C
ATOM   1885  CB  SER A 114      35.390  55.950  96.229  1.00  0.00           C
ATOM   1888  OG  SER A 114      34.150  56.020  96.928  1.00  0.00           O
ATOM   1890  C   SER A 114      36.270  58.060  97.350  1.00  0.00           C
ATOM   1891  O   SER A 114      35.490  58.950  97.709  1.00  0.00           O
ATOM   1892  N   GLU A 115      37.300  57.680  98.139  1.00  0.00           N
ATOM   1894  CA  GLU A 115      37.470  58.190  99.490  1.00  0.00           C
ATOM   1896  CB  GLU A 115      37.310  57.010 100.479  1.00  0.00           C
ATOM   1899  CG  GLU A 115      35.850  56.480 100.509  1.00  0.00           C
ATOM   1902  CD  GLU A 115      35.750  54.970 100.369  1.00  0.00           C
ATOM   1903  OE1 GLU A 115      36.170  54.280 101.339  1.00  0.00           O
ATOM   1904  OE2 GLU A 115      35.240  54.480  99.329  1.00  0.00           O
ATOM   1905  C   GLU A 115      38.830  58.860  99.669  1.00  0.00           C
ATOM   1906  O   GLU A 115      39.850  58.160  99.699  1.00  0.00           O
ATOM   1907  N   PRO A 116      38.920  60.180  99.818  1.00  0.00           N
ATOM   1908  CD  PRO A 116      37.880  61.080  99.288  1.00  0.00           C
ATOM   1911  CA  PRO A 116      40.220  60.860  99.889  1.00  0.00           C
ATOM   1913  CB  PRO A 116      39.850  62.350  99.770  1.00  0.00           C
ATOM   1916  CG  PRO A 116      38.640  62.330  98.839  1.00  0.00           C
ATOM   1919  C   PRO A 116      40.990  60.530 101.160  1.00  0.00           C
ATOM   1920  O   PRO A 116      42.220  60.610 101.199  1.00  0.00           O
ATOM   1921  N   SER A 117      40.300  60.120 102.239  1.00  0.00           N
ATOM   1923  CA  SER A 117      40.920  59.690 103.489  1.00  0.00           C
ATOM   1925  CB  SER A 117      39.840  59.560 104.579  1.00  0.00           C
ATOM   1928  OG  SER A 117      38.790  58.720 104.108  1.00  0.00           O
ATOM   1930  C   SER A 117      41.700  58.390 103.410  1.00  0.00           C
ATOM   1931  O   SER A 117      42.480  58.020 104.299  1.00  0.00           O
ATOM   1932  N   ARG A 118      41.530  57.620 102.318  1.00  0.00           N
ATOM   1934  CA  ARG A 118      42.160  56.340 102.079  1.00  0.00           C
ATOM   1936  CB  ARG A 118      41.110  55.390 101.440  1.00  0.00           C
ATOM   1939  CG  ARG A 118      41.620  54.010 100.938  1.00  0.00           C
ATOM   1942  CD  ARG A 118      40.520  53.060 100.449  1.00  0.00           C
ATOM   1945  NE  ARG A 118      39.900  53.750  99.288  1.00  0.00           N
ATOM   1947  CZ  ARG A 118      38.890  53.280  98.589  1.00  0.00           C
ATOM   1948  NH1 ARG A 118      38.250  52.190  98.899  1.00  0.00           N
ATOM   1951  NH2 ARG A 118      38.560  53.910  97.490  1.00  0.00           N
ATOM   1954  C   ARG A 118      43.380  56.450 101.179  1.00  0.00           C
ATOM   1955  O   ARG A 118      44.100  55.480 100.960  1.00  0.00           O
ATOM   1956  N   LEU A 119      43.670  57.660 100.669  1.00  0.00           N
ATOM   1958  CA  LEU A 119      44.750  57.880  99.739  1.00  0.00           C
ATOM   1960  CB  LEU A 119      44.460  59.080  98.829  1.00  0.00           C
ATOM   1963  CG  LEU A 119      43.220  58.920  97.928  1.00  0.00           C
ATOM   1965  CD1 LEU A 119      43.110  60.170  97.049  1.00  0.00           C
ATOM   1969  CD2 LEU A 119      43.290  57.660  97.049  1.00  0.00           C
ATOM   1973  C   LEU A 119      46.100  58.090 100.379  1.00  0.00           C
ATOM   1974  O   LEU A 119      46.220  58.620 101.479  1.00  0.00           O
ATOM   1975  N   GLN A 120      47.150  57.700  99.639  1.00  0.00           N
ATOM   1977  CA  GLN A 120      48.540  57.740 100.019  1.00  0.00           C
ATOM   1979  CB  GLN A 120      49.250  56.350  99.869  1.00  0.00           C
ATOM   1982  CG  GLN A 120      48.970  55.310 100.989  1.00  0.00           C
ATOM   1985  CD  GLN A 120      47.510  55.010 101.290  1.00  0.00           C
ATOM   1986  OE1 GLN A 120      47.140  54.820 102.449  1.00  0.00           O
ATOM   1987  NE2 GLN A 120      46.670  54.920 100.239  1.00  0.00           N
ATOM   1990  C   GLN A 120      49.210  58.690  99.070  1.00  0.00           C
ATOM   1991  O   GLN A 120      48.910  58.730  97.879  1.00  0.00           O
ATOM   1992  N   LYS A 121      50.160  59.510  99.538  1.00  0.00           N
ATOM   1994  CA  LYS A 121      50.770  60.450  98.639  1.00  0.00           C
ATOM   1996  CB  LYS A 121      49.990  61.790  98.568  1.00  0.00           C
ATOM   1999  CG  LYS A 121      50.150  62.800  99.719  1.00  0.00           C
ATOM   2002  CD  LYS A 121      49.780  62.240 101.100  1.00  0.00           C
ATOM   2005  CE  LYS A 121      49.750  63.270 102.229  1.00  0.00           C
ATOM   2008  NZ  LYS A 121      51.110  63.820 102.429  1.00  0.00           N
ATOM   2012  C   LYS A 121      52.170  60.640  99.099  1.00  0.00           C
ATOM   2013  O   LYS A 121      52.560  60.260 100.209  1.00  0.00           O
ATOM   2014  N   LEU A 122      53.030  61.180  98.219  1.00  0.00           N
ATOM   2016  CA  LEU A 122      54.370  61.560  98.578  1.00  0.00           C
ATOM   2018  CB  LEU A 122      55.110  62.040  97.318  1.00  0.00           C
ATOM   2021  CG  LEU A 122      56.620  62.230  97.479  1.00  0.00           C
ATOM   2023  CD1 LEU A 122      57.370  60.900  97.479  1.00  0.00           C
ATOM   2027  CD2 LEU A 122      57.180  63.050  96.319  1.00  0.00           C
ATOM   2031  C   LEU A 122      54.330  62.640  99.678  1.00  0.00           C
ATOM   2032  O   LEU A 122      53.510  63.560  99.559  1.00  0.00           O
ATOM   2033  N   PRO A 123      55.100  62.580 100.759  1.00  0.00           N
ATOM   2034  CD  PRO A 123      55.670  61.320 101.240  1.00  0.00           C
ATOM   2037  CA  PRO A 123      54.910  63.500 101.869  1.00  0.00           C
ATOM   2039  CB  PRO A 123      55.870  62.990 102.949  1.00  0.00           C
ATOM   2042  CG  PRO A 123      55.820  61.480 102.749  1.00  0.00           C
ATOM   2045  C   PRO A 123      55.150  64.950 101.549  1.00  0.00           C
ATOM   2046  O   PRO A 123      54.550  65.790 102.199  1.00  0.00           O
ATOM   2047  N   HIS A 124      56.020  65.270 100.579  1.00  0.00           N
ATOM   2049  CA  HIS A 124      56.070  66.600  99.979  1.00  0.00           C
ATOM   2051  CB  HIS A 124      57.310  67.430 100.358  1.00  0.00           C
ATOM   2054  ND1 HIS A 124      57.740  68.460 102.589  1.00  0.00           N
ATOM   2055  CG  HIS A 124      57.700  67.330 101.788  1.00  0.00           C
ATOM   2056  CE1 HIS A 124      58.260  68.050 103.729  1.00  0.00           C
ATOM   2058  NE2 HIS A 124      58.590  66.740 103.699  1.00  0.00           N
ATOM   2060  CD2 HIS A 124      58.240  66.270 102.449  1.00  0.00           C
ATOM   2062  C   HIS A 124      56.030  66.410  98.479  1.00  0.00           C
ATOM   2063  O   HIS A 124      57.060  66.420  97.799  1.00  0.00           O
ATOM   2064  N   PHE A 125      54.830  66.230  97.910  1.00  0.00           N
ATOM   2066  CA  PHE A 125      54.640  66.130  96.468  1.00  0.00           C
ATOM   2068  CB  PHE A 125      53.270  65.460  96.208  1.00  0.00           C
ATOM   2071  CG  PHE A 125      52.060  66.240  96.639  1.00  0.00           C
ATOM   2072  CD1 PHE A 125      51.600  67.320  95.870  1.00  0.00           C
ATOM   2074  CE1 PHE A 125      50.470  68.050  96.249  1.00  0.00           C
ATOM   2076  CZ  PHE A 125      49.750  67.660  97.379  1.00  0.00           C
ATOM   2078  CD2 PHE A 125      51.310  65.850  97.760  1.00  0.00           C
ATOM   2080  CE2 PHE A 125      50.150  66.550  98.130  1.00  0.00           C
ATOM   2082  C   PHE A 125      54.780  67.500  95.840  1.00  0.00           C
ATOM   2083  O   PHE A 125      55.200  67.670  94.688  1.00  0.00           O
ATOM   2084  N   GLU A 126      54.480  68.530  96.669  1.00  0.00           N
ATOM   2086  CA  GLU A 126      54.440  69.940  96.369  1.00  0.00           C
ATOM   2088  CB  GLU A 126      54.160  70.760  97.649  1.00  0.00           C
ATOM   2091  CG  GLU A 126      52.940  70.270  98.449  1.00  0.00           C
ATOM   2094  CD  GLU A 126      53.360  69.360  99.590  1.00  0.00           C
ATOM   2095  OE1 GLU A 126      53.740  69.900 100.669  1.00  0.00           O
ATOM   2096  OE2 GLU A 126      53.240  68.120  99.450  1.00  0.00           O
ATOM   2097  C   GLU A 126      55.730  70.470  95.788  1.00  0.00           C
ATOM   2098  O   GLU A 126      55.750  71.420  95.009  1.00  0.00           O
ATOM   2099  N   GLN A 127      56.870  69.860  96.189  1.00  0.00           N
ATOM   2101  CA  GLN A 127      58.170  70.300  95.779  1.00  0.00           C
ATOM   2103  CB  GLN A 127      59.250  69.970  96.840  1.00  0.00           C
ATOM   2106  CG  GLN A 127      59.720  68.500  96.880  1.00  0.00           C
ATOM   2109  CD  GLN A 127      60.820  68.300  97.910  1.00  0.00           C
ATOM   2110  OE1 GLN A 127      61.990  68.110  97.540  1.00  0.00           O
ATOM   2111  NE2 GLN A 127      60.480  68.360  99.210  1.00  0.00           N
ATOM   2114  C   GLN A 127      58.580  69.720  94.440  1.00  0.00           C
ATOM   2115  O   GLN A 127      59.550  70.190  93.859  1.00  0.00           O
ATOM   2116  N   LEU A 128      57.870  68.730  93.880  1.00  0.00           N
ATOM   2118  CA  LEU A 128      58.090  68.280  92.519  1.00  0.00           C
ATOM   2120  CB  LEU A 128      58.330  66.760  92.389  1.00  0.00           C
ATOM   2123  CG  LEU A 128      59.670  66.240  92.939  1.00  0.00           C
ATOM   2125  CD1 LEU A 128      59.790  64.750  92.619  1.00  0.00           C
ATOM   2129  CD2 LEU A 128      60.860  66.990  92.339  1.00  0.00           C
ATOM   2133  C   LEU A 128      56.910  68.670  91.660  1.00  0.00           C
ATOM   2134  O   LEU A 128      56.000  67.890  91.380  1.00  0.00           O
ATOM   2135  N   VAL A 129      56.930  69.940  91.218  1.00  0.00           N
ATOM   2137  CA  VAL A 129      55.960  70.540  90.340  1.00  0.00           C
ATOM   2139  CB  VAL A 129      56.050  72.060  90.310  1.00  0.00           C
ATOM   2141  CG1 VAL A 129      56.020  72.600  91.759  1.00  0.00           C
ATOM   2145  CG2 VAL A 129      57.310  72.580  89.580  1.00  0.00           C
ATOM   2149  C   VAL A 129      56.020  69.960  88.930  1.00  0.00           C
ATOM   2150  O   VAL A 129      57.060  69.530  88.449  1.00  0.00           O
ATOM   2151  N   TYR A 130      54.870  69.960  88.230  1.00  0.00           N
ATOM   2153  CA  TYR A 130      54.740  69.560  86.850  1.00  0.00           C
ATOM   2155  CB  TYR A 130      53.560  68.560  86.639  1.00  0.00           C
ATOM   2158  CG  TYR A 130      52.240  68.990  87.239  1.00  0.00           C
ATOM   2159  CD1 TYR A 130      51.210  69.460  86.420  1.00  0.00           C
ATOM   2161  CE1 TYR A 130      49.930  69.720  86.950  1.00  0.00           C
ATOM   2163  CZ  TYR A 130      49.680  69.500  88.299  1.00  0.00           C
ATOM   2164  OH  TYR A 130      48.410  69.760  88.869  1.00  0.00           O
ATOM   2166  CD2 TYR A 130      51.980  68.790  88.600  1.00  0.00           C
ATOM   2168  CE2 TYR A 130      50.710  69.070  89.128  1.00  0.00           C
ATOM   2170  C   TYR A 130      54.560  70.780  85.949  1.00  0.00           C
ATOM   2171  O   TYR A 130      54.310  71.870  86.488  1.00  0.00           O
ATOM   2172  N   PRO A 131      54.640  70.690  84.620  1.00  0.00           N
ATOM   2173  CD  PRO A 131      55.290  69.560  83.930  1.00  0.00           C
ATOM   2176  CA  PRO A 131      54.580  71.870  83.759  1.00  0.00           C
ATOM   2178  CB  PRO A 131      54.900  71.320  82.358  1.00  0.00           C
ATOM   2181  CG  PRO A 131      55.820  70.140  82.630  1.00  0.00           C
ATOM   2184  C   PRO A 131      53.230  72.560  83.748  1.00  0.00           C
ATOM   2185  O   PRO A 131      53.200  73.780  83.810  1.00  0.00           O
ATOM   2186  N   GLN A 132      52.100  71.820  83.699  1.00  0.00           N
ATOM   2188  CA  GLN A 132      50.790  72.440  83.759  1.00  0.00           C
ATOM   2190  CB  GLN A 132      49.630  71.420  83.629  1.00  0.00           C
ATOM   2193  CG  GLN A 132      49.360  70.860  82.210  1.00  0.00           C
ATOM   2196  CD  GLN A 132      48.190  69.870  82.318  1.00  0.00           C
ATOM   2197  OE1 GLN A 132      47.150  70.210  82.899  1.00  0.00           O
ATOM   2198  NE2 GLN A 132      48.340  68.640  81.788  1.00  0.00           N
ATOM   2201  C   GLN A 132      50.550  73.290  85.009  1.00  0.00           C
ATOM   2202  O   GLN A 132      50.060  74.410  84.920  1.00  0.00           O
ATOM   2203  N   TRP A 133      50.950  72.780  86.208  1.00  0.00           N
ATOM   2205  CA  TRP A 133      50.810  73.500  87.468  1.00  0.00           C
ATOM   2207  CB  TRP A 133      51.300  72.630  88.670  1.00  0.00           C
ATOM   2210  CG  TRP A 133      51.250  73.250  90.040  1.00  0.00           C
ATOM   2211  CD1 TRP A 133      50.210  73.130  90.928  1.00  0.00           C
ATOM   2213  NE1 TRP A 133      50.490  73.850  92.059  1.00  0.00           N
ATOM   2215  CE2 TRP A 133      51.700  74.450  91.940  1.00  0.00           C
ATOM   2216  CD2 TRP A 133      52.230  74.100  90.669  1.00  0.00           C
ATOM   2217  CE3 TRP A 133      53.480  74.590  90.299  1.00  0.00           C
ATOM   2219  CZ3 TRP A 133      54.180  75.400  91.189  1.00  0.00           C
ATOM   2221  CZ2 TRP A 133      52.390  75.270  92.810  1.00  0.00           C
ATOM   2223  CH2 TRP A 133      53.660  75.720  92.428  1.00  0.00           C
ATOM   2225  C   TRP A 133      51.560  74.810  87.498  1.00  0.00           C
ATOM   2226  O   TRP A 133      51.060  75.840  87.939  1.00  0.00           O
ATOM   2227  N   LEU A 134      52.800  74.780  86.969  1.00  0.00           N
ATOM   2229  CA  LEU A 134      53.660  75.930  86.829  1.00  0.00           C
ATOM   2231  CB  LEU A 134      55.000  75.420  86.248  1.00  0.00           C
ATOM   2234  CG  LEU A 134      56.230  76.350  86.348  1.00  0.00           C
ATOM   2236  CD1 LEU A 134      56.070  77.760  85.760  1.00  0.00           C
ATOM   2240  CD2 LEU A 134      56.710  76.430  87.799  1.00  0.00           C
ATOM   2244  C   LEU A 134      53.010  76.970  85.928  1.00  0.00           C
ATOM   2245  O   LEU A 134      52.890  78.140  86.280  1.00  0.00           O
ATOM   2246  N   HIS A 135      52.500  76.510  84.770  1.00  0.00           N
ATOM   2248  CA  HIS A 135      51.800  77.330  83.810  1.00  0.00           C
ATOM   2250  CB  HIS A 135      51.450  76.490  82.560  1.00  0.00           C
ATOM   2253  ND1 HIS A 135      51.700  77.930  80.579  1.00  0.00           N
ATOM   2254  CG  HIS A 135      50.860  77.340  81.488  1.00  0.00           C
ATOM   2255  CE1 HIS A 135      50.950  78.790  79.928  1.00  0.00           C
ATOM   2257  NE2 HIS A 135      49.660  78.740  80.340  1.00  0.00           N
ATOM   2259  CD2 HIS A 135      49.590  77.810  81.339  1.00  0.00           C
ATOM   2261  C   HIS A 135      50.550  77.990  84.380  1.00  0.00           C
ATOM   2262  O   HIS A 135      50.340  79.190  84.229  1.00  0.00           O
ATOM   2263  N   ASP A 136      49.710  77.230  85.109  1.00  0.00           N
ATOM   2265  CA  ASP A 136      48.510  77.730  85.760  1.00  0.00           C
ATOM   2267  CB  ASP A 136      47.770  76.580  86.509  1.00  0.00           C
ATOM   2270  CG  ASP A 136      46.940  75.720  85.579  1.00  0.00           C
ATOM   2271  OD1 ASP A 136      46.900  75.990  84.359  1.00  0.00           O
ATOM   2272  OD2 ASP A 136      46.230  74.820  86.108  1.00  0.00           O
ATOM   2273  C   ASP A 136      48.810  78.860  86.749  1.00  0.00           C
ATOM   2274  O   ASP A 136      48.160  79.910  86.759  1.00  0.00           O
ATOM   2275  N   LEU A 137      49.870  78.680  87.549  1.00  0.00           N
ATOM   2277  CA  LEU A 137      50.390  79.660  88.479  1.00  0.00           C
ATOM   2279  CB  LEU A 137      51.610  79.040  89.210  1.00  0.00           C
ATOM   2282  CG  LEU A 137      52.050  79.640  90.569  1.00  0.00           C
ATOM   2284  CD1 LEU A 137      53.370  78.980  90.968  1.00  0.00           C
ATOM   2288  CD2 LEU A 137      52.250  81.160  90.579  1.00  0.00           C
ATOM   2292  C   LEU A 137      50.790  80.960  87.770  1.00  0.00           C
ATOM   2293  O   LEU A 137      50.400  82.050  88.169  1.00  0.00           O
ATOM   2294  N   GLN A 138      51.510  80.870  86.628  1.00  0.00           N
ATOM   2296  CA  GLN A 138      51.840  82.020  85.799  1.00  0.00           C
ATOM   2298  CB  GLN A 138      52.720  81.580  84.609  1.00  0.00           C
ATOM   2301  CG  GLN A 138      54.080  80.970  84.998  1.00  0.00           C
ATOM   2304  CD  GLN A 138      54.770  80.470  83.729  1.00  0.00           C
ATOM   2305  OE1 GLN A 138      54.320  79.520  83.090  1.00  0.00           O
ATOM   2306  NE2 GLN A 138      55.860  81.140  83.309  1.00  0.00           N
ATOM   2309  C   GLN A 138      50.640  82.790  85.259  1.00  0.00           C
ATOM   2310  O   GLN A 138      50.590  84.020  85.238  1.00  0.00           O
ATOM   2311  N   GLN A 139      49.570  82.070  84.869  1.00  0.00           N
ATOM   2313  CA  GLN A 139      48.340  82.690  84.380  1.00  0.00           C
ATOM   2315  CB  GLN A 139      47.400  81.630  83.740  1.00  0.00           C
ATOM   2318  CG  GLN A 139      48.020  80.820  82.560  1.00  0.00           C
ATOM   2321  CD  GLN A 139      48.150  81.580  81.240  1.00  0.00           C
ATOM   2322  OE1 GLN A 139      47.550  81.170  80.249  1.00  0.00           O
ATOM   2323  NE2 GLN A 139      48.990  82.640  81.199  1.00  0.00           N
ATOM   2326  C   GLN A 139      47.570  83.430  85.479  1.00  0.00           C
ATOM   2327  O   GLN A 139      46.710  84.270  85.209  1.00  0.00           O
ATOM   2328  N   GLY A 140      47.910  83.160  86.759  1.00  0.00           N
ATOM   2330  CA  GLY A 140      47.320  83.820  87.910  1.00  0.00           C
ATOM   2333  C   GLY A 140      46.140  83.060  88.400  1.00  0.00           C
ATOM   2334  O   GLY A 140      45.340  83.550  89.189  1.00  0.00           O
ATOM   2335  N   LYS A 141      46.030  81.810  87.919  1.00  0.00           N
ATOM   2337  CA  LYS A 141      45.120  80.840  88.419  1.00  0.00           C
ATOM   2339  CB  LYS A 141      44.960  79.690  87.400  1.00  0.00           C
ATOM   2342  CG  LYS A 141      44.160  78.480  87.878  1.00  0.00           C
ATOM   2345  CD  LYS A 141      43.940  77.490  86.739  1.00  0.00           C
ATOM   2348  CE  LYS A 141      43.430  76.150  87.229  1.00  0.00           C
ATOM   2351  NZ  LYS A 141      42.120  76.360  87.849  1.00  0.00           N
ATOM   2355  C   LYS A 141      45.460  80.370  89.818  1.00  0.00           C
ATOM   2356  O   LYS A 141      46.610  80.300  90.238  1.00  0.00           O
ATOM   2357  N   GLU A 142      44.420  80.080  90.600  1.00  0.00           N
ATOM   2359  CA  GLU A 142      44.580  79.440  91.870  1.00  0.00           C
ATOM   2361  CB  GLU A 142      43.310  79.570  92.709  1.00  0.00           C
ATOM   2364  CG  GLU A 142      43.510  79.110  94.169  1.00  0.00           C
ATOM   2367  CD  GLU A 142      42.180  79.000  94.900  1.00  0.00           C
ATOM   2368  OE1 GLU A 142      41.160  79.430  94.329  1.00  0.00           O
ATOM   2369  OE2 GLU A 142      42.180  78.480  96.030  1.00  0.00           O
ATOM   2370  C   GLU A 142      44.910  77.970  91.689  1.00  0.00           C
ATOM   2371  O   GLU A 142      44.220  77.240  90.979  1.00  0.00           O
ATOM   2372  N   VAL A 143      45.990  77.550  92.358  1.00  0.00           N
ATOM   2374  CA  VAL A 143      46.540  76.220  92.299  1.00  0.00           C
ATOM   2376  CB  VAL A 143      47.890  76.190  91.590  1.00  0.00           C
ATOM   2378  CG1 VAL A 143      47.740  76.700  90.149  1.00  0.00           C
ATOM   2382  CG2 VAL A 143      48.960  77.020  92.328  1.00  0.00           C
ATOM   2386  C   VAL A 143      46.680  75.710  93.718  1.00  0.00           C
ATOM   2387  O   VAL A 143      46.860  76.470  94.669  1.00  0.00           O
ATOM   2388  N   THR A 144      46.610  74.380  93.899  1.00  0.00           N
ATOM   2390  CA  THR A 144      46.970  73.730  95.149  1.00  0.00           C
ATOM   2392  CB  THR A 144      46.700  72.220  95.119  1.00  0.00           C
ATOM   2394  OG1 THR A 144      46.520  71.670  96.419  1.00  0.00           O
ATOM   2396  CG2 THR A 144      47.850  71.440  94.490  1.00  0.00           C
ATOM   2400  C   THR A 144      48.420  73.980  95.489  1.00  0.00           C
ATOM   2401  O   THR A 144      49.260  74.080  94.590  1.00  0.00           O
ATOM   2402  N   ALA A 145      48.760  74.070  96.799  1.00  0.00           N
ATOM   2404  CA  ALA A 145      50.080  74.390  97.289  1.00  0.00           C
ATOM   2406  CB  ALA A 145      50.960  73.120  97.318  1.00  0.00           C
ATOM   2410  C   ALA A 145      50.760  75.560  96.580  1.00  0.00           C
ATOM   2411  O   ALA A 145      51.940  75.520  96.229  1.00  0.00           O
ATOM   2412  N   LYS A 146      49.990  76.660  96.339  1.00  0.00           N
ATOM   2414  CA  LYS A 146      50.500  77.890  95.770  1.00  0.00           C
ATOM   2416  CB  LYS A 146      49.380  78.940  95.559  1.00  0.00           C
ATOM   2419  CG  LYS A 146      49.820  80.280  94.928  1.00  0.00           C
ATOM   2422  CD  LYS A 146      48.640  81.180  94.549  1.00  0.00           C
ATOM   2425  CE  LYS A 146      49.010  82.540  93.920  1.00  0.00           C
ATOM   2428  NZ  LYS A 146      47.790  83.160  93.370  1.00  0.00           N
ATOM   2432  C   LYS A 146      51.600  78.480  96.650  1.00  0.00           C
ATOM   2433  O   LYS A 146      51.450  78.380  97.869  1.00  0.00           O
ATOM   2434  N   PRO A 147      52.700  79.050  96.179  1.00  0.00           N
ATOM   2435  CD  PRO A 147      53.110  79.030  94.780  1.00  0.00           C
ATOM   2438  CA  PRO A 147      53.590  79.900  96.980  1.00  0.00           C
ATOM   2440  CB  PRO A 147      54.570  80.490  95.969  1.00  0.00           C
ATOM   2443  CG  PRO A 147      53.880  80.350  94.620  1.00  0.00           C
ATOM   2446  C   PRO A 147      52.900  80.960  97.830  1.00  0.00           C
ATOM   2447  O   PRO A 147      51.950  81.600  97.379  1.00  0.00           O
ATOM   2448  N   ALA A 148      53.380  81.170  99.059  1.00  0.00           N
ATOM   2450  CA  ALA A 148      52.790  82.090 100.019  1.00  0.00           C
ATOM   2452  CB  ALA A 148      53.250  81.620 101.409  1.00  0.00           C
ATOM   2456  C   ALA A 148      53.200  83.550  99.828  1.00  0.00           C
ATOM   2457  O   ALA A 148      52.590  84.480 100.340  1.00  0.00           O
ATOM   2458  N   GLY A 149      54.270  83.800  99.059  1.00  0.00           N
ATOM   2460  CA  GLY A 149      54.760  85.150  98.810  1.00  0.00           C
ATOM   2463  C   GLY A 149      55.250  85.210  97.410  1.00  0.00           C
ATOM   2464  O   GLY A 149      54.840  84.410  96.559  1.00  0.00           O
ATOM   2465  N   ASP A 150      56.180  86.150  97.130  1.00  0.00           N
ATOM   2467  CA  ASP A 150      56.910  86.240  95.880  1.00  0.00           C
ATOM   2469  CB  ASP A 150      57.930  87.430  95.870  1.00  0.00           C
ATOM   2472  CG  ASP A 150      57.310  88.820  95.949  1.00  0.00           C
ATOM   2473  OD1 ASP A 150      56.070  88.970  95.788  1.00  0.00           O
ATOM   2474  OD2 ASP A 150      58.110  89.790  96.109  1.00  0.00           O
ATOM   2475  C   ASP A 150      57.640  84.920  95.569  1.00  0.00           C
ATOM   2476  O   ASP A 150      58.080  84.190  96.459  1.00  0.00           O
ATOM   2477  N   TRP A 151      57.770  84.600  94.268  1.00  0.00           N
ATOM   2479  CA  TRP A 151      58.200  83.330  93.769  1.00  0.00           C
ATOM   2481  CB  TRP A 151      57.000  82.370  93.489  1.00  0.00           C
ATOM   2484  CG  TRP A 151      55.960  82.870  92.519  1.00  0.00           C
ATOM   2485  CD1 TRP A 151      54.800  83.540  92.840  1.00  0.00           C
ATOM   2487  NE1 TRP A 151      54.120  83.870  91.689  1.00  0.00           N
ATOM   2489  CE2 TRP A 151      54.800  83.400  90.609  1.00  0.00           C
ATOM   2490  CD2 TRP A 151      55.970  82.770  91.078  1.00  0.00           C
ATOM   2491  CE3 TRP A 151      56.860  82.200  90.159  1.00  0.00           C
ATOM   2493  CZ3 TRP A 151      56.560  82.280  88.799  1.00  0.00           C
ATOM   2495  CZ2 TRP A 151      54.500  83.460  89.259  1.00  0.00           C
ATOM   2497  CH2 TRP A 151      55.400  82.900  88.359  1.00  0.00           C
ATOM   2499  C   TRP A 151      58.990  83.620  92.509  1.00  0.00           C
ATOM   2500  O   TRP A 151      58.700  84.610  91.819  1.00  0.00           O
ATOM   2501  N   LYS A 152      60.020  82.810  92.218  1.00  0.00           N
ATOM   2503  CA  LYS A 152      60.840  82.900  91.030  1.00  0.00           C
ATOM   2505  CB  LYS A 152      62.310  83.290  91.359  1.00  0.00           C
ATOM   2508  CG  LYS A 152      62.470  84.680  91.999  1.00  0.00           C
ATOM   2511  CD  LYS A 152      61.970  85.820  91.100  1.00  0.00           C
ATOM   2514  CE  LYS A 152      62.430  87.220  91.499  1.00  0.00           C
ATOM   2517  NZ  LYS A 152      61.900  87.540  92.840  1.00  0.00           N
ATOM   2521  C   LYS A 152      60.860  81.550  90.349  1.00  0.00           C
ATOM   2522  O   LYS A 152      60.820  80.510  91.010  1.00  0.00           O
ATOM   2523  N   VAL A 153      60.970  81.530  89.009  1.00  0.00           N
ATOM   2525  CA  VAL A 153      61.340  80.350  88.249  1.00  0.00           C
ATOM   2527  CB  VAL A 153      60.350  80.010  87.139  1.00  0.00           C
ATOM   2529  CG1 VAL A 153      60.850  78.850  86.259  1.00  0.00           C
ATOM   2533  CG2 VAL A 153      58.990  79.650  87.729  1.00  0.00           C
ATOM   2537  C   VAL A 153      62.680  80.650  87.649  1.00  0.00           C
ATOM   2538  O   VAL A 153      62.940  81.760  87.178  1.00  0.00           O
ATOM   2539  N   ILE A 154      63.610  79.700  87.689  1.00  0.00           N
ATOM   2541  CA  ILE A 154      64.950  79.930  87.229  1.00  0.00           C
ATOM   2543  CB  ILE A 154      65.850  80.370  88.389  1.00  0.00           C
ATOM   2545  CG2 ILE A 154      67.310  80.460  87.910  1.00  0.00           C
ATOM   2549  CG1 ILE A 154      65.380  81.690  89.060  1.00  0.00           C
ATOM   2552  CD  ILE A 154      66.230  82.180  90.238  1.00  0.00           C
ATOM   2556  C   ILE A 154      65.410  78.630  86.570  1.00  0.00           C
ATOM   2557  O   ILE A 154      64.990  77.540  86.980  1.00  0.00           O
ATOM   2558  N   GLU A 155      66.280  78.670  85.529  1.00  0.00           N
ATOM   2560  CA  GLU A 155      66.910  77.460  85.009  1.00  0.00           C
ATOM   2562  CB  GLU A 155      66.630  77.150  83.510  1.00  0.00           C
ATOM   2565  CG  GLU A 155      67.480  77.770  82.369  1.00  0.00           C
ATOM   2568  CD  GLU A 155      67.210  77.100  81.010  1.00  0.00           C
ATOM   2569  OE1 GLU A 155      66.260  77.490  80.299  1.00  0.00           O
ATOM   2570  OE2 GLU A 155      67.960  76.160  80.620  1.00  0.00           O
ATOM   2571  C   GLU A 155      68.390  77.460  85.310  1.00  0.00           C
ATOM   2572  O   GLU A 155      69.070  78.490  85.238  1.00  0.00           O
ATOM   2573  N   ALA A 156      68.920  76.290  85.690  1.00  0.00           N
ATOM   2575  CA  ALA A 156      70.260  76.100  86.189  1.00  0.00           C
ATOM   2577  CB  ALA A 156      70.200  75.540  87.619  1.00  0.00           C
ATOM   2581  C   ALA A 156      71.050  75.140  85.320  1.00  0.00           C
ATOM   2582  O   ALA A 156      70.710  73.960  85.180  1.00  0.00           O
ATOM   2583  N   ALA A 157      72.140  75.610  84.699  1.00  0.00           N
ATOM   2585  CA  ALA A 157      72.970  74.770  83.859  1.00  0.00           C
ATOM   2587  CB  ALA A 157      72.490  74.690  82.389  1.00  0.00           C
ATOM   2591  C   ALA A 157      74.370  75.310  83.889  1.00  0.00           C
ATOM   2592  O   ALA A 157      74.630  76.410  84.350  1.00  0.00           O
ATOM   2593  N   TRP A 158      75.300  74.470  83.419  1.00  0.00           N
ATOM   2595  CA  TRP A 158      76.700  74.810  83.359  1.00  0.00           C
ATOM   2597  CB  TRP A 158      77.530  73.530  83.038  1.00  0.00           C
ATOM   2600  CG  TRP A 158      79.010  73.750  82.950  1.00  0.00           C
ATOM   2601  CD1 TRP A 158      79.690  74.140  81.829  1.00  0.00           C
ATOM   2603  NE1 TRP A 158      81.020  74.310  82.139  1.00  0.00           N
ATOM   2605  CE2 TRP A 158      81.210  74.060  83.468  1.00  0.00           C
ATOM   2606  CD2 TRP A 158      79.970  73.690  84.020  1.00  0.00           C
ATOM   2607  CE3 TRP A 158      79.880  73.350  85.378  1.00  0.00           C
ATOM   2609  CZ3 TRP A 158      81.050  73.420  86.150  1.00  0.00           C
ATOM   2611  CZ2 TRP A 158      82.360  74.140  84.229  1.00  0.00           C
ATOM   2613  CH2 TRP A 158      82.260  73.820  85.590  1.00  0.00           C
ATOM   2615  C   TRP A 158      77.060  75.970  82.439  1.00  0.00           C
ATOM   2616  O   TRP A 158      76.800  75.950  81.229  1.00  0.00           O
ATOM   2617  N   GLY A 159      77.730  76.990  82.989  1.00  0.00           N
ATOM   2619  CA  GLY A 159      78.240  78.140  82.270  1.00  0.00           C
ATOM   2622  C   GLY A 159      77.200  79.140  81.829  1.00  0.00           C
ATOM   2623  O   GLY A 159      76.060  79.160  82.299  1.00  0.00           O
ATOM   2624  N   ALA A 160      77.620  80.010  80.889  1.00  0.00           N
ATOM   2626  CA  ALA A 160      76.810  81.050  80.289  1.00  0.00           C
ATOM   2628  CB  ALA A 160      77.690  81.900  79.339  1.00  0.00           C
ATOM   2632  C   ALA A 160      75.590  80.510  79.539  1.00  0.00           C
ATOM   2633  O   ALA A 160      75.680  79.410  78.990  1.00  0.00           O
ATOM   2634  N   PRO A 161      74.440  81.210  79.509  1.00  0.00           N
ATOM   2635  CD  PRO A 161      74.170  82.390  80.329  1.00  0.00           C
ATOM   2638  CA  PRO A 161      73.260  80.790  78.769  1.00  0.00           C
ATOM   2640  CB  PRO A 161      72.290  81.970  78.880  1.00  0.00           C
ATOM   2643  CG  PRO A 161      72.680  82.660  80.180  1.00  0.00           C
ATOM   2646  C   PRO A 161      73.500  80.430  77.309  1.00  0.00           C
ATOM   2647  O   PRO A 161      73.850  81.290  76.509  1.00  0.00           O
ATOM   2648  N   LYS A 162      73.240  79.170  76.969  1.00  0.00           N
ATOM   2650  CA  LYS A 162      73.350  78.620  75.638  1.00  0.00           C
ATOM   2652  CB  LYS A 162      74.230  77.350  75.740  1.00  0.00           C
ATOM   2655  CG  LYS A 162      75.740  77.620  75.918  1.00  0.00           C
ATOM   2658  CD  LYS A 162      76.550  76.330  76.170  1.00  0.00           C
ATOM   2661  CE  LYS A 162      76.390  75.730  77.569  1.00  0.00           C
ATOM   2664  NZ  LYS A 162      76.950  76.630  78.590  1.00  0.00           N
ATOM   2668  C   LYS A 162      71.950  78.300  75.159  1.00  0.00           C
ATOM   2669  O   LYS A 162      71.320  79.020  74.388  1.00  0.00           O
ATOM   2670  N   LEU A 163      71.400  77.210  75.700  1.00  0.00           N
ATOM   2672  CA  LEU A 163      70.080  76.650  75.479  1.00  0.00           C
ATOM   2674  CB  LEU A 163      69.980  75.370  76.350  1.00  0.00           C
ATOM   2677  CG  LEU A 163      70.970  74.220  76.030  1.00  0.00           C
ATOM   2679  CD1 LEU A 163      71.070  74.050  74.528  1.00  0.00           C
ATOM   2683  CD2 LEU A 163      72.390  74.360  76.579  1.00  0.00           C
ATOM   2687  C   LEU A 163      68.930  77.600  75.809  1.00  0.00           C
ATOM   2688  O   LEU A 163      67.890  77.640  75.149  1.00  0.00           O
ATOM   2689  N   TYR A 164      69.120  78.400  76.869  1.00  0.00           N
ATOM   2691  CA  TYR A 164      68.200  79.440  77.328  1.00  0.00           C
ATOM   2693  CB  TYR A 164      68.710  79.960  78.710  1.00  0.00           C
ATOM   2696  CG  TYR A 164      67.920  81.100  79.299  1.00  0.00           C
ATOM   2697  CD1 TYR A 164      68.070  82.420  78.829  1.00  0.00           C
ATOM   2699  CE1 TYR A 164      67.310  83.460  79.380  1.00  0.00           C
ATOM   2701  CZ  TYR A 164      66.480  83.230  80.469  1.00  0.00           C
ATOM   2702  OH  TYR A 164      65.790  84.300  81.068  1.00  0.00           O
ATOM   2704  CD2 TYR A 164      67.030  80.880  80.359  1.00  0.00           C
ATOM   2706  CE2 TYR A 164      66.360  81.940  80.979  1.00  0.00           C
ATOM   2708  C   TYR A 164      67.940  80.540  76.280  1.00  0.00           C
ATOM   2709  O   TYR A 164      66.840  81.080  76.160  1.00  0.00           O
ATOM   2710  N   LEU A 165      68.970  80.850  75.460  1.00  0.00           N
ATOM   2712  CA  LEU A 165      68.860  81.850  74.409  1.00  0.00           C
ATOM   2714  CB  LEU A 165      70.260  82.220  73.859  1.00  0.00           C
ATOM   2717  CG  LEU A 165      71.300  82.760  74.879  1.00  0.00           C
ATOM   2719  CD1 LEU A 165      72.510  83.310  74.129  1.00  0.00           C
ATOM   2723  CD2 LEU A 165      70.770  83.870  75.770  1.00  0.00           C
ATOM   2727  C   LEU A 165      67.980  81.390  73.249  1.00  0.00           C
ATOM   2728  O   LEU A 165      67.550  82.210  72.439  1.00  0.00           O
ATOM   2729  N   ILE A 166      67.700  80.080  73.130  1.00  0.00           N
ATOM   2731  CA  ILE A 166      66.840  79.500  72.109  1.00  0.00           C
ATOM   2733  CB  ILE A 166      67.360  78.140  71.629  1.00  0.00           C
ATOM   2735  CG2 ILE A 166      66.390  77.470  70.619  1.00  0.00           C
ATOM   2739  CG1 ILE A 166      68.790  78.220  71.049  1.00  0.00           C
ATOM   2742  CD  ILE A 166      68.980  79.210  69.889  1.00  0.00           C
ATOM   2746  C   ILE A 166      65.410  79.330  72.619  1.00  0.00           C
ATOM   2747  O   ILE A 166      64.460  79.640  71.899  1.00  0.00           O
ATOM   2748  N   SER A 167      65.250  78.820  73.850  1.00  0.00           N
ATOM   2750  CA  SER A 167      63.970  78.470  74.428  1.00  0.00           C
ATOM   2752  CB  SER A 167      63.500  77.000  74.169  1.00  0.00           C
ATOM   2755  OG  SER A 167      63.380  76.620  72.799  1.00  0.00           O
ATOM   2757  C   SER A 167      64.160  78.530  75.938  1.00  0.00           C
ATOM   2758  O   SER A 167      65.230  78.190  76.430  1.00  0.00           O
ATOM   2759  N   HIS A 168      63.100  78.870  76.710  1.00  0.00           N
ATOM   2761  CA  HIS A 168      63.120  78.760  78.159  1.00  0.00           C
ATOM   2763  CB  HIS A 168      64.120  79.730  78.859  1.00  0.00           C
ATOM   2766  ND1 HIS A 168      64.630  81.980  77.770  1.00  0.00           N
ATOM   2768  CG  HIS A 168      63.880  81.180  78.608  1.00  0.00           C
ATOM   2769  CE1 HIS A 168      64.260  83.260  78.009  1.00  0.00           C
ATOM   2771  NE2 HIS A 168      63.330  83.330  78.939  1.00  0.00           N
ATOM   2772  CD2 HIS A 168      63.110  82.040  79.329  1.00  0.00           C
ATOM   2774  C   HIS A 168      61.710  78.990  78.678  1.00  0.00           C
ATOM   2775  O   HIS A 168      60.850  79.440  77.928  1.00  0.00           O
ATOM   2776  N   ILE A 169      61.410  78.680  79.959  1.00  0.00           N
ATOM   2778  CA  ILE A 169      60.110  78.930  80.600  1.00  0.00           C
ATOM   2780  CB  ILE A 169      59.980  78.360  82.020  1.00  0.00           C
ATOM   2782  CG2 ILE A 169      58.530  78.500  82.549  1.00  0.00           C
ATOM   2786  CG1 ILE A 169      60.480  76.920  82.160  1.00  0.00           C
ATOM   2789  CD  ILE A 169      59.540  75.830  81.689  1.00  0.00           C
ATOM   2793  C   ILE A 169      59.800  80.430  80.719  1.00  0.00           C
ATOM   2794  O   ILE A 169      60.640  81.140  81.259  1.00  0.00           O
ATOM   2795  N   PRO A 170      58.660  80.970  80.289  1.00  0.00           N
ATOM   2796  CD  PRO A 170      57.640  80.240  79.568  1.00  0.00           C
ATOM   2799  CA  PRO A 170      58.310  82.390  80.429  1.00  0.00           C
ATOM   2801  CB  PRO A 170      56.830  82.430  80.009  1.00  0.00           C
ATOM   2804  CG  PRO A 170      56.740  81.320  78.968  1.00  0.00           C
ATOM   2807  C   PRO A 170      58.580  83.100  81.749  1.00  0.00           C
ATOM   2808  O   PRO A 170      58.080  82.690  82.799  1.00  0.00           O
ATOM   2809  N   GLY A 171      59.360  84.190  81.768  1.00  0.00           N
ATOM   2811  CA  GLY A 171      59.740  84.900  82.979  1.00  0.00           C
ATOM   2814  C   GLY A 171      60.610  84.110  83.920  1.00  0.00           C
ATOM   2815  O   GLY A 171      60.590  84.320  85.130  1.00  0.00           O
ATOM   2816  N   ALA A 172      61.410  83.180  83.389  1.00  0.00           N
ATOM   2818  CA  ALA A 172      62.440  82.540  84.160  1.00  0.00           C
ATOM   2820  CB  ALA A 172      62.750  81.140  83.619  1.00  0.00           C
ATOM   2824  C   ALA A 172      63.700  83.380  84.090  1.00  0.00           C
ATOM   2825  O   ALA A 172      63.990  83.970  83.059  1.00  0.00           O
ATOM   2826  N   ASP A 173      64.510  83.400  85.159  1.00  0.00           N
ATOM   2828  CA  ASP A 173      65.900  83.810  85.060  1.00  0.00           C
ATOM   2830  CB  ASP A 173      66.330  84.570  86.359  1.00  0.00           C
ATOM   2833  CG  ASP A 173      67.610  85.390  86.299  1.00  0.00           C
ATOM   2834  OD1 ASP A 173      68.390  85.310  85.320  1.00  0.00           O
ATOM   2835  OD2 ASP A 173      67.950  86.020  87.339  1.00  0.00           O
ATOM   2836  C   ASP A 173      66.770  82.590  84.718  1.00  0.00           C
ATOM   2837  O   ASP A 173      66.300  81.470  84.499  1.00  0.00           O
ATOM   2838  N   TYR A 174      68.080  82.810  84.630  1.00  0.00           N
ATOM   2840  CA  TYR A 174      69.110  81.820  84.520  1.00  0.00           C
ATOM   2842  CB  TYR A 174      69.860  82.040  83.190  1.00  0.00           C
ATOM   2845  CG  TYR A 174      70.840  80.940  82.910  1.00  0.00           C
ATOM   2846  CD1 TYR A 174      70.430  79.820  82.178  1.00  0.00           C
ATOM   2848  CE1 TYR A 174      71.350  78.810  81.870  1.00  0.00           C
ATOM   2850  CZ  TYR A 174      72.690  78.940  82.260  1.00  0.00           C
ATOM   2851  OH  TYR A 174      73.610  77.950  81.889  1.00  0.00           O
ATOM   2853  CD2 TYR A 174      72.180  81.060  83.318  1.00  0.00           C
ATOM   2855  CE2 TYR A 174      73.100  80.060  82.989  1.00  0.00           C
ATOM   2857  C   TYR A 174      70.080  81.910  85.709  1.00  0.00           C
ATOM   2858  O   TYR A 174      70.460  83.000  86.160  1.00  0.00           O
ATOM   2859  N   ILE A 175      70.510  80.730  86.218  1.00  0.00           N
ATOM   2861  CA  ILE A 175      71.610  80.530  87.139  1.00  0.00           C
ATOM   2863  CB  ILE A 175      71.180  79.850  88.449  1.00  0.00           C
ATOM   2865  CG2 ILE A 175      72.350  79.180  89.219  1.00  0.00           C
ATOM   2869  CG1 ILE A 175      70.530  80.910  89.370  1.00  0.00           C
ATOM   2872  CD  ILE A 175      69.720  80.310  90.518  1.00  0.00           C
ATOM   2876  C   ILE A 175      72.690  79.720  86.459  1.00  0.00           C
ATOM   2877  O   ILE A 175      72.440  78.670  85.859  1.00  0.00           O
ATOM   2878  N   ASP A 176      73.940  80.190  86.549  1.00  0.00           N
ATOM   2880  CA  ASP A 176      75.090  79.420  86.139  1.00  0.00           C
ATOM   2882  CB  ASP A 176      76.180  80.370  85.579  1.00  0.00           C
ATOM   2885  CG  ASP A 176      77.550  79.770  85.320  1.00  0.00           C
ATOM   2886  OD1 ASP A 176      77.740  78.530  85.329  1.00  0.00           O
ATOM   2887  OD2 ASP A 176      78.470  80.600  85.069  1.00  0.00           O
ATOM   2888  C   ASP A 176      75.550  78.610  87.350  1.00  0.00           C
ATOM   2889  O   ASP A 176      75.590  79.120  88.460  1.00  0.00           O
ATOM   2890  N   THR A 177      75.890  77.330  87.160  1.00  0.00           N
ATOM   2892  CA  THR A 177      76.300  76.440  88.240  1.00  0.00           C
ATOM   2894  CB  THR A 177      76.380  74.980  87.829  1.00  0.00           C
ATOM   2896  OG1 THR A 177      77.130  74.760  86.649  1.00  0.00           O
ATOM   2898  CG2 THR A 177      74.940  74.480  87.579  1.00  0.00           C
ATOM   2902  C   THR A 177      77.600  76.880  88.889  1.00  0.00           C
ATOM   2903  O   THR A 177      77.830  76.640  90.069  1.00  0.00           O
ATOM   2904  N   ASN A 178      78.440  77.630  88.149  1.00  0.00           N
ATOM   2906  CA  ASN A 178      79.640  78.260  88.670  1.00  0.00           C
ATOM   2908  CB  ASN A 178      80.390  78.920  87.498  1.00  0.00           C
ATOM   2911  CG  ASN A 178      80.910  77.890  86.509  1.00  0.00           C
ATOM   2912  OD1 ASN A 178      81.460  76.860  86.899  1.00  0.00           O
ATOM   2913  ND2 ASN A 178      80.760  78.190  85.189  1.00  0.00           N
ATOM   2916  C   ASN A 178      79.380  79.360  89.718  1.00  0.00           C
ATOM   2917  O   ASN A 178      80.270  79.730  90.489  1.00  0.00           O
ATOM   2918  N   GLU A 179      78.140  79.910  89.788  1.00  0.00           N
ATOM   2920  CA  GLU A 179      77.730  80.860  90.818  1.00  0.00           C
ATOM   2922  CB  GLU A 179      76.350  81.520  90.509  1.00  0.00           C
ATOM   2925  CG  GLU A 179      76.400  82.430  89.259  1.00  0.00           C
ATOM   2928  CD  GLU A 179      75.150  83.280  89.039  1.00  0.00           C
ATOM   2929  OE1 GLU A 179      75.160  84.460  89.499  1.00  0.00           O
ATOM   2930  OE2 GLU A 179      74.180  82.840  88.380  1.00  0.00           O
ATOM   2931  C   GLU A 179      77.690  80.230  92.188  1.00  0.00           C
ATOM   2932  O   GLU A 179      78.000  80.860  93.209  1.00  0.00           O
ATOM   2933  N   VAL A 180      77.280  78.950  92.239  1.00  0.00           N
ATOM   2935  CA  VAL A 180      77.060  78.200  93.460  1.00  0.00           C
ATOM   2937  CB  VAL A 180      75.760  77.390  93.438  1.00  0.00           C
ATOM   2939  CG1 VAL A 180      74.540  78.330  93.318  1.00  0.00           C
ATOM   2943  CG2 VAL A 180      75.730  76.330  92.318  1.00  0.00           C
ATOM   2947  C   VAL A 180      78.210  77.250  93.769  1.00  0.00           C
ATOM   2948  O   VAL A 180      78.270  76.680  94.858  1.00  0.00           O
ATOM   2949  N   GLU A 181      79.190  77.030  92.878  1.00  0.00           N
ATOM   2951  CA  GLU A 181      80.240  76.100  93.209  1.00  0.00           C
ATOM   2953  CB  GLU A 181      79.760  74.650  92.899  1.00  0.00           C
ATOM   2956  CG  GLU A 181      79.830  74.210  91.420  1.00  0.00           C
ATOM   2959  CD  GLU A 181      79.210  72.850  91.178  1.00  0.00           C
ATOM   2960  OE1 GLU A 181      78.530  72.310  92.099  1.00  0.00           O
ATOM   2961  OE2 GLU A 181      79.320  72.330  90.040  1.00  0.00           O
ATOM   2962  C   GLU A 181      81.500  76.570  92.479  1.00  0.00           C
ATOM   2963  O   GLU A 181      81.450  77.080  91.369  1.00  0.00           O
ATOM   2964  N   SER A 182      82.700  76.470  93.109  1.00  0.00           N
ATOM   2966  CA  SER A 182      83.920  76.560  92.309  1.00  0.00           C
ATOM   2968  CB  SER A 182      84.470  78.020  92.218  1.00  0.00           C
ATOM   2971  OG  SER A 182      85.090  78.490  93.410  1.00  0.00           O
ATOM   2973  C   SER A 182      85.030  75.600  92.738  1.00  0.00           C
ATOM   2974  O   SER A 182      85.070  75.090  93.848  1.00  0.00           O
ATOM   2975  N   GLU A 183      85.980  75.330  91.819  1.00  0.00           N
ATOM   2977  CA  GLU A 183      87.340  74.850  92.059  1.00  0.00           C
ATOM   2979  CB  GLU A 183      88.260  75.330  90.910  1.00  0.00           C
ATOM   2982  CG  GLU A 183      87.960  74.660  89.549  1.00  0.00           C
ATOM   2985  CD  GLU A 183      88.610  73.300  89.380  1.00  0.00           C
ATOM   2986  OE1 GLU A 183      88.550  72.430  90.279  1.00  0.00           O
ATOM   2987  OE2 GLU A 183      89.200  73.100  88.279  1.00  0.00           O
ATOM   2988  C   GLU A 183      88.030  75.260  93.359  1.00  0.00           C
ATOM   2989  O   GLU A 183      87.920  76.430  93.729  1.00  0.00           O
ATOM   2990  N   PRO A 184      88.790  74.410  94.060  1.00  0.00           N
ATOM   2991  CD  PRO A 184      89.650  74.990  95.098  1.00  0.00           C
ATOM   2994  CA  PRO A 184      89.420  73.240  93.449  1.00  0.00           C
ATOM   2996  CB  PRO A 184      90.890  73.440  93.819  1.00  0.00           C
ATOM   2999  CG  PRO A 184      90.830  74.030  95.219  1.00  0.00           C
ATOM   3002  C   PRO A 184      88.880  71.930  93.999  1.00  0.00           C
ATOM   3003  O   PRO A 184      89.520  70.890  93.799  1.00  0.00           O
ATOM   3004  N   LEU A 185      87.730  71.940  94.710  1.00  0.00           N
ATOM   3006  CA  LEU A 185      87.110  70.710  95.189  1.00  0.00           C
ATOM   3008  CB  LEU A 185      86.750  70.840  96.689  1.00  0.00           C
ATOM   3011  CG  LEU A 185      87.860  70.350  97.630  1.00  0.00           C
ATOM   3013  CD1 LEU A 185      88.790  71.500  98.038  1.00  0.00           C
ATOM   3017  CD2 LEU A 185      87.220  69.670  98.848  1.00  0.00           C
ATOM   3021  C   LEU A 185      85.850  70.260  94.459  1.00  0.00           C
ATOM   3022  O   LEU A 185      85.310  69.200  94.749  1.00  0.00           O
ATOM   3023  N   TRP A 186      85.320  71.080  93.559  1.00  0.00           N
ATOM   3025  CA  TRP A 186      83.950  71.010  93.100  1.00  0.00           C
ATOM   3027  CB  TRP A 186      83.620  70.000  91.959  1.00  0.00           C
ATOM   3030  CG  TRP A 186      84.200  70.400  90.630  1.00  0.00           C
ATOM   3031  CD1 TRP A 186      85.220  69.780  89.968  1.00  0.00           C
ATOM   3033  NE1 TRP A 186      85.740  70.640  89.029  1.00  0.00           N
ATOM   3035  CE2 TRP A 186      85.010  71.780  88.999  1.00  0.00           C
ATOM   3036  CD2 TRP A 186      83.980  71.650  89.958  1.00  0.00           C
ATOM   3037  CE3 TRP A 186      83.040  72.670  90.079  1.00  0.00           C
ATOM   3039  CZ3 TRP A 186      83.200  73.840  89.329  1.00  0.00           C
ATOM   3041  CZ2 TRP A 186      85.190  72.940  88.279  1.00  0.00           C
ATOM   3043  CH2 TRP A 186      84.290  73.990  88.468  1.00  0.00           C
ATOM   3045  C   TRP A 186      82.860  71.110  94.179  1.00  0.00           C
ATOM   3046  O   TRP A 186      81.700  70.740  94.009  1.00  0.00           O
ATOM   3047  N   ASN A 187      83.190  71.730  95.329  1.00  0.00           N
ATOM   3049  CA  ASN A 187      82.270  71.890  96.430  1.00  0.00           C
ATOM   3051  CB  ASN A 187      82.960  71.590  97.799  1.00  0.00           C
ATOM   3054  CG  ASN A 187      84.110  72.540  98.119  1.00  0.00           C
ATOM   3055  OD1 ASN A 187      84.560  73.350  97.328  1.00  0.00           O
ATOM   3056  ND2 ASN A 187      84.610  72.440  99.380  1.00  0.00           N
ATOM   3059  C   ASN A 187      81.580  73.250  96.339  1.00  0.00           C
ATOM   3060  O   ASN A 187      81.940  74.110  95.529  1.00  0.00           O
ATOM   3061  N   LYS A 188      80.530  73.470  97.139  1.00  0.00           N
ATOM   3063  CA  LYS A 188      79.830  74.740  97.169  1.00  0.00           C
ATOM   3065  CB  LYS A 188      78.600  74.630  98.100  1.00  0.00           C
ATOM   3068  CG  LYS A 188      78.960  74.460  99.579  1.00  0.00           C
ATOM   3071  CD  LYS A 188      77.770  74.700 100.499  1.00  0.00           C
ATOM   3074  CE  LYS A 188      78.130  74.360 101.939  1.00  0.00           C
ATOM   3077  NZ  LYS A 188      78.940  75.430 102.549  1.00  0.00           N
ATOM   3081  C   LYS A 188      80.710  75.940  97.598  1.00  0.00           C
ATOM   3082  O   LYS A 188      81.580  75.820  98.460  1.00  0.00           O
ATOM   3083  N   VAL A 189      80.500  77.130  97.009  1.00  0.00           N
ATOM   3085  CA  VAL A 189      81.120  78.380  97.439  1.00  0.00           C
ATOM   3087  CB  VAL A 189      80.910  79.540  96.450  1.00  0.00           C
ATOM   3089  CG1 VAL A 189      81.380  79.090  95.060  1.00  0.00           C
ATOM   3093  CG2 VAL A 189      79.450  80.010  96.389  1.00  0.00           C
ATOM   3097  C   VAL A 189      80.830  78.810  98.880  1.00  0.00           C
ATOM   3098  O   VAL A 189      79.890  78.360  99.549  1.00  0.00           O
ATOM   3099  N   SER A 190      81.680  79.670  99.450  1.00  0.00           N
ATOM   3101  CA  SER A 190      81.460  80.270 100.759  1.00  0.00           C
ATOM   3103  CB  SER A 190      82.640  81.140 101.290  1.00  0.00           C
ATOM   3106  OG  SER A 190      82.910  82.260 100.449  1.00  0.00           O
ATOM   3108  C   SER A 190      80.150  81.020 100.928  1.00  0.00           C
ATOM   3109  O   SER A 190      79.540  81.570 100.009  1.00  0.00           O
ATOM   3110  N   ASP A 191      79.660  81.030 102.169  1.00  0.00           N
ATOM   3112  CA  ASP A 191      78.420  81.640 102.589  1.00  0.00           C
ATOM   3114  CB  ASP A 191      78.260  81.290 104.080  1.00  0.00           C
ATOM   3117  CG  ASP A 191      77.900  79.820 104.189  1.00  0.00           C
ATOM   3118  OD1 ASP A 191      76.990  79.390 103.460  1.00  0.00           O
ATOM   3119  OD2 ASP A 191      78.490  79.120 105.069  1.00  0.00           O
ATOM   3120  C   ASP A 191      78.320  83.150 102.309  1.00  0.00           C
ATOM   3121  O   ASP A 191      77.260  83.670 101.928  1.00  0.00           O
ATOM   3122  N   GLU A 192      79.420  83.920 102.410  1.00  0.00           N
ATOM   3124  CA  GLU A 192      79.460  85.260 101.829  1.00  0.00           C
ATOM   3126  CB  GLU A 192      80.730  86.050 102.229  1.00  0.00           C
ATOM   3129  CG  GLU A 192      82.080  85.560 101.660  1.00  0.00           C
ATOM   3132  CD  GLU A 192      82.780  84.490 102.490  1.00  0.00           C
ATOM   3133  OE1 GLU A 192      82.170  84.030 103.479  1.00  0.00           O
ATOM   3134  OE2 GLU A 192      83.920  84.130 102.120  1.00  0.00           O
ATOM   3135  C   GLU A 192      79.260  85.350 100.309  1.00  0.00           C
ATOM   3136  O   GLU A 192      78.630  86.300  99.839  1.00  0.00           O
ATOM   3137  N   GLN A 193      79.770  84.390  99.499  1.00  0.00           N
ATOM   3139  CA  GLN A 193      79.450  84.250  98.090  1.00  0.00           C
ATOM   3141  CB  GLN A 193      80.440  83.270  97.400  1.00  0.00           C
ATOM   3144  CG  GLN A 193      81.910  83.750  97.509  1.00  0.00           C
ATOM   3147  CD  GLN A 193      82.910  82.800  96.840  1.00  0.00           C
ATOM   3148  OE1 GLN A 193      83.130  82.840  95.630  1.00  0.00           O
ATOM   3149  NE2 GLN A 193      83.560  81.960  97.669  1.00  0.00           N
ATOM   3152  C   GLN A 193      77.980  83.890  97.840  1.00  0.00           C
ATOM   3153  O   GLN A 193      77.290  84.510  97.029  1.00  0.00           O
ATOM   3154  N   LEU A 194      77.430  82.940  98.619  1.00  0.00           N
ATOM   3156  CA  LEU A 194      76.010  82.580  98.568  1.00  0.00           C
ATOM   3158  CB  LEU A 194      75.690  81.440  99.568  1.00  0.00           C
ATOM   3161  CG  LEU A 194      76.170  80.070  99.080  1.00  0.00           C
ATOM   3163  CD1 LEU A 194      75.880  78.960 100.089  1.00  0.00           C
ATOM   3167  CD2 LEU A 194      75.480  79.780  97.739  1.00  0.00           C
ATOM   3171  C   LEU A 194      75.040  83.720  98.829  1.00  0.00           C
ATOM   3172  O   LEU A 194      74.040  83.910  98.139  1.00  0.00           O
ATOM   3173  N   LYS A 195      75.340  84.550  99.818  1.00  0.00           N
ATOM   3175  CA  LYS A 195      74.560  85.720 100.119  1.00  0.00           C
ATOM   3177  CB  LYS A 195      75.160  86.380 101.380  1.00  0.00           C
ATOM   3180  CG  LYS A 195      74.410  87.620 101.880  1.00  0.00           C
ATOM   3183  CD  LYS A 195      73.060  87.220 102.509  1.00  0.00           C
ATOM   3186  CE  LYS A 195      72.200  88.390 102.960  1.00  0.00           C
ATOM   3189  NZ  LYS A 195      71.780  89.210 101.809  1.00  0.00           N
ATOM   3193  C   LYS A 195      74.490  86.750  98.979  1.00  0.00           C
ATOM   3194  O   LYS A 195      73.440  87.340  98.729  1.00  0.00           O
ATOM   3195  N   ALA A 196      75.610  87.000  98.270  1.00  0.00           N
ATOM   3197  CA  ALA A 196      75.630  87.790  97.049  1.00  0.00           C
ATOM   3199  CB  ALA A 196      77.070  88.000  96.590  1.00  0.00           C
ATOM   3203  C   ALA A 196      74.860  87.210  95.880  1.00  0.00           C
ATOM   3204  O   ALA A 196      74.090  87.920  95.238  1.00  0.00           O
ATOM   3205  N   MET A 197      75.030  85.900  95.630  1.00  0.00           N
ATOM   3207  CA  MET A 197      74.300  85.130  94.650  1.00  0.00           C
ATOM   3209  CB  MET A 197      74.880  83.680  94.669  1.00  0.00           C
ATOM   3212  CG  MET A 197      73.940  82.490  94.380  1.00  0.00           C
ATOM   3215  SD  MET A 197      73.300  82.420  92.680  1.00  0.00           S
ATOM   3216  CE  MET A 197      71.590  82.080  93.178  1.00  0.00           C
ATOM   3220  C   MET A 197      72.790  85.190  94.828  1.00  0.00           C
ATOM   3221  O   MET A 197      72.050  85.610  93.950  1.00  0.00           O
ATOM   3222  N   LEU A 198      72.280  84.880  96.039  1.00  0.00           N
ATOM   3224  CA  LEU A 198      70.860  85.010  96.359  1.00  0.00           C
ATOM   3226  CB  LEU A 198      70.590  84.490  97.788  1.00  0.00           C
ATOM   3229  CG  LEU A 198      70.860  82.980  97.960  1.00  0.00           C
ATOM   3231  CD1 LEU A 198      70.760  82.580  99.439  1.00  0.00           C
ATOM   3235  CD2 LEU A 198      69.910  82.120  97.109  1.00  0.00           C
ATOM   3239  C   LEU A 198      70.330  86.430  96.199  1.00  0.00           C
ATOM   3240  O   LEU A 198      69.290  86.650  95.579  1.00  0.00           O
ATOM   3241  N   ALA A 199      71.080  87.430  96.689  1.00  0.00           N
ATOM   3243  CA  ALA A 199      70.760  88.830  96.499  1.00  0.00           C
ATOM   3245  CB  ALA A 199      71.770  89.700  97.280  1.00  0.00           C
ATOM   3249  C   ALA A 199      70.700  89.280  95.040  1.00  0.00           C
ATOM   3250  O   ALA A 199      69.770  89.980  94.639  1.00  0.00           O
ATOM   3251  N   LYS A 200      71.650  88.830  94.189  1.00  0.00           N
ATOM   3253  CA  LYS A 200      71.720  89.030  92.749  1.00  0.00           C
ATOM   3255  CB  LYS A 200      73.040  88.480  92.130  1.00  0.00           C
ATOM   3258  CG  LYS A 200      73.060  88.270  90.590  1.00  0.00           C
ATOM   3261  CD  LYS A 200      74.460  87.950  90.030  1.00  0.00           C
ATOM   3264  CE  LYS A 200      74.530  87.690  88.510  1.00  0.00           C
ATOM   3267  NZ  LYS A 200      73.960  86.360  88.178  1.00  0.00           N
ATOM   3271  C   LYS A 200      70.530  88.520  91.969  1.00  0.00           C
ATOM   3272  O   LYS A 200      70.090  89.170  91.030  1.00  0.00           O
ATOM   3273  N   HIS A 201      69.980  87.360  92.358  1.00  0.00           N
ATOM   3275  CA  HIS A 201      68.870  86.730  91.660  1.00  0.00           C
ATOM   3277  CB  HIS A 201      69.100  85.200  91.579  1.00  0.00           C
ATOM   3280  ND1 HIS A 201      70.000  84.380  89.350  1.00  0.00           N
ATOM   3281  CG  HIS A 201      70.240  84.840  90.639  1.00  0.00           C
ATOM   3282  CE1 HIS A 201      71.160  83.930  88.920  1.00  0.00           C
ATOM   3284  NE2 HIS A 201      72.140  84.120  89.818  1.00  0.00           N
ATOM   3286  CD2 HIS A 201      71.570  84.700  90.919  1.00  0.00           C
ATOM   3288  C   HIS A 201      67.530  87.110  92.288  1.00  0.00           C
ATOM   3289  O   HIS A 201      66.480  86.630  91.870  1.00  0.00           O
ATOM   3290  N   GLY A 202      67.510  88.040  93.270  1.00  0.00           N
ATOM   3292  CA  GLY A 202      66.280  88.550  93.880  1.00  0.00           C
ATOM   3295  C   GLY A 202      65.560  87.530  94.739  1.00  0.00           C
ATOM   3296  O   GLY A 202      64.330  87.410  94.718  1.00  0.00           O
ATOM   3297  N   ILE A 203      66.370  86.760  95.489  1.00  0.00           N
ATOM   3299  CA  ILE A 203      65.920  85.660  96.319  1.00  0.00           C
ATOM   3301  CB  ILE A 203      66.620  84.340  95.999  1.00  0.00           C
ATOM   3303  CG2 ILE A 203      66.060  83.210  96.899  1.00  0.00           C
ATOM   3307  CG1 ILE A 203      66.470  83.950  94.510  1.00  0.00           C
ATOM   3310  CD  ILE A 203      67.380  82.790  94.090  1.00  0.00           C
ATOM   3314  C   ILE A 203      66.120  86.040  97.779  1.00  0.00           C
ATOM   3315  O   ILE A 203      67.180  86.490  98.209  1.00  0.00           O
ATOM   3316  N   ARG A 204      65.060  85.850  98.589  1.00  0.00           N
ATOM   3318  CA  ARG A 204      65.030  86.080 100.009  1.00  0.00           C
ATOM   3320  CB  ARG A 204      64.020  87.210 100.379  1.00  0.00           C
ATOM   3323  CG  ARG A 204      64.310  88.550  99.669  1.00  0.00           C
ATOM   3326  CD  ARG A 204      63.510  89.750 100.218  1.00  0.00           C
ATOM   3329  NE  ARG A 204      62.030  89.530 100.029  1.00  0.00           N
ATOM   3331  CZ  ARG A 204      61.330  89.820  98.930  1.00  0.00           C
ATOM   3332  NH1 ARG A 204      61.850  90.500  97.939  1.00  0.00           N
ATOM   3335  NH2 ARG A 204      60.070  89.410  98.839  1.00  0.00           N
ATOM   3338  C   ARG A 204      64.550  84.750 100.579  1.00  0.00           C
ATOM   3339  O   ARG A 204      64.100  83.890  99.818  1.00  0.00           O
ATOM   3340  N   HIS A 205      64.630  84.540 101.909  1.00  0.00           N
ATOM   3342  CA  HIS A 205      64.270  83.270 102.560  1.00  0.00           C
ATOM   3344  CB  HIS A 205      64.520  83.290 104.080  1.00  0.00           C
ATOM   3347  ND1 HIS A 205      62.400  83.360 105.439  1.00  0.00           N
ATOM   3348  CG  HIS A 205      63.490  84.020 104.910  1.00  0.00           C
ATOM   3349  CE1 HIS A 205      61.790  84.260 106.189  1.00  0.00           C
ATOM   3351  NE2 HIS A 205      62.440  85.450 106.170  1.00  0.00           N
ATOM   3353  CD2 HIS A 205      63.530  85.300 105.349  1.00  0.00           C
ATOM   3355  C   HIS A 205      62.810  82.910 102.350  1.00  0.00           C
ATOM   3356  O   HIS A 205      62.410  81.740 102.350  1.00  0.00           O
ATOM   3357  N   ASP A 206      62.000  83.960 102.149  1.00  0.00           N
ATOM   3359  CA  ASP A 206      60.590  84.000 101.869  1.00  0.00           C
ATOM   3361  CB  ASP A 206      60.080  85.440 102.038  1.00  0.00           C
ATOM   3364  CG  ASP A 206      60.650  86.120 103.259  1.00  0.00           C
ATOM   3365  OD1 ASP A 206      61.830  86.560 103.200  1.00  0.00           O
ATOM   3366  OD2 ASP A 206      59.930  86.230 104.279  1.00  0.00           O
ATOM   3367  C   ASP A 206      60.220  83.610 100.449  1.00  0.00           C
ATOM   3368  O   ASP A 206      59.050  83.340 100.159  1.00  0.00           O
ATOM   3369  N   THR A 207      61.160  83.690  99.499  1.00  0.00           N
ATOM   3371  CA  THR A 207      60.870  83.650  98.079  1.00  0.00           C
ATOM   3373  CB  THR A 207      61.870  84.450  97.239  1.00  0.00           C
ATOM   3375  OG1 THR A 207      61.800  85.820  97.598  1.00  0.00           O
ATOM   3377  CG2 THR A 207      61.570  84.360  95.730  1.00  0.00           C
ATOM   3381  C   THR A 207      60.890  82.240  97.569  1.00  0.00           C
ATOM   3382  O   THR A 207      61.960  81.650  97.468  1.00  0.00           O
ATOM   3383  N   THR A 208      59.720  81.660  97.210  1.00  0.00           N
ATOM   3385  CA  THR A 208      59.620  80.320  96.639  1.00  0.00           C
ATOM   3387  CB  THR A 208      58.200  79.820  96.369  1.00  0.00           C
ATOM   3389  OG1 THR A 208      57.450  79.670  97.569  1.00  0.00           O
ATOM   3391  CG2 THR A 208      58.200  78.430  95.719  1.00  0.00           C
ATOM   3395  C   THR A 208      60.400  80.220  95.340  1.00  0.00           C
ATOM   3396  O   THR A 208      60.120  80.900  94.359  1.00  0.00           O
ATOM   3397  N   VAL A 209      61.430  79.350  95.299  1.00  0.00           N
ATOM   3399  CA  VAL A 209      62.240  79.180  94.109  1.00  0.00           C
ATOM   3401  CB  VAL A 209      63.740  79.220  94.389  1.00  0.00           C
ATOM   3403  CG1 VAL A 209      64.520  79.150  93.059  1.00  0.00           C
ATOM   3407  CG2 VAL A 209      64.100  80.520  95.119  1.00  0.00           C
ATOM   3411  C   VAL A 209      61.840  77.890  93.419  1.00  0.00           C
ATOM   3412  O   VAL A 209      61.880  76.780  93.969  1.00  0.00           O
ATOM   3413  N   ILE A 210      61.470  78.000  92.139  1.00  0.00           N
ATOM   3415  CA  ILE A 210      61.280  76.870  91.269  1.00  0.00           C
ATOM   3417  CB  ILE A 210      60.040  76.980  90.389  1.00  0.00           C
ATOM   3419  CG2 ILE A 210      59.800  75.620  89.710  1.00  0.00           C
ATOM   3423  CG1 ILE A 210      58.790  77.500  91.150  1.00  0.00           C
ATOM   3426  CD  ILE A 210      58.320  76.600  92.288  1.00  0.00           C
ATOM   3430  C   ILE A 210      62.500  76.750  90.378  1.00  0.00           C
ATOM   3431  O   ILE A 210      62.830  77.680  89.650  1.00  0.00           O
ATOM   3432  N   LEU A 211      63.190  75.600  90.410  1.00  0.00           N
ATOM   3434  CA  LEU A 211      64.310  75.350  89.520  1.00  0.00           C
ATOM   3436  CB  LEU A 211      65.670  75.070  90.209  1.00  0.00           C
ATOM   3439  CG  LEU A 211      66.250  76.290  90.919  1.00  0.00           C
ATOM   3441  CD1 LEU A 211      67.370  75.920  91.889  1.00  0.00           C
ATOM   3445  CD2 LEU A 211      66.780  77.300  89.900  1.00  0.00           C
ATOM   3449  C   LEU A 211      64.050  74.240  88.549  1.00  0.00           C
ATOM   3450  O   LEU A 211      63.390  73.230  88.829  1.00  0.00           O
ATOM   3451  N   TYR A 212      64.610  74.400  87.339  1.00  0.00           N
ATOM   3453  CA  TYR A 212      64.610  73.340  86.369  1.00  0.00           C
ATOM   3455  CB  TYR A 212      63.370  73.440  85.439  1.00  0.00           C
ATOM   3458  CG  TYR A 212      63.510  74.470  84.350  1.00  0.00           C
ATOM   3459  CD1 TYR A 212      63.100  75.800  84.559  1.00  0.00           C
ATOM   3461  CE1 TYR A 212      63.230  76.730  83.530  1.00  0.00           C
ATOM   3463  CZ  TYR A 212      63.760  76.340  82.288  1.00  0.00           C
ATOM   3464  OH  TYR A 212      63.810  77.260  81.218  1.00  0.00           O
ATOM   3466  CD2 TYR A 212      64.060  74.100  83.120  1.00  0.00           C
ATOM   3468  CE2 TYR A 212      64.220  75.040  82.109  1.00  0.00           C
ATOM   3470  C   TYR A 212      65.930  73.360  85.630  1.00  0.00           C
ATOM   3471  O   TYR A 212      66.710  74.310  85.700  1.00  0.00           O
ATOM   3472  N   GLY A 213      66.240  72.260  84.928  1.00  0.00           N
ATOM   3474  CA  GLY A 213      67.400  72.230  84.070  1.00  0.00           C
ATOM   3477  C   GLY A 213      67.090  71.390  82.878  1.00  0.00           C
ATOM   3478  O   GLY A 213      66.060  70.730  82.820  1.00  0.00           O
ATOM   3479  N   ARG A 214      68.010  71.410  81.899  1.00  0.00           N
ATOM   3481  CA  ARG A 214      68.070  70.470  80.788  1.00  0.00           C
ATOM   3483  CB  ARG A 214      69.140  70.950  79.770  1.00  0.00           C
ATOM   3486  CG  ARG A 214      68.950  72.430  79.309  1.00  0.00           C
ATOM   3489  CD  ARG A 214      67.660  72.700  78.530  1.00  0.00           C
ATOM   3492  NE  ARG A 214      67.400  74.180  78.538  1.00  0.00           N
ATOM   3494  CZ  ARG A 214      66.830  74.880  77.569  1.00  0.00           C
ATOM   3495  NH1 ARG A 214      66.350  74.360  76.459  1.00  0.00           N
ATOM   3498  NH2 ARG A 214      66.770  76.180  77.749  1.00  0.00           N
ATOM   3501  C   ARG A 214      68.370  69.060  81.310  1.00  0.00           C
ATOM   3502  O   ARG A 214      67.770  68.080  80.880  1.00  0.00           O
ATOM   3503  N   ASP A 215      69.240  69.020  82.339  1.00  0.00           N
ATOM   3505  CA  ASP A 215      69.490  67.890  83.190  1.00  0.00           C
ATOM   3507  CB  ASP A 215      71.020  67.620  83.279  1.00  0.00           C
ATOM   3510  CG  ASP A 215      71.510  67.050  81.969  1.00  0.00           C
ATOM   3511  OD1 ASP A 215      70.820  66.170  81.409  1.00  0.00           O
ATOM   3512  OD2 ASP A 215      72.650  67.410  81.549  1.00  0.00           O
ATOM   3513  C   ASP A 215      68.950  68.260  84.568  1.00  0.00           C
ATOM   3514  O   ASP A 215      69.150  69.390  85.030  1.00  0.00           O
ATOM   3515  N   VAL A 216      68.210  67.360  85.238  1.00  0.00           N
ATOM   3517  CA  VAL A 216      67.490  67.670  86.469  1.00  0.00           C
ATOM   3519  CB  VAL A 216      66.340  66.670  86.700  1.00  0.00           C
ATOM   3521  CG1 VAL A 216      66.890  65.250  86.850  1.00  0.00           C
ATOM   3525  CG2 VAL A 216      65.490  67.010  87.950  1.00  0.00           C
ATOM   3529  C   VAL A 216      68.430  67.790  87.670  1.00  0.00           C
ATOM   3530  O   VAL A 216      68.180  68.560  88.600  1.00  0.00           O
ATOM   3531  N   TYR A 217      69.600  67.130  87.639  1.00  0.00           N
ATOM   3533  CA  TYR A 217      70.690  67.320  88.600  1.00  0.00           C
ATOM   3535  CB  TYR A 217      71.860  66.300  88.460  1.00  0.00           C
ATOM   3538  CG  TYR A 217      72.350  66.070  87.059  1.00  0.00           C
ATOM   3539  CD1 TYR A 217      73.080  67.050  86.369  1.00  0.00           C
ATOM   3541  CE1 TYR A 217      73.720  66.760  85.159  1.00  0.00           C
ATOM   3543  CZ  TYR A 217      73.620  65.470  84.620  1.00  0.00           C
ATOM   3544  OH  TYR A 217      74.300  65.140  83.449  1.00  0.00           O
ATOM   3546  CD2 TYR A 217      72.240  64.800  86.488  1.00  0.00           C
ATOM   3548  CE2 TYR A 217      72.860  64.500  85.279  1.00  0.00           C
ATOM   3550  C   TYR A 217      71.250  68.730  88.718  1.00  0.00           C
ATOM   3551  O   TYR A 217      71.620  69.180  89.799  1.00  0.00           O
ATOM   3552  N   ALA A 218      71.360  69.480  87.609  1.00  0.00           N
ATOM   3554  CA  ALA A 218      71.830  70.850  87.619  1.00  0.00           C
ATOM   3556  CB  ALA A 218      72.050  71.310  86.170  1.00  0.00           C
ATOM   3560  C   ALA A 218      70.890  71.780  88.380  1.00  0.00           C
ATOM   3561  O   ALA A 218      71.310  72.580  89.210  1.00  0.00           O
ATOM   3562  N   ALA A 219      69.560  71.610  88.169  1.00  0.00           N
ATOM   3564  CA  ALA A 219      68.560  72.220  89.009  1.00  0.00           C
ATOM   3566  CB  ALA A 219      67.180  71.840  88.449  1.00  0.00           C
ATOM   3570  C   ALA A 219      68.630  71.790  90.460  1.00  0.00           C
ATOM   3571  O   ALA A 219      68.580  72.610  91.369  1.00  0.00           O
ATOM   3572  N   ALA A 220      68.770  70.470  90.700  1.00  0.00           N
ATOM   3574  CA  ALA A 220      68.870  69.910  92.029  1.00  0.00           C
ATOM   3576  CB  ALA A 220      68.870  68.370  91.928  1.00  0.00           C
ATOM   3580  C   ALA A 220      70.070  70.400  92.829  1.00  0.00           C
ATOM   3581  O   ALA A 220      69.990  70.720  94.009  1.00  0.00           O
ATOM   3582  N   ARG A 221      71.250  70.500  92.169  1.00  0.00           N
ATOM   3584  CA  ARG A 221      72.470  70.980  92.779  1.00  0.00           C
ATOM   3586  CB  ARG A 221      73.640  70.810  91.788  1.00  0.00           C
ATOM   3589  CG  ARG A 221      75.000  71.240  92.350  1.00  0.00           C
ATOM   3592  CD  ARG A 221      75.460  70.460  93.578  1.00  0.00           C
ATOM   3595  NE  ARG A 221      76.840  70.930  93.839  1.00  0.00           N
ATOM   3597  CZ  ARG A 221      77.490  70.710  94.958  1.00  0.00           C
ATOM   3598  NH1 ARG A 221      77.060  69.920  95.919  1.00  0.00           N
ATOM   3601  NH2 ARG A 221      78.650  71.290  95.139  1.00  0.00           N
ATOM   3604  C   ARG A 221      72.390  72.400  93.270  1.00  0.00           C
ATOM   3605  O   ARG A 221      72.690  72.680  94.419  1.00  0.00           O
ATOM   3606  N   VAL A 222      71.870  73.330  92.428  1.00  0.00           N
ATOM   3608  CA  VAL A 222      71.570  74.670  92.878  1.00  0.00           C
ATOM   3610  CB  VAL A 222      71.110  75.530  91.700  1.00  0.00           C
ATOM   3612  CG1 VAL A 222      70.720  76.950  92.169  1.00  0.00           C
ATOM   3616  CG2 VAL A 222      72.250  75.630  90.669  1.00  0.00           C
ATOM   3620  C   VAL A 222      70.540  74.680  93.988  1.00  0.00           C
ATOM   3621  O   VAL A 222      70.710  75.330  95.019  1.00  0.00           O
ATOM   3622  N   ALA A 223      69.470  73.880  93.848  1.00  0.00           N
ATOM   3624  CA  ALA A 223      68.400  73.770  94.818  1.00  0.00           C
ATOM   3626  CB  ALA A 223      67.350  72.790  94.279  1.00  0.00           C
ATOM   3630  C   ALA A 223      68.820  73.340  96.218  1.00  0.00           C
ATOM   3631  O   ALA A 223      68.420  73.950  97.199  1.00  0.00           O
ATOM   3632  N   GLN A 224      69.680  72.310  96.380  1.00  0.00           N
ATOM   3634  CA  GLN A 224      70.070  71.890  97.718  1.00  0.00           C
ATOM   3636  CB  GLN A 224      70.510  70.400  97.770  1.00  0.00           C
ATOM   3639  CG  GLN A 224      71.830  69.990  97.090  1.00  0.00           C
ATOM   3642  CD  GLN A 224      73.100  70.210  97.919  1.00  0.00           C
ATOM   3643  OE1 GLN A 224      74.160  70.420  97.339  1.00  0.00           O
ATOM   3644  NE2 GLN A 224      73.000  70.120  99.269  1.00  0.00           N
ATOM   3647  C   GLN A 224      71.090  72.810  98.370  1.00  0.00           C
ATOM   3648  O   GLN A 224      71.090  73.000  99.579  1.00  0.00           O
ATOM   3649  N   ILE A 225      71.950  73.470  97.560  1.00  0.00           N
ATOM   3651  CA  ILE A 225      72.790  74.560  98.009  1.00  0.00           C
ATOM   3653  CB  ILE A 225      73.720  75.010  96.889  1.00  0.00           C
ATOM   3655  CG2 ILE A 225      74.450  76.320  97.260  1.00  0.00           C
ATOM   3659  CG1 ILE A 225      74.740  73.900  96.549  1.00  0.00           C
ATOM   3662  CD  ILE A 225      75.520  74.170  95.259  1.00  0.00           C
ATOM   3666  C   ILE A 225      71.980  75.740  98.530  1.00  0.00           C
ATOM   3667  O   ILE A 225      72.240  76.280  99.599  1.00  0.00           O
ATOM   3668  N   MET A 226      70.930  76.120  97.788  1.00  0.00           N
ATOM   3670  CA  MET A 226      69.970  77.100  98.219  1.00  0.00           C
ATOM   3672  CB  MET A 226      68.940  77.360  97.099  1.00  0.00           C
ATOM   3675  CG  MET A 226      69.430  78.190  95.910  1.00  0.00           C
ATOM   3678  SD  MET A 226      68.070  78.500  94.749  1.00  0.00           S
ATOM   3679  CE  MET A 226      68.970  79.760  93.829  1.00  0.00           C
ATOM   3683  C   MET A 226      69.270  76.750  99.529  1.00  0.00           C
ATOM   3684  O   MET A 226      69.220  77.570 100.460  1.00  0.00           O
ATOM   3685  N   LEU A 227      68.780  75.510  99.699  1.00  0.00           N
ATOM   3687  CA  LEU A 227      68.200  75.070 100.960  1.00  0.00           C
ATOM   3689  CB  LEU A 227      67.750  73.600 100.919  1.00  0.00           C
ATOM   3692  CG  LEU A 227      66.570  73.270  99.999  1.00  0.00           C
ATOM   3694  CD1 LEU A 227      66.450  71.750  99.999  1.00  0.00           C
ATOM   3698  CD2 LEU A 227      65.270  73.930 100.469  1.00  0.00           C
ATOM   3702  C   LEU A 227      69.150  75.150 102.149  1.00  0.00           C
ATOM   3703  O   LEU A 227      68.740  75.590 103.209  1.00  0.00           O
ATOM   3704  N   TYR A 228      70.430  74.750 101.959  1.00  0.00           N
ATOM   3706  CA  TYR A 228      71.500  74.870 102.939  1.00  0.00           C
ATOM   3708  CB  TYR A 228      72.820  74.230 102.369  1.00  0.00           C
ATOM   3711  CG  TYR A 228      74.090  74.640 103.079  1.00  0.00           C
ATOM   3712  CD1 TYR A 228      74.680  73.850 104.080  1.00  0.00           C
ATOM   3714  CE1 TYR A 228      75.830  74.290 104.749  1.00  0.00           C
ATOM   3716  CZ  TYR A 228      76.380  75.540 104.450  1.00  0.00           C
ATOM   3717  OH  TYR A 228      77.590  75.970 105.049  1.00  0.00           O
ATOM   3719  CD2 TYR A 228      74.700  75.860 102.729  1.00  0.00           C
ATOM   3721  CE2 TYR A 228      75.820  76.310 103.428  1.00  0.00           C
ATOM   3723  C   TYR A 228      71.680  76.310 103.399  1.00  0.00           C
ATOM   3724  O   TYR A 228      71.780  76.610 104.590  1.00  0.00           O
ATOM   3725  N   ALA A 229      71.640  77.250 102.429  1.00  0.00           N
ATOM   3727  CA  ALA A 229      71.640  78.670 102.690  1.00  0.00           C
ATOM   3729  CB  ALA A 229      71.760  79.420 101.348  1.00  0.00           C
ATOM   3733  C   ALA A 229      70.440  79.140 103.510  1.00  0.00           C
ATOM   3734  O   ALA A 229      70.590  79.930 104.439  1.00  0.00           O
ATOM   3735  N   GLY A 230      69.220  78.630 103.259  1.00  0.00           N
ATOM   3737  CA  GLY A 230      68.060  78.920 104.108  1.00  0.00           C
ATOM   3740  C   GLY A 230      66.800  79.340 103.419  1.00  0.00           C
ATOM   3741  O   GLY A 230      65.860  79.780 104.080  1.00  0.00           O
ATOM   3742  N   VAL A 231      66.710  79.220 102.090  1.00  0.00           N
ATOM   3744  CA  VAL A 231      65.450  79.410 101.380  1.00  0.00           C
ATOM   3746  CB  VAL A 231      65.570  79.540  99.869  1.00  0.00           C
ATOM   3748  CG1 VAL A 231      66.150  80.900  99.480  1.00  0.00           C
ATOM   3752  CG2 VAL A 231      66.470  78.470  99.288  1.00  0.00           C
ATOM   3756  C   VAL A 231      64.470  78.300 101.729  1.00  0.00           C
ATOM   3757  O   VAL A 231      64.750  77.110 101.580  1.00  0.00           O
ATOM   3758  N   LYS A 232      63.310  78.660 102.309  1.00  0.00           N
ATOM   3760  CA  LYS A 232      62.460  77.650 102.928  1.00  0.00           C
ATOM   3762  CB  LYS A 232      61.540  78.280 104.010  1.00  0.00           C
ATOM   3765  CG  LYS A 232      60.570  77.310 104.719  1.00  0.00           C
ATOM   3768  CD  LYS A 232      59.740  77.920 105.859  1.00  0.00           C
ATOM   3771  CE  LYS A 232      58.540  78.830 105.519  1.00  0.00           C
ATOM   3774  NZ  LYS A 232      57.480  78.120 104.780  1.00  0.00           N
ATOM   3778  C   LYS A 232      61.640  76.860 101.928  1.00  0.00           C
ATOM   3779  O   LYS A 232      61.280  75.710 102.188  1.00  0.00           O
ATOM   3780  N   ASP A 233      61.350  77.440 100.740  1.00  0.00           N
ATOM   3782  CA  ASP A 233      60.570  76.730  99.729  1.00  0.00           C
ATOM   3784  CB  ASP A 233      59.180  77.380  99.538  1.00  0.00           C
ATOM   3787  CG  ASP A 233      58.240  76.530  98.708  1.00  0.00           C
ATOM   3788  OD1 ASP A 233      58.530  75.320  98.510  1.00  0.00           O
ATOM   3789  OD2 ASP A 233      57.140  77.050  98.340  1.00  0.00           O
ATOM   3790  C   ASP A 233      61.360  76.650  98.438  1.00  0.00           C
ATOM   3791  O   ASP A 233      61.520  77.630  97.709  1.00  0.00           O
ATOM   3792  N   VAL A 234      61.860  75.450  98.130  1.00  0.00           N
ATOM   3794  CA  VAL A 234      62.620  75.170  96.928  1.00  0.00           C
ATOM   3796  CB  VAL A 234      64.110  75.030  97.178  1.00  0.00           C
ATOM   3798  CG1 VAL A 234      64.860  74.740  95.880  1.00  0.00           C
ATOM   3802  CG2 VAL A 234      64.650  76.340  97.749  1.00  0.00           C
ATOM   3806  C   VAL A 234      62.090  73.910  96.290  1.00  0.00           C
ATOM   3807  O   VAL A 234      61.990  72.840  96.909  1.00  0.00           O
ATOM   3808  N   ARG A 235      61.690  74.020  95.009  1.00  0.00           N
ATOM   3810  CA  ARG A 235      60.840  73.050  94.340  1.00  0.00           C
ATOM   3812  CB  ARG A 235      59.380  73.560  94.239  1.00  0.00           C
ATOM   3815  CG  ARG A 235      58.810  74.070  95.569  1.00  0.00           C
ATOM   3818  CD  ARG A 235      57.560  74.940  95.469  1.00  0.00           C
ATOM   3821  NE  ARG A 235      56.320  74.100  95.429  1.00  0.00           N
ATOM   3823  CZ  ARG A 235      55.150  74.580  95.809  1.00  0.00           C
ATOM   3824  NH1 ARG A 235      55.050  75.740  96.409  1.00  0.00           N
ATOM   3827  NH2 ARG A 235      54.050  73.890  95.609  1.00  0.00           N
ATOM   3830  C   ARG A 235      61.400  72.870  92.939  1.00  0.00           C
ATOM   3831  O   ARG A 235      61.980  73.780  92.358  1.00  0.00           O
ATOM   3832  N   LEU A 236      61.300  71.670  92.379  1.00  0.00           N
ATOM   3834  CA  LEU A 236      61.970  71.310  91.160  1.00  0.00           C
ATOM   3836  CB  LEU A 236      62.890  70.060  91.299  1.00  0.00           C
ATOM   3839  CG  LEU A 236      64.170  70.200  92.150  1.00  0.00           C
ATOM   3841  CD1 LEU A 236      65.200  71.090  91.450  1.00  0.00           C
ATOM   3845  CD2 LEU A 236      63.950  70.640  93.608  1.00  0.00           C
ATOM   3849  C   LEU A 236      60.880  71.030  90.170  1.00  0.00           C
ATOM   3850  O   LEU A 236      59.870  70.380  90.469  1.00  0.00           O
ATOM   3851  N   LEU A 237      61.040  71.510  88.920  1.00  0.00           N
ATOM   3853  CA  LEU A 237      60.240  70.990  87.820  1.00  0.00           C
ATOM   3855  CB  LEU A 237      60.420  71.820  86.529  1.00  0.00           C
ATOM   3858  CG  LEU A 237      59.540  71.360  85.340  1.00  0.00           C
ATOM   3860  CD1 LEU A 237      58.050  71.490  85.690  1.00  0.00           C
ATOM   3864  CD2 LEU A 237      59.850  72.150  84.060  1.00  0.00           C
ATOM   3868  C   LEU A 237      60.590  69.530  87.540  1.00  0.00           C
ATOM   3869  O   LEU A 237      61.700  69.230  87.099  1.00  0.00           O
ATOM   3870  N   ASP A 238      59.660  68.610  87.829  1.00  0.00           N
ATOM   3872  CA  ASP A 238      59.800  67.180  87.680  1.00  0.00           C
ATOM   3874  CB  ASP A 238      58.560  66.530  88.318  1.00  0.00           C
ATOM   3877  CG  ASP A 238      58.800  65.100  88.748  1.00  0.00           C
ATOM   3878  OD1 ASP A 238      59.770  64.460  88.270  1.00  0.00           O
ATOM   3879  OD2 ASP A 238      57.930  64.570  89.469  1.00  0.00           O
ATOM   3880  C   ASP A 238      59.990  66.770  86.218  1.00  0.00           C
ATOM   3881  O   ASP A 238      59.310  67.250  85.320  1.00  0.00           O
ATOM   3882  N   GLY A 239      61.000  65.910  85.949  1.00  0.00           N
ATOM   3884  CA  GLY A 239      61.470  65.610  84.599  1.00  0.00           C
ATOM   3887  C   GLY A 239      62.210  66.730  83.889  1.00  0.00           C
ATOM   3888  O   GLY A 239      62.670  66.580  82.759  1.00  0.00           O
ATOM   3889  N   GLY A 240      62.400  67.890  84.549  1.00  0.00           N
ATOM   3891  CA  GLY A 240      63.130  69.040  84.039  1.00  0.00           C
ATOM   3894  C   GLY A 240      62.570  69.690  82.829  1.00  0.00           C
ATOM   3895  O   GLY A 240      61.370  69.660  82.579  1.00  0.00           O
ATOM   3896  N   TRP A 241      63.440  70.340  82.038  1.00  0.00           N
ATOM   3898  CA  TRP A 241      63.050  71.110  80.870  1.00  0.00           C
ATOM   3900  CB  TRP A 241      64.310  71.640  80.139  1.00  0.00           C
ATOM   3903  CG  TRP A 241      64.100  72.240  78.780  1.00  0.00           C
ATOM   3904  CD1 TRP A 241      64.390  71.640  77.579  1.00  0.00           C
ATOM   3906  NE1 TRP A 241      63.940  72.420  76.549  1.00  0.00           N
ATOM   3908  CE2 TRP A 241      63.350  73.540  77.059  1.00  0.00           C
ATOM   3909  CD2 TRP A 241      63.370  73.440  78.468  1.00  0.00           C
ATOM   3910  CE3 TRP A 241      62.670  74.370  79.239  1.00  0.00           C
ATOM   3912  CZ3 TRP A 241      62.050  75.430  78.590  1.00  0.00           C
ATOM   3914  CZ2 TRP A 241      62.750  74.610  76.420  1.00  0.00           C
ATOM   3916  CH2 TRP A 241      62.110  75.580  77.210  1.00  0.00           C
ATOM   3918  C   TRP A 241      62.210  70.320  79.889  1.00  0.00           C
ATOM   3919  O   TRP A 241      61.260  70.840  79.309  1.00  0.00           O
ATOM   3920  N   GLN A 242      62.550  69.040  79.700  1.00  0.00           N
ATOM   3922  CA  GLN A 242      61.930  68.220  78.670  1.00  0.00           C
ATOM   3924  CB  GLN A 242      62.560  66.810  78.619  1.00  0.00           C
ATOM   3927  CG  GLN A 242      62.180  66.050  77.328  1.00  0.00           C
ATOM   3930  CD  GLN A 242      62.610  66.850  76.100  1.00  0.00           C
ATOM   3931  OE1 GLN A 242      63.550  67.660  76.160  1.00  0.00           O
ATOM   3932  NE2 GLN A 242      61.890  66.670  74.979  1.00  0.00           N
ATOM   3935  C   GLN A 242      60.420  68.100  78.819  1.00  0.00           C
ATOM   3936  O   GLN A 242      59.690  68.240  77.849  1.00  0.00           O
ATOM   3937  N   THR A 243      59.910  67.930  80.060  1.00  0.00           N
ATOM   3939  CA  THR A 243      58.470  67.850  80.320  1.00  0.00           C
ATOM   3941  CB  THR A 243      58.130  67.510  81.768  1.00  0.00           C
ATOM   3943  OG1 THR A 243      58.690  68.430  82.689  1.00  0.00           O
ATOM   3945  CG2 THR A 243      58.710  66.130  82.099  1.00  0.00           C
ATOM   3949  C   THR A 243      57.670  69.070  79.858  1.00  0.00           C
ATOM   3950  O   THR A 243      56.550  68.940  79.388  1.00  0.00           O
ATOM   3951  N   TRP A 244      58.220  70.300  79.990  1.00  0.00           N
ATOM   3953  CA  TRP A 244      57.600  71.490  79.439  1.00  0.00           C
ATOM   3955  CB  TRP A 244      58.370  72.750  79.928  1.00  0.00           C
ATOM   3958  CG  TRP A 244      57.770  74.080  79.549  1.00  0.00           C
ATOM   3959  CD1 TRP A 244      57.930  74.840  78.410  1.00  0.00           C
ATOM   3961  NE1 TRP A 244      57.280  76.040  78.559  1.00  0.00           N
ATOM   3963  CE2 TRP A 244      56.650  76.070  79.760  1.00  0.00           C
ATOM   3964  CD2 TRP A 244      56.920  74.850  80.419  1.00  0.00           C
ATOM   3965  CE3 TRP A 244      56.420  74.630  81.700  1.00  0.00           C
ATOM   3967  CZ3 TRP A 244      55.580  75.600  82.249  1.00  0.00           C
ATOM   3969  CZ2 TRP A 244      55.820  77.030  80.310  1.00  0.00           C
ATOM   3971  CH2 TRP A 244      55.270  76.760  81.549  1.00  0.00           C
ATOM   3973  C   TRP A 244      57.480  71.490  77.910  1.00  0.00           C
ATOM   3974  O   TRP A 244      56.470  71.910  77.340  1.00  0.00           O
ATOM   3975  N   SER A 245      58.560  71.030  77.238  1.00  0.00           N
ATOM   3977  CA  SER A 245      58.740  70.990  75.789  1.00  0.00           C
ATOM   3979  CB  SER A 245      60.200  70.560  75.449  1.00  0.00           C
ATOM   3982  OG  SER A 245      60.610  70.960  74.139  1.00  0.00           O
ATOM   3984  C   SER A 245      57.770  70.010  75.180  1.00  0.00           C
ATOM   3985  O   SER A 245      57.030  70.320  74.248  1.00  0.00           O
ATOM   3986  N   ASP A 246      57.680  68.820  75.799  1.00  0.00           N
ATOM   3988  CA  ASP A 246      56.710  67.780  75.509  1.00  0.00           C
ATOM   3990  CB  ASP A 246      57.040  66.520  76.369  1.00  0.00           C
ATOM   3993  CG  ASP A 246      58.440  65.920  76.160  1.00  0.00           C
ATOM   3994  OD1 ASP A 246      59.190  66.360  75.259  1.00  0.00           O
ATOM   3995  OD2 ASP A 246      58.790  64.950  76.899  1.00  0.00           O
ATOM   3996  C   ASP A 246      55.260  68.290  75.700  1.00  0.00           C
ATOM   3997  O   ASP A 246      54.350  67.940  74.960  1.00  0.00           O
ATOM   3998  N   ALA A 247      55.000  69.180  76.678  1.00  0.00           N
ATOM   4000  CA  ALA A 247      53.680  69.740  76.950  1.00  0.00           C
ATOM   4002  CB  ALA A 247      53.670  70.320  78.380  1.00  0.00           C
ATOM   4006  C   ALA A 247      53.260  70.860  75.979  1.00  0.00           C
ATOM   4007  O   ALA A 247      52.120  71.340  76.008  1.00  0.00           O
ATOM   4008  N   GLY A 248      54.210  71.320  75.139  1.00  0.00           N
ATOM   4010  CA  GLY A 248      54.070  72.350  74.108  1.00  0.00           C
ATOM   4013  C   GLY A 248      53.900  73.740  74.618  1.00  0.00           C
ATOM   4014  O   GLY A 248      53.590  74.660  73.869  1.00  0.00           O
ATOM   4015  N   LEU A 249      54.080  73.940  75.929  1.00  0.00           N
ATOM   4017  CA  LEU A 249      53.780  75.180  76.608  1.00  0.00           C
ATOM   4019  CB  LEU A 249      53.940  75.000  78.138  1.00  0.00           C
ATOM   4022  CG  LEU A 249      52.950  74.010  78.790  1.00  0.00           C
ATOM   4024  CD1 LEU A 249      53.380  73.740  80.229  1.00  0.00           C
ATOM   4028  CD2 LEU A 249      51.500  74.510  78.759  1.00  0.00           C
ATOM   4032  C   LEU A 249      54.590  76.380  76.108  1.00  0.00           C
ATOM   4033  O   LEU A 249      55.720  76.190  75.669  1.00  0.00           O
ATOM   4034  N   PRO A 250      54.060  77.620  76.119  1.00  0.00           N
ATOM   4035  CD  PRO A 250      52.760  77.920  76.719  1.00  0.00           C
ATOM   4038  CA  PRO A 250      54.770  78.840  75.729  1.00  0.00           C
ATOM   4040  CB  PRO A 250      53.910  79.970  76.319  1.00  0.00           C
ATOM   4043  CG  PRO A 250      52.500  79.380  76.359  1.00  0.00           C
ATOM   4046  C   PRO A 250      56.230  78.960  76.148  1.00  0.00           C
ATOM   4047  O   PRO A 250      56.580  78.520  77.238  1.00  0.00           O
ATOM   4048  N   VAL A 251      57.110  79.500  75.288  1.00  0.00           N
ATOM   4050  CA  VAL A 251      58.520  79.640  75.589  1.00  0.00           C
ATOM   4052  CB  VAL A 251      59.430  78.720  74.758  1.00  0.00           C
ATOM   4054  CG1 VAL A 251      59.160  77.260  75.170  1.00  0.00           C
ATOM   4058  CG2 VAL A 251      59.220  78.920  73.249  1.00  0.00           C
ATOM   4062  C   VAL A 251      58.930  81.090  75.419  1.00  0.00           C
ATOM   4063  O   VAL A 251      58.520  81.770  74.479  1.00  0.00           O
ATOM   4064  N   GLU A 252      59.760  81.600  76.339  1.00  0.00           N
ATOM   4066  CA  GLU A 252      60.460  82.860  76.148  1.00  0.00           C
ATOM   4068  CB  GLU A 252      60.460  83.740  77.420  1.00  0.00           C
ATOM   4071  CG  GLU A 252      59.130  84.530  77.569  1.00  0.00           C
ATOM   4074  CD  GLU A 252      59.010  85.280  78.880  1.00  0.00           C
ATOM   4075  OE1 GLU A 252      60.040  85.660  79.479  1.00  0.00           O
ATOM   4076  OE2 GLU A 252      57.850  85.400  79.380  1.00  0.00           O
ATOM   4077  C   GLU A 252      61.820  82.580  75.549  1.00  0.00           C
ATOM   4078  O   GLU A 252      62.250  81.430  75.479  1.00  0.00           O
ATOM   4079  N   ARG A 253      62.500  83.610  75.009  1.00  0.00           N
ATOM   4081  CA  ARG A 253      63.730  83.400  74.269  1.00  0.00           C
ATOM   4083  CB  ARG A 253      63.460  83.260  72.749  1.00  0.00           C
ATOM   4086  CG  ARG A 253      64.710  83.040  71.869  1.00  0.00           C
ATOM   4089  CD  ARG A 253      64.390  83.020  70.369  1.00  0.00           C
ATOM   4092  NE  ARG A 253      65.580  82.460  69.649  1.00  0.00           N
ATOM   4094  CZ  ARG A 253      65.570  81.320  68.979  1.00  0.00           C
ATOM   4095  NH1 ARG A 253      64.530  80.510  69.049  1.00  0.00           N
ATOM   4098  NH2 ARG A 253      66.640  80.990  68.288  1.00  0.00           N
ATOM   4101  C   ARG A 253      64.620  84.600  74.409  1.00  0.00           C
ATOM   4102  O   ARG A 253      64.200  85.720  74.129  1.00  0.00           O
ATOM   4103  N   GLY A 254      65.900  84.390  74.749  1.00  0.00           N
ATOM   4105  CA  GLY A 254      66.870  85.470  74.688  1.00  0.00           C
ATOM   4108  C   GLY A 254      67.780  85.450  75.848  1.00  0.00           C
ATOM   4109  O   GLY A 254      67.850  84.460  76.570  1.00  0.00           O
ATOM   4110  N   THR A 255      68.540  86.550  76.030  1.00  0.00           N
ATOM   4112  CA  THR A 255      69.360  86.820  77.210  1.00  0.00           C
ATOM   4114  CB  THR A 255      70.150  88.110  77.068  1.00  0.00           C
ATOM   4116  OG1 THR A 255      70.980  88.090  75.910  1.00  0.00           O
ATOM   4118  CG2 THR A 255      71.110  88.340  78.240  1.00  0.00           C
ATOM   4122  C   THR A 255      68.500  86.950  78.460  1.00  0.00           C
ATOM   4123  O   THR A 255      67.410  87.510  78.329  1.00  0.00           O
ATOM   4124  N   PRO A 256      68.880  86.490  79.649  1.00  0.00           N
ATOM   4125  CD  PRO A 256      69.990  85.560  79.869  1.00  0.00           C
ATOM   4128  CA  PRO A 256      68.060  86.640  80.849  1.00  0.00           C
ATOM   4130  CB  PRO A 256      68.800  85.860  81.959  1.00  0.00           C
ATOM   4133  CG  PRO A 256      70.190  85.550  81.380  1.00  0.00           C
ATOM   4136  C   PRO A 256      67.730  88.090  81.229  1.00  0.00           C
ATOM   4137  O   PRO A 256      68.690  88.850  81.389  1.00  0.00           O
ATOM   4138  N   PRO A 257      66.470  88.520  81.380  1.00  0.00           N
ATOM   4139  CD  PRO A 257      65.270  87.680  81.269  1.00  0.00           C
ATOM   4142  CA  PRO A 257      66.140  89.880  81.779  1.00  0.00           C
ATOM   4144  CB  PRO A 257      64.610  89.920  81.829  1.00  0.00           C
ATOM   4147  CG  PRO A 257      64.190  88.460  82.029  1.00  0.00           C
ATOM   4150  C   PRO A 257      66.790  90.350  83.050  1.00  0.00           C
ATOM   4151  O   PRO A 257      67.080  89.560  83.950  1.00  0.00           O
ATOM   4152  N   LYS A 258      67.070  91.670  83.158  1.00  0.00           N
ATOM   4154  CA  LYS A 258      67.650  92.170  84.389  1.00  0.00           C
ATOM   4156  CB  LYS A 258      68.330  93.560  84.300  1.00  0.00           C
ATOM   4159  CG  LYS A 258      68.910  93.930  85.678  1.00  0.00           C
ATOM   4162  CD  LYS A 258      69.770  95.200  85.730  1.00  0.00           C
ATOM   4165  CE  LYS A 258      70.410  95.370  87.109  1.00  0.00           C
ATOM   4168  NZ  LYS A 258      69.420  95.310  88.209  1.00  0.00           N
ATOM   4172  C   LYS A 258      66.690  92.130  85.569  1.00  0.00           C
ATOM   4173  O   LYS A 258      65.760  92.930  85.700  1.00  0.00           O
ATOM   4174  N   VAL A 259      66.970  91.200  86.488  1.00  0.00           N
ATOM   4176  CA  VAL A 259      66.330  91.090  87.770  1.00  0.00           C
ATOM   4178  CB  VAL A 259      66.620  89.710  88.359  1.00  0.00           C
ATOM   4180  CG1 VAL A 259      68.030  89.610  88.939  1.00  0.00           C
ATOM   4184  CG2 VAL A 259      65.560  89.300  89.408  1.00  0.00           C
ATOM   4188  C   VAL A 259      66.680  92.260  88.699  1.00  0.00           C
ATOM   4189  O   VAL A 259      67.800  92.790  88.718  1.00  0.00           O
ATOM   4190  N   LYS A 260      65.700  92.700  89.499  1.00  0.00           N
ATOM   4192  CA  LYS A 260      65.940  93.410  90.749  1.00  0.00           C
ATOM   4194  CB  LYS A 260      64.630  93.840  91.469  1.00  0.00           C
ATOM   4197  CG  LYS A 260      64.040  95.150  90.938  1.00  0.00           C
ATOM   4200  CD  LYS A 260      62.760  95.610  91.669  1.00  0.00           C
ATOM   4203  CE  LYS A 260      62.890  96.050  93.149  1.00  0.00           C
ATOM   4206  NZ  LYS A 260      62.870  94.920  94.090  1.00  0.00           N
ATOM   4210  C   LYS A 260      66.760  92.630  91.759  1.00  0.00           C
ATOM   4211  O   LYS A 260      66.530  91.450  92.010  1.00  0.00           O
ATOM   4212  N   ALA A 261      67.710  93.300  92.428  1.00  0.00           N
ATOM   4214  CA  ALA A 261      68.400  92.710  93.549  1.00  0.00           C
ATOM   4216  CB  ALA A 261      69.810  93.300  93.678  1.00  0.00           C
ATOM   4220  C   ALA A 261      67.630  92.920  94.828  1.00  0.00           C
ATOM   4221  O   ALA A 261      66.960  93.940  95.009  1.00  0.00           O
ATOM   4222  N   GLU A 262      67.750  91.940  95.749  1.00  0.00           N
ATOM   4224  CA  GLU A 262      67.180  92.030  97.079  1.00  0.00           C
ATOM   4226  CB  GLU A 262      66.140  90.910  97.318  1.00  0.00           C
ATOM   4229  CG  GLU A 262      64.890  91.030  96.409  1.00  0.00           C
ATOM   4232  CD  GLU A 262      64.000  92.260  96.669  1.00  0.00           C
ATOM   4233  OE1 GLU A 262      63.780  92.610  97.858  1.00  0.00           O
ATOM   4234  OE2 GLU A 262      63.400  92.770  95.689  1.00  0.00           O
ATOM   4235  C   GLU A 262      68.340  91.960  98.090  1.00  0.00           C
ATOM   4236  O   GLU A 262      68.960  90.910  98.219  1.00  0.00           O
ATOM   4237  N   PRO A 263      68.710  93.040  98.790  1.00  0.00           N
ATOM   4238  CD  PRO A 263      68.310  94.390  98.389  1.00  0.00           C
ATOM   4241  CA  PRO A 263      69.960  93.090  99.559  1.00  0.00           C
ATOM   4243  CB  PRO A 263      70.100  94.580  99.949  1.00  0.00           C
ATOM   4246  CG  PRO A 263      69.460  95.320  98.769  1.00  0.00           C
ATOM   4249  C   PRO A 263      70.010  92.250 100.799  1.00  0.00           C
ATOM   4250  O   PRO A 263      71.090  91.770 101.150  1.00  0.00           O
ATOM   4251  N   ASP A 264      68.870  92.110 101.489  1.00  0.00           N
ATOM   4253  CA  ASP A 264      68.750  91.450 102.760  1.00  0.00           C
ATOM   4255  CB  ASP A 264      68.120  92.410 103.799  1.00  0.00           C
ATOM   4258  CG  ASP A 264      68.130  91.860 105.218  1.00  0.00           C
ATOM   4259  OD1 ASP A 264      68.030  90.620 105.428  1.00  0.00           O
ATOM   4260  OD2 ASP A 264      68.240  92.700 106.139  1.00  0.00           O
ATOM   4261  C   ASP A 264      67.980  90.150 102.519  1.00  0.00           C
ATOM   4262  O   ASP A 264      67.010  90.080 101.769  1.00  0.00           O
ATOM   4263  N   PHE A 265      68.510  89.030 103.059  1.00  0.00           N
ATOM   4265  CA  PHE A 265      67.950  87.720 102.830  1.00  0.00           C
ATOM   4267  CB  PHE A 265      69.090  86.660 102.889  1.00  0.00           C
ATOM   4270  CG  PHE A 265      68.600  85.270 102.649  1.00  0.00           C
ATOM   4271  CD1 PHE A 265      68.190  84.900 101.359  1.00  0.00           C
ATOM   4273  CE1 PHE A 265      67.710  83.610 101.119  1.00  0.00           C
ATOM   4275  CZ  PHE A 265      67.670  82.680 102.160  1.00  0.00           C
ATOM   4277  CD2 PHE A 265      68.560  84.330 103.689  1.00  0.00           C
ATOM   4279  CE2 PHE A 265      68.100  83.030 103.449  1.00  0.00           C
ATOM   4281  C   PHE A 265      66.840  87.410 103.839  1.00  0.00           C
ATOM   4282  O   PHE A 265      65.950  86.600 103.578  1.00  0.00           O
ATOM   4283  N   GLY A 266      66.890  88.100 105.009  1.00  0.00           N
ATOM   4285  CA  GLY A 266      65.970  88.030 106.129  1.00  0.00           C
ATOM   4288  C   GLY A 266      66.350  87.050 107.210  1.00  0.00           C
ATOM   4289  O   GLY A 266      65.710  87.010 108.259  1.00  0.00           O
ATOM   4290  N   VAL A 267      67.420  86.250 106.990  1.00  0.00           N
ATOM   4292  CA  VAL A 267      67.850  85.180 107.900  1.00  0.00           C
ATOM   4294  CB  VAL A 267      67.370  83.780 107.490  1.00  0.00           C
ATOM   4296  CG1 VAL A 267      67.590  82.730 108.600  1.00  0.00           C
ATOM   4300  CG2 VAL A 267      65.860  83.810 107.219  1.00  0.00           C
ATOM   4304  C   VAL A 267      69.360  85.220 107.939  1.00  0.00           C
ATOM   4305  O   VAL A 267      70.020  85.860 107.109  1.00  0.00           O
ATOM   4306  N   LYS A 268      69.980  84.570 108.940  1.00  0.00           N
ATOM   4308  CA  LYS A 268      71.390  84.240 108.940  1.00  0.00           C
ATOM   4310  CB  LYS A 268      71.850  83.680 110.309  1.00  0.00           C
ATOM   4313  CG  LYS A 268      71.410  84.420 111.599  1.00  0.00           C
ATOM   4316  CD  LYS A 268      71.610  83.460 112.788  1.00  0.00           C
ATOM   4319  CE  LYS A 268      71.490  84.010 114.219  1.00  0.00           C
ATOM   4322  NZ  LYS A 268      72.640  84.880 114.559  1.00  0.00           N
ATOM   4326  C   LYS A 268      71.670  83.160 107.879  1.00  0.00           C
ATOM   4327  O   LYS A 268      71.110  82.080 107.949  1.00  0.00           O
ATOM   4328  N   ILE A 269      72.540  83.450 106.899  1.00  0.00           N
ATOM   4330  CA  ILE A 269      73.070  82.480 105.949  1.00  0.00           C
ATOM   4332  CB  ILE A 269      73.520  83.160 104.639  1.00  0.00           C
ATOM   4334  CG2 ILE A 269      74.340  82.210 103.729  1.00  0.00           C
ATOM   4338  CG1 ILE A 269      72.340  83.810 103.869  1.00  0.00           C
ATOM   4341  CD  ILE A 269      71.620  82.860 102.919  1.00  0.00           C
ATOM   4345  C   ILE A 269      74.290  81.790 106.559  1.00  0.00           C
ATOM   4346  O   ILE A 269      75.210  82.520 106.939  1.00  0.00           O
ATOM   4347  N   PRO A 270      74.420  80.480 106.669  1.00  0.00           N
ATOM   4348  CD  PRO A 270      75.710  79.890 107.029  1.00  0.00           C
ATOM   4351  CA  PRO A 270      73.480  79.470 106.208  1.00  0.00           C
ATOM   4353  CB  PRO A 270      74.380  78.290 105.840  1.00  0.00           C
ATOM   4356  CG  PRO A 270      75.550  78.380 106.829  1.00  0.00           C
ATOM   4359  C   PRO A 270      72.520  79.120 107.318  1.00  0.00           C
ATOM   4360  O   PRO A 270      72.940  78.840 108.449  1.00  0.00           O
ATOM   4361  N   ALA A 271      71.210  79.140 107.038  1.00  0.00           N
ATOM   4363  CA  ALA A 271      70.220  78.840 108.038  1.00  0.00           C
ATOM   4365  CB  ALA A 271      68.840  79.390 107.630  1.00  0.00           C
ATOM   4369  C   ALA A 271      70.110  77.350 108.288  1.00  0.00           C
ATOM   4370  O   ALA A 271      69.740  76.930 109.389  1.00  0.00           O
ATOM   4371  N   GLN A 272      70.470  76.520 107.299  1.00  0.00           N
ATOM   4373  CA  GLN A 272      70.310  75.080 107.359  1.00  0.00           C
ATOM   4375  CB  GLN A 272      69.330  74.610 106.240  1.00  0.00           C
ATOM   4378  CG  GLN A 272      67.890  75.200 106.269  1.00  0.00           C
ATOM   4381  CD  GLN A 272      66.990  74.500 107.280  1.00  0.00           C
ATOM   4382  OE1 GLN A 272      66.700  75.010 108.359  1.00  0.00           O
ATOM   4383  NE2 GLN A 272      66.520  73.280 106.919  1.00  0.00           N
ATOM   4386  C   GLN A 272      71.650  74.350 107.169  1.00  0.00           C
ATOM   4387  O   GLN A 272      71.780  73.560 106.218  1.00  0.00           O
ATOM   4388  N   PRO A 273      72.680  74.500 107.999  1.00  0.00           N
ATOM   4389  CD  PRO A 273      72.710  75.360 109.178  1.00  0.00           C
ATOM   4392  CA  PRO A 273      74.000  73.960 107.709  1.00  0.00           C
ATOM   4394  CB  PRO A 273      74.950  74.700 108.660  1.00  0.00           C
ATOM   4397  CG  PRO A 273      74.060  75.070 109.850  1.00  0.00           C
ATOM   4400  C   PRO A 273      74.100  72.460 107.889  1.00  0.00           C
ATOM   4401  O   PRO A 273      75.120  71.890 107.519  1.00  0.00           O
ATOM   4402  N   GLN A 274      73.050  71.780 108.399  1.00  0.00           N
ATOM   4404  CA  GLN A 274      73.020  70.330 108.549  1.00  0.00           C
ATOM   4406  CB  GLN A 274      71.940  69.850 109.568  1.00  0.00           C
ATOM   4409  CG  GLN A 274      70.440  70.190 109.279  1.00  0.00           C
ATOM   4412  CD  GLN A 274      70.000  71.650 109.419  1.00  0.00           C
ATOM   4413  OE1 GLN A 274      70.770  72.570 109.699  1.00  0.00           O
ATOM   4414  NE2 GLN A 274      68.690  71.880 109.219  1.00  0.00           N
ATOM   4417  C   GLN A 274      72.830  69.630 107.210  1.00  0.00           C
ATOM   4418  O   GLN A 274      73.130  68.440 107.038  1.00  0.00           O
ATOM   4419  N   LEU A 275      72.380  70.370 106.189  1.00  0.00           N
ATOM   4421  CA  LEU A 275      72.090  69.810 104.869  1.00  0.00           C
ATOM   4423  CB  LEU A 275      71.260  70.780 103.999  1.00  0.00           C
ATOM   4426  CG  LEU A 275      69.740  70.630 104.199  1.00  0.00           C
ATOM   4428  CD1 LEU A 275      69.300  70.820 105.649  1.00  0.00           C
ATOM   4432  CD2 LEU A 275      69.030  71.610 103.270  1.00  0.00           C
ATOM   4436  C   LEU A 275      73.330  69.460 104.090  1.00  0.00           C
ATOM   4437  O   LEU A 275      73.250  68.770 103.069  1.00  0.00           O
ATOM   4438  N   MET A 276      74.510  69.900 104.529  1.00  0.00           N
ATOM   4440  CA  MET A 276      75.710  69.530 103.848  1.00  0.00           C
ATOM   4442  CB  MET A 276      76.200  70.690 102.969  1.00  0.00           C
ATOM   4445  CG  MET A 276      77.150  70.170 101.889  1.00  0.00           C
ATOM   4448  SD  MET A 276      77.470  71.390 100.609  1.00  0.00           S
ATOM   4449  CE  MET A 276      75.890  71.310  99.749  1.00  0.00           C
ATOM   4453  C   MET A 276      76.760  69.140 104.839  1.00  0.00           C
ATOM   4454  O   MET A 276      77.040  69.850 105.809  1.00  0.00           O
ATOM   4455  N   LEU A 277      77.390  67.990 104.609  1.00  0.00           N
ATOM   4457  CA  LEU A 277      78.400  67.440 105.479  1.00  0.00           C
ATOM   4459  CB  LEU A 277      78.170  65.940 105.719  1.00  0.00           C
ATOM   4462  CG  LEU A 277      76.840  65.600 106.409  1.00  0.00           C
ATOM   4464  CD1 LEU A 277      76.820  64.080 106.608  1.00  0.00           C
ATOM   4468  CD2 LEU A 277      76.620  66.360 107.718  1.00  0.00           C
ATOM   4472  C   LEU A 277      79.780  67.560 104.879  1.00  0.00           C
ATOM   4473  O   LEU A 277      79.970  67.440 103.660  1.00  0.00           O
ATOM   4474  N   ASP A 278      80.780  67.790 105.749  1.00  0.00           N
ATOM   4476  CA  ASP A 278      82.170  67.680 105.379  1.00  0.00           C
ATOM   4478  CB  ASP A 278      83.110  68.510 106.299  1.00  0.00           C
ATOM   4481  CG  ASP A 278      82.410  69.740 106.799  1.00  0.00           C
ATOM   4482  OD1 ASP A 278      81.930  70.570 105.989  1.00  0.00           O
ATOM   4483  OD2 ASP A 278      82.330  69.910 108.038  1.00  0.00           O
ATOM   4484  C   ASP A 278      82.600  66.220 105.419  1.00  0.00           C
ATOM   4485  O   ASP A 278      81.880  65.320 105.859  1.00  0.00           O
ATOM   4486  N   MET A 279      83.840  65.950 104.979  1.00  0.00           N
ATOM   4488  CA  MET A 279      84.430  64.630 104.929  1.00  0.00           C
ATOM   4490  CB  MET A 279      85.870  64.770 104.409  1.00  0.00           C
ATOM   4493  CG  MET A 279      86.580  63.430 104.169  1.00  0.00           C
ATOM   4496  SD  MET A 279      88.340  63.660 103.859  1.00  0.00           S
ATOM   4497  CE  MET A 279      88.330  62.580 102.429  1.00  0.00           C
ATOM   4501  C   MET A 279      84.490  63.900 106.259  1.00  0.00           C
ATOM   4502  O   MET A 279      84.210  62.700 106.348  1.00  0.00           O
ATOM   4503  N   GLU A 280      84.850  64.590 107.359  1.00  0.00           N
ATOM   4505  CA  GLU A 280      84.830  64.030 108.689  1.00  0.00           C
ATOM   4507  CB  GLU A 280      85.250  65.120 109.688  1.00  0.00           C
ATOM   4510  CG  GLU A 280      86.690  65.650 109.520  1.00  0.00           C
ATOM   4513  CD  GLU A 280      86.820  66.880 108.629  1.00  0.00           C
ATOM   4514  OE1 GLU A 280      85.810  67.270 108.009  1.00  0.00           O
ATOM   4515  OE2 GLU A 280      87.960  67.440 108.600  1.00  0.00           O
ATOM   4516  C   GLU A 280      83.470  63.570 109.150  1.00  0.00           C
ATOM   4517  O   GLU A 280      83.300  62.460 109.678  1.00  0.00           O
ATOM   4518  N   GLN A 281      82.450  64.430 108.919  1.00  0.00           N
ATOM   4520  CA  GLN A 281      81.080  64.120 109.210  1.00  0.00           C
ATOM   4522  CB  GLN A 281      80.140  65.320 108.940  1.00  0.00           C
ATOM   4525  CG  GLN A 281      80.080  66.380 110.060  1.00  0.00           C
ATOM   4528  CD  GLN A 281      80.690  67.690 109.590  1.00  0.00           C
ATOM   4529  OE1 GLN A 281      80.090  68.360 108.740  1.00  0.00           O
ATOM   4530  NE2 GLN A 281      81.910  68.030 110.069  1.00  0.00           N
ATOM   4533  C   GLN A 281      80.590  62.940 108.428  1.00  0.00           C
ATOM   4534  O   GLN A 281      80.080  61.980 108.999  1.00  0.00           O
ATOM   4535  N   ALA A 282      80.870  62.940 107.099  1.00  0.00           N
ATOM   4537  CA  ALA A 282      80.550  61.870 106.179  1.00  0.00           C
ATOM   4539  CB  ALA A 282      81.030  62.250 104.780  1.00  0.00           C
ATOM   4543  C   ALA A 282      81.160  60.540 106.590  1.00  0.00           C
ATOM   4544  O   ALA A 282      80.520  59.490 106.559  1.00  0.00           O
ATOM   4545  N   ARG A 283      82.410  60.580 107.079  1.00  0.00           N
ATOM   4547  CA  ARG A 283      83.100  59.430 107.589  1.00  0.00           C
ATOM   4549  CB  ARG A 283      84.580  59.780 107.749  1.00  0.00           C
ATOM   4552  CG  ARG A 283      85.400  58.600 108.270  1.00  0.00           C
ATOM   4555  CD  ARG A 283      86.870  58.690 107.928  1.00  0.00           C
ATOM   4558  NE  ARG A 283      87.340  60.030 108.410  1.00  0.00           N
ATOM   4560  CZ  ARG A 283      87.800  61.020 107.669  1.00  0.00           C
ATOM   4561  NH1 ARG A 283      87.970  60.990 106.369  1.00  0.00           N
ATOM   4564  NH2 ARG A 283      88.160  62.130 108.279  1.00  0.00           N
ATOM   4567  C   ARG A 283      82.530  58.880 108.899  1.00  0.00           C
ATOM   4568  O   ARG A 283      82.630  57.700 109.210  1.00  0.00           O
ATOM   4569  N   GLY A 284      81.850  59.740 109.688  1.00  0.00           N
ATOM   4571  CA  GLY A 284      81.180  59.370 110.928  1.00  0.00           C
ATOM   4574  C   GLY A 284      79.870  58.680 110.709  1.00  0.00           C
ATOM   4575  O   GLY A 284      79.220  58.230 111.650  1.00  0.00           O
ATOM   4576  N   LEU A 285      79.400  58.580 109.459  1.00  0.00           N
ATOM   4578  CA  LEU A 285      78.250  57.760 109.129  1.00  0.00           C
ATOM   4580  CB  LEU A 285      77.450  58.270 107.910  1.00  0.00           C
ATOM   4583  CG  LEU A 285      76.750  59.610 108.200  1.00  0.00           C
ATOM   4585  CD1 LEU A 285      77.580  60.780 107.680  1.00  0.00           C
ATOM   4589  CD2 LEU A 285      75.370  59.710 107.560  1.00  0.00           C
ATOM   4593  C   LEU A 285      78.540  56.280 108.930  1.00  0.00           C
ATOM   4594  O   LEU A 285      77.600  55.500 108.950  1.00  0.00           O
ATOM   4595  N   LEU A 286      79.790  55.860 108.679  1.00  0.00           N
ATOM   4597  CA  LEU A 286      80.100  54.490 108.270  1.00  0.00           C
ATOM   4599  CB  LEU A 286      81.500  54.370 107.619  1.00  0.00           C
ATOM   4602  CG  LEU A 286      81.680  55.000 106.208  1.00  0.00           C
ATOM   4604  CD1 LEU A 286      80.700  54.440 105.180  1.00  0.00           C
ATOM   4608  CD2 LEU A 286      81.610  56.520 106.179  1.00  0.00           C
ATOM   4612  C   LEU A 286      79.860  53.390 109.329  1.00  0.00           C
ATOM   4613  O   LEU A 286      80.040  53.610 110.519  1.00  0.00           O
ATOM   4614  N   HIS A 287      79.440  52.180 108.889  1.00  0.00           N
ATOM   4616  CA  HIS A 287      79.410  50.970 109.729  1.00  0.00           C
ATOM   4618  CB  HIS A 287      80.760  50.660 110.419  1.00  0.00           C
ATOM   4621  ND1 HIS A 287      82.890  51.480 109.369  1.00  0.00           N
ATOM   4622  CG  HIS A 287      81.890  50.520 109.450  1.00  0.00           C
ATOM   4623  CE1 HIS A 287      83.750  51.000 108.489  1.00  0.00           C
ATOM   4625  NE2 HIS A 287      83.380  49.790 108.029  1.00  0.00           N
ATOM   4627  CD2 HIS A 287      82.190  49.470 108.639  1.00  0.00           C
ATOM   4629  C   HIS A 287      78.280  50.880 110.779  1.00  0.00           C
ATOM   4630  O   HIS A 287      78.410  50.180 111.788  1.00  0.00           O
ATOM   4631  N   ARG A 288      77.150  51.580 110.600  1.00  0.00           N
ATOM   4633  CA  ARG A 288      76.200  51.740 111.678  1.00  0.00           C
ATOM   4635  CB  ARG A 288      76.430  53.070 112.449  1.00  0.00           C
ATOM   4638  CG  ARG A 288      76.210  54.330 111.590  1.00  0.00           C
ATOM   4641  CD  ARG A 288      76.870  55.620 112.120  1.00  0.00           C
ATOM   4644  NE  ARG A 288      75.890  56.340 112.989  1.00  0.00           N
ATOM   4646  CZ  ARG A 288      75.800  57.660 113.090  1.00  0.00           C
ATOM   4647  NH1 ARG A 288      76.650  58.510 112.560  1.00  0.00           N
ATOM   4650  NH2 ARG A 288      74.780  58.140 113.769  1.00  0.00           N
ATOM   4653  C   ARG A 288      74.780  51.680 111.150  1.00  0.00           C
ATOM   4654  O   ARG A 288      74.510  51.910 109.968  1.00  0.00           O
ATOM   4655  N   GLN A 289      73.830  51.330 112.029  1.00  0.00           N
ATOM   4657  CA  GLN A 289      72.480  50.970 111.650  1.00  0.00           C
ATOM   4659  CB  GLN A 289      72.020  49.840 112.619  1.00  0.00           C
ATOM   4662  CG  GLN A 289      70.670  49.160 112.289  1.00  0.00           C
ATOM   4665  CD  GLN A 289      70.620  48.700 110.829  1.00  0.00           C
ATOM   4666  OE1 GLN A 289      71.410  47.860 110.389  1.00  0.00           O
ATOM   4667  NE2 GLN A 289      69.680  49.240 110.040  1.00  0.00           N
ATOM   4670  C   GLN A 289      71.550  52.180 111.759  1.00  0.00           C
ATOM   4671  O   GLN A 289      70.400  52.160 111.310  1.00  0.00           O
ATOM   4672  N   ASP A 290      72.040  53.290 112.318  1.00  0.00           N
ATOM   4674  CA  ASP A 290      71.310  54.510 112.579  1.00  0.00           C
ATOM   4676  CB  ASP A 290      71.550  54.890 114.070  1.00  0.00           C
ATOM   4679  CG  ASP A 290      73.030  55.070 114.380  1.00  0.00           C
ATOM   4680  OD1 ASP A 290      73.840  54.140 114.139  1.00  0.00           O
ATOM   4681  OD2 ASP A 290      73.400  56.170 114.850  1.00  0.00           O
ATOM   4682  C   ASP A 290      71.770  55.630 111.629  1.00  0.00           C
ATOM   4683  O   ASP A 290      71.460  56.810 111.819  1.00  0.00           O
ATOM   4684  N   ALA A 291      72.480  55.280 110.549  1.00  0.00           N
ATOM   4686  CA  ALA A 291      72.920  56.230 109.559  1.00  0.00           C
ATOM   4688  CB  ALA A 291      74.150  57.020 110.049  1.00  0.00           C
ATOM   4692  C   ALA A 291      73.230  55.520 108.259  1.00  0.00           C
ATOM   4693  O   ALA A 291      73.340  54.300 108.200  1.00  0.00           O
ATOM   4694  N   SER A 292      73.380  56.280 107.160  1.00  0.00           N
ATOM   4696  CA  SER A 292      73.960  55.710 105.969  1.00  0.00           C
ATOM   4698  CB  SER A 292      72.930  55.010 105.049  1.00  0.00           C
ATOM   4701  OG  SER A 292      73.620  54.290 104.029  1.00  0.00           O
ATOM   4703  C   SER A 292      74.710  56.760 105.180  1.00  0.00           C
ATOM   4704  O   SER A 292      74.260  57.900 105.029  1.00  0.00           O
ATOM   4705  N   LEU A 293      75.880  56.380 104.639  1.00  0.00           N
ATOM   4707  CA  LEU A 293      76.570  57.140 103.639  1.00  0.00           C
ATOM   4709  CB  LEU A 293      78.090  57.250 103.880  1.00  0.00           C
ATOM   4712  CG  LEU A 293      78.790  58.240 102.919  1.00  0.00           C
ATOM   4714  CD1 LEU A 293      78.510  59.700 103.329  1.00  0.00           C
ATOM   4718  CD2 LEU A 293      80.300  57.990 102.840  1.00  0.00           C
ATOM   4722  C   LEU A 293      76.310  56.410 102.339  1.00  0.00           C
ATOM   4723  O   LEU A 293      76.630  55.230 102.188  1.00  0.00           O
ATOM   4724  N   VAL A 294      75.680  57.120 101.399  1.00  0.00           N
ATOM   4726  CA  VAL A 294      75.070  56.520 100.229  1.00  0.00           C
ATOM   4728  CB  VAL A 294      73.610  56.900 100.098  1.00  0.00           C
ATOM   4730  CG1 VAL A 294      72.990  56.210  98.880  1.00  0.00           C
ATOM   4734  CG2 VAL A 294      72.920  56.440 101.380  1.00  0.00           C
ATOM   4738  C   VAL A 294      75.810  56.970  99.010  1.00  0.00           C
ATOM   4739  O   VAL A 294      75.840  58.150  98.660  1.00  0.00           O
ATOM   4740  N   SER A 295      76.430  56.020  98.299  1.00  0.00           N
ATOM   4742  CA  SER A 295      77.140  56.380  97.079  1.00  0.00           C
ATOM   4744  CB  SER A 295      78.360  55.470  96.809  1.00  0.00           C
ATOM   4747  OG  SER A 295      78.090  54.230  96.179  1.00  0.00           O
ATOM   4749  C   SER A 295      76.150  56.320  95.949  1.00  0.00           C
ATOM   4750  O   SER A 295      75.540  55.300  95.700  1.00  0.00           O
ATOM   4751  N   ILE A 296      75.950  57.440  95.238  1.00  0.00           N
ATOM   4753  CA  ILE A 296      75.100  57.500  94.060  1.00  0.00           C
ATOM   4755  CB  ILE A 296      73.900  58.420  94.189  1.00  0.00           C
ATOM   4757  CG2 ILE A 296      73.170  58.740  92.869  1.00  0.00           C
ATOM   4761  CG1 ILE A 296      72.930  57.670  95.130  1.00  0.00           C
ATOM   4764  CD  ILE A 296      72.050  58.620  95.880  1.00  0.00           C
ATOM   4768  C   ILE A 296      75.960  57.640  92.859  1.00  0.00           C
ATOM   4769  O   ILE A 296      76.180  58.680  92.239  1.00  0.00           O
ATOM   4770  N   ARG A 297      76.570  56.510  92.530  1.00  0.00           N
ATOM   4772  CA  ARG A 297      77.530  56.370  91.479  1.00  0.00           C
ATOM   4774  CB  ARG A 297      78.940  56.170  92.068  1.00  0.00           C
ATOM   4777  CG  ARG A 297      79.380  57.320  92.999  1.00  0.00           C
ATOM   4780  CD  ARG A 297      80.780  57.140  93.608  1.00  0.00           C
ATOM   4783  NE  ARG A 297      81.800  57.200  92.509  1.00  0.00           N
ATOM   4785  CZ  ARG A 297      82.950  56.540  92.560  1.00  0.00           C
ATOM   4786  NH1 ARG A 297      83.310  55.780  93.559  1.00  0.00           N
ATOM   4789  NH2 ARG A 297      83.730  56.580  91.488  1.00  0.00           N
ATOM   4792  C   ARG A 297      77.020  55.210  90.669  1.00  0.00           C
ATOM   4793  O   ARG A 297      76.160  54.440  91.100  1.00  0.00           O
ATOM   4794  N   SER A 298      77.490  55.080  89.419  1.00  0.00           N
ATOM   4796  CA  SER A 298      77.230  53.910  88.600  1.00  0.00           C
ATOM   4798  CB  SER A 298      77.880  54.020  87.210  1.00  0.00           C
ATOM   4801  OG  SER A 298      77.570  55.280  86.639  1.00  0.00           O
ATOM   4803  C   SER A 298      77.790  52.660  89.229  1.00  0.00           C
ATOM   4804  O   SER A 298      78.740  52.720  90.019  1.00  0.00           O
ATOM   4805  N   TRP A 299      77.280  51.460  88.899  1.00  0.00           N
ATOM   4807  CA  TRP A 299      77.960  50.260  89.359  1.00  0.00           C
ATOM   4809  CB  TRP A 299      77.200  48.990  88.979  1.00  0.00           C
ATOM   4812  CG  TRP A 299      77.870  47.720  89.399  1.00  0.00           C
ATOM   4813  CD1 TRP A 299      78.460  46.760  88.619  1.00  0.00           C
ATOM   4815  NE1 TRP A 299      78.840  45.700  89.408  1.00  0.00           N
ATOM   4817  CE2 TRP A 299      78.490  45.960  90.700  1.00  0.00           C
ATOM   4818  CD2 TRP A 299      77.940  47.260  90.749  1.00  0.00           C
ATOM   4819  CE3 TRP A 299      77.510  47.780  91.969  1.00  0.00           C
ATOM   4821  CZ3 TRP A 299      77.590  46.980  93.100  1.00  0.00           C
ATOM   4823  CZ2 TRP A 299      78.550  45.150  91.819  1.00  0.00           C
ATOM   4825  CH2 TRP A 299      78.100  45.690  93.018  1.00  0.00           C
ATOM   4827  C   TRP A 299      79.450  50.140  88.969  1.00  0.00           C
ATOM   4828  O   TRP A 299      80.240  49.910  89.889  1.00  0.00           O
ATOM   4829  N   PRO A 300      79.900  50.380  87.719  1.00  0.00           N
ATOM   4830  CD  PRO A 300      79.070  50.290  86.509  1.00  0.00           C
ATOM   4833  CA  PRO A 300      81.300  50.570  87.350  1.00  0.00           C
ATOM   4835  CB  PRO A 300      81.190  51.260  85.989  1.00  0.00           C
ATOM   4838  CG  PRO A 300      80.030  50.530  85.340  1.00  0.00           C
ATOM   4841  C   PRO A 300      82.170  51.330  88.318  1.00  0.00           C
ATOM   4842  O   PRO A 300      83.240  50.870  88.718  1.00  0.00           O
ATOM   4843  N   GLU A 301      81.710  52.520  88.708  1.00  0.00           N
ATOM   4845  CA  GLU A 301      82.320  53.350  89.710  1.00  0.00           C
ATOM   4847  CB  GLU A 301      81.480  54.630  89.788  1.00  0.00           C
ATOM   4850  CG  GLU A 301      81.620  55.560  88.578  1.00  0.00           C
ATOM   4853  CD  GLU A 301      81.110  56.910  89.020  1.00  0.00           C
ATOM   4854  OE1 GLU A 301      81.960  57.700  89.520  1.00  0.00           O
ATOM   4855  OE2 GLU A 301      79.870  57.100  89.060  1.00  0.00           O
ATOM   4856  C   GLU A 301      82.420  52.740  91.089  1.00  0.00           C
ATOM   4857  O   GLU A 301      83.480  52.760  91.710  1.00  0.00           O
ATOM   4858  N   PHE A 302      81.310  52.140  91.579  1.00  0.00           N
ATOM   4860  CA  PHE A 302      81.190  51.470  92.869  1.00  0.00           C
ATOM   4862  CB  PHE A 302      79.730  50.950  92.999  1.00  0.00           C
ATOM   4865  CG  PHE A 302      79.460  50.400  94.370  1.00  0.00           C
ATOM   4866  CD1 PHE A 302      79.060  51.270  95.378  1.00  0.00           C
ATOM   4868  CE1 PHE A 302      78.800  50.820  96.678  1.00  0.00           C
ATOM   4870  CZ  PHE A 302      78.870  49.450  96.950  1.00  0.00           C
ATOM   4872  CD2 PHE A 302      79.540  49.030  94.660  1.00  0.00           C
ATOM   4874  CE2 PHE A 302      79.230  48.550  95.938  1.00  0.00           C
ATOM   4876  C   PHE A 302      82.180  50.320  93.038  1.00  0.00           C
ATOM   4877  O   PHE A 302      82.800  50.110  94.079  1.00  0.00           O
ATOM   4878  N   ILE A 303      82.370  49.530  91.969  1.00  0.00           N
ATOM   4880  CA  ILE A 303      83.300  48.410  91.959  1.00  0.00           C
ATOM   4882  CB  ILE A 303      82.760  47.260  91.108  1.00  0.00           C
ATOM   4884  CG2 ILE A 303      81.480  46.790  91.819  1.00  0.00           C
ATOM   4888  CG1 ILE A 303      82.430  47.640  89.650  1.00  0.00           C
ATOM   4891  CD  ILE A 303      83.520  47.320  88.629  1.00  0.00           C
ATOM   4895  C   ILE A 303      84.690  48.810  91.520  1.00  0.00           C
ATOM   4896  O   ILE A 303      85.650  48.040  91.669  1.00  0.00           O
ATOM   4897  N   GLY A 304      84.880  50.050  91.020  1.00  0.00           N
ATOM   4899  CA  GLY A 304      86.180  50.610  90.700  1.00  0.00           C
ATOM   4902  C   GLY A 304      86.780  50.200  89.380  1.00  0.00           C
ATOM   4903  O   GLY A 304      88.000  50.060  89.259  1.00  0.00           O
ATOM   4904  N   THR A 305      86.000  49.970  88.309  1.00  0.00           N
ATOM   4906  CA  THR A 305      86.570  49.690  86.980  1.00  0.00           C
ATOM   4908  CB  THR A 305      85.570  48.980  86.068  1.00  0.00           C
ATOM   4910  OG1 THR A 305      86.090  48.540  84.828  1.00  0.00           O
ATOM   4912  CG2 THR A 305      84.390  49.870  85.700  1.00  0.00           C
ATOM   4916  C   THR A 305      87.120  50.960  86.329  1.00  0.00           C
ATOM   4917  O   THR A 305      88.110  50.960  85.590  1.00  0.00           O
ATOM   4918  N   THR A 306      86.520  52.100  86.710  1.00  0.00           N
ATOM   4920  CA  THR A 306      86.740  53.420  86.150  1.00  0.00           C
ATOM   4922  CB  THR A 306      85.800  53.710  84.968  1.00  0.00           C
ATOM   4924  OG1 THR A 306      86.230  54.810  84.179  1.00  0.00           O
ATOM   4926  CG2 THR A 306      84.340  53.970  85.399  1.00  0.00           C
ATOM   4930  C   THR A 306      86.490  54.350  87.309  1.00  0.00           C
ATOM   4931  O   THR A 306      85.680  54.060  88.190  1.00  0.00           O
ATOM   4932  N   SER A 307      87.160  55.520  87.369  1.00  0.00           N
ATOM   4934  CA  SER A 307      86.590  56.650  88.090  1.00  0.00           C
ATOM   4936  CB  SER A 307      87.610  57.700  88.589  1.00  0.00           C
ATOM   4939  OG  SER A 307      86.980  58.590  89.529  1.00  0.00           O
ATOM   4941  C   SER A 307      85.660  57.340  87.130  1.00  0.00           C
ATOM   4942  O   SER A 307      85.800  57.220  85.919  1.00  0.00           O
ATOM   4943  N   GLY A 308      84.650  58.070  87.649  1.00  0.00           N
ATOM   4945  CA  GLY A 308      83.530  58.570  86.870  1.00  0.00           C
ATOM   4948  C   GLY A 308      83.890  59.570  85.799  1.00  0.00           C
ATOM   4949  O   GLY A 308      83.120  59.790  84.858  1.00  0.00           O
ATOM   4950  N   TYR A 309      85.050  60.220  85.949  1.00  0.00           N
ATOM   4952  CA  TYR A 309      85.450  61.390  85.200  1.00  0.00           C
ATOM   4954  CB  TYR A 309      85.360  62.690  86.020  1.00  0.00           C
ATOM   4957  CG  TYR A 309      84.000  62.800  86.609  1.00  0.00           C
ATOM   4958  CD1 TYR A 309      83.740  62.230  87.869  1.00  0.00           C
ATOM   4960  CE1 TYR A 309      82.450  62.230  88.389  1.00  0.00           C
ATOM   4962  CZ  TYR A 309      81.420  62.850  87.680  1.00  0.00           C
ATOM   4963  OH  TYR A 309      80.150  62.910  88.249  1.00  0.00           O
ATOM   4965  CD2 TYR A 309      82.960  63.430  85.910  1.00  0.00           C
ATOM   4967  CE2 TYR A 309      81.680  63.480  86.459  1.00  0.00           C
ATOM   4969  C   TYR A 309      86.900  61.260  84.799  1.00  0.00           C
ATOM   4970  O   TYR A 309      87.660  60.490  85.378  1.00  0.00           O
ATOM   4971  N   SER A 310      87.310  62.060  83.799  1.00  0.00           N
ATOM   4973  CA  SER A 310      88.680  62.050  83.299  1.00  0.00           C
ATOM   4975  CB  SER A 310      88.780  62.760  81.940  1.00  0.00           C
ATOM   4978  OG  SER A 310      88.120  62.010  80.919  1.00  0.00           O
ATOM   4980  C   SER A 310      89.670  62.730  84.219  1.00  0.00           C
ATOM   4981  O   SER A 310      90.860  62.450  84.200  1.00  0.00           O
ATOM   4982  N   TYR A 311      89.180  63.630  85.109  1.00  0.00           N
ATOM   4984  CA  TYR A 311      90.050  64.430  85.949  1.00  0.00           C
ATOM   4986  CB  TYR A 311      89.450  65.830  86.280  1.00  0.00           C
ATOM   4989  CG  TYR A 311      88.050  65.780  86.850  1.00  0.00           C
ATOM   4990  CD1 TYR A 311      86.910  65.910  86.038  1.00  0.00           C
ATOM   4992  CE1 TYR A 311      85.630  65.890  86.599  1.00  0.00           C
ATOM   4994  CZ  TYR A 311      85.470  65.760  87.979  1.00  0.00           C
ATOM   4995  OH  TYR A 311      84.180  65.660  88.530  1.00  0.00           O
ATOM   4997  CD2 TYR A 311      87.870  65.700  88.240  1.00  0.00           C
ATOM   4999  CE2 TYR A 311      86.580  65.690  88.799  1.00  0.00           C
ATOM   5001  C   TYR A 311      90.420  63.700  87.229  1.00  0.00           C
ATOM   5002  O   TYR A 311      91.300  64.130  87.960  1.00  0.00           O
ATOM   5003  N   ILE A 312      89.760  62.550  87.530  1.00  0.00           N
ATOM   5005  CA  ILE A 312      89.990  61.790  88.740  1.00  0.00           C
ATOM   5007  CB  ILE A 312      88.700  61.390  89.469  1.00  0.00           C
ATOM   5009  CG2 ILE A 312      89.050  60.650  90.779  1.00  0.00           C
ATOM   5013  CG1 ILE A 312      87.830  62.630  89.770  1.00  0.00           C
ATOM   5016  CD  ILE A 312      86.550  62.340  90.559  1.00  0.00           C
ATOM   5020  C   ILE A 312      90.780  60.540  88.370  1.00  0.00           C
ATOM   5021  O   ILE A 312      90.250  59.600  87.779  1.00  0.00           O
ATOM   5022  N   LYS A 313      92.070  60.510  88.729  1.00  0.00           N
ATOM   5024  CA  LYS A 313      92.890  59.310  88.589  1.00  0.00           C
ATOM   5026  CB  LYS A 313      94.410  59.540  88.848  1.00  0.00           C
ATOM   5029  CG  LYS A 313      95.030  60.760  88.149  1.00  0.00           C
ATOM   5032  CD  LYS A 313      96.340  61.250  88.829  1.00  0.00           C
ATOM   5035  CE  LYS A 313      96.090  61.900  90.209  1.00  0.00           C
ATOM   5038  NZ  LYS A 313      97.290  62.530  90.799  1.00  0.00           N
ATOM   5042  C   LYS A 313      92.440  58.120  89.459  1.00  0.00           C
ATOM   5043  O   LYS A 313      92.370  57.010  88.920  1.00  0.00           O
ATOM   5044  N   PRO A 314      92.120  58.250  90.770  1.00  0.00           N
ATOM   5045  CD  PRO A 314      92.390  59.430  91.619  1.00  0.00           C
ATOM   5048  CA  PRO A 314      91.850  57.090  91.590  1.00  0.00           C
ATOM   5050  CB  PRO A 314      91.830  57.610  93.029  1.00  0.00           C
ATOM   5053  CG  PRO A 314      92.750  58.830  92.969  1.00  0.00           C
ATOM   5056  C   PRO A 314      90.530  56.420  91.299  1.00  0.00           C
ATOM   5057  O   PRO A 314      89.490  57.080  91.280  1.00  0.00           O
ATOM   5058  N   LYS A 315      90.580  55.100  91.119  1.00  0.00           N
ATOM   5060  CA  LYS A 315      89.410  54.270  90.999  1.00  0.00           C
ATOM   5062  CB  LYS A 315      89.690  53.140  89.990  1.00  0.00           C
ATOM   5065  CG  LYS A 315      90.070  53.680  88.608  1.00  0.00           C
ATOM   5068  CD  LYS A 315      90.430  52.570  87.630  1.00  0.00           C
ATOM   5071  CE  LYS A 315      90.690  53.090  86.208  1.00  0.00           C
ATOM   5074  NZ  LYS A 315      90.990  51.950  85.340  1.00  0.00           N
ATOM   5078  C   LYS A 315      89.050  53.630  92.318  1.00  0.00           C
ATOM   5079  O   LYS A 315      89.890  53.380  93.178  1.00  0.00           O
ATOM   5080  N   GLY A 316      87.760  53.290  92.490  1.00  0.00           N
ATOM   5082  CA  GLY A 316      87.260  52.640  93.689  1.00  0.00           C
ATOM   5085  C   GLY A 316      86.120  53.400  94.249  1.00  0.00           C
ATOM   5086  O   GLY A 316      85.590  54.310  93.619  1.00  0.00           O
ATOM   5087  N   GLU A 317      85.690  53.020  95.460  1.00  0.00           N
ATOM   5089  CA  GLU A 317      84.560  53.600  96.150  1.00  0.00           C
ATOM   5091  CB  GLU A 317      83.380  52.610  96.119  1.00  0.00           C
ATOM   5094  CG  GLU A 317      82.020  53.080  96.689  1.00  0.00           C
ATOM   5097  CD  GLU A 317      81.490  54.240  95.880  1.00  0.00           C
ATOM   5098  OE1 GLU A 317      80.530  54.040  95.098  1.00  0.00           O
ATOM   5099  OE2 GLU A 317      82.030  55.370  95.999  1.00  0.00           O
ATOM   5100  C   GLU A 317      84.960  53.840  97.589  1.00  0.00           C
ATOM   5101  O   GLU A 317      85.940  53.280  98.059  1.00  0.00           O
ATOM   5102  N   ILE A 318      84.200  54.680  98.329  1.00  0.00           N
ATOM   5104  CA  ILE A 318      84.310  54.790  99.789  1.00  0.00           C
ATOM   5106  CB  ILE A 318      83.430  55.910 100.349  1.00  0.00           C
ATOM   5108  CG2 ILE A 318      83.560  55.980 101.889  1.00  0.00           C
ATOM   5112  CG1 ILE A 318      83.760  57.240  99.609  1.00  0.00           C
ATOM   5115  CD  ILE A 318      83.150  58.510 100.200  1.00  0.00           C
ATOM   5119  C   ILE A 318      84.010  53.460 100.489  1.00  0.00           C
ATOM   5120  O   ILE A 318      82.990  52.810 100.260  1.00  0.00           O
ATOM   5121  N   ALA A 319      84.920  52.990 101.369  1.00  0.00           N
ATOM   5123  CA  ALA A 319      84.710  51.760 102.090  1.00  0.00           C
ATOM   5125  CB  ALA A 319      85.990  51.260 102.779  1.00  0.00           C
ATOM   5129  C   ALA A 319      83.590  51.850 103.130  1.00  0.00           C
ATOM   5130  O   ALA A 319      83.600  52.690 104.020  1.00  0.00           O
ATOM   5131  N   GLY A 320      82.600  50.950 102.989  1.00  0.00           N
ATOM   5133  CA  GLY A 320      81.430  50.890 103.848  1.00  0.00           C
ATOM   5136  C   GLY A 320      80.290  51.730 103.349  1.00  0.00           C
ATOM   5137  O   GLY A 320      79.190  51.670 103.889  1.00  0.00           O
ATOM   5138  N   ALA A 321      80.500  52.550 102.289  1.00  0.00           N
ATOM   5140  CA  ALA A 321      79.410  53.240 101.650  1.00  0.00           C
ATOM   5142  CB  ALA A 321      79.900  54.220 100.569  1.00  0.00           C
ATOM   5146  C   ALA A 321      78.450  52.240 101.049  1.00  0.00           C
ATOM   5147  O   ALA A 321      78.850  51.220 100.479  1.00  0.00           O
ATOM   5148  N   ARG A 322      77.150  52.500 101.240  1.00  0.00           N
ATOM   5150  CA  ARG A 322      76.080  51.650 100.788  1.00  0.00           C
ATOM   5152  CB  ARG A 322      74.860  51.670 101.739  1.00  0.00           C
ATOM   5155  CG  ARG A 322      74.970  50.950 103.100  1.00  0.00           C
ATOM   5158  CD  ARG A 322      75.830  51.650 104.178  1.00  0.00           C
ATOM   5161  NE  ARG A 322      74.910  52.070 105.288  1.00  0.00           N
ATOM   5163  CZ  ARG A 322      74.590  51.300 106.319  1.00  0.00           C
ATOM   5164  NH1 ARG A 322      75.060  50.080 106.468  1.00  0.00           N
ATOM   5167  NH2 ARG A 322      73.760  51.760 107.229  1.00  0.00           N
ATOM   5170  C   ARG A 322      75.660  52.150  99.439  1.00  0.00           C
ATOM   5171  O   ARG A 322      75.500  53.360  99.259  1.00  0.00           O
ATOM   5172  N   TRP A 323      75.490  51.260  98.438  1.00  0.00           N
ATOM   5174  CA  TRP A 323      75.170  51.720  97.109  1.00  0.00           C
ATOM   5176  CB  TRP A 323      75.390  50.640  96.030  1.00  0.00           C
ATOM   5179  CG  TRP A 323      75.390  51.090  94.599  1.00  0.00           C
ATOM   5180  CD1 TRP A 323      75.850  52.270  94.070  1.00  0.00           C
ATOM   5182  NE1 TRP A 323      75.670  52.250  92.700  1.00  0.00           N
ATOM   5184  CE2 TRP A 323      75.090  51.080  92.328  1.00  0.00           C
ATOM   5185  CD2 TRP A 323      74.910  50.310  93.499  1.00  0.00           C
ATOM   5186  CE3 TRP A 323      74.350  49.040  93.400  1.00  0.00           C
ATOM   5188  CZ3 TRP A 323      73.920  48.590  92.160  1.00  0.00           C
ATOM   5190  CZ2 TRP A 323      74.650  50.640  91.089  1.00  0.00           C
ATOM   5192  CH2 TRP A 323      74.050  49.380  91.020  1.00  0.00           C
ATOM   5194  C   TRP A 323      73.750  52.240  97.020  1.00  0.00           C
ATOM   5195  O   TRP A 323      72.760  51.550  97.280  1.00  0.00           O
ATOM   5196  N   GLY A 324      73.630  53.500  96.629  1.00  0.00           N
ATOM   5198  CA  GLY A 324      72.430  54.040  96.059  1.00  0.00           C
ATOM   5201  C   GLY A 324      72.630  54.010  94.568  1.00  0.00           C
ATOM   5202  O   GLY A 324      73.450  54.720  94.009  1.00  0.00           O
ATOM   5203  N   HIS A 325      71.890  53.160  93.859  1.00  0.00           N
ATOM   5205  CA  HIS A 325      72.040  53.040  92.420  1.00  0.00           C
ATOM   5207  CB  HIS A 325      71.080  51.970  91.840  1.00  0.00           C
ATOM   5210  ND1 HIS A 325      70.840  50.320  93.718  1.00  0.00           N
ATOM   5211  CG  HIS A 325      71.150  50.570  92.400  1.00  0.00           C
ATOM   5212  CE1 HIS A 325      70.600  49.030  93.790  1.00  0.00           C
ATOM   5214  NE2 HIS A 325      70.720  48.430  92.579  1.00  0.00           N
ATOM   5216  CD2 HIS A 325      71.090  49.420  91.689  1.00  0.00           C
ATOM   5218  C   HIS A 325      71.750  54.340  91.689  1.00  0.00           C
ATOM   5219  O   HIS A 325      70.730  54.980  91.919  1.00  0.00           O
ATOM   5220  N   ALA A 326      72.650  54.760  90.779  1.00  0.00           N
ATOM   5222  CA  ALA A 326      72.470  55.960  89.990  1.00  0.00           C
ATOM   5224  CB  ALA A 326      73.840  56.650  89.828  1.00  0.00           C
ATOM   5228  C   ALA A 326      71.880  55.610  88.629  1.00  0.00           C
ATOM   5229  O   ALA A 326      70.670  55.480  88.438  1.00  0.00           O
ATOM   5230  N   GLY A 327      72.760  55.450  87.630  1.00  0.00           N
ATOM   5232  CA  GLY A 327      72.390  54.970  86.319  1.00  0.00           C
ATOM   5235  C   GLY A 327      73.560  54.350  85.630  1.00  0.00           C
ATOM   5236  O   GLY A 327      74.510  53.860  86.248  1.00  0.00           O
ATOM   5237  N   SER A 328      73.520  54.360  84.288  1.00  0.00           N
ATOM   5239  CA  SER A 328      74.480  53.750  83.380  1.00  0.00           C
ATOM   5241  CB  SER A 328      73.990  53.780  81.889  1.00  0.00           C
ATOM   5244  OG  SER A 328      73.770  55.100  81.380  1.00  0.00           O
ATOM   5246  C   SER A 328      75.900  54.270  83.460  1.00  0.00           C
ATOM   5247  O   SER A 328      76.860  53.500  83.389  1.00  0.00           O
ATOM   5248  N   ASP A 329      76.070  55.590  83.629  1.00  0.00           N
ATOM   5250  CA  ASP A 329      77.330  56.300  83.660  1.00  0.00           C
ATOM   5252  CB  ASP A 329      77.750  56.760  82.210  1.00  0.00           C
ATOM   5255  CG  ASP A 329      76.920  57.870  81.570  1.00  0.00           C
ATOM   5256  OD1 ASP A 329      76.060  58.470  82.260  1.00  0.00           O
ATOM   5257  OD2 ASP A 329      77.170  58.210  80.378  1.00  0.00           O
ATOM   5258  C   ASP A 329      77.170  57.450  84.650  1.00  0.00           C
ATOM   5259  O   ASP A 329      76.110  57.610  85.259  1.00  0.00           O
ATOM   5260  N   SER A 330      78.210  58.280  84.858  1.00  0.00           N
ATOM   5262  CA  SER A 330      78.230  59.410  85.779  1.00  0.00           C
ATOM   5264  CB  SER A 330      79.610  60.100  85.799  1.00  0.00           C
ATOM   5267  OG  SER A 330      80.580  59.250  86.389  1.00  0.00           O
ATOM   5269  C   SER A 330      77.270  60.530  85.439  1.00  0.00           C
ATOM   5270  O   SER A 330      77.070  61.450  86.248  1.00  0.00           O
ATOM   5271  N   THR A 331      76.730  60.520  84.219  1.00  0.00           N
ATOM   5273  CA  THR A 331      75.940  61.590  83.639  1.00  0.00           C
ATOM   5275  CB  THR A 331      76.360  61.780  82.188  1.00  0.00           C
ATOM   5277  OG1 THR A 331      77.730  62.140  82.080  1.00  0.00           O
ATOM   5279  CG2 THR A 331      75.590  62.900  81.488  1.00  0.00           C
ATOM   5283  C   THR A 331      74.490  61.170  83.660  1.00  0.00           C
ATOM   5284  O   THR A 331      73.590  61.980  83.410  1.00  0.00           O
ATOM   5285  N   HIS A 332      74.200  59.900  83.999  1.00  0.00           N
ATOM   5287  CA  HIS A 332      72.860  59.340  83.899  1.00  0.00           C
ATOM   5289  CB  HIS A 332      72.800  58.170  82.889  1.00  0.00           C
ATOM   5292  ND1 HIS A 332      71.750  59.510  81.119  1.00  0.00           N
ATOM   5293  CG  HIS A 332      72.750  58.630  81.479  1.00  0.00           C
ATOM   5294  CE1 HIS A 332      71.950  59.760  79.840  1.00  0.00           C
ATOM   5296  NE2 HIS A 332      73.000  59.050  79.359  1.00  0.00           N
ATOM   5298  CD2 HIS A 332      73.520  58.320  80.410  1.00  0.00           C
ATOM   5300  C   HIS A 332      72.260  58.890  85.209  1.00  0.00           C
ATOM   5301  O   HIS A 332      72.940  58.550  86.178  1.00  0.00           O
ATOM   5302  N   MET A 333      70.910  58.930  85.259  1.00  0.00           N
ATOM   5304  CA  MET A 333      70.120  58.630  86.439  1.00  0.00           C
ATOM   5306  CB  MET A 333      69.710  59.930  87.178  1.00  0.00           C
ATOM   5309  CG  MET A 333      70.900  60.570  87.919  1.00  0.00           C
ATOM   5312  SD  MET A 333      71.450  59.580  89.340  1.00  0.00           S
ATOM   5313  CE  MET A 333      70.380  60.490  90.499  1.00  0.00           C
ATOM   5317  C   MET A 333      68.900  57.810  86.089  1.00  0.00           C
ATOM   5318  O   MET A 333      67.780  58.090  86.499  1.00  0.00           O
ATOM   5319  N   GLU A 334      69.090  56.720  85.310  1.00  0.00           N
ATOM   5321  CA  GLU A 334      68.010  55.850  84.889  1.00  0.00           C
ATOM   5323  CB  GLU A 334      68.530  54.790  83.899  1.00  0.00           C
ATOM   5326  CG  GLU A 334      69.030  55.410  82.569  1.00  0.00           C
ATOM   5329  CD  GLU A 334      70.540  55.420  82.449  1.00  0.00           C
ATOM   5330  OE1 GLU A 334      71.220  55.480  83.499  1.00  0.00           O
ATOM   5331  OE2 GLU A 334      71.070  55.460  81.310  1.00  0.00           O
ATOM   5332  C   GLU A 334      67.220  55.160  85.979  1.00  0.00           C
ATOM   5333  O   GLU A 334      66.000  55.030  85.859  1.00  0.00           O
ATOM   5334  N   ASP A 335      67.850  54.690  87.080  1.00  0.00           N
ATOM   5336  CA  ASP A 335      67.180  53.830  88.050  1.00  0.00           C
ATOM   5338  CB  ASP A 335      68.240  53.120  88.930  1.00  0.00           C
ATOM   5341  CG  ASP A 335      69.030  52.150  88.079  1.00  0.00           C
ATOM   5342  OD1 ASP A 335      68.440  51.570  87.120  1.00  0.00           O
ATOM   5343  OD2 ASP A 335      70.200  51.890  88.438  1.00  0.00           O
ATOM   5344  C   ASP A 335      66.230  54.630  88.930  1.00  0.00           C
ATOM   5345  O   ASP A 335      65.260  54.100  89.480  1.00  0.00           O
ATOM   5346  N   PHE A 336      66.490  55.940  88.979  1.00  0.00           N
ATOM   5348  CA  PHE A 336      65.680  56.970  89.559  1.00  0.00           C
ATOM   5350  CB  PHE A 336      66.620  58.180  89.828  1.00  0.00           C
ATOM   5353  CG  PHE A 336      67.350  57.880  91.089  1.00  0.00           C
ATOM   5354  CD1 PHE A 336      66.610  57.670  92.260  1.00  0.00           C
ATOM   5356  CE1 PHE A 336      67.240  57.360  93.460  1.00  0.00           C
ATOM   5358  CZ  PHE A 336      68.640  57.300  93.510  1.00  0.00           C
ATOM   5360  CD2 PHE A 336      68.740  57.780  91.139  1.00  0.00           C
ATOM   5362  CE2 PHE A 336      69.390  57.530  92.358  1.00  0.00           C
ATOM   5364  C   PHE A 336      64.540  57.430  88.699  1.00  0.00           C
ATOM   5365  O   PHE A 336      63.560  57.980  89.189  1.00  0.00           O
ATOM   5366  N   HIS A 337      64.620  57.220  87.379  1.00  0.00           N
ATOM   5368  CA  HIS A 337      63.730  57.860  86.450  1.00  0.00           C
ATOM   5370  CB  HIS A 337      64.500  58.630  85.340  1.00  0.00           C
ATOM   5373  ND1 HIS A 337      65.950  60.640  84.968  1.00  0.00           N
ATOM   5374  CG  HIS A 337      65.200  59.870  85.840  1.00  0.00           C
ATOM   5375  CE1 HIS A 337      66.400  61.640  85.709  1.00  0.00           C
ATOM   5377  NE2 HIS A 337      66.000  61.550  86.999  1.00  0.00           N
ATOM   5379  CD2 HIS A 337      65.220  60.420  87.090  1.00  0.00           C
ATOM   5381  C   HIS A 337      62.740  56.880  85.870  1.00  0.00           C
ATOM   5382  O   HIS A 337      62.980  55.690  85.690  1.00  0.00           O
ATOM   5383  N   ASN A 338      61.540  57.400  85.559  1.00  0.00           N
ATOM   5385  CA  ASN A 338      60.590  56.790  84.669  1.00  0.00           C
ATOM   5387  CB  ASN A 338      59.180  57.320  85.019  1.00  0.00           C
ATOM   5390  CG  ASN A 338      58.690  56.800  86.359  1.00  0.00           C
ATOM   5391  OD1 ASN A 338      58.090  57.540  87.120  1.00  0.00           O
ATOM   5392  ND2 ASN A 338      58.950  55.510  86.679  1.00  0.00           N
ATOM   5395  C   ASN A 338      60.910  57.130  83.219  1.00  0.00           C
ATOM   5396  O   ASN A 338      61.750  57.990  82.979  1.00  0.00           O
ATOM   5397  N   PRO A 339      60.270  56.500  82.218  1.00  0.00           N
ATOM   5398  CD  PRO A 339      59.420  55.320  82.420  1.00  0.00           C
ATOM   5401  CA  PRO A 339      60.630  56.680  80.809  1.00  0.00           C
ATOM   5403  CB  PRO A 339      59.630  55.770  80.079  1.00  0.00           C
ATOM   5406  CG  PRO A 339      59.380  54.630  81.059  1.00  0.00           C
ATOM   5409  C   PRO A 339      60.520  58.100  80.270  1.00  0.00           C
ATOM   5410  O   PRO A 339      61.240  58.460  79.350  1.00  0.00           O
ATOM   5411  N   ASP A 340      59.590  58.900  80.809  1.00  0.00           N
ATOM   5413  CA  ASP A 340      59.360  60.300  80.518  1.00  0.00           C
ATOM   5415  CB  ASP A 340      57.890  60.680  80.870  1.00  0.00           C
ATOM   5418  CG  ASP A 340      57.450  60.300  82.280  1.00  0.00           C
ATOM   5419  OD1 ASP A 340      58.020  59.360  82.869  1.00  0.00           O
ATOM   5420  OD2 ASP A 340      56.410  60.860  82.729  1.00  0.00           O
ATOM   5421  C   ASP A 340      60.330  61.220  81.240  1.00  0.00           C
ATOM   5422  O   ASP A 340      60.500  62.380  80.840  1.00  0.00           O
ATOM   5423  N   GLY A 341      61.010  60.700  82.288  1.00  0.00           N
ATOM   5425  CA  GLY A 341      62.090  61.360  83.009  1.00  0.00           C
ATOM   5428  C   GLY A 341      61.700  61.840  84.380  1.00  0.00           C
ATOM   5429  O   GLY A 341      62.530  62.380  85.098  1.00  0.00           O
ATOM   5430  N   THR A 342      60.430  61.670  84.780  1.00  0.00           N
ATOM   5432  CA  THR A 342      59.930  61.990  86.119  1.00  0.00           C
ATOM   5434  CB  THR A 342      58.400  62.030  86.208  1.00  0.00           C
ATOM   5436  OG1 THR A 342      57.870  62.350  87.490  1.00  0.00           O
ATOM   5438  CG2 THR A 342      57.820  60.650  85.870  1.00  0.00           C
ATOM   5442  C   THR A 342      60.550  61.090  87.169  1.00  0.00           C
ATOM   5443  O   THR A 342      61.020  59.980  86.870  1.00  0.00           O
ATOM   5444  N   MET A 343      60.600  61.560  88.438  1.00  0.00           N
ATOM   5446  CA  MET A 343      60.940  60.750  89.599  1.00  0.00           C
ATOM   5448  CB  MET A 343      60.730  61.570  90.919  1.00  0.00           C
ATOM   5451  CG  MET A 343      61.160  60.840  92.229  1.00  0.00           C
ATOM   5454  SD  MET A 343      60.690  61.620  93.799  1.00  0.00           S
ATOM   5455  CE  MET A 343      58.970  61.040  93.769  1.00  0.00           C
ATOM   5459  C   MET A 343      60.130  59.460  89.678  1.00  0.00           C
ATOM   5460  O   MET A 343      58.900  59.480  89.739  1.00  0.00           O
ATOM   5461  N   ARG A 344      60.800  58.280  89.699  1.00  0.00           N
ATOM   5463  CA  ARG A 344      60.130  57.010  89.920  1.00  0.00           C
ATOM   5465  CB  ARG A 344      61.040  55.770  89.639  1.00  0.00           C
ATOM   5468  CG  ARG A 344      60.290  54.430  89.839  1.00  0.00           C
ATOM   5471  CD  ARG A 344      60.890  53.190  89.169  1.00  0.00           C
ATOM   5474  NE  ARG A 344      62.170  52.830  89.839  1.00  0.00           N
ATOM   5476  CZ  ARG A 344      62.720  51.630  89.678  1.00  0.00           C
ATOM   5477  NH1 ARG A 344      62.020  50.530  89.499  1.00  0.00           N
ATOM   5480  NH2 ARG A 344      64.040  51.560  89.710  1.00  0.00           N
ATOM   5483  C   ARG A 344      59.500  56.910  91.290  1.00  0.00           C
ATOM   5484  O   ARG A 344      60.040  57.390  92.280  1.00  0.00           O
ATOM   5485  N   SER A 345      58.300  56.310  91.369  1.00  0.00           N
ATOM   5487  CA  SER A 345      57.510  55.990  92.549  1.00  0.00           C
ATOM   5489  CB  SER A 345      56.620  54.750  92.358  1.00  0.00           C
ATOM   5492  OG  SER A 345      55.830  54.870  91.178  1.00  0.00           O
ATOM   5494  C   SER A 345      58.270  55.780  93.839  1.00  0.00           C
ATOM   5495  O   SER A 345      59.240  55.030  93.920  1.00  0.00           O
ATOM   5496  N   ALA A 346      57.810  56.440  94.920  1.00  0.00           N
ATOM   5498  CA  ALA A 346      58.480  56.440  96.199  1.00  0.00           C
ATOM   5500  CB  ALA A 346      57.760  57.400  97.149  1.00  0.00           C
ATOM   5504  C   ALA A 346      58.620  55.060  96.850  1.00  0.00           C
ATOM   5505  O   ALA A 346      59.560  54.800  97.598  1.00  0.00           O
ATOM   5506  N   ASP A 347      57.660  54.160  96.570  1.00  0.00           N
ATOM   5508  CA  ASP A 347      57.710  52.770  96.969  1.00  0.00           C
ATOM   5510  CB  ASP A 347      56.300  52.150  96.880  1.00  0.00           C
ATOM   5513  CG  ASP A 347      55.720  52.080  95.479  1.00  0.00           C
ATOM   5514  OD1 ASP A 347      56.170  52.830  94.580  1.00  0.00           O
ATOM   5515  OD2 ASP A 347      54.680  51.370  95.369  1.00  0.00           O
ATOM   5516  C   ASP A 347      58.800  51.940  96.269  1.00  0.00           C
ATOM   5517  O   ASP A 347      59.480  51.150  96.928  1.00  0.00           O
ATOM   5518  N   ASP A 348      59.010  52.120  94.958  1.00  0.00           N
ATOM   5520  CA  ASP A 348      60.150  51.560  94.249  1.00  0.00           C
ATOM   5522  CB  ASP A 348      60.050  51.900  92.729  1.00  0.00           C
ATOM   5525  CG  ASP A 348      59.200  50.890  91.969  1.00  0.00           C
ATOM   5526  OD1 ASP A 348      59.310  49.680  92.280  1.00  0.00           O
ATOM   5527  OD2 ASP A 348      58.620  51.280  90.928  1.00  0.00           O
ATOM   5528  C   ASP A 348      61.510  52.040  94.770  1.00  0.00           C
ATOM   5529  O   ASP A 348      62.350  51.220  95.130  1.00  0.00           O
ATOM   5530  N   ILE A 349      61.750  53.370  94.889  1.00  0.00           N
ATOM   5532  CA  ILE A 349      63.010  53.910  95.410  1.00  0.00           C
ATOM   5534  CB  ILE A 349      63.200  55.420  95.219  1.00  0.00           C
ATOM   5536  CG2 ILE A 349      63.570  55.690  93.748  1.00  0.00           C
ATOM   5540  CG1 ILE A 349      61.960  56.230  95.639  1.00  0.00           C
ATOM   5543  CD  ILE A 349      62.110  57.750  95.509  1.00  0.00           C
ATOM   5547  C   ILE A 349      63.290  53.480  96.850  1.00  0.00           C
ATOM   5548  O   ILE A 349      64.390  53.010  97.149  1.00  0.00           O
ATOM   5549  N   THR A 350      62.280  53.530  97.760  1.00  0.00           N
ATOM   5551  CA  THR A 350      62.440  53.030  99.119  1.00  0.00           C
ATOM   5553  CB  THR A 350      61.260  53.370 100.040  1.00  0.00           C
ATOM   5555  OG1 THR A 350      61.590  53.410 101.419  1.00  0.00           O
ATOM   5557  CG2 THR A 350      60.090  52.400  99.929  1.00  0.00           C
ATOM   5561  C   THR A 350      62.760  51.550  99.150  1.00  0.00           C
ATOM   5562  O   THR A 350      63.550  51.120  99.990  1.00  0.00           O
ATOM   5563  N   ALA A 351      62.200  50.720  98.249  1.00  0.00           N
ATOM   5565  CA  ALA A 351      62.600  49.330  98.079  1.00  0.00           C
ATOM   5567  CB  ALA A 351      61.630  48.650  97.099  1.00  0.00           C
ATOM   5571  C   ALA A 351      64.050  49.090  97.630  1.00  0.00           C
ATOM   5572  O   ALA A 351      64.750  48.280  98.230  1.00  0.00           O
ATOM   5573  N   MET A 352      64.540  49.820  96.599  1.00  0.00           N
ATOM   5575  CA  MET A 352      65.920  49.720  96.109  1.00  0.00           C
ATOM   5577  CB  MET A 352      66.170  50.730  94.949  1.00  0.00           C
ATOM   5580  CG  MET A 352      65.290  50.540  93.699  1.00  0.00           C
ATOM   5583  SD  MET A 352      65.950  51.400  92.239  1.00  0.00           S
ATOM   5584  CE  MET A 352      66.000  53.120  92.789  1.00  0.00           C
ATOM   5588  C   MET A 352      66.950  50.060  97.178  1.00  0.00           C
ATOM   5589  O   MET A 352      67.960  49.380  97.400  1.00  0.00           O
ATOM   5590  N   TRP A 353      66.660  51.150  97.889  1.00  0.00           N
ATOM   5592  CA  TRP A 353      67.370  51.670  99.029  1.00  0.00           C
ATOM   5594  CB  TRP A 353      66.760  53.070  99.340  1.00  0.00           C
ATOM   5597  CG  TRP A 353      67.030  54.090  98.279  1.00  0.00           C
ATOM   5598  CD1 TRP A 353      67.810  53.910  97.169  1.00  0.00           C
ATOM   5600  NE1 TRP A 353      67.900  55.070  96.468  1.00  0.00           N
ATOM   5602  CE2 TRP A 353      67.260  56.050  97.149  1.00  0.00           C
ATOM   5603  CD2 TRP A 353      66.650  55.470  98.270  1.00  0.00           C
ATOM   5604  CE3 TRP A 353      65.890  56.250  99.119  1.00  0.00           C
ATOM   5606  CZ3 TRP A 353      65.880  57.630  98.930  1.00  0.00           C
ATOM   5608  CZ2 TRP A 353      67.250  57.420  96.950  1.00  0.00           C
ATOM   5610  CH2 TRP A 353      66.550  58.210  97.858  1.00  0.00           C
ATOM   5612  C   TRP A 353      67.340  50.770 100.239  1.00  0.00           C
ATOM   5613  O   TRP A 353      68.370  50.510 100.870  1.00  0.00           O
ATOM   5614  N   LYS A 354      66.170  50.230 100.600  1.00  0.00           N
ATOM   5616  CA  LYS A 354      66.010  49.340 101.729  1.00  0.00           C
ATOM   5618  CB  LYS A 354      64.530  48.980 101.999  1.00  0.00           C
ATOM   5621  CG  LYS A 354      64.360  47.930 103.109  1.00  0.00           C
ATOM   5624  CD  LYS A 354      62.940  47.810 103.689  1.00  0.00           C
ATOM   5627  CE  LYS A 354      62.320  49.100 104.249  1.00  0.00           C
ATOM   5630  NZ  LYS A 354      63.230  49.820 105.159  1.00  0.00           N
ATOM   5634  C   LYS A 354      66.860  48.070 101.669  1.00  0.00           C
ATOM   5635  O   LYS A 354      67.410  47.650 102.680  1.00  0.00           O
ATOM   5636  N   ALA A 355      67.000  47.470 100.460  1.00  0.00           N
ATOM   5638  CA  ALA A 355      67.820  46.320 100.169  1.00  0.00           C
ATOM   5640  CB  ALA A 355      67.680  45.980  98.670  1.00  0.00           C
ATOM   5644  C   ALA A 355      69.290  46.520 100.549  1.00  0.00           C
ATOM   5645  O   ALA A 355      69.950  45.600 101.039  1.00  0.00           O
ATOM   5646  N   TRP A 356      69.780  47.760 100.379  1.00  0.00           N
ATOM   5648  CA  TRP A 356      71.100  48.240 100.740  1.00  0.00           C
ATOM   5650  CB  TRP A 356      71.540  49.320  99.719  1.00  0.00           C
ATOM   5653  CG  TRP A 356      72.190  48.720  98.510  1.00  0.00           C
ATOM   5654  CD1 TRP A 356      71.640  48.430  97.289  1.00  0.00           C
ATOM   5656  NE1 TRP A 356      72.600  47.850  96.489  1.00  0.00           N
ATOM   5658  CE2 TRP A 356      73.780  47.780  97.169  1.00  0.00           C
ATOM   5659  CD2 TRP A 356      73.570  48.320  98.460  1.00  0.00           C
ATOM   5660  CE3 TRP A 356      74.610  48.340  99.380  1.00  0.00           C
ATOM   5662  CZ3 TRP A 356      75.860  47.850  98.979  1.00  0.00           C
ATOM   5664  CZ2 TRP A 356      75.020  47.320  96.769  1.00  0.00           C
ATOM   5666  CH2 TRP A 356      76.060  47.350  97.700  1.00  0.00           C
ATOM   5668  C   TRP A 356      71.180  48.790 102.160  1.00  0.00           C
ATOM   5669  O   TRP A 356      72.180  49.370 102.569  1.00  0.00           O
ATOM   5670  N   ASN A 357      70.120  48.620 102.960  1.00  0.00           N
ATOM   5672  CA  ASN A 357      70.050  49.010 104.350  1.00  0.00           C
ATOM   5674  CB  ASN A 357      71.100  48.250 105.229  1.00  0.00           C
ATOM   5677  CG  ASN A 357      70.790  48.280 106.729  1.00  0.00           C
ATOM   5678  OD1 ASN A 357      69.690  48.560 107.199  1.00  0.00           O
ATOM   5679  ND2 ASN A 357      71.820  47.920 107.529  1.00  0.00           N
ATOM   5682  C   ASN A 357      70.060  50.520 104.529  1.00  0.00           C
ATOM   5683  O   ASN A 357      70.360  51.040 105.590  1.00  0.00           O
ATOM   5684  N   ILE A 358      69.670  51.260 103.479  1.00  0.00           N
ATOM   5686  CA  ILE A 358      69.450  52.700 103.479  1.00  0.00           C
ATOM   5688  CB  ILE A 358      69.460  53.280 102.059  1.00  0.00           C
ATOM   5690  CG2 ILE A 358      69.420  54.820 102.109  1.00  0.00           C
ATOM   5694  CG1 ILE A 358      70.590  52.760 101.150  1.00  0.00           C
ATOM   5697  CD  ILE A 358      71.960  53.040 101.719  1.00  0.00           C
ATOM   5701  C   ILE A 358      68.050  52.900 104.010  1.00  0.00           C
ATOM   5702  O   ILE A 358      67.150  52.190 103.559  1.00  0.00           O
ATOM   5703  N   LYS A 359      67.780  53.790 104.968  1.00  0.00           N
ATOM   5705  CA  LYS A 359      66.450  53.800 105.569  1.00  0.00           C
ATOM   5707  CB  LYS A 359      66.310  52.780 106.749  1.00  0.00           C
ATOM   5710  CG  LYS A 359      66.470  51.310 106.299  1.00  0.00           C
ATOM   5713  CD  LYS A 359      66.340  50.240 107.389  1.00  0.00           C
ATOM   5716  CE  LYS A 359      66.620  48.840 106.819  1.00  0.00           C
ATOM   5719  NZ  LYS A 359      66.980  47.870 107.879  1.00  0.00           N
ATOM   5723  C   LYS A 359      66.000  55.200 105.989  1.00  0.00           C
ATOM   5724  O   LYS A 359      66.830  56.030 106.348  1.00  0.00           O
ATOM   5725  N   PRO A 360      64.700  55.510 105.989  1.00  0.00           N
ATOM   5726  CD  PRO A 360      63.730  54.770 105.200  1.00  0.00           C
ATOM   5729  CA  PRO A 360      64.180  56.820 106.369  1.00  0.00           C
ATOM   5731  CB  PRO A 360      62.650  56.710 106.189  1.00  0.00           C
ATOM   5734  CG  PRO A 360      62.440  55.570 105.190  1.00  0.00           C
ATOM   5737  C   PRO A 360      64.430  57.200 107.799  1.00  0.00           C
ATOM   5738  O   PRO A 360      64.310  58.380 108.130  1.00  0.00           O
ATOM   5739  N   GLU A 361      64.660  56.230 108.699  1.00  0.00           N
ATOM   5741  CA  GLU A 361      64.890  56.550 110.079  1.00  0.00           C
ATOM   5743  CB  GLU A 361      64.400  55.400 110.999  1.00  0.00           C
ATOM   5746  CG  GLU A 361      65.250  54.100 111.049  1.00  0.00           C
ATOM   5749  CD  GLU A 361      64.810  52.990 110.109  1.00  0.00           C
ATOM   5750  OE1 GLU A 361      63.580  52.890 109.828  1.00  0.00           O
ATOM   5751  OE2 GLU A 361      65.650  52.120 109.780  1.00  0.00           O
ATOM   5752  C   GLU A 361      66.360  56.770 110.349  1.00  0.00           C
ATOM   5753  O   GLU A 361      66.750  57.180 111.440  1.00  0.00           O
ATOM   5754  N   GLN A 362      67.210  56.510 109.350  1.00  0.00           N
ATOM   5756  CA  GLN A 362      68.620  56.730 109.428  1.00  0.00           C
ATOM   5758  CB  GLN A 362      69.380  55.820 108.449  1.00  0.00           C
ATOM   5761  CG  GLN A 362      69.380  54.340 108.869  1.00  0.00           C
ATOM   5764  CD  GLN A 362      70.020  53.500 107.760  1.00  0.00           C
ATOM   5765  OE1 GLN A 362      70.140  53.950 106.619  1.00  0.00           O
ATOM   5766  NE2 GLN A 362      70.430  52.260 108.109  1.00  0.00           N
ATOM   5769  C   GLN A 362      68.970  58.170 109.160  1.00  0.00           C
ATOM   5770  O   GLN A 362      68.270  58.890 108.438  1.00  0.00           O
ATOM   5771  N   GLN A 363      70.100  58.630 109.710  1.00  0.00           N
ATOM   5773  CA  GLN A 363      70.770  59.820 109.249  1.00  0.00           C
ATOM   5775  CB  GLN A 363      71.850  60.120 110.320  1.00  0.00           C
ATOM   5778  CG  GLN A 363      72.480  61.530 110.279  1.00  0.00           C
ATOM   5781  CD  GLN A 363      71.460  62.630 110.538  1.00  0.00           C
ATOM   5782  OE1 GLN A 363      71.270  63.530 109.719  1.00  0.00           O
ATOM   5783  NE2 GLN A 363      70.770  62.590 111.699  1.00  0.00           N
ATOM   5786  C   GLN A 363      71.430  59.540 107.889  1.00  0.00           C
ATOM   5787  O   GLN A 363      72.390  58.770 107.840  1.00  0.00           O
ATOM   5788  N   VAL A 364      70.940  60.090 106.749  1.00  0.00           N
ATOM   5790  CA  VAL A 364      71.360  59.630 105.428  1.00  0.00           C
ATOM   5792  CB  VAL A 364      70.240  58.970 104.639  1.00  0.00           C
ATOM   5794  CG1 VAL A 364      70.720  58.570 103.230  1.00  0.00           C
ATOM   5798  CG2 VAL A 364      69.770  57.720 105.410  1.00  0.00           C
ATOM   5802  C   VAL A 364      72.020  60.710 104.579  1.00  0.00           C
ATOM   5803  O   VAL A 364      71.430  61.740 104.269  1.00  0.00           O
ATOM   5804  N   SER A 365      73.280  60.480 104.169  1.00  0.00           N
ATOM   5806  CA  SER A 365      74.050  61.440 103.399  1.00  0.00           C
ATOM   5808  CB  SER A 365      75.360  61.850 104.119  1.00  0.00           C
ATOM   5811  OG  SER A 365      76.210  62.700 103.349  1.00  0.00           O
ATOM   5813  C   SER A 365      74.340  60.860 102.049  1.00  0.00           C
ATOM   5814  O   SER A 365      74.860  59.750 101.899  1.00  0.00           O
ATOM   5815  N   PHE A 366      73.990  61.620 100.999  1.00  0.00           N
ATOM   5817  CA  PHE A 366      74.180  61.200  99.639  1.00  0.00           C
ATOM   5819  CB  PHE A 366      72.990  61.620  98.749  1.00  0.00           C
ATOM   5822  CG  PHE A 366      71.720  61.000  99.279  1.00  0.00           C
ATOM   5823  CD1 PHE A 366      71.480  59.640  99.080  1.00  0.00           C
ATOM   5825  CE1 PHE A 366      70.290  59.040  99.520  1.00  0.00           C
ATOM   5827  CZ  PHE A 366      69.330  59.820 100.169  1.00  0.00           C
ATOM   5829  CD2 PHE A 366      70.760  61.770  99.958  1.00  0.00           C
ATOM   5831  CE2 PHE A 366      69.570  61.180 100.410  1.00  0.00           C
ATOM   5833  C   PHE A 366      75.460  61.800  99.108  1.00  0.00           C
ATOM   5834  O   PHE A 366      75.730  62.990  99.279  1.00  0.00           O
ATOM   5835  N   TYR A 367      76.290  61.000  98.410  1.00  0.00           N
ATOM   5837  CA  TYR A 367      77.410  61.570  97.690  1.00  0.00           C
ATOM   5839  CB  TYR A 367      78.750  61.460  98.479  1.00  0.00           C
ATOM   5842  CG  TYR A 367      79.370  60.090  98.428  1.00  0.00           C
ATOM   5843  CD1 TYR A 367      78.940  59.100  99.319  1.00  0.00           C
ATOM   5845  CE1 TYR A 367      79.490  57.810  99.259  1.00  0.00           C
ATOM   5847  CZ  TYR A 367      80.450  57.510  98.288  1.00  0.00           C
ATOM   5848  OH  TYR A 367      81.000  56.220  98.230  1.00  0.00           O
ATOM   5850  CD2 TYR A 367      80.360  59.780  97.479  1.00  0.00           C
ATOM   5852  CE2 TYR A 367      80.880  58.490  97.400  1.00  0.00           C
ATOM   5854  C   TYR A 367      77.510  60.930  96.319  1.00  0.00           C
ATOM   5855  O   TYR A 367      76.870  59.940  95.989  1.00  0.00           O
ATOM   5856  N   CYS A 368      78.330  61.560  95.469  1.00  0.00           N
ATOM   5858  CA  CYS A 368      78.730  61.070  94.179  1.00  0.00           C
ATOM   5860  CB  CYS A 368      77.630  61.270  93.109  1.00  0.00           C
ATOM   5863  SG  CYS A 368      77.310  63.000  92.630  1.00  0.00           S
ATOM   5865  C   CYS A 368      79.970  61.900  93.920  1.00  0.00           C
ATOM   5866  O   CYS A 368      80.320  62.700  94.780  1.00  0.00           O
ATOM   5867  N   GLY A 369      80.660  61.750  92.770  1.00  0.00           N
ATOM   5869  CA  GLY A 369      81.840  62.520  92.369  1.00  0.00           C
ATOM   5872  C   GLY A 369      81.980  63.960  92.820  1.00  0.00           C
ATOM   5873  O   GLY A 369      82.920  64.260  93.549  1.00  0.00           O
ATOM   5874  N   THR A 370      81.070  64.850  92.358  1.00  0.00           N
ATOM   5876  CA  THR A 370      81.070  66.280  92.689  1.00  0.00           C
ATOM   5878  CB  THR A 370      81.230  67.180  91.469  1.00  0.00           C
ATOM   5880  OG1 THR A 370      80.190  66.990  90.518  1.00  0.00           O
ATOM   5882  CG2 THR A 370      82.540  66.820  90.770  1.00  0.00           C
ATOM   5886  C   THR A 370      79.800  66.730  93.389  1.00  0.00           C
ATOM   5887  O   THR A 370      79.470  67.910  93.489  1.00  0.00           O
ATOM   5888  N   GLY A 371      78.980  65.770  93.848  1.00  0.00           N
ATOM   5890  CA  GLY A 371      77.730  66.050  94.529  1.00  0.00           C
ATOM   5893  C   GLY A 371      76.530  66.420  93.670  1.00  0.00           C
ATOM   5894  O   GLY A 371      75.510  66.830  94.200  1.00  0.00           O
ATOM   5895  N   TRP A 372      76.590  66.270  92.318  1.00  0.00           N
ATOM   5897  CA  TRP A 372      75.470  66.580  91.420  1.00  0.00           C
ATOM   5899  CB  TRP A 372      75.940  66.910  89.968  1.00  0.00           C
ATOM   5902  CG  TRP A 372      76.560  68.260  89.780  1.00  0.00           C
ATOM   5903  CD1 TRP A 372      77.350  68.980  90.630  1.00  0.00           C
ATOM   5905  NE1 TRP A 372      77.660  70.180  90.049  1.00  0.00           N
ATOM   5907  CE2 TRP A 372      77.090  70.270  88.819  1.00  0.00           C
ATOM   5908  CD2 TRP A 372      76.400  69.060  88.589  1.00  0.00           C
ATOM   5909  CE3 TRP A 372      75.770  68.860  87.369  1.00  0.00           C
ATOM   5911  CZ3 TRP A 372      75.780  69.880  86.409  1.00  0.00           C
ATOM   5913  CZ2 TRP A 372      77.130  71.280  87.869  1.00  0.00           C
ATOM   5915  CH2 TRP A 372      76.450  71.080  86.669  1.00  0.00           C
ATOM   5917  C   TRP A 372      74.370  65.530  91.319  1.00  0.00           C
ATOM   5918  O   TRP A 372      73.180  65.820  91.409  1.00  0.00           O
ATOM   5919  N   ARG A 373      74.670  64.230  91.170  1.00  0.00           N
ATOM   5921  CA  ARG A 373      73.630  63.210  91.208  1.00  0.00           C
ATOM   5923  CB  ARG A 373      73.910  62.010  90.259  1.00  0.00           C
ATOM   5926  CG  ARG A 373      75.300  61.350  90.320  1.00  0.00           C
ATOM   5929  CD  ARG A 373      75.540  60.310  89.210  1.00  0.00           C
ATOM   5932  NE  ARG A 373      76.800  59.540  89.490  1.00  0.00           N
ATOM   5934  CZ  ARG A 373      78.010  60.090  89.510  1.00  0.00           C
ATOM   5935  NH1 ARG A 373      78.180  61.300  89.070  1.00  0.00           N
ATOM   5938  NH2 ARG A 373      79.030  59.440  90.009  1.00  0.00           N
ATOM   5941  C   ARG A 373      73.260  62.790  92.639  1.00  0.00           C
ATOM   5942  O   ARG A 373      72.250  62.140  92.899  1.00  0.00           O
ATOM   5943  N   ALA A 374      74.080  63.260  93.608  1.00  0.00           N
ATOM   5945  CA  ALA A 374      73.790  63.270  95.019  1.00  0.00           C
ATOM   5947  CB  ALA A 374      75.090  63.530  95.788  1.00  0.00           C
ATOM   5951  C   ALA A 374      72.810  64.360  95.439  1.00  0.00           C
ATOM   5952  O   ALA A 374      72.170  64.290  96.489  1.00  0.00           O
ATOM   5953  N   SER A 375      72.650  65.420  94.609  1.00  0.00           N
ATOM   5955  CA  SER A 375      71.690  66.470  94.900  1.00  0.00           C
ATOM   5957  CB  SER A 375      72.140  67.840  94.359  1.00  0.00           C
ATOM   5960  OG  SER A 375      72.250  67.850  92.939  1.00  0.00           O
ATOM   5962  C   SER A 375      70.310  66.110  94.389  1.00  0.00           C
ATOM   5963  O   SER A 375      69.320  66.440  95.040  1.00  0.00           O
ATOM   5964  N   GLU A 376      70.180  65.370  93.260  1.00  0.00           N
ATOM   5966  CA  GLU A 376      68.910  64.800  92.799  1.00  0.00           C
ATOM   5968  CB  GLU A 376      69.160  63.900  91.570  1.00  0.00           C
ATOM   5971  CG  GLU A 376      69.020  64.670  90.259  1.00  0.00           C
ATOM   5974  CD  GLU A 376      68.830  63.720  89.090  1.00  0.00           C
ATOM   5975  OE1 GLU A 376      67.780  63.020  89.099  1.00  0.00           O
ATOM   5976  OE2 GLU A 376      69.680  63.720  88.178  1.00  0.00           O
ATOM   5977  C   GLU A 376      68.160  63.930  93.780  1.00  0.00           C
ATOM   5978  O   GLU A 376      67.050  64.210  94.210  1.00  0.00           O
ATOM   5979  N   THR A 377      68.840  62.880  94.210  1.00  0.00           N
ATOM   5981  CA  THR A 377      68.430  61.940  95.238  1.00  0.00           C
ATOM   5983  CB  THR A 377      69.540  60.920  95.399  1.00  0.00           C
ATOM   5985  OG1 THR A 377      69.300  59.960  96.409  1.00  0.00           O
ATOM   5987  CG2 THR A 377      70.850  61.640  95.749  1.00  0.00           C
ATOM   5991  C   THR A 377      68.090  62.610  96.559  1.00  0.00           C
ATOM   5992  O   THR A 377      67.070  62.320  97.169  1.00  0.00           O
ATOM   5993  N   PHE A 378      68.890  63.610  96.999  1.00  0.00           N
ATOM   5995  CA  PHE A 378      68.600  64.420  98.149  1.00  0.00           C
ATOM   5997  CB  PHE A 378      69.840  65.320  98.419  1.00  0.00           C
ATOM   6000  CG  PHE A 378      69.560  66.400  99.409  1.00  0.00           C
ATOM   6001  CD1 PHE A 378      69.790  66.240 100.788  1.00  0.00           C
ATOM   6003  CE1 PHE A 378      69.410  67.240 101.689  1.00  0.00           C
ATOM   6005  CZ  PHE A 378      68.780  68.400 101.218  1.00  0.00           C
ATOM   6007  CD2 PHE A 378      68.990  67.590  98.959  1.00  0.00           C
ATOM   6009  CE2 PHE A 378      68.560  68.570  99.859  1.00  0.00           C
ATOM   6011  C   PHE A 378      67.270  65.190  98.019  1.00  0.00           C
ATOM   6012  O   PHE A 378      66.470  65.220  98.950  1.00  0.00           O
ATOM   6013  N   MET A 379      67.010  65.780  96.840  1.00  0.00           N
ATOM   6015  CA  MET A 379      65.730  66.370  96.499  1.00  0.00           C
ATOM   6017  CB  MET A 379      65.780  67.010  95.079  1.00  0.00           C
ATOM   6020  CG  MET A 379      66.020  68.520  95.069  1.00  0.00           C
ATOM   6023  SD  MET A 379      67.570  69.090  95.779  1.00  0.00           S
ATOM   6024  CE  MET A 379      66.800  70.310  96.869  1.00  0.00           C
ATOM   6028  C   MET A 379      64.560  65.410  96.549  1.00  0.00           C
ATOM   6029  O   MET A 379      63.540  65.660  97.188  1.00  0.00           O
ATOM   6030  N   TYR A 380      64.720  64.230  95.919  1.00  0.00           N
ATOM   6032  CA  TYR A 380      63.740  63.180  95.938  1.00  0.00           C
ATOM   6034  CB  TYR A 380      64.180  62.000  95.030  1.00  0.00           C
ATOM   6037  CG  TYR A 380      64.460  62.420  93.600  1.00  0.00           C
ATOM   6038  CD1 TYR A 380      63.630  63.330  92.910  1.00  0.00           C
ATOM   6040  CE1 TYR A 380      63.890  63.660  91.570  1.00  0.00           C
ATOM   6042  CZ  TYR A 380      64.980  63.110  90.900  1.00  0.00           C
ATOM   6043  OH  TYR A 380      65.240  63.430  89.559  1.00  0.00           O
ATOM   6045  CD2 TYR A 380      65.540  61.850  92.899  1.00  0.00           C
ATOM   6047  CE2 TYR A 380      65.810  62.200  91.570  1.00  0.00           C
ATOM   6049  C   TYR A 380      63.470  62.680  97.359  1.00  0.00           C
ATOM   6050  O   TYR A 380      62.320  62.650  97.770  1.00  0.00           O
ATOM   6051  N   ALA A 381      64.520  62.390  98.149  1.00  0.00           N
ATOM   6053  CA  ALA A 381      64.490  61.980  99.549  1.00  0.00           C
ATOM   6055  CB  ALA A 381      65.910  61.650 100.029  1.00  0.00           C
ATOM   6059  C   ALA A 381      63.840  63.000 100.489  1.00  0.00           C
ATOM   6060  O   ALA A 381      63.080  62.680 101.409  1.00  0.00           O
ATOM   6061  N   ARG A 382      64.100  64.290 100.239  1.00  0.00           N
ATOM   6063  CA  ARG A 382      63.390  65.380 100.880  1.00  0.00           C
ATOM   6065  CB  ARG A 382      64.000  66.730 100.428  1.00  0.00           C
ATOM   6068  CG  ARG A 382      63.500  67.940 101.249  1.00  0.00           C
ATOM   6071  CD  ARG A 382      64.140  69.300 100.919  1.00  0.00           C
ATOM   6074  NE  ARG A 382      64.030  69.490  99.439  1.00  0.00           N
ATOM   6076  CZ  ARG A 382      63.370  70.460  98.810  1.00  0.00           C
ATOM   6077  NH1 ARG A 382      62.620  71.380  99.369  1.00  0.00           N
ATOM   6080  NH2 ARG A 382      63.410  70.460  97.499  1.00  0.00           N
ATOM   6083  C   ARG A 382      61.870  65.360 100.609  1.00  0.00           C
ATOM   6084  O   ARG A 382      61.090  65.590 101.529  1.00  0.00           O
ATOM   6085  N   ALA A 383      61.450  65.100  99.350  1.00  0.00           N
ATOM   6087  CA  ALA A 383      60.080  64.910  98.909  1.00  0.00           C
ATOM   6089  CB  ALA A 383      60.030  64.900  97.359  1.00  0.00           C
ATOM   6093  C   ALA A 383      59.360  63.680  99.469  1.00  0.00           C
ATOM   6094  O   ALA A 383      58.270  63.750 100.060  1.00  0.00           O
ATOM   6095  N   MET A 384      59.980  62.500  99.399  1.00  0.00           N
ATOM   6097  CA  MET A 384      59.600  61.320 100.169  1.00  0.00           C
ATOM   6099  CB  MET A 384      60.080  59.950  99.579  1.00  0.00           C
ATOM   6102  CG  MET A 384      61.400  60.090  98.779  1.00  0.00           C
ATOM   6105  SD  MET A 384      62.660  58.780  98.769  1.00  0.00           S
ATOM   6106  CE  MET A 384      61.700  57.300  99.049  1.00  0.00           C
ATOM   6110  C   MET A 384      60.030  61.460 101.619  1.00  0.00           C
ATOM   6111  O   MET A 384      60.900  60.720 102.038  1.00  0.00           O
ATOM   6112  N   GLY A 385      59.420  62.380 102.389  1.00  0.00           N
ATOM   6114  CA  GLY A 385      59.990  63.070 103.549  1.00  0.00           C
ATOM   6117  C   GLY A 385      60.880  62.360 104.538  1.00  0.00           C
ATOM   6118  O   GLY A 385      60.480  61.960 105.630  1.00  0.00           O
ATOM   6119  N   TRP A 386      62.180  62.280 104.219  1.00  0.00           N
ATOM   6121  CA  TRP A 386      63.200  61.830 105.149  1.00  0.00           C
ATOM   6123  CB  TRP A 386      64.370  61.110 104.419  1.00  0.00           C
ATOM   6126  CG  TRP A 386      64.030  59.790 103.779  1.00  0.00           C
ATOM   6127  CD1 TRP A 386      62.780  59.280 103.539  1.00  0.00           C
ATOM   6129  NE1 TRP A 386      62.880  58.100 102.858  1.00  0.00           N
ATOM   6131  CE2 TRP A 386      64.180  57.750 102.760  1.00  0.00           C
ATOM   6132  CD2 TRP A 386      64.960  58.800 103.329  1.00  0.00           C
ATOM   6133  CE3 TRP A 386      66.340  58.680 103.370  1.00  0.00           C
ATOM   6135  CZ3 TRP A 386      66.920  57.510 102.879  1.00  0.00           C
ATOM   6137  CZ2 TRP A 386      64.750  56.590 102.299  1.00  0.00           C
ATOM   6139  CH2 TRP A 386      66.140  56.480 102.369  1.00  0.00           C
ATOM   6141  C   TRP A 386      63.690  63.030 105.938  1.00  0.00           C
ATOM   6142  O   TRP A 386      63.910  64.100 105.389  1.00  0.00           O
ATOM   6143  N   LYS A 387      63.780  62.910 107.280  1.00  0.00           N
ATOM   6145  CA  LYS A 387      63.930  64.100 108.109  1.00  0.00           C
ATOM   6147  CB  LYS A 387      63.260  63.890 109.480  1.00  0.00           C
ATOM   6150  CG  LYS A 387      61.730  63.690 109.439  1.00  0.00           C
ATOM   6153  CD  LYS A 387      60.900  64.970 109.210  1.00  0.00           C
ATOM   6156  CE  LYS A 387      60.820  65.480 107.760  1.00  0.00           C
ATOM   6159  NZ  LYS A 387      59.870  66.620 107.709  1.00  0.00           N
ATOM   6163  C   LYS A 387      65.380  64.500 108.288  1.00  0.00           C
ATOM   6164  O   LYS A 387      65.690  65.610 108.708  1.00  0.00           O
ATOM   6165  N   ASN A 388      66.260  63.560 107.939  1.00  0.00           N
ATOM   6167  CA  ASN A 388      67.660  63.570 108.209  1.00  0.00           C
ATOM   6169  CB  ASN A 388      68.030  62.760 109.490  1.00  0.00           C
ATOM   6172  CG  ASN A 388      67.200  61.500 109.818  1.00  0.00           C
ATOM   6173  OD1 ASN A 388      66.190  61.110 109.229  1.00  0.00           O
ATOM   6174  ND2 ASN A 388      67.660  60.800 110.889  1.00  0.00           N
ATOM   6177  C   ASN A 388      68.370  63.110 106.950  1.00  0.00           C
ATOM   6178  O   ASN A 388      68.940  62.020 106.880  1.00  0.00           O
ATOM   6179  N   VAL A 389      68.300  63.970 105.910  1.00  0.00           N
ATOM   6181  CA  VAL A 389      69.030  63.830 104.669  1.00  0.00           C
ATOM   6183  CB  VAL A 389      68.180  63.600 103.428  1.00  0.00           C
ATOM   6185  CG1 VAL A 389      67.520  62.220 103.578  1.00  0.00           C
ATOM   6189  CG2 VAL A 389      67.120  64.710 103.230  1.00  0.00           C
ATOM   6193  C   VAL A 389      69.980  64.990 104.469  1.00  0.00           C
ATOM   6194  O   VAL A 389      69.720  66.120 104.889  1.00  0.00           O
ATOM   6195  N   SER A 390      71.140  64.720 103.839  1.00  0.00           N
ATOM   6197  CA  SER A 390      72.170  65.710 103.568  1.00  0.00           C
ATOM   6199  CB  SER A 390      73.150  65.950 104.760  1.00  0.00           C
ATOM   6202  OG  SER A 390      73.860  64.760 105.109  1.00  0.00           O
ATOM   6204  C   SER A 390      72.960  65.310 102.339  1.00  0.00           C
ATOM   6205  O   SER A 390      72.760  64.250 101.749  1.00  0.00           O
ATOM   6206  N   VAL A 391      73.870  66.190 101.889  1.00  0.00           N
ATOM   6208  CA  VAL A 391      74.820  65.870 100.829  1.00  0.00           C
ATOM   6210  CB  VAL A 391      74.680  66.790  99.609  1.00  0.00           C
ATOM   6212  CG1 VAL A 391      75.730  66.460  98.530  1.00  0.00           C
ATOM   6216  CG2 VAL A 391      73.260  66.600  99.029  1.00  0.00           C
ATOM   6220  C   VAL A 391      76.230  65.950 101.399  1.00  0.00           C
ATOM   6221  O   VAL A 391      76.610  66.940 102.020  1.00  0.00           O
ATOM   6222  N   TYR A 392      77.050  64.910 101.170  1.00  0.00           N
ATOM   6224  CA  TYR A 392      78.490  64.960 101.348  1.00  0.00           C
ATOM   6226  CB  TYR A 392      79.090  63.620 101.889  1.00  0.00           C
ATOM   6229  CG  TYR A 392      80.590  63.490 101.699  1.00  0.00           C
ATOM   6230  CD1 TYR A 392      81.460  64.510 102.120  1.00  0.00           C
ATOM   6232  CE1 TYR A 392      82.840  64.410 101.889  1.00  0.00           C
ATOM   6234  CZ  TYR A 392      83.360  63.270 101.259  1.00  0.00           C
ATOM   6235  OH  TYR A 392      84.740  63.130 101.020  1.00  0.00           O
ATOM   6237  CD2 TYR A 392      81.130  62.350 101.068  1.00  0.00           C
ATOM   6239  CE2 TYR A 392      82.510  62.250 100.840  1.00  0.00           C
ATOM   6241  C   TYR A 392      79.140  65.450 100.069  1.00  0.00           C
ATOM   6242  O   TYR A 392      79.250  64.760  99.059  1.00  0.00           O
ATOM   6243  N   ASP A 393      79.540  66.730 100.109  1.00  0.00           N
ATOM   6245  CA  ASP A 393      79.820  67.560  98.968  1.00  0.00           C
ATOM   6247  CB  ASP A 393      79.810  68.980  99.559  1.00  0.00           C
ATOM   6250  CG  ASP A 393      79.760  70.090  98.530  1.00  0.00           C
ATOM   6251  OD1 ASP A 393      79.320  69.840  97.389  1.00  0.00           O
ATOM   6252  OD2 ASP A 393      80.030  71.250  98.930  1.00  0.00           O
ATOM   6253  C   ASP A 393      81.150  67.250  98.288  1.00  0.00           C
ATOM   6254  O   ASP A 393      81.320  67.380  97.079  1.00  0.00           O
ATOM   6255  N   GLY A 394      82.120  66.770  99.080  1.00  0.00           N
ATOM   6257  CA  GLY A 394      83.460  66.430  98.619  1.00  0.00           C
ATOM   6260  C   GLY A 394      83.470  65.180  97.799  1.00  0.00           C
ATOM   6261  O   GLY A 394      84.330  64.990  96.939  1.00  0.00           O
ATOM   6262  N   GLY A 395      82.490  64.290  98.038  1.00  0.00           N
ATOM   6264  CA  GLY A 395      82.310  63.030  97.350  1.00  0.00           C
ATOM   6267  C   GLY A 395      83.540  62.170  97.169  1.00  0.00           C
ATOM   6268  O   GLY A 395      84.480  62.190  97.969  1.00  0.00           O
ATOM   6269  N   TRP A 396      83.540  61.370  96.078  1.00  0.00           N
ATOM   6271  CA  TRP A 396      84.680  60.560  95.700  1.00  0.00           C
ATOM   6273  CB  TRP A 396      84.330  59.580  94.538  1.00  0.00           C
ATOM   6276  CG  TRP A 396      85.490  58.780  94.009  1.00  0.00           C
ATOM   6277  CD1 TRP A 396      86.140  58.950  92.820  1.00  0.00           C
ATOM   6279  NE1 TRP A 396      87.240  58.120  92.779  1.00  0.00           N
ATOM   6281  CE2 TRP A 396      87.330  57.420  93.930  1.00  0.00           C
ATOM   6282  CD2 TRP A 396      86.240  57.800  94.749  1.00  0.00           C
ATOM   6283  CE3 TRP A 396      86.110  57.220  96.010  1.00  0.00           C
ATOM   6285  CZ3 TRP A 396      87.070  56.300  96.430  1.00  0.00           C
ATOM   6287  CZ2 TRP A 396      88.270  56.500  94.340  1.00  0.00           C
ATOM   6289  CH2 TRP A 396      88.120  55.930  95.600  1.00  0.00           C
ATOM   6291  C   TRP A 396      85.910  61.410  95.378  1.00  0.00           C
ATOM   6292  O   TRP A 396      87.050  60.990  95.600  1.00  0.00           O
ATOM   6293  N   TYR A 397      85.710  62.630  94.839  1.00  0.00           N
ATOM   6295  CA  TYR A 397      86.780  63.560  94.549  1.00  0.00           C
ATOM   6297  CB  TYR A 397      86.150  64.810  93.880  1.00  0.00           C
ATOM   6300  CG  TYR A 397      87.200  65.800  93.489  1.00  0.00           C
ATOM   6301  CD1 TYR A 397      87.820  65.690  92.239  1.00  0.00           C
ATOM   6303  CE1 TYR A 397      88.820  66.580  91.870  1.00  0.00           C
ATOM   6305  CZ  TYR A 397      89.280  67.540  92.779  1.00  0.00           C
ATOM   6306  OH  TYR A 397      90.200  68.520  92.358  1.00  0.00           O
ATOM   6308  CD2 TYR A 397      87.630  66.810  94.380  1.00  0.00           C
ATOM   6310  CE2 TYR A 397      88.700  67.640  94.039  1.00  0.00           C
ATOM   6312  C   TYR A 397      87.640  63.950  95.770  1.00  0.00           C
ATOM   6313  O   TYR A 397      88.860  63.820  95.740  1.00  0.00           O
ATOM   6314  N   GLU A 398      87.010  64.390  96.880  1.00  0.00           N
ATOM   6316  CA  GLU A 398      87.700  64.680  98.130  1.00  0.00           C
ATOM   6318  CB  GLU A 398      86.790  65.510  99.070  1.00  0.00           C
ATOM   6321  CG  GLU A 398      87.440  65.970 100.410  1.00  0.00           C
ATOM   6324  CD  GLU A 398      86.610  67.020 101.170  1.00  0.00           C
ATOM   6325  OE1 GLU A 398      85.390  66.820 101.369  1.00  0.00           O
ATOM   6326  OE2 GLU A 398      87.200  68.060 101.580  1.00  0.00           O
ATOM   6327  C   GLU A 398      88.240  63.420  98.779  1.00  0.00           C
ATOM   6328  O   GLU A 398      89.380  63.390  99.249  1.00  0.00           O
ATOM   6329  N   TRP A 399      87.460  62.310  98.769  1.00  0.00           N
ATOM   6331  CA  TRP A 399      87.780  61.040  99.428  1.00  0.00           C
ATOM   6333  CB  TRP A 399      86.630  60.000  99.409  1.00  0.00           C
ATOM   6336  CG  TRP A 399      86.790  58.880 100.410  1.00  0.00           C
ATOM   6337  CD1 TRP A 399      87.320  57.630 100.209  1.00  0.00           C
ATOM   6339  NE1 TRP A 399      87.200  56.880 101.359  1.00  0.00           N
ATOM   6341  CE2 TRP A 399      86.640  57.640 102.339  1.00  0.00           C
ATOM   6342  CD2 TRP A 399      86.360  58.910 101.788  1.00  0.00           C
ATOM   6343  CE3 TRP A 399      85.750  59.880 102.589  1.00  0.00           C
ATOM   6345  CZ3 TRP A 399      85.380  59.540 103.899  1.00  0.00           C
ATOM   6347  CZ2 TRP A 399      86.330  57.320 103.660  1.00  0.00           C
ATOM   6349  CH2 TRP A 399      85.650  58.280 104.419  1.00  0.00           C
ATOM   6351  C   TRP A 399      89.060  60.410  98.940  1.00  0.00           C
ATOM   6352  O   TRP A 399      89.850  59.880  99.710  1.00  0.00           O
ATOM   6353  N   SER A 400      89.300  60.470  97.619  1.00  0.00           N
ATOM   6355  CA  SER A 400      90.410  59.780  97.029  1.00  0.00           C
ATOM   6357  CB  SER A 400      90.020  59.270  95.619  1.00  0.00           C
ATOM   6360  OG  SER A 400      89.900  60.310  94.639  1.00  0.00           O
ATOM   6362  C   SER A 400      91.640  60.670  96.939  1.00  0.00           C
ATOM   6363  O   SER A 400      92.720  60.250  96.538  1.00  0.00           O
ATOM   6364  N   SER A 401      91.510  61.950  97.359  1.00  0.00           N
ATOM   6366  CA  SER A 401      92.570  62.940  97.359  1.00  0.00           C
ATOM   6368  CB  SER A 401      92.060  64.430  97.309  1.00  0.00           C
ATOM   6371  OG  SER A 401      91.660  64.990  98.568  1.00  0.00           O
ATOM   6373  C   SER A 401      93.510  62.750  98.530  1.00  0.00           C
ATOM   6374  O   SER A 401      94.670  63.150  98.479  1.00  0.00           O
ATOM   6375  N   ASP A 402      93.030  62.040  99.579  1.00  0.00           N
ATOM   6377  CA  ASP A 402      93.850  61.520 100.639  1.00  0.00           C
ATOM   6379  CB  ASP A 402      93.250  61.930 102.009  1.00  0.00           C
ATOM   6382  CG  ASP A 402      94.230  61.760 103.149  1.00  0.00           C
ATOM   6383  OD1 ASP A 402      95.200  60.970 103.038  1.00  0.00           O
ATOM   6384  OD2 ASP A 402      94.000  62.410 104.199  1.00  0.00           O
ATOM   6385  C   ASP A 402      93.960  60.000 100.499  1.00  0.00           C
ATOM   6386  O   ASP A 402      92.990  59.260 100.719  1.00  0.00           O
ATOM   6387  N   PRO A 403      95.120  59.450 100.180  1.00  0.00           N
ATOM   6388  CD  PRO A 403      96.190  60.180  99.490  1.00  0.00           C
ATOM   6391  CA  PRO A 403      95.270  58.010 100.040  1.00  0.00           C
ATOM   6393  CB  PRO A 403      96.650  57.870  99.409  1.00  0.00           C
ATOM   6396  CG  PRO A 403      96.830  59.140  98.589  1.00  0.00           C
ATOM   6399  C   PRO A 403      95.230  57.250 101.359  1.00  0.00           C
ATOM   6400  O   PRO A 403      95.330  56.020 101.329  1.00  0.00           O
ATOM   6401  N   LYS A 404      95.050  57.930 102.519  1.00  0.00           N
ATOM   6403  CA  LYS A 404      94.880  57.260 103.790  1.00  0.00           C
ATOM   6405  CB  LYS A 404      95.050  58.260 104.979  1.00  0.00           C
ATOM   6408  CG  LYS A 404      93.770  58.960 105.489  1.00  0.00           C
ATOM   6411  CD  LYS A 404      93.940  59.660 106.840  1.00  0.00           C
ATOM   6414  CE  LYS A 404      92.670  60.450 107.139  1.00  0.00           C
ATOM   6417  NZ  LYS A 404      92.620  60.830 108.549  1.00  0.00           N
ATOM   6421  C   LYS A 404      93.480  56.690 103.880  1.00  0.00           C
ATOM   6422  O   LYS A 404      93.190  55.820 104.688  1.00  0.00           O
ATOM   6423  N   ASN A 405      92.530  57.240 103.100  1.00  0.00           N
ATOM   6425  CA  ASN A 405      91.140  56.950 103.288  1.00  0.00           C
ATOM   6427  CB  ASN A 405      90.260  58.080 102.690  1.00  0.00           C
ATOM   6430  CG  ASN A 405      90.170  59.280 103.619  1.00  0.00           C
ATOM   6431  OD1 ASN A 405      90.350  60.450 103.279  1.00  0.00           O
ATOM   6432  ND2 ASN A 405      89.850  59.010 104.920  1.00  0.00           N
ATOM   6435  C   ASN A 405      90.800  55.570 102.760  1.00  0.00           C
ATOM   6436  O   ASN A 405      91.230  55.230 101.650  1.00  0.00           O
ATOM   6437  N   PRO A 406      90.110  54.710 103.520  1.00  0.00           N
ATOM   6438  CD  PRO A 406      89.390  55.080 104.749  1.00  0.00           C
ATOM   6441  CA  PRO A 406      89.810  53.350 103.109  1.00  0.00           C
ATOM   6443  CB  PRO A 406      89.120  52.750 104.350  1.00  0.00           C
ATOM   6446  CG  PRO A 406      88.390  53.950 104.968  1.00  0.00           C
ATOM   6449  C   PRO A 406      88.940  53.310 101.869  1.00  0.00           C
ATOM   6450  O   PRO A 406      87.930  54.000 101.809  1.00  0.00           O
ATOM   6451  N   VAL A 407      89.330  52.530 100.849  1.00  0.00           N
ATOM   6453  CA  VAL A 407      88.640  52.470  99.590  1.00  0.00           C
ATOM   6455  CB  VAL A 407      89.480  52.970  98.410  1.00  0.00           C
ATOM   6457  CG1 VAL A 407      89.660  54.490  98.589  1.00  0.00           C
ATOM   6461  CG2 VAL A 407      90.840  52.250  98.318  1.00  0.00           C
ATOM   6465  C   VAL A 407      88.230  51.040  99.359  1.00  0.00           C
ATOM   6466  O   VAL A 407      89.000  50.130  99.649  1.00  0.00           O
ATOM   6467  N   ALA A 408      87.010  50.810  98.829  1.00  0.00           N
ATOM   6469  CA  ALA A 408      86.490  49.480  98.609  1.00  0.00           C
ATOM   6471  CB  ALA A 408      85.120  49.260  99.279  1.00  0.00           C
ATOM   6475  C   ALA A 408      86.340  49.220  97.120  1.00  0.00           C
ATOM   6476  O   ALA A 408      85.790  50.020  96.359  1.00  0.00           O
ATOM   6477  N   THR A 409      86.860  48.070  96.669  1.00  0.00           N
ATOM   6479  CA  THR A 409      86.830  47.680  95.270  1.00  0.00           C
ATOM   6481  CB  THR A 409      88.120  47.910  94.499  1.00  0.00           C
ATOM   6483  OG1 THR A 409      89.160  46.980  94.788  1.00  0.00           O
ATOM   6485  CG2 THR A 409      88.680  49.300  94.788  1.00  0.00           C
ATOM   6489  C   THR A 409      86.440  46.240  95.119  1.00  0.00           C
ATOM   6490  O   THR A 409      86.450  45.440  96.059  1.00  0.00           O
ATOM   6491  N   GLY A 410      86.040  45.900  93.880  1.00  0.00           N
ATOM   6493  CA  GLY A 410      85.510  44.590  93.530  1.00  0.00           C
ATOM   6496  C   GLY A 410      84.030  44.560  93.759  1.00  0.00           C
ATOM   6497  O   GLY A 410      83.440  45.400  94.419  1.00  0.00           O
ATOM   6498  N   GLU A 411      83.350  43.570  93.158  1.00  0.00           N
ATOM   6500  CA  GLU A 411      81.930  43.410  93.309  1.00  0.00           C
ATOM   6502  CB  GLU A 411      81.380  42.390  92.309  1.00  0.00           C
ATOM   6505  CG  GLU A 411      81.760  42.740  90.870  1.00  0.00           C
ATOM   6508  CD  GLU A 411      80.900  41.960  89.910  1.00  0.00           C
ATOM   6509  OE1 GLU A 411      80.360  40.880  90.279  1.00  0.00           O
ATOM   6510  OE2 GLU A 411      80.650  42.520  88.810  1.00  0.00           O
ATOM   6511  C   GLU A 411      81.520  42.980  94.699  1.00  0.00           C
ATOM   6512  O   GLU A 411      82.190  42.180  95.340  1.00  0.00           O
ATOM   6513  N   ARG A 412      80.390  43.520  95.200  1.00  0.00           N
ATOM   6515  CA  ARG A 412      79.900  43.160  96.510  1.00  0.00           C
ATOM   6517  CB  ARG A 412      80.710  43.870  97.619  1.00  0.00           C
ATOM   6520  CG  ARG A 412      80.820  45.400  97.439  1.00  0.00           C
ATOM   6523  CD  ARG A 412      82.020  46.010  98.178  1.00  0.00           C
ATOM   6526  NE  ARG A 412      81.980  47.480  97.910  1.00  0.00           N
ATOM   6528  CZ  ARG A 412      82.620  48.120  96.939  1.00  0.00           C
ATOM   6529  NH1 ARG A 412      83.430  47.540  96.078  1.00  0.00           N
ATOM   6532  NH2 ARG A 412      82.420  49.410  96.759  1.00  0.00           N
ATOM   6535  C   ARG A 412      78.420  43.440  96.660  1.00  0.00           C
ATOM   6536  O   ARG A 412      77.850  44.310  96.010  1.00  0.00           O
ATOM   6537  N   GLY A 413      77.740  42.680  97.519  1.00  0.00           N
ATOM   6539  CA  GLY A 413      76.310  42.830  97.770  1.00  0.00           C
ATOM   6542  C   GLY A 413      76.060  43.760  98.930  1.00  0.00           C
ATOM   6543  O   GLY A 413      77.020  44.250  99.499  1.00  0.00           O
ATOM   6544  N   PRO A 414      74.840  43.950  99.389  1.00  0.00           N
ATOM   6545  CD  PRO A 414      73.690  43.910  98.479  1.00  0.00           C
ATOM   6548  CA  PRO A 414      74.600  44.860 100.509  1.00  0.00           C
ATOM   6550  CB  PRO A 414      73.080  44.880 100.590  1.00  0.00           C
ATOM   6553  CG  PRO A 414      72.660  44.850  99.119  1.00  0.00           C
ATOM   6556  C   PRO A 414      75.220  44.440 101.829  1.00  0.00           C
ATOM   6557  O   PRO A 414      75.520  45.300 102.649  1.00  0.00           O
ATOM   6558  N   ASP A 415      75.420  43.130 102.049  1.00  0.00           N
ATOM   6560  CA  ASP A 415      76.000  42.600 103.249  1.00  0.00           C
ATOM   6562  CB  ASP A 415      75.970  41.050 103.189  1.00  0.00           C
ATOM   6565  CG  ASP A 415      74.590  40.510 103.479  1.00  0.00           C
ATOM   6566  OD1 ASP A 415      73.670  41.310 103.749  1.00  0.00           O
ATOM   6567  OD2 ASP A 415      74.450  39.260 103.449  1.00  0.00           O
ATOM   6568  C   ASP A 415      77.420  43.060 103.578  1.00  0.00           C
ATOM   6569  O   ASP A 415      77.800  43.160 104.749  1.00  0.00           O
ATOM   6570  N   SER A 416      78.240  43.370 102.549  1.00  0.00           N
ATOM   6572  CA  SER A 416      79.560  43.940 102.749  1.00  0.00           C
ATOM   6574  CB  SER A 416      80.250  44.210 101.389  1.00  0.00           C
ATOM   6577  OG  SER A 416      79.410  45.020 100.559  1.00  0.00           O
ATOM   6579  C   SER A 416      79.490  45.250 103.520  1.00  0.00           C
ATOM   6580  O   SER A 416      80.150  45.410 104.538  1.00  0.00           O
ATOM   6581  N   SER A 417      78.600  46.170 103.109  1.00  0.00           N
ATOM   6583  CA  SER A 417      78.420  47.490 103.689  1.00  0.00           C
ATOM   6585  CB  SER A 417      77.410  48.350 102.900  1.00  0.00           C
ATOM   6588  OG  SER A 417      77.850  48.580 101.570  1.00  0.00           O
ATOM   6590  C   SER A 417      77.940  47.570 105.119  1.00  0.00           C
ATOM   6591  O   SER A 417      77.780  48.670 105.639  1.00  0.00           O
ATOM   6592  N   LYS A 418      77.700  46.440 105.818  1.00  0.00           N
ATOM   6594  CA  LYS A 418      77.280  46.520 107.210  1.00  0.00           C
ATOM   6596  CB  LYS A 418      76.630  45.210 107.709  1.00  0.00           C
ATOM   6599  CG  LYS A 418      75.600  44.450 106.859  1.00  0.00           C
ATOM   6602  CD  LYS A 418      75.390  43.060 107.519  1.00  0.00           C
ATOM   6605  CE  LYS A 418      74.690  41.980 106.689  1.00  0.00           C
ATOM   6608  NZ  LYS A 418      74.780  40.680 107.389  1.00  0.00           N
ATOM   6612  C   LYS A 418      78.460  46.810 108.200  1.00  0.00           C
ATOM   6613  OT1 LYS A 418      79.510  47.380 107.799  1.00  0.00           O
ATOM   6614  OT2 LYS A 418      78.360  46.400 109.389  1.00  0.00           O
ATOM   6615  NH3 POPEB 419     113.230  55.020  68.269  1.00  0.00           N
ATOM   6619  C12 POPEB 419     113.220  53.620  68.790  1.00  0.00           C
ATOM   6622  C11 POPEB 419     111.800  53.260  69.210  1.00  0.00           C
ATOM   6625  P   POPEB 419     109.470  52.950  68.100  1.00  0.00           P
ATOM   6626  O13 POPEB 419     109.290  52.090  69.288  1.00  0.00           O
ATOM   6627  O14 POPEB 419     108.490  54.020  67.829  1.00  0.00           O
ATOM   6628  O11 POPEB 419     109.480  52.070  66.789  1.00  0.00           O
ATOM   6629  O12 POPEB 419     110.910  53.580  68.138  1.00  0.00           O
ATOM   6630  C1  POPEB 419     110.090  52.560  65.600  1.00  0.00           C
ATOM   6633  C2  POPEB 419     111.580  52.170  65.629  1.00  0.00           C
ATOM   6635  O21 POPEB 419     112.430  53.320  65.769  1.00  0.00           O
ATOM   6636  C21 POPEB 419     112.500  54.380  64.979  1.00  0.00           C
ATOM   6637  O22 POPEB 419     112.830  55.480  65.388  1.00  0.00           O
ATOM   6638  C22 POPEB 419     112.290  54.040  63.510  1.00  0.00           C
ATOM   6641  C3  POPEB 419     111.920  51.100  64.538  1.00  0.00           C
ATOM   6644  O31 POPEB 419     113.150  50.380  64.770  1.00  0.00           O
ATOM   6645  C31 POPEB 419     114.240  51.060  64.479  1.00  0.00           C
ATOM   6646  O32 POPEB 419     114.610  52.100  64.990  1.00  0.00           O
ATOM   6647  C32 POPEB 419     114.940  50.380  63.299  1.00  0.00           C
ATOM   6650  C23 POPEB 419     112.670  55.190  62.558  1.00  0.00           C
ATOM   6653  C24 POPEB 419     112.510  54.740  61.108  1.00  0.00           C
ATOM   6656  C25 POPEB 419     112.670  55.890  60.119  1.00  0.00           C
ATOM   6659  C26 POPEB 419     112.510  55.410  58.670  1.00  0.00           C
ATOM   6662  C27 POPEB 419     112.770  56.510  57.639  1.00  0.00           C
ATOM   6665  C28 POPEB 419     111.920  56.320  56.369  1.00  0.00           C
ATOM   6668  C29 POPEB 419     112.260  55.050  55.629  1.00  0.00           C
ATOM   6670 0C21 POPEB 419     112.730  54.950  54.379  1.00  0.00           C
ATOM   6672 1C21 POPEB 419     113.070  56.090  53.449  1.00  0.00           C
ATOM   6675 2C21 POPEB 419     112.020  56.310  52.339  1.00  0.00           C
ATOM   6678 3C21 POPEB 419     110.660  56.770  52.869  1.00  0.00           C
ATOM   6681 4C21 POPEB 419     109.700  57.190  51.740  1.00  0.00           C
ATOM   6684 5C21 POPEB 419     108.320  57.620  52.269  1.00  0.00           C
ATOM   6687 6C21 POPEB 419     107.750  58.830  51.520  1.00  0.00           C
ATOM   6690 7C21 POPEB 419     106.500  59.400  52.190  1.00  0.00           C
ATOM   6693 8C21 POPEB 419     106.070  60.760  51.649  1.00  0.00           C
ATOM   6697  C33 POPEB 419     115.350  51.390  62.200  1.00  0.00           C
ATOM   6700  C34 POPEB 419     115.460  50.740  60.820  1.00  0.00           C
ATOM   6703  C35 POPEB 419     114.160  50.660  60.009  1.00  0.00           C
ATOM   6706  C36 POPEB 419     114.410  50.890  58.520  1.00  0.00           C
ATOM   6709  C37 POPEB 419     113.190  50.650  57.608  1.00  0.00           C
ATOM   6712  C38 POPEB 419     113.590  50.620  56.129  1.00  0.00           C
ATOM   6715  C39 POPEB 419     112.400  50.550  55.160  1.00  0.00           C
ATOM   6718 0C31 POPEB 419     111.640  49.210  55.189  1.00  0.00           C
ATOM   6721 1C31 POPEB 419     110.470  49.200  54.199  1.00  0.00           C
ATOM   6724 2C31 POPEB 419     109.690  47.870  54.170  1.00  0.00           C
ATOM   6727 3C31 POPEB 419     110.420  46.680  53.519  1.00  0.00           C
ATOM   6730 4C31 POPEB 419     110.180  46.550  52.009  1.00  0.00           C
ATOM   6733 5C31 POPEB 419     111.200  47.300  51.130  1.00  0.00           C
ATOM   6736 6C31 POPEB 419     110.760  47.360  49.669  1.00  0.00           C
ATOM   6740  NH3 POPEC 420     119.870  18.840  26.660  1.00  0.00           N
ATOM   6744  C12 POPEC 420     120.880  19.810  26.098  1.00  0.00           C
ATOM   6747  C11 POPEC 420     120.240  20.730  25.029  1.00  0.00           C
ATOM   6750  P   POPEC 420     121.540  21.800  22.940  1.00  0.00           P
ATOM   6751  O13 POPEC 420     122.730  21.340  22.199  1.00  0.00           O
ATOM   6752  O14 POPEC 420     120.500  22.460  22.150  1.00  0.00           O
ATOM   6753  O11 POPEC 420     122.140  22.800  24.009  1.00  0.00           O
ATOM   6754  O12 POPEC 420     120.950  20.610  23.799  1.00  0.00           O
ATOM   6755  C1  POPEC 420     121.450  23.990  24.359  1.00  0.00           C
ATOM   6758  C2  POPEC 420     122.100  24.600  25.619  1.00  0.00           C
ATOM   6760  O21 POPEC 420     121.160  25.520  26.168  1.00  0.00           O
ATOM   6761  C21 POPEC 420     121.000  25.650  27.490  1.00  0.00           C
ATOM   6762  O22 POPEC 420     120.660  26.710  27.990  1.00  0.00           O
ATOM   6763  C22 POPEC 420     121.300  24.420  28.349  1.00  0.00           C
ATOM   6766  C3  POPEC 420     123.450  25.330  25.319  1.00  0.00           C
ATOM   6769  O31 POPEC 420     123.790  26.310  26.340  1.00  0.00           O
ATOM   6770  C31 POPEC 420     123.450  27.560  26.030  1.00  0.00           C
ATOM   6771  O32 POPEC 420     122.910  27.900  24.979  1.00  0.00           O
ATOM   6772  C32 POPEC 420     123.880  28.530  27.119  1.00  0.00           C
ATOM   6775  C23 POPEC 420     121.020  24.700  29.848  1.00  0.00           C
ATOM   6778  C24 POPEC 420     121.690  23.680  30.778  1.00  0.00           C
ATOM   6781  C25 POPEC 420     122.210  24.260  32.098  1.00  0.00           C
ATOM   6784  C26 POPEC 420     121.190  25.040  32.939  1.00  0.00           C
ATOM   6787  C27 POPEC 420     121.370  26.570  32.849  1.00  0.00           C
ATOM   6790  C28 POPEC 420     120.650  27.340  33.970  1.00  0.00           C
ATOM   6793  C29 POPEC 420     119.150  27.330  33.840  1.00  0.00           C
ATOM   6795 0C21 POPEC 420     118.330  28.390  33.670  1.00  0.00           C
ATOM   6797 1C21 POPEC 420     118.720  29.850  33.608  1.00  0.00           C
ATOM   6800 2C21 POPEC 420     117.920  30.710  34.609  1.00  0.00           C
ATOM   6803 3C21 POPEC 420     118.210  30.380  36.079  1.00  0.00           C
ATOM   6806 4C21 POPEC 420     117.370  31.230  37.039  1.00  0.00           C
ATOM   6809 5C21 POPEC 420     117.450  30.740  38.488  1.00  0.00           C
ATOM   6812 6C21 POPEC 420     116.490  31.490  39.409  1.00  0.00           C
ATOM   6815 7C21 POPEC 420     116.620  31.060  40.870  1.00  0.00           C
ATOM   6818 8C21 POPEC 420     115.730  31.870  41.819  1.00  0.00           C
ATOM   6822  C33 POPEC 420     122.790  29.600  27.410  1.00  0.00           C
ATOM   6825  C34 POPEC 420     123.050  30.400  28.700  1.00  0.00           C
ATOM   6828  C35 POPEC 420     124.280  31.320  28.629  1.00  0.00           C
ATOM   6831  C36 POPEC 420     124.620  31.940  29.999  1.00  0.00           C
ATOM   6834  C37 POPEC 420     125.850  32.850  29.950  1.00  0.00           C
ATOM   6837  C38 POPEC 420     126.490  33.140  31.319  1.00  0.00           C
ATOM   6840  C39 POPEC 420     125.670  34.130  32.140  1.00  0.00           C
ATOM   6843 0C31 POPEC 420     126.280  34.470  33.509  1.00  0.00           C
ATOM   6846 1C31 POPEC 420     125.470  35.580  34.189  1.00  0.00           C
ATOM   6849 2C31 POPEC 420     125.960  35.960  35.589  1.00  0.00           C
ATOM   6852 3C31 POPEC 420     125.770  34.850  36.628  1.00  0.00           C
ATOM   6855 4C31 POPEC 420     125.580  35.420  38.040  1.00  0.00           C
ATOM   6858 5C31 POPEC 420     125.340  34.340  39.110  1.00  0.00           C
ATOM   6861 6C31 POPEC 420     124.420  34.830  40.240  1.00  0.00           C
ATOM   6865  NH3 POPED 421     128.200  93.320  30.690  1.00  0.00           N
ATOM   6869  C12 POPED 421     128.390  93.900  29.310  1.00  0.00           C
ATOM   6872  C11 POPED 421     128.370  95.430  29.369  1.00  0.00           C
ATOM   6875  P   POPED 421     129.300  97.470  28.099  1.00  0.00           P
ATOM   6876  O13 POPED 421     130.760  97.280  28.279  1.00  0.00           O
ATOM   6877  O14 POPED 421     128.860  98.350  26.990  1.00  0.00           O
ATOM   6878  O11 POPED 421     128.710  98.080  29.430  1.00  0.00           O
ATOM   6879  O12 POPED 421     128.560  96.060  28.090  1.00  0.00           O
ATOM   6880  C1  POPED 421     129.540  98.590  30.479  1.00  0.00           C
ATOM   6883  C2  POPED 421     129.620  97.650  31.708  1.00  0.00           C
ATOM   6885  O21 POPED 421     129.430  98.440  32.878  1.00  0.00           O
ATOM   6886  C21 POPED 421     128.170  98.590  33.250  1.00  0.00           C
ATOM   6887  O22 POPED 421     127.210  98.030  32.740  1.00  0.00           O
ATOM   6888  C22 POPED 421     128.140  99.520  34.430  1.00  0.00           C
ATOM   6891  C3  POPED 421     130.970  96.880  31.819  1.00  0.00           C
ATOM   6894  O31 POPED 421     131.110  96.220  33.089  1.00  0.00           O
ATOM   6895  C31 POPED 421     130.190  95.350  33.439  1.00  0.00           C
ATOM   6896  O32 POPED 421     129.460  94.730  32.688  1.00  0.00           O
ATOM   6897  C32 POPED 421     130.130  95.410  34.968  1.00  0.00           C
ATOM   6900  C23 POPED 421     126.740  99.810  34.999  1.00  0.00           C
ATOM   6903  C24 POPED 421     126.880 100.490  36.368  1.00  0.00           C
ATOM   6906  C25 POPED 421     127.380  99.500  37.429  1.00  0.00           C
ATOM   6909  C26 POPED 421     127.470 100.080  38.840  1.00  0.00           C
ATOM   6912  C27 POPED 421     127.030  99.030  39.859  1.00  0.00           C
ATOM   6915  C28 POPED 421     127.460  99.380  41.279  1.00  0.00           C
ATOM   6918  C29 POPED 421     126.910  98.360  42.239  1.00  0.00           C
ATOM   6920 0C21 POPED 421     126.920  98.500  43.569  1.00  0.00           C
ATOM   6922 1C21 POPED 421     127.520  99.660  44.329  1.00  0.00           C
ATOM   6925 2C21 POPED 421     128.470  99.160  45.429  1.00  0.00           C
ATOM   6928 3C21 POPED 421     129.280 100.310  46.049  1.00  0.00           C
ATOM   6931 4C21 POPED 421     130.170  99.830  47.210  1.00  0.00           C
ATOM   6934 5C21 POPED 421     131.170 100.900  47.660  1.00  0.00           C
ATOM   6937 6C21 POPED 421     132.080 100.430  48.799  1.00  0.00           C
ATOM   6940 7C21 POPED 421     133.140  99.420  48.349  1.00  0.00           C
ATOM   6943 8C21 POPED 421     134.110  99.020  49.468  1.00  0.00           C
ATOM   6947  C33 POPED 421     128.890  94.800  35.649  1.00  0.00           C
ATOM   6950  C34 POPED 421     128.960  95.050  37.168  1.00  0.00           C
ATOM   6953  C35 POPED 421     127.940  94.260  38.000  1.00  0.00           C
ATOM   6956  C36 POPED 421     128.310  94.220  39.490  1.00  0.00           C
ATOM   6959  C37 POPED 421     127.440  93.260  40.299  1.00  0.00           C
ATOM   6962  C38 POPED 421     128.110  92.820  41.609  1.00  0.00           C
ATOM   6965  C39 POPED 421     127.990  93.810  42.770  1.00  0.00           C
ATOM   6968 0C31 POPED 421     126.600  93.790  43.409  1.00  0.00           C
ATOM   6971 1C31 POPED 421     126.430  94.770  44.570  1.00  0.00           C
ATOM   6974 2C31 POPED 421     124.970  95.200  44.718  1.00  0.00           C
ATOM   6977 3C31 POPED 421     124.580  95.730  46.109  1.00  0.00           C
ATOM   6980 4C31 POPED 421     125.020  97.170  46.399  1.00  0.00           C
ATOM   6983 5C31 POPED 421     124.460  97.680  47.740  1.00  0.00           C
ATOM   6986 6C31 POPED 421     124.850  99.130  48.059  1.00  0.00           C
ATOM   6990  NH3 POPEE 422      98.260  30.500  25.830  1.00  0.00           N
ATOM   6994  C12 POPEE 422      97.000  30.200  26.589  1.00  0.00           C
ATOM   6997  C11 POPEE 422      95.830  30.330  25.630  1.00  0.00           C
ATOM   7000  P   POPEE 422      94.830  32.740  25.500  1.00  0.00           P
ATOM   7001  O13 POPEE 422      95.350  34.060  25.059  1.00  0.00           O
ATOM   7002  O14 POPEE 422      93.500  32.390  25.000  1.00  0.00           O
ATOM   7003  O11 POPEE 422      94.830  32.720  27.088  1.00  0.00           O
ATOM   7004  O12 POPEE 422      95.870  31.640  25.080  1.00  0.00           O
ATOM   7005  C1  POPEE 422      94.800  34.010  27.740  1.00  0.00           C
ATOM   7008  C2  POPEE 422      94.210  33.990  29.180  1.00  0.00           C
ATOM   7010  O21 POPEE 422      95.200  33.720  30.170  1.00  0.00           O
ATOM   7011  C21 POPEE 422      96.020  34.700  30.490  1.00  0.00           C
ATOM   7012  O22 POPEE 422      96.160  35.750  29.879  1.00  0.00           O
ATOM   7013  C22 POPEE 422      96.600  34.320  31.860  1.00  0.00           C
ATOM   7016  C3  POPEE 422      93.050  32.970  29.349  1.00  0.00           C
ATOM   7019  O31 POPEE 422      92.370  33.110  30.619  1.00  0.00           O
ATOM   7020  C31 POPEE 422      91.510  34.140  30.700  1.00  0.00           C
ATOM   7021  O32 POPEE 422      91.370  34.980  29.830  1.00  0.00           O
ATOM   7022  C32 POPEE 422      90.740  34.020  32.028  1.00  0.00           C
ATOM   7025  C23 POPEE 422      97.690  35.250  32.420  1.00  0.00           C
ATOM   7028  C24 POPEE 422      97.760  35.260  33.959  1.00  0.00           C
ATOM   7031  C25 POPEE 422      98.960  36.080  34.430  1.00  0.00           C
ATOM   7034  C26 POPEE 422      99.220  36.010  35.939  1.00  0.00           C
ATOM   7037  C27 POPEE 422     100.330  36.970  36.400  1.00  0.00           C
ATOM   7040  C28 POPEE 422     100.770  36.770  37.869  1.00  0.00           C
ATOM   7043  C29 POPEE 422      99.620  36.940  38.819  1.00  0.00           C
ATOM   7045 0C21 POPEE 422      99.520  37.770  39.868  1.00  0.00           C
ATOM   7047 1C21 POPEE 422     100.550  38.740  40.388  1.00  0.00           C
ATOM   7050 2C21 POPEE 422     101.030  38.310  41.790  1.00  0.00           C
ATOM   7053 3C21 POPEE 422     101.970  37.100  41.750  1.00  0.00           C
ATOM   7056 4C21 POPEE 422     102.280  36.540  43.139  1.00  0.00           C
ATOM   7059 5C21 POPEE 422     103.340  35.430  43.129  1.00  0.00           C
ATOM   7062 6C21 POPEE 422     103.080  34.340  42.080  1.00  0.00           C
ATOM   7065 7C21 POPEE 422     104.050  33.160  42.169  1.00  0.00           C
ATOM   7068 8C21 POPEE 422     103.700  32.050  41.170  1.00  0.00           C
ATOM   7072  C33 POPEE 422      91.310  34.780  33.260  1.00  0.00           C
ATOM   7075  C34 POPEE 422      91.140  33.970  34.560  1.00  0.00           C
ATOM   7078  C35 POPEE 422      91.150  34.780  35.859  1.00  0.00           C
ATOM   7081  C36 POPEE 422      91.030  33.880  37.109  1.00  0.00           C
ATOM   7084  C37 POPEE 422      90.240  34.490  38.278  1.00  0.00           C
ATOM   7087  C38 POPEE 422      90.000  33.470  39.399  1.00  0.00           C
ATOM   7090  C39 POPEE 422      88.960  33.880  40.458  1.00  0.00           C
ATOM   7093 0C31 POPEE 422      89.310  35.130  41.279  1.00  0.00           C
ATOM   7096 1C31 POPEE 422      90.710  35.100  41.899  1.00  0.00           C
ATOM   7099 2C31 POPEE 422      90.870  36.130  43.028  1.00  0.00           C
ATOM   7102 3C31 POPEE 422      92.320  36.610  43.218  1.00  0.00           C
ATOM   7105 4C31 POPEE 422      92.410  37.620  44.379  1.00  0.00           C
ATOM   7108 5C31 POPEE 422      93.690  38.460  44.379  1.00  0.00           C
ATOM   7111 6C31 POPEE 422      93.670  39.550  45.449  1.00  0.00           C
ATOM   7115  NH3 POPEF 423     113.070  97.640  26.410  1.00  0.00           N
ATOM   7119  C12 POPEF 423     111.850  96.880  25.919  1.00  0.00           C
ATOM   7122  C11 POPEF 423     111.900  95.390  26.290  1.00  0.00           C
ATOM   7125  P   POPEF 423     109.540  94.370  26.979  1.00  0.00           P
ATOM   7126  O13 POPEF 423     108.720  95.550  27.319  1.00  0.00           O
ATOM   7127  O14 POPEF 423     108.780  93.210  26.480  1.00  0.00           O
ATOM   7128  O11 POPEF 423     110.320  93.970  28.289  1.00  0.00           O
ATOM   7129  O12 POPEF 423     110.680  94.740  25.949  1.00  0.00           O
ATOM   7130  C1  POPEF 423     110.050  92.710  28.899  1.00  0.00           C
ATOM   7133  C2  POPEF 423     110.560  92.690  30.350  1.00  0.00           C
ATOM   7135  O21 POPEF 423     110.920  91.340  30.690  1.00  0.00           O
ATOM   7136  C21 POPEF 423     112.010  91.240  31.410  1.00  0.00           C
ATOM   7137  O22 POPEF 423     113.110  91.700  31.118  1.00  0.00           O
ATOM   7138  C22 POPEF 423     111.690  90.530  32.720  1.00  0.00           C
ATOM   7141  C3  POPEF 423     109.430  93.160  31.299  1.00  0.00           C
ATOM   7144  O31 POPEF 423     109.840  93.190  32.688  1.00  0.00           O
ATOM   7145  C31 POPEF 423     108.780  93.320  33.499  1.00  0.00           C
ATOM   7146  O32 POPEF 423     107.640  93.530  33.119  1.00  0.00           O
ATOM   7147  C32 POPEF 423     109.220  93.180  34.950  1.00  0.00           C
ATOM   7150  C23 POPEF 423     112.370  91.260  33.900  1.00  0.00           C
ATOM   7153  C24 POPEF 423     112.380  90.410  35.170  1.00  0.00           C
ATOM   7156  C25 POPEF 423     112.560  91.250  36.459  1.00  0.00           C
ATOM   7159  C26 POPEF 423     112.680  90.420  37.748  1.00  0.00           C
ATOM   7162  C27 POPEF 423     112.730  91.250  39.040  1.00  0.00           C
ATOM   7165  C28 POPEF 423     112.690  90.420  40.340  1.00  0.00           C
ATOM   7168  C29 POPEF 423     111.320  89.850  40.619  1.00  0.00           C
ATOM   7170 0C21 POPEF 423     111.030  88.830  41.460  1.00  0.00           C
ATOM   7172 1C21 POPEF 423     112.000  88.050  42.319  1.00  0.00           C
ATOM   7175 2C21 POPEF 423     111.590  88.000  43.799  1.00  0.00           C
ATOM   7178 3C21 POPEF 423     111.810  89.330  44.550  1.00  0.00           C
ATOM   7181 4C21 POPEF 423     111.380  89.260  46.019  1.00  0.00           C
ATOM   7184 5C21 POPEF 423     111.810  90.510  46.799  1.00  0.00           C
ATOM   7187 6C21 POPEF 423     111.150  90.650  48.180  1.00  0.00           C
ATOM   7190 7C21 POPEF 423     111.850  91.690  49.058  1.00  0.00           C
ATOM   7193 8C21 POPEF 423     111.090  92.020  50.350  1.00  0.00           C
ATOM   7197  C33 POPEF 423     108.010  93.050  35.909  1.00  0.00           C
ATOM   7200  C34 POPEF 423     108.430  93.050  37.380  1.00  0.00           C
ATOM   7203  C35 POPEF 423     107.250  93.300  38.319  1.00  0.00           C
ATOM   7206  C36 POPEF 423     107.690  93.710  39.718  1.00  0.00           C
ATOM   7209  C37 POPEF 423     106.500  94.060  40.629  1.00  0.00           C
ATOM   7212  C38 POPEF 423     105.870  92.830  41.288  1.00  0.00           C
ATOM   7215  C39 POPEF 423     104.410  93.040  41.679  1.00  0.00           C
ATOM   7218 0C31 POPEF 423     104.190  94.330  42.468  1.00  0.00           C
ATOM   7221 1C31 POPEF 423     102.790  94.430  43.089  1.00  0.00           C
ATOM   7224 2C31 POPEF 423     102.650  95.660  43.979  1.00  0.00           C
ATOM   7227 3C31 POPEF 423     101.480  95.540  44.959  1.00  0.00           C
ATOM   7230 4C31 POPEF 423     101.430  96.710  45.940  1.00  0.00           C
ATOM   7233 5C31 POPEF 423     100.190  96.650  46.829  1.00  0.00           C
ATOM   7236 6C31 POPEF 423     100.380  97.350  48.180  1.00  0.00           C
ATOM   7240  NH3 POPEG 424      39.760  98.710  32.958  1.00  0.00           N
ATOM   7244  C12 POPEG 424      40.630  97.520  32.709  1.00  0.00           C
ATOM   7247  C11 POPEG 424      40.810  96.770  34.040  1.00  0.00           C
ATOM   7250  P   POPEG 424      43.200  95.750  34.008  1.00  0.00           P
ATOM   7251  O13 POPEG 424      43.850  94.440  33.779  1.00  0.00           O
ATOM   7252  O14 POPEG 424      43.590  96.900  33.159  1.00  0.00           O
ATOM   7253  O11 POPEG 424      43.380  96.170  35.549  1.00  0.00           O
ATOM   7254  O12 POPEG 424      41.630  95.600  33.889  1.00  0.00           O
ATOM   7255  C1  POPEG 424      42.570  95.650  36.610  1.00  0.00           C
ATOM   7258  C2  POPEG 424      42.430  96.660  37.790  1.00  0.00           C
ATOM   7260  O21 POPEG 424      41.940  96.020  38.979  1.00  0.00           O
ATOM   7261  C21 POPEG 424      42.830  95.360  39.689  1.00  0.00           C
ATOM   7262  O22 POPEG 424      43.900  94.920  39.278  1.00  0.00           O
ATOM   7263  C22 POPEG 424      42.320  95.320  41.139  1.00  0.00           C
ATOM   7266  C3  POPEG 424      41.510  97.860  37.439  1.00  0.00           C
ATOM   7269  O31 POPEG 424      41.130  98.690  38.569  1.00  0.00           O
ATOM   7270  C31 POPEG 424      39.900  98.460  39.049  1.00  0.00           C
ATOM   7271  O32 POPEG 424      39.240  97.460  38.879  1.00  0.00           O
ATOM   7272  C32 POPEG 424      39.400  99.720  39.780  1.00  0.00           C
ATOM   7275  C23 POPEG 424      43.450  95.160  42.179  1.00  0.00           C
ATOM   7278  C24 POPEG 424      43.260  96.030  43.429  1.00  0.00           C
ATOM   7281  C25 POPEG 424      41.980  95.750  44.240  1.00  0.00           C
ATOM   7284  C26 POPEG 424      42.160  96.130  45.708  1.00  0.00           C
ATOM   7287  C27 POPEG 424      40.890  95.920  46.558  1.00  0.00           C
ATOM   7290  C28 POPEG 424      41.180  95.980  48.079  1.00  0.00           C
ATOM   7293  C29 POPEG 424      41.910  94.740  48.530  1.00  0.00           C
ATOM   7295 0C21 POPEG 424      42.350  94.470  49.769  1.00  0.00           C
ATOM   7297 1C21 POPEG 424      42.270  95.370  50.979  1.00  0.00           C
ATOM   7300 2C21 POPEG 424      43.640  95.490  51.689  1.00  0.00           C
ATOM   7303 3C21 POPEG 424      44.050  94.230  52.479  1.00  0.00           C
ATOM   7306 4C21 POPEG 424      45.540  94.200  52.869  1.00  0.00           C
ATOM   7309 5C21 POPEG 424      45.940  95.230  53.939  1.00  0.00           C
ATOM   7312 6C21 POPEG 424      45.390  94.880  55.340  1.00  0.00           C
ATOM   7315 7C21 POPEG 424      45.880  95.840  56.420  1.00  0.00           C
ATOM   7318 8C21 POPEG 424      45.390  95.470  57.829  1.00  0.00           C
ATOM   7322  C33 POPEG 424      38.100  99.510  40.599  1.00  0.00           C
ATOM   7325  C34 POPEG 424      37.670 100.810  41.308  1.00  0.00           C
ATOM   7328  C35 POPEG 424      36.400 100.640  42.159  1.00  0.00           C
ATOM   7331  C36 POPEG 424      36.150 101.870  43.059  1.00  0.00           C
ATOM   7334  C37 POPEG 424      34.970 101.700  44.020  1.00  0.00           C
ATOM   7337  C38 POPEG 424      34.690 102.950  44.868  1.00  0.00           C
ATOM   7340  C39 POPEG 424      35.650 103.130  46.060  1.00  0.00           C
ATOM   7343 0C31 POPEG 424      35.220 104.250  47.019  1.00  0.00           C
ATOM   7346 1C31 POPEG 424      36.200 104.450  48.180  1.00  0.00           C
ATOM   7349 2C31 POPEG 424      35.860 105.650  49.090  1.00  0.00           C
ATOM   7352 3C31 POPEG 424      35.970 107.000  48.359  1.00  0.00           C
ATOM   7355 4C31 POPEG 424      36.090 108.210  49.309  1.00  0.00           C
ATOM   7358 5C31 POPEG 424      36.400 109.500  48.538  1.00  0.00           C
ATOM   7361 6C31 POPEG 424      36.650 110.700  49.458  1.00  0.00           C
ATOM   7365  NH3 POPEH 425      73.650  71.840  32.499  1.00  0.00           N
ATOM   7369  C12 POPEH 425      73.630  70.910  31.308  1.00  0.00           C
ATOM   7372  C11 POPEH 425      72.350  70.060  31.209  1.00  0.00           C
ATOM   7375  P   POPEH 425      71.930  67.890  29.690  1.00  0.00           P
ATOM   7376  O13 POPEH 425      70.470  67.710  29.528  1.00  0.00           O
ATOM   7377  O14 POPEH 425      72.820  67.330  28.629  1.00  0.00           O
ATOM   7378  O11 POPEH 425      72.330  67.180  31.030  1.00  0.00           O
ATOM   7379  O12 POPEH 425      72.380  69.370  29.959  1.00  0.00           O
ATOM   7380  C1  POPEH 425      73.680  67.080  31.459  1.00  0.00           C
ATOM   7383  C2  POPEH 425      73.650  66.510  32.899  1.00  0.00           C
ATOM   7385  O21 POPEH 425      74.940  66.620  33.538  1.00  0.00           O
ATOM   7386  C21 POPEH 425      75.210  67.810  34.040  1.00  0.00           C
ATOM   7387  O22 POPEH 425      74.640  68.860  33.759  1.00  0.00           O
ATOM   7388  C22 POPEH 425      76.320  67.650  35.079  1.00  0.00           C
ATOM   7391  C3  POPEH 425      73.170  65.030  32.849  1.00  0.00           C
ATOM   7394  O31 POPEH 425      73.530  64.190  33.970  1.00  0.00           O
ATOM   7395  C31 POPEH 425      73.100  64.540  35.160  1.00  0.00           C
ATOM   7396  O32 POPEH 425      72.590  65.590  35.479  1.00  0.00           O
ATOM   7397  C32 POPEH 425      73.250  63.320  36.060  1.00  0.00           C
ATOM   7400  C23 POPEH 425      75.930  68.240  36.459  1.00  0.00           C
ATOM   7403  C24 POPEH 425      76.750  67.630  37.599  1.00  0.00           C
ATOM   7406  C25 POPEH 425      76.360  66.190  37.970  1.00  0.00           C
ATOM   7409  C26 POPEH 425      77.070  65.720  39.250  1.00  0.00           C
ATOM   7412  C27 POPEH 425      76.820  64.250  39.619  1.00  0.00           C
ATOM   7415  C28 POPEH 425      77.510  63.920  40.960  1.00  0.00           C
ATOM   7418  C29 POPEH 425      77.420  62.480  41.390  1.00  0.00           C
ATOM   7420 0C21 POPEH 425      78.320  61.840  42.169  1.00  0.00           C
ATOM   7422 1C21 POPEH 425      79.560  62.450  42.780  1.00  0.00           C
ATOM   7425 2C21 POPEH 425      79.740  62.130  44.278  1.00  0.00           C
ATOM   7428 3C21 POPEH 425      79.980  60.640  44.570  1.00  0.00           C
ATOM   7431 4C21 POPEH 425      80.240  60.340  46.049  1.00  0.00           C
ATOM   7434 5C21 POPEH 425      80.650  58.880  46.288  1.00  0.00           C
ATOM   7437 6C21 POPEH 425      79.470  57.900  46.160  1.00  0.00           C
ATOM   7440 7C21 POPEH 425      79.900  56.450  45.919  1.00  0.00           C
ATOM   7443 8C21 POPEH 425      78.720  55.500  45.759  1.00  0.00           C
ATOM   7447  C33 POPEH 425      72.530  63.460  37.399  1.00  0.00           C
ATOM   7450  C34 POPEH 425      72.410  62.100  38.069  1.00  0.00           C
ATOM   7453  C35 POPEH 425      71.910  62.210  39.490  1.00  0.00           C
ATOM   7456  C36 POPEH 425      71.900  60.860  40.198  1.00  0.00           C
ATOM   7459  C37 POPEH 425      71.280  61.000  41.590  1.00  0.00           C
ATOM   7462  C38 POPEH 425      70.890  59.660  42.199  1.00  0.00           C
ATOM   7465  C39 POPEH 425      72.060  58.730  42.529  1.00  0.00           C
ATOM   7468 0C31 POPEH 425      73.000  59.300  43.600  1.00  0.00           C
ATOM   7471 1C31 POPEH 425      73.920  58.220  44.179  1.00  0.00           C
ATOM   7474 2C31 POPEH 425      74.660  58.670  45.449  1.00  0.00           C
ATOM   7477 3C31 POPEH 425      75.140  57.510  46.329  1.00  0.00           C
ATOM   7480 4C31 POPEH 425      73.980  56.680  46.909  1.00  0.00           C
ATOM   7483 5C31 POPEH 425      74.340  55.970  48.208  1.00  0.00           C
ATOM   7486 6C31 POPEH 425      73.140  55.260  48.849  1.00  0.00           C
ATOM   7490  NH3 POPEI 426      60.730 109.080  32.389  1.00  0.00           N
ATOM   7494  C12 POPEI 426      59.440 109.050  31.620  1.00  0.00           C
ATOM   7497  C11 POPEI 426      58.970 107.630  31.319  1.00  0.00           C
ATOM   7500  P   POPEI 426      56.360 107.970  31.150  1.00  0.00           P
ATOM   7501  O13 POPEI 426      56.270 109.370  31.609  1.00  0.00           O
ATOM   7502  O14 POPEI 426      55.410 107.560  30.110  1.00  0.00           O
ATOM   7503  O11 POPEI 426      56.270 106.990  32.410  1.00  0.00           O
ATOM   7504  O12 POPEI 426      57.800 107.700  30.528  1.00  0.00           O
ATOM   7505  C1  POPEI 426      56.660 107.410  33.718  1.00  0.00           C
ATOM   7508  C2  POPEI 426      55.440 107.470  34.689  1.00  0.00           C
ATOM   7510  O21 POPEI 426      55.740 108.180  35.918  1.00  0.00           O
ATOM   7511  C21 POPEI 426      56.650 107.690  36.729  1.00  0.00           C
ATOM   7512  O22 POPEI 426      57.340 106.700  36.558  1.00  0.00           O
ATOM   7513  C22 POPEI 426      56.710 108.550  38.000  1.00  0.00           C
ATOM   7516  C3  POPEI 426      54.820 106.080  34.959  1.00  0.00           C
ATOM   7519  O31 POPEI 426      53.610 106.230  35.719  1.00  0.00           O
ATOM   7520  C31 POPEI 426      53.600 105.750  36.949  1.00  0.00           C
ATOM   7521  O32 POPEI 426      54.510 105.160  37.499  1.00  0.00           O
ATOM   7522  C32 POPEI 426      52.260 106.090  37.608  1.00  0.00           C
ATOM   7525  C23 POPEI 426      56.660 107.760  39.339  1.00  0.00           C
ATOM   7528  C24 POPEI 426      56.740 108.740  40.519  1.00  0.00           C
ATOM   7531  C25 POPEI 426      56.690 108.130  41.939  1.00  0.00           C
ATOM   7534  C26 POPEI 426      56.620 109.260  42.979  1.00  0.00           C
ATOM   7537  C27 POPEI 426      56.470 108.830  44.449  1.00  0.00           C
ATOM   7540  C28 POPEI 426      56.030 110.030  45.308  1.00  0.00           C
ATOM   7543  C29 POPEI 426      55.970 109.740  46.790  1.00  0.00           C
ATOM   7545 0C21 POPEI 426      55.310 110.470  47.710  1.00  0.00           C
ATOM   7547 1C21 POPEI 426      54.520 111.740  47.459  1.00  0.00           C
ATOM   7550 2C21 POPEI 426      53.170 111.810  48.208  1.00  0.00           C
ATOM   7553 3C21 POPEI 426      52.070 110.960  47.558  1.00  0.00           C
ATOM   7556 4C21 POPEI 426      50.670 111.210  48.139  1.00  0.00           C
ATOM   7559 5C21 POPEI 426      49.600 110.490  47.310  1.00  0.00           C
ATOM   7562 6C21 POPEI 426      48.160 110.930  47.619  1.00  0.00           C
ATOM   7565 7C21 POPEI 426      47.180 110.380  46.568  1.00  0.00           C
ATOM   7568 8C21 POPEI 426      45.730 110.830  46.769  1.00  0.00           C
ATOM   7572  C33 POPEI 426      52.380 106.320  39.139  1.00  0.00           C
ATOM   7575  C34 POPEI 426      51.480 107.460  39.639  1.00  0.00           C
ATOM   7578  C35 POPEI 426      49.980 107.210  39.449  1.00  0.00           C
ATOM   7581  C36 POPEI 426      49.270 106.630  40.680  1.00  0.00           C
ATOM   7584  C37 POPEI 426      47.760 106.890  40.639  1.00  0.00           C
ATOM   7587  C38 POPEI 426      47.040 106.500  41.939  1.00  0.00           C
ATOM   7590  C39 POPEI 426      45.580 106.970  41.989  1.00  0.00           C
ATOM   7593 0C31 POPEI 426      44.810 106.380  43.180  1.00  0.00           C
ATOM   7596 1C31 POPEI 426      43.310 106.680  43.119  1.00  0.00           C
ATOM   7599 2C31 POPEI 426      42.460 105.880  44.109  1.00  0.00           C
ATOM   7602 3C31 POPEI 426      42.820 106.120  45.579  1.00  0.00           C
ATOM   7605 4C31 POPEI 426      41.750 105.550  46.520  1.00  0.00           C
ATOM   7608 5C31 POPEI 426      42.190 105.530  47.990  1.00  0.00           C
ATOM   7611 6C31 POPEI 426      41.120 105.020  48.948  1.00  0.00           C
ATOM   7615  NH3 POPEJ 427      95.280  46.240  67.678  1.00  0.00           N
ATOM   7619  C12 POPEJ 427      95.360  45.510  68.990  1.00  0.00           C
ATOM   7622  C11 POPEJ 427      93.960  45.390  69.639  1.00  0.00           C
ATOM   7625  P   POPEJ 427      93.130  43.320  68.278  1.00  0.00           P
ATOM   7626  O13 POPEJ 427      93.300  42.450  69.458  1.00  0.00           O
ATOM   7627  O14 POPEJ 427      94.180  43.300  67.238  1.00  0.00           O
ATOM   7628  O11 POPEJ 427      91.700  43.060  67.628  1.00  0.00           O
ATOM   7629  O12 POPEJ 427      92.970  44.830  68.759  1.00  0.00           O
ATOM   7630  C1  POPEJ 427      91.020  44.090  66.909  1.00  0.00           C
ATOM   7633  C2  POPEJ 427      91.660  44.280  65.509  1.00  0.00           C
ATOM   7635  O21 POPEJ 427      91.140  45.440  64.840  1.00  0.00           O
ATOM   7636  C21 POPEJ 427      91.700  46.570  65.240  1.00  0.00           C
ATOM   7637  O22 POPEJ 427      92.460  46.700  66.178  1.00  0.00           O
ATOM   7638  C22 POPEJ 427      91.280  47.730  64.339  1.00  0.00           C
ATOM   7641  C3  POPEJ 427      91.490  43.000  64.640  1.00  0.00           C
ATOM   7644  O31 POPEJ 427      92.640  42.810  63.808  1.00  0.00           O
ATOM   7645  C31 POPEJ 427      92.710  43.540  62.719  1.00  0.00           C
ATOM   7646  O32 POPEJ 427      91.790  44.160  62.200  1.00  0.00           O
ATOM   7647  C32 POPEJ 427      94.140  43.480  62.189  1.00  0.00           C
ATOM   7650  C23 POPEJ 427      91.600  47.460  62.859  1.00  0.00           C
ATOM   7653  C24 POPEJ 427      91.810  48.760  62.070  1.00  0.00           C
ATOM   7656  C25 POPEJ 427      91.430  48.640  60.588  1.00  0.00           C
ATOM   7659  C26 POPEJ 427      92.410  47.820  59.760  1.00  0.00           C
ATOM   7662  C27 POPEJ 427      91.910  47.600  58.320  1.00  0.00           C
ATOM   7665  C28 POPEJ 427      91.350  46.190  58.059  1.00  0.00           C
ATOM   7668  C29 POPEJ 427      92.420  45.140  58.190  1.00  0.00           C
ATOM   7670 0C21 POPEJ 427      93.220  44.690  57.200  1.00  0.00           C
ATOM   7672 1C21 POPEJ 427      93.160  45.130  55.769  1.00  0.00           C
ATOM   7675 2C21 POPEJ 427      94.420  44.780  54.950  1.00  0.00           C
ATOM   7678 3C21 POPEJ 427      95.560  45.810  55.069  1.00  0.00           C
ATOM   7681 4C21 POPEJ 427      96.620  45.650  53.969  1.00  0.00           C
ATOM   7684 5C21 POPEJ 427      97.440  46.930  53.709  1.00  0.00           C
ATOM   7687 6C21 POPEJ 427      98.520  46.720  52.628  1.00  0.00           C
ATOM   7690 7C21 POPEJ 427      99.420  47.950  52.420  1.00  0.00           C
ATOM   7693 8C21 POPEJ 427      98.930  48.880  51.299  1.00  0.00           C
ATOM   7697  C33 POPEJ 427      94.590  44.840  61.609  1.00  0.00           C
ATOM   7700  C34 POPEJ 427      95.900  44.760  60.799  1.00  0.00           C
ATOM   7703  C35 POPEJ 427      95.910  43.550  59.858  1.00  0.00           C
ATOM   7706  C36 POPEJ 427      96.830  43.720  58.660  1.00  0.00           C
ATOM   7709  C37 POPEJ 427      96.780  42.480  57.759  1.00  0.00           C
ATOM   7712  C38 POPEJ 427      97.660  42.560  56.509  1.00  0.00           C
ATOM   7715  C39 POPEJ 427      99.090  43.000  56.838  1.00  0.00           C
ATOM   7718 0C31 POPEJ 427     100.120  42.490  55.839  1.00  0.00           C
ATOM   7721 1C31 POPEJ 427     101.550  42.870  56.248  1.00  0.00           C
ATOM   7724 2C31 POPEJ 427     102.620  42.120  55.458  1.00  0.00           C
ATOM   7727 3C31 POPEJ 427     102.440  42.230  53.939  1.00  0.00           C
ATOM   7730 4C31 POPEJ 427     103.660  41.720  53.169  1.00  0.00           C
ATOM   7733 5C31 POPEJ 427     103.320  41.520  51.689  1.00  0.00           C
ATOM   7736 6C31 POPEJ 427     104.490  40.950  50.879  1.00  0.00           C
ATOM   7740  NH3 POPEK 428      15.830   4.560  26.360  1.00  0.00           N
ATOM   7744  C12 POPEK 428      16.000   5.690  25.378  1.00  0.00           C
ATOM   7747  C11 POPEK 428      14.860   5.820  24.340  1.00  0.00           C
ATOM   7750  P   POPEK 428      12.600   6.640  25.459  1.00  0.00           P
ATOM   7751  O13 POPEK 428      11.700   5.610  24.899  1.00  0.00           O
ATOM   7752  O14 POPEK 428      11.980   7.970  25.690  1.00  0.00           O
ATOM   7753  O11 POPEK 428      13.130   6.100  26.828  1.00  0.00           O
ATOM   7754  O12 POPEK 428      13.940   6.840  24.669  1.00  0.00           O
ATOM   7755  C1  POPEK 428      13.480   6.910  27.940  1.00  0.00           C
ATOM   7758  C2  POPEK 428      13.050   6.210  29.250  1.00  0.00           C
ATOM   7760  O21 POPEK 428      14.230   5.850  29.970  1.00  0.00           O
ATOM   7761  C21 POPEK 428      14.050   5.770  31.270  1.00  0.00           C
ATOM   7762  O22 POPEK 428      14.000   4.730  31.909  1.00  0.00           O
ATOM   7763  C22 POPEK 428      13.890   7.150  31.889  1.00  0.00           C
ATOM   7766  C3  POPEK 428      12.150   4.940  28.980  1.00  0.00           C
ATOM   7769  O31 POPEK 428      11.790   4.140  30.139  1.00  0.00           O
ATOM   7770  C31 POPEK 428      11.010   4.740  31.030  1.00  0.00           C
ATOM   7771  O32 POPEK 428      10.730   5.930  30.989  1.00  0.00           O
ATOM   7772  C32 POPEK 428      10.500   3.740  32.080  1.00  0.00           C
ATOM   7775  C23 POPEK 428      14.700   7.240  33.190  1.00  0.00           C
ATOM   7778  C24 POPEK 428      14.250   8.410  34.068  1.00  0.00           C
ATOM   7781  C25 POPEK 428      14.270   8.040  35.549  1.00  0.00           C
ATOM   7784  C26 POPEK 428      15.660   7.710  36.100  1.00  0.00           C
ATOM   7787  C27 POPEK 428      16.320   8.920  36.759  1.00  0.00           C
ATOM   7790  C28 POPEK 428      17.730   8.620  37.288  1.00  0.00           C
ATOM   7793  C29 POPEK 428      17.720   7.450  38.250  1.00  0.00           C
ATOM   7795 0C21 POPEK 428      17.550   7.530  39.580  1.00  0.00           C
ATOM   7797 1C21 POPEK 428      17.370   8.800  40.369  1.00  0.00           C
ATOM   7800 2C21 POPEK 428      16.090   8.770  41.240  1.00  0.00           C
ATOM   7803 3C21 POPEK 428      16.240   7.890  42.490  1.00  0.00           C
ATOM   7806 4C21 POPEK 428      14.990   7.980  43.379  1.00  0.00           C
ATOM   7809 5C21 POPEK 428      15.100   7.100  44.629  1.00  0.00           C
ATOM   7812 6C21 POPEK 428      14.440   5.730  44.419  1.00  0.00           C
ATOM   7815 7C21 POPEK 428      14.770   4.720  45.519  1.00  0.00           C
ATOM   7818 8C21 POPEK 428      14.080   3.380  45.289  1.00  0.00           C
ATOM   7822  C33 POPEK 428      11.370   2.470  32.288  1.00  0.00           C
ATOM   7825  C34 POPEK 428      10.600   1.320  32.969  1.00  0.00           C
ATOM   7828  C35 POPEK 428      10.040   1.610  34.360  1.00  0.00           C
ATOM   7831  C36 POPEK 428      11.090   1.640  35.479  1.00  0.00           C
ATOM   7834  C37 POPEK 428      10.440   1.450  36.850  1.00  0.00           C
ATOM   7837  C38 POPEK 428      11.340   1.810  38.040  1.00  0.00           C
ATOM   7840  C39 POPEK 428      10.680   1.430  39.369  1.00  0.00           C
ATOM   7843 0C31 POPEK 428      11.260   2.200  40.559  1.00  0.00           C
ATOM   7846 1C31 POPEK 428      10.730   1.740  41.930  1.00  0.00           C
ATOM   7849 2C31 POPEK 428      11.610   0.700  42.640  1.00  0.00           C
ATOM   7852 3C31 POPEK 428      11.900  -0.540  41.790  1.00  0.00           C
ATOM   7855 4C31 POPEK 428      12.530  -1.690  42.579  1.00  0.00           C
ATOM   7858 5C31 POPEK 428      12.840  -2.890  41.679  1.00  0.00           C
ATOM   7861 6C31 POPEK 428      13.150  -4.180  42.450  1.00  0.00           C
ATOM   7865  NH3 POPEL 429     107.280  58.330  25.269  1.00  0.00           N
ATOM   7869  C12 POPEL 429     106.200  59.390  25.199  1.00  0.00           C
ATOM   7872  C11 POPEL 429     106.530  60.550  26.139  1.00  0.00           C
ATOM   7875  P   POPEL 429     105.770  62.860  26.969  1.00  0.00           P
ATOM   7876  O13 POPEL 429     106.510  63.890  26.199  1.00  0.00           O
ATOM   7877  O14 POPEL 429     104.530  63.320  27.639  1.00  0.00           O
ATOM   7878  O11 POPEL 429     106.740  62.330  28.078  1.00  0.00           O
ATOM   7879  O12 POPEL 429     105.500  61.550  26.110  1.00  0.00           O
ATOM   7880  C1  POPEL 429     107.930  62.990  28.510  1.00  0.00           C
ATOM   7883  C2  POPEL 429     107.800  63.420  29.999  1.00  0.00           C
ATOM   7885  O21 POPEL 429     108.510  62.610  30.960  1.00  0.00           O
ATOM   7886  C21 POPEL 429     108.440  61.300  30.900  1.00  0.00           C
ATOM   7887  O22 POPEL 429     107.880  60.610  30.069  1.00  0.00           O
ATOM   7888  C22 POPEL 429     109.280  60.720  32.039  1.00  0.00           C
ATOM   7891  C3  POPEL 429     106.300  63.580  30.399  1.00  0.00           C
ATOM   7894  O31 POPEL 429     106.150  64.120  31.719  1.00  0.00           O
ATOM   7895  C31 POPEL 429     106.410  65.430  31.750  1.00  0.00           C
ATOM   7896  O32 POPEL 429     106.520  66.140  30.760  1.00  0.00           O
ATOM   7897  C32 POPEL 429     106.560  65.890  33.190  1.00  0.00           C
ATOM   7900  C23 POPEL 429     108.400  60.100  33.139  1.00  0.00           C
ATOM   7903  C24 POPEL 429     109.260  59.450  34.229  1.00  0.00           C
ATOM   7906  C25 POPEL 429     108.460  58.500  35.129  1.00  0.00           C
ATOM   7909  C26 POPEL 429     109.070  58.360  36.540  1.00  0.00           C
ATOM   7912  C27 POPEL 429     108.470  57.180  37.310  1.00  0.00           C
ATOM   7915  C28 POPEL 429     108.950  57.110  38.779  1.00  0.00           C
ATOM   7918  C29 POPEL 429     108.150  58.010  39.689  1.00  0.00           C
ATOM   7920 0C21 POPEL 429     107.420  57.610  40.750  1.00  0.00           C
ATOM   7922 1C21 POPEL 429     107.260  56.180  41.218  1.00  0.00           C
ATOM   7925 2C21 POPEL 429     108.500  55.590  41.909  1.00  0.00           C
ATOM   7928 3C21 POPEL 429     108.800  56.210  43.279  1.00  0.00           C
ATOM   7931 4C21 POPEL 429     109.750  55.360  44.138  1.00  0.00           C
ATOM   7934 5C21 POPEL 429     111.110  55.110  43.479  1.00  0.00           C
ATOM   7937 6C21 POPEL 429     112.150  54.580  44.479  1.00  0.00           C
ATOM   7940 7C21 POPEL 429     113.460  54.150  43.808  1.00  0.00           C
ATOM   7943 8C21 POPEL 429     114.520  53.720  44.819  1.00  0.00           C
ATOM   7947  C33 POPEL 429     107.730  65.170  33.900  1.00  0.00           C
ATOM   7950  C34 POPEL 429     107.320  63.930  34.700  1.00  0.00           C
ATOM   7953  C35 POPEL 429     106.340  64.210  35.859  1.00  0.00           C
ATOM   7956  C36 POPEL 429     106.660  65.510  36.599  1.00  0.00           C
ATOM   7959  C37 POPEL 429     106.150  65.550  38.040  1.00  0.00           C
ATOM   7962  C38 POPEL 429     107.210  65.130  39.058  1.00  0.00           C
ATOM   7965  C39 POPEL 429     106.760  65.500  40.479  1.00  0.00           C
ATOM   7968 0C31 POPEL 429     105.670  64.570  41.019  1.00  0.00           C
ATOM   7971 1C31 POPEL 429     104.660  65.280  41.930  1.00  0.00           C
ATOM   7974 2C31 POPEL 429     104.240  64.470  43.159  1.00  0.00           C
ATOM   7977 3C31 POPEL 429     105.440  64.050  44.020  1.00  0.00           C
ATOM   7980 4C31 POPEL 429     105.140  63.900  45.509  1.00  0.00           C
ATOM   7983 5C31 POPEL 429     106.400  63.530  46.288  1.00  0.00           C
ATOM   7986 6C31 POPEL 429     106.170  63.300  47.780  1.00  0.00           C
ATOM   7990  NH3 POPEM 430      52.890  65.690  31.490  1.00  0.00           N
ATOM   7994  C12 POPEM 430      53.690  65.480  30.219  1.00  0.00           C
ATOM   7997  C11 POPEM 430      53.820  63.980  29.830  1.00  0.00           C
ATOM   8000  P   POPEM 430      52.470  61.820  29.198  1.00  0.00           P
ATOM   8001  O13 POPEM 430      52.170  61.790  27.748  1.00  0.00           O
ATOM   8002  O14 POPEM 430      53.650  61.050  29.620  1.00  0.00           O
ATOM   8003  O11 POPEM 430      51.230  61.220  29.979  1.00  0.00           O
ATOM   8004  O12 POPEM 430      52.550  63.330  29.718  1.00  0.00           O
ATOM   8005  C1  POPEM 430      50.910  61.740  31.279  1.00  0.00           C
ATOM   8008  C2  POPEM 430      49.620  61.110  31.869  1.00  0.00           C
ATOM   8010  O21 POPEM 430      49.850  60.860  33.289  1.00  0.00           O
ATOM   8011  C21 POPEM 430      49.550  61.920  34.049  1.00  0.00           C
ATOM   8012  O22 POPEM 430      49.220  63.010  33.618  1.00  0.00           O
ATOM   8013  C22 POPEM 430      49.580  61.540  35.528  1.00  0.00           C
ATOM   8016  C3  POPEM 430      49.210  59.770  31.168  1.00  0.00           C
ATOM   8019  O31 POPEM 430      47.890  59.320  31.519  1.00  0.00           O
ATOM   8020  C31 POPEM 430      47.640  59.110  32.808  1.00  0.00           C
ATOM   8021  O32 POPEM 430      47.040  59.880  33.530  1.00  0.00           O
ATOM   8022  C32 POPEM 430      48.340  57.800  33.240  1.00  0.00           C
ATOM   8025  C23 POPEM 430      48.160  61.570  36.149  1.00  0.00           C
ATOM   8028  C24 POPEM 430      48.110  62.080  37.590  1.00  0.00           C
ATOM   8031  C25 POPEM 430      46.910  61.510  38.359  1.00  0.00           C
ATOM   8034  C26 POPEM 430      47.010  61.660  39.889  1.00  0.00           C
ATOM   8037  C27 POPEM 430      45.760  61.080  40.579  1.00  0.00           C
ATOM   8040  C28 POPEM 430      45.770  61.230  42.109  1.00  0.00           C
ATOM   8043  C29 POPEM 430      44.700  60.410  42.789  1.00  0.00           C
ATOM   8045 0C21 POPEM 430      43.370  60.620  42.748  1.00  0.00           C
ATOM   8047 1C21 POPEM 430      42.640  61.730  42.029  1.00  0.00           C
ATOM   8050 2C21 POPEM 430      42.020  61.230  40.708  1.00  0.00           C
ATOM   8053 3C21 POPEM 430      41.230  62.280  39.920  1.00  0.00           C
ATOM   8056 4C21 POPEM 430      40.560  61.660  38.679  1.00  0.00           C
ATOM   8059 5C21 POPEM 430      39.700  62.570  37.799  1.00  0.00           C
ATOM   8062 6C21 POPEM 430      38.930  61.740  36.759  1.00  0.00           C
ATOM   8065 7C21 POPEM 430      38.230  62.600  35.708  1.00  0.00           C
ATOM   8068 8C21 POPEM 430      37.380  61.790  34.718  1.00  0.00           C
ATOM   8072  C33 POPEM 430      48.020  57.300  34.668  1.00  0.00           C
ATOM   8075  C34 POPEM 430      49.170  56.470  35.258  1.00  0.00           C
ATOM   8078  C35 POPEM 430      48.820  55.760  36.590  1.00  0.00           C
ATOM   8081  C36 POPEM 430      48.770  56.730  37.770  1.00  0.00           C
ATOM   8084  C37 POPEM 430      48.400  56.110  39.128  1.00  0.00           C
ATOM   8087  C38 POPEM 430      48.640  57.110  40.270  1.00  0.00           C
ATOM   8090  C39 POPEM 430      48.340  56.600  41.689  1.00  0.00           C
ATOM   8093 0C31 POPEM 430      48.820  57.590  42.759  1.00  0.00           C
ATOM   8096 1C31 POPEM 430      48.550  57.080  44.179  1.00  0.00           C
ATOM   8099 2C31 POPEM 430      49.240  57.940  45.248  1.00  0.00           C
ATOM   8102 3C31 POPEM 430      48.950  57.490  46.689  1.00  0.00           C
ATOM   8105 4C31 POPEM 430      47.540  57.860  47.150  1.00  0.00           C
ATOM   8108 5C31 POPEM 430      47.310  57.570  48.639  1.00  0.00           C
ATOM   8111 6C31 POPEM 430      45.960  58.090  49.138  1.00  0.00           C
ATOM   8115  NH3 POPEN 431     107.230  40.340  65.318  1.00  0.00           N
ATOM   8119  C12 POPEN 431     105.840  40.120  65.859  1.00  0.00           C
ATOM   8122  C11 POPEN 431     105.430  38.630  65.839  1.00  0.00           C
ATOM   8125  P   POPEN 431     103.020  37.480  65.899  1.00  0.00           P
ATOM   8126  O13 POPEN 431     103.450  36.080  66.079  1.00  0.00           O
ATOM   8127  O14 POPEN 431     101.780  37.920  66.590  1.00  0.00           O
ATOM   8128  O11 POPEN 431     102.940  37.780  64.359  1.00  0.00           O
ATOM   8129  O12 POPEN 431     104.120  38.510  66.389  1.00  0.00           O
ATOM   8130  C1  POPEN 431     101.730  37.630  63.629  1.00  0.00           C
ATOM   8133  C2  POPEN 431     101.870  36.670  62.400  1.00  0.00           C
ATOM   8135  O21 POPEN 431     100.610  36.060  62.038  1.00  0.00           O
ATOM   8136  C21 POPEN 431     100.150  35.120  62.859  1.00  0.00           C
ATOM   8137  O22 POPEN 431     100.530  34.930  64.009  1.00  0.00           O
ATOM   8138  C22 POPEN 431      99.070  34.300  62.179  1.00  0.00           C
ATOM   8141  C3  POPEN 431     103.030  35.620  62.428  1.00  0.00           C
ATOM   8144  O31 POPEN 431     103.350  35.240  61.059  1.00  0.00           O
ATOM   8145  C31 POPEN 431     104.210  36.090  60.499  1.00  0.00           C
ATOM   8146  O32 POPEN 431     104.890  36.890  61.118  1.00  0.00           O
ATOM   8147  C32 POPEN 431     104.110  36.070  58.979  1.00  0.00           C
ATOM   8150  C23 POPEN 431      99.440  34.040  60.708  1.00  0.00           C
ATOM   8153  C24 POPEN 431      98.480  33.130  59.939  1.00  0.00           C
ATOM   8156  C25 POPEN 431      98.580  33.390  58.429  1.00  0.00           C
ATOM   8159  C26 POPEN 431      97.460  32.760  57.619  1.00  0.00           C
ATOM   8162  C27 POPEN 431      97.630  33.050  56.118  1.00  0.00           C
ATOM   8165  C28 POPEN 431      96.310  33.430  55.439  1.00  0.00           C
ATOM   8168  C29 POPEN 431      95.300  32.320  55.519  1.00  0.00           C
ATOM   8170 0C21 POPEN 431      94.880  31.540  54.519  1.00  0.00           C
ATOM   8172 1C21 POPEN 431      95.340  31.600  53.079  1.00  0.00           C
ATOM   8175 2C21 POPEN 431      96.090  30.320  52.698  1.00  0.00           C
ATOM   8178 3C21 POPEN 431      96.490  30.290  51.218  1.00  0.00           C
ATOM   8181 4C21 POPEN 431      96.660  28.870  50.669  1.00  0.00           C
ATOM   8184 5C21 POPEN 431      95.310  28.150  50.528  1.00  0.00           C
ATOM   8187 6C21 POPEN 431      95.410  26.730  49.959  1.00  0.00           C
ATOM   8190 7C21 POPEN 431      94.040  26.060  49.868  1.00  0.00           C
ATOM   8193 8C21 POPEN 431      94.060  24.710  49.160  1.00  0.00           C
ATOM   8197  C33 POPEN 431     103.130  37.180  58.510  1.00  0.00           C
ATOM   8200  C34 POPEN 431     102.920  37.310  56.989  1.00  0.00           C
ATOM   8203  C35 POPEN 431     101.800  36.420  56.420  1.00  0.00           C
ATOM   8206  C36 POPEN 431     101.150  36.970  55.140  1.00  0.00           C
ATOM   8209  C37 POPEN 431     101.550  36.230  53.858  1.00  0.00           C
ATOM   8212  C38 POPEN 431     101.080  36.940  52.569  1.00  0.00           C
ATOM   8215  C39 POPEN 431      99.620  36.680  52.190  1.00  0.00           C
ATOM   8218 0C31 POPEN 431      99.250  37.400  50.879  1.00  0.00           C
ATOM   8221 1C31 POPEN 431      97.820  37.130  50.388  1.00  0.00           C
ATOM   8224 2C31 POPEN 431      97.540  37.680  48.979  1.00  0.00           C
ATOM   8227 3C31 POPEN 431      98.220  36.860  47.878  1.00  0.00           C
ATOM   8230 4C31 POPEN 431      97.840  37.260  46.448  1.00  0.00           C
ATOM   8233 5C31 POPEN 431      98.510  38.540  45.940  1.00  0.00           C
ATOM   8236 6C31 POPEN 431      98.180  38.810  44.468  1.00  0.00           C
ATOM   8240  NH3 POPEO 432      21.440  96.180  72.639  1.00  0.00           N
ATOM   8244  C12 POPEO 432      21.340  97.110  73.810  1.00  0.00           C
ATOM   8247  C11 POPEO 432      22.410  96.770  74.858  1.00  0.00           C
ATOM   8250  P   POPEO 432      24.920  96.090  75.069  1.00  0.00           P
ATOM   8251  O13 POPEO 432      25.270  97.060  76.129  1.00  0.00           O
ATOM   8252  O14 POPEO 432      24.570  94.720  75.479  1.00  0.00           O
ATOM   8253  O11 POPEO 432      26.100  96.070  73.999  1.00  0.00           O
ATOM   8254  O12 POPEO 432      23.700  96.680  74.229  1.00  0.00           O
ATOM   8255  C1  POPEO 432      26.040  96.840  72.799  1.00  0.00           C
ATOM   8258  C2  POPEO 432      25.900  95.950  71.529  1.00  0.00           C
ATOM   8260  O21 POPEO 432      25.840  96.820  70.399  1.00  0.00           O
ATOM   8261  C21 POPEO 432      24.710  97.470  70.139  1.00  0.00           C
ATOM   8262  O22 POPEO 432      23.640  97.320  70.708  1.00  0.00           O
ATOM   8263  C22 POPEO 432      25.000  98.480  69.020  1.00  0.00           C
ATOM   8266  C3  POPEO 432      24.750  94.890  71.629  1.00  0.00           C
ATOM   8269  O31 POPEO 432      24.270  94.450  70.340  1.00  0.00           O
ATOM   8270  C31 POPEO 432      24.820  93.360  69.828  1.00  0.00           C
ATOM   8271  O32 POPEO 432      25.700  92.690  70.358  1.00  0.00           O
ATOM   8272  C32 POPEO 432      24.180  93.030  68.479  1.00  0.00           C
ATOM   8275  C23 POPEO 432      25.310  97.780  67.670  1.00  0.00           C
ATOM   8278  C24 POPEO 432      25.960  98.670  66.599  1.00  0.00           C
ATOM   8281  C25 POPEO 432      26.530  97.820  65.458  1.00  0.00           C
ATOM   8284  C26 POPEO 432      27.030  98.630  64.248  1.00  0.00           C
ATOM   8287  C27 POPEO 432      27.730  97.740  63.199  1.00  0.00           C
ATOM   8290  C28 POPEO 432      28.010  98.480  61.870  1.00  0.00           C
ATOM   8293  C29 POPEO 432      29.100  97.840  61.038  1.00  0.00           C
ATOM   8295 0C21 POPEO 432      29.120  97.680  59.700  1.00  0.00           C
ATOM   8297 1C21 POPEO 432      28.040  98.100  58.718  1.00  0.00           C
ATOM   8300 2C21 POPEO 432      27.710  97.000  57.698  1.00  0.00           C
ATOM   8303 3C21 POPEO 432      28.630  96.950  56.469  1.00  0.00           C
ATOM   8306 4C21 POPEO 432      28.420  95.660  55.658  1.00  0.00           C
ATOM   8309 5C21 POPEO 432      29.020  95.660  54.249  1.00  0.00           C
ATOM   8312 6C21 POPEO 432      30.540  95.800  54.199  1.00  0.00           C
ATOM   8315 7C21 POPEO 432      31.180  94.990  53.059  1.00  0.00           C
ATOM   8318 8C21 POPEO 432      32.680  95.220  52.888  1.00  0.00           C
ATOM   8322  C33 POPEO 432      23.510  94.220  67.729  1.00  0.00           C
ATOM   8325  C34 POPEO 432      23.390  93.930  66.229  1.00  0.00           C
ATOM   8328  C35 POPEO 432      22.500  94.940  65.498  1.00  0.00           C
ATOM   8331  C36 POPEO 432      22.630  94.900  63.969  1.00  0.00           C
ATOM   8334  C37 POPEO 432      23.790  95.800  63.488  1.00  0.00           C
ATOM   8337  C38 POPEO 432      24.000  95.860  61.968  1.00  0.00           C
ATOM   8340  C39 POPEO 432      22.800  96.390  61.178  1.00  0.00           C
ATOM   8343 0C31 POPEO 432      23.120  96.530  59.679  1.00  0.00           C
ATOM   8346 1C31 POPEO 432      21.900  96.920  58.840  1.00  0.00           C
ATOM   8349 2C31 POPEO 432      22.200  96.880  57.330  1.00  0.00           C
ATOM   8352 3C31 POPEO 432      20.940  96.910  56.448  1.00  0.00           C
ATOM   8355 4C31 POPEO 432      20.090  98.180  56.628  1.00  0.00           C
ATOM   8358 5C31 POPEO 432      19.080  98.360  55.479  1.00  0.00           C
ATOM   8361 6C31 POPEO 432      18.060  99.460  55.750  1.00  0.00           C
ATOM   8365  NH3 POPEP 433     118.180   6.180  30.788  1.00  0.00           N
ATOM   8369  C12 POPEP 433     116.690   6.320  30.669  1.00  0.00           C
ATOM   8372  C11 POPEP 433     116.230   5.820  29.299  1.00  0.00           C
ATOM   8375  P   POPEP 433     113.880   6.080  28.160  1.00  0.00           P
ATOM   8376  O13 POPEP 433     114.630   6.560  26.990  1.00  0.00           O
ATOM   8377  O14 POPEP 433     112.780   5.120  27.910  1.00  0.00           O
ATOM   8378  O11 POPEP 433     113.170   7.340  28.829  1.00  0.00           O
ATOM   8379  O12 POPEP 433     114.820   5.580  29.319  1.00  0.00           O
ATOM   8380  C1  POPEP 433     112.720   7.270  30.188  1.00  0.00           C
ATOM   8383  C2  POPEP 433     112.840   8.640  30.890  1.00  0.00           C
ATOM   8385  O21 POPEP 433     112.210   8.540  32.189  1.00  0.00           O
ATOM   8386  C21 POPEP 433     113.000   8.120  33.180  1.00  0.00           C
ATOM   8387  O22 POPEP 433     114.210   8.040  33.129  1.00  0.00           O
ATOM   8388  C22 POPEP 433     112.150   7.840  34.419  1.00  0.00           C
ATOM   8391  C3  POPEP 433     112.140   9.740  30.040  1.00  0.00           C
ATOM   8394  O31 POPEP 433     112.100  11.020  30.708  1.00  0.00           O
ATOM   8395  C31 POPEP 433     111.080  11.200  31.539  1.00  0.00           C
ATOM   8396  O32 POPEP 433     110.080  10.500  31.638  1.00  0.00           O
ATOM   8397  C32 POPEP 433     111.420  12.330  32.468  1.00  0.00           C
ATOM   8400  C23 POPEP 433     112.730   6.670  35.248  1.00  0.00           C
ATOM   8403  C24 POPEP 433     112.130   6.450  36.649  1.00  0.00           C
ATOM   8406  C25 POPEP 433     112.100   7.710  37.510  1.00  0.00           C
ATOM   8409  C26 POPEP 433     112.350   7.440  38.998  1.00  0.00           C
ATOM   8412  C27 POPEP 433     113.080   8.620  39.659  1.00  0.00           C
ATOM   8415  C28 POPEP 433     113.650   8.270  41.038  1.00  0.00           C
ATOM   8418  C29 POPEP 433     112.800   8.820  42.150  1.00  0.00           C
ATOM   8420 0C21 POPEP 433     113.230   9.490  43.229  1.00  0.00           C
ATOM   8422 1C21 POPEP 433     114.670   9.800  43.580  1.00  0.00           C
ATOM   8425 2C21 POPEP 433     114.770  11.050  44.479  1.00  0.00           C
ATOM   8428 3C21 POPEP 433     116.050  11.110  45.308  1.00  0.00           C
ATOM   8431 4C21 POPEP 433     115.960  12.200  46.390  1.00  0.00           C
ATOM   8434 5C21 POPEP 433     117.210  12.280  47.260  1.00  0.00           C
ATOM   8437 6C21 POPEP 433     117.160  13.370  48.349  1.00  0.00           C
ATOM   8440 7C21 POPEP 433     118.300  13.210  49.349  1.00  0.00           C
ATOM   8443 8C21 POPEP 433     118.330  14.280  50.449  1.00  0.00           C
ATOM   8447  C33 POPEP 433     111.980  11.650  33.718  1.00  0.00           C
ATOM   8450  C34 POPEP 433     112.670  12.590  34.700  1.00  0.00           C
ATOM   8453  C35 POPEP 433     113.400  11.750  35.750  1.00  0.00           C
ATOM   8456  C36 POPEP 433     113.030  12.100  37.189  1.00  0.00           C
ATOM   8459  C37 POPEP 433     113.510  13.480  37.650  1.00  0.00           C
ATOM   8462  C38 POPEP 433     112.980  13.820  39.049  1.00  0.00           C
ATOM   8465  C39 POPEP 433     114.000  14.520  39.959  1.00  0.00           C
ATOM   8468 0C31 POPEP 433     114.570  15.830  39.389  1.00  0.00           C
ATOM   8471 1C31 POPEP 433     115.490  16.550  40.399  1.00  0.00           C
ATOM   8474 2C31 POPEP 433     116.180  17.790  39.810  1.00  0.00           C
ATOM   8477 3C31 POPEP 433     115.240  19.000  39.639  1.00  0.00           C
ATOM   8480 4C31 POPEP 433     114.930  19.750  40.940  1.00  0.00           C
ATOM   8483 5C31 POPEP 433     115.670  21.090  41.049  1.00  0.00           C
ATOM   8486 6C31 POPEP 433     115.100  22.030  42.109  1.00  0.00           C
ATOM   8490  NH3 POPEQ 434     109.040  46.300  65.509  1.00  0.00           N
ATOM   8494  C12 POPEQ 434     108.930  47.610  66.248  1.00  0.00           C
ATOM   8497  C11 POPEQ 434     107.660  47.720  67.119  1.00  0.00           C
ATOM   8500  P   POPEQ 434     105.070  47.980  67.028  1.00  0.00           P
ATOM   8501  O13 POPEQ 434     104.020  47.020  66.638  1.00  0.00           O
ATOM   8502  O14 POPEQ 434     105.250  48.180  68.488  1.00  0.00           O
ATOM   8503  O11 POPEQ 434     104.790  49.350  66.288  1.00  0.00           O
ATOM   8504  O12 POPEQ 434     106.460  47.530  66.369  1.00  0.00           O
ATOM   8505  C1  POPEQ 434     103.940  49.430  65.128  1.00  0.00           C
ATOM   8508  C2  POPEQ 434     102.510  49.920  65.509  1.00  0.00           C
ATOM   8510  O21 POPEQ 434     101.560  49.970  64.429  1.00  0.00           O
ATOM   8511  C21 POPEQ 434     101.870  50.210  63.169  1.00  0.00           C
ATOM   8512  O22 POPEQ 434     102.930  50.650  62.748  1.00  0.00           O
ATOM   8513  C22 POPEQ 434     100.700  49.770  62.270  1.00  0.00           C
ATOM   8516  C3  POPEQ 434     102.560  51.250  66.329  1.00  0.00           C
ATOM   8519  O31 POPEQ 434     101.260  51.790  66.590  1.00  0.00           O
ATOM   8520  C31 POPEQ 434     100.610  52.590  65.699  1.00  0.00           C
ATOM   8521  O32 POPEQ 434      99.410  52.780  65.740  1.00  0.00           O
ATOM   8522  C32 POPEQ 434     101.540  53.300  64.689  1.00  0.00           C
ATOM   8525  C23 POPEQ 434     100.500  50.680  61.030  1.00  0.00           C
ATOM   8528  C24 POPEQ 434      99.740  49.980  59.889  1.00  0.00           C
ATOM   8531  C25 POPEQ 434      98.220  50.010  60.009  1.00  0.00           C
ATOM   8534  C26 POPEQ 434      97.610  48.980  59.049  1.00  0.00           C
ATOM   8537  C27 POPEQ 434      96.140  49.240  58.670  1.00  0.00           C
ATOM   8540  C28 POPEQ 434      95.810  48.730  57.260  1.00  0.00           C
ATOM   8543  C29 POPEQ 434      96.450  49.580  56.189  1.00  0.00           C
ATOM   8545 0C21 POPEQ 434      95.840  50.260  55.198  1.00  0.00           C
ATOM   8547 1C21 POPEQ 434      94.370  50.290  54.889  1.00  0.00           C
ATOM   8550 2C21 POPEQ 434      94.090  49.470  53.609  1.00  0.00           C
ATOM   8553 3C21 POPEQ 434      92.590  49.200  53.390  1.00  0.00           C
ATOM   8556 4C21 POPEQ 434      92.290  48.380  52.120  1.00  0.00           C
ATOM   8559 5C21 POPEQ 434      92.920  46.970  52.129  1.00  0.00           C
ATOM   8562 6C21 POPEQ 434      92.740  46.240  50.788  1.00  0.00           C
ATOM   8565 7C21 POPEQ 434      93.310  44.810  50.809  1.00  0.00           C
ATOM   8568 8C21 POPEQ 434      93.820  44.330  49.449  1.00  0.00           C
ATOM   8572  C33 POPEQ 434     100.790  53.990  63.520  1.00  0.00           C
ATOM   8575  C34 POPEQ 434     101.650  55.080  62.849  1.00  0.00           C
ATOM   8578  C35 POPEQ 434     102.610  54.630  61.740  1.00  0.00           C
ATOM   8581  C36 POPEQ 434     102.520  55.560  60.518  1.00  0.00           C
ATOM   8584  C37 POPEQ 434     103.630  55.350  59.489  1.00  0.00           C
ATOM   8587  C38 POPEQ 434     103.140  55.540  58.039  1.00  0.00           C
ATOM   8590  C39 POPEQ 434     104.310  55.520  57.059  1.00  0.00           C
ATOM   8593 0C31 POPEQ 434     103.880  55.390  55.599  1.00  0.00           C
ATOM   8596 1C31 POPEQ 434     104.620  54.250  54.880  1.00  0.00           C
ATOM   8599 2C31 POPEQ 434     104.200  54.080  53.409  1.00  0.00           C
ATOM   8602 3C31 POPEQ 434     104.570  55.290  52.538  1.00  0.00           C
ATOM   8605 4C31 POPEQ 434     104.120  55.140  51.089  1.00  0.00           C
ATOM   8608 5C31 POPEQ 434     104.640  56.290  50.210  1.00  0.00           C
ATOM   8611 6C31 POPEQ 434     104.280  56.120  48.740  1.00  0.00           C
ATOM   8615  NH3 POPER 435      18.630  62.370  71.420  1.00  0.00           N
ATOM   8619  C12 POPER 435      19.990  62.000  70.889  1.00  0.00           C
ATOM   8622  C11 POPER 435      20.720  61.070  71.888  1.00  0.00           C
ATOM   8625  P   POPER 435      23.190  61.820  71.859  1.00  0.00           P
ATOM   8626  O13 POPER 435      22.530  63.130  72.118  1.00  0.00           O
ATOM   8627  O14 POPER 435      24.030  61.220  72.928  1.00  0.00           O
ATOM   8628  O11 POPER 435      24.030  61.970  70.519  1.00  0.00           O
ATOM   8629  O12 POPER 435      22.060  60.770  71.479  1.00  0.00           O
ATOM   8630  C1  POPER 435      24.310  63.240  69.889  1.00  0.00           C
ATOM   8633  C2  POPER 435      23.210  63.700  68.880  1.00  0.00           C
ATOM   8635  O21 POPER 435      23.720  63.810  67.530  1.00  0.00           O
ATOM   8636  C21 POPER 435      23.590  62.730  66.778  1.00  0.00           C
ATOM   8637  O22 POPER 435      23.290  61.620  67.189  1.00  0.00           O
ATOM   8638  C22 POPER 435      23.730  63.090  65.288  1.00  0.00           C
ATOM   8641  C3  POPER 435      22.540  65.060  69.229  1.00  0.00           C
ATOM   8644  O31 POPER 435      21.160  65.060  68.829  1.00  0.00           O
ATOM   8645  C31 POPER 435      20.860  65.440  67.590  1.00  0.00           C
ATOM   8646  O32 POPER 435      21.630  65.930  66.778  1.00  0.00           O
ATOM   8647  C32 POPER 435      19.370  65.140  67.350  1.00  0.00           C
ATOM   8650  C23 POPER 435      22.370  63.440  64.619  1.00  0.00           C
ATOM   8653  C24 POPER 435      22.350  63.390  63.079  1.00  0.00           C
ATOM   8656  C25 POPER 435      22.850  64.680  62.400  1.00  0.00           C
ATOM   8659  C26 POPER 435      22.340  64.820  60.950  1.00  0.00           C
ATOM   8662  C27 POPER 435      23.070  63.930  59.928  1.00  0.00           C
ATOM   8665  C28 POPER 435      22.390  63.900  58.538  1.00  0.00           C
ATOM   8668  C29 POPER 435      22.250  65.280  57.939  1.00  0.00           C
ATOM   8670 0C21 POPER 435      21.570  65.600  56.829  1.00  0.00           C
ATOM   8672 1C21 POPER 435      20.840  64.670  55.900  1.00  0.00           C
ATOM   8675 2C21 POPER 435      20.730  65.280  54.479  1.00  0.00           C
ATOM   8678 3C21 POPER 435      19.760  66.470  54.379  1.00  0.00           C
ATOM   8681 4C21 POPER 435      19.820  67.170  53.009  1.00  0.00           C
ATOM   8684 5C21 POPER 435      19.140  68.550  52.970  1.00  0.00           C
ATOM   8687 6C21 POPER 435      17.620  68.500  52.710  1.00  0.00           C
ATOM   8690 7C21 POPER 435      17.040  69.860  52.299  1.00  0.00           C
ATOM   8693 8C21 POPER 435      15.540  69.820  52.009  1.00  0.00           C
ATOM   8697  C33 POPER 435      18.820  65.570  65.979  1.00  0.00           C
ATOM   8700  C34 POPER 435      17.580  64.750  65.609  1.00  0.00           C
ATOM   8703  C35 POPER 435      16.840  65.280  64.379  1.00  0.00           C
ATOM   8706  C36 POPER 435      17.690  65.130  63.120  1.00  0.00           C
ATOM   8709  C37 POPER 435      16.960  65.510  61.819  1.00  0.00           C
ATOM   8712  C38 POPER 435      17.640  64.910  60.579  1.00  0.00           C
ATOM   8715  C39 POPER 435      17.350  63.410  60.429  1.00  0.00           C
ATOM   8718 0C31 POPER 435      18.410  62.680  59.589  1.00  0.00           C
ATOM   8721 1C31 POPER 435      18.350  61.160  59.770  1.00  0.00           C
ATOM   8724 2C31 POPER 435      19.620  60.440  59.289  1.00  0.00           C
ATOM   8727 3C31 POPER 435      19.750  60.380  57.759  1.00  0.00           C
ATOM   8730 4C31 POPER 435      18.810  59.330  57.140  1.00  0.00           C
ATOM   8733 5C31 POPER 435      18.890  59.300  55.610  1.00  0.00           C
ATOM   8736 6C31 POPER 435      17.910  58.290  54.999  1.00  0.00           C
ATOM   8740  NH3 POPES 436      97.440  80.180  28.959  1.00  0.00           N
ATOM   8744  C12 POPES 436      98.460  79.140  29.360  1.00  0.00           C
ATOM   8747  C11 POPES 436      99.680  79.800  29.999  1.00  0.00           C
ATOM   8750  P   POPES 436     100.560  78.120  31.849  1.00  0.00           P
ATOM   8751  O13 POPES 436     101.750  77.250  31.948  1.00  0.00           O
ATOM   8752  O14 POPES 436     100.350  79.160  32.878  1.00  0.00           O
ATOM   8753  O11 POPES 436      99.300  77.170  31.750  1.00  0.00           O
ATOM   8754  O12 POPES 436     100.620  78.830  30.430  1.00  0.00           O
ATOM   8755  C1  POPES 436      98.540  77.000  32.948  1.00  0.00           C
ATOM   8758  C2  POPES 436      97.670  75.710  32.919  1.00  0.00           C
ATOM   8760  O21 POPES 436      98.170  74.810  33.928  1.00  0.00           O
ATOM   8761  C21 POPES 436      97.700  75.060  35.139  1.00  0.00           C
ATOM   8762  O22 POPES 436      96.810  75.850  35.419  1.00  0.00           O
ATOM   8763  C22 POPES 436      98.490  74.240  36.139  1.00  0.00           C
ATOM   8766  C3  POPES 436      97.670  75.010  31.539  1.00  0.00           C
ATOM   8769  O31 POPES 436      96.910  73.780  31.638  1.00  0.00           O
ATOM   8770  C31 POPES 436      97.650  72.700  31.789  1.00  0.00           C
ATOM   8771  O32 POPES 436      98.640  72.410  31.139  1.00  0.00           O
ATOM   8772  C32 POPES 436      97.190  71.950  33.028  1.00  0.00           C
ATOM   8775  C23 POPES 436      97.760  74.080  37.490  1.00  0.00           C
ATOM   8778  C24 POPES 436      98.690  73.400  38.479  1.00  0.00           C
ATOM   8781  C25 POPES 436      98.160  73.370  39.910  1.00  0.00           C
ATOM   8784  C26 POPES 436      99.240  72.850  40.849  1.00  0.00           C
ATOM   8787  C27 POPES 436      98.860  72.920  42.330  1.00  0.00           C
ATOM   8790  C28 POPES 436     100.040  72.530  43.239  1.00  0.00           C
ATOM   8793  C29 POPES 436     101.140  73.570  43.229  1.00  0.00           C
ATOM   8795 0C21 POPES 436     101.730  74.150  44.290  1.00  0.00           C
ATOM   8797 1C21 POPES 436     101.450  73.850  45.750  1.00  0.00           C
ATOM   8800 2C21 POPES 436     102.660  73.150  46.390  1.00  0.00           C
ATOM   8803 3C21 POPES 436     102.350  72.620  47.789  1.00  0.00           C
ATOM   8806 4C21 POPES 436     103.580  72.040  48.510  1.00  0.00           C
ATOM   8809 5C21 POPES 436     104.100  70.730  47.910  1.00  0.00           C
ATOM   8812 6C21 POPES 436     103.180  69.540  48.180  1.00  0.00           C
ATOM   8815 7C21 POPES 436     103.760  68.200  47.719  1.00  0.00           C
ATOM   8818 8C21 POPES 436     102.680  67.200  47.280  1.00  0.00           C
ATOM   8822  C33 POPES 436      96.270  70.740  32.779  1.00  0.00           C
ATOM   8825  C34 POPES 436      95.580  70.300  34.078  1.00  0.00           C
ATOM   8828  C35 POPES 436      96.540  69.660  35.090  1.00  0.00           C
ATOM   8831  C36 POPES 436      96.000  69.640  36.529  1.00  0.00           C
ATOM   8834  C37 POPES 436      96.730  68.630  37.420  1.00  0.00           C
ATOM   8837  C38 POPES 436      96.510  68.880  38.910  1.00  0.00           C
ATOM   8840  C39 POPES 436      96.870  67.660  39.770  1.00  0.00           C
ATOM   8843 0C31 POPES 436      95.650  66.790  40.119  1.00  0.00           C
ATOM   8846 1C31 POPES 436      95.250  66.910  41.590  1.00  0.00           C
ATOM   8849 2C31 POPES 436      95.990  65.920  42.499  1.00  0.00           C
ATOM   8852 3C31 POPES 436      95.270  64.570  42.628  1.00  0.00           C
ATOM   8855 4C31 POPES 436      95.010  64.190  44.090  1.00  0.00           C
ATOM   8858 5C31 POPES 436      93.880  63.160  44.240  1.00  0.00           C
ATOM   8861 6C31 POPES 436      93.680  62.710  45.689  1.00  0.00           C
ATOM   8865  NH3 POPET 437      64.020 113.820  73.600  1.00  0.00           N
ATOM   8869  C12 POPET 437      65.120 113.720  74.618  1.00  0.00           C
ATOM   8872  C11 POPET 437      65.680 112.280  74.718  1.00  0.00           C
ATOM   8875  P   POPET 437      64.530 110.350  73.399  1.00  0.00           P
ATOM   8876  O13 POPET 437      65.840 109.730  73.138  1.00  0.00           O
ATOM   8877  O14 POPET 437      63.310 109.530  73.569  1.00  0.00           O
ATOM   8878  O11 POPET 437      64.260 111.480  72.319  1.00  0.00           O
ATOM   8879  O12 POPET 437      64.650 111.280  74.668  1.00  0.00           O
ATOM   8880  C1  POPET 437      63.290 111.290  71.280  1.00  0.00           C
ATOM   8883  C2  POPET 437      63.990 110.990  69.928  1.00  0.00           C
ATOM   8885  O21 POPET 437      63.220 111.670  68.899  1.00  0.00           O
ATOM   8886  C21 POPET 437      63.900 111.930  67.799  1.00  0.00           C
ATOM   8887  O22 POPET 437      64.730 111.220  67.270  1.00  0.00           O
ATOM   8888  C22 POPET 437      63.700 113.390  67.428  1.00  0.00           C
ATOM   8891  C3  POPET 437      64.200 109.440  69.718  1.00  0.00           C
ATOM   8894  O31 POPET 437      65.220 109.080  68.769  1.00  0.00           O
ATOM   8895  C31 POPET 437      66.470 109.420  69.070  1.00  0.00           C
ATOM   8896  O32 POPET 437      66.840 110.000  70.069  1.00  0.00           O
ATOM   8897  C32 POPET 437      67.400 108.990  67.939  1.00  0.00           C
ATOM   8900  C23 POPET 437      65.000 113.890  66.740  1.00  0.00           C
ATOM   8903  C24 POPET 437      64.980 115.380  66.410  1.00  0.00           C
ATOM   8906  C25 POPET 437      66.160 115.800  65.519  1.00  0.00           C
ATOM   8909  C26 POPET 437      66.130 115.140  64.129  1.00  0.00           C
ATOM   8912  C27 POPET 437      66.480 116.100  62.999  1.00  0.00           C
ATOM   8915  C28 POPET 437      66.280 115.490  61.599  1.00  0.00           C
ATOM   8918  C29 POPET 437      67.390 114.580  61.139  1.00  0.00           C
ATOM   8920 0C21 POPET 437      68.300 114.850  60.189  1.00  0.00           C
ATOM   8922 1C21 POPET 437      68.440 116.140  59.399  1.00  0.00           C
ATOM   8925 2C21 POPET 437      67.900 116.020  57.958  1.00  0.00           C
ATOM   8928 3C21 POPET 437      68.610 114.950  57.130  1.00  0.00           C
ATOM   8931 4C21 POPET 437      68.340 115.080  55.629  1.00  0.00           C
ATOM   8934 5C21 POPET 437      69.110 114.010  54.839  1.00  0.00           C
ATOM   8937 6C21 POPET 437      69.050 114.200  53.320  1.00  0.00           C
ATOM   8940 7C21 POPET 437      69.860 113.120  52.599  1.00  0.00           C
ATOM   8943 8C21 POPET 437      69.860 113.270  51.089  1.00  0.00           C
ATOM   8947  C33 POPET 437      68.040 110.190  67.218  1.00  0.00           C
ATOM   8950  C34 POPET 437      68.910 109.740  66.038  1.00  0.00           C
ATOM   8953  C35 POPET 437      68.090 109.170  64.868  1.00  0.00           C
ATOM   8956  C36 POPET 437      68.000 110.130  63.689  1.00  0.00           C
ATOM   8959  C37 POPET 437      67.210 109.520  62.530  1.00  0.00           C
ATOM   8962  C38 POPET 437      67.390 110.340  61.259  1.00  0.00           C
ATOM   8965  C39 POPET 437      66.830 109.650  60.009  1.00  0.00           C
ATOM   8968 0C31 POPET 437      67.400 110.300  58.748  1.00  0.00           C
ATOM   8971 1C31 POPET 437      66.800 109.730  57.449  1.00  0.00           C
ATOM   8974 2C31 POPET 437      67.520 110.280  56.210  1.00  0.00           C
ATOM   8977 3C31 POPET 437      68.800 109.500  55.859  1.00  0.00           C
ATOM   8980 4C31 POPET 437      68.490 108.190  55.128  1.00  0.00           C
ATOM   8983 5C31 POPET 437      69.700 107.270  54.979  1.00  0.00           C
ATOM   8986 6C31 POPET 437      69.330 105.910  54.389  1.00  0.00           C
ATOM   8990  NH3 POPEU 438      56.990  19.510  32.340  1.00  0.00           N
ATOM   8994  C12 POPEU 438      56.020  19.840  31.229  1.00  0.00           C
ATOM   8997  C11 POPEU 438      56.560  20.920  30.269  1.00  0.00           C
ATOM   9000  P   POPEU 438      56.170  23.170  31.550  1.00  0.00           P
ATOM   9001  O13 POPEU 438      57.050  24.230  32.080  1.00  0.00           O
ATOM   9002  O14 POPEU 438      55.110  23.590  30.610  1.00  0.00           O
ATOM   9003  O11 POPEU 438      55.520  22.340  32.729  1.00  0.00           O
ATOM   9004  O12 POPEU 438      57.090  22.060  30.929  1.00  0.00           O
ATOM   9005  C1  POPEU 438      55.400  22.820  34.058  1.00  0.00           C
ATOM   9008  C2  POPEU 438      53.920  23.010  34.490  1.00  0.00           C
ATOM   9010  O21 POPEU 438      53.830  22.490  35.839  1.00  0.00           O
ATOM   9011  C21 POPEU 438      53.240  23.290  36.729  1.00  0.00           C
ATOM   9012  O22 POPEU 438      52.580  24.280  36.470  1.00  0.00           O
ATOM   9013  C22 POPEU 438      53.670  22.850  38.139  1.00  0.00           C
ATOM   9016  C3  POPEU 438      52.940  22.270  33.530  1.00  0.00           C
ATOM   9019  O31 POPEU 438      51.590  22.260  34.040  1.00  0.00           O
ATOM   9020  C31 POPEU 438      51.300  21.220  34.799  1.00  0.00           C
ATOM   9021  O32 POPEU 438      51.990  20.220  34.928  1.00  0.00           O
ATOM   9022  C32 POPEU 438      50.030  21.490  35.589  1.00  0.00           C
ATOM   9025  C23 POPEU 438      53.880  24.090  39.029  1.00  0.00           C
ATOM   9028  C24 POPEU 438      54.630  23.890  40.350  1.00  0.00           C
ATOM   9031  C25 POPEU 438      53.870  23.050  41.378  1.00  0.00           C
ATOM   9034  C26 POPEU 438      54.530  23.110  42.759  1.00  0.00           C
ATOM   9037  C27 POPEU 438      53.930  22.080  43.729  1.00  0.00           C
ATOM   9040  C28 POPEU 438      54.630  22.020  45.099  1.00  0.00           C
ATOM   9043  C29 POPEU 438      54.420  23.270  45.919  1.00  0.00           C
ATOM   9045 0C21 POPEU 438      53.920  23.360  47.159  1.00  0.00           C
ATOM   9047 1C21 POPEU 438      53.440  22.240  48.049  1.00  0.00           C
ATOM   9050 2C21 POPEU 438      51.980  22.480  48.479  1.00  0.00           C
ATOM   9053 3C21 POPEU 438      51.500  21.470  49.529  1.00  0.00           C
ATOM   9056 4C21 POPEU 438      50.050  21.710  49.968  1.00  0.00           C
ATOM   9059 5C21 POPEU 438      49.670  20.820  51.160  1.00  0.00           C
ATOM   9062 6C21 POPEU 438      48.250  21.050  51.689  1.00  0.00           C
ATOM   9065 7C21 POPEU 438      48.170  21.000  53.218  1.00  0.00           C
ATOM   9068 8C21 POPEU 438      46.780  21.330  53.779  1.00  0.00           C
ATOM   9072  C33 POPEU 438      50.120  20.860  36.990  1.00  0.00           C
ATOM   9075  C34 POPEU 438      49.180  21.570  37.970  1.00  0.00           C
ATOM   9078  C35 POPEU 438      49.050  20.850  39.319  1.00  0.00           C
ATOM   9081  C36 POPEU 438      48.290  19.520  39.229  1.00  0.00           C
ATOM   9084  C37 POPEU 438      47.970  18.940  40.610  1.00  0.00           C
ATOM   9087  C38 POPEU 438      47.480  17.490  40.599  1.00  0.00           C
ATOM   9090  C39 POPEU 438      46.260  17.220  39.709  1.00  0.00           C
ATOM   9093 0C31 POPEU 438      44.930  17.710  40.318  1.00  0.00           C
ATOM   9096 1C31 POPEU 438      44.250  16.590  41.109  1.00  0.00           C
ATOM   9099 2C31 POPEU 438      42.910  16.980  41.740  1.00  0.00           C
ATOM   9102 3C31 POPEU 438      42.950  17.100  43.259  1.00  0.00           C
ATOM   9105 4C31 POPEU 438      41.550  17.040  43.890  1.00  0.00           C
ATOM   9108 5C31 POPEU 438      41.600  16.950  45.420  1.00  0.00           C
ATOM   9111 6C31 POPEU 438      40.220  16.780  46.060  1.00  0.00           C
ATOM   9115  NH3 POPEV 439      81.260  56.460  68.380  1.00  0.00           N
ATOM   9119  C12 POPEV 439      81.870  55.090  68.549  1.00  0.00           C
ATOM   9122  C11 POPEV 439      81.370  54.460  69.850  1.00  0.00           C
ATOM   9125  P   POPEV 439      81.420  52.050  70.889  1.00  0.00           P
ATOM   9126  O13 POPEV 439      82.150  50.800  70.659  1.00  0.00           O
ATOM   9127  O14 POPEV 439      81.290  52.540  72.280  1.00  0.00           O
ATOM   9128  O11 POPEV 439      79.970  51.910  70.218  1.00  0.00           O
ATOM   9129  O12 POPEV 439      82.070  53.240  70.079  1.00  0.00           O
ATOM   9130  C1  POPEV 439      79.830  51.960  68.780  1.00  0.00           C
ATOM   9133  C2  POPEV 439      79.930  50.610  68.009  1.00  0.00           C
ATOM   9135  O21 POPEV 439      79.360  50.640  66.689  1.00  0.00           O
ATOM   9136  C21 POPEV 439      79.500  51.670  65.869  1.00  0.00           C
ATOM   9137  O22 POPEV 439      79.870  52.800  66.150  1.00  0.00           O
ATOM   9138  C22 POPEV 439      79.010  51.310  64.458  1.00  0.00           C
ATOM   9141  C3  POPEV 439      79.220  49.500  68.819  1.00  0.00           C
ATOM   9144  O31 POPEV 439      77.880  49.890  69.129  1.00  0.00           O
ATOM   9145  C31 POPEV 439      76.790  49.560  68.409  1.00  0.00           C
ATOM   9146  O32 POPEV 439      75.700  50.060  68.648  1.00  0.00           O
ATOM   9147  C32 POPEV 439      77.000  48.530  67.288  1.00  0.00           C
ATOM   9150  C23 POPEV 439      79.300  52.470  63.479  1.00  0.00           C
ATOM   9153  C24 POPEV 439      78.920  52.140  62.028  1.00  0.00           C
ATOM   9156  C25 POPEV 439      78.690  53.400  61.170  1.00  0.00           C
ATOM   9159  C26 POPEV 439      79.660  53.510  59.990  1.00  0.00           C
ATOM   9162  C27 POPEV 439      79.230  54.570  58.969  1.00  0.00           C
ATOM   9165  C28 POPEV 439      80.020  54.450  57.660  1.00  0.00           C
ATOM   9168  C29 POPEV 439      79.440  55.260  56.529  1.00  0.00           C
ATOM   9170 0C21 POPEV 439      78.890  54.790  55.388  1.00  0.00           C
ATOM   9172 1C21 POPEV 439      78.700  53.350  54.990  1.00  0.00           C
ATOM   9175 2C21 POPEV 439      79.670  52.870  53.890  1.00  0.00           C
ATOM   9178 3C21 POPEV 439      79.120  51.660  53.099  1.00  0.00           C
ATOM   9181 4C21 POPEV 439      80.160  50.980  52.210  1.00  0.00           C
ATOM   9184 5C21 POPEV 439      80.980  49.930  52.979  1.00  0.00           C
ATOM   9187 6C21 POPEV 439      82.100  49.300  52.140  1.00  0.00           C
ATOM   9190 7C21 POPEV 439      82.770  48.110  52.850  1.00  0.00           C
ATOM   9193 8C21 POPEV 439      83.880  47.470  52.009  1.00  0.00           C
ATOM   9197  C33 POPEV 439      75.930  48.650  66.178  1.00  0.00           C
ATOM   9200  C34 POPEV 439      75.930  47.450  65.218  1.00  0.00           C
ATOM   9203  C35 POPEV 439      77.230  47.210  64.409  1.00  0.00           C
ATOM   9206  C36 POPEV 439      77.420  48.170  63.218  1.00  0.00           C
ATOM   9209  C37 POPEV 439      78.730  47.950  62.428  1.00  0.00           C
ATOM   9212  C38 POPEV 439      78.510  47.250  61.069  1.00  0.00           C
ATOM   9215  C39 POPEV 439      78.180  45.750  61.160  1.00  0.00           C
ATOM   9218 0C31 POPEV 439      77.990  45.140  59.760  1.00  0.00           C
ATOM   9221 1C31 POPEV 439      77.720  43.630  59.760  1.00  0.00           C
ATOM   9224 2C31 POPEV 439      77.360  43.080  58.359  1.00  0.00           C
ATOM   9227 3C31 POPEV 439      78.500  43.150  57.340  1.00  0.00           C
ATOM   9230 4C31 POPEV 439      78.060  43.580  55.929  1.00  0.00           C
ATOM   9233 5C31 POPEV 439      79.260  43.870  55.020  1.00  0.00           C
ATOM   9236 6C31 POPEV 439      78.870  44.290  53.600  1.00  0.00           C
ATOM   9240  NH3 POPEW 440      23.460 116.840  73.299  1.00  0.00           N
ATOM   9244  C12 POPEW 440      23.090 117.530  72.020  1.00  0.00           C
ATOM   9247  C11 POPEW 440      22.820 119.020  72.210  1.00  0.00           C
ATOM   9250  P   POPEW 440      20.370 119.150  71.240  1.00  0.00           P
ATOM   9251  O13 POPEW 440      19.720 120.420  70.880  1.00  0.00           O
ATOM   9252  O14 POPEW 440      19.940 118.430  72.468  1.00  0.00           O
ATOM   9253  O11 POPEW 440      20.300 118.160  70.019  1.00  0.00           O
ATOM   9254  O12 POPEW 440      21.920 119.490  71.218  1.00  0.00           O
ATOM   9255  C1  POPEW 440      20.380 118.640  68.670  1.00  0.00           C
ATOM   9258  C2  POPEW 440      21.740 118.310  68.009  1.00  0.00           C
ATOM   9260  O21 POPEW 440      21.570 118.230  66.599  1.00  0.00           O
ATOM   9261  C21 POPEW 440      21.410 119.340  65.909  1.00  0.00           C
ATOM   9262  O22 POPEW 440      21.440 120.480  66.329  1.00  0.00           O
ATOM   9263  C22 POPEW 440      21.180 118.890  64.458  1.00  0.00           C
ATOM   9266  C3  POPEW 440      22.280 116.920  68.468  1.00  0.00           C
ATOM   9269  O31 POPEW 440      23.580 116.630  67.920  1.00  0.00           O
ATOM   9270  C31 POPEW 440      23.640 116.340  66.608  1.00  0.00           C
ATOM   9271  O32 POPEW 440      24.460 116.830  65.859  1.00  0.00           O
ATOM   9272  C32 POPEW 440      22.630 115.270  66.178  1.00  0.00           C
ATOM   9275  C23 POPEW 440      20.400 119.870  63.559  1.00  0.00           C
ATOM   9278  C24 POPEW 440      19.630 119.140  62.460  1.00  0.00           C
ATOM   9281  C25 POPEW 440      20.490 118.160  61.638  1.00  0.00           C
ATOM   9284  C26 POPEW 440      19.740 117.510  60.479  1.00  0.00           C
ATOM   9287  C27 POPEW 440      20.640 116.570  59.668  1.00  0.00           C
ATOM   9290  C28 POPEW 440      19.900 115.820  58.538  1.00  0.00           C
ATOM   9293  C29 POPEW 440      19.090 114.650  59.058  1.00  0.00           C
ATOM   9295 0C21 POPEW 440      18.930 113.470  58.439  1.00  0.00           C
ATOM   9297 1C21 POPEW 440      19.460 113.100  57.070  1.00  0.00           C
ATOM   9300 2C21 POPEW 440      18.400 112.390  56.218  1.00  0.00           C
ATOM   9303 3C21 POPEW 440      18.880 112.150  54.780  1.00  0.00           C
ATOM   9306 4C21 POPEW 440      17.950 111.250  53.948  1.00  0.00           C
ATOM   9309 5C21 POPEW 440      16.470 111.690  53.969  1.00  0.00           C
ATOM   9312 6C21 POPEW 440      15.590 110.780  53.110  1.00  0.00           C
ATOM   9315 7C21 POPEW 440      14.100 111.020  53.349  1.00  0.00           C
ATOM   9318 8C21 POPEW 440      13.180 110.030  52.628  1.00  0.00           C
ATOM   9322  C33 POPEW 440      23.080 114.600  64.868  1.00  0.00           C
ATOM   9325  C34 POPEW 440      22.170 113.460  64.399  1.00  0.00           C
ATOM   9328  C35 POPEW 440      22.650 112.880  63.050  1.00  0.00           C
ATOM   9331  C36 POPEW 440      21.700 111.830  62.439  1.00  0.00           C
ATOM   9334  C37 POPEW 440      22.130 111.430  61.020  1.00  0.00           C
ATOM   9337  C38 POPEW 440      21.140 110.480  60.340  1.00  0.00           C
ATOM   9340  C39 POPEW 440      21.540 110.100  58.910  1.00  0.00           C
ATOM   9343 0C31 POPEW 440      20.480 109.220  58.229  1.00  0.00           C
ATOM   9346 1C31 POPEW 440      20.600 109.150  56.698  1.00  0.00           C
ATOM   9349 2C31 POPEW 440      21.990 108.770  56.178  1.00  0.00           C
ATOM   9352 3C31 POPEW 440      22.040 108.580  54.659  1.00  0.00           C
ATOM   9355 4C31 POPEW 440      21.480 107.220  54.208  1.00  0.00           C
ATOM   9358 5C31 POPEW 440      21.730 106.930  52.719  1.00  0.00           C
ATOM   9361 6C31 POPEW 440      21.320 105.520  52.288  1.00  0.00           C
ATOM   9365  NH3 POPEX 441      66.640  68.150  76.240  1.00  0.00           N
ATOM   9369  C12 POPEX 441      67.060  67.720  77.619  1.00  0.00           C
ATOM   9372  C11 POPEX 441      68.490  67.150  77.600  1.00  0.00           C
ATOM   9375  P   POPEX 441      70.210  68.320  75.950  1.00  0.00           P
ATOM   9376  O13 POPEX 441      71.510  69.000  76.129  1.00  0.00           O
ATOM   9377  O14 POPEX 441      70.190  67.060  75.189  1.00  0.00           O
ATOM   9378  O11 POPEX 441      69.190  69.300  75.240  1.00  0.00           O
ATOM   9379  O12 POPEX 441      69.450  68.170  77.319  1.00  0.00           O
ATOM   9380  C1  POPEX 441      69.650  70.580  74.770  1.00  0.00           C
ATOM   9383  C2  POPEX 441      68.950  70.980  73.460  1.00  0.00           C
ATOM   9385  O21 POPEX 441      68.990  72.400  73.380  1.00  0.00           O
ATOM   9386  C21 POPEX 441      69.030  73.050  72.210  1.00  0.00           C
ATOM   9387  O22 POPEX 441      68.300  73.990  71.939  1.00  0.00           O
ATOM   9388  C22 POPEX 441      70.270  72.730  71.380  1.00  0.00           C
ATOM   9391  C3  POPEX 441      67.470  70.530  73.418  1.00  0.00           C
ATOM   9394  O31 POPEX 441      66.920  70.810  72.118  1.00  0.00           O
ATOM   9395  C31 POPEX 441      65.950  71.720  72.020  1.00  0.00           C
ATOM   9396  O32 POPEX 441      65.360  72.230  72.949  1.00  0.00           O
ATOM   9397  C32 POPEX 441      65.850  72.060  70.529  1.00  0.00           C
ATOM   9400  C23 POPEX 441      70.050  73.210  69.928  1.00  0.00           C
ATOM   9403  C24 POPEX 441      71.320  73.250  69.070  1.00  0.00           C
ATOM   9406  C25 POPEX 441      72.380  74.280  69.499  1.00  0.00           C
ATOM   9409  C26 POPEX 441      73.490  74.450  68.450  1.00  0.00           C
ATOM   9412  C27 POPEX 441      74.550  75.520  68.718  1.00  0.00           C
ATOM   9415  C28 POPEX 441      75.520  75.630  67.520  1.00  0.00           C
ATOM   9418  C29 POPEX 441      76.570  76.710  67.608  1.00  0.00           C
ATOM   9420 0C21 POPEX 441      77.240  77.250  66.579  1.00  0.00           C
ATOM   9422 1C21 POPEX 441      77.120  76.860  65.128  1.00  0.00           C
ATOM   9425 2C21 POPEX 441      76.560  77.960  64.208  1.00  0.00           C
ATOM   9428 3C21 POPEX 441      76.410  77.420  62.789  1.00  0.00           C
ATOM   9431 4C21 POPEX 441      75.990  78.450  61.729  1.00  0.00           C
ATOM   9434 5C21 POPEX 441      75.830  77.770  60.359  1.00  0.00           C
ATOM   9437 6C21 POPEX 441      75.650  78.760  59.208  1.00  0.00           C
ATOM   9440 7C21 POPEX 441      75.430  78.050  57.859  1.00  0.00           C
ATOM   9443 8C21 POPEX 441      75.410  79.010  56.670  1.00  0.00           C
ATOM   9447  C33 POPEX 441      65.010  73.320  70.200  1.00  0.00           C
ATOM   9450  C34 POPEX 441      65.200  73.680  68.718  1.00  0.00           C
ATOM   9453  C35 POPEX 441      64.570  75.020  68.329  1.00  0.00           C
ATOM   9456  C36 POPEX 441      65.310  75.640  67.130  1.00  0.00           C
ATOM   9459  C37 POPEX 441      64.780  77.040  66.769  1.00  0.00           C
ATOM   9462  C38 POPEX 441      65.890  78.020  66.369  1.00  0.00           C
ATOM   9465  C39 POPEX 441      66.620  77.670  65.069  1.00  0.00           C
ATOM   9468 0C31 POPEX 441      65.760  77.890  63.819  1.00  0.00           C
ATOM   9471 1C31 POPEX 441      66.620  78.090  62.558  1.00  0.00           C
ATOM   9474 2C31 POPEX 441      65.810  78.340  61.280  1.00  0.00           C
ATOM   9477 3C31 POPEX 441      65.110  79.700  61.229  1.00  0.00           C
ATOM   9480 4C31 POPEX 441      63.950  79.690  60.219  1.00  0.00           C
ATOM   9483 5C31 POPEX 441      63.300  81.060  60.038  1.00  0.00           C
ATOM   9486 6C31 POPEX 441      62.180  81.070  58.998  1.00  0.00           C
ATOM   9490  NH3 POPEY 442      63.920  85.670  34.360  1.00  0.00           N
ATOM   9494  C12 POPEY 442      65.000  86.340  35.170  1.00  0.00           C
ATOM   9497  C11 POPEY 442      65.130  85.790  36.599  1.00  0.00           C
ATOM   9500  P   POPEY 442      67.310  84.320  36.689  1.00  0.00           P
ATOM   9501  O13 POPEY 442      67.940  85.230  35.699  1.00  0.00           O
ATOM   9502  O14 POPEY 442      67.640  82.890  36.479  1.00  0.00           O
ATOM   9503  O11 POPEY 442      67.700  84.810  38.129  1.00  0.00           O
ATOM   9504  O12 POPEY 442      65.730  84.500  36.610  1.00  0.00           O
ATOM   9505  C1  POPEY 442      66.940  84.630  39.319  1.00  0.00           C
ATOM   9508  C2  POPEY 442      67.030  83.190  39.889  1.00  0.00           C
ATOM   9510  O21 POPEY 442      66.220  83.120  41.100  1.00  0.00           O
ATOM   9511  C21 POPEY 442      66.710  83.500  42.260  1.00  0.00           C
ATOM   9512  O22 POPEY 442      67.850  83.860  42.490  1.00  0.00           O
ATOM   9513  C22 POPEY 442      65.590  83.520  43.300  1.00  0.00           C
ATOM   9516  C3  POPEY 442      68.500  82.690  40.020  1.00  0.00           C
ATOM   9519  O31 POPEY 442      68.530  81.500  40.839  1.00  0.00           O
ATOM   9520  C31 POPEY 442      69.650  80.800  40.809  1.00  0.00           C
ATOM   9521  O32 POPEY 442      70.620  80.990  40.108  1.00  0.00           O
ATOM   9522  C32 POPEY 442      69.540  79.720  41.889  1.00  0.00           C
ATOM   9525  C23 POPEY 442      66.100  84.170  44.609  1.00  0.00           C
ATOM   9528  C24 POPEY 442      65.040  84.370  45.699  1.00  0.00           C
ATOM   9531  C25 POPEY 442      65.650  84.950  46.989  1.00  0.00           C
ATOM   9534  C26 POPEY 442      64.580  85.280  48.040  1.00  0.00           C
ATOM   9537  C27 POPEY 442      65.150  85.730  49.399  1.00  0.00           C
ATOM   9540  C28 POPEY 442      64.030  86.170  50.359  1.00  0.00           C
ATOM   9543  C29 POPEY 442      64.530  86.510  51.749  1.00  0.00           C
ATOM   9545 0C21 POPEY 442      64.220  87.610  52.468  1.00  0.00           C
ATOM   9547 1C21 POPEY 442      63.310  88.740  52.080  1.00  0.00           C
ATOM   9550 2C21 POPEY 442      61.990  88.750  52.878  1.00  0.00           C
ATOM   9553 3C21 POPEY 442      62.160  89.140  54.360  1.00  0.00           C
ATOM   9556 4C21 POPEY 442      60.830  89.180  55.128  1.00  0.00           C
ATOM   9559 5C21 POPEY 442      60.910  89.910  56.479  1.00  0.00           C
ATOM   9562 6C21 POPEY 442      61.020  91.440  56.358  1.00  0.00           C
ATOM   9565 7C21 POPEY 442      61.100  92.170  57.698  1.00  0.00           C
ATOM   9568 8C21 POPEY 442      61.340  93.670  57.530  1.00  0.00           C
ATOM   9572  C33 POPEY 442      70.420  78.480  41.609  1.00  0.00           C
ATOM   9575  C34 POPEY 442      70.160  77.320  42.579  1.00  0.00           C
ATOM   9578  C35 POPEY 442      70.110  77.720  44.049  1.00  0.00           C
ATOM   9581  C36 POPEY 442      69.810  76.540  44.979  1.00  0.00           C
ATOM   9584  C37 POPEY 442      69.610  77.070  46.410  1.00  0.00           C
ATOM   9587  C38 POPEY 442      69.490  76.000  47.499  1.00  0.00           C
ATOM   9590  C39 POPEY 442      70.080  76.510  48.819  1.00  0.00           C
ATOM   9593 0C31 POPEY 442      69.740  75.640  50.020  1.00  0.00           C
ATOM   9596 1C31 POPEY 442      70.590  76.000  51.249  1.00  0.00           C
ATOM   9599 2C31 POPEY 442      70.170  75.240  52.509  1.00  0.00           C
ATOM   9602 3C31 POPEY 442      71.250  74.300  53.059  1.00  0.00           C
ATOM   9605 4C31 POPEY 442      72.430  75.040  53.709  1.00  0.00           C
ATOM   9608 5C31 POPEY 442      73.360  74.100  54.479  1.00  0.00           C
ATOM   9611 6C31 POPEY 442      74.460  74.840  55.240  1.00  0.00           C
ATOM   9615  NH3 POPEZ 443     117.670  60.530  27.000  1.00  0.00           N
ATOM   9619  C12 POPEZ 443     117.460  61.830  26.290  1.00  0.00           C
ATOM   9622  C11 POPEZ 443     116.030  61.930  25.770  1.00  0.00           C
ATOM   9625  P   POPEZ 443     115.000  64.420  25.420  1.00  0.00           P
ATOM   9626  O13 POPEZ 443     115.820  65.640  25.549  1.00  0.00           O
ATOM   9627  O14 POPEZ 443     113.980  64.420  24.359  1.00  0.00           O
ATOM   9628  O11 POPEZ 443     114.240  64.080  26.740  1.00  0.00           O
ATOM   9629  O12 POPEZ 443     115.910  63.170  25.099  1.00  0.00           O
ATOM   9630  C1  POPEZ 443     114.870  64.010  28.020  1.00  0.00           C
ATOM   9633  C2  POPEZ 443     115.180  65.410  28.618  1.00  0.00           C
ATOM   9635  O21 POPEZ 443     115.610  65.270  29.979  1.00  0.00           O
ATOM   9636  C21 POPEZ 443     116.760  64.670  30.198  1.00  0.00           C
ATOM   9637  O22 POPEZ 443     117.510  64.200  29.380  1.00  0.00           O
ATOM   9638  C22 POPEZ 443     116.900  64.570  31.729  1.00  0.00           C
ATOM   9641  C3  POPEZ 443     113.930  66.340  28.569  1.00  0.00           C
ATOM   9644  O31 POPEZ 443     113.650  67.000  29.830  1.00  0.00           O
ATOM   9645  C31 POPEZ 443     112.820  66.330  30.630  1.00  0.00           C
ATOM   9646  O32 POPEZ 443     112.100  65.420  30.259  1.00  0.00           O
ATOM   9647  C32 POPEZ 443     112.940  66.840  32.080  1.00  0.00           C
ATOM   9650  C23 POPEZ 443     118.120  65.330  32.299  1.00  0.00           C
ATOM   9653  C24 POPEZ 443     117.890  65.810  33.740  1.00  0.00           C
ATOM   9656  C25 POPEZ 443     117.350  64.760  34.729  1.00  0.00           C
ATOM   9659  C26 POPEZ 443     117.060  65.430  36.069  1.00  0.00           C
ATOM   9662  C27 POPEZ 443     116.340  64.580  37.130  1.00  0.00           C
ATOM   9665  C28 POPEZ 443     116.160  65.440  38.400  1.00  0.00           C
ATOM   9668  C29 POPEZ 443     115.610  64.830  39.659  1.00  0.00           C
ATOM   9670 0C21 POPEZ 443     115.950  65.290  40.879  1.00  0.00           C
ATOM   9672 1C21 POPEZ 443     116.920  66.430  41.080  1.00  0.00           C
ATOM   9675 2C21 POPEZ 443     116.990  67.040  42.490  1.00  0.00           C
ATOM   9678 3C21 POPEZ 443     118.340  67.760  42.698  1.00  0.00           C
ATOM   9681 4C21 POPEZ 443     118.510  68.380  44.090  1.00  0.00           C
ATOM   9684 5C21 POPEZ 443     118.010  69.830  44.128  1.00  0.00           C
ATOM   9687 6C21 POPEZ 443     118.140  70.460  45.519  1.00  0.00           C
ATOM   9690 7C21 POPEZ 443     117.920  71.980  45.509  1.00  0.00           C
ATOM   9693 8C21 POPEZ 443     118.160  72.640  46.869  1.00  0.00           C
ATOM   9697  C33 POPEZ 443     111.970  66.090  33.028  1.00  0.00           C
ATOM   9700  C34 POPEZ 443     112.410  66.000  34.500  1.00  0.00           C
ATOM   9703  C35 POPEZ 443     112.630  67.330  35.229  1.00  0.00           C
ATOM   9706  C36 POPEZ 443     112.460  67.160  36.750  1.00  0.00           C
ATOM   9709  C37 POPEZ 443     113.190  68.230  37.559  1.00  0.00           C
ATOM   9712  C38 POPEZ 443     112.860  68.270  39.069  1.00  0.00           C
ATOM   9715  C39 POPEZ 443     112.500  66.940  39.750  1.00  0.00           C
ATOM   9718 0C31 POPEZ 443     112.550  67.090  41.279  1.00  0.00           C
ATOM   9721 1C31 POPEZ 443     111.570  66.200  42.059  1.00  0.00           C
ATOM   9724 2C31 POPEZ 443     111.490  66.550  43.560  1.00  0.00           C
ATOM   9727 3C31 POPEZ 443     112.820  66.490  44.329  1.00  0.00           C
ATOM   9730 4C31 POPEZ 443     113.400  65.080  44.479  1.00  0.00           C
ATOM   9733 5C31 POPEZ 443     114.690  65.070  45.308  1.00  0.00           C
ATOM   9736 6C31 POPEZ 443     115.350  63.680  45.399  1.00  0.00           C
ATOM   9740  NH3 POPEa 444      99.250  75.160  73.829  1.00  0.00           N
ATOM   9744  C12 POPEa 444      97.880  74.780  74.288  1.00  0.00           C
ATOM   9747  C11 POPEa 444      97.710  73.270  74.108  1.00  0.00           C
ATOM   9750  P   POPEa 444      95.380  72.410  73.278  1.00  0.00           P
ATOM   9751  O13 POPEa 444      94.080  72.120  73.899  1.00  0.00           O
ATOM   9752  O14 POPEa 444      96.010  71.420  72.369  1.00  0.00           O
ATOM   9753  O11 POPEa 444      95.180  73.800  72.560  1.00  0.00           O
ATOM   9754  O12 POPEa 444      96.380  72.880  74.399  1.00  0.00           O
ATOM   9755  C1  POPEa 444      95.810  74.040  71.299  1.00  0.00           C
ATOM   9758  C2  POPEa 444      94.920  73.520  70.170  1.00  0.00           C
ATOM   9760  O21 POPEa 444      95.410  74.030  68.920  1.00  0.00           O
ATOM   9761  C21 POPEa 444      96.230  73.250  68.250  1.00  0.00           C
ATOM   9762  O22 POPEa 444      96.660  72.170  68.639  1.00  0.00           O
ATOM   9763  C22 POPEa 444      96.630  73.910  66.909  1.00  0.00           C
ATOM   9766  C3  POPEa 444      93.440  73.970  70.419  1.00  0.00           C
ATOM   9769  O31 POPEa 444      92.680  74.310  69.239  1.00  0.00           O
ATOM   9770  C31 POPEa 444      92.610  73.300  68.380  1.00  0.00           C
ATOM   9771  O32 POPEa 444      92.980  72.150  68.600  1.00  0.00           O
ATOM   9772  C32 POPEa 444      92.160  73.810  67.019  1.00  0.00           C
ATOM   9775  C23 POPEa 444      95.920  75.270  66.608  1.00  0.00           C
ATOM   9778  C24 POPEa 444      96.710  76.220  65.679  1.00  0.00           C
ATOM   9781  C25 POPEa 444      96.550  75.950  64.170  1.00  0.00           C
ATOM   9784  C26 POPEa 444      95.150  76.270  63.639  1.00  0.00           C
ATOM   9787  C27 POPEa 444      94.890  76.000  62.140  1.00  0.00           C
ATOM   9790  C28 POPEa 444      95.520  74.700  61.568  1.00  0.00           C
ATOM   9793  C29 POPEa 444      96.900  74.910  60.988  1.00  0.00           C
ATOM   9795 0C21 POPEa 444      97.170  75.080  59.679  1.00  0.00           C
ATOM   9797 1C21 POPEa 444      96.140  75.100  58.580  1.00  0.00           C
ATOM   9800 2C21 POPEa 444      96.710  75.600  57.238  1.00  0.00           C
ATOM   9803 3C21 POPEa 444      95.680  75.500  56.108  1.00  0.00           C
ATOM   9806 4C21 POPEa 444      96.200  76.070  54.780  1.00  0.00           C
ATOM   9809 5C21 POPEa 444      95.820  75.200  53.569  1.00  0.00           C
ATOM   9812 6C21 POPEa 444      96.220  75.840  52.229  1.00  0.00           C
ATOM   9815 7C21 POPEa 444      95.910  74.950  51.019  1.00  0.00           C
ATOM   9818 8C21 POPEa 444      96.240  75.610  49.679  1.00  0.00           C
ATOM   9822  C33 POPEa 444      92.510  72.800  65.909  1.00  0.00           C
ATOM   9825  C34 POPEa 444      92.310  73.380  64.509  1.00  0.00           C
ATOM   9828  C35 POPEa 444      92.470  72.340  63.400  1.00  0.00           C
ATOM   9831  C36 POPEa 444      92.160  72.920  62.019  1.00  0.00           C
ATOM   9834  C37 POPEa 444      91.890  71.810  60.999  1.00  0.00           C
ATOM   9837  C38 POPEa 444      91.610  72.320  59.580  1.00  0.00           C
ATOM   9840  C39 POPEa 444      90.870  71.320  58.678  1.00  0.00           C
ATOM   9843 0C31 POPEa 444      91.480  69.910  58.608  1.00  0.00           C
ATOM   9846 1C31 POPEa 444      90.810  68.890  59.549  1.00  0.00           C
ATOM   9849 2C31 POPEa 444      91.620  67.600  59.700  1.00  0.00           C
ATOM   9852 3C31 POPEa 444      91.740  66.760  58.418  1.00  0.00           C
ATOM   9855 4C31 POPEa 444      92.590  65.510  58.639  1.00  0.00           C
ATOM   9858 5C31 POPEa 444      92.790  64.650  57.389  1.00  0.00           C
ATOM   9861 6C31 POPEa 444      93.650  63.430  57.689  1.00  0.00           C
ATOM   9865  NH3 POPEb 445      62.130  25.610  73.438  1.00  0.00           N
ATOM   9869  C12 POPEb 445      61.500  24.260  73.648  1.00  0.00           C
ATOM   9872  C11 POPEb 445      60.020  24.320  73.240  1.00  0.00           C
ATOM   9875  P   POPEb 445      59.020  22.070  74.248  1.00  0.00           P
ATOM   9876  O13 POPEb 445      57.550  22.160  74.299  1.00  0.00           O
ATOM   9877  O14 POPEb 445      59.780  22.440  75.469  1.00  0.00           O
ATOM   9878  O11 POPEb 445      59.540  20.690  73.639  1.00  0.00           O
ATOM   9879  O12 POPEb 445      59.450  23.030  73.089  1.00  0.00           O
ATOM   9880  C1  POPEb 445      58.890  20.050  72.530  1.00  0.00           C
ATOM   9883  C2  POPEb 445      59.470  20.400  71.119  1.00  0.00           C
ATOM   9885  O21 POPEb 445      59.110  19.330  70.218  1.00  0.00           O
ATOM   9886  C21 POPEb 445      58.850  19.680  68.959  1.00  0.00           C
ATOM   9887  O22 POPEb 445      58.790  20.820  68.549  1.00  0.00           O
ATOM   9888  C22 POPEb 445      58.700  18.410  68.109  1.00  0.00           C
ATOM   9891  C3  POPEb 445      61.030  20.560  71.129  1.00  0.00           C
ATOM   9894  O31 POPEb 445      61.540  20.950  69.828  1.00  0.00           O
ATOM   9895  C31 POPEb 445      61.790  22.260  69.700  1.00  0.00           C
ATOM   9896  O32 POPEb 445      61.790  23.060  70.600  1.00  0.00           O
ATOM   9897  C32 POPEb 445      62.040  22.600  68.229  1.00  0.00           C
ATOM   9900  C23 POPEb 445      57.750  18.530  66.879  1.00  0.00           C
ATOM   9903  C24 POPEb 445      58.310  19.370  65.718  1.00  0.00           C
ATOM   9906  C25 POPEb 445      59.130  18.590  64.668  1.00  0.00           C
ATOM   9909  C26 POPEb 445      58.310  18.130  63.450  1.00  0.00           C
ATOM   9912  C27 POPEb 445      59.160  18.000  62.179  1.00  0.00           C
ATOM   9915  C28 POPEb 445      58.340  17.810  60.890  1.00  0.00           C
ATOM   9918  C29 POPEb 445      57.730  16.440  60.750  1.00  0.00           C
ATOM   9920 0C21 POPEb 445      56.520  16.120  60.248  1.00  0.00           C
ATOM   9922 1C21 POPEb 445      55.490  17.040  59.650  1.00  0.00           C
ATOM   9925 2C21 POPEb 445      54.180  17.160  60.458  1.00  0.00           C
ATOM   9928 3C21 POPEb 445      52.960  17.290  59.528  1.00  0.00           C
ATOM   9931 4C21 POPEb 445      51.650  17.580  60.259  1.00  0.00           C
ATOM   9934 5C21 POPEb 445      50.410  17.050  59.519  1.00  0.00           C
ATOM   9937 6C21 POPEb 445      50.200  17.640  58.109  1.00  0.00           C
ATOM   9940 7C21 POPEb 445      48.940  17.080  57.439  1.00  0.00           C
ATOM   9943 8C21 POPEb 445      48.620  17.730  56.090  1.00  0.00           C
ATOM   9947  C33 POPEb 445      60.820  23.360  67.660  1.00  0.00           C
ATOM   9950  C34 POPEb 445      60.930  23.840  66.200  1.00  0.00           C
ATOM   9953  C35 POPEb 445      60.700  22.730  65.170  1.00  0.00           C
ATOM   9956  C36 POPEb 445      60.350  23.260  63.780  1.00  0.00           C
ATOM   9959  C37 POPEb 445      59.950  22.130  62.808  1.00  0.00           C
ATOM   9962  C38 POPEb 445      59.250  22.600  61.529  1.00  0.00           C
ATOM   9965  C39 POPEb 445      60.040  23.610  60.690  1.00  0.00           C
ATOM   9968 0C31 POPEb 445      59.210  24.090  59.489  1.00  0.00           C
ATOM   9971 1C31 POPEb 445      59.940  25.130  58.629  1.00  0.00           C
ATOM   9974 2C31 POPEb 445      59.030  25.780  57.569  1.00  0.00           C
ATOM   9977 3C31 POPEb 445      58.260  24.780  56.698  1.00  0.00           C
ATOM   9980 4C31 POPEb 445      57.650  25.440  55.458  1.00  0.00           C
ATOM   9983 5C31 POPEb 445      56.610  24.540  54.780  1.00  0.00           C
ATOM   9986 6C31 POPEb 445      56.220  25.000  53.379  1.00  0.00           C
ATOM   9990  NH3 POPEc 446      24.380  99.930  29.588  1.00  0.00           N
ATOM   9994  C12 POPEc 446      24.900 101.210  30.160  1.00  0.00           C
ATOM   9997  C11 POPEc 446      25.920 101.860  29.240  1.00  0.00           C
ATOM  10000  P   POPEc 446      27.600 103.870  29.349  1.00  0.00           P
ATOM  10001  O13 POPEc 446      27.720 103.710  27.889  1.00  0.00           O
ATOM  10002  O14 POPEc 446      27.390 105.240  29.858  1.00  0.00           O
ATOM  10003  O11 POPEc 446      28.840 103.170  30.058  1.00  0.00           O
ATOM  10004  O12 POPEc 446      26.380 103.030  29.889  1.00  0.00           O
ATOM  10005  C1  POPEc 446      28.760 102.730  31.428  1.00  0.00           C
ATOM  10008  C2  POPEc 446      28.690 103.940  32.420  1.00  0.00           C
ATOM  10010  O21 POPEc 446      29.750 104.010  33.400  1.00  0.00           O
ATOM  10011  C21 POPEc 446      29.750 103.060  34.299  1.00  0.00           C
ATOM  10012  O22 POPEc 446      29.360 101.910  34.138  1.00  0.00           O
ATOM  10013  C22 POPEc 446      30.160 103.600  35.659  1.00  0.00           C
ATOM  10016  C3  POPEc 446      27.290 104.110  33.069  1.00  0.00           C
ATOM  10019  O31 POPEc 446      27.200 105.380  33.740  1.00  0.00           O
ATOM  10020  C31 POPEc 446      26.820 106.420  32.989  1.00  0.00           C
ATOM  10021  O32 POPEc 446      27.540 107.360  32.678  1.00  0.00           O
ATOM  10022  C32 POPEc 446      25.330 106.350  32.650  1.00  0.00           C
ATOM  10025  C23 POPEc 446      29.070 103.210  36.689  1.00  0.00           C
ATOM  10028  C24 POPEc 446      29.320 103.750  38.100  1.00  0.00           C
ATOM  10031  C25 POPEc 446      29.120 105.270  38.229  1.00  0.00           C
ATOM  10034  C26 POPEc 446      28.180 105.620  39.389  1.00  0.00           C
ATOM  10037  C27 POPEc 446      28.140 107.110  39.780  1.00  0.00           C
ATOM  10040  C28 POPEc 446      27.250 107.310  41.030  1.00  0.00           C
ATOM  10043  C29 POPEc 446      26.940 108.760  41.349  1.00  0.00           C
ATOM  10045 0C21 POPEc 446      27.200 109.400  42.509  1.00  0.00           C
ATOM  10047 1C21 POPEc 446      27.920 108.820  43.700  1.00  0.00           C
ATOM  10050 2C21 POPEc 446      27.060 107.900  44.589  1.00  0.00           C
ATOM  10053 3C21 POPEc 446      26.000 108.610  45.449  1.00  0.00           C
ATOM  10056 4C21 POPEc 446      24.570 108.420  44.939  1.00  0.00           C
ATOM  10059 5C21 POPEc 446      23.510 108.660  46.030  1.00  0.00           C
ATOM  10062 6C21 POPEc 446      22.090 108.590  45.449  1.00  0.00           C
ATOM  10065 7C21 POPEc 446      20.990 108.730  46.509  1.00  0.00           C
ATOM  10068 8C21 POPEc 446      19.600 108.720  45.879  1.00  0.00           C
ATOM  10072  C33 POPEc 446      24.450 107.010  33.740  1.00  0.00           C
ATOM  10075  C34 POPEc 446      24.390 106.200  35.049  1.00  0.00           C
ATOM  10078  C35 POPEc 446      25.430 106.610  36.109  1.00  0.00           C
ATOM  10081  C36 POPEc 446      25.150 107.960  36.778  1.00  0.00           C
ATOM  10084  C37 POPEc 446      23.940 107.910  37.709  1.00  0.00           C
ATOM  10087  C38 POPEc 446      23.750 109.160  38.569  1.00  0.00           C
ATOM  10090  C39 POPEc 446      22.710 108.910  39.668  1.00  0.00           C
ATOM  10093 0C31 POPEc 446      22.330 110.170  40.429  1.00  0.00           C
ATOM  10096 1C31 POPEc 446      21.120 109.970  41.369  1.00  0.00           C
ATOM  10099 2C31 POPEc 446      20.810 111.200  42.239  1.00  0.00           C
ATOM  10102 3C31 POPEc 446      20.560 112.490  41.439  1.00  0.00           C
ATOM  10105 4C31 POPEc 446      20.460 113.730  42.339  1.00  0.00           C
ATOM  10108 5C31 POPEc 446      20.420 115.040  41.539  1.00  0.00           C
ATOM  10111 6C31 POPEc 446      20.360 116.290  42.420  1.00  0.00           C
ATOM  10115  NH3 POPEd 447     115.150  92.360  29.430  1.00  0.00           N
ATOM  10119  C12 POPEd 447     115.970  91.660  28.369  1.00  0.00           C
ATOM  10122  C11 POPEd 447     115.160  90.650  27.540  1.00  0.00           C
ATOM  10125  P   POPEd 447     116.410  88.420  28.069  1.00  0.00           P
ATOM  10126  O13 POPEd 447     116.670  87.150  27.348  1.00  0.00           O
ATOM  10127  O14 POPEd 447     117.540  88.850  28.910  1.00  0.00           O
ATOM  10128  O11 POPEd 447     115.190  88.260  28.998  1.00  0.00           O
ATOM  10129  O12 POPEd 447     115.990  89.570  27.088  1.00  0.00           O
ATOM  10130  C1  POPEd 447     114.040  87.470  28.759  1.00  0.00           C
ATOM  10133  C2  POPEd 447     113.350  87.380  30.128  1.00  0.00           C
ATOM  10135  O21 POPEd 447     114.190  86.580  30.968  1.00  0.00           O
ATOM  10136  C21 POPEd 447     114.380  87.090  32.159  1.00  0.00           C
ATOM  10137  O22 POPEd 447     114.060  88.210  32.529  1.00  0.00           O
ATOM  10138  C22 POPEd 447     115.120  86.110  33.049  1.00  0.00           C
ATOM  10141  C3  POPEd 447     111.930  86.790  30.160  1.00  0.00           C
ATOM  10144  O31 POPEd 447     111.370  87.070  31.459  1.00  0.00           O
ATOM  10145  C31 POPEd 447     110.820  86.060  32.089  1.00  0.00           C
ATOM  10146  O32 POPEd 447     110.570  84.970  31.638  1.00  0.00           O
ATOM  10147  C32 POPEd 447     110.580  86.470  33.530  1.00  0.00           C
ATOM  10150  C23 POPEd 447     114.530  86.230  34.458  1.00  0.00           C
ATOM  10153  C24 POPEd 447     115.400  85.580  35.528  1.00  0.00           C
ATOM  10156  C25 POPEd 447     114.660  85.010  36.750  1.00  0.00           C
ATOM  10159  C26 POPEd 447     114.830  85.820  38.040  1.00  0.00           C
ATOM  10162  C27 POPEd 447     114.710  84.950  39.299  1.00  0.00           C
ATOM  10165  C28 POPEd 447     114.720  85.810  40.579  1.00  0.00           C
ATOM  10168  C29 POPEd 447     114.960  84.940  41.778  1.00  0.00           C
ATOM  10170 0C21 POPEd 447     115.660  85.260  42.878  1.00  0.00           C
ATOM  10172 1C21 POPEd 447     116.300  86.590  43.208  1.00  0.00           C
ATOM  10175 2C21 POPEd 447     115.500  87.240  44.349  1.00  0.00           C
ATOM  10178 3C21 POPEd 447     116.270  88.360  45.058  1.00  0.00           C
ATOM  10181 4C21 POPEd 447     115.510  88.950  46.270  1.00  0.00           C
ATOM  10184 5C21 POPEd 447     115.040  87.920  47.310  1.00  0.00           C
ATOM  10187 6C21 POPEd 447     116.140  86.980  47.818  1.00  0.00           C
ATOM  10190 7C21 POPEd 447     115.630  85.950  48.829  1.00  0.00           C
ATOM  10193 8C21 POPEd 447     116.730  85.050  49.389  1.00  0.00           C
ATOM  10197  C33 POPEd 447     110.500  85.220  34.409  1.00  0.00           C
ATOM  10200  C34 POPEd 447     110.330  85.640  35.859  1.00  0.00           C
ATOM  10203  C35 POPEd 447     110.420  84.480  36.839  1.00  0.00           C
ATOM  10206  C36 POPEd 447     110.290  85.020  38.250  1.00  0.00           C
ATOM  10209  C37 POPEd 447     110.360  83.920  39.299  1.00  0.00           C
ATOM  10212  C38 POPEd 447     110.660  84.490  40.680  1.00  0.00           C
ATOM  10215  C39 POPEd 447     109.910  83.770  41.799  1.00  0.00           C
ATOM  10218 0C31 POPEd 447     108.390  84.000  41.729  1.00  0.00           C
ATOM  10221 1C31 POPEd 447     107.670  83.440  42.949  1.00  0.00           C
ATOM  10224 2C31 POPEd 447     106.160  83.270  42.748  1.00  0.00           C
ATOM  10227 3C31 POPEd 447     105.520  84.510  42.129  1.00  0.00           C
ATOM  10230 4C31 POPEd 447     103.990  84.520  42.260  1.00  0.00           C
ATOM  10233 5C31 POPEd 447     103.420  85.920  42.059  1.00  0.00           C
ATOM  10236 6C31 POPEd 447     101.900  85.940  42.120  1.00  0.00           C
ATOM  10240  NH3 POPEe 448      46.680  70.930  30.479  1.00  0.00           N
ATOM  10244  C12 POPEe 448      48.170  71.030  30.648  1.00  0.00           C
ATOM  10247  C11 POPEe 448      48.730  69.700  31.168  1.00  0.00           C
ATOM  10250  P   POPEe 448      50.870  69.220  32.660  1.00  0.00           P
ATOM  10251  O13 POPEe 448      49.920  68.860  33.729  1.00  0.00           O
ATOM  10252  O14 POPEe 448      51.680  68.100  32.109  1.00  0.00           O
ATOM  10253  O11 POPEe 448      51.790  70.430  33.139  1.00  0.00           O
ATOM  10254  O12 POPEe 448      50.080  69.910  31.498  1.00  0.00           O
ATOM  10255  C1  POPEe 448      51.230  71.640  33.660  1.00  0.00           C
ATOM  10258  C2  POPEe 448      52.320  72.700  34.020  1.00  0.00           C
ATOM  10260  O21 POPEe 448      52.510  72.690  35.448  1.00  0.00           O
ATOM  10261  C21 POPEe 448      53.730  73.040  35.830  1.00  0.00           C
ATOM  10262  O22 POPEe 448      54.700  73.190  35.108  1.00  0.00           O
ATOM  10263  C22 POPEe 448      53.670  73.360  37.319  1.00  0.00           C
ATOM  10266  C3  POPEe 448      51.970  74.140  33.488  1.00  0.00           C
ATOM  10269  O31 POPEe 448      52.250  75.210  34.440  1.00  0.00           O
ATOM  10270  C31 POPEe 448      51.260  75.460  35.270  1.00  0.00           C
ATOM  10271  O32 POPEe 448      50.180  74.880  35.279  1.00  0.00           O
ATOM  10272  C32 POPEe 448      51.640  76.510  36.288  1.00  0.00           C
ATOM  10275  C23 POPEe 448      54.870  72.780  38.089  1.00  0.00           C
ATOM  10278  C24 POPEe 448      54.730  73.010  39.598  1.00  0.00           C
ATOM  10281  C25 POPEe 448      54.870  74.480  40.020  1.00  0.00           C
ATOM  10284  C26 POPEe 448      54.380  74.680  41.460  1.00  0.00           C
ATOM  10287  C27 POPEe 448      54.590  76.110  41.989  1.00  0.00           C
ATOM  10290  C28 POPEe 448      53.610  76.410  43.149  1.00  0.00           C
ATOM  10293  C29 POPEe 448      53.970  77.560  44.039  1.00  0.00           C
ATOM  10295 0C21 POPEe 448      55.020  77.640  44.889  1.00  0.00           C
ATOM  10297 1C21 POPEe 448      56.100  76.620  45.160  1.00  0.00           C
ATOM  10300 2C21 POPEe 448      55.750  75.120  45.259  1.00  0.00           C
ATOM  10303 3C21 POPEe 448      54.680  74.780  46.299  1.00  0.00           C
ATOM  10306 4C21 POPEe 448      54.440  73.260  46.390  1.00  0.00           C
ATOM  10309 5C21 POPEe 448      53.530  72.860  47.558  1.00  0.00           C
ATOM  10312 6C21 POPEe 448      53.750  71.400  47.990  1.00  0.00           C
ATOM  10315 7C21 POPEe 448      53.160  71.090  49.369  1.00  0.00           C
ATOM  10318 8C21 POPEe 448      53.660  69.760  49.950  1.00  0.00           C
ATOM  10322  C33 POPEe 448      50.930  76.190  37.618  1.00  0.00           C
ATOM  10325  C34 POPEe 448      51.350  77.110  38.770  1.00  0.00           C
ATOM  10328  C35 POPEe 448      50.710  76.750  40.128  1.00  0.00           C
ATOM  10331  C36 POPEe 448      50.620  75.240  40.399  1.00  0.00           C
ATOM  10334  C37 POPEe 448      50.180  74.890  41.829  1.00  0.00           C
ATOM  10337  C38 POPEe 448      50.360  73.400  42.140  1.00  0.00           C
ATOM  10340  C39 POPEe 448      49.790  73.000  43.499  1.00  0.00           C
ATOM  10343 0C31 POPEe 448      50.220  71.600  43.948  1.00  0.00           C
ATOM  10346 1C31 POPEe 448      49.650  71.220  45.329  1.00  0.00           C
ATOM  10349 2C31 POPEe 448      50.330  69.980  45.909  1.00  0.00           C
ATOM  10352 3C31 POPEe 448      49.800  69.580  47.288  1.00  0.00           C
ATOM  10355 4C31 POPEe 448      50.450  68.280  47.780  1.00  0.00           C
ATOM  10358 5C31 POPEe 448      49.920  67.790  49.128  1.00  0.00           C
ATOM  10361 6C31 POPEe 448      50.330  66.350  49.439  1.00  0.00           C
ATOM  10365  NH3 POPEf 449     119.310 105.340  28.429  1.00  0.00           N
ATOM  10369  C12 POPEf 449     118.460 104.800  27.319  1.00  0.00           C
ATOM  10372  C11 POPEf 449     117.510 103.660  27.759  1.00  0.00           C
ATOM  10375  P   POPEf 449     115.890 104.710  29.538  1.00  0.00           P
ATOM  10376  O13 POPEf 449     114.880 104.820  28.460  1.00  0.00           O
ATOM  10377  O14 POPEf 449     115.450 104.260  30.890  1.00  0.00           O
ATOM  10378  O11 POPEf 449     116.750 106.030  29.669  1.00  0.00           O
ATOM  10379  O12 POPEf 449     117.050 103.760  29.109  1.00  0.00           O
ATOM  10380  C1  POPEf 449     116.190 107.200  30.269  1.00  0.00           C
ATOM  10383  C2  POPEf 449     116.360 107.230  31.809  1.00  0.00           C
ATOM  10385  O21 POPEf 449     115.070 106.990  32.400  1.00  0.00           O
ATOM  10386  C21 POPEf 449     115.120 106.370  33.559  1.00  0.00           C
ATOM  10387  O22 POPEf 449     116.140 106.120  34.180  1.00  0.00           O
ATOM  10388  C22 POPEf 449     113.710 106.280  34.149  1.00  0.00           C
ATOM  10391  C3  POPEf 449     116.970 108.610  32.270  1.00  0.00           C
ATOM  10394  O31 POPEf 449     117.060 108.720  33.709  1.00  0.00           O
ATOM  10395  C31 POPEf 449     118.120 109.360  34.180  1.00  0.00           C
ATOM  10396  O32 POPEf 449     118.790 110.170  33.569  1.00  0.00           O
ATOM  10397  C32 POPEf 449     118.430 108.790  35.569  1.00  0.00           C
ATOM  10400  C23 POPEf 449     113.620 105.450  35.448  1.00  0.00           C
ATOM  10403  C24 POPEf 449     112.730 106.050  36.540  1.00  0.00           C
ATOM  10406  C25 POPEf 449     112.260 104.970  37.520  1.00  0.00           C
ATOM  10409  C26 POPEf 449     111.520 105.530  38.740  1.00  0.00           C
ATOM  10412  C27 POPEf 449     110.890 104.430  39.589  1.00  0.00           C
ATOM  10415  C28 POPEf 449     110.190 104.950  40.849  1.00  0.00           C
ATOM  10418  C29 POPEf 449     109.030 104.070  41.240  1.00  0.00           C
ATOM  10420 0C21 POPEf 449     107.790 104.490  41.530  1.00  0.00           C
ATOM  10422 1C21 POPEf 449     107.350 105.930  41.619  1.00  0.00           C
ATOM  10425 2C21 POPEf 449     106.230 106.120  42.649  1.00  0.00           C
ATOM  10428 3C21 POPEf 449     106.700 105.970  44.100  1.00  0.00           C
ATOM  10431 4C21 POPEf 449     107.010 107.320  44.749  1.00  0.00           C
ATOM  10434 5C21 POPEf 449     107.550 107.140  46.170  1.00  0.00           C
ATOM  10437 6C21 POPEf 449     107.970 108.470  46.799  1.00  0.00           C
ATOM  10440 7C21 POPEf 449     108.530 108.290  48.208  1.00  0.00           C
ATOM  10443 8C21 POPEf 449     109.100 109.580  48.779  1.00  0.00           C
ATOM  10447  C33 POPEf 449     118.140 109.750  36.739  1.00  0.00           C
ATOM  10450  C34 POPEf 449     117.940 109.000  38.059  1.00  0.00           C
ATOM  10453  C35 POPEf 449     117.790 109.970  39.239  1.00  0.00           C
ATOM  10456  C36 POPEf 449     117.050 109.370  40.449  1.00  0.00           C
ATOM  10459  C37 POPEf 449     116.800 110.460  41.498  1.00  0.00           C
ATOM  10462  C38 POPEf 449     115.810 110.070  42.599  1.00  0.00           C
ATOM  10465  C39 POPEf 449     115.670 111.200  43.618  1.00  0.00           C
ATOM  10468 0C31 POPEf 449     114.490 111.050  44.589  1.00  0.00           C
ATOM  10471 1C31 POPEf 449     114.380 112.270  45.519  1.00  0.00           C
ATOM  10474 2C31 POPEf 449     113.060 112.370  46.288  1.00  0.00           C
ATOM  10477 3C31 POPEf 449     113.070 111.750  47.689  1.00  0.00           C
ATOM  10480 4C31 POPEf 449     113.000 110.210  47.719  1.00  0.00           C
ATOM  10483 5C31 POPEf 449     112.950 109.680  49.160  1.00  0.00           C
ATOM  10486 6C31 POPEf 449     112.960 108.150  49.259  1.00  0.00           C
ATOM  10490  NH3 POPEg 450      33.970  92.910  72.969  1.00  0.00           N
ATOM  10494  C12 POPEg 450      33.950  92.280  74.339  1.00  0.00           C
ATOM  10497  C11 POPEg 450      32.540  92.330  74.968  1.00  0.00           C
ATOM  10500  P   POPEg 450      31.390  90.680  73.259  1.00  0.00           P
ATOM  10501  O13 POPEg 450      32.420  90.840  72.210  1.00  0.00           O
ATOM  10502  O14 POPEg 450      31.540  89.520  74.169  1.00  0.00           O
ATOM  10503  O11 POPEg 450      29.940  90.750  72.630  1.00  0.00           O
ATOM  10504  O12 POPEg 450      31.470  92.000  74.079  1.00  0.00           O
ATOM  10505  C1  POPEg 450      29.260  92.010  72.439  1.00  0.00           C
ATOM  10508  C2  POPEg 450      29.290  92.570  70.979  1.00  0.00           C
ATOM  10510  O21 POPEg 450      28.900  91.480  70.139  1.00  0.00           O
ATOM  10511  C21 POPEg 450      28.280  91.840  69.038  1.00  0.00           C
ATOM  10512  O22 POPEg 450      28.200  92.980  68.600  1.00  0.00           O
ATOM  10513  C22 POPEg 450      27.600  90.620  68.468  1.00  0.00           C
ATOM  10516  C3  POPEg 450      30.680  93.150  70.589  1.00  0.00           C
ATOM  10519  O31 POPEg 450      30.970  93.180  69.178  1.00  0.00           O
ATOM  10520  C31 POPEg 450      30.890  94.270  68.409  1.00  0.00           C
ATOM  10521  O32 POPEg 450      31.320  94.310  67.270  1.00  0.00           O
ATOM  10522  C32 POPEg 450      30.270  95.480  69.079  1.00  0.00           C
ATOM  10525  C23 POPEg 450      28.040  90.350  67.019  1.00  0.00           C
ATOM  10528  C24 POPEg 450      28.290  88.860  66.778  1.00  0.00           C
ATOM  10531  C25 POPEg 450      28.060  88.460  65.318  1.00  0.00           C
ATOM  10534  C26 POPEg 450      29.000  89.160  64.339  1.00  0.00           C
ATOM  10537  C27 POPEg 450      28.530  89.160  62.869  1.00  0.00           C
ATOM  10540  C28 POPEg 450      29.050  87.970  62.038  1.00  0.00           C
ATOM  10543  C29 POPEg 450      28.410  86.650  62.340  1.00  0.00           C
ATOM  10545 0C21 POPEg 450      28.380  85.570  61.549  1.00  0.00           C
ATOM  10547 1C21 POPEg 450      28.990  85.420  60.178  1.00  0.00           C
ATOM  10550 2C21 POPEg 450      27.980  84.880  59.138  1.00  0.00           C
ATOM  10553 3C21 POPEg 450      27.500  83.440  59.399  1.00  0.00           C
ATOM  10556 4C21 POPEg 450      26.600  82.930  58.269  1.00  0.00           C
ATOM  10559 5C21 POPEg 450      25.950  81.560  58.538  1.00  0.00           C
ATOM  10562 6C21 POPEg 450      26.940  80.390  58.618  1.00  0.00           C
ATOM  10565 7C21 POPEg 450      26.240  79.030  58.450  1.00  0.00           C
ATOM  10568 8C21 POPEg 450      27.090  77.820  58.840  1.00  0.00           C
ATOM  10572  C33 POPEg 450      30.430  96.750  68.229  1.00  0.00           C
ATOM  10575  C34 POPEg 450      29.990  97.950  69.059  1.00  0.00           C
ATOM  10578  C35 POPEg 450      30.550  99.270  68.530  1.00  0.00           C
ATOM  10581  C36 POPEg 450      29.670  99.890  67.460  1.00  0.00           C
ATOM  10584  C37 POPEg 450      30.270 101.200  66.968  1.00  0.00           C
ATOM  10587  C38 POPEg 450      29.370 101.930  65.968  1.00  0.00           C
ATOM  10590  C39 POPEg 450      28.150 102.580  66.619  1.00  0.00           C
ATOM  10593 0C31 POPEg 450      27.300 103.270  65.559  1.00  0.00           C
ATOM  10596 1C31 POPEg 450      26.010 103.870  66.118  1.00  0.00           C
ATOM  10599 2C31 POPEg 450      25.270 104.750  65.108  1.00  0.00           C
ATOM  10602 3C31 POPEg 450      26.060 106.020  64.770  1.00  0.00           C
ATOM  10605 4C31 POPEg 450      25.300 107.010  63.858  1.00  0.00           C
ATOM  10608 5C31 POPEg 450      26.230 108.110  63.348  1.00  0.00           C
ATOM  10611 6C31 POPEg 450      25.510 109.300  62.709  1.00  0.00           C
ATOM  10615  NH3 POPEh 451      86.760  90.530  70.799  1.00  0.00           N
ATOM  10619  C12 POPEh 451      86.930  92.010  70.609  1.00  0.00           C
ATOM  10622  C11 POPEh 451      86.500  92.720  71.909  1.00  0.00           C
ATOM  10625  P   POPEh 451      83.990  92.030  72.398  1.00  0.00           P
ATOM  10626  O13 POPEh 451      83.790  92.020  73.850  1.00  0.00           O
ATOM  10627  O14 POPEh 451      84.300  90.730  71.759  1.00  0.00           O
ATOM  10628  O11 POPEh 451      82.670  92.600  71.729  1.00  0.00           O
ATOM  10629  O12 POPEh 451      85.110  93.050  71.950  1.00  0.00           O
ATOM  10630  C1  POPEh 451      82.630  93.760  70.889  1.00  0.00           C
ATOM  10633  C2  POPEh 451      83.040  93.470  69.409  1.00  0.00           C
ATOM  10635  O21 POPEh 451      82.740  94.630  68.579  1.00  0.00           O
ATOM  10636  C21 POPEh 451      83.790  95.270  68.049  1.00  0.00           C
ATOM  10637  O22 POPEh 451      84.940  94.900  68.149  1.00  0.00           O
ATOM  10638  C22 POPEh 451      83.380  96.630  67.450  1.00  0.00           C
ATOM  10641  C3  POPEh 451      82.280  92.220  68.869  1.00  0.00           C
ATOM  10644  O31 POPEh 451      83.210  91.250  68.339  1.00  0.00           O
ATOM  10645  C31 POPEh 451      83.540  91.320  67.059  1.00  0.00           C
ATOM  10646  O32 POPEh 451      84.680  91.290  66.638  1.00  0.00           O
ATOM  10647  C32 POPEh 451      82.320  91.150  66.160  1.00  0.00           C
ATOM  10650  C23 POPEh 451      83.970  96.960  66.049  1.00  0.00           C
ATOM  10653  C24 POPEh 451      83.380  98.260  65.479  1.00  0.00           C
ATOM  10656  C25 POPEh 451      83.710  98.570  63.998  1.00  0.00           C
ATOM  10659  C26 POPEh 451      82.810  97.880  62.958  1.00  0.00           C
ATOM  10662  C27 POPEh 451      83.100  98.380  61.529  1.00  0.00           C
ATOM  10665  C28 POPEh 451      82.140  97.810  60.458  1.00  0.00           C
ATOM  10668  C29 POPEh 451      82.280  98.230  59.009  1.00  0.00           C
ATOM  10670 0C21 POPEh 451      83.110  99.090  58.390  1.00  0.00           C
ATOM  10672 1C21 POPEh 451      84.230  99.950  58.920  1.00  0.00           C
ATOM  10675 2C21 POPEh 451      83.820 101.400  59.240  1.00  0.00           C
ATOM  10678 3C21 POPEh 451      85.040 102.240  59.609  1.00  0.00           C
ATOM  10681 4C21 POPEh 451      84.740 103.700  59.979  1.00  0.00           C
ATOM  10684 5C21 POPEh 451      86.040 104.530  60.090  1.00  0.00           C
ATOM  10687 6C21 POPEh 451      85.830 106.050  60.240  1.00  0.00           C
ATOM  10690 7C21 POPEh 451      85.090 106.480  61.509  1.00  0.00           C
ATOM  10693 8C21 POPEh 451      85.010 108.000  61.670  1.00  0.00           C
ATOM  10697  C33 POPEh 451      82.750  90.690  64.738  1.00  0.00           C
ATOM  10700  C34 POPEh 451      81.570  90.220  63.889  1.00  0.00           C
ATOM  10703  C35 POPEh 451      81.160  88.750  64.079  1.00  0.00           C
ATOM  10706  C36 POPEh 451      82.270  87.760  63.710  1.00  0.00           C
ATOM  10709  C37 POPEh 451      81.750  86.430  63.149  1.00  0.00           C
ATOM  10712  C38 POPEh 451      82.870  85.480  62.709  1.00  0.00           C
ATOM  10715  C39 POPEh 451      83.720  85.960  61.520  1.00  0.00           C
ATOM  10718 0C31 POPEh 451      83.010  85.910  60.149  1.00  0.00           C
ATOM  10721 1C31 POPEh 451      82.790  84.470  59.640  1.00  0.00           C
ATOM  10724 2C31 POPEh 451      82.590  84.370  58.120  1.00  0.00           C
ATOM  10727 3C31 POPEh 451      83.800  84.880  57.319  1.00  0.00           C
ATOM  10730 4C31 POPEh 451      84.250  83.950  56.178  1.00  0.00           C
ATOM  10733 5C31 POPEh 451      85.410  84.570  55.388  1.00  0.00           C
ATOM  10736 6C31 POPEh 451      85.960  83.670  54.278  1.00  0.00           C
ATOM  10740  NH3 POPEi 452      83.730  97.080  30.978  1.00  0.00           N
ATOM  10744  C12 POPEi 452      82.420  97.800  31.150  1.00  0.00           C
ATOM  10747  C11 POPEi 452      82.620  99.320  31.220  1.00  0.00           C
ATOM  10750  P   POPEi 452      81.420 101.510  31.930  1.00  0.00           P
ATOM  10751  O13 POPEi 452      80.570 102.140  30.919  1.00  0.00           O
ATOM  10752  O14 POPEi 452      82.830 101.940  32.039  1.00  0.00           O
ATOM  10753  O11 POPEi 452      80.730 101.640  33.359  1.00  0.00           O
ATOM  10754  O12 POPEi 452      81.420  99.940  31.680  1.00  0.00           O
ATOM  10755  C1  POPEi 452      81.270 100.870  34.440  1.00  0.00           C
ATOM  10758  C2  POPEi 452      82.400 101.630  35.240  1.00  0.00           C
ATOM  10760  O21 POPEi 452      82.460 101.220  36.619  1.00  0.00           O
ATOM  10761  C21 POPEi 452      81.360 101.340  37.368  1.00  0.00           C
ATOM  10762  O22 POPEi 452      80.290 101.790  37.028  1.00  0.00           O
ATOM  10763  C22 POPEi 452      81.660 100.710  38.718  1.00  0.00           C
ATOM  10766  C3  POPEi 452      82.490 103.180  35.049  1.00  0.00           C
ATOM  10769  O31 POPEi 452      81.860 103.940  36.090  1.00  0.00           O
ATOM  10770  C31 POPEi 452      82.530 104.600  37.069  1.00  0.00           C
ATOM  10771  O32 POPEi 452      81.940 105.250  37.930  1.00  0.00           O
ATOM  10772  C32 POPEi 452      84.040 104.430  37.089  1.00  0.00           C
ATOM  10775  C23 POPEi 452      80.850 101.330  39.880  1.00  0.00           C
ATOM  10778  C24 POPEi 452      81.170 100.600  41.189  1.00  0.00           C
ATOM  10781  C25 POPEi 452      80.500 101.200  42.429  1.00  0.00           C
ATOM  10784  C26 POPEi 452      81.230 100.770  43.700  1.00  0.00           C
ATOM  10787  C27 POPEi 452      80.670 101.400  44.990  1.00  0.00           C
ATOM  10790  C28 POPEi 452      81.540 101.090  46.218  1.00  0.00           C
ATOM  10793  C29 POPEi 452      82.900 101.720  46.118  1.00  0.00           C
ATOM  10795 0C21 POPEi 452      83.360 102.770  46.819  1.00  0.00           C
ATOM  10797 1C21 POPEi 452      82.600 103.540  47.878  1.00  0.00           C
ATOM  10800 2C21 POPEi 452      83.020 103.100  49.299  1.00  0.00           C
ATOM  10803 3C21 POPEi 452      84.530 103.260  49.538  1.00  0.00           C
ATOM  10806 4C21 POPEi 452      84.970 103.140  50.999  1.00  0.00           C
ATOM  10809 5C21 POPEi 452      84.870 101.710  51.558  1.00  0.00           C
ATOM  10812 6C21 POPEi 452      83.750 101.540  52.599  1.00  0.00           C
ATOM  10815 7C21 POPEi 452      83.750 100.150  53.229  1.00  0.00           C
ATOM  10818 8C21 POPEi 452      82.740  99.990  54.369  1.00  0.00           C
ATOM  10822  C33 POPEi 452      84.640 104.650  38.500  1.00  0.00           C
ATOM  10825  C34 POPEi 452      85.030 103.300  39.119  1.00  0.00           C
ATOM  10828  C35 POPEi 452      85.670 103.460  40.490  1.00  0.00           C
ATOM  10831  C36 POPEi 452      86.200 102.130  41.019  1.00  0.00           C
ATOM  10834  C37 POPEi 452      86.380 102.110  42.538  1.00  0.00           C
ATOM  10837  C38 POPEi 452      87.120 100.850  42.979  1.00  0.00           C
ATOM  10840  C39 POPEi 452      86.890 100.490  44.449  1.00  0.00           C
ATOM  10843 0C31 POPEi 452      87.540 101.480  45.429  1.00  0.00           C
ATOM  10846 1C31 POPEi 452      87.410 100.990  46.869  1.00  0.00           C
ATOM  10849 2C31 POPEi 452      88.300 101.770  47.859  1.00  0.00           C
ATOM  10852 3C31 POPEi 452      87.940 103.250  47.939  1.00  0.00           C
ATOM  10855 4C31 POPEi 452      88.500 103.900  49.208  1.00  0.00           C
ATOM  10858 5C31 POPEi 452      88.110 105.380  49.319  1.00  0.00           C
ATOM  10861 6C31 POPEi 452      88.560 106.010  50.639  1.00  0.00           C
ATOM  10865  NH3 POPEj 453      66.500  10.100  31.869  1.00  0.00           N
ATOM  10869  C12 POPEj 453      67.420  10.450  30.740  1.00  0.00           C
ATOM  10872  C11 POPEj 453      66.920  11.700  30.020  1.00  0.00           C
ATOM  10875  P   POPEj 453      66.870  14.270  30.448  1.00  0.00           P
ATOM  10876  O13 POPEj 453      66.920  14.240  28.969  1.00  0.00           O
ATOM  10877  O14 POPEj 453      65.760  15.040  31.059  1.00  0.00           O
ATOM  10878  O11 POPEj 453      68.200  14.830  31.059  1.00  0.00           O
ATOM  10879  O12 POPEj 453      66.800  12.780  30.960  1.00  0.00           O
ATOM  10880  C1  POPEj 453      69.090  14.000  31.809  1.00  0.00           C
ATOM  10883  C2  POPEj 453      68.720  13.900  33.319  1.00  0.00           C
ATOM  10885  O21 POPEj 453      69.160  15.070  34.049  1.00  0.00           O
ATOM  10886  C21 POPEj 453      68.200  15.700  34.738  1.00  0.00           C
ATOM  10887  O22 POPEj 453      67.010  15.570  34.580  1.00  0.00           O
ATOM  10888  C22 POPEj 453      68.850  16.520  35.869  1.00  0.00           C
ATOM  10891  C3  POPEj 453      69.440  12.660  33.949  1.00  0.00           C
ATOM  10894  O31 POPEj 453      68.950  12.320  35.270  1.00  0.00           O
ATOM  10895  C31 POPEj 453      67.850  11.560  35.258  1.00  0.00           C
ATOM  10896  O32 POPEj 453      67.200  11.290  34.259  1.00  0.00           O
ATOM  10897  C32 POPEj 453      67.620  11.000  36.669  1.00  0.00           C
ATOM  10900  C23 POPEj 453      67.790  17.320  36.669  1.00  0.00           C
ATOM  10903  C24 POPEj 453      68.200  17.670  38.110  1.00  0.00           C
ATOM  10906  C25 POPEj 453      67.460  16.820  39.139  1.00  0.00           C
ATOM  10909  C26 POPEj 453      67.760  17.280  40.569  1.00  0.00           C
ATOM  10912  C27 POPEj 453      66.700  16.790  41.568  1.00  0.00           C
ATOM  10915  C28 POPEj 453      66.880  17.350  42.990  1.00  0.00           C
ATOM  10918  C29 POPEj 453      68.100  16.810  43.689  1.00  0.00           C
ATOM  10920 0C21 POPEj 453      68.340  16.950  45.009  1.00  0.00           C
ATOM  10922 1C21 POPEj 453      67.460  17.690  45.968  1.00  0.00           C
ATOM  10925 2C21 POPEj 453      68.210  18.760  46.790  1.00  0.00           C
ATOM  10928 3C21 POPEj 453      69.180  18.170  47.829  1.00  0.00           C
ATOM  10931 4C21 POPEj 453      69.570  19.210  48.890  1.00  0.00           C
ATOM  10934 5C21 POPEj 453      70.770  18.810  49.769  1.00  0.00           C
ATOM  10937 6C21 POPEj 453      70.830  17.320  50.149  1.00  0.00           C
ATOM  10940 7C21 POPEj 453      71.760  17.040  51.329  1.00  0.00           C
ATOM  10943 8C21 POPEj 453      71.860  15.560  51.699  1.00  0.00           C
ATOM  10947  C33 POPEj 453      66.170  11.080  37.218  1.00  0.00           C
ATOM  10950  C34 POPEj 453      66.170  10.700  38.709  1.00  0.00           C
ATOM  10953  C35 POPEj 453      64.940  11.120  39.519  1.00  0.00           C
ATOM  10956  C36 POPEj 453      63.650  10.330  39.250  1.00  0.00           C
ATOM  10959  C37 POPEj 453      62.560  10.780  40.229  1.00  0.00           C
ATOM  10962  C38 POPEj 453      61.220  10.060  40.069  1.00  0.00           C
ATOM  10965  C39 POPEj 453      60.220  10.510  41.150  1.00  0.00           C
ATOM  10968 0C31 POPEj 453      58.930   9.680  41.160  1.00  0.00           C
ATOM  10971 1C31 POPEj 453      57.860  10.210  42.129  1.00  0.00           C
ATOM  10974 2C31 POPEj 453      58.320  10.340  43.600  1.00  0.00           C
ATOM  10977 3C31 POPEj 453      58.630  11.790  44.009  1.00  0.00           C
ATOM  10980 4C31 POPEj 453      59.060  11.910  45.479  1.00  0.00           C
ATOM  10983 5C31 POPEj 453      59.270  13.360  45.929  1.00  0.00           C
ATOM  10986 6C31 POPEj 453      59.730  13.490  47.389  1.00  0.00           C
ATOM  10990  NH3 POPEk 454      12.370  97.260  72.498  1.00  0.00           N
ATOM  10994  C12 POPEk 454      13.740  97.210  73.130  1.00  0.00           C
ATOM  10997  C11 POPEk 454      14.120  98.560  73.748  1.00  0.00           C
ATOM  11000  P   POPEk 454      16.300  99.840  74.458  1.00  0.00           P
ATOM  11001  O13 POPEk 454      15.590 100.780  75.369  1.00  0.00           O
ATOM  11002  O14 POPEk 454      17.710  99.500  74.788  1.00  0.00           O
ATOM  11003  O11 POPEk 454      16.310 100.470  73.019  1.00  0.00           O
ATOM  11004  O12 POPEk 454      15.470  98.520  74.229  1.00  0.00           O
[truncated: 1,897,750 more chars]
