# Supplementary material for: Characterizing Membrane Association and Periplasmic Transfer of Bacterial Lipoproteins through Molecular Dynamics Simulations
Source: Structure. 2020 Apr 7;28(4):475–487.e3. doi: 10.1016/j.str.2020.01.012 (PMC7139219; doi:10.1016/j.str.2020.01.012)
Supplement: Data S1. Final Coordinates from Simulations (Y–Z), Related to Figure 3 [file mmc3.zip › Y-Z/YNJE-2-atomistic.pdb]

TITLE     Protein
REMARK    THIS IS A SIMULATION BOX
CRYST1  129.215  129.215  132.331  90.00  90.00  90.00 P 1           1
MODEL        1
ATOM      1  N   CYSTA   1      80.872  40.428  65.060  1.00  0.00           N
ATOM      3  CA  CYSTA   1      81.183  39.478  66.140  1.00  0.00           C
ATOM      5  C   CYSTA   1      82.612  39.268  66.650  1.00  0.00           C
ATOM      6  O   CYSTA   1      83.442  38.688  65.960  1.00  0.00           O
ATOM      7  CB  CYSTA   1      80.693  38.048  65.760  1.00  0.00           C
ATOM     10  SG  CYSTA   1      78.912  37.947  65.370  1.00  0.00           S
ATOM     11  C1  CYSTA   1      78.923  36.127  65.270  1.00  0.00           C
ATOM     14  CA1 CYSTA   1      81.603  41.257  64.300  1.00  0.00           C
ATOM     15  OA1 CYSTA   1      81.012  41.927  63.460  1.00  0.00           O
ATOM     16  CA2 CYSTA   1      83.082  41.438  64.400  1.00  0.00           C
ATOM     19  C11 CYSTA   1      77.673  35.408  64.690  1.00  0.00           C
ATOM     21  O11 CYSTA   1      77.662  35.377  63.240  1.00  0.00           O
ATOM     22  CX1 CYSTA   1      76.992  36.308  62.600  1.00  0.00           C
ATOM     23  OX1 CYSTA   1      76.742  37.428  63.020  1.00  0.00           O
ATOM     24  CX2 CYSTA   1      76.592  35.827  61.210  1.00  0.00           C
ATOM     27  C12 CYSTA   1      76.342  35.838  65.370  1.00  0.00           C
ATOM     30  O12 CYSTA   1      75.232  35.118  64.800  1.00  0.00           O
ATOM     31  CD1 CYSTA   1      74.122  35.247  65.510  1.00  0.00           C
ATOM     32  OD1 CYSTA   1      74.013  35.858  66.560  1.00  0.00           O
ATOM     33  CD2 CYSTA   1      72.952  34.618  64.760  1.00  0.00           C
ATOM     36  CA3 CYSTA   1      83.833  40.358  63.580  1.00  0.00           C
ATOM     39  CA4 CYSTA   1      85.272  40.177  64.060  1.00  0.00           C
ATOM     42  CA5 CYSTA   1      85.973  38.927  63.490  1.00  0.00           C
ATOM     45  CA6 CYSTA   1      86.323  39.037  62.000  1.00  0.00           C
ATOM     48  CA7 CYSTA   1      87.262  40.208  61.690  1.00  0.00           C
ATOM     51  CA8 CYSTA   1      87.752  40.266  60.230  1.00  0.00           C
ATOM     54  CA9 CYSTA   1      88.552  41.548  59.970  1.00  0.00           C
ATOM     57 0CA1 CYSTA   1      89.242  41.618  58.600  1.00  0.00           C
ATOM     60 1CA1 CYSTA   1      88.242  41.548  57.440  1.00  0.00           C
ATOM     63 2CA1 CYSTA   1      88.853  42.036  56.130  1.00  0.00           C
ATOM     66 3CA1 CYSTA   1      87.882  41.966  54.940  1.00  0.00           C
ATOM     69 4CA1 CYSTA   1      87.463  40.527  54.610  1.00  0.00           C
ATOM     72 5CA1 CYSTA   1      86.552  40.428  53.390  1.00  0.00           C
ATOM     75 6CA1 CYSTA   1      86.122  38.978  53.130  1.00  0.00           C
ATOM     79  CD3 CYSTA   1      73.033  33.088  64.600  1.00  0.00           C
ATOM     82  CD4 CYSTA   1      73.853  32.607  63.390  1.00  0.00           C
ATOM     85  CD5 CYSTA   1      73.863  31.078  63.260  1.00  0.00           C
ATOM     88  CD6 CYSTA   1      72.503  30.408  62.990  1.00  0.00           C
ATOM     91  CD7 CYSTA   1      71.853  30.698  61.620  1.00  0.00           C
ATOM     94  CD8 CYSTA   1      70.502  29.968  61.490  1.00  0.00           C
ATOM     97  CD9 CYSTA   1      69.713  30.268  60.210  1.00  0.00           C
ATOM    100 0CD1 CYSTA   1      70.152  29.458  58.980  1.00  0.00           C
ATOM    103 1CD1 CYSTA   1      69.202  29.647  57.790  1.00  0.00           C
ATOM    106 2CD1 CYSTA   1      69.522  28.748  56.590  1.00  0.00           C
ATOM    109 3CD1 CYSTA   1      68.492  28.897  55.460  1.00  0.00           C
ATOM    112 4CD1 CYSTA   1      68.812  28.058  54.210  1.00  0.00           C
ATOM    115 5CD1 CYSTA   1      67.683  28.108  53.180  1.00  0.00           C
ATOM    118 6CD1 CYSTA   1      67.903  27.208  51.960  1.00  0.00           C
ATOM    122  CX3 CYSTA   1      75.092  36.138  60.930  1.00  0.00           C
ATOM    125  CX4 CYSTA   1      74.653  35.918  59.460  1.00  0.00           C
ATOM    128  CX5 CYSTA   1      75.403  36.758  58.410  1.00  0.00           C
ATOM    131  CX6 CYSTA   1      75.162  38.278  58.540  1.00  0.00           C
ATOM    134  CX7 CYSTA   1      76.253  39.097  57.830  1.00  0.00           C
ATOM    137  CX8 CYSTA   1      76.283  40.578  58.250  1.00  0.00           C
ATOM    140  CX9 CYSTA   1      75.143  41.418  57.750  1.00  0.00           C
ATOM    142 0CX1 CYSTA   1      75.283  42.607  57.130  1.00  0.00           C
ATOM    144 1CX1 CYSTA   1      76.582  43.278  56.790  1.00  0.00           C
ATOM    147 2CX1 CYSTA   1      76.423  44.688  56.190  1.00  0.00           C
ATOM    150 3CX1 CYSTA   1      75.823  45.727  57.160  1.00  0.00           C
ATOM    153 4CX1 CYSTA   1      75.603  47.088  56.490  1.00  0.00           C
ATOM    156 5CX1 CYSTA   1      75.403  48.237  57.480  1.00  0.00           C
ATOM    159 6CX1 CYSTA   1      75.452  49.618  56.800  1.00  0.00           C
ATOM    162 7CX1 CYSTA   1      75.463  50.798  57.780  1.00  0.00           C
ATOM    165 8CX1 CYSTA   1      75.622  52.158  57.110  1.00  0.00           C
ATOM    169  N   ALA A   2      82.962  39.638  67.900  1.00  0.00           N
ATOM    171  CA  ALA A   2      82.723  38.668  68.940  1.00  0.00           C
ATOM    173  CB  ALA A   2      83.963  38.637  69.850  1.00  0.00           C
ATOM    177  C   ALA A   2      81.513  38.967  69.800  1.00  0.00           C
ATOM    178  O   ALA A   2      81.043  38.118  70.550  1.00  0.00           O
ATOM    179  N   SER A   3      80.973  40.196  69.720  1.00  0.00           N
ATOM    181  CA  SER A   3      80.052  40.607  70.760  1.00  0.00           C
ATOM    183  CB  SER A   3      80.833  40.786  72.090  1.00  0.00           C
ATOM    186  OG  SER A   3      80.003  41.217  73.170  1.00  0.00           O
ATOM    188  C   SER A   3      79.233  41.828  70.390  1.00  0.00           C
ATOM    189  O   SER A   3      78.143  42.028  70.920  1.00  0.00           O
ATOM    190  N   SER A   4      79.552  42.548  69.280  1.00  0.00           N
ATOM    192  CA  SER A   4      78.442  42.998  68.460  1.00  0.00           C
ATOM    194  CB  SER A   4      78.722  44.067  67.370  1.00  0.00           C
ATOM    197  OG  SER A   4      79.002  45.317  67.980  1.00  0.00           O
ATOM    199  C   SER A   4      77.942  41.787  67.730  1.00  0.00           C
ATOM    200  O   SER A   4      78.652  41.268  66.880  1.00  0.00           O
ATOM    201  N   TRP A   5      76.702  41.348  68.040  1.00  0.00           N
ATOM    203  CA  TRP A   5      75.863  40.518  67.170  1.00  0.00           C
ATOM    205  CB  TRP A   5      76.173  40.737  65.660  1.00  0.00           C
ATOM    208  CG  TRP A   5      75.113  40.807  64.590  1.00  0.00           C
ATOM    209  CD1 TRP A   5      74.902  39.786  63.710  1.00  0.00           C
ATOM    211  NE1 TRP A   5      74.933  40.278  62.420  1.00  0.00           N
ATOM    213  CE2 TRP A   5      75.052  41.627  62.460  1.00  0.00           C
ATOM    214  CD2 TRP A   5      75.073  42.018  63.810  1.00  0.00           C
ATOM    215  CE3 TRP A   5      75.173  43.377  64.130  1.00  0.00           C
ATOM    217  CZ3 TRP A   5      75.263  44.308  63.100  1.00  0.00           C
ATOM    219  CZ2 TRP A   5      75.222  42.548  61.440  1.00  0.00           C
ATOM    221  CH2 TRP A   5      75.312  43.908  61.770  1.00  0.00           C
ATOM    223  C   TRP A   5      75.973  39.057  67.540  1.00  0.00           C
ATOM    224  O   TRP A   5      75.213  38.257  67.020  1.00  0.00           O
ATOM    225  N   ALA A   6      76.862  38.688  68.480  1.00  0.00           N
ATOM    227  CA  ALA A   6      76.952  37.348  69.030  1.00  0.00           C
ATOM    229  CB  ALA A   6      78.403  36.978  69.350  1.00  0.00           C
ATOM    233  C   ALA A   6      76.132  37.188  70.300  1.00  0.00           C
ATOM    234  O   ALA A   6      75.692  38.158  70.910  1.00  0.00           O
ATOM    235  N   ALA A   7      75.952  35.918  70.720  1.00  0.00           N
ATOM    237  CA  ALA A   7      75.283  35.537  71.930  1.00  0.00           C
ATOM    239  CB  ALA A   7      74.232  34.468  71.620  1.00  0.00           C
ATOM    243  C   ALA A   7      76.272  35.017  72.980  1.00  0.00           C
ATOM    244  O   ALA A   7      77.433  34.786  72.660  1.00  0.00           O
ATOM    245  N   GLU A   8      75.783  34.848  74.230  1.00  0.00           N
ATOM    247  CA  GLU A   8      76.552  34.438  75.410  1.00  0.00           C
ATOM    249  CB  GLU A   8      76.992  32.938  75.410  1.00  0.00           C
ATOM    252  CG  GLU A   8      78.342  32.528  76.090  1.00  0.00           C
ATOM    255  CD  GLU A   8      79.552  32.338  75.150  1.00  0.00           C
ATOM    256  OE1 GLU A   8      80.702  32.248  75.660  1.00  0.00           O
ATOM    257  OE2 GLU A   8      79.342  32.168  73.920  1.00  0.00           O
ATOM    258  C   GLU A   8      77.573  35.428  75.940  1.00  0.00           C
ATOM    259  O   GLU A   8      78.412  35.948  75.210  1.00  0.00           O
ATOM    260  N   LEU A   9      77.472  35.798  77.230  1.00  0.00           N
ATOM    262  CA  LEU A   9      78.252  36.908  77.760  1.00  0.00           C
ATOM    264  CB  LEU A   9      77.573  37.607  78.980  1.00  0.00           C
ATOM    267  CG  LEU A   9      76.513  38.678  78.630  1.00  0.00           C
ATOM    269  CD1 LEU A   9      75.683  38.358  77.370  1.00  0.00           C
ATOM    273  CD2 LEU A   9      75.622  38.938  79.850  1.00  0.00           C
ATOM    277  C   LEU A   9      79.692  36.567  78.070  1.00  0.00           C
ATOM    278  O   LEU A   9      80.073  35.438  78.380  1.00  0.00           O
ATOM    279  N   ALA A  10      80.553  37.607  78.020  1.00  0.00           N
ATOM    281  CA  ALA A  10      81.862  37.587  78.590  1.00  0.00           C
ATOM    283  CB  ALA A  10      82.632  38.888  78.330  1.00  0.00           C
ATOM    287  C   ALA A  10      81.902  37.248  80.070  1.00  0.00           C
ATOM    288  O   ALA A  10      80.933  37.368  80.830  1.00  0.00           O
ATOM    289  N   LYS A  11      83.073  36.748  80.500  1.00  0.00           N
ATOM    291  CA  LYS A  11      83.242  36.118  81.790  1.00  0.00           C
ATOM    293  CB  LYS A  11      84.662  35.478  81.850  1.00  0.00           C
ATOM    296  CG  LYS A  11      84.762  34.378  82.900  1.00  0.00           C
ATOM    299  CD  LYS A  11      86.122  33.678  83.050  1.00  0.00           C
ATOM    302  CE  LYS A  11      86.382  33.198  84.490  1.00  0.00           C
ATOM    305  NZ  LYS A  11      87.552  33.868  85.110  1.00  0.00           N
ATOM    309  C   LYS A  11      82.972  37.126  82.940  1.00  0.00           C
ATOM    310  O   LYS A  11      83.442  38.268  82.830  1.00  0.00           O
ATOM    311  N   PRO A  12      82.232  36.808  84.010  1.00  0.00           N
ATOM    312  CD  PRO A  12      81.562  35.528  84.160  1.00  0.00           C
ATOM    315  CA  PRO A  12      81.842  37.728  85.090  1.00  0.00           C
ATOM    317  CB  PRO A  12      81.132  36.828  86.110  1.00  0.00           C
ATOM    320  CG  PRO A  12      81.423  35.397  85.670  1.00  0.00           C
ATOM    323  C   PRO A  12      82.952  38.548  85.740  1.00  0.00           C
ATOM    324  O   PRO A  12      84.013  38.008  86.030  1.00  0.00           O
ATOM    325  N   LEU A  13      82.732  39.848  86.000  1.00  0.00           N
ATOM    327  CA  LEU A  13      83.783  40.758  86.430  1.00  0.00           C
ATOM    329  CB  LEU A  13      83.952  41.927  85.420  1.00  0.00           C
ATOM    332  CG  LEU A  13      84.072  41.478  83.950  1.00  0.00           C
ATOM    334  CD1 LEU A  13      83.973  42.658  82.980  1.00  0.00           C
ATOM    338  CD2 LEU A  13      85.353  40.667  83.710  1.00  0.00           C
ATOM    342  C   LEU A  13      83.433  41.338  87.780  1.00  0.00           C
ATOM    343  O   LEU A  13      82.293  41.707  88.030  1.00  0.00           O
ATOM    344  N   THR A  14      84.382  41.427  88.740  1.00  0.00           N
ATOM    346  CA  THR A  14      84.113  42.127  89.990  1.00  0.00           C
ATOM    348  CB  THR A  14      84.952  41.637  91.170  1.00  0.00           C
ATOM    350  OG1 THR A  14      86.283  42.138  91.170  1.00  0.00           O
ATOM    352  CG2 THR A  14      85.003  40.098  91.190  1.00  0.00           C
ATOM    356  C   THR A  14      84.222  43.638  89.800  1.00  0.00           C
ATOM    357  O   THR A  14      84.662  44.127  88.760  1.00  0.00           O
ATOM    358  N   LEU A  15      83.812  44.448  90.800  1.00  0.00           N
ATOM    360  CA  LEU A  15      83.912  45.908  90.760  1.00  0.00           C
ATOM    362  CB  LEU A  15      83.252  46.467  92.040  1.00  0.00           C
ATOM    365  CG  LEU A  15      82.942  47.978  92.090  1.00  0.00           C
ATOM    367  CD1 LEU A  15      84.163  48.908  92.260  1.00  0.00           C
ATOM    371  CD2 LEU A  15      82.142  48.447  90.880  1.00  0.00           C
ATOM    375  C   LEU A  15      85.353  46.357  90.650  1.00  0.00           C
ATOM    376  O   LEU A  15      85.722  47.257  89.900  1.00  0.00           O
ATOM    377  N   ASP A  16      86.222  45.657  91.380  1.00  0.00           N
ATOM    379  CA  ASP A  16      87.643  45.786  91.270  1.00  0.00           C
ATOM    381  CB  ASP A  16      88.252  44.806  92.310  1.00  0.00           C
ATOM    384  CG  ASP A  16      89.732  45.066  92.500  1.00  0.00           C
ATOM    385  OD1 ASP A  16      90.143  46.228  92.270  1.00  0.00           O
ATOM    386  OD2 ASP A  16      90.442  44.188  93.030  1.00  0.00           O
ATOM    387  C   ASP A  16      88.173  45.517  89.880  1.00  0.00           C
ATOM    388  O   ASP A  16      88.923  46.298  89.300  1.00  0.00           O
ATOM    389  N   GLN A  17      87.752  44.396  89.260  1.00  0.00           N
ATOM    391  CA  GLN A  17      88.173  44.057  87.920  1.00  0.00           C
ATOM    393  CB  GLN A  17      87.723  42.626  87.550  1.00  0.00           C
ATOM    396  CG  GLN A  17      88.372  41.586  88.500  1.00  0.00           C
ATOM    399  CD  GLN A  17      88.032  40.138  88.180  1.00  0.00           C
ATOM    400  OE1 GLN A  17      86.873  39.728  88.110  1.00  0.00           O
ATOM    401  NE2 GLN A  17      89.093  39.297  88.000  1.00  0.00           N
ATOM    404  C   GLN A  17      87.742  45.118  86.920  1.00  0.00           C
ATOM    405  O   GLN A  17      88.532  45.548  86.080  1.00  0.00           O
ATOM    406  N   LEU A  18      86.502  45.587  87.070  1.00  0.00           N
ATOM    408  CA  LEU A  18      85.912  46.667  86.320  1.00  0.00           C
ATOM    410  CB  LEU A  18      84.423  46.758  86.680  1.00  0.00           C
ATOM    413  CG  LEU A  18      83.593  47.607  85.710  1.00  0.00           C
ATOM    415  CD1 LEU A  18      83.473  46.966  84.330  1.00  0.00           C
ATOM    419  CD2 LEU A  18      82.213  47.817  86.330  1.00  0.00           C
ATOM    423  C   LEU A  18      86.593  48.037  86.430  1.00  0.00           C
ATOM    424  O   LEU A  18      86.873  48.668  85.410  1.00  0.00           O
ATOM    425  N   GLN A  19      86.923  48.548  87.630  1.00  0.00           N
ATOM    427  CA  GLN A  19      87.533  49.868  87.720  1.00  0.00           C
ATOM    429  CB  GLN A  19      87.492  50.417  89.160  1.00  0.00           C
ATOM    432  CG  GLN A  19      88.482  49.786  90.160  1.00  0.00           C
ATOM    435  CD  GLN A  19      88.412  50.417  91.560  1.00  0.00           C
ATOM    436  OE1 GLN A  19      89.433  50.628  92.200  1.00  0.00           O
ATOM    437  NE2 GLN A  19      87.183  50.698  92.050  1.00  0.00           N
ATOM    440  C   GLN A  19      88.942  49.938  87.130  1.00  0.00           C
ATOM    441  O   GLN A  19      89.312  50.896  86.450  1.00  0.00           O
ATOM    442  N   GLN A  20      89.742  48.876  87.310  1.00  0.00           N
ATOM    444  CA  GLN A  20      91.052  48.698  86.720  1.00  0.00           C
ATOM    446  CB  GLN A  20      91.692  47.408  87.270  1.00  0.00           C
ATOM    449  CG  GLN A  20      91.912  47.388  88.800  1.00  0.00           C
ATOM    452  CD  GLN A  20      92.463  46.036  89.260  1.00  0.00           C
ATOM    453  OE1 GLN A  20      93.473  45.938  89.970  1.00  0.00           O
ATOM    454  NE2 GLN A  20      91.812  44.938  88.800  1.00  0.00           N
ATOM    457  C   GLN A  20      91.062  48.638  85.190  1.00  0.00           C
ATOM    458  O   GLN A  20      92.022  49.048  84.540  1.00  0.00           O
ATOM    459  N   GLN A  21      90.003  48.068  84.580  1.00  0.00           N
ATOM    461  CA  GLN A  21      89.893  47.947  83.140  1.00  0.00           C
ATOM    463  CB  GLN A  21      89.233  46.577  82.770  1.00  0.00           C
ATOM    466  CG  GLN A  21      87.752  46.438  83.170  1.00  0.00           C
ATOM    469  CD  GLN A  21      87.162  45.028  83.310  1.00  0.00           C
ATOM    470  OE1 GLN A  21      85.973  44.888  83.570  1.00  0.00           O
ATOM    471  NE2 GLN A  21      87.952  43.938  83.170  1.00  0.00           N
ATOM    474  C   GLN A  21      89.103  49.077  82.520  1.00  0.00           C
ATOM    475  O   GLN A  21      88.952  49.118  81.300  1.00  0.00           O
ATOM    476  N   ASN A  22      88.613  50.077  83.300  1.00  0.00           N
ATOM    478  CA  ASN A  22      88.053  51.306  82.730  1.00  0.00           C
ATOM    480  CB  ASN A  22      89.093  52.098  81.890  1.00  0.00           C
ATOM    483  CG  ASN A  22      90.242  52.478  82.810  1.00  0.00           C
ATOM    484  OD1 ASN A  22      90.013  53.157  83.810  1.00  0.00           O
ATOM    485  ND2 ASN A  22      91.502  52.078  82.520  1.00  0.00           N
ATOM    488  C   ASN A  22      86.722  51.028  82.030  1.00  0.00           C
ATOM    489  O   ASN A  22      86.382  51.557  80.970  1.00  0.00           O
ATOM    490  N   GLY A  23      85.963  50.098  82.640  1.00  0.00           N
ATOM    492  CA  GLY A  23      84.632  49.716  82.220  1.00  0.00           C
ATOM    495  C   GLY A  23      83.593  50.508  82.960  1.00  0.00           C
ATOM    496  O   GLY A  23      83.912  51.357  83.790  1.00  0.00           O
ATOM    497  N   LYS A  24      82.323  50.237  82.630  1.00  0.00           N
ATOM    499  CA  LYS A  24      81.172  50.856  83.230  1.00  0.00           C
ATOM    501  CB  LYS A  24      80.353  51.658  82.180  1.00  0.00           C
ATOM    504  CG  LYS A  24      81.183  52.708  81.410  1.00  0.00           C
ATOM    507  CD  LYS A  24      81.943  53.658  82.340  1.00  0.00           C
ATOM    510  CE  LYS A  24      82.232  55.028  81.740  1.00  0.00           C
ATOM    513  NZ  LYS A  24      83.202  54.827  80.670  1.00  0.00           N
ATOM    517  C   LYS A  24      80.302  49.778  83.820  1.00  0.00           C
ATOM    518  O   LYS A  24      80.143  48.688  83.260  1.00  0.00           O
ATOM    519  N   ALA A  25      79.703  50.048  84.990  1.00  0.00           N
ATOM    521  CA  ALA A  25      78.733  49.158  85.590  1.00  0.00           C
ATOM    523  CB  ALA A  25      78.893  49.057  87.110  1.00  0.00           C
ATOM    527  C   ALA A  25      77.342  49.668  85.290  1.00  0.00           C
ATOM    528  O   ALA A  25      77.113  50.868  85.310  1.00  0.00           O
ATOM    529  N   ILE A  26      76.382  48.798  84.980  1.00  0.00           N
ATOM    531  CA  ILE A  26      75.012  49.178  84.690  1.00  0.00           C
ATOM    533  CB  ILE A  26      74.582  48.717  83.300  1.00  0.00           C
ATOM    535  CG2 ILE A  26      73.153  49.207  82.980  1.00  0.00           C
ATOM    539  CG1 ILE A  26      75.583  49.197  82.210  1.00  0.00           C
ATOM    542  CD  ILE A  26      75.752  50.708  82.100  1.00  0.00           C
ATOM    546  C   ILE A  26      74.103  48.568  85.730  1.00  0.00           C
ATOM    547  O   ILE A  26      74.042  47.348  85.880  1.00  0.00           O
ATOM    548  N   ASP A  27      73.342  49.407  86.460  1.00  0.00           N
ATOM    550  CA  ASP A  27      72.242  48.946  87.280  1.00  0.00           C
ATOM    552  CB  ASP A  27      72.022  49.978  88.420  1.00  0.00           C
ATOM    555  CG  ASP A  27      71.312  49.388  89.620  1.00  0.00           C
ATOM    556  OD1 ASP A  27      70.472  48.466  89.500  1.00  0.00           O
ATOM    557  OD2 ASP A  27      71.603  49.908  90.740  1.00  0.00           O
ATOM    558  C   ASP A  27      70.992  48.787  86.410  1.00  0.00           C
ATOM    559  O   ASP A  27      70.543  49.736  85.770  1.00  0.00           O
ATOM    560  N   THR A  28      70.452  47.548  86.320  1.00  0.00           N
ATOM    562  CA  THR A  28      69.353  47.197  85.430  1.00  0.00           C
ATOM    564  CB  THR A  28      69.473  45.848  84.710  1.00  0.00           C
ATOM    566  OG1 THR A  28      69.533  44.716  85.580  1.00  0.00           O
ATOM    568  CG2 THR A  28      70.783  45.868  83.910  1.00  0.00           C
ATOM    572  C   THR A  28      68.033  47.216  86.170  1.00  0.00           C
ATOM    573  O   THR A  28      66.982  46.938  85.600  1.00  0.00           O
ATOM    574  N   ARG A  29      68.073  47.626  87.450  1.00  0.00           N
ATOM    576  CA  ARG A  29      66.923  47.877  88.290  1.00  0.00           C
ATOM    578  CB  ARG A  29      67.302  47.868  89.800  1.00  0.00           C
ATOM    581  CG  ARG A  29      67.912  46.537  90.290  1.00  0.00           C
ATOM    584  CD  ARG A  29      68.283  46.507  91.780  1.00  0.00           C
ATOM    587  NE  ARG A  29      69.482  47.397  91.970  1.00  0.00           N
ATOM    589  CZ  ARG A  29      69.853  47.978  93.110  1.00  0.00           C
ATOM    590  NH1 ARG A  29      69.252  47.717  94.250  1.00  0.00           N
ATOM    593  NH2 ARG A  29      70.812  48.857  93.080  1.00  0.00           N
ATOM    596  C   ARG A  29      66.242  49.207  87.960  1.00  0.00           C
ATOM    597  O   ARG A  29      66.882  50.118  87.430  1.00  0.00           O
ATOM    598  N   PRO A  30      64.952  49.368  88.240  1.00  0.00           N
ATOM    599  CD  PRO A  30      64.022  48.268  88.470  1.00  0.00           C
ATOM    602  CA  PRO A  30      64.272  50.667  88.340  1.00  0.00           C
ATOM    604  CB  PRO A  30      62.932  50.338  89.020  1.00  0.00           C
ATOM    607  CG  PRO A  30      62.643  48.927  88.520  1.00  0.00           C
ATOM    610  C   PRO A  30      65.022  51.777  89.040  1.00  0.00           C
ATOM    611  O   PRO A  30      65.742  51.507  90.010  1.00  0.00           O
ATOM    612  N   SER A  31      64.832  53.058  88.610  1.00  0.00           N
ATOM    614  CA  SER A  31      65.482  54.248  89.180  1.00  0.00           C
ATOM    616  CB  SER A  31      65.052  55.607  88.540  1.00  0.00           C
ATOM    619  OG  SER A  31      65.772  56.737  89.070  1.00  0.00           O
ATOM    621  C   SER A  31      65.312  54.337  90.690  1.00  0.00           C
ATOM    622  O   SER A  31      66.253  54.678  91.400  1.00  0.00           O
ATOM    623  N   ALA A  32      64.153  53.927  91.240  1.00  0.00           N
ATOM    625  CA  ALA A  32      63.923  53.908  92.660  1.00  0.00           C
ATOM    627  CB  ALA A  32      62.512  53.328  92.890  1.00  0.00           C
ATOM    631  C   ALA A  32      64.963  53.107  93.470  1.00  0.00           C
ATOM    632  O   ALA A  32      65.562  53.568  94.430  1.00  0.00           O
ATOM    633  N   PHE A  33      65.263  51.868  93.040  1.00  0.00           N
ATOM    635  CA  PHE A  33      66.312  51.068  93.640  1.00  0.00           C
ATOM    637  CB  PHE A  33      66.242  49.606  93.150  1.00  0.00           C
ATOM    640  CG  PHE A  33      64.893  49.067  93.490  1.00  0.00           C
ATOM    641  CD1 PHE A  33      64.492  48.886  94.820  1.00  0.00           C
ATOM    643  CE1 PHE A  33      63.192  48.466  95.130  1.00  0.00           C
ATOM    645  CZ  PHE A  33      62.293  48.177  94.100  1.00  0.00           C
ATOM    647  CD2 PHE A  33      63.972  48.778  92.470  1.00  0.00           C
ATOM    649  CE2 PHE A  33      62.683  48.348  92.770  1.00  0.00           C
ATOM    651  C   PHE A  33      67.713  51.627  93.440  1.00  0.00           C
ATOM    652  O   PHE A  33      68.503  51.697  94.380  1.00  0.00           O
ATOM    653  N   TYR A  34      68.002  52.118  92.220  1.00  0.00           N
ATOM    655  CA  TYR A  34      69.222  52.847  91.910  1.00  0.00           C
ATOM    657  CB  TYR A  34      69.193  53.227  90.400  1.00  0.00           C
ATOM    660  CG  TYR A  34      70.332  54.118  89.980  1.00  0.00           C
ATOM    661  CD1 TYR A  34      71.562  53.548  89.640  1.00  0.00           C
ATOM    663  CE1 TYR A  34      72.632  54.357  89.240  1.00  0.00           C
ATOM    665  CZ  TYR A  34      72.483  55.747  89.180  1.00  0.00           C
ATOM    666  OH  TYR A  34      73.582  56.557  88.820  1.00  0.00           O
ATOM    668  CD2 TYR A  34      70.183  55.517  89.900  1.00  0.00           C
ATOM    670  CE2 TYR A  34      71.253  56.327  89.500  1.00  0.00           C
ATOM    672  C   TYR A  34      69.423  54.088  92.800  1.00  0.00           C
ATOM    673  O   TYR A  34      70.502  54.357  93.330  1.00  0.00           O
ATOM    674  N   ASN A  35      68.353  54.878  93.010  1.00  0.00           N
ATOM    676  CA  ASN A  35      68.433  56.176  93.650  1.00  0.00           C
ATOM    678  CB  ASN A  35      67.302  57.168  93.180  1.00  0.00           C
ATOM    681  CG  ASN A  35      65.823  56.938  93.560  1.00  0.00           C
ATOM    682  OD1 ASN A  35      64.933  57.088  92.730  1.00  0.00           O
ATOM    683  ND2 ASN A  35      65.543  56.588  94.840  1.00  0.00           N
ATOM    686  C   ASN A  35      68.562  56.028  95.150  1.00  0.00           C
ATOM    687  O   ASN A  35      68.923  56.987  95.830  1.00  0.00           O
ATOM    688  N   GLY A  36      68.353  54.818  95.700  1.00  0.00           N
ATOM    690  CA  GLY A  36      68.613  54.548  97.100  1.00  0.00           C
ATOM    693  C   GLY A  36      67.542  53.838  97.840  1.00  0.00           C
ATOM    694  O   GLY A  36      67.692  53.577  99.020  1.00  0.00           O
ATOM    695  N   TRP A  37      66.452  53.396  97.190  1.00  0.00           N
ATOM    697  CA  TRP A  37      65.513  52.548  97.870  1.00  0.00           C
ATOM    699  CB  TRP A  37      64.112  52.588  97.220  1.00  0.00           C
ATOM    702  CG  TRP A  37      63.463  53.946  97.290  1.00  0.00           C
ATOM    703  CD1 TRP A  37      63.283  54.848  96.270  1.00  0.00           C
ATOM    705  NE1 TRP A  37      62.582  55.938  96.730  1.00  0.00           N
ATOM    707  CE2 TRP A  37      62.262  55.747  98.030  1.00  0.00           C
ATOM    708  CD2 TRP A  37      62.792  54.508  98.430  1.00  0.00           C
ATOM    709  CE3 TRP A  37      62.552  54.048  99.730  1.00  0.00           C
ATOM    711  CZ3 TRP A  37      61.772  54.838 100.590  1.00  0.00           C
ATOM    713  CZ2 TRP A  37      61.522  56.537  98.890  1.00  0.00           C
ATOM    715  CH2 TRP A  37      61.263  56.056 100.170  1.00  0.00           C
ATOM    717  C   TRP A  37      66.073  51.128  98.030  1.00  0.00           C
ATOM    718  O   TRP A  37      66.513  50.517  97.050  1.00  0.00           O
ATOM    719  N   PRO A  38      66.152  50.517  99.210  1.00  0.00           N
ATOM    720  CD  PRO A  38      65.933  51.158 100.500  1.00  0.00           C
ATOM    723  CA  PRO A  38      66.302  49.077  99.350  1.00  0.00           C
ATOM    725  CB  PRO A  38      66.332  48.806 100.870  1.00  0.00           C
ATOM    728  CG  PRO A  38      66.542  50.188 101.510  1.00  0.00           C
ATOM    731  C   PRO A  38      65.222  48.278  98.650  1.00  0.00           C
ATOM    732  O   PRO A  38      64.073  48.728  98.580  1.00  0.00           O
ATOM    733  N   GLN A  39      65.573  47.088  98.150  1.00  0.00           N
ATOM    735  CA  GLN A  39      64.683  46.188  97.440  1.00  0.00           C
ATOM    737  CB  GLN A  39      65.482  45.478  96.320  1.00  0.00           C
ATOM    740  CG  GLN A  39      66.772  44.757  96.780  1.00  0.00           C
ATOM    743  CD  GLN A  39      67.763  44.606  95.610  1.00  0.00           C
ATOM    744  OE1 GLN A  39      67.533  45.037  94.480  1.00  0.00           O
ATOM    745  NE2 GLN A  39      68.933  44.016  95.930  1.00  0.00           N
ATOM    748  C   GLN A  39      63.982  45.188  98.330  1.00  0.00           C
ATOM    749  O   GLN A  39      63.073  44.466  97.920  1.00  0.00           O
ATOM    750  N   THR A  40      64.382  45.188  99.620  1.00  0.00           N
ATOM    752  CA  THR A  40      63.762  44.497 100.730  1.00  0.00           C
ATOM    754  CB  THR A  40      64.582  43.307 101.220  1.00  0.00           C
ATOM    756  OG1 THR A  40      65.923  43.698 101.530  1.00  0.00           O
ATOM    758  CG2 THR A  40      64.642  42.257 100.110  1.00  0.00           C
ATOM    762  C   THR A  40      63.622  45.527 101.850  1.00  0.00           C
ATOM    763  O   THR A  40      63.722  46.728 101.610  1.00  0.00           O
ATOM    764  N   LEU A  41      63.423  45.126 103.120  1.00  0.00           N
ATOM    766  CA  LEU A  41      63.543  46.056 104.230  1.00  0.00           C
ATOM    768  CB  LEU A  41      62.353  45.918 105.190  1.00  0.00           C
ATOM    771  CG  LEU A  41      62.132  47.068 106.210  1.00  0.00           C
ATOM    773  CD1 LEU A  41      60.812  46.808 106.940  1.00  0.00           C
ATOM    777  CD2 LEU A  41      63.242  47.236 107.250  1.00  0.00           C
ATOM    781  C   LEU A  41      64.863  45.778 104.930  1.00  0.00           C
ATOM    782  O   LEU A  41      65.162  44.638 105.250  1.00  0.00           O
ATOM    783  N   ASN A  42      65.723  46.818 105.080  1.00  0.00           N
ATOM    785  CA  ASN A  42      67.062  46.767 105.660  1.00  0.00           C
ATOM    787  CB  ASN A  42      67.223  46.007 107.010  1.00  0.00           C
ATOM    790  CG  ASN A  42      66.423  46.516 108.210  1.00  0.00           C
ATOM    791  OD1 ASN A  42      65.752  45.716 108.870  1.00  0.00           O
ATOM    792  ND2 ASN A  42      66.522  47.817 108.550  1.00  0.00           N
ATOM    795  C   ASN A  42      68.092  46.217 104.660  1.00  0.00           C
ATOM    796  O   ASN A  42      69.222  45.888 105.010  1.00  0.00           O
ATOM    797  N   GLY A  43      67.692  46.147 103.380  1.00  0.00           N
ATOM    799  CA  GLY A  43      68.573  45.818 102.270  1.00  0.00           C
ATOM    802  C   GLY A  43      69.713  46.787 101.980  1.00  0.00           C
ATOM    803  O   GLY A  43      69.893  47.817 102.650  1.00  0.00           O
ATOM    804  N   PRO A  44      70.472  46.497 100.930  1.00  0.00           N
ATOM    805  CD  PRO A  44      70.143  45.428  99.970  1.00  0.00           C
ATOM    808  CA  PRO A  44      71.412  47.448 100.370  1.00  0.00           C
ATOM    810  CB  PRO A  44      72.142  46.597  99.330  1.00  0.00           C
ATOM    813  CG  PRO A  44      71.103  45.607  98.800  1.00  0.00           C
ATOM    816  C   PRO A  44      70.673  48.647  99.780  1.00  0.00           C
ATOM    817  O   PRO A  44      69.642  48.458  99.130  1.00  0.00           O
ATOM    818  N   SER A  45      71.152  49.878 100.000  1.00  0.00           N
ATOM    820  CA  SER A  45      70.463  51.077  99.560  1.00  0.00           C
ATOM    822  CB  SER A  45      69.972  51.927 100.780  1.00  0.00           C
ATOM    825  OG  SER A  45      70.892  52.887 101.300  1.00  0.00           O
ATOM    827  C   SER A  45      71.382  51.818  98.600  1.00  0.00           C
ATOM    828  O   SER A  45      72.452  52.306  98.980  1.00  0.00           O
ATOM    829  N   GLY A  46      71.033  51.878  97.300  1.00  0.00           N
ATOM    831  CA  GLY A  46      71.823  52.607  96.310  1.00  0.00           C
ATOM    834  C   GLY A  46      72.372  51.748  95.210  1.00  0.00           C
ATOM    835  O   GLY A  46      71.882  50.646  94.930  1.00  0.00           O
ATOM    836  N   HIS A  47      73.412  52.257  94.540  1.00  0.00           N
ATOM    838  CA  HIS A  47      74.052  51.637  93.400  1.00  0.00           C
ATOM    840  CB  HIS A  47      73.662  52.368  92.090  1.00  0.00           C
ATOM    843  ND1 HIS A  47      73.202  54.798  92.650  1.00  0.00           N
ATOM    845  CG  HIS A  47      74.022  53.816  92.110  1.00  0.00           C
ATOM    846  CE1 HIS A  47      73.842  55.978  92.480  1.00  0.00           C
ATOM    848  NE2 HIS A  47      74.992  55.828  91.870  1.00  0.00           N
ATOM    849  CD2 HIS A  47      75.092  54.477  91.600  1.00  0.00           C
ATOM    851  C   HIS A  47      75.562  51.688  93.580  1.00  0.00           C
ATOM    852  O   HIS A  47      76.073  52.486  94.360  1.00  0.00           O
ATOM    853  N   GLU A  48      76.302  50.807  92.870  1.00  0.00           N
ATOM    855  CA  GLU A  48      77.752  50.768  92.820  1.00  0.00           C
ATOM    857  CB  GLU A  48      78.242  49.477  92.090  1.00  0.00           C
ATOM    860  CG  GLU A  48      77.903  48.146  92.830  1.00  0.00           C
ATOM    863  CD  GLU A  48      78.643  47.896  94.140  1.00  0.00           C
ATOM    864  OE1 GLU A  48      79.472  48.746  94.560  1.00  0.00           O
ATOM    865  OE2 GLU A  48      78.412  46.818  94.750  1.00  0.00           O
ATOM    866  C   GLU A  48      78.353  52.018  92.170  1.00  0.00           C
ATOM    867  O   GLU A  48      77.713  52.658  91.350  1.00  0.00           O
ATOM    868  N   LEU A  49      79.583  52.426  92.570  1.00  0.00           N
ATOM    870  CA  LEU A  49      80.213  53.746  92.430  1.00  0.00           C
ATOM    872  CB  LEU A  49      81.742  53.588  92.230  1.00  0.00           C
ATOM    875  CG  LEU A  49      82.592  54.878  92.350  1.00  0.00           C
ATOM    877  CD1 LEU A  49      82.103  55.798  93.470  1.00  0.00           C
ATOM    881  CD2 LEU A  49      84.043  54.458  92.590  1.00  0.00           C
ATOM    885  C   LEU A  49      79.612  54.778  91.490  1.00  0.00           C
ATOM    886  O   LEU A  49      78.873  55.677  91.870  1.00  0.00           O
ATOM    887  N   ALA A  50      79.942  54.638  90.210  1.00  0.00           N
ATOM    889  CA  ALA A  50      79.433  55.467  89.160  1.00  0.00           C
ATOM    891  CB  ALA A  50      80.612  56.188  88.500  1.00  0.00           C
ATOM    895  C   ALA A  50      78.692  54.598  88.190  1.00  0.00           C
ATOM    896  O   ALA A  50      78.742  54.798  86.980  1.00  0.00           O
ATOM    897  N   ALA A  51      78.003  53.556  88.690  1.00  0.00           N
ATOM    899  CA  ALA A  51      77.142  52.708  87.910  1.00  0.00           C
ATOM    901  CB  ALA A  51      76.503  51.577  88.750  1.00  0.00           C
ATOM    905  C   ALA A  51      76.022  53.498  87.250  1.00  0.00           C
ATOM    906  O   ALA A  51      75.522  54.466  87.810  1.00  0.00           O
ATOM    907  N   LEU A  52      75.632  53.128  86.020  1.00  0.00           N
ATOM    909  CA  LEU A  52      74.692  53.897  85.260  1.00  0.00           C
ATOM    911  CB  LEU A  52      75.132  54.028  83.800  1.00  0.00           C
ATOM    914  CG  LEU A  52      76.533  54.627  83.620  1.00  0.00           C
ATOM    916  CD1 LEU A  52      76.903  54.487  82.140  1.00  0.00           C
ATOM    920  CD2 LEU A  52      76.562  56.088  84.100  1.00  0.00           C
ATOM    924  C   LEU A  52      73.353  53.208  85.290  1.00  0.00           C
ATOM    925  O   LEU A  52      73.242  51.987  85.170  1.00  0.00           O
ATOM    926  N   ASN A  53      72.272  53.987  85.430  1.00  0.00           N
ATOM    928  CA  ASN A  53      70.963  53.377  85.450  1.00  0.00           C
ATOM    930  CB  ASN A  53      69.983  54.188  86.340  1.00  0.00           C
ATOM    933  CG  ASN A  53      68.683  53.447  86.640  1.00  0.00           C
ATOM    934  OD1 ASN A  53      67.623  54.077  86.740  1.00  0.00           O
ATOM    935  ND2 ASN A  53      68.733  52.098  86.710  1.00  0.00           N
ATOM    938  C   ASN A  53      70.403  53.198  84.050  1.00  0.00           C
ATOM    939  O   ASN A  53      70.042  54.146  83.360  1.00  0.00           O
ATOM    940  N   LEU A  54      70.272  51.927  83.620  1.00  0.00           N
ATOM    942  CA  LEU A  54      69.433  51.567  82.500  1.00  0.00           C
ATOM    944  CB  LEU A  54      70.283  51.028  81.320  1.00  0.00           C
ATOM    947  CG  LEU A  54      69.492  50.657  80.040  1.00  0.00           C
ATOM    949  CD1 LEU A  54      68.722  51.857  79.480  1.00  0.00           C
ATOM    953  CD2 LEU A  54      70.463  50.107  78.990  1.00  0.00           C
ATOM    957  C   LEU A  54      68.463  50.498  82.950  1.00  0.00           C
ATOM    958  O   LEU A  54      68.733  49.298  82.850  1.00  0.00           O
ATOM    959  N   SER A  55      67.293  50.908  83.480  1.00  0.00           N
ATOM    961  CA  SER A  55      66.292  49.948  83.920  1.00  0.00           C
ATOM    963  CB  SER A  55      65.092  50.587  84.670  1.00  0.00           C
ATOM    966  OG  SER A  55      64.222  49.606  85.230  1.00  0.00           O
ATOM    968  C   SER A  55      65.742  49.146  82.750  1.00  0.00           C
ATOM    969  O   SER A  55      65.502  49.688  81.670  1.00  0.00           O
ATOM    970  N   ALA A  56      65.472  47.847  82.970  1.00  0.00           N
ATOM    972  CA  ALA A  56      64.863  46.977  81.980  1.00  0.00           C
ATOM    974  CB  ALA A  56      64.783  45.548  82.490  1.00  0.00           C
ATOM    978  C   ALA A  56      63.492  47.438  81.500  1.00  0.00           C
ATOM    979  O   ALA A  56      63.143  47.298  80.330  1.00  0.00           O
ATOM    980  N   SER A  57      62.692  48.037  82.390  1.00  0.00           N
ATOM    982  CA  SER A  57      61.312  48.447  82.170  1.00  0.00           C
ATOM    984  CB  SER A  57      60.652  48.757  83.530  1.00  0.00           C
ATOM    987  OG  SER A  57      61.412  49.708  84.270  1.00  0.00           O
ATOM    989  C   SER A  57      61.212  49.678  81.280  1.00  0.00           C
ATOM    990  O   SER A  57      60.143  50.056  80.800  1.00  0.00           O
ATOM    991  N   TRP A  58      62.342  50.347  81.050  1.00  0.00           N
ATOM    993  CA  TRP A  58      62.423  51.458  80.130  1.00  0.00           C
ATOM    995  CB  TRP A  58      63.662  52.327  80.440  1.00  0.00           C
ATOM    998  CG  TRP A  58      63.722  52.887  81.820  1.00  0.00           C
ATOM    999  CD1 TRP A  58      62.802  52.827  82.840  1.00  0.00           C
ATOM   1001  NE1 TRP A  58      63.293  53.498  83.940  1.00  0.00           N
ATOM   1003  CE2 TRP A  58      64.543  53.958  83.660  1.00  0.00           C
ATOM   1004  CD2 TRP A  58      64.853  53.598  82.330  1.00  0.00           C
ATOM   1005  CE3 TRP A  58      66.082  53.946  81.780  1.00  0.00           C
ATOM   1007  CZ3 TRP A  58      66.992  54.627  82.590  1.00  0.00           C
ATOM   1009  CZ2 TRP A  58      65.452  54.606  84.460  1.00  0.00           C
ATOM   1011  CH2 TRP A  58      66.693  54.926  83.910  1.00  0.00           C
ATOM   1013  C   TRP A  58      62.533  51.007  78.680  1.00  0.00           C
ATOM   1014  O   TRP A  58      62.122  51.717  77.770  1.00  0.00           O
ATOM   1015  N   LEU A  59      63.103  49.806  78.430  1.00  0.00           N
ATOM   1017  CA  LEU A  59      63.562  49.368  77.120  1.00  0.00           C
ATOM   1019  CB  LEU A  59      64.252  47.978  77.180  1.00  0.00           C
ATOM   1022  CG  LEU A  59      65.762  47.987  77.530  1.00  0.00           C
ATOM   1024  CD1 LEU A  59      66.653  48.768  76.560  1.00  0.00           C
ATOM   1028  CD2 LEU A  59      66.012  48.548  78.920  1.00  0.00           C
ATOM   1032  C   LEU A  59      62.503  49.328  76.030  1.00  0.00           C
ATOM   1033  O   LEU A  59      62.802  49.578  74.860  1.00  0.00           O
ATOM   1034  N   ASP A  60      61.242  49.007  76.370  1.00  0.00           N
ATOM   1036  CA  ASP A  60      60.083  49.057  75.500  1.00  0.00           C
ATOM   1038  CB  ASP A  60      58.823  48.618  76.280  1.00  0.00           C
ATOM   1041  CG  ASP A  60      59.052  47.197  76.740  1.00  0.00           C
ATOM   1042  OD1 ASP A  60      59.863  46.966  77.670  1.00  0.00           O
ATOM   1043  OD2 ASP A  60      58.553  46.268  76.050  1.00  0.00           O
ATOM   1044  C   ASP A  60      59.832  50.428  74.920  1.00  0.00           C
ATOM   1045  O   ASP A  60      59.432  50.578  73.770  1.00  0.00           O
ATOM   1046  N   LYS A  61      60.123  51.478  75.700  1.00  0.00           N
ATOM   1048  CA  LYS A  61      59.853  52.838  75.340  1.00  0.00           C
ATOM   1050  CB  LYS A  61      59.622  53.598  76.670  1.00  0.00           C
ATOM   1053  CG  LYS A  61      58.512  53.008  77.560  1.00  0.00           C
ATOM   1056  CD  LYS A  61      58.562  53.568  78.990  1.00  0.00           C
ATOM   1059  CE  LYS A  61      57.573  52.917  79.970  1.00  0.00           C
ATOM   1062  NZ  LYS A  61      56.193  53.268  79.620  1.00  0.00           N
ATOM   1066  C   LYS A  61      61.062  53.428  74.620  1.00  0.00           C
ATOM   1067  O   LYS A  61      60.992  54.536  74.100  1.00  0.00           O
ATOM   1068  N   MET A  62      62.192  52.696  74.580  1.00  0.00           N
ATOM   1070  CA  MET A  62      63.442  53.167  73.990  1.00  0.00           C
ATOM   1072  CB  MET A  62      64.692  52.577  74.720  1.00  0.00           C
ATOM   1075  CG  MET A  62      64.882  53.078  76.160  1.00  0.00           C
ATOM   1078  SD  MET A  62      65.713  54.688  76.310  1.00  0.00           S
ATOM   1079  CE  MET A  62      67.382  54.016  76.110  1.00  0.00           C
ATOM   1083  C   MET A  62      63.573  52.787  72.530  1.00  0.00           C
ATOM   1084  O   MET A  62      63.692  51.608  72.200  1.00  0.00           O
ATOM   1085  N   SER A  63      63.613  53.768  71.600  1.00  0.00           N
ATOM   1087  CA  SER A  63      63.963  53.466  70.210  1.00  0.00           C
ATOM   1089  CB  SER A  63      63.643  54.627  69.200  1.00  0.00           C
ATOM   1092  OG  SER A  63      64.673  55.628  69.150  1.00  0.00           O
ATOM   1094  C   SER A  63      65.423  53.037  70.040  1.00  0.00           C
ATOM   1095  O   SER A  63      66.262  53.097  70.940  1.00  0.00           O
ATOM   1096  N   THR A  64      65.772  52.556  68.840  1.00  0.00           N
ATOM   1098  CA  THR A  64      67.122  52.158  68.470  1.00  0.00           C
ATOM   1100  CB  THR A  64      67.173  51.516  67.100  1.00  0.00           C
ATOM   1102  OG1 THR A  64      66.463  52.306  66.150  1.00  0.00           O
ATOM   1104  CG2 THR A  64      66.402  50.188  67.180  1.00  0.00           C
ATOM   1108  C   THR A  64      68.132  53.278  68.560  1.00  0.00           C
ATOM   1109  O   THR A  64      69.263  53.078  69.010  1.00  0.00           O
ATOM   1110  N   GLU A  65      67.742  54.477  68.130  1.00  0.00           N
ATOM   1112  CA  GLU A  65      68.503  55.698  68.230  1.00  0.00           C
ATOM   1114  CB  GLU A  65      67.753  56.828  67.500  1.00  0.00           C
ATOM   1117  CG  GLU A  65      67.073  56.418  66.160  1.00  0.00           C
ATOM   1120  CD  GLU A  65      65.612  56.857  66.160  1.00  0.00           C
ATOM   1121  OE1 GLU A  65      65.292  57.798  66.930  1.00  0.00           O
ATOM   1122  OE2 GLU A  65      64.802  56.147  65.530  1.00  0.00           O
ATOM   1123  C   GLU A  65      68.622  56.118  69.680  1.00  0.00           C
ATOM   1124  O   GLU A  65      69.673  56.516  70.160  1.00  0.00           O
ATOM   1125  N   GLN A  66      67.522  56.036  70.440  1.00  0.00           N
ATOM   1127  CA  GLN A  66      67.442  56.458  71.820  1.00  0.00           C
ATOM   1129  CB  GLN A  66      65.973  56.338  72.300  1.00  0.00           C
ATOM   1132  CG  GLN A  66      65.683  57.118  73.600  1.00  0.00           C
ATOM   1135  CD  GLN A  66      64.202  57.008  73.970  1.00  0.00           C
ATOM   1136  OE1 GLN A  66      63.392  56.438  73.250  1.00  0.00           O
ATOM   1137  NE2 GLN A  66      63.842  57.537  75.170  1.00  0.00           N
ATOM   1140  C   GLN A  66      68.363  55.638  72.710  1.00  0.00           C
ATOM   1141  O   GLN A  66      69.022  56.147  73.620  1.00  0.00           O
ATOM   1142  N   LEU A  67      68.423  54.318  72.420  1.00  0.00           N
ATOM   1144  CA  LEU A  67      69.423  53.388  72.910  1.00  0.00           C
ATOM   1146  CB  LEU A  67      69.022  51.966  72.390  1.00  0.00           C
ATOM   1149  CG  LEU A  67      69.433  50.737  73.230  1.00  0.00           C
ATOM   1151  CD1 LEU A  67      70.933  50.698  73.550  1.00  0.00           C
ATOM   1155  CD2 LEU A  67      68.643  50.638  74.540  1.00  0.00           C
ATOM   1159  C   LEU A  67      70.853  53.787  72.510  1.00  0.00           C
ATOM   1160  O   LEU A  67      71.732  53.857  73.360  1.00  0.00           O
ATOM   1161  N   ASN A  68      71.113  54.137  71.220  1.00  0.00           N
ATOM   1163  CA  ASN A  68      72.442  54.618  70.780  1.00  0.00           C
ATOM   1165  CB  ASN A  68      72.433  54.978  69.250  1.00  0.00           C
ATOM   1168  CG  ASN A  68      73.832  55.228  68.680  1.00  0.00           C
ATOM   1169  OD1 ASN A  68      74.442  56.287  68.840  1.00  0.00           O
ATOM   1170  ND2 ASN A  68      74.342  54.237  67.910  1.00  0.00           N
ATOM   1173  C   ASN A  68      72.872  55.868  71.510  1.00  0.00           C
ATOM   1174  O   ASN A  68      73.952  55.947  72.100  1.00  0.00           O
ATOM   1175  N   ALA A  69      71.963  56.837  71.550  1.00  0.00           N
ATOM   1177  CA  ALA A  69      72.153  58.146  72.110  1.00  0.00           C
ATOM   1179  CB  ALA A  69      70.853  58.946  71.940  1.00  0.00           C
ATOM   1183  C   ALA A  69      72.512  58.078  73.570  1.00  0.00           C
ATOM   1184  O   ALA A  69      73.463  58.717  74.010  1.00  0.00           O
ATOM   1185  N   TRP A  70      71.793  57.228  74.340  1.00  0.00           N
ATOM   1187  CA  TRP A  70      72.062  56.977  75.740  1.00  0.00           C
ATOM   1189  CB  TRP A  70      70.952  56.028  76.280  1.00  0.00           C
ATOM   1192  CG  TRP A  70      70.963  55.727  77.750  1.00  0.00           C
ATOM   1193  CD1 TRP A  70      70.143  56.327  78.670  1.00  0.00           C
ATOM   1195  NE1 TRP A  70      70.432  55.848  79.930  1.00  0.00           N
ATOM   1197  CE2 TRP A  70      71.452  54.948  79.850  1.00  0.00           C
ATOM   1198  CD2 TRP A  70      71.802  54.806  78.490  1.00  0.00           C
ATOM   1199  CE3 TRP A  70      72.792  53.897  78.130  1.00  0.00           C
ATOM   1201  CZ3 TRP A  70      73.433  53.157  79.130  1.00  0.00           C
ATOM   1203  CZ2 TRP A  70      72.113  54.248  80.840  1.00  0.00           C
ATOM   1205  CH2 TRP A  70      73.112  53.348  80.470  1.00  0.00           C
ATOM   1207  C   TRP A  70      73.463  56.408  75.970  1.00  0.00           C
ATOM   1208  O   TRP A  70      74.193  56.896  76.830  1.00  0.00           O
ATOM   1209  N   ILE A  71      73.912  55.417  75.170  1.00  0.00           N
ATOM   1211  CA  ILE A  71      75.292  54.948  75.250  1.00  0.00           C
ATOM   1213  CB  ILE A  71      75.552  53.708  74.380  1.00  0.00           C
ATOM   1215  CG2 ILE A  71      77.043  53.577  74.030  1.00  0.00           C
ATOM   1219  CG1 ILE A  71      75.092  52.426  75.110  1.00  0.00           C
ATOM   1222  CD  ILE A  71      73.643  52.048  74.870  1.00  0.00           C
ATOM   1226  C   ILE A  71      76.283  56.056  74.960  1.00  0.00           C
ATOM   1227  O   ILE A  71      77.223  56.278  75.740  1.00  0.00           O
ATOM   1228  N   LYS A  72      76.043  56.847  73.890  1.00  0.00           N
ATOM   1230  CA  LYS A  72      76.872  57.957  73.460  1.00  0.00           C
ATOM   1232  CB  LYS A  72      76.323  58.556  72.150  1.00  0.00           C
ATOM   1235  CG  LYS A  72      76.433  57.668  70.900  1.00  0.00           C
ATOM   1238  CD  LYS A  72      77.872  57.378  70.460  1.00  0.00           C
ATOM   1241  CE  LYS A  72      77.992  56.798  69.040  1.00  0.00           C
ATOM   1244  NZ  LYS A  72      79.393  56.446  68.730  1.00  0.00           N
ATOM   1248  C   LYS A  72      77.092  59.028  74.530  1.00  0.00           C
ATOM   1249  O   LYS A  72      78.232  59.407  74.810  1.00  0.00           O
ATOM   1250  N   GLN A  73      76.012  59.448  75.230  1.00  0.00           N
ATOM   1252  CA  GLN A  73      76.043  60.307  76.410  1.00  0.00           C
ATOM   1254  CB  GLN A  73      74.613  60.508  76.980  1.00  0.00           C
ATOM   1257  CG  GLN A  73      73.662  61.268  76.050  1.00  0.00           C
ATOM   1260  CD  GLN A  73      72.283  61.338  76.690  1.00  0.00           C
ATOM   1261  OE1 GLN A  73      71.542  60.358  76.800  1.00  0.00           O
ATOM   1262  NE2 GLN A  73      71.923  62.556  77.150  1.00  0.00           N
ATOM   1265  C   GLN A  73      76.842  59.736  77.550  1.00  0.00           C
ATOM   1266  O   GLN A  73      77.582  60.428  78.240  1.00  0.00           O
ATOM   1267  N   HIS A  74      76.713  58.428  77.780  1.00  0.00           N
ATOM   1269  CA  HIS A  74      77.332  57.787  78.910  1.00  0.00           C
ATOM   1271  CB  HIS A  74      76.382  56.678  79.420  1.00  0.00           C
ATOM   1274  ND1 HIS A  74      75.283  57.847  81.350  1.00  0.00           N
ATOM   1275  CG  HIS A  74      75.152  57.197  80.130  1.00  0.00           C
ATOM   1276  CE1 HIS A  74      74.052  58.157  81.720  1.00  0.00           C
ATOM   1278  NE2 HIS A  74      73.143  57.708  80.830  1.00  0.00           N
ATOM   1280  CD2 HIS A  74      73.842  57.098  79.810  1.00  0.00           C
ATOM   1282  C   HIS A  74      78.722  57.257  78.550  1.00  0.00           C
ATOM   1283  O   HIS A  74      79.342  56.507  79.290  1.00  0.00           O
ATOM   1284  N   ASN A  75      79.262  57.688  77.390  1.00  0.00           N
ATOM   1286  CA  ASN A  75      80.592  57.397  76.870  1.00  0.00           C
ATOM   1288  CB  ASN A  75      81.593  58.568  77.060  1.00  0.00           C
ATOM   1291  CG  ASN A  75      81.782  58.918  78.520  1.00  0.00           C
ATOM   1292  OD1 ASN A  75      81.382  59.996  78.960  1.00  0.00           O
ATOM   1293  ND2 ASN A  75      82.463  58.027  79.280  1.00  0.00           N
ATOM   1296  C   ASN A  75      81.162  55.986  77.090  1.00  0.00           C
ATOM   1297  O   ASN A  75      82.363  55.807  77.360  1.00  0.00           O
ATOM   1298  N   LEU A  76      80.293  54.948  76.950  1.00  0.00           N
ATOM   1300  CA  LEU A  76      80.652  53.548  76.910  1.00  0.00           C
ATOM   1302  CB  LEU A  76      79.482  52.537  77.070  1.00  0.00           C
ATOM   1305  CG  LEU A  76      78.672  52.607  78.380  1.00  0.00           C
ATOM   1307  CD1 LEU A  76      77.472  53.556  78.320  1.00  0.00           C
ATOM   1311  CD2 LEU A  76      78.183  51.198  78.710  1.00  0.00           C
ATOM   1315  C   LEU A  76      81.272  53.278  75.570  1.00  0.00           C
ATOM   1316  O   LEU A  76      80.612  53.258  74.550  1.00  0.00           O
ATOM   1317  N   LYS A  77      82.592  53.087  75.530  1.00  0.00           N
ATOM   1319  CA  LYS A  77      83.272  52.618  74.350  1.00  0.00           C
ATOM   1321  CB  LYS A  77      84.793  52.688  74.500  1.00  0.00           C
ATOM   1324  CG  LYS A  77      85.363  54.048  74.910  1.00  0.00           C
ATOM   1327  CD  LYS A  77      85.322  54.308  76.430  1.00  0.00           C
ATOM   1330  CE  LYS A  77      85.853  55.677  76.860  1.00  0.00           C
ATOM   1333  NZ  LYS A  77      84.992  56.728  76.290  1.00  0.00           N
ATOM   1337  C   LYS A  77      82.863  51.208  74.020  1.00  0.00           C
ATOM   1338  O   LYS A  77      82.662  50.438  74.960  1.00  0.00           O
ATOM   1339  N   THR A  78      82.732  50.838  72.720  1.00  0.00           N
ATOM   1341  CA  THR A  78      82.162  49.557  72.310  1.00  0.00           C
ATOM   1343  CB  THR A  78      82.142  49.328  70.790  1.00  0.00           C
ATOM   1345  OG1 THR A  78      83.342  49.768  70.150  1.00  0.00           O
ATOM   1347  CG2 THR A  78      81.022  50.177  70.200  1.00  0.00           C
ATOM   1351  C   THR A  78      82.882  48.418  72.960  1.00  0.00           C
ATOM   1352  O   THR A  78      82.242  47.537  73.550  1.00  0.00           O
ATOM   1353  N   ASP A  79      84.212  48.507  72.970  1.00  0.00           N
ATOM   1355  CA  ASP A  79      85.112  47.467  73.440  1.00  0.00           C
ATOM   1357  CB  ASP A  79      86.423  47.548  72.610  1.00  0.00           C
ATOM   1360  CG  ASP A  79      86.233  47.368  71.110  1.00  0.00           C
ATOM   1361  OD1 ASP A  79      85.153  46.938  70.630  1.00  0.00           O
ATOM   1362  OD2 ASP A  79      87.253  47.598  70.400  1.00  0.00           O
ATOM   1363  C   ASP A  79      85.433  47.577  74.920  1.00  0.00           C
ATOM   1364  O   ASP A  79      86.143  46.737  75.470  1.00  0.00           O
ATOM   1365  N   ALA A  80      84.893  48.598  75.630  1.00  0.00           N
ATOM   1367  CA  ALA A  80      85.083  48.708  77.060  1.00  0.00           C
ATOM   1369  CB  ALA A  80      84.812  50.136  77.570  1.00  0.00           C
ATOM   1373  C   ALA A  80      84.163  47.747  77.790  1.00  0.00           C
ATOM   1374  O   ALA A  80      82.972  47.747  77.480  1.00  0.00           O
ATOM   1375  N   PRO A  81      84.603  46.927  78.740  1.00  0.00           N
ATOM   1376  CD  PRO A  81      86.012  46.608  78.980  1.00  0.00           C
ATOM   1379  CA  PRO A  81      83.742  46.188  79.630  1.00  0.00           C
ATOM   1381  CB  PRO A  81      84.683  45.667  80.720  1.00  0.00           C
ATOM   1384  CG  PRO A  81      85.973  45.428  79.940  1.00  0.00           C
ATOM   1387  C   PRO A  81      82.513  46.888  80.180  1.00  0.00           C
ATOM   1388  O   PRO A  81      82.603  48.017  80.660  1.00  0.00           O
ATOM   1389  N   VAL A  82      81.373  46.198  80.100  1.00  0.00           N
ATOM   1391  CA  VAL A  82      80.153  46.618  80.690  1.00  0.00           C
ATOM   1393  CB  VAL A  82      79.093  46.878  79.640  1.00  0.00           C
ATOM   1395  CG1 VAL A  82      77.812  47.397  80.310  1.00  0.00           C
ATOM   1399  CG2 VAL A  82      79.683  47.917  78.700  1.00  0.00           C
ATOM   1403  C   VAL A  82      79.753  45.487  81.600  1.00  0.00           C
ATOM   1404  O   VAL A  82      79.683  44.337  81.180  1.00  0.00           O
ATOM   1405  N   ALA A  83      79.522  45.807  82.880  1.00  0.00           N
ATOM   1407  CA  ALA A  83      79.113  44.827  83.840  1.00  0.00           C
ATOM   1409  CB  ALA A  83      80.073  44.806  85.040  1.00  0.00           C
ATOM   1413  C   ALA A  83      77.723  45.188  84.290  1.00  0.00           C
ATOM   1414  O   ALA A  83      77.463  46.316  84.700  1.00  0.00           O
ATOM   1415  N   LEU A  84      76.763  44.267  84.210  1.00  0.00           N
ATOM   1417  CA  LEU A  84      75.403  44.588  84.560  1.00  0.00           C
ATOM   1419  CB  LEU A  84      74.382  44.097  83.530  1.00  0.00           C
ATOM   1422  CG  LEU A  84      74.582  44.528  82.080  1.00  0.00           C
ATOM   1424  CD1 LEU A  84      74.942  43.307  81.220  1.00  0.00           C
ATOM   1428  CD2 LEU A  84      73.293  45.118  81.530  1.00  0.00           C
ATOM   1432  C   LEU A  84      75.012  43.886  85.820  1.00  0.00           C
ATOM   1433  O   LEU A  84      75.513  42.807  86.130  1.00  0.00           O
ATOM   1434  N   TYR A  85      74.062  44.466  86.550  1.00  0.00           N
ATOM   1436  CA  TYR A  85      73.562  43.848  87.730  1.00  0.00           C
ATOM   1438  CB  TYR A  85      74.492  44.188  88.920  1.00  0.00           C
ATOM   1441  CG  TYR A  85      74.442  45.607  89.390  1.00  0.00           C
ATOM   1442  CD1 TYR A  85      75.323  46.588  88.890  1.00  0.00           C
ATOM   1444  CE1 TYR A  85      75.292  47.887  89.400  1.00  0.00           C
ATOM   1446  CZ  TYR A  85      74.372  48.208  90.410  1.00  0.00           C
ATOM   1447  OH  TYR A  85      74.252  49.508  90.900  1.00  0.00           O
ATOM   1449  CD2 TYR A  85      73.533  45.938  90.400  1.00  0.00           C
ATOM   1451  CE2 TYR A  85      73.492  47.236  90.900  1.00  0.00           C
ATOM   1453  C   TYR A  85      72.142  44.308  87.960  1.00  0.00           C
ATOM   1454  O   TYR A  85      71.722  45.368  87.500  1.00  0.00           O
ATOM   1455  N   GLY A  86      71.382  43.507  88.720  1.00  0.00           N
ATOM   1457  CA  GLY A  86      69.983  43.757  88.960  1.00  0.00           C
ATOM   1460  C   GLY A  86      69.312  42.426  88.890  1.00  0.00           C
ATOM   1461  O   GLY A  86      69.952  41.397  89.080  1.00  0.00           O
ATOM   1462  N   ASN A  87      67.982  42.387  88.670  1.00  0.00           N
ATOM   1464  CA  ASN A  87      67.272  41.137  88.510  1.00  0.00           C
ATOM   1466  CB  ASN A  87      65.742  41.397  88.540  1.00  0.00           C
ATOM   1469  CG  ASN A  87      64.863  40.158  88.380  1.00  0.00           C
ATOM   1470  OD1 ASN A  87      63.992  40.056  87.520  1.00  0.00           O
ATOM   1471  ND2 ASN A  87      65.113  39.127  89.210  1.00  0.00           N
ATOM   1474  C   ASN A  87      67.692  40.368  87.270  1.00  0.00           C
ATOM   1475  O   ASN A  87      67.992  40.958  86.230  1.00  0.00           O
ATOM   1476  N   ASP A  88      67.692  39.028  87.330  1.00  0.00           N
ATOM   1478  CA  ASP A  88      68.033  38.138  86.240  1.00  0.00           C
ATOM   1480  CB  ASP A  88      67.853  36.658  86.650  1.00  0.00           C
ATOM   1483  CG  ASP A  88      68.742  36.248  87.820  1.00  0.00           C
ATOM   1484  OD1 ASP A  88      69.153  37.126  88.620  1.00  0.00           O
ATOM   1485  OD2 ASP A  88      68.832  35.017  88.020  1.00  0.00           O
ATOM   1486  C   ASP A  88      67.192  38.348  84.970  1.00  0.00           C
ATOM   1487  O   ASP A  88      67.683  38.257  83.850  1.00  0.00           O
ATOM   1488  N   LYS A  89      65.882  38.606  85.100  1.00  0.00           N
ATOM   1490  CA  LYS A  89      65.062  38.946  83.950  1.00  0.00           C
ATOM   1492  CB  LYS A  89      63.582  38.978  84.390  1.00  0.00           C
ATOM   1495  CG  LYS A  89      63.143  37.747  85.220  1.00  0.00           C
ATOM   1498  CD  LYS A  89      63.262  36.417  84.470  1.00  0.00           C
ATOM   1501  CE  LYS A  89      62.613  35.228  85.190  1.00  0.00           C
ATOM   1504  NZ  LYS A  89      61.132  35.307  85.240  1.00  0.00           N
ATOM   1508  C   LYS A  89      65.443  40.287  83.330  1.00  0.00           C
ATOM   1509  O   LYS A  89      65.673  40.407  82.120  1.00  0.00           O
ATOM   1510  N   ASP A  90      65.583  41.318  84.180  1.00  0.00           N
ATOM   1512  CA  ASP A  90      65.903  42.668  83.770  1.00  0.00           C
ATOM   1514  CB  ASP A  90      65.762  43.577  85.030  1.00  0.00           C
ATOM   1517  CG  ASP A  90      64.333  43.638  85.550  1.00  0.00           C
ATOM   1518  OD1 ASP A  90      63.392  43.146  84.870  1.00  0.00           O
ATOM   1519  OD2 ASP A  90      64.153  44.197  86.670  1.00  0.00           O
ATOM   1520  C   ASP A  90      67.283  42.766  83.100  1.00  0.00           C
ATOM   1521  O   ASP A  90      67.452  43.356  82.030  1.00  0.00           O
ATOM   1522  N   VAL A  91      68.302  42.118  83.690  1.00  0.00           N
ATOM   1524  CA  VAL A  91      69.642  41.987  83.120  1.00  0.00           C
ATOM   1526  CB  VAL A  91      70.632  41.408  84.140  1.00  0.00           C
ATOM   1528  CG1 VAL A  91      70.513  39.887  84.300  1.00  0.00           C
ATOM   1532  CG2 VAL A  91      72.062  41.768  83.750  1.00  0.00           C
ATOM   1536  C   VAL A  91      69.692  41.268  81.760  1.00  0.00           C
ATOM   1537  O   VAL A  91      70.432  41.678  80.860  1.00  0.00           O
ATOM   1538  N   ASP A  92      68.902  40.188  81.550  1.00  0.00           N
ATOM   1540  CA  ASP A  92      68.802  39.487  80.290  1.00  0.00           C
ATOM   1542  CB  ASP A  92      68.223  38.078  80.580  1.00  0.00           C
ATOM   1545  CG  ASP A  92      68.252  37.088  79.420  1.00  0.00           C
ATOM   1546  OD1 ASP A  92      69.323  36.917  78.780  1.00  0.00           O
ATOM   1547  OD2 ASP A  92      67.232  36.357  79.240  1.00  0.00           O
ATOM   1548  C   ASP A  92      68.062  40.278  79.210  1.00  0.00           C
ATOM   1549  O   ASP A  92      68.403  40.278  78.030  1.00  0.00           O
ATOM   1550  N   ALA A  93      67.043  41.067  79.560  1.00  0.00           N
ATOM   1552  CA  ALA A  93      66.492  42.018  78.610  1.00  0.00           C
ATOM   1554  CB  ALA A  93      65.263  42.668  79.220  1.00  0.00           C
ATOM   1558  C   ALA A  93      67.452  43.107  78.140  1.00  0.00           C
ATOM   1559  O   ALA A  93      67.582  43.396  76.950  1.00  0.00           O
ATOM   1560  N   VAL A  94      68.192  43.717  79.090  1.00  0.00           N
ATOM   1562  CA  VAL A  94      69.193  44.716  78.790  1.00  0.00           C
ATOM   1564  CB  VAL A  94      69.772  45.387  80.040  1.00  0.00           C
ATOM   1566  CG1 VAL A  94      70.892  46.386  79.660  1.00  0.00           C
ATOM   1570  CG2 VAL A  94      68.673  46.158  80.770  1.00  0.00           C
ATOM   1574  C   VAL A  94      70.323  44.188  77.920  1.00  0.00           C
ATOM   1575  O   VAL A  94      70.673  44.818  76.930  1.00  0.00           O
ATOM   1576  N   LYS A  95      70.882  42.987  78.230  1.00  0.00           N
ATOM   1578  CA  LYS A  95      72.062  42.486  77.530  1.00  0.00           C
ATOM   1580  CB  LYS A  95      72.713  41.248  78.230  1.00  0.00           C
ATOM   1583  CG  LYS A  95      72.623  39.878  77.520  1.00  0.00           C
ATOM   1586  CD  LYS A  95      71.222  39.277  77.530  1.00  0.00           C
ATOM   1589  CE  LYS A  95      70.942  38.177  76.500  1.00  0.00           C
ATOM   1592  NZ  LYS A  95      71.682  36.986  76.910  1.00  0.00           N
ATOM   1596  C   LYS A  95      71.823  42.286  76.040  1.00  0.00           C
ATOM   1597  O   LYS A  95      72.713  42.537  75.240  1.00  0.00           O
ATOM   1598  N   THR A  96      70.603  41.878  75.640  1.00  0.00           N
ATOM   1600  CA  THR A  96      70.152  41.727  74.260  1.00  0.00           C
ATOM   1602  CB  THR A  96      68.772  41.088  74.170  1.00  0.00           C
ATOM   1604  OG1 THR A  96      68.912  39.708  74.490  1.00  0.00           O
ATOM   1606  CG2 THR A  96      68.162  41.168  72.760  1.00  0.00           C
ATOM   1610  C   THR A  96      70.132  43.048  73.520  1.00  0.00           C
ATOM   1611  O   THR A  96      70.552  43.167  72.380  1.00  0.00           O
ATOM   1612  N   ARG A  97      69.653  44.097  74.180  1.00  0.00           N
ATOM   1614  CA  ARG A  97      69.653  45.438  73.650  1.00  0.00           C
ATOM   1616  CB  ARG A  97      68.683  46.287  74.500  1.00  0.00           C
ATOM   1619  CG  ARG A  97      67.242  45.737  74.410  1.00  0.00           C
ATOM   1622  CD  ARG A  97      66.603  45.807  73.010  1.00  0.00           C
ATOM   1625  NE  ARG A  97      66.433  47.268  72.710  1.00  0.00           N
ATOM   1627  CZ  ARG A  97      65.403  47.998  73.150  1.00  0.00           C
ATOM   1628  NH1 ARG A  97      64.372  47.438  73.720  1.00  0.00           N
ATOM   1631  NH2 ARG A  97      65.362  49.298  73.000  1.00  0.00           N
ATOM   1634  C   ARG A  97      71.043  46.048  73.480  1.00  0.00           C
ATOM   1635  O   ARG A  97      71.332  46.658  72.460  1.00  0.00           O
ATOM   1636  N   LEU A  98      71.942  45.807  74.450  1.00  0.00           N
ATOM   1638  CA  LEU A  98      73.372  46.036  74.330  1.00  0.00           C
ATOM   1640  CB  LEU A  98      74.062  45.807  75.700  1.00  0.00           C
ATOM   1643  CG  LEU A  98      73.522  46.658  76.880  1.00  0.00           C
ATOM   1645  CD1 LEU A  98      74.403  46.427  78.110  1.00  0.00           C
ATOM   1649  CD2 LEU A  98      73.332  48.157  76.590  1.00  0.00           C
ATOM   1653  C   LEU A  98      74.052  45.196  73.250  1.00  0.00           C
ATOM   1654  O   LEU A  98      74.853  45.698  72.460  1.00  0.00           O
ATOM   1655  N   GLN A  99      73.722  43.886  73.120  1.00  0.00           N
ATOM   1657  CA  GLN A  99      74.162  43.048  72.020  1.00  0.00           C
ATOM   1659  CB  GLN A  99      73.722  41.567  72.190  1.00  0.00           C
ATOM   1662  CG  GLN A  99      74.533  40.778  73.250  1.00  0.00           C
ATOM   1665  CD  GLN A  99      73.963  39.378  73.560  1.00  0.00           C
ATOM   1666  OE1 GLN A  99      72.772  39.097  73.530  1.00  0.00           O
ATOM   1667  NE2 GLN A  99      74.882  38.447  73.900  1.00  0.00           N
ATOM   1670  C   GLN A  99      73.722  43.568  70.660  1.00  0.00           C
ATOM   1671  O   GLN A  99      74.533  43.668  69.720  1.00  0.00           O
ATOM   1672  N   LYS A 100      72.442  43.967  70.500  1.00  0.00           N
ATOM   1674  CA  LYS A 100      71.893  44.568  69.290  1.00  0.00           C
ATOM   1676  CB  LYS A 100      70.342  44.716  69.360  1.00  0.00           C
ATOM   1679  CG  LYS A 100      69.592  44.697  68.000  1.00  0.00           C
ATOM   1682  CD  LYS A 100      69.972  45.818  67.000  1.00  0.00           C
ATOM   1685  CE  LYS A 100      69.242  45.778  65.640  1.00  0.00           C
ATOM   1688  NZ  LYS A 100      67.842  46.236  65.750  1.00  0.00           N
ATOM   1692  C   LYS A 100      72.573  45.896  69.000  1.00  0.00           C
ATOM   1693  O   LYS A 100      73.153  46.077  67.920  1.00  0.00           O
ATOM   1694  N   ALA A 101      72.662  46.808  69.980  1.00  0.00           N
ATOM   1696  CA  ALA A 101      73.272  48.118  69.860  1.00  0.00           C
ATOM   1698  CB  ALA A 101      72.662  49.088  70.880  1.00  0.00           C
ATOM   1702  C   ALA A 101      74.762  48.048  70.090  1.00  0.00           C
ATOM   1703  O   ALA A 101      75.323  48.768  70.900  1.00  0.00           O
ATOM   1704  N   GLY A 102      75.423  47.168  69.330  1.00  0.00           N
ATOM   1706  CA  GLY A 102      76.823  46.777  69.340  1.00  0.00           C
ATOM   1709  C   GLY A 102      77.752  47.138  70.470  1.00  0.00           C
ATOM   1710  O   GLY A 102      78.683  47.908  70.260  1.00  0.00           O
ATOM   1711  N   LEU A 103      77.582  46.537  71.660  1.00  0.00           N
ATOM   1713  CA  LEU A 103      78.562  46.627  72.730  1.00  0.00           C
ATOM   1715  CB  LEU A 103      77.903  46.878  74.100  1.00  0.00           C
ATOM   1718  CG  LEU A 103      77.673  48.356  74.450  1.00  0.00           C
ATOM   1720  CD1 LEU A 103      76.833  49.127  73.430  1.00  0.00           C
ATOM   1724  CD2 LEU A 103      77.012  48.438  75.820  1.00  0.00           C
ATOM   1728  C   LEU A 103      79.332  45.317  72.790  1.00  0.00           C
ATOM   1729  O   LEU A 103      78.742  44.248  72.870  1.00  0.00           O
ATOM   1730  N   THR A 104      80.673  45.368  72.730  1.00  0.00           N
ATOM   1732  CA  THR A 104      81.482  44.197  72.420  1.00  0.00           C
ATOM   1734  CB  THR A 104      82.573  44.466  71.390  1.00  0.00           C
ATOM   1736  OG1 THR A 104      83.333  45.548  71.840  1.00  0.00           O
ATOM   1738  CG2 THR A 104      81.982  44.938  70.070  1.00  0.00           C
ATOM   1742  C   THR A 104      82.162  43.606  73.660  1.00  0.00           C
ATOM   1743  O   THR A 104      82.822  42.588  73.580  1.00  0.00           O
ATOM   1744  N   HIS A 105      81.943  44.167  74.860  1.00  0.00           N
ATOM   1746  CA  HIS A 105      82.242  43.396  76.050  1.00  0.00           C
ATOM   1748  CB  HIS A 105      83.613  43.778  76.670  1.00  0.00           C
ATOM   1751  ND1 HIS A 105      85.123  42.028  77.640  1.00  0.00           N
ATOM   1752  CG  HIS A 105      84.033  42.868  77.800  1.00  0.00           C
ATOM   1753  CE1 HIS A 105      85.173  41.327  78.760  1.00  0.00           C
ATOM   1755  NE2 HIS A 105      84.202  41.688  79.620  1.00  0.00           N
ATOM   1757  CD2 HIS A 105      83.463  42.677  79.020  1.00  0.00           C
ATOM   1759  C   HIS A 105      81.143  43.588  77.050  1.00  0.00           C
ATOM   1760  O   HIS A 105      80.963  44.658  77.620  1.00  0.00           O
ATOM   1761  N   ILE A 106      80.363  42.528  77.320  1.00  0.00           N
ATOM   1763  CA  ILE A 106      79.253  42.577  78.240  1.00  0.00           C
ATOM   1765  CB  ILE A 106      77.892  42.458  77.550  1.00  0.00           C
ATOM   1767  CG2 ILE A 106      76.802  42.778  78.590  1.00  0.00           C
ATOM   1771  CG1 ILE A 106      77.723  43.356  76.310  1.00  0.00           C
ATOM   1774  CD  ILE A 106      76.513  42.957  75.450  1.00  0.00           C
ATOM   1778  C   ILE A 106      79.452  41.408  79.190  1.00  0.00           C
ATOM   1779  O   ILE A 106      79.653  40.287  78.750  1.00  0.00           O
ATOM   1780  N   SER A 107      79.373  41.627  80.510  1.00  0.00           N
ATOM   1782  CA  SER A 107      79.452  40.578  81.510  1.00  0.00           C
ATOM   1784  CB  SER A 107      80.833  40.377  82.230  1.00  0.00           C
ATOM   1787  OG  SER A 107      81.952  40.377  81.350  1.00  0.00           O
ATOM   1789  C   SER A 107      78.482  40.966  82.610  1.00  0.00           C
ATOM   1790  O   SER A 107      77.882  42.028  82.580  1.00  0.00           O
ATOM   1791  N   ILE A 108      78.302  40.138  83.640  1.00  0.00           N
ATOM   1793  CA  ILE A 108      77.582  40.558  84.840  1.00  0.00           C
ATOM   1795  CB  ILE A 108      76.682  39.458  85.380  1.00  0.00           C
ATOM   1797  CG2 ILE A 108      75.713  39.067  84.240  1.00  0.00           C
ATOM   1801  CG1 ILE A 108      77.472  38.218  85.870  1.00  0.00           C
ATOM   1804  CD  ILE A 108      77.802  38.236  87.360  1.00  0.00           C
ATOM   1808  C   ILE A 108      78.582  41.088  85.870  1.00  0.00           C
ATOM   1809  O   ILE A 108      79.782  40.828  85.750  1.00  0.00           O
ATOM   1810  N   LEU A 109      78.132  41.857  86.890  1.00  0.00           N
ATOM   1812  CA  LEU A 109      79.043  42.387  87.900  1.00  0.00           C
ATOM   1814  CB  LEU A 109      78.683  43.838  88.310  1.00  0.00           C
ATOM   1817  CG  LEU A 109      79.673  44.497  89.300  1.00  0.00           C
ATOM   1819  CD1 LEU A 109      80.992  44.827  88.590  1.00  0.00           C
ATOM   1823  CD2 LEU A 109      79.122  45.786  89.920  1.00  0.00           C
ATOM   1827  C   LEU A 109      79.043  41.487  89.130  1.00  0.00           C
ATOM   1828  O   LEU A 109      78.102  41.497  89.930  1.00  0.00           O
ATOM   1829  N   SER A 110      80.073  40.638  89.330  1.00  0.00           N
ATOM   1831  CA  SER A 110      79.972  39.466  90.210  1.00  0.00           C
ATOM   1833  CB  SER A 110      81.253  38.588  90.280  1.00  0.00           C
ATOM   1836  OG  SER A 110      81.842  38.478  88.990  1.00  0.00           O
ATOM   1838  C   SER A 110      79.662  39.798  91.650  1.00  0.00           C
ATOM   1839  O   SER A 110      78.932  39.067  92.310  1.00  0.00           O
ATOM   1840  N   ASP A 111      80.242  40.896  92.150  1.00  0.00           N
ATOM   1842  CA  ASP A 111      80.162  41.278  93.540  1.00  0.00           C
ATOM   1844  CB  ASP A 111      81.562  41.678  94.070  1.00  0.00           C
ATOM   1847  CG  ASP A 111      82.673  40.628  93.950  1.00  0.00           C
ATOM   1848  OD1 ASP A 111      82.433  39.478  93.500  1.00  0.00           O
ATOM   1849  OD2 ASP A 111      83.812  41.018  94.310  1.00  0.00           O
ATOM   1850  C   ASP A 111      79.212  42.478  93.660  1.00  0.00           C
ATOM   1851  O   ASP A 111      79.262  43.247  94.620  1.00  0.00           O
ATOM   1852  N   ALA A 112      78.323  42.717  92.670  1.00  0.00           N
ATOM   1854  CA  ALA A 112      77.323  43.757  92.760  1.00  0.00           C
ATOM   1856  CB  ALA A 112      76.412  43.717  91.530  1.00  0.00           C
ATOM   1860  C   ALA A 112      76.393  43.618  93.940  1.00  0.00           C
ATOM   1861  O   ALA A 112      75.772  42.577  94.120  1.00  0.00           O
ATOM   1862  N   LEU A 113      76.302  44.678  94.780  1.00  0.00           N
ATOM   1864  CA  LEU A 113      75.412  44.768  95.920  1.00  0.00           C
ATOM   1866  CB  LEU A 113      73.912  44.448  95.610  1.00  0.00           C
ATOM   1869  CG  LEU A 113      73.342  45.228  94.400  1.00  0.00           C
ATOM   1871  CD1 LEU A 113      71.882  44.818  94.140  1.00  0.00           C
ATOM   1875  CD2 LEU A 113      73.452  46.748  94.600  1.00  0.00           C
ATOM   1879  C   LEU A 113      75.912  43.946  97.100  1.00  0.00           C
ATOM   1880  O   LEU A 113      75.202  43.736  98.080  1.00  0.00           O
ATOM   1881  N   SER A 114      77.192  43.528  97.020  1.00  0.00           N
ATOM   1883  CA  SER A 114      77.962  42.858  98.060  1.00  0.00           C
ATOM   1885  CB  SER A 114      79.352  42.368  97.510  1.00  0.00           C
ATOM   1888  OG  SER A 114      80.293  41.908  98.500  1.00  0.00           O
ATOM   1890  C   SER A 114      78.173  43.668  99.320  1.00  0.00           C
ATOM   1891  O   SER A 114      77.952  43.157 100.420  1.00  0.00           O
ATOM   1892  N   GLU A 115      78.593  44.948  99.210  1.00  0.00           N
ATOM   1894  CA  GLU A 115      79.033  45.747 100.350  1.00  0.00           C
ATOM   1896  CB  GLU A 115      80.532  46.138 100.210  1.00  0.00           C
ATOM   1899  CG  GLU A 115      81.492  44.926 100.230  1.00  0.00           C
ATOM   1902  CD  GLU A 115      82.363  44.878  98.980  1.00  0.00           C
ATOM   1903  OE1 GLU A 115      83.193  45.818  98.810  1.00  0.00           O
ATOM   1904  OE2 GLU A 115      82.192  43.918  98.190  1.00  0.00           O
ATOM   1905  C   GLU A 115      78.213  47.036 100.500  1.00  0.00           C
ATOM   1906  O   GLU A 115      78.442  47.998  99.750  1.00  0.00           O
ATOM   1907  N   PRO A 116      77.302  47.158 101.470  1.00  0.00           N
ATOM   1908  CD  PRO A 116      76.702  45.978 102.120  1.00  0.00           C
ATOM   1911  CA  PRO A 116      76.402  48.318 101.540  1.00  0.00           C
ATOM   1913  CB  PRO A 116      75.372  47.887 102.590  1.00  0.00           C
ATOM   1916  CG  PRO A 116      75.253  46.376 102.390  1.00  0.00           C
ATOM   1919  C   PRO A 116      77.092  49.627 101.900  1.00  0.00           C
ATOM   1920  O   PRO A 116      76.552  50.708 101.660  1.00  0.00           O
ATOM   1921  N   SER A 117      78.292  49.528 102.490  1.00  0.00           N
ATOM   1923  CA  SER A 117      79.202  50.607 102.840  1.00  0.00           C
ATOM   1925  CB  SER A 117      80.363  50.126 103.760  1.00  0.00           C
ATOM   1928  OG  SER A 117      81.043  48.997 103.200  1.00  0.00           O
ATOM   1930  C   SER A 117      79.843  51.268 101.630  1.00  0.00           C
ATOM   1931  O   SER A 117      80.343  52.378 101.750  1.00  0.00           O
ATOM   1932  N   ARG A 118      79.793  50.597 100.460  1.00  0.00           N
ATOM   1934  CA  ARG A 118      80.353  51.048  99.190  1.00  0.00           C
ATOM   1936  CB  ARG A 118      81.143  49.856  98.550  1.00  0.00           C
ATOM   1939  CG  ARG A 118      81.492  49.967  97.050  1.00  0.00           C
ATOM   1942  CD  ARG A 118      82.312  48.787  96.500  1.00  0.00           C
ATOM   1945  NE  ARG A 118      81.373  47.647  96.370  1.00  0.00           N
ATOM   1947  CZ  ARG A 118      81.702  46.446  95.910  1.00  0.00           C
ATOM   1948  NH1 ARG A 118      82.923  46.077  95.600  1.00  0.00           N
ATOM   1951  NH2 ARG A 118      80.722  45.628  95.620  1.00  0.00           N
ATOM   1954  C   ARG A 118      79.282  51.597  98.250  1.00  0.00           C
ATOM   1955  O   ARG A 118      79.563  52.057  97.150  1.00  0.00           O
ATOM   1956  N   LEU A 119      78.003  51.597  98.660  1.00  0.00           N
ATOM   1958  CA  LEU A 119      76.942  52.098  97.820  1.00  0.00           C
ATOM   1960  CB  LEU A 119      75.583  51.418  98.090  1.00  0.00           C
ATOM   1963  CG  LEU A 119      75.573  49.897  97.850  1.00  0.00           C
ATOM   1965  CD1 LEU A 119      74.153  49.378  98.050  1.00  0.00           C
ATOM   1969  CD2 LEU A 119      76.073  49.497  96.450  1.00  0.00           C
ATOM   1973  C   LEU A 119      76.763  53.598  97.900  1.00  0.00           C
ATOM   1974  O   LEU A 119      77.002  54.258  98.910  1.00  0.00           O
ATOM   1975  N   GLN A 120      76.302  54.167  96.780  1.00  0.00           N
ATOM   1977  CA  GLN A 120      76.092  55.568  96.560  1.00  0.00           C
ATOM   1979  CB  GLN A 120      76.772  56.118  95.280  1.00  0.00           C
ATOM   1982  CG  GLN A 120      78.323  56.268  95.300  1.00  0.00           C
ATOM   1985  CD  GLN A 120      79.082  55.018  95.730  1.00  0.00           C
ATOM   1986  OE1 GLN A 120      80.013  55.098  96.550  1.00  0.00           O
ATOM   1987  NE2 GLN A 120      78.692  53.848  95.190  1.00  0.00           N
ATOM   1990  C   GLN A 120      74.613  55.708  96.380  1.00  0.00           C
ATOM   1991  O   GLN A 120      73.972  54.838  95.790  1.00  0.00           O
ATOM   1992  N   LYS A 121      74.013  56.787  96.880  1.00  0.00           N
ATOM   1994  CA  LYS A 121      72.592  56.917  96.660  1.00  0.00           C
ATOM   1996  CB  LYS A 121      71.752  56.176  97.740  1.00  0.00           C
ATOM   1999  CG  LYS A 121      71.533  56.868  99.100  1.00  0.00           C
ATOM   2002  CD  LYS A 121      72.783  57.118  99.940  1.00  0.00           C
ATOM   2005  CE  LYS A 121      72.442  57.507 101.390  1.00  0.00           C
ATOM   2008  NZ  LYS A 121      71.763  58.806 101.480  1.00  0.00           N
ATOM   2012  C   LYS A 121      72.293  58.388  96.610  1.00  0.00           C
ATOM   2013  O   LYS A 121      73.092  59.228  97.010  1.00  0.00           O
ATOM   2014  N   LEU A 122      71.092  58.728  96.100  1.00  0.00           N
ATOM   2016  CA  LEU A 122      70.552  60.066  96.100  1.00  0.00           C
ATOM   2018  CB  LEU A 122      69.173  60.066  95.370  1.00  0.00           C
ATOM   2021  CG  LEU A 122      68.522  61.438  95.090  1.00  0.00           C
ATOM   2023  CD1 LEU A 122      69.263  62.216  94.000  1.00  0.00           C
ATOM   2027  CD2 LEU A 122      67.052  61.287  94.670  1.00  0.00           C
ATOM   2031  C   LEU A 122      70.423  60.548  97.560  1.00  0.00           C
ATOM   2032  O   LEU A 122      69.872  59.798  98.360  1.00  0.00           O
ATOM   2033  N   PRO A 123      70.912  61.717  98.000  1.00  0.00           N
ATOM   2034  CD  PRO A 123      71.973  62.426  97.280  1.00  0.00           C
ATOM   2037  CA  PRO A 123      71.012  61.997  99.430  1.00  0.00           C
ATOM   2039  CB  PRO A 123      71.742  63.328  99.500  1.00  0.00           C
ATOM   2042  CG  PRO A 123      72.732  63.228  98.350  1.00  0.00           C
ATOM   2045  C   PRO A 123      69.702  62.088 100.160  1.00  0.00           C
ATOM   2046  O   PRO A 123      69.713  61.896 101.370  1.00  0.00           O
ATOM   2047  N   HIS A 124      68.613  62.408  99.440  1.00  0.00           N
ATOM   2049  CA  HIS A 124      67.262  62.338  99.930  1.00  0.00           C
ATOM   2051  CB  HIS A 124      66.612  63.728 100.110  1.00  0.00           C
ATOM   2054  ND1 HIS A 124      67.062  64.957 102.240  1.00  0.00           N
ATOM   2055  CG  HIS A 124      67.423  64.658 100.940  1.00  0.00           C
ATOM   2056  CE1 HIS A 124      68.002  65.768 102.660  1.00  0.00           C
ATOM   2058  NE2 HIS A 124      68.902  66.057 101.700  1.00  0.00           N
ATOM   2060  CD2 HIS A 124      68.522  65.357 100.570  1.00  0.00           C
ATOM   2062  C   HIS A 124      66.482  61.557  98.890  1.00  0.00           C
ATOM   2063  O   HIS A 124      65.692  62.098  98.120  1.00  0.00           O
ATOM   2064  N   PHE A 125      66.693  60.228  98.830  1.00  0.00           N
ATOM   2066  CA  PHE A 125      65.933  59.337  97.980  1.00  0.00           C
ATOM   2068  CB  PHE A 125      66.653  57.967  97.840  1.00  0.00           C
ATOM   2071  CG  PHE A 125      66.763  57.158  99.100  1.00  0.00           C
ATOM   2072  CD1 PHE A 125      65.702  56.327  99.510  1.00  0.00           C
ATOM   2074  CE1 PHE A 125      65.812  55.548 100.660  1.00  0.00           C
ATOM   2076  CZ  PHE A 125      67.002  55.558 101.400  1.00  0.00           C
ATOM   2078  CD2 PHE A 125      67.952  57.146  99.840  1.00  0.00           C
ATOM   2080  CE2 PHE A 125      68.083  56.348 100.980  1.00  0.00           C
ATOM   2082  C   PHE A 125      64.512  59.167  98.490  1.00  0.00           C
ATOM   2083  O   PHE A 125      63.582  58.938  97.730  1.00  0.00           O
ATOM   2084  N   GLU A 126      64.323  59.357  99.810  1.00  0.00           N
ATOM   2086  CA  GLU A 126      63.103  59.067 100.540  1.00  0.00           C
ATOM   2088  CB  GLU A 126      63.302  59.258 102.060  1.00  0.00           C
ATOM   2091  CG  GLU A 126      64.603  58.628 102.590  1.00  0.00           C
ATOM   2094  CD  GLU A 126      65.692  59.668 102.570  1.00  0.00           C
ATOM   2095  OE1 GLU A 126      65.662  60.517 103.510  1.00  0.00           O
ATOM   2096  OE2 GLU A 126      66.503  59.658 101.610  1.00  0.00           O
ATOM   2097  C   GLU A 126      61.953  59.958 100.090  1.00  0.00           C
ATOM   2098  O   GLU A 126      60.783  59.606 100.200  1.00  0.00           O
ATOM   2099  N   GLN A 127      62.293  61.138  99.570  1.00  0.00           N
ATOM   2101  CA  GLN A 127      61.342  62.127  99.140  1.00  0.00           C
ATOM   2103  CB  GLN A 127      61.992  63.527  99.210  1.00  0.00           C
ATOM   2106  CG  GLN A 127      62.753  63.988  97.950  1.00  0.00           C
ATOM   2109  CD  GLN A 127      63.122  65.456  98.050  1.00  0.00           C
ATOM   2110  OE1 GLN A 127      62.662  66.307  97.280  1.00  0.00           O
ATOM   2111  NE2 GLN A 127      63.982  65.798  99.030  1.00  0.00           N
ATOM   2114  C   GLN A 127      60.812  61.837  97.740  1.00  0.00           C
ATOM   2115  O   GLN A 127      59.762  62.356  97.380  1.00  0.00           O
ATOM   2116  N   LEU A 128      61.472  60.998  96.930  1.00  0.00           N
ATOM   2118  CA  LEU A 128      60.882  60.498  95.700  1.00  0.00           C
ATOM   2120  CB  LEU A 128      61.833  60.607  94.490  1.00  0.00           C
ATOM   2123  CG  LEU A 128      62.012  62.036  93.950  1.00  0.00           C
ATOM   2125  CD1 LEU A 128      62.872  62.028  92.680  1.00  0.00           C
ATOM   2129  CD2 LEU A 128      60.673  62.728  93.650  1.00  0.00           C
ATOM   2133  C   LEU A 128      60.423  59.077  95.920  1.00  0.00           C
ATOM   2134  O   LEU A 128      61.152  58.118  95.710  1.00  0.00           O
ATOM   2135  N   VAL A 129      59.162  58.918  96.350  1.00  0.00           N
ATOM   2137  CA  VAL A 129      58.543  57.626  96.580  1.00  0.00           C
ATOM   2139  CB  VAL A 129      57.382  57.677  97.580  1.00  0.00           C
ATOM   2141  CG1 VAL A 129      57.862  58.338  98.880  1.00  0.00           C
ATOM   2145  CG2 VAL A 129      56.142  58.408  97.020  1.00  0.00           C
ATOM   2149  C   VAL A 129      58.112  56.966  95.290  1.00  0.00           C
ATOM   2150  O   VAL A 129      57.872  57.626  94.280  1.00  0.00           O
ATOM   2151  N   TYR A 130      57.992  55.628  95.300  1.00  0.00           N
ATOM   2153  CA  TYR A 130      57.483  54.827  94.200  1.00  0.00           C
ATOM   2155  CB  TYR A 130      58.492  53.746  93.680  1.00  0.00           C
ATOM   2158  CG  TYR A 130      59.003  52.807  94.740  1.00  0.00           C
ATOM   2159  CD1 TYR A 130      58.522  51.497  94.810  1.00  0.00           C
ATOM   2161  CE1 TYR A 130      59.073  50.587  95.730  1.00  0.00           C
ATOM   2163  CZ  TYR A 130      60.092  50.986  96.590  1.00  0.00           C
ATOM   2164  OH  TYR A 130      60.632  50.066  97.510  1.00  0.00           O
ATOM   2166  CD2 TYR A 130      60.042  53.198  95.600  1.00  0.00           C
ATOM   2168  CE2 TYR A 130      60.573  52.298  96.530  1.00  0.00           C
ATOM   2170  C   TYR A 130      56.142  54.178  94.590  1.00  0.00           C
ATOM   2171  O   TYR A 130      55.822  54.108  95.780  1.00  0.00           O
ATOM   2172  N   PRO A 131      55.323  53.668  93.650  1.00  0.00           N
ATOM   2173  CD  PRO A 131      55.472  53.958  92.220  1.00  0.00           C
ATOM   2176  CA  PRO A 131      53.952  53.227  93.950  1.00  0.00           C
ATOM   2178  CB  PRO A 131      53.382  52.868  92.570  1.00  0.00           C
ATOM   2181  CG  PRO A 131      54.083  53.806  91.610  1.00  0.00           C
ATOM   2184  C   PRO A 131      53.873  52.018  94.850  1.00  0.00           C
ATOM   2185  O   PRO A 131      52.972  51.966  95.690  1.00  0.00           O
ATOM   2186  N   GLN A 132      54.772  51.028  94.690  1.00  0.00           N
ATOM   2188  CA  GLN A 132      54.772  49.856  95.570  1.00  0.00           C
ATOM   2190  CB  GLN A 132      55.892  48.857  95.170  1.00  0.00           C
ATOM   2193  CG  GLN A 132      55.732  48.087  93.840  1.00  0.00           C
ATOM   2196  CD  GLN A 132      56.972  47.216  93.590  1.00  0.00           C
ATOM   2197  OE1 GLN A 132      57.583  46.658  94.500  1.00  0.00           O
ATOM   2198  NE2 GLN A 132      57.402  47.068  92.310  1.00  0.00           N
ATOM   2201  C   GLN A 132      54.962  50.228  97.050  1.00  0.00           C
ATOM   2202  O   GLN A 132      54.182  49.798  97.890  1.00  0.00           O
ATOM   2203  N   TRP A 133      55.932  51.106  97.380  1.00  0.00           N
ATOM   2205  CA  TRP A 133      56.193  51.567  98.730  1.00  0.00           C
ATOM   2207  CB  TRP A 133      57.423  52.507  98.750  1.00  0.00           C
ATOM   2210  CG  TRP A 133      57.792  53.146 100.060  1.00  0.00           C
ATOM   2211  CD1 TRP A 133      58.782  52.717 100.890  1.00  0.00           C
ATOM   2213  NE1 TRP A 133      58.902  53.577 101.970  1.00  0.00           N
ATOM   2215  CE2 TRP A 133      57.982  54.578 101.850  1.00  0.00           C
ATOM   2216  CD2 TRP A 133      57.272  54.368 100.640  1.00  0.00           C
ATOM   2217  CE3 TRP A 133      56.323  55.307 100.250  1.00  0.00           C
ATOM   2219  CZ3 TRP A 133      56.072  56.408 101.060  1.00  0.00           C
ATOM   2221  CZ2 TRP A 133      57.732  55.657 102.670  1.00  0.00           C
ATOM   2223  CH2 TRP A 133      56.772  56.588 102.250  1.00  0.00           C
ATOM   2225  C   TRP A 133      55.022  52.298  99.340  1.00  0.00           C
ATOM   2226  O   TRP A 133      54.673  52.106 100.500  1.00  0.00           O
ATOM   2227  N   LEU A 134      54.372  53.167  98.530  1.00  0.00           N
ATOM   2229  CA  LEU A 134      53.203  53.908  98.920  1.00  0.00           C
ATOM   2231  CB  LEU A 134      52.823  54.838  97.740  1.00  0.00           C
ATOM   2234  CG  LEU A 134      51.912  56.036  98.050  1.00  0.00           C
ATOM   2236  CD1 LEU A 134      50.502  55.646  98.540  1.00  0.00           C
ATOM   2240  CD2 LEU A 134      52.573  57.018  99.040  1.00  0.00           C
ATOM   2244  C   LEU A 134      52.072  52.967  99.290  1.00  0.00           C
ATOM   2245  O   LEU A 134      51.472  53.068 100.360  1.00  0.00           O
ATOM   2246  N   HIS A 135      51.812  51.958  98.420  1.00  0.00           N
ATOM   2248  CA  HIS A 135      50.862  50.908  98.690  1.00  0.00           C
ATOM   2250  CB  HIS A 135      50.632  49.996  97.470  1.00  0.00           C
ATOM   2253  ND1 HIS A 135      48.252  49.328  97.840  1.00  0.00           N
ATOM   2254  CG  HIS A 135      49.593  48.967  97.750  1.00  0.00           C
ATOM   2255  CE1 HIS A 135      47.623  48.227  98.160  1.00  0.00           C
ATOM   2257  NE2 HIS A 135      48.473  47.178  98.260  1.00  0.00           N
ATOM   2259  CD2 HIS A 135      49.733  47.636  98.010  1.00  0.00           C
ATOM   2261  C   HIS A 135      51.202  50.048  99.910  1.00  0.00           C
ATOM   2262  O   HIS A 135      50.342  49.827 100.770  1.00  0.00           O
ATOM   2263  N   ASP A 136      52.462  49.598 100.090  1.00  0.00           N
ATOM   2265  CA  ASP A 136      52.902  48.868 101.270  1.00  0.00           C
ATOM   2267  CB  ASP A 136      54.442  48.588 101.200  1.00  0.00           C
ATOM   2270  CG  ASP A 136      54.832  47.397 100.340  1.00  0.00           C
ATOM   2271  OD1 ASP A 136      53.972  46.548 100.020  1.00  0.00           O
ATOM   2272  OD2 ASP A 136      56.082  47.236 100.170  1.00  0.00           O
ATOM   2273  C   ASP A 136      52.623  49.658 102.560  1.00  0.00           C
ATOM   2274  O   ASP A 136      52.033  49.137 103.520  1.00  0.00           O
ATOM   2275  N   LEU A 137      52.943  50.966 102.560  1.00  0.00           N
ATOM   2277  CA  LEU A 137      52.632  51.878 103.650  1.00  0.00           C
ATOM   2279  CB  LEU A 137      53.173  53.286 103.270  1.00  0.00           C
ATOM   2282  CG  LEU A 137      53.372  54.328 104.400  1.00  0.00           C
ATOM   2284  CD1 LEU A 137      53.673  55.677 103.740  1.00  0.00           C
ATOM   2288  CD2 LEU A 137      52.202  54.528 105.360  1.00  0.00           C
ATOM   2292  C   LEU A 137      51.142  51.948 103.930  1.00  0.00           C
ATOM   2293  O   LEU A 137      50.703  51.828 105.080  1.00  0.00           O
ATOM   2294  N   GLN A 138      50.302  52.057 102.870  1.00  0.00           N
ATOM   2296  CA  GLN A 138      48.852  52.008 102.970  1.00  0.00           C
ATOM   2298  CB  GLN A 138      48.162  52.188 101.590  1.00  0.00           C
ATOM   2301  CG  GLN A 138      48.302  53.577 100.940  1.00  0.00           C
ATOM   2304  CD  GLN A 138      47.583  53.577  99.600  1.00  0.00           C
ATOM   2305  OE1 GLN A 138      47.972  52.938  98.640  1.00  0.00           O
ATOM   2306  NE2 GLN A 138      46.472  54.337  99.530  1.00  0.00           N
ATOM   2309  C   GLN A 138      48.302  50.737 103.600  1.00  0.00           C
ATOM   2310  O   GLN A 138      47.402  50.786 104.430  1.00  0.00           O
ATOM   2311  N   GLN A 139      48.873  49.568 103.270  1.00  0.00           N
ATOM   2313  CA  GLN A 139      48.462  48.298 103.860  1.00  0.00           C
ATOM   2315  CB  GLN A 139      49.062  47.106 103.070  1.00  0.00           C
ATOM   2318  CG  GLN A 139      48.772  47.068 101.540  1.00  0.00           C
ATOM   2321  CD  GLN A 139      47.373  46.588 101.160  1.00  0.00           C
ATOM   2322  OE1 GLN A 139      47.202  45.467 100.700  1.00  0.00           O
ATOM   2323  NE2 GLN A 139      46.352  47.467 101.310  1.00  0.00           N
ATOM   2326  C   GLN A 139      48.882  48.208 105.330  1.00  0.00           C
ATOM   2327  O   GLN A 139      48.302  47.467 106.120  1.00  0.00           O
ATOM   2328  N   GLY A 140      49.892  49.007 105.750  1.00  0.00           N
ATOM   2330  CA  GLY A 140      50.382  49.127 107.130  1.00  0.00           C
ATOM   2333  C   GLY A 140      51.682  48.447 107.330  1.00  0.00           C
ATOM   2334  O   GLY A 140      52.192  48.356 108.450  1.00  0.00           O
ATOM   2335  N   LYS A 141      52.262  47.947 106.220  1.00  0.00           N
ATOM   2337  CA  LYS A 141      53.543  47.278 106.190  1.00  0.00           C
ATOM   2339  CB  LYS A 141      53.803  46.618 104.800  1.00  0.00           C
ATOM   2342  CG  LYS A 141      55.232  46.138 104.530  1.00  0.00           C
ATOM   2345  CD  LYS A 141      55.312  45.287 103.250  1.00  0.00           C
ATOM   2348  CE  LYS A 141      56.732  44.978 102.780  1.00  0.00           C
ATOM   2351  NZ  LYS A 141      57.483  44.388 103.900  1.00  0.00           N
ATOM   2355  C   LYS A 141      54.673  48.177 106.670  1.00  0.00           C
ATOM   2356  O   LYS A 141      54.673  49.378 106.440  1.00  0.00           O
ATOM   2357  N   GLU A 142      55.673  47.636 107.400  1.00  0.00           N
ATOM   2359  CA  GLU A 142      56.842  48.396 107.810  1.00  0.00           C
ATOM   2361  CB  GLU A 142      57.713  47.626 108.830  1.00  0.00           C
ATOM   2364  CG  GLU A 142      58.782  48.466 109.580  1.00  0.00           C
ATOM   2367  CD  GLU A 142      59.702  47.618 110.460  1.00  0.00           C
ATOM   2368  OE1 GLU A 142      59.432  46.408 110.620  1.00  0.00           O
ATOM   2369  OE2 GLU A 142      60.742  48.138 110.970  1.00  0.00           O
ATOM   2370  C   GLU A 142      57.632  48.708 106.550  1.00  0.00           C
ATOM   2371  O   GLU A 142      57.833  47.838 105.700  1.00  0.00           O
ATOM   2372  N   VAL A 143      58.052  49.958 106.390  1.00  0.00           N
ATOM   2374  CA  VAL A 143      58.722  50.377 105.190  1.00  0.00           C
ATOM   2376  CB  VAL A 143      57.833  51.158 104.220  1.00  0.00           C
ATOM   2378  CG1 VAL A 143      56.732  50.247 103.640  1.00  0.00           C
ATOM   2382  CG2 VAL A 143      57.212  52.418 104.860  1.00  0.00           C
ATOM   2386  C   VAL A 143      59.882  51.217 105.660  1.00  0.00           C
ATOM   2387  O   VAL A 143      59.853  51.828 106.730  1.00  0.00           O
ATOM   2388  N   THR A 144      60.962  51.268 104.850  1.00  0.00           N
ATOM   2390  CA  THR A 144      62.082  52.168 105.100  1.00  0.00           C
ATOM   2392  CB  THR A 144      63.283  51.938 104.180  1.00  0.00           C
ATOM   2394  OG1 THR A 144      64.502  52.408 104.740  1.00  0.00           O
ATOM   2396  CG2 THR A 144      63.153  52.636 102.830  1.00  0.00           C
ATOM   2400  C   THR A 144      61.612  53.588 104.960  1.00  0.00           C
ATOM   2401  O   THR A 144      60.742  53.876 104.140  1.00  0.00           O
ATOM   2402  N   ALA A 145      62.192  54.497 105.770  1.00  0.00           N
ATOM   2404  CA  ALA A 145      61.833  55.896 105.800  1.00  0.00           C
ATOM   2406  CB  ALA A 145      62.423  56.588 104.550  1.00  0.00           C
ATOM   2410  C   ALA A 145      60.333  56.128 105.940  1.00  0.00           C
ATOM   2411  O   ALA A 145      59.742  56.948 105.230  1.00  0.00           O
ATOM   2412  N   LYS A 146      59.692  55.338 106.830  1.00  0.00           N
ATOM   2414  CA  LYS A 146      58.283  55.467 107.140  1.00  0.00           C
ATOM   2416  CB  LYS A 146      57.812  54.318 108.080  1.00  0.00           C
ATOM   2419  CG  LYS A 146      56.333  54.368 108.480  1.00  0.00           C
ATOM   2422  CD  LYS A 146      55.843  53.118 109.230  1.00  0.00           C
ATOM   2425  CE  LYS A 146      54.382  53.237 109.680  1.00  0.00           C
ATOM   2428  NZ  LYS A 146      53.823  51.948 110.140  1.00  0.00           N
ATOM   2432  C   LYS A 146      57.992  56.828 107.760  1.00  0.00           C
ATOM   2433  O   LYS A 146      58.763  57.228 108.640  1.00  0.00           O
ATOM   2434  N   PRO A 147      56.953  57.577 107.370  1.00  0.00           N
ATOM   2435  CD  PRO A 147      55.992  57.216 106.330  1.00  0.00           C
ATOM   2438  CA  PRO A 147      56.552  58.806 108.040  1.00  0.00           C
ATOM   2440  CB  PRO A 147      55.193  59.158 107.420  1.00  0.00           C
ATOM   2443  CG  PRO A 147      54.692  57.858 106.810  1.00  0.00           C
ATOM   2446  C   PRO A 147      56.513  58.746 109.550  1.00  0.00           C
ATOM   2447  O   PRO A 147      55.992  57.787 110.130  1.00  0.00           O
ATOM   2448  N   ALA A 148      57.052  59.778 110.210  1.00  0.00           N
ATOM   2450  CA  ALA A 148      57.182  59.798 111.640  1.00  0.00           C
ATOM   2452  CB  ALA A 148      58.182  60.918 112.000  1.00  0.00           C
ATOM   2456  C   ALA A 148      55.872  59.996 112.390  1.00  0.00           C
ATOM   2457  O   ALA A 148      55.812  59.818 113.600  1.00  0.00           O
ATOM   2458  N   GLY A 149      54.783  60.377 111.710  1.00  0.00           N
ATOM   2460  CA  GLY A 149      53.522  60.527 112.400  1.00  0.00           C
ATOM   2463  C   GLY A 149      52.392  60.327 111.450  1.00  0.00           C
ATOM   2464  O   GLY A 149      52.373  59.417 110.620  1.00  0.00           O
ATOM   2465  N   ASP A 150      51.402  61.217 111.550  1.00  0.00           N
ATOM   2467  CA  ASP A 150      50.353  61.327 110.570  1.00  0.00           C
ATOM   2469  CB  ASP A 150      49.342  62.388 111.060  1.00  0.00           C
ATOM   2472  CG  ASP A 150      48.753  61.977 112.410  1.00  0.00           C
ATOM   2473  OD1 ASP A 150      48.533  60.768 112.620  1.00  0.00           O
ATOM   2474  OD2 ASP A 150      48.283  62.908 113.110  1.00  0.00           O
ATOM   2475  C   ASP A 150      50.872  61.678 109.170  1.00  0.00           C
ATOM   2476  O   ASP A 150      51.752  62.518 108.970  1.00  0.00           O
ATOM   2477  N   TRP A 151      50.302  61.036 108.140  1.00  0.00           N
ATOM   2479  CA  TRP A 151      50.673  61.228 106.770  1.00  0.00           C
ATOM   2481  CB  TRP A 151      51.592  60.066 106.280  1.00  0.00           C
ATOM   2484  CG  TRP A 151      50.983  58.708 106.350  1.00  0.00           C
ATOM   2485  CD1 TRP A 151      51.053  57.838 107.410  1.00  0.00           C
ATOM   2487  NE1 TRP A 151      50.292  56.717 107.140  1.00  0.00           N
ATOM   2489  CE2 TRP A 151      49.752  56.837 105.890  1.00  0.00           C
ATOM   2490  CD2 TRP A 151      50.143  58.087 105.360  1.00  0.00           C
ATOM   2491  CE3 TRP A 151      49.682  58.478 104.100  1.00  0.00           C
ATOM   2493  CZ3 TRP A 151      48.803  57.636 103.420  1.00  0.00           C
ATOM   2495  CZ2 TRP A 151      48.972  55.966 105.160  1.00  0.00           C
ATOM   2497  CH2 TRP A 151      48.452  56.397 103.940  1.00  0.00           C
ATOM   2499  C   TRP A 151      49.402  61.306 105.950  1.00  0.00           C
ATOM   2500  O   TRP A 151      48.332  60.908 106.410  1.00  0.00           O
ATOM   2501  N   LYS A 152      49.523  61.896 104.740  1.00  0.00           N
ATOM   2503  CA  LYS A 152      48.432  62.088 103.810  1.00  0.00           C
ATOM   2505  CB  LYS A 152      47.893  63.536 103.930  1.00  0.00           C
ATOM   2508  CG  LYS A 152      47.202  63.806 105.280  1.00  0.00           C
ATOM   2511  CD  LYS A 152      45.983  62.868 105.440  1.00  0.00           C
ATOM   2514  CE  LYS A 152      44.972  63.167 106.550  1.00  0.00           C
ATOM   2517  NZ  LYS A 152      45.652  63.478 107.810  1.00  0.00           N
ATOM   2521  C   LYS A 152      48.922  61.837 102.410  1.00  0.00           C
ATOM   2522  O   LYS A 152      50.083  62.078 102.090  1.00  0.00           O
ATOM   2523  N   VAL A 153      48.042  61.357 101.520  1.00  0.00           N
ATOM   2525  CA  VAL A 153      48.292  61.316 100.090  1.00  0.00           C
ATOM   2527  CB  VAL A 153      48.182  59.918  99.470  1.00  0.00           C
ATOM   2529  CG1 VAL A 153      48.322  59.948  97.930  1.00  0.00           C
ATOM   2533  CG2 VAL A 153      49.292  59.028 100.060  1.00  0.00           C
ATOM   2537  C   VAL A 153      47.252  62.216  99.490  1.00  0.00           C
ATOM   2538  O   VAL A 153      46.113  62.257  99.950  1.00  0.00           O
ATOM   2539  N   ILE A 154      47.632  63.048  98.510  1.00  0.00           N
ATOM   2541  CA  ILE A 154      46.732  64.027  97.950  1.00  0.00           C
ATOM   2543  CB  ILE A 154      46.923  65.378  98.660  1.00  0.00           C
ATOM   2545  CG2 ILE A 154      46.043  66.438  97.980  1.00  0.00           C
ATOM   2549  CG1 ILE A 154      46.693  65.277 100.200  1.00  0.00           C
ATOM   2552  CD  ILE A 154      46.772  66.598 100.980  1.00  0.00           C
ATOM   2556  C   ILE A 154      47.093  64.088  96.470  1.00  0.00           C
ATOM   2557  O   ILE A 154      48.262  63.938  96.140  1.00  0.00           O
ATOM   2558  N   GLU A 155      46.142  64.316  95.530  1.00  0.00           N
ATOM   2560  CA  GLU A 155      46.463  64.568  94.120  1.00  0.00           C
ATOM   2562  CB  GLU A 155      45.812  63.588  93.120  1.00  0.00           C
ATOM   2565  CG  GLU A 155      44.733  64.048  92.110  1.00  0.00           C
ATOM   2568  CD  GLU A 155      44.533  63.058  90.960  1.00  0.00           C
ATOM   2569  OE1 GLU A 155      44.242  61.857  91.180  1.00  0.00           O
ATOM   2570  OE2 GLU A 155      44.712  63.466  89.780  1.00  0.00           O
ATOM   2571  C   GLU A 155      46.173  65.997  93.740  1.00  0.00           C
ATOM   2572  O   GLU A 155      45.222  66.618  94.210  1.00  0.00           O
ATOM   2573  N   ALA A 156      47.082  66.588  92.950  1.00  0.00           N
ATOM   2575  CA  ALA A 156      47.103  67.997  92.690  1.00  0.00           C
ATOM   2577  CB  ALA A 156      48.403  68.667  93.180  1.00  0.00           C
ATOM   2581  C   ALA A 156      46.982  68.177  91.200  1.00  0.00           C
ATOM   2582  O   ALA A 156      47.833  67.738  90.430  1.00  0.00           O
ATOM   2583  N   ALA A 157      45.932  68.886  90.770  1.00  0.00           N
ATOM   2585  CA  ALA A 157      45.802  69.257  89.390  1.00  0.00           C
ATOM   2587  CB  ALA A 157      45.102  68.146  88.570  1.00  0.00           C
ATOM   2591  C   ALA A 157      45.053  70.558  89.330  1.00  0.00           C
ATOM   2592  O   ALA A 157      44.432  71.018  90.290  1.00  0.00           O
ATOM   2593  N   TRP A 158      45.143  71.238  88.180  1.00  0.00           N
ATOM   2595  CA  TRP A 158      44.442  72.466  87.950  1.00  0.00           C
ATOM   2597  CB  TRP A 158      44.952  73.158  86.650  1.00  0.00           C
ATOM   2600  CG  TRP A 158      44.242  74.427  86.290  1.00  0.00           C
ATOM   2601  CD1 TRP A 158      43.013  74.456  85.710  1.00  0.00           C
ATOM   2603  NE1 TRP A 158      42.602  75.758  85.540  1.00  0.00           N
ATOM   2605  CE2 TRP A 158      43.543  76.588  86.060  1.00  0.00           C
ATOM   2606  CD2 TRP A 158      44.622  75.786  86.520  1.00  0.00           C
ATOM   2607  CE3 TRP A 158      45.762  76.408  87.020  1.00  0.00           C
ATOM   2609  CZ3 TRP A 158      45.792  77.798  87.060  1.00  0.00           C
ATOM   2611  CZ2 TRP A 158      43.582  77.966  86.090  1.00  0.00           C
ATOM   2613  CH2 TRP A 158      44.733  78.558  86.590  1.00  0.00           C
ATOM   2615  C   TRP A 158      42.923  72.356  87.960  1.00  0.00           C
ATOM   2616  O   TRP A 158      42.303  71.588  87.200  1.00  0.00           O
ATOM   2617  N   GLY A 159      42.272  73.216  88.770  1.00  0.00           N
ATOM   2619  CA  GLY A 159      40.832  73.338  88.850  1.00  0.00           C
ATOM   2622  C   GLY A 159      40.193  72.208  89.560  1.00  0.00           C
ATOM   2623  O   GLY A 159      40.832  71.368  90.190  1.00  0.00           O
ATOM   2624  N   ALA A 160      38.863  72.128  89.450  1.00  0.00           N
ATOM   2626  CA  ALA A 160      38.083  71.077  90.060  1.00  0.00           C
ATOM   2628  CB  ALA A 160      36.572  71.307  89.880  1.00  0.00           C
ATOM   2632  C   ALA A 160      38.452  69.698  89.530  1.00  0.00           C
ATOM   2633  O   ALA A 160      38.812  69.577  88.350  1.00  0.00           O
ATOM   2634  N   PRO A 161      38.382  68.646  90.340  1.00  0.00           N
ATOM   2635  CD  PRO A 161      38.132  68.746  91.770  1.00  0.00           C
ATOM   2638  CA  PRO A 161      38.533  67.268  89.920  1.00  0.00           C
ATOM   2640  CB  PRO A 161      37.972  66.478  91.100  1.00  0.00           C
ATOM   2643  CG  PRO A 161      38.343  67.338  92.300  1.00  0.00           C
ATOM   2646  C   PRO A 161      37.853  66.878  88.630  1.00  0.00           C
ATOM   2647  O   PRO A 161      36.643  66.978  88.510  1.00  0.00           O
ATOM   2648  N   LYS A 162      38.632  66.368  87.670  1.00  0.00           N
ATOM   2650  CA  LYS A 162      38.083  65.798  86.470  1.00  0.00           C
ATOM   2652  CB  LYS A 162      38.623  66.588  85.250  1.00  0.00           C
ATOM   2655  CG  LYS A 162      38.112  68.037  85.190  1.00  0.00           C
ATOM   2658  CD  LYS A 162      38.943  68.958  84.280  1.00  0.00           C
ATOM   2661  CE  LYS A 162      40.292  69.427  84.860  1.00  0.00           C
ATOM   2664  NZ  LYS A 162      40.123  70.308  86.040  1.00  0.00           N
ATOM   2668  C   LYS A 162      38.473  64.327  86.480  1.00  0.00           C
ATOM   2669  O   LYS A 162      37.693  63.438  86.790  1.00  0.00           O
ATOM   2670  N   LEU A 163      39.762  64.088  86.240  1.00  0.00           N
ATOM   2672  CA  LEU A 163      40.443  62.808  86.240  1.00  0.00           C
ATOM   2674  CB  LEU A 163      41.912  63.027  85.830  1.00  0.00           C
ATOM   2677  CG  LEU A 163      42.182  63.568  84.410  1.00  0.00           C
ATOM   2679  CD1 LEU A 163      41.612  62.607  83.370  1.00  0.00           C
ATOM   2683  CD2 LEU A 163      41.722  65.007  84.120  1.00  0.00           C
ATOM   2687  C   LEU A 163      40.412  62.078  87.580  1.00  0.00           C
ATOM   2688  O   LEU A 163      40.372  60.848  87.650  1.00  0.00           O
ATOM   2689  N   TYR A 164      40.443  62.827  88.690  1.00  0.00           N
ATOM   2691  CA  TYR A 164      40.242  62.306  90.040  1.00  0.00           C
ATOM   2693  CB  TYR A 164      40.643  63.396  91.070  1.00  0.00           C
ATOM   2696  CG  TYR A 164      40.452  63.008  92.530  1.00  0.00           C
ATOM   2697  CD1 TYR A 164      39.182  62.997  93.110  1.00  0.00           C
ATOM   2699  CE1 TYR A 164      39.013  62.598  94.440  1.00  0.00           C
ATOM   2701  CZ  TYR A 164      40.113  62.286  95.240  1.00  0.00           C
ATOM   2702  OH  TYR A 164      39.853  61.868  96.550  1.00  0.00           O
ATOM   2704  CD2 TYR A 164      41.552  62.658  93.330  1.00  0.00           C
ATOM   2706  CE2 TYR A 164      41.402  62.327  94.690  1.00  0.00           C
ATOM   2708  C   TYR A 164      38.852  61.688  90.250  1.00  0.00           C
ATOM   2709  O   TYR A 164      38.673  60.768  91.030  1.00  0.00           O
ATOM   2710  N   LEU A 165      37.802  62.127  89.520  1.00  0.00           N
ATOM   2712  CA  LEU A 165      36.522  61.458  89.640  1.00  0.00           C
ATOM   2714  CB  LEU A 165      35.373  62.298  89.030  1.00  0.00           C
ATOM   2717  CG  LEU A 165      35.122  63.647  89.740  1.00  0.00           C
ATOM   2719  CD1 LEU A 165      33.893  64.346  89.160  1.00  0.00           C
ATOM   2723  CD2 LEU A 165      34.902  63.466  91.240  1.00  0.00           C
ATOM   2727  C   LEU A 165      36.483  60.077  88.990  1.00  0.00           C
ATOM   2728  O   LEU A 165      35.642  59.258  89.340  1.00  0.00           O
ATOM   2729  N   ILE A 166      37.382  59.798  88.020  1.00  0.00           N
ATOM   2731  CA  ILE A 166      37.452  58.556  87.270  1.00  0.00           C
ATOM   2733  CB  ILE A 166      37.952  58.857  85.840  1.00  0.00           C
ATOM   2735  CG2 ILE A 166      38.103  57.556  85.010  1.00  0.00           C
ATOM   2739  CG1 ILE A 166      37.062  59.878  85.090  1.00  0.00           C
ATOM   2742  CD  ILE A 166      35.632  59.396  84.830  1.00  0.00           C
ATOM   2746  C   ILE A 166      38.353  57.478  87.900  1.00  0.00           C
ATOM   2747  O   ILE A 166      38.152  56.278  87.710  1.00  0.00           O
ATOM   2748  N   SER A 167      39.372  57.877  88.680  1.00  0.00           N
ATOM   2750  CA  SER A 167      40.402  57.018  89.270  1.00  0.00           C
ATOM   2752  CB  SER A 167      41.612  56.758  88.350  1.00  0.00           C
ATOM   2755  OG  SER A 167      41.342  55.747  87.390  1.00  0.00           O
ATOM   2757  C   SER A 167      40.853  57.728  90.510  1.00  0.00           C
ATOM   2758  O   SER A 167      40.022  58.408  91.060  1.00  0.00           O
ATOM   2759  N   HIS A 168      42.142  57.647  90.920  1.00  0.00           N
ATOM   2761  CA  HIS A 168      42.802  58.286  92.060  1.00  0.00           C
ATOM   2763  CB  HIS A 168      42.103  59.477  92.810  1.00  0.00           C
ATOM   2766  ND1 HIS A 168      39.622  59.588  93.410  1.00  0.00           N
ATOM   2768  CG  HIS A 168      40.913  59.197  93.700  1.00  0.00           C
ATOM   2769  CE1 HIS A 168      38.863  59.347  94.500  1.00  0.00           C
ATOM   2771  NE2 HIS A 168      39.582  58.848  95.480  1.00  0.00           N
ATOM   2772  CD2 HIS A 168      40.872  58.778  94.990  1.00  0.00           C
ATOM   2774  C   HIS A 168      43.372  57.248  93.010  1.00  0.00           C
ATOM   2775  O   HIS A 168      42.882  56.118  93.080  1.00  0.00           O
ATOM   2776  N   ILE A 169      44.472  57.556  93.720  1.00  0.00           N
ATOM   2778  CA  ILE A 169      45.083  56.688  94.740  1.00  0.00           C
ATOM   2780  CB  ILE A 169      46.373  57.268  95.340  1.00  0.00           C
ATOM   2782  CG2 ILE A 169      47.033  56.298  96.350  1.00  0.00           C
ATOM   2786  CG1 ILE A 169      47.363  57.708  94.250  1.00  0.00           C
ATOM   2789  CD  ILE A 169      47.853  56.597  93.360  1.00  0.00           C
ATOM   2793  C   ILE A 169      44.103  56.467  95.890  1.00  0.00           C
ATOM   2794  O   ILE A 169      43.572  57.467  96.370  1.00  0.00           O
ATOM   2795  N   PRO A 170      43.823  55.278  96.390  1.00  0.00           N
ATOM   2796  CD  PRO A 170      44.302  54.007  95.850  1.00  0.00           C
ATOM   2799  CA  PRO A 170      43.033  55.077  97.610  1.00  0.00           C
ATOM   2801  CB  PRO A 170      43.213  53.577  97.920  1.00  0.00           C
ATOM   2804  CG  PRO A 170      43.452  52.947  96.550  1.00  0.00           C
ATOM   2807  C   PRO A 170      43.372  55.966  98.780  1.00  0.00           C
ATOM   2808  O   PRO A 170      44.542  56.138  99.090  1.00  0.00           O
ATOM   2809  N   GLY A 171      42.413  56.588  99.480  1.00  0.00           N
ATOM   2811  CA  GLY A 171      42.732  57.507 100.570  1.00  0.00           C
ATOM   2814  C   GLY A 171      43.302  58.827 100.180  1.00  0.00           C
ATOM   2815  O   GLY A 171      43.623  59.618 101.060  1.00  0.00           O
ATOM   2816  N   ALA A 172      43.512  59.118  98.880  1.00  0.00           N
ATOM   2818  CA  ALA A 172      43.963  60.417  98.470  1.00  0.00           C
ATOM   2820  CB  ALA A 172      44.523  60.428  97.040  1.00  0.00           C
ATOM   2824  C   ALA A 172      42.902  61.487  98.640  1.00  0.00           C
ATOM   2825  O   ALA A 172      41.732  61.278  98.340  1.00  0.00           O
ATOM   2826  N   ASP A 173      43.322  62.688  99.080  1.00  0.00           N
ATOM   2828  CA  ASP A 173      42.562  63.918  98.970  1.00  0.00           C
ATOM   2830  CB  ASP A 173      42.943  64.856 100.170  1.00  0.00           C
ATOM   2833  CG  ASP A 173      41.812  65.777 100.580  1.00  0.00           C
ATOM   2834  OD1 ASP A 173      40.952  66.077  99.710  1.00  0.00           O
ATOM   2835  OD2 ASP A 173      41.823  66.286 101.730  1.00  0.00           O
ATOM   2836  C   ASP A 173      42.833  64.548  97.600  1.00  0.00           C
ATOM   2837  O   ASP A 173      43.592  64.018  96.790  1.00  0.00           O
ATOM   2838  N   TYR A 174      42.202  65.698  97.300  1.00  0.00           N
ATOM   2840  CA  TYR A 174      42.503  66.488  96.130  1.00  0.00           C
ATOM   2842  CB  TYR A 174      41.312  66.488  95.140  1.00  0.00           C
ATOM   2845  CG  TYR A 174      41.632  67.177  93.840  1.00  0.00           C
ATOM   2846  CD1 TYR A 174      42.072  66.426  92.740  1.00  0.00           C
ATOM   2848  CE1 TYR A 174      42.293  67.018  91.500  1.00  0.00           C
ATOM   2850  CZ  TYR A 174      42.033  68.387  91.330  1.00  0.00           C
ATOM   2851  OH  TYR A 174      42.093  68.947  90.050  1.00  0.00           O
ATOM   2853  CD2 TYR A 174      41.412  68.557  93.670  1.00  0.00           C
ATOM   2855  CE2 TYR A 174      41.622  69.158  92.420  1.00  0.00           C
ATOM   2857  C   TYR A 174      42.842  67.917  96.530  1.00  0.00           C
ATOM   2858  O   TYR A 174      42.202  68.518  97.380  1.00  0.00           O
ATOM   2859  N   ILE A 175      43.852  68.486  95.850  1.00  0.00           N
ATOM   2861  CA  ILE A 175      44.202  69.887  95.910  1.00  0.00           C
ATOM   2863  CB  ILE A 175      45.643  70.057  96.420  1.00  0.00           C
ATOM   2865  CG2 ILE A 175      46.233  71.418  96.040  1.00  0.00           C
ATOM   2869  CG1 ILE A 175      45.652  69.938  97.950  1.00  0.00           C
ATOM   2872  CD  ILE A 175      47.052  69.807  98.570  1.00  0.00           C
ATOM   2876  C   ILE A 175      44.013  70.507  94.540  1.00  0.00           C
ATOM   2877  O   ILE A 175      44.502  70.007  93.530  1.00  0.00           O
ATOM   2878  N   ASP A 176      43.292  71.646  94.460  1.00  0.00           N
ATOM   2880  CA  ASP A 176      43.222  72.466  93.250  1.00  0.00           C
ATOM   2882  CB  ASP A 176      41.823  73.158  93.170  1.00  0.00           C
ATOM   2885  CG  ASP A 176      41.573  74.128  92.020  1.00  0.00           C
ATOM   2886  OD1 ASP A 176      42.513  74.497  91.280  1.00  0.00           O
ATOM   2887  OD2 ASP A 176      40.402  74.588  91.880  1.00  0.00           O
ATOM   2888  C   ASP A 176      44.342  73.486  93.310  1.00  0.00           C
ATOM   2889  O   ASP A 176      44.512  74.128  94.350  1.00  0.00           O
ATOM   2890  N   THR A 177      45.143  73.698  92.240  1.00  0.00           N
ATOM   2892  CA  THR A 177      46.253  74.658  92.200  1.00  0.00           C
ATOM   2894  CB  THR A 177      47.012  74.667  90.880  1.00  0.00           C
ATOM   2896  OG1 THR A 177      46.152  74.798  89.760  1.00  0.00           O
ATOM   2898  CG2 THR A 177      47.652  73.298  90.740  1.00  0.00           C
ATOM   2902  C   THR A 177      45.882  76.077  92.530  1.00  0.00           C
ATOM   2903  O   THR A 177      46.682  76.857  93.050  1.00  0.00           O
ATOM   2904  N   ASN A 178      44.603  76.438  92.310  1.00  0.00           N
ATOM   2906  CA  ASN A 178      44.013  77.708  92.690  1.00  0.00           C
ATOM   2908  CB  ASN A 178      42.553  77.746  92.160  1.00  0.00           C
ATOM   2911  CG  ASN A 178      42.462  77.728  90.630  1.00  0.00           C
ATOM   2912  OD1 ASN A 178      43.062  78.548  89.930  1.00  0.00           O
ATOM   2913  ND2 ASN A 178      41.632  76.827  90.060  1.00  0.00           N
ATOM   2916  C   ASN A 178      44.022  77.938  94.220  1.00  0.00           C
ATOM   2917  O   ASN A 178      43.952  79.067  94.700  1.00  0.00           O
ATOM   2918  N   GLU A 179      44.092  76.868  95.040  1.00  0.00           N
ATOM   2920  CA  GLU A 179      44.323  76.938  96.480  1.00  0.00           C
ATOM   2922  CB  GLU A 179      44.112  75.558  97.150  1.00  0.00           C
ATOM   2925  CG  GLU A 179      42.662  75.048  97.090  1.00  0.00           C
ATOM   2928  CD  GLU A 179      42.522  73.667  97.730  1.00  0.00           C
ATOM   2929  OE1 GLU A 179      41.932  73.588  98.840  1.00  0.00           O
ATOM   2930  OE2 GLU A 179      42.963  72.658  97.130  1.00  0.00           O
ATOM   2931  C   GLU A 179      45.662  77.548  96.910  1.00  0.00           C
ATOM   2932  O   GLU A 179      45.732  78.277  97.890  1.00  0.00           O
ATOM   2933  N   VAL A 180      46.772  77.257  96.200  1.00  0.00           N
ATOM   2935  CA  VAL A 180      48.092  77.708  96.610  1.00  0.00           C
ATOM   2937  CB  VAL A 180      49.162  76.618  96.480  1.00  0.00           C
ATOM   2939  CG1 VAL A 180      48.882  75.497  97.500  1.00  0.00           C
ATOM   2943  CG2 VAL A 180      49.302  76.118  95.020  1.00  0.00           C
ATOM   2947  C   VAL A 180      48.592  78.908  95.840  1.00  0.00           C
ATOM   2948  O   VAL A 180      49.542  79.548  96.270  1.00  0.00           O
ATOM   2949  N   GLU A 181      47.972  79.287  94.700  1.00  0.00           N
ATOM   2951  CA  GLU A 181      48.473  80.368  93.900  1.00  0.00           C
ATOM   2953  CB  GLU A 181      49.523  79.827  92.890  1.00  0.00           C
ATOM   2956  CG  GLU A 181      48.933  79.108  91.660  1.00  0.00           C
ATOM   2959  CD  GLU A 181      50.013  78.387  90.880  1.00  0.00           C
ATOM   2960  OE1 GLU A 181      51.212  78.567  91.220  1.00  0.00           O
ATOM   2961  OE2 GLU A 181      49.673  77.618  89.950  1.00  0.00           O
ATOM   2962  C   GLU A 181      47.303  81.048  93.220  1.00  0.00           C
ATOM   2963  O   GLU A 181      46.282  80.428  92.910  1.00  0.00           O
ATOM   2964  N   SER A 182      47.382  82.368  92.990  1.00  0.00           N
ATOM   2966  CA  SER A 182      46.363  83.037  92.210  1.00  0.00           C
ATOM   2968  CB  SER A 182      45.222  83.448  93.160  1.00  0.00           C
ATOM   2971  OG  SER A 182      45.612  84.507  94.020  1.00  0.00           O
ATOM   2973  C   SER A 182      46.862  84.248  91.410  1.00  0.00           C
ATOM   2974  O   SER A 182      47.972  84.747  91.620  1.00  0.00           O
ATOM   2975  N   GLU A 183      46.072  84.727  90.420  1.00  0.00           N
ATOM   2977  CA  GLU A 183      46.263  85.977  89.650  1.00  0.00           C
ATOM   2979  CB  GLU A 183      44.983  86.338  88.850  1.00  0.00           C
ATOM   2982  CG  GLU A 183      44.653  85.387  87.670  1.00  0.00           C
ATOM   2985  CD  GLU A 183      45.333  85.708  86.340  1.00  0.00           C
ATOM   2986  OE1 GLU A 183      46.452  86.268  86.280  1.00  0.00           O
ATOM   2987  OE2 GLU A 183      44.682  85.358  85.310  1.00  0.00           O
ATOM   2988  C   GLU A 183      46.542  87.227  90.480  1.00  0.00           C
ATOM   2989  O   GLU A 183      46.022  87.317  91.600  1.00  0.00           O
ATOM   2990  N   PRO A 184      47.303  88.238  90.030  1.00  0.00           N
ATOM   2991  CD  PRO A 184      47.173  89.528  90.720  1.00  0.00           C
ATOM   2994  CA  PRO A 184      47.623  88.437  88.620  1.00  0.00           C
ATOM   2996  CB  PRO A 184      47.262  89.917  88.410  1.00  0.00           C
ATOM   2999  CG  PRO A 184      47.662  90.577  89.720  1.00  0.00           C
ATOM   3002  C   PRO A 184      49.083  88.177  88.320  1.00  0.00           C
ATOM   3003  O   PRO A 184      49.502  88.507  87.210  1.00  0.00           O
ATOM   3004  N   LEU A 185      49.873  87.588  89.250  1.00  0.00           N
ATOM   3006  CA  LEU A 185      51.272  87.286  88.980  1.00  0.00           C
ATOM   3008  CB  LEU A 185      52.192  87.677  90.150  1.00  0.00           C
ATOM   3011  CG  LEU A 185      52.753  89.108  90.000  1.00  0.00           C
ATOM   3013  CD1 LEU A 185      51.902  90.128  90.750  1.00  0.00           C
ATOM   3017  CD2 LEU A 185      54.213  89.166  90.440  1.00  0.00           C
ATOM   3021  C   LEU A 185      51.573  85.857  88.580  1.00  0.00           C
ATOM   3022  O   LEU A 185      52.643  85.537  88.090  1.00  0.00           O
ATOM   3023  N   TRP A 186      50.603  84.966  88.820  1.00  0.00           N
ATOM   3025  CA  TRP A 186      50.822  83.548  88.900  1.00  0.00           C
ATOM   3027  CB  TRP A 186      50.932  82.807  87.540  1.00  0.00           C
ATOM   3030  CG  TRP A 186      49.622  82.868  86.810  1.00  0.00           C
ATOM   3031  CD1 TRP A 186      49.302  83.676  85.750  1.00  0.00           C
ATOM   3033  NE1 TRP A 186      47.943  83.667  85.550  1.00  0.00           N
ATOM   3035  CE2 TRP A 186      47.363  82.807  86.440  1.00  0.00           C
ATOM   3036  CD2 TRP A 186      48.382  82.298  87.270  1.00  0.00           C
ATOM   3037  CE3 TRP A 186      48.033  81.447  88.330  1.00  0.00           C
ATOM   3039  CZ3 TRP A 186      46.682  81.158  88.560  1.00  0.00           C
ATOM   3041  CZ2 TRP A 186      46.033  82.457  86.620  1.00  0.00           C
ATOM   3043  CH2 TRP A 186      45.703  81.678  87.730  1.00  0.00           C
ATOM   3045  C   TRP A 186      51.713  83.077  90.050  1.00  0.00           C
ATOM   3046  O   TRP A 186      52.242  81.958  90.090  1.00  0.00           O
ATOM   3047  N   ASN A 187      51.853  83.917  91.100  1.00  0.00           N
ATOM   3049  CA  ASN A 187      52.643  83.628  92.270  1.00  0.00           C
ATOM   3051  CB  ASN A 187      53.492  84.847  92.710  1.00  0.00           C
ATOM   3054  CG  ASN A 187      52.713  86.058  93.200  1.00  0.00           C
ATOM   3055  OD1 ASN A 187      51.492  86.198  93.060  1.00  0.00           O
ATOM   3056  ND2 ASN A 187      53.452  86.996  93.840  1.00  0.00           N
ATOM   3059  C   ASN A 187      51.772  83.056  93.380  1.00  0.00           C
ATOM   3060  O   ASN A 187      50.533  83.106  93.330  1.00  0.00           O
ATOM   3061  N   LYS A 188      52.413  82.438  94.400  1.00  0.00           N
ATOM   3063  CA  LYS A 188      51.732  81.847  95.530  1.00  0.00           C
ATOM   3065  CB  LYS A 188      52.713  81.198  96.550  1.00  0.00           C
ATOM   3068  CG  LYS A 188      53.702  82.207  97.150  1.00  0.00           C
ATOM   3071  CD  LYS A 188      54.572  81.608  98.260  1.00  0.00           C
ATOM   3074  CE  LYS A 188      55.662  82.588  98.720  1.00  0.00           C
ATOM   3077  NZ  LYS A 188      55.102  83.637  99.570  1.00  0.00           N
ATOM   3081  C   LYS A 188      50.812  82.807  96.290  1.00  0.00           C
ATOM   3082  O   LYS A 188      51.062  84.007  96.420  1.00  0.00           O
ATOM   3083  N   VAL A 189      49.712  82.286  96.850  1.00  0.00           N
ATOM   3085  CA  VAL A 189      48.873  83.017  97.780  1.00  0.00           C
ATOM   3087  CB  VAL A 189      47.522  82.378  98.040  1.00  0.00           C
ATOM   3089  CG1 VAL A 189      46.792  82.216  96.700  1.00  0.00           C
ATOM   3093  CG2 VAL A 189      47.672  81.048  98.800  1.00  0.00           C
ATOM   3097  C   VAL A 189      49.552  83.437  99.060  1.00  0.00           C
ATOM   3098  O   VAL A 189      50.592  82.916  99.460  1.00  0.00           O
ATOM   3099  N   SER A 190      49.003  84.477  99.710  1.00  0.00           N
ATOM   3101  CA  SER A 190      49.512  84.966 100.970  1.00  0.00           C
ATOM   3103  CB  SER A 190      48.803  86.258 101.410  1.00  0.00           C
ATOM   3106  OG  SER A 190      47.392  86.048 101.570  1.00  0.00           O
ATOM   3108  C   SER A 190      49.502  83.947 102.100  1.00  0.00           C
ATOM   3109  O   SER A 190      48.733  82.998 102.130  1.00  0.00           O
ATOM   3110  N   ASP A 191      50.412  84.108 103.060  1.00  0.00           N
ATOM   3112  CA  ASP A 191      50.632  83.227 104.180  1.00  0.00           C
ATOM   3114  CB  ASP A 191      51.802  83.868 104.950  1.00  0.00           C
ATOM   3117  CG  ASP A 191      53.022  83.707 104.070  1.00  0.00           C
ATOM   3118  OD1 ASP A 191      53.312  82.548 103.720  1.00  0.00           O
ATOM   3119  OD2 ASP A 191      53.693  84.727 103.750  1.00  0.00           O
ATOM   3120  C   ASP A 191      49.412  82.938 105.060  1.00  0.00           C
ATOM   3121  O   ASP A 191      49.213  81.798 105.480  1.00  0.00           O
ATOM   3122  N   GLU A 192      48.512  83.917 105.320  1.00  0.00           N
ATOM   3124  CA  GLU A 192      47.192  83.658 105.870  1.00  0.00           C
ATOM   3126  CB  GLU A 192      46.482  84.978 106.260  1.00  0.00           C
ATOM   3129  CG  GLU A 192      46.152  85.957 105.110  1.00  0.00           C
ATOM   3132  CD  GLU A 192      47.293  86.867 104.670  1.00  0.00           C
ATOM   3133  OE1 GLU A 192      48.413  86.837 105.250  1.00  0.00           O
ATOM   3134  OE2 GLU A 192      47.093  87.557 103.640  1.00  0.00           O
ATOM   3135  C   GLU A 192      46.282  82.768 105.000  1.00  0.00           C
ATOM   3136  O   GLU A 192      45.533  81.927 105.510  1.00  0.00           O
ATOM   3137  N   GLN A 193      46.333  82.928 103.660  1.00  0.00           N
ATOM   3139  CA  GLN A 193      45.692  82.028 102.720  1.00  0.00           C
ATOM   3141  CB  GLN A 193      45.673  82.628 101.280  1.00  0.00           C
ATOM   3144  CG  GLN A 193      44.812  83.908 101.120  1.00  0.00           C
ATOM   3147  CD  GLN A 193      44.803  84.438  99.670  1.00  0.00           C
ATOM   3148  OE1 GLN A 193      44.033  83.968  98.840  1.00  0.00           O
ATOM   3149  NE2 GLN A 193      45.673  85.428  99.360  1.00  0.00           N
ATOM   3152  C   GLN A 193      46.292  80.606 102.740  1.00  0.00           C
ATOM   3153  O   GLN A 193      45.583  79.607 102.780  1.00  0.00           O
ATOM   3154  N   LEU A 194      47.643  80.477 102.790  1.00  0.00           N
ATOM   3156  CA  LEU A 194      48.343  79.207 102.980  1.00  0.00           C
ATOM   3158  CB  LEU A 194      49.882  79.388 102.870  1.00  0.00           C
ATOM   3161  CG  LEU A 194      50.402  79.827 101.490  1.00  0.00           C
ATOM   3163  CD1 LEU A 194      51.932  79.957 101.510  1.00  0.00           C
ATOM   3167  CD2 LEU A 194      49.983  78.856 100.370  1.00  0.00           C
ATOM   3171  C   LEU A 194      48.013  78.497 104.290  1.00  0.00           C
ATOM   3172  O   LEU A 194      47.753  77.307 104.340  1.00  0.00           O
ATOM   3173  N   LYS A 195      47.963  79.238 105.410  1.00  0.00           N
ATOM   3175  CA  LYS A 195      47.522  78.716 106.690  1.00  0.00           C
ATOM   3177  CB  LYS A 195      47.643  79.827 107.750  1.00  0.00           C
ATOM   3180  CG  LYS A 195      47.252  79.418 109.180  1.00  0.00           C
ATOM   3183  CD  LYS A 195      48.283  78.497 109.870  1.00  0.00           C
ATOM   3186  CE  LYS A 195      47.783  77.896 111.190  1.00  0.00           C
ATOM   3189  NZ  LYS A 195      46.722  76.887 110.960  1.00  0.00           N
ATOM   3193  C   LYS A 195      46.092  78.168 106.660  1.00  0.00           C
ATOM   3194  O   LYS A 195      45.792  77.128 107.250  1.00  0.00           O
ATOM   3195  N   ALA A 196      45.172  78.868 105.980  1.00  0.00           N
ATOM   3197  CA  ALA A 196      43.812  78.408 105.740  1.00  0.00           C
ATOM   3199  CB  ALA A 196      43.052  79.528 105.020  1.00  0.00           C
ATOM   3203  C   ALA A 196      43.753  77.128 104.920  1.00  0.00           C
ATOM   3204  O   ALA A 196      43.042  76.176 105.260  1.00  0.00           O
ATOM   3205  N   MET A 197      44.552  77.077 103.840  1.00  0.00           N
ATOM   3207  CA  MET A 197      44.733  75.958 102.950  1.00  0.00           C
ATOM   3209  CB  MET A 197      45.703  76.418 101.820  1.00  0.00           C
ATOM   3212  CG  MET A 197      46.662  75.408 101.160  1.00  0.00           C
ATOM   3215  SD  MET A 197      45.853  74.118 100.190  1.00  0.00           S
ATOM   3216  CE  MET A 197      46.893  72.768 100.810  1.00  0.00           C
ATOM   3220  C   MET A 197      45.213  74.698 103.640  1.00  0.00           C
ATOM   3221  O   MET A 197      44.642  73.618 103.580  1.00  0.00           O
ATOM   3222  N   LEU A 198      46.292  74.838 104.420  1.00  0.00           N
ATOM   3224  CA  LEU A 198      46.823  73.746 105.190  1.00  0.00           C
ATOM   3226  CB  LEU A 198      48.152  74.167 105.820  1.00  0.00           C
ATOM   3229  CG  LEU A 198      49.213  74.466 104.750  1.00  0.00           C
ATOM   3231  CD1 LEU A 198      50.362  75.176 105.430  1.00  0.00           C
ATOM   3235  CD2 LEU A 198      49.682  73.198 104.020  1.00  0.00           C
ATOM   3239  C   LEU A 198      45.903  73.228 106.260  1.00  0.00           C
ATOM   3240  O   LEU A 198      45.703  72.027 106.370  1.00  0.00           O
ATOM   3241  N   ALA A 199      45.232  74.118 107.020  1.00  0.00           N
ATOM   3243  CA  ALA A 199      44.232  73.716 107.990  1.00  0.00           C
ATOM   3245  CB  ALA A 199      43.733  74.917 108.800  1.00  0.00           C
ATOM   3249  C   ALA A 199      43.052  72.997 107.370  1.00  0.00           C
ATOM   3250  O   ALA A 199      42.613  71.966 107.880  1.00  0.00           O
ATOM   3251  N   LYS A 200      42.553  73.478 106.210  1.00  0.00           N
ATOM   3253  CA  LYS A 200      41.482  72.838 105.440  1.00  0.00           C
ATOM   3255  CB  LYS A 200      41.033  73.707 104.220  1.00  0.00           C
ATOM   3258  CG  LYS A 200      40.353  72.938 103.060  1.00  0.00           C
ATOM   3261  CD  LYS A 200      39.632  73.777 101.980  1.00  0.00           C
ATOM   3264  CE  LYS A 200      39.092  72.956 100.770  1.00  0.00           C
ATOM   3267  NZ  LYS A 200      40.092  72.118 100.060  1.00  0.00           N
ATOM   3271  C   LYS A 200      41.742  71.418 104.990  1.00  0.00           C
ATOM   3272  O   LYS A 200      40.862  70.566 105.100  1.00  0.00           O
ATOM   3273  N   HIS A 201      42.972  71.137 104.520  1.00  0.00           N
ATOM   3275  CA  HIS A 201      43.432  69.807 104.180  1.00  0.00           C
ATOM   3277  CB  HIS A 201      44.612  69.896 103.190  1.00  0.00           C
ATOM   3280  ND1 HIS A 201      43.702  69.308 100.990  1.00  0.00           N
ATOM   3281  CG  HIS A 201      44.083  70.298 101.850  1.00  0.00           C
ATOM   3282  CE1 HIS A 201      43.242  69.926  99.930  1.00  0.00           C
ATOM   3284  NE2 HIS A 201      43.312  71.268 100.050  1.00  0.00           N
ATOM   3286  CD2 HIS A 201      43.882  71.507 101.290  1.00  0.00           C
ATOM   3288  C   HIS A 201      43.823  69.007 105.400  1.00  0.00           C
ATOM   3289  O   HIS A 201      44.073  67.808 105.360  1.00  0.00           O
ATOM   3290  N   GLY A 202      43.893  69.688 106.570  1.00  0.00           N
ATOM   3292  CA  GLY A 202      44.272  69.118 107.860  1.00  0.00           C
ATOM   3295  C   GLY A 202      45.752  68.868 107.970  1.00  0.00           C
ATOM   3296  O   GLY A 202      46.233  68.037 108.740  1.00  0.00           O
ATOM   3297  N   ILE A 203      46.533  69.618 107.200  1.00  0.00           N
ATOM   3299  CA  ILE A 203      47.963  69.527 107.190  1.00  0.00           C
ATOM   3301  CB  ILE A 203      48.543  69.878 105.820  1.00  0.00           C
ATOM   3303  CG2 ILE A 203      50.083  69.768 105.850  1.00  0.00           C
ATOM   3307  CG1 ILE A 203      47.963  68.947 104.730  1.00  0.00           C
ATOM   3310  CD  ILE A 203      48.232  69.466 103.320  1.00  0.00           C
ATOM   3314  C   ILE A 203      48.543  70.396 108.290  1.00  0.00           C
ATOM   3315  O   ILE A 203      48.182  71.558 108.500  1.00  0.00           O
ATOM   3316  N   ARG A 204      49.472  69.777 109.030  1.00  0.00           N
ATOM   3318  CA  ARG A 204      50.193  70.327 110.140  1.00  0.00           C
ATOM   3320  CB  ARG A 204      49.863  69.558 111.430  1.00  0.00           C
ATOM   3323  CG  ARG A 204      48.362  69.577 111.790  1.00  0.00           C
ATOM   3326  CD  ARG A 204      48.062  69.118 113.220  1.00  0.00           C
ATOM   3329  NE  ARG A 204      48.702  67.768 113.390  1.00  0.00           N
ATOM   3331  CZ  ARG A 204      48.092  66.598 113.250  1.00  0.00           C
ATOM   3332  NH1 ARG A 204      46.812  66.488 113.010  1.00  0.00           N
ATOM   3335  NH2 ARG A 204      48.792  65.497 113.450  1.00  0.00           N
ATOM   3338  C   ARG A 204      51.652  70.106 109.810  1.00  0.00           C
ATOM   3339  O   ARG A 204      51.992  69.387 108.880  1.00  0.00           O
ATOM   3340  N   HIS A 205      52.562  70.738 110.580  1.00  0.00           N
ATOM   3342  CA  HIS A 205      53.982  70.818 110.250  1.00  0.00           C
ATOM   3344  CB  HIS A 205      54.642  71.857 111.180  1.00  0.00           C
ATOM   3347  ND1 HIS A 205      56.123  70.827 112.910  1.00  0.00           N
ATOM   3348  CG  HIS A 205      54.902  71.396 112.580  1.00  0.00           C
ATOM   3349  CE1 HIS A 205      56.043  70.628 114.210  1.00  0.00           C
ATOM   3351  NE2 HIS A 205      54.882  71.077 114.730  1.00  0.00           N
ATOM   3353  CD2 HIS A 205      54.132  71.558 113.680  1.00  0.00           C
ATOM   3355  C   HIS A 205      54.702  69.488 110.390  1.00  0.00           C
ATOM   3356  O   HIS A 205      55.792  69.287 109.860  1.00  0.00           O
ATOM   3357  N   ASP A 206      54.073  68.557 111.140  1.00  0.00           N
ATOM   3359  CA  ASP A 206      54.512  67.216 111.370  1.00  0.00           C
ATOM   3361  CB  ASP A 206      54.162  66.757 112.830  1.00  0.00           C
ATOM   3364  CG  ASP A 206      53.922  67.878 113.840  1.00  0.00           C
ATOM   3365  OD1 ASP A 206      52.963  68.658 113.680  1.00  0.00           O
ATOM   3366  OD2 ASP A 206      54.663  67.878 114.860  1.00  0.00           O
ATOM   3367  C   ASP A 206      53.823  66.238 110.430  1.00  0.00           C
ATOM   3368  O   ASP A 206      54.052  65.036 110.520  1.00  0.00           O
ATOM   3369  N   THR A 207      52.912  66.698 109.540  1.00  0.00           N
ATOM   3371  CA  THR A 207      52.122  65.808 108.700  1.00  0.00           C
ATOM   3373  CB  THR A 207      50.762  66.348 108.210  1.00  0.00           C
ATOM   3375  OG1 THR A 207      49.933  66.738 109.300  1.00  0.00           O
ATOM   3377  CG2 THR A 207      49.992  65.257 107.440  1.00  0.00           C
ATOM   3381  C   THR A 207      52.923  65.526 107.460  1.00  0.00           C
ATOM   3382  O   THR A 207      53.203  66.438 106.690  1.00  0.00           O
ATOM   3383  N   THR A 208      53.312  64.257 107.240  1.00  0.00           N
ATOM   3385  CA  THR A 208      53.933  63.878 105.970  1.00  0.00           C
ATOM   3387  CB  THR A 208      54.523  62.467 105.940  1.00  0.00           C
ATOM   3389  OG1 THR A 208      55.573  62.338 106.870  1.00  0.00           O
ATOM   3391  CG2 THR A 208      55.132  62.138 104.570  1.00  0.00           C
ATOM   3395  C   THR A 208      52.963  63.997 104.820  1.00  0.00           C
ATOM   3396  O   THR A 208      51.902  63.368 104.790  1.00  0.00           O
ATOM   3397  N   VAL A 209      53.283  64.838 103.830  1.00  0.00           N
ATOM   3399  CA  VAL A 209      52.423  65.007 102.690  1.00  0.00           C
ATOM   3401  CB  VAL A 209      52.103  66.478 102.420  1.00  0.00           C
ATOM   3403  CG1 VAL A 209      51.043  66.558 101.300  1.00  0.00           C
ATOM   3407  CG2 VAL A 209      51.552  67.118 103.700  1.00  0.00           C
ATOM   3411  C   VAL A 209      53.033  64.338 101.480  1.00  0.00           C
ATOM   3412  O   VAL A 209      54.122  64.688 101.010  1.00  0.00           O
ATOM   3413  N   ILE A 210      52.322  63.356 100.900  1.00  0.00           N
ATOM   3415  CA  ILE A 210      52.702  62.738  99.650  1.00  0.00           C
ATOM   3417  CB  ILE A 210      52.503  61.228  99.630  1.00  0.00           C
ATOM   3419  CG2 ILE A 210      53.173  60.677  98.340  1.00  0.00           C
ATOM   3423  CG1 ILE A 210      53.022  60.527 100.910  1.00  0.00           C
ATOM   3426  CD  ILE A 210      54.512  60.657 101.170  1.00  0.00           C
ATOM   3430  C   ILE A 210      51.872  63.377  98.550  1.00  0.00           C
ATOM   3431  O   ILE A 210      50.643  63.356  98.580  1.00  0.00           O
ATOM   3432  N   LEU A 211      52.522  63.958  97.530  1.00  0.00           N
ATOM   3434  CA  LEU A 211      51.833  64.628  96.440  1.00  0.00           C
ATOM   3436  CB  LEU A 211      52.103  66.146  96.350  1.00  0.00           C
ATOM   3439  CG  LEU A 211      51.592  66.978  97.560  1.00  0.00           C
ATOM   3441  CD1 LEU A 211      52.103  68.417  97.480  1.00  0.00           C
ATOM   3445  CD2 LEU A 211      50.073  67.036  97.690  1.00  0.00           C
ATOM   3449  C   LEU A 211      52.142  63.938  95.140  1.00  0.00           C
ATOM   3450  O   LEU A 211      53.242  63.447  94.880  1.00  0.00           O
ATOM   3451  N   TYR A 212      51.132  63.827  94.280  1.00  0.00           N
ATOM   3453  CA  TYR A 212      51.323  63.277  92.960  1.00  0.00           C
ATOM   3455  CB  TYR A 212      51.033  61.748  92.910  1.00  0.00           C
ATOM   3458  CG  TYR A 212      49.572  61.386  92.960  1.00  0.00           C
ATOM   3459  CD1 TYR A 212      48.893  61.217  94.170  1.00  0.00           C
ATOM   3461  CE1 TYR A 212      47.522  60.896  94.180  1.00  0.00           C
ATOM   3463  CZ  TYR A 212      46.842  60.727  92.960  1.00  0.00           C
ATOM   3464  OH  TYR A 212      45.482  60.358  92.930  1.00  0.00           O
ATOM   3466  CD2 TYR A 212      48.873  61.217  91.750  1.00  0.00           C
ATOM   3468  CE2 TYR A 212      47.513  60.908  91.760  1.00  0.00           C
ATOM   3470  C   TYR A 212      50.402  64.066  92.050  1.00  0.00           C
ATOM   3471  O   TYR A 212      49.463  64.728  92.480  1.00  0.00           O
ATOM   3472  N   GLY A 213      50.692  64.018  90.740  1.00  0.00           N
ATOM   3474  CA  GLY A 213      49.832  64.646  89.750  1.00  0.00           C
ATOM   3477  C   GLY A 213      49.853  63.827  88.510  1.00  0.00           C
ATOM   3478  O   GLY A 213      50.652  62.908  88.370  1.00  0.00           O
ATOM   3479  N   ARG A 214      48.963  64.176  87.560  1.00  0.00           N
ATOM   3481  CA  ARG A 214      48.933  63.698  86.200  1.00  0.00           C
ATOM   3483  CB  ARG A 214      47.623  64.146  85.490  1.00  0.00           C
ATOM   3486  CG  ARG A 214      46.303  63.787  86.240  1.00  0.00           C
ATOM   3489  CD  ARG A 214      45.952  62.278  86.330  1.00  0.00           C
ATOM   3492  NE  ARG A 214      44.853  62.098  87.340  1.00  0.00           N
ATOM   3494  CZ  ARG A 214      44.122  61.007  87.520  1.00  0.00           C
ATOM   3495  NH1 ARG A 214      43.972  60.107  86.580  1.00  0.00           N
ATOM   3498  NH2 ARG A 214      43.462  60.848  88.650  1.00  0.00           N
ATOM   3501  C   ARG A 214      50.193  64.206  85.500  1.00  0.00           C
ATOM   3502  O   ARG A 214      50.872  63.498  84.760  1.00  0.00           O
ATOM   3503  N   ASP A 215      50.562  65.438  85.880  1.00  0.00           N
ATOM   3505  CA  ASP A 215      51.842  66.048  85.660  1.00  0.00           C
ATOM   3507  CB  ASP A 215      51.673  67.426  84.990  1.00  0.00           C
ATOM   3510  CG  ASP A 215      51.092  67.188  83.620  1.00  0.00           C
ATOM   3511  OD1 ASP A 215      51.612  66.286  82.930  1.00  0.00           O
ATOM   3512  OD2 ASP A 215      50.113  67.896  83.260  1.00  0.00           O
ATOM   3513  C   ASP A 215      52.513  66.257  87.000  1.00  0.00           C
ATOM   3514  O   ASP A 215      51.902  66.698  87.980  1.00  0.00           O
ATOM   3515  N   VAL A 216      53.803  65.917  87.090  1.00  0.00           N
ATOM   3517  CA  VAL A 216      54.552  65.938  88.330  1.00  0.00           C
ATOM   3519  CB  VAL A 216      55.792  65.048  88.200  1.00  0.00           C
ATOM   3521  CG1 VAL A 216      56.783  65.688  87.240  1.00  0.00           C
ATOM   3525  CG2 VAL A 216      56.482  64.786  89.550  1.00  0.00           C
ATOM   3529  C   VAL A 216      54.892  67.378  88.740  1.00  0.00           C
ATOM   3530  O   VAL A 216      54.992  67.676  89.930  1.00  0.00           O
ATOM   3531  N   TYR A 217      54.962  68.327  87.780  1.00  0.00           N
ATOM   3533  CA  TYR A 217      55.102  69.757  88.050  1.00  0.00           C
ATOM   3535  CB  TYR A 217      55.323  70.637  86.780  1.00  0.00           C
ATOM   3538  CG  TYR A 217      54.412  70.368  85.600  1.00  0.00           C
ATOM   3539  CD1 TYR A 217      53.062  70.758  85.580  1.00  0.00           C
ATOM   3541  CE1 TYR A 217      52.303  70.688  84.390  1.00  0.00           C
ATOM   3543  CZ  TYR A 217      52.893  70.188  83.220  1.00  0.00           C
ATOM   3544  OH  TYR A 217      52.212  70.077  82.000  1.00  0.00           O
ATOM   3546  CD2 TYR A 217      54.972  69.887  84.410  1.00  0.00           C
ATOM   3548  CE2 TYR A 217      54.213  69.768  83.250  1.00  0.00           C
ATOM   3550  C   TYR A 217      54.003  70.357  88.890  1.00  0.00           C
ATOM   3551  O   TYR A 217      54.242  71.198  89.760  1.00  0.00           O
ATOM   3552  N   ALA A 218      52.763  69.917  88.640  1.00  0.00           N
ATOM   3554  CA  ALA A 218      51.583  70.327  89.340  1.00  0.00           C
ATOM   3556  CB  ALA A 218      50.432  69.736  88.510  1.00  0.00           C
ATOM   3560  C   ALA A 218      51.612  69.887  90.810  1.00  0.00           C
ATOM   3561  O   ALA A 218      51.363  70.658  91.750  1.00  0.00           O
ATOM   3562  N   ALA A 219      52.033  68.628  91.060  1.00  0.00           N
ATOM   3564  CA  ALA A 219      52.373  68.158  92.390  1.00  0.00           C
ATOM   3566  CB  ALA A 219      52.713  66.667  92.310  1.00  0.00           C
ATOM   3570  C   ALA A 219      53.543  68.886  93.030  1.00  0.00           C
ATOM   3571  O   ALA A 219      53.483  69.308  94.180  1.00  0.00           O
ATOM   3572  N   ALA A 220      54.632  69.088  92.260  1.00  0.00           N
ATOM   3574  CA  ALA A 220      55.832  69.777  92.710  1.00  0.00           C
ATOM   3576  CB  ALA A 220      56.923  69.677  91.630  1.00  0.00           C
ATOM   3580  C   ALA A 220      55.583  71.216  93.110  1.00  0.00           C
ATOM   3581  O   ALA A 220      56.113  71.728  94.100  1.00  0.00           O
ATOM   3582  N   ARG A 221      54.733  71.948  92.360  1.00  0.00           N
ATOM   3584  CA  ARG A 221      54.342  73.308  92.670  1.00  0.00           C
ATOM   3586  CB  ARG A 221      53.512  73.926  91.520  1.00  0.00           C
ATOM   3589  CG  ARG A 221      53.092  75.396  91.730  1.00  0.00           C
ATOM   3592  CD  ARG A 221      54.252  76.408  91.680  1.00  0.00           C
ATOM   3595  NE  ARG A 221      53.632  77.738  91.910  1.00  0.00           N
ATOM   3597  CZ  ARG A 221      54.252  78.886  92.100  1.00  0.00           C
ATOM   3598  NH1 ARG A 221      55.533  79.098  92.130  1.00  0.00           N
ATOM   3601  NH2 ARG A 221      53.492  79.957  92.210  1.00  0.00           N
ATOM   3604  C   ARG A 221      53.623  73.448  93.990  1.00  0.00           C
ATOM   3605  O   ARG A 221      54.003  74.268  94.810  1.00  0.00           O
ATOM   3606  N   VAL A 222      52.613  72.588  94.280  1.00  0.00           N
ATOM   3608  CA  VAL A 222      51.992  72.527  95.590  1.00  0.00           C
ATOM   3610  CB  VAL A 222      50.822  71.548  95.610  1.00  0.00           C
ATOM   3612  CG1 VAL A 222      50.202  71.458  97.010  1.00  0.00           C
ATOM   3616  CG2 VAL A 222      49.742  71.997  94.610  1.00  0.00           C
ATOM   3620  C   VAL A 222      53.002  72.158  96.670  1.00  0.00           C
ATOM   3621  O   VAL A 222      53.092  72.798  97.720  1.00  0.00           O
ATOM   3622  N   ALA A 223      53.842  71.137  96.400  1.00  0.00           N
ATOM   3624  CA  ALA A 223      54.832  70.637  97.320  1.00  0.00           C
ATOM   3626  CB  ALA A 223      55.573  69.466  96.640  1.00  0.00           C
ATOM   3630  C   ALA A 223      55.843  71.676  97.770  1.00  0.00           C
ATOM   3631  O   ALA A 223      56.103  71.816  98.960  1.00  0.00           O
ATOM   3632  N   GLN A 224      56.412  72.488  96.860  1.00  0.00           N
ATOM   3634  CA  GLN A 224      57.392  73.466  97.300  1.00  0.00           C
ATOM   3636  CB  GLN A 224      58.372  73.856  96.160  1.00  0.00           C
ATOM   3639  CG  GLN A 224      57.882  74.827  95.080  1.00  0.00           C
ATOM   3642  CD  GLN A 224      57.833  76.257  95.600  1.00  0.00           C
ATOM   3643  OE1 GLN A 224      56.802  76.896  95.440  1.00  0.00           O
ATOM   3644  NE2 GLN A 224      58.933  76.776  96.190  1.00  0.00           N
ATOM   3647  C   GLN A 224      56.772  74.677  97.990  1.00  0.00           C
ATOM   3648  O   GLN A 224      57.402  75.257  98.880  1.00  0.00           O
ATOM   3649  N   ILE A 225      55.513  75.066  97.660  1.00  0.00           N
ATOM   3651  CA  ILE A 225      54.752  76.057  98.410  1.00  0.00           C
ATOM   3653  CB  ILE A 225      53.452  76.447  97.690  1.00  0.00           C
ATOM   3655  CG2 ILE A 225      52.623  77.426  98.550  1.00  0.00           C
ATOM   3659  CG1 ILE A 225      53.753  77.068  96.310  1.00  0.00           C
ATOM   3662  CD  ILE A 225      52.532  77.188  95.400  1.00  0.00           C
ATOM   3666  C   ILE A 225      54.472  75.596  99.840  1.00  0.00           C
ATOM   3667  O   ILE A 225      54.682  76.316 100.810  1.00  0.00           O
ATOM   3668  N   MET A 226      54.083  74.316  99.990  1.00  0.00           N
ATOM   3670  CA  MET A 226      53.982  73.676 101.280  1.00  0.00           C
ATOM   3672  CB  MET A 226      53.452  72.236 101.110  1.00  0.00           C
ATOM   3675  CG  MET A 226      51.972  72.106 100.750  1.00  0.00           C
ATOM   3678  SD  MET A 226      51.472  70.368 100.690  1.00  0.00           S
ATOM   3679  CE  MET A 226      49.723  70.786 100.580  1.00  0.00           C
ATOM   3683  C   MET A 226      55.272  73.667 102.100  1.00  0.00           C
ATOM   3684  O   MET A 226      55.292  74.058 103.260  1.00  0.00           O
ATOM   3685  N   LEU A 227      56.422  73.298 101.480  1.00  0.00           N
ATOM   3687  CA  LEU A 227      57.702  73.387 102.160  1.00  0.00           C
ATOM   3689  CB  LEU A 227      58.882  72.988 101.270  1.00  0.00           C
ATOM   3692  CG  LEU A 227      58.963  71.518 100.840  1.00  0.00           C
ATOM   3694  CD1 LEU A 227      60.113  71.447  99.850  1.00  0.00           C
ATOM   3698  CD2 LEU A 227      59.213  70.566 102.020  1.00  0.00           C
ATOM   3702  C   LEU A 227      58.033  74.798 102.610  1.00  0.00           C
ATOM   3703  O   LEU A 227      58.473  74.957 103.740  1.00  0.00           O
ATOM   3704  N   TYR A 228      57.792  75.818 101.750  1.00  0.00           N
ATOM   3706  CA  TYR A 228      57.963  77.228 102.080  1.00  0.00           C
ATOM   3708  CB  TYR A 228      57.623  78.088 100.820  1.00  0.00           C
ATOM   3711  CG  TYR A 228      57.342  79.548 101.110  1.00  0.00           C
ATOM   3712  CD1 TYR A 228      58.353  80.507 100.970  1.00  0.00           C
ATOM   3714  CE1 TYR A 228      58.092  81.856 101.290  1.00  0.00           C
ATOM   3716  CZ  TYR A 228      56.842  82.247 101.790  1.00  0.00           C
ATOM   3717  OH  TYR A 228      56.533  83.597 102.050  1.00  0.00           O
ATOM   3719  CD2 TYR A 228      56.062  79.957 101.530  1.00  0.00           C
ATOM   3721  CE2 TYR A 228      55.822  81.286 101.900  1.00  0.00           C
ATOM   3723  C   TYR A 228      57.163  77.628 103.310  1.00  0.00           C
ATOM   3724  O   TYR A 228      57.652  78.277 104.240  1.00  0.00           O
ATOM   3725  N   ALA A 229      55.913  77.188 103.360  1.00  0.00           N
ATOM   3727  CA  ALA A 229      55.042  77.368 104.490  1.00  0.00           C
ATOM   3729  CB  ALA A 229      53.632  76.948 104.050  1.00  0.00           C
ATOM   3733  C   ALA A 229      55.562  76.698 105.780  1.00  0.00           C
ATOM   3734  O   ALA A 229      55.463  77.286 106.860  1.00  0.00           O
ATOM   3735  N   GLY A 230      56.163  75.488 105.730  1.00  0.00           N
ATOM   3737  CA  GLY A 230      56.742  74.878 106.930  1.00  0.00           C
ATOM   3740  C   GLY A 230      56.402  73.448 107.210  1.00  0.00           C
ATOM   3741  O   GLY A 230      56.632  72.978 108.330  1.00  0.00           O
ATOM   3742  N   VAL A 231      55.832  72.688 106.260  1.00  0.00           N
ATOM   3744  CA  VAL A 231      55.773  71.238 106.420  1.00  0.00           C
ATOM   3746  CB  VAL A 231      54.733  70.537 105.560  1.00  0.00           C
ATOM   3748  CG1 VAL A 231      53.312  70.878 106.030  1.00  0.00           C
ATOM   3752  CG2 VAL A 231      54.832  71.007 104.120  1.00  0.00           C
ATOM   3756  C   VAL A 231      57.153  70.618 106.220  1.00  0.00           C
ATOM   3757  O   VAL A 231      57.792  70.768 105.180  1.00  0.00           O
ATOM   3758  N   LYS A 232      57.672  69.948 107.250  1.00  0.00           N
ATOM   3760  CA  LYS A 232      59.003  69.368 107.200  1.00  0.00           C
ATOM   3762  CB  LYS A 232      59.432  68.947 108.620  1.00  0.00           C
ATOM   3765  CG  LYS A 232      60.792  68.247 108.710  1.00  0.00           C
ATOM   3768  CD  LYS A 232      61.132  67.868 110.160  1.00  0.00           C
ATOM   3771  CE  LYS A 232      60.412  66.607 110.660  1.00  0.00           C
ATOM   3774  NZ  LYS A 232      61.002  65.386 110.060  1.00  0.00           N
ATOM   3778  C   LYS A 232      59.143  68.247 106.190  1.00  0.00           C
ATOM   3779  O   LYS A 232      60.183  68.096 105.540  1.00  0.00           O
ATOM   3780  N   ASP A 233      58.092  67.417 106.030  1.00  0.00           N
ATOM   3782  CA  ASP A 233      58.103  66.257 105.170  1.00  0.00           C
ATOM   3784  CB  ASP A 233      57.952  64.966 106.010  1.00  0.00           C
ATOM   3787  CG  ASP A 233      58.322  63.746 105.200  1.00  0.00           C
ATOM   3788  OD1 ASP A 233      59.073  63.897 104.200  1.00  0.00           O
ATOM   3789  OD2 ASP A 233      57.932  62.618 105.620  1.00  0.00           O
ATOM   3790  C   ASP A 233      57.072  66.356 104.050  1.00  0.00           C
ATOM   3791  O   ASP A 233      55.853  66.268 104.220  1.00  0.00           O
ATOM   3792  N   VAL A 234      57.613  66.518 102.830  1.00  0.00           N
ATOM   3794  CA  VAL A 234      56.882  66.618 101.590  1.00  0.00           C
ATOM   3796  CB  VAL A 234      56.783  68.058 101.100  1.00  0.00           C
ATOM   3798  CG1 VAL A 234      55.932  68.168  99.850  1.00  0.00           C
ATOM   3802  CG2 VAL A 234      56.082  68.896 102.170  1.00  0.00           C
ATOM   3806  C   VAL A 234      57.652  65.786 100.600  1.00  0.00           C
ATOM   3807  O   VAL A 234      58.873  65.948 100.450  1.00  0.00           O
ATOM   3808  N   ARG A 235      56.953  64.838  99.950  1.00  0.00           N
ATOM   3810  CA  ARG A 235      57.513  63.728  99.200  1.00  0.00           C
ATOM   3812  CB  ARG A 235      57.553  62.417 100.010  1.00  0.00           C
ATOM   3815  CG  ARG A 235      58.203  62.598 101.400  1.00  0.00           C
ATOM   3818  CD  ARG A 235      57.982  61.458 102.390  1.00  0.00           C
ATOM   3821  NE  ARG A 235      58.992  60.368 102.200  1.00  0.00           N
ATOM   3823  CZ  ARG A 235      59.173  59.477 103.160  1.00  0.00           C
ATOM   3824  NH1 ARG A 235      58.603  59.568 104.340  1.00  0.00           N
ATOM   3827  NH2 ARG A 235      59.952  58.447 102.940  1.00  0.00           N
ATOM   3830  C   ARG A 235      56.662  63.527  97.950  1.00  0.00           C
ATOM   3831  O   ARG A 235      55.432  63.556  98.000  1.00  0.00           O
ATOM   3832  N   LEU A 236      57.283  63.338  96.780  1.00  0.00           N
ATOM   3834  CA  LEU A 236      56.552  63.286  95.540  1.00  0.00           C
ATOM   3836  CB  LEU A 236      57.173  64.128  94.380  1.00  0.00           C
ATOM   3839  CG  LEU A 236      57.093  65.668  94.500  1.00  0.00           C
ATOM   3841  CD1 LEU A 236      55.652  66.188  94.430  1.00  0.00           C
ATOM   3845  CD2 LEU A 236      57.763  66.246  95.750  1.00  0.00           C
ATOM   3849  C   LEU A 236      56.492  61.837  95.140  1.00  0.00           C
ATOM   3850  O   LEU A 236      57.452  61.088  95.340  1.00  0.00           O
ATOM   3851  N   LEU A 237      55.362  61.397  94.570  1.00  0.00           N
ATOM   3853  CA  LEU A 237      55.333  60.177  93.780  1.00  0.00           C
ATOM   3855  CB  LEU A 237      53.893  59.728  93.450  1.00  0.00           C
ATOM   3858  CG  LEU A 237      53.782  58.368  92.740  1.00  0.00           C
ATOM   3860  CD1 LEU A 237      54.362  57.248  93.600  1.00  0.00           C
ATOM   3864  CD2 LEU A 237      52.322  58.037  92.370  1.00  0.00           C
ATOM   3868  C   LEU A 237      56.113  60.358  92.490  1.00  0.00           C
ATOM   3869  O   LEU A 237      55.713  61.118  91.610  1.00  0.00           O
ATOM   3870  N   ASP A 238      57.262  59.668  92.370  1.00  0.00           N
ATOM   3872  CA  ASP A 238      58.152  59.728  91.240  1.00  0.00           C
ATOM   3874  CB  ASP A 238      59.432  58.946  91.610  1.00  0.00           C
ATOM   3877  CG  ASP A 238      60.643  59.357  90.810  1.00  0.00           C
ATOM   3878  OD1 ASP A 238      60.533  60.158  89.830  1.00  0.00           O
ATOM   3879  OD2 ASP A 238      61.722  58.827  91.170  1.00  0.00           O
ATOM   3880  C   ASP A 238      57.503  59.217  89.960  1.00  0.00           C
ATOM   3881  O   ASP A 238      56.812  58.198  89.940  1.00  0.00           O
ATOM   3882  N   GLY A 239      57.613  59.996  88.870  1.00  0.00           N
ATOM   3884  CA  GLY A 239      56.882  59.768  87.630  1.00  0.00           C
ATOM   3887  C   GLY A 239      55.472  60.327  87.640  1.00  0.00           C
ATOM   3888  O   GLY A 239      54.902  60.638  86.600  1.00  0.00           O
ATOM   3889  N   GLY A 240      54.873  60.487  88.830  1.00  0.00           N
ATOM   3891  CA  GLY A 240      53.522  60.966  89.010  1.00  0.00           C
ATOM   3894  C   GLY A 240      52.513  59.856  88.950  1.00  0.00           C
ATOM   3895  O   GLY A 240      52.792  58.698  89.230  1.00  0.00           O
ATOM   3896  N   TRP A 241      51.272  60.177  88.590  1.00  0.00           N
ATOM   3898  CA  TRP A 241      50.183  59.237  88.520  1.00  0.00           C
ATOM   3900  CB  TRP A 241      48.943  60.048  88.080  1.00  0.00           C
ATOM   3903  CG  TRP A 241      47.772  59.248  87.640  1.00  0.00           C
ATOM   3904  CD1 TRP A 241      47.392  58.938  86.360  1.00  0.00           C
ATOM   3906  NE1 TRP A 241      46.382  58.027  86.410  1.00  0.00           N
ATOM   3908  CE2 TRP A 241      46.103  57.728  87.720  1.00  0.00           C
ATOM   3909  CD2 TRP A 241      46.992  58.438  88.530  1.00  0.00           C
ATOM   3910  CE3 TRP A 241      47.002  58.227  89.900  1.00  0.00           C
ATOM   3912  CZ3 TRP A 241      46.033  57.397  90.450  1.00  0.00           C
ATOM   3914  CZ2 TRP A 241      45.143  56.896  88.270  1.00  0.00           C
ATOM   3916  CH2 TRP A 241      45.123  56.737  89.650  1.00  0.00           C
ATOM   3918  C   TRP A 241      50.372  58.008  87.630  1.00  0.00           C
ATOM   3919  O   TRP A 241      49.952  56.907  87.980  1.00  0.00           O
ATOM   3920  N   GLN A 242      50.992  58.188  86.450  1.00  0.00           N
ATOM   3922  CA  GLN A 242      51.132  57.188  85.410  1.00  0.00           C
ATOM   3924  CB  GLN A 242      51.923  57.787  84.230  1.00  0.00           C
ATOM   3927  CG  GLN A 242      52.153  56.828  83.040  1.00  0.00           C
ATOM   3930  CD  GLN A 242      50.812  56.516  82.390  1.00  0.00           C
ATOM   3931  OE1 GLN A 242      50.073  57.458  82.050  1.00  0.00           O
ATOM   3932  NE2 GLN A 242      50.492  55.217  82.190  1.00  0.00           N
ATOM   3935  C   GLN A 242      51.792  55.918  85.910  1.00  0.00           C
ATOM   3936  O   GLN A 242      51.342  54.818  85.610  1.00  0.00           O
ATOM   3937  N   THR A 243      52.812  56.036  86.780  1.00  0.00           N
ATOM   3939  CA  THR A 243      53.473  54.918  87.450  1.00  0.00           C
ATOM   3941  CB  THR A 243      54.612  55.368  88.350  1.00  0.00           C
ATOM   3943  OG1 THR A 243      54.182  56.198  89.420  1.00  0.00           O
ATOM   3945  CG2 THR A 243      55.612  56.208  87.560  1.00  0.00           C
ATOM   3949  C   THR A 243      52.553  54.037  88.280  1.00  0.00           C
ATOM   3950  O   THR A 243      52.643  52.807  88.230  1.00  0.00           O
ATOM   3951  N   TRP A 244      51.632  54.638  89.060  1.00  0.00           N
ATOM   3953  CA  TRP A 244      50.573  53.927  89.770  1.00  0.00           C
ATOM   3955  CB  TRP A 244      49.742  54.897  90.640  1.00  0.00           C
ATOM   3958  CG  TRP A 244      48.742  54.207  91.520  1.00  0.00           C
ATOM   3959  CD1 TRP A 244      47.423  53.918  91.250  1.00  0.00           C
ATOM   3961  NE1 TRP A 244      46.862  53.298  92.340  1.00  0.00           N
ATOM   3963  CE2 TRP A 244      47.792  53.208  93.340  1.00  0.00           C
ATOM   3964  CD2 TRP A 244      48.992  53.768  92.860  1.00  0.00           C
ATOM   3965  CE3 TRP A 244      50.092  53.876  93.720  1.00  0.00           C
ATOM   3967  CZ3 TRP A 244      49.983  53.388  95.010  1.00  0.00           C
ATOM   3969  CZ2 TRP A 244      47.683  52.708  94.620  1.00  0.00           C
ATOM   3971  CH2 TRP A 244      48.803  52.798  95.450  1.00  0.00           C
ATOM   3973  C   TRP A 244      49.632  53.198  88.820  1.00  0.00           C
ATOM   3974  O   TRP A 244      49.263  52.048  89.020  1.00  0.00           O
ATOM   3975  N   SER A 245      49.242  53.908  87.740  1.00  0.00           N
ATOM   3977  CA  SER A 245      48.343  53.438  86.700  1.00  0.00           C
ATOM   3979  CB  SER A 245      48.013  54.568  85.680  1.00  0.00           C
ATOM   3982  OG  SER A 245      46.882  54.287  84.860  1.00  0.00           O
ATOM   3984  C   SER A 245      48.882  52.197  86.000  1.00  0.00           C
ATOM   3985  O   SER A 245      48.152  51.217  85.820  1.00  0.00           O
ATOM   3986  N   ASP A 246      50.213  52.216  85.690  1.00  0.00           N
ATOM   3988  CA  ASP A 246      51.053  51.158  85.140  1.00  0.00           C
ATOM   3990  CB  ASP A 246      52.433  51.728  84.720  1.00  0.00           C
ATOM   3993  CG  ASP A 246      52.353  52.728  83.590  1.00  0.00           C
ATOM   3994  OD1 ASP A 246      51.352  52.696  82.830  1.00  0.00           O
ATOM   3995  OD2 ASP A 246      53.332  53.478  83.380  1.00  0.00           O
ATOM   3996  C   ASP A 246      51.333  50.007  86.120  1.00  0.00           C
ATOM   3997  O   ASP A 246      51.533  48.857  85.740  1.00  0.00           O
ATOM   3998  N   ALA A 247      51.323  50.278  87.440  1.00  0.00           N
ATOM   4000  CA  ALA A 247      51.583  49.258  88.430  1.00  0.00           C
ATOM   4002  CB  ALA A 247      52.153  49.948  89.690  1.00  0.00           C
ATOM   4006  C   ALA A 247      50.302  48.507  88.770  1.00  0.00           C
ATOM   4007  O   ALA A 247      50.263  47.618  89.620  1.00  0.00           O
ATOM   4008  N   GLY A 248      49.193  48.857  88.080  1.00  0.00           N
ATOM   4010  CA  GLY A 248      47.902  48.177  88.110  1.00  0.00           C
ATOM   4013  C   GLY A 248      47.212  48.227  89.440  1.00  0.00           C
ATOM   4014  O   GLY A 248      46.202  47.556  89.660  1.00  0.00           O
ATOM   4015  N   LEU A 249      47.763  49.016  90.370  1.00  0.00           N
ATOM   4017  CA  LEU A 249      47.413  49.088  91.760  1.00  0.00           C
ATOM   4019  CB  LEU A 249      48.432  49.967  92.540  1.00  0.00           C
ATOM   4022  CG  LEU A 249      49.902  49.487  92.510  1.00  0.00           C
ATOM   4024  CD1 LEU A 249      50.802  50.558  93.120  1.00  0.00           C
ATOM   4028  CD2 LEU A 249      50.183  48.167  93.250  1.00  0.00           C
ATOM   4032  C   LEU A 249      45.992  49.588  91.970  1.00  0.00           C
ATOM   4033  O   LEU A 249      45.533  50.408  91.170  1.00  0.00           O
ATOM   4034  N   PRO A 250      45.253  49.127  92.990  1.00  0.00           N
ATOM   4035  CD  PRO A 250      45.792  48.258  94.020  1.00  0.00           C
ATOM   4038  CA  PRO A 250      43.933  49.578  93.400  1.00  0.00           C
ATOM   4040  CB  PRO A 250      43.742  49.057  94.820  1.00  0.00           C
ATOM   4043  CG  PRO A 250      44.612  47.817  94.870  1.00  0.00           C
ATOM   4046  C   PRO A 250      43.702  51.056  93.300  1.00  0.00           C
ATOM   4047  O   PRO A 250      44.593  51.868  93.570  1.00  0.00           O
ATOM   4048  N   VAL A 251      42.492  51.427  92.870  1.00  0.00           N
ATOM   4050  CA  VAL A 251      42.122  52.807  92.680  1.00  0.00           C
ATOM   4052  CB  VAL A 251      42.033  53.216  91.220  1.00  0.00           C
ATOM   4054  CG1 VAL A 251      43.403  52.998  90.560  1.00  0.00           C
ATOM   4058  CG2 VAL A 251      40.923  52.448  90.470  1.00  0.00           C
ATOM   4062  C   VAL A 251      40.822  52.967  93.390  1.00  0.00           C
ATOM   4063  O   VAL A 251      39.983  52.068  93.420  1.00  0.00           O
ATOM   4064  N   GLU A 252      40.662  54.158  93.990  1.00  0.00           N
ATOM   4066  CA  GLU A 252      39.393  54.678  94.420  1.00  0.00           C
ATOM   4068  CB  GLU A 252      39.482  55.457  95.740  1.00  0.00           C
ATOM   4071  CG  GLU A 252      39.622  54.497  96.950  1.00  0.00           C
ATOM   4074  CD  GLU A 252      39.593  55.217  98.290  1.00  0.00           C
ATOM   4075  OE1 GLU A 252      38.893  56.257  98.380  1.00  0.00           O
ATOM   4076  OE2 GLU A 252      40.253  54.757  99.270  1.00  0.00           O
ATOM   4077  C   GLU A 252      38.753  55.447  93.280  1.00  0.00           C
ATOM   4078  O   GLU A 252      39.242  55.447  92.150  1.00  0.00           O
ATOM   4079  N   ARG A 253      37.592  56.056  93.530  1.00  0.00           N
ATOM   4081  CA  ARG A 253      36.892  56.798  92.510  1.00  0.00           C
ATOM   4083  CB  ARG A 253      35.952  55.856  91.680  1.00  0.00           C
ATOM   4086  CG  ARG A 253      35.353  56.516  90.420  1.00  0.00           C
ATOM   4089  CD  ARG A 253      34.472  55.607  89.560  1.00  0.00           C
ATOM   4092  NE  ARG A 253      34.213  56.316  88.260  1.00  0.00           N
ATOM   4094  CZ  ARG A 253      34.682  55.958  87.070  1.00  0.00           C
ATOM   4095  NH1 ARG A 253      35.542  54.986  86.920  1.00  0.00           N
ATOM   4098  NH2 ARG A 253      34.182  56.507  85.980  1.00  0.00           N
ATOM   4101  C   ARG A 253      36.083  57.827  93.240  1.00  0.00           C
ATOM   4102  O   ARG A 253      35.782  57.677  94.410  1.00  0.00           O
ATOM   4103  N   GLY A 254      35.693  58.927  92.560  1.00  0.00           N
ATOM   4105  CA  GLY A 254      34.643  59.806  93.070  1.00  0.00           C
ATOM   4108  C   GLY A 254      35.112  61.128  93.580  1.00  0.00           C
ATOM   4109  O   GLY A 254      36.253  61.537  93.400  1.00  0.00           O
ATOM   4110  N   THR A 255      34.182  61.878  94.180  1.00  0.00           N
ATOM   4112  CA  THR A 255      34.412  63.177  94.810  1.00  0.00           C
ATOM   4114  CB  THR A 255      33.132  63.717  95.430  1.00  0.00           C
ATOM   4116  OG1 THR A 255      32.103  63.717  94.470  1.00  0.00           O
ATOM   4118  CG2 THR A 255      33.272  65.146  95.940  1.00  0.00           C
ATOM   4122  C   THR A 255      35.382  63.048  95.960  1.00  0.00           C
ATOM   4123  O   THR A 255      35.242  62.048  96.660  1.00  0.00           O
ATOM   4124  N   PRO A 256      36.323  63.927  96.260  1.00  0.00           N
ATOM   4125  CD  PRO A 256      36.713  65.007  95.370  1.00  0.00           C
ATOM   4128  CA  PRO A 256      37.202  63.798  97.420  1.00  0.00           C
ATOM   4130  CB  PRO A 256      38.042  65.088  97.430  1.00  0.00           C
ATOM   4133  CG  PRO A 256      37.713  65.868  96.140  1.00  0.00           C
ATOM   4136  C   PRO A 256      36.423  63.548  98.720  1.00  0.00           C
ATOM   4137  O   PRO A 256      35.492  64.338  98.920  1.00  0.00           O
ATOM   4138  N   PRO A 257      36.632  62.556  99.570  1.00  0.00           N
ATOM   4139  CD  PRO A 257      37.732  61.597  99.470  1.00  0.00           C
ATOM   4142  CA  PRO A 257      35.902  62.438 100.840  1.00  0.00           C
ATOM   4144  CB  PRO A 257      36.372  61.106 101.430  1.00  0.00           C
ATOM   4147  CG  PRO A 257      37.763  60.877 100.820  1.00  0.00           C
ATOM   4150  C   PRO A 257      36.193  63.588 101.770  1.00  0.00           C
ATOM   4151  O   PRO A 257      37.322  64.077 101.750  1.00  0.00           O
ATOM   4152  N   LYS A 258      35.222  64.058 102.580  1.00  0.00           N
ATOM   4154  CA  LYS A 258      35.432  65.228 103.420  1.00  0.00           C
ATOM   4156  CB  LYS A 258      34.143  65.747 104.090  1.00  0.00           C
ATOM   4159  CG  LYS A 258      34.402  66.966 104.980  1.00  0.00           C
ATOM   4162  CD  LYS A 258      33.142  67.646 105.530  1.00  0.00           C
ATOM   4165  CE  LYS A 258      33.452  68.988 106.200  1.00  0.00           C
ATOM   4168  NZ  LYS A 258      34.503  68.798 107.210  1.00  0.00           N
ATOM   4172  C   LYS A 258      36.483  65.077 104.520  1.00  0.00           C
ATOM   4173  O   LYS A 258      36.292  64.327 105.480  1.00  0.00           O
ATOM   4174  N   VAL A 259      37.583  65.846 104.450  1.00  0.00           N
ATOM   4176  CA  VAL A 259      38.632  65.747 105.430  1.00  0.00           C
ATOM   4178  CB  VAL A 259      39.972  66.158 104.820  1.00  0.00           C
ATOM   4180  CG1 VAL A 259      40.113  67.676 104.690  1.00  0.00           C
ATOM   4184  CG2 VAL A 259      41.152  65.548 105.590  1.00  0.00           C
ATOM   4188  C   VAL A 259      38.292  66.507 106.720  1.00  0.00           C
ATOM   4189  O   VAL A 259      37.583  67.518 106.750  1.00  0.00           O
ATOM   4190  N   LYS A 260      38.812  66.007 107.850  1.00  0.00           N
ATOM   4192  CA  LYS A 260      39.092  66.757 109.040  1.00  0.00           C
ATOM   4194  CB  LYS A 260      39.603  65.878 110.200  1.00  0.00           C
ATOM   4197  CG  LYS A 260      38.512  65.106 110.960  1.00  0.00           C
ATOM   4200  CD  LYS A 260      39.042  64.488 112.270  1.00  0.00           C
ATOM   4203  CE  LYS A 260      39.463  65.507 113.350  1.00  0.00           C
ATOM   4206  NZ  LYS A 260      40.882  65.917 113.280  1.00  0.00           N
ATOM   4210  C   LYS A 260      40.102  67.868 108.850  1.00  0.00           C
ATOM   4211  O   LYS A 260      41.242  67.646 108.480  1.00  0.00           O
ATOM   4212  N   ALA A 261      39.702  69.098 109.200  1.00  0.00           N
ATOM   4214  CA  ALA A 261      40.603  70.197 109.330  1.00  0.00           C
ATOM   4216  CB  ALA A 261      39.793  71.507 109.330  1.00  0.00           C
ATOM   4220  C   ALA A 261      41.503  70.066 110.560  1.00  0.00           C
ATOM   4221  O   ALA A 261      41.183  69.338 111.500  1.00  0.00           O
ATOM   4222  N   GLU A 262      42.652  70.758 110.540  1.00  0.00           N
ATOM   4224  CA  GLU A 262      43.543  70.856 111.670  1.00  0.00           C
ATOM   4226  CB  GLU A 262      44.803  70.007 111.440  1.00  0.00           C
ATOM   4229  CG  GLU A 262      44.512  68.478 111.400  1.00  0.00           C
ATOM   4232  CD  GLU A 262      44.033  67.886 112.730  1.00  0.00           C
ATOM   4233  OE1 GLU A 262      44.572  68.318 113.790  1.00  0.00           O
ATOM   4234  OE2 GLU A 262      43.252  66.896 112.700  1.00  0.00           O
ATOM   4235  C   GLU A 262      43.893  72.338 111.930  1.00  0.00           C
ATOM   4236  O   GLU A 262      44.712  72.917 111.200  1.00  0.00           O
ATOM   4237  N   PRO A 263      43.312  73.007 112.940  1.00  0.00           N
ATOM   4238  CD  PRO A 263      42.042  72.496 113.500  1.00  0.00           C
ATOM   4241  CA  PRO A 263      43.312  74.466 113.010  1.00  0.00           C
ATOM   4243  CB  PRO A 263      42.373  74.757 114.190  1.00  0.00           C
ATOM   4246  CG  PRO A 263      41.282  73.716 114.010  1.00  0.00           C
ATOM   4249  C   PRO A 263      44.642  75.146 113.280  1.00  0.00           C
ATOM   4250  O   PRO A 263      44.873  76.246 112.800  1.00  0.00           O
ATOM   4251  N   ASP A 264      45.513  74.536 114.100  1.00  0.00           N
ATOM   4253  CA  ASP A 264      46.772  75.106 114.490  1.00  0.00           C
ATOM   4255  CB  ASP A 264      46.882  75.088 116.051  1.00  0.00           C
ATOM   4258  CG  ASP A 264      48.182  75.596 116.641  1.00  0.00           C
ATOM   4259  OD1 ASP A 264      49.252  74.988 116.391  1.00  0.00           O
ATOM   4260  OD2 ASP A 264      48.132  76.628 117.381  1.00  0.00           O
ATOM   4261  C   ASP A 264      47.833  74.368 113.680  1.00  0.00           C
ATOM   4262  O   ASP A 264      47.753  73.158 113.490  1.00  0.00           O
ATOM   4263  N   PHE A 265      48.812  75.088 113.080  1.00  0.00           N
ATOM   4265  CA  PHE A 265      49.793  74.466 112.210  1.00  0.00           C
ATOM   4267  CB  PHE A 265      50.143  75.408 111.000  1.00  0.00           C
ATOM   4270  CG  PHE A 265      51.142  74.798 110.060  1.00  0.00           C
ATOM   4271  CD1 PHE A 265      50.752  73.798 109.160  1.00  0.00           C
ATOM   4273  CE1 PHE A 265      51.713  73.128 108.390  1.00  0.00           C
ATOM   4275  CZ  PHE A 265      53.052  73.466 108.510  1.00  0.00           C
ATOM   4277  CD2 PHE A 265      52.492  75.197 110.110  1.00  0.00           C
ATOM   4279  CE2 PHE A 265      53.452  74.527 109.330  1.00  0.00           C
ATOM   4281  C   PHE A 265      51.043  74.158 113.020  1.00  0.00           C
ATOM   4282  O   PHE A 265      51.992  73.527 112.560  1.00  0.00           O
ATOM   4283  N   GLY A 266      51.072  74.558 114.300  1.00  0.00           N
ATOM   4285  CA  GLY A 266      52.153  74.338 115.260  1.00  0.00           C
ATOM   4288  C   GLY A 266      53.362  75.197 115.080  1.00  0.00           C
ATOM   4289  O   GLY A 266      54.182  75.357 115.981  1.00  0.00           O
ATOM   4290  N   VAL A 267      53.522  75.786 113.890  1.00  0.00           N
ATOM   4292  CA  VAL A 267      54.682  76.548 113.540  1.00  0.00           C
ATOM   4294  CB  VAL A 267      55.542  75.846 112.490  1.00  0.00           C
ATOM   4296  CG1 VAL A 267      56.872  76.558 112.210  1.00  0.00           C
ATOM   4300  CG2 VAL A 267      55.882  74.438 112.990  1.00  0.00           C
ATOM   4304  C   VAL A 267      54.173  77.868 113.050  1.00  0.00           C
ATOM   4305  O   VAL A 267      53.033  77.988 112.570  1.00  0.00           O
ATOM   4306  N   LYS A 268      54.992  78.917 113.150  1.00  0.00           N
ATOM   4308  CA  LYS A 268      54.762  80.148 112.410  1.00  0.00           C
ATOM   4310  CB  LYS A 268      55.892  81.176 112.690  1.00  0.00           C
ATOM   4313  CG  LYS A 268      56.242  81.417 114.170  1.00  0.00           C
ATOM   4316  CD  LYS A 268      57.532  82.257 114.250  1.00  0.00           C
ATOM   4319  CE  LYS A 268      57.992  82.658 115.660  1.00  0.00           C
ATOM   4322  NZ  LYS A 268      57.153  83.728 116.201  1.00  0.00           N
ATOM   4326  C   LYS A 268      54.723  79.878 110.900  1.00  0.00           C
ATOM   4327  O   LYS A 268      55.552  79.158 110.360  1.00  0.00           O
ATOM   4328  N   ILE A 269      53.753  80.438 110.170  1.00  0.00           N
ATOM   4330  CA  ILE A 269      53.733  80.298 108.730  1.00  0.00           C
ATOM   4332  CB  ILE A 269      52.312  80.088 108.200  1.00  0.00           C
ATOM   4334  CG2 ILE A 269      52.202  80.327 106.680  1.00  0.00           C
ATOM   4338  CG1 ILE A 269      51.783  78.676 108.590  1.00  0.00           C
ATOM   4341  CD  ILE A 269      52.122  77.566 107.580  1.00  0.00           C
ATOM   4345  C   ILE A 269      54.312  81.587 108.190  1.00  0.00           C
ATOM   4346  O   ILE A 269      53.823  82.636 108.620  1.00  0.00           O
ATOM   4347  N   PRO A 270      55.272  81.678 107.300  1.00  0.00           N
ATOM   4348  CD  PRO A 270      55.463  82.938 106.580  1.00  0.00           C
ATOM   4351  CA  PRO A 270      56.053  80.597 106.730  1.00  0.00           C
ATOM   4353  CB  PRO A 270      56.402  81.118 105.340  1.00  0.00           C
ATOM   4356  CG  PRO A 270      56.513  82.636 105.510  1.00  0.00           C
ATOM   4359  C   PRO A 270      57.283  80.317 107.570  1.00  0.00           C
ATOM   4360  O   PRO A 270      58.042  81.216 107.930  1.00  0.00           O
ATOM   4361  N   ALA A 271      57.553  79.038 107.870  1.00  0.00           N
ATOM   4363  CA  ALA A 271      58.742  78.628 108.570  1.00  0.00           C
ATOM   4365  CB  ALA A 271      58.522  77.228 109.170  1.00  0.00           C
ATOM   4369  C   ALA A 271      59.962  78.558 107.670  1.00  0.00           C
ATOM   4370  O   ALA A 271      61.092  78.637 108.150  1.00  0.00           O
ATOM   4371  N   GLN A 272      59.752  78.466 106.350  1.00  0.00           N
ATOM   4373  CA  GLN A 272      60.812  78.286 105.370  1.00  0.00           C
ATOM   4375  CB  GLN A 272      60.612  76.887 104.740  1.00  0.00           C
ATOM   4378  CG  GLN A 272      60.843  75.706 105.700  1.00  0.00           C
ATOM   4381  CD  GLN A 272      62.293  75.688 106.140  1.00  0.00           C
ATOM   4382  OE1 GLN A 272      62.652  76.228 107.190  1.00  0.00           O
ATOM   4383  NE2 GLN A 272      63.173  75.066 105.330  1.00  0.00           N
ATOM   4386  C   GLN A 272      60.802  79.356 104.270  1.00  0.00           C
ATOM   4387  O   GLN A 272      60.732  79.007 103.080  1.00  0.00           O
ATOM   4388  N   PRO A 273      60.913  80.668 104.570  1.00  0.00           N
ATOM   4389  CD  PRO A 273      61.012  81.198 105.930  1.00  0.00           C
ATOM   4392  CA  PRO A 273      60.742  81.727 103.600  1.00  0.00           C
ATOM   4394  CB  PRO A 273      60.612  83.007 104.430  1.00  0.00           C
ATOM   4397  CG  PRO A 273      61.263  82.688 105.770  1.00  0.00           C
ATOM   4400  C   PRO A 273      61.872  81.767 102.600  1.00  0.00           C
ATOM   4401  O   PRO A 273      61.682  82.257 101.500  1.00  0.00           O
ATOM   4402  N   GLN A 274      63.062  81.216 102.920  1.00  0.00           N
ATOM   4404  CA  GLN A 274      64.202  81.167 102.030  1.00  0.00           C
ATOM   4406  CB  GLN A 274      65.502  80.827 102.820  1.00  0.00           C
ATOM   4409  CG  GLN A 274      65.612  79.388 103.410  1.00  0.00           C
ATOM   4412  CD  GLN A 274      64.723  79.118 104.630  1.00  0.00           C
ATOM   4413  OE1 GLN A 274      64.073  79.996 105.190  1.00  0.00           O
ATOM   4414  NE2 GLN A 274      64.683  77.838 105.060  1.00  0.00           N
ATOM   4417  C   GLN A 274      64.033  80.197 100.870  1.00  0.00           C
ATOM   4418  O   GLN A 274      64.912  80.066 100.020  1.00  0.00           O
ATOM   4419  N   LEU A 275      62.903  79.488 100.790  1.00  0.00           N
ATOM   4421  CA  LEU A 275      62.623  78.606  99.670  1.00  0.00           C
ATOM   4423  CB  LEU A 275      61.662  77.478 100.070  1.00  0.00           C
ATOM   4426  CG  LEU A 275      62.382  76.286 100.730  1.00  0.00           C
ATOM   4428  CD1 LEU A 275      63.213  76.676 101.960  1.00  0.00           C
ATOM   4432  CD2 LEU A 275      61.352  75.217 101.070  1.00  0.00           C
ATOM   4436  C   LEU A 275      62.023  79.356  98.510  1.00  0.00           C
ATOM   4437  O   LEU A 275      61.932  78.798  97.410  1.00  0.00           O
ATOM   4438  N   MET A 276      61.632  80.628  98.680  1.00  0.00           N
ATOM   4440  CA  MET A 276      61.132  81.408  97.580  1.00  0.00           C
ATOM   4442  CB  MET A 276      59.593  81.487  97.610  1.00  0.00           C
ATOM   4445  CG  MET A 276      59.022  81.777  96.220  1.00  0.00           C
ATOM   4448  SD  MET A 276      57.242  81.497  96.100  1.00  0.00           S
ATOM   4449  CE  MET A 276      57.242  79.707  96.110  1.00  0.00           C
ATOM   4453  C   MET A 276      61.772  82.768  97.620  1.00  0.00           C
ATOM   4454  O   MET A 276      62.132  83.297  98.670  1.00  0.00           O
ATOM   4455  N   LEU A 277      62.033  83.327  96.440  1.00  0.00           N
ATOM   4457  CA  LEU A 277      62.702  84.587  96.250  1.00  0.00           C
ATOM   4459  CB  LEU A 277      64.033  84.397  95.480  1.00  0.00           C
ATOM   4462  CG  LEU A 277      65.103  83.558  96.210  1.00  0.00           C
ATOM   4464  CD1 LEU A 277      66.393  83.536  95.380  1.00  0.00           C
ATOM   4468  CD2 LEU A 277      65.412  84.057  97.630  1.00  0.00           C
ATOM   4472  C   LEU A 277      61.823  85.528  95.460  1.00  0.00           C
ATOM   4473  O   LEU A 277      61.173  85.128  94.490  1.00  0.00           O
ATOM   4474  N   ASP A 278      61.833  86.818  95.840  1.00  0.00           N
ATOM   4476  CA  ASP A 278      61.342  87.908  95.050  1.00  0.00           C
ATOM   4478  CB  ASP A 278      61.163  89.208  95.900  1.00  0.00           C
ATOM   4481  CG  ASP A 278      60.612  89.026  97.310  1.00  0.00           C
ATOM   4482  OD1 ASP A 278      59.793  88.098  97.530  1.00  0.00           O
ATOM   4483  OD2 ASP A 278      60.903  89.938  98.140  1.00  0.00           O
ATOM   4484  C   ASP A 278      62.293  88.208  93.880  1.00  0.00           C
ATOM   4485  O   ASP A 278      63.403  87.677  93.770  1.00  0.00           O
ATOM   4486  N   MET A 279      61.862  89.087  92.970  1.00  0.00           N
ATOM   4488  CA  MET A 279      62.603  89.577  91.830  1.00  0.00           C
ATOM   4490  CB  MET A 279      61.702  90.568  91.050  1.00  0.00           C
ATOM   4493  CG  MET A 279      62.253  90.997  89.690  1.00  0.00           C
ATOM   4496  SD  MET A 279      61.472  92.527  89.120  1.00  0.00           S
ATOM   4497  CE  MET A 279      61.163  91.848  87.490  1.00  0.00           C
ATOM   4501  C   MET A 279      63.882  90.307  92.200  1.00  0.00           C
ATOM   4502  O   MET A 279      64.923  90.118  91.570  1.00  0.00           O
ATOM   4503  N   GLU A 280      63.873  91.146  93.260  1.00  0.00           N
ATOM   4505  CA  GLU A 280      65.082  91.736  93.790  1.00  0.00           C
ATOM   4507  CB  GLU A 280      64.753  92.706  94.940  1.00  0.00           C
ATOM   4510  CG  GLU A 280      63.942  93.938  94.480  1.00  0.00           C
ATOM   4513  CD  GLU A 280      62.463  93.857  94.820  1.00  0.00           C
ATOM   4514  OE1 GLU A 280      61.932  92.728  94.900  1.00  0.00           O
ATOM   4515  OE2 GLU A 280      61.893  94.957  95.060  1.00  0.00           O
ATOM   4516  C   GLU A 280      66.073  90.727  94.310  1.00  0.00           C
ATOM   4517  O   GLU A 280      67.262  90.757  93.980  1.00  0.00           O
ATOM   4518  N   GLN A 281      65.612  89.716  95.070  1.00  0.00           N
ATOM   4520  CA  GLN A 281      66.482  88.628  95.440  1.00  0.00           C
ATOM   4522  CB  GLN A 281      65.892  87.658  96.460  1.00  0.00           C
ATOM   4525  CG  GLN A 281      65.692  88.278  97.860  1.00  0.00           C
ATOM   4528  CD  GLN A 281      64.213  88.606  98.020  1.00  0.00           C
ATOM   4529  OE1 GLN A 281      63.423  87.667  97.940  1.00  0.00           O
ATOM   4530  NE2 GLN A 281      63.832  89.887  98.140  1.00  0.00           N
ATOM   4533  C   GLN A 281      67.022  87.827  94.270  1.00  0.00           C
ATOM   4534  O   GLN A 281      68.223  87.566  94.240  1.00  0.00           O
ATOM   4535  N   ALA A 282      66.173  87.478  93.290  1.00  0.00           N
ATOM   4537  CA  ALA A 282      66.503  86.748  92.090  1.00  0.00           C
ATOM   4539  CB  ALA A 282      65.232  86.538  91.270  1.00  0.00           C
ATOM   4543  C   ALA A 282      67.542  87.478  91.260  1.00  0.00           C
ATOM   4544  O   ALA A 282      68.552  86.927  90.830  1.00  0.00           O
ATOM   4545  N   ARG A 283      67.363  88.798  91.110  1.00  0.00           N
ATOM   4547  CA  ARG A 283      68.283  89.617  90.370  1.00  0.00           C
ATOM   4549  CB  ARG A 283      67.673  90.997  90.150  1.00  0.00           C
ATOM   4552  CG  ARG A 283      68.562  91.938  89.320  1.00  0.00           C
ATOM   4555  CD  ARG A 283      67.842  93.157  88.740  1.00  0.00           C
ATOM   4558  NE  ARG A 283      67.022  93.786  89.820  1.00  0.00           N
ATOM   4560  CZ  ARG A 283      65.702  93.658  89.940  1.00  0.00           C
ATOM   4561  NH1 ARG A 283      64.963  92.977  89.100  1.00  0.00           N
ATOM   4564  NH2 ARG A 283      65.123  94.178  91.010  1.00  0.00           N
ATOM   4567  C   ARG A 283      69.653  89.727  91.030  1.00  0.00           C
ATOM   4568  O   ARG A 283      70.653  89.938  90.370  1.00  0.00           O
ATOM   4569  N   GLY A 284      69.732  89.477  92.350  1.00  0.00           N
ATOM   4571  CA  GLY A 284      71.003  89.337  93.050  1.00  0.00           C
ATOM   4574  C   GLY A 284      71.793  88.087  92.750  1.00  0.00           C
ATOM   4575  O   GLY A 284      72.943  87.986  93.160  1.00  0.00           O
ATOM   4576  N   LEU A 285      71.222  87.077  92.030  1.00  0.00           N
ATOM   4578  CA  LEU A 285      71.903  85.817  91.770  1.00  0.00           C
ATOM   4580  CB  LEU A 285      70.992  84.547  91.760  1.00  0.00           C
ATOM   4583  CG  LEU A 285      70.432  84.108  93.130  1.00  0.00           C
ATOM   4585  CD1 LEU A 285      69.082  84.768  93.380  1.00  0.00           C
ATOM   4589  CD2 LEU A 285      70.213  82.597  93.210  1.00  0.00           C
ATOM   4593  C   LEU A 285      72.662  85.808  90.450  1.00  0.00           C
ATOM   4594  O   LEU A 285      73.353  84.838  90.150  1.00  0.00           O
ATOM   4595  N   LEU A 286      72.573  86.888  89.650  1.00  0.00           N
ATOM   4597  CA  LEU A 286      73.252  86.977  88.370  1.00  0.00           C
ATOM   4599  CB  LEU A 286      72.522  87.877  87.320  1.00  0.00           C
ATOM   4602  CG  LEU A 286      71.092  87.457  86.880  1.00  0.00           C
ATOM   4604  CD1 LEU A 286      71.082  86.076  86.250  1.00  0.00           C
ATOM   4608  CD2 LEU A 286      70.042  87.527  87.990  1.00  0.00           C
ATOM   4612  C   LEU A 286      74.713  87.396  88.530  1.00  0.00           C
ATOM   4613  O   LEU A 286      75.113  88.037  89.510  1.00  0.00           O
ATOM   4614  N   HIS A 287      75.562  86.988  87.560  1.00  0.00           N
ATOM   4616  CA  HIS A 287      76.942  87.387  87.360  1.00  0.00           C
ATOM   4618  CB  HIS A 287      77.132  88.886  87.080  1.00  0.00           C
ATOM   4621  ND1 HIS A 287      75.213  90.066  86.050  1.00  0.00           N
ATOM   4622  CG  HIS A 287      76.382  89.348  85.880  1.00  0.00           C
ATOM   4623  CE1 HIS A 287      74.923  90.507  84.840  1.00  0.00           C
ATOM   4625  NE2 HIS A 287      75.842  90.136  83.920  1.00  0.00           N
ATOM   4627  CD2 HIS A 287      76.793  89.388  84.580  1.00  0.00           C
ATOM   4629  C   HIS A 287      77.913  86.938  88.430  1.00  0.00           C
ATOM   4630  O   HIS A 287      78.862  87.658  88.750  1.00  0.00           O
ATOM   4631  N   ARG A 288      77.692  85.768  89.050  1.00  0.00           N
ATOM   4633  CA  ARG A 288      78.473  85.408  90.220  1.00  0.00           C
ATOM   4635  CB  ARG A 288      77.863  85.937  91.530  1.00  0.00           C
ATOM   4638  CG  ARG A 288      76.433  85.447  91.790  1.00  0.00           C
ATOM   4641  CD  ARG A 288      75.653  86.286  92.810  1.00  0.00           C
ATOM   4644  NE  ARG A 288      75.952  85.787  94.190  1.00  0.00           N
ATOM   4646  CZ  ARG A 288      75.062  85.677  95.160  1.00  0.00           C
ATOM   4647  NH1 ARG A 288      73.823  86.097  95.050  1.00  0.00           N
ATOM   4650  NH2 ARG A 288      75.452  85.107  96.280  1.00  0.00           N
ATOM   4653  C   ARG A 288      78.692  83.917  90.270  1.00  0.00           C
ATOM   4654  O   ARG A 288      77.933  83.098  89.750  1.00  0.00           O
ATOM   4655  N   GLN A 289      79.823  83.526  90.880  1.00  0.00           N
ATOM   4657  CA  GLN A 289      80.263  82.158  90.840  1.00  0.00           C
ATOM   4659  CB  GLN A 289      81.803  82.128  90.840  1.00  0.00           C
ATOM   4662  CG  GLN A 289      82.412  80.717  90.750  1.00  0.00           C
ATOM   4665  CD  GLN A 289      81.992  79.978  89.480  1.00  0.00           C
ATOM   4666  OE1 GLN A 289      82.112  80.477  88.360  1.00  0.00           O
ATOM   4667  NE2 GLN A 289      81.463  78.737  89.650  1.00  0.00           N
ATOM   4670  C   GLN A 289      79.723  81.378  92.030  1.00  0.00           C
ATOM   4671  O   GLN A 289      79.673  80.148  92.010  1.00  0.00           O
ATOM   4672  N   ASP A 290      79.242  82.087  93.080  1.00  0.00           N
ATOM   4674  CA  ASP A 290      78.692  81.487  94.270  1.00  0.00           C
ATOM   4676  CB  ASP A 290      79.183  82.247  95.550  1.00  0.00           C
ATOM   4679  CG  ASP A 290      78.562  83.606  95.810  1.00  0.00           C
ATOM   4680  OD1 ASP A 290      78.382  84.376  94.840  1.00  0.00           O
ATOM   4681  OD2 ASP A 290      78.283  83.886  97.000  1.00  0.00           O
ATOM   4682  C   ASP A 290      77.162  81.427  94.230  1.00  0.00           C
ATOM   4683  O   ASP A 290      76.533  81.018  95.210  1.00  0.00           O
ATOM   4684  N   ALA A 291      76.533  81.767  93.100  1.00  0.00           N
ATOM   4686  CA  ALA A 291      75.103  81.637  92.970  1.00  0.00           C
ATOM   4688  CB  ALA A 291      74.362  82.868  93.520  1.00  0.00           C
ATOM   4692  C   ALA A 291      74.723  81.447  91.530  1.00  0.00           C
ATOM   4693  O   ALA A 291      75.502  81.688  90.610  1.00  0.00           O
ATOM   4694  N   SER A 292      73.503  80.988  91.270  1.00  0.00           N
ATOM   4696  CA  SER A 292      73.022  80.918  89.920  1.00  0.00           C
ATOM   4698  CB  SER A 292      73.312  79.537  89.290  1.00  0.00           C
ATOM   4701  OG  SER A 292      73.033  79.567  87.890  1.00  0.00           O
ATOM   4703  C   SER A 292      71.533  81.167  89.900  1.00  0.00           C
ATOM   4704  O   SER A 292      70.783  80.638  90.710  1.00  0.00           O
ATOM   4705  N   LEU A 293      71.082  81.977  88.930  1.00  0.00           N
ATOM   4707  CA  LEU A 293      69.683  82.067  88.590  1.00  0.00           C
ATOM   4709  CB  LEU A 293      69.293  83.507  88.190  1.00  0.00           C
ATOM   4712  CG  LEU A 293      67.763  83.728  88.180  1.00  0.00           C
ATOM   4714  CD1 LEU A 293      67.242  83.927  89.610  1.00  0.00           C
ATOM   4718  CD2 LEU A 293      67.342  84.908  87.310  1.00  0.00           C
ATOM   4722  C   LEU A 293      69.492  81.128  87.410  1.00  0.00           C
ATOM   4723  O   LEU A 293      70.192  81.246  86.400  1.00  0.00           O
ATOM   4724  N   VAL A 294      68.582  80.148  87.540  1.00  0.00           N
ATOM   4726  CA  VAL A 294      68.473  79.067  86.580  1.00  0.00           C
ATOM   4728  CB  VAL A 294      68.603  77.708  87.230  1.00  0.00           C
ATOM   4730  CG1 VAL A 294      68.503  76.598  86.170  1.00  0.00           C
ATOM   4734  CG2 VAL A 294      69.972  77.658  87.920  1.00  0.00           C
ATOM   4738  C   VAL A 294      67.162  79.167  85.860  1.00  0.00           C
ATOM   4739  O   VAL A 294      66.082  79.048  86.440  1.00  0.00           O
ATOM   4740  N   SER A 295      67.213  79.337  84.520  1.00  0.00           N
ATOM   4742  CA  SER A 295      66.003  79.307  83.730  1.00  0.00           C
ATOM   4744  CB  SER A 295      66.082  80.197  82.450  1.00  0.00           C
ATOM   4747  OG  SER A 295      66.562  79.587  81.260  1.00  0.00           O
ATOM   4749  C   SER A 295      65.742  77.857  83.390  1.00  0.00           C
ATOM   4750  O   SER A 295      66.592  77.177  82.840  1.00  0.00           O
ATOM   4751  N   ILE A 296      64.562  77.338  83.760  1.00  0.00           N
ATOM   4753  CA  ILE A 296      64.103  76.027  83.340  1.00  0.00           C
ATOM   4755  CB  ILE A 296      63.982  75.027  84.490  1.00  0.00           C
ATOM   4757  CG2 ILE A 296      63.052  73.816  84.220  1.00  0.00           C
ATOM   4761  CG1 ILE A 296      65.432  74.518  84.700  1.00  0.00           C
ATOM   4764  CD  ILE A 296      65.732  73.856  86.030  1.00  0.00           C
ATOM   4768  C   ILE A 296      62.963  76.246  82.390  1.00  0.00           C
ATOM   4769  O   ILE A 296      61.772  76.027  82.590  1.00  0.00           O
ATOM   4770  N   ARG A 297      63.353  76.798  81.240  1.00  0.00           N
ATOM   4772  CA  ARG A 297      62.503  77.106  80.140  1.00  0.00           C
ATOM   4774  CB  ARG A 297      62.492  78.618  79.850  1.00  0.00           C
ATOM   4777  CG  ARG A 297      62.093  79.458  81.090  1.00  0.00           C
ATOM   4780  CD  ARG A 297      62.132  80.966  80.830  1.00  0.00           C
ATOM   4783  NE  ARG A 297      61.053  81.347  79.860  1.00  0.00           N
ATOM   4785  CZ  ARG A 297      61.183  82.347  79.000  1.00  0.00           C
ATOM   4786  NH1 ARG A 297      62.232  83.126  78.950  1.00  0.00           N
ATOM   4789  NH2 ARG A 297      60.222  82.496  78.110  1.00  0.00           N
ATOM   4792  C   ARG A 297      63.033  76.286  78.990  1.00  0.00           C
ATOM   4793  O   ARG A 297      64.153  75.786  79.030  1.00  0.00           O
ATOM   4794  N   SER A 298      62.202  76.057  77.950  1.00  0.00           N
ATOM   4796  CA  SER A 298      62.632  75.396  76.730  1.00  0.00           C
ATOM   4798  CB  SER A 298      61.503  75.308  75.700  1.00  0.00           C
ATOM   4801  OG  SER A 298      60.312  74.887  76.350  1.00  0.00           O
ATOM   4803  C   SER A 298      63.762  76.137  76.070  1.00  0.00           C
ATOM   4804  O   SER A 298      63.942  77.338  76.290  1.00  0.00           O
ATOM   4805  N   TRP A 299      64.543  75.488  75.190  1.00  0.00           N
ATOM   4807  CA  TRP A 299      65.502  76.268  74.430  1.00  0.00           C
ATOM   4809  CB  TRP A 299      66.412  75.348  73.610  1.00  0.00           C
ATOM   4812  CG  TRP A 299      67.442  76.088  72.830  1.00  0.00           C
ATOM   4813  CD1 TRP A 299      67.442  76.368  71.500  1.00  0.00           C
ATOM   4815  NE1 TRP A 299      68.582  77.048  71.160  1.00  0.00           N
ATOM   4817  CE2 TRP A 299      69.323  77.247  72.290  1.00  0.00           C
ATOM   4818  CD2 TRP A 299      68.613  76.688  73.380  1.00  0.00           C
ATOM   4819  CE3 TRP A 299      69.132  76.808  74.670  1.00  0.00           C
ATOM   4821  CZ3 TRP A 299      70.393  77.387  74.830  1.00  0.00           C
ATOM   4823  CZ2 TRP A 299      70.552  77.827  72.450  1.00  0.00           C
ATOM   4825  CH2 TRP A 299      71.103  77.848  73.730  1.00  0.00           C
ATOM   4827  C   TRP A 299      64.902  77.408  73.570  1.00  0.00           C
ATOM   4828  O   TRP A 299      65.382  78.526  73.700  1.00  0.00           O
ATOM   4829  N   PRO A 300      63.823  77.228  72.790  1.00  0.00           N
ATOM   4830  CD  PRO A 300      63.433  75.948  72.200  1.00  0.00           C
ATOM   4833  CA  PRO A 300      63.022  78.308  72.210  1.00  0.00           C
ATOM   4835  CB  PRO A 300      61.752  77.588  71.760  1.00  0.00           C
ATOM   4838  CG  PRO A 300      62.323  76.286  71.210  1.00  0.00           C
ATOM   4841  C   PRO A 300      62.742  79.518  73.070  1.00  0.00           C
ATOM   4842  O   PRO A 300      62.943  80.647  72.630  1.00  0.00           O
ATOM   4843  N   GLU A 301      62.283  79.298  74.310  1.00  0.00           N
ATOM   4845  CA  GLU A 301      62.112  80.327  75.300  1.00  0.00           C
ATOM   4847  CB  GLU A 301      61.482  79.716  76.550  1.00  0.00           C
ATOM   4850  CG  GLU A 301      59.992  79.388  76.380  1.00  0.00           C
ATOM   4853  CD  GLU A 301      59.423  79.038  77.740  1.00  0.00           C
ATOM   4854  OE1 GLU A 301      58.912  79.957  78.450  1.00  0.00           O
ATOM   4855  OE2 GLU A 301      59.642  77.878  78.160  1.00  0.00           O
ATOM   4856  C   GLU A 301      63.382  81.048  75.700  1.00  0.00           C
ATOM   4857  O   GLU A 301      63.382  82.276  75.840  1.00  0.00           O
ATOM   4858  N   PHE A 302      64.482  80.298  75.890  1.00  0.00           N
ATOM   4860  CA  PHE A 302      65.793  80.787  76.270  1.00  0.00           C
ATOM   4862  CB  PHE A 302      66.732  79.567  76.460  1.00  0.00           C
ATOM   4865  CG  PHE A 302      68.033  79.978  77.090  1.00  0.00           C
ATOM   4866  CD1 PHE A 302      68.092  80.158  78.470  1.00  0.00           C
ATOM   4868  CE1 PHE A 302      69.272  80.557  79.110  1.00  0.00           C
ATOM   4870  CZ  PHE A 302      70.432  80.738  78.350  1.00  0.00           C
ATOM   4872  CD2 PHE A 302      69.202  80.158  76.340  1.00  0.00           C
ATOM   4874  CE2 PHE A 302      70.403  80.527  76.960  1.00  0.00           C
ATOM   4876  C   PHE A 302      66.353  81.767  75.240  1.00  0.00           C
ATOM   4877  O   PHE A 302      67.002  82.768  75.570  1.00  0.00           O
ATOM   4878  N   ILE A 303      66.132  81.468  73.950  1.00  0.00           N
ATOM   4880  CA  ILE A 303      66.702  82.207  72.840  1.00  0.00           C
ATOM   4882  CB  ILE A 303      67.142  81.277  71.710  1.00  0.00           C
ATOM   4884  CG2 ILE A 303      68.213  80.387  72.330  1.00  0.00           C
ATOM   4888  CG1 ILE A 303      66.043  80.397  71.070  1.00  0.00           C
ATOM   4891  CD  ILE A 303      65.323  81.036  69.890  1.00  0.00           C
ATOM   4895  C   ILE A 303      65.783  83.297  72.350  1.00  0.00           C
ATOM   4896  O   ILE A 303      66.222  84.227  71.680  1.00  0.00           O
ATOM   4897  N   GLY A 304      64.492  83.217  72.720  1.00  0.00           N
ATOM   4899  CA  GLY A 304      63.533  84.278  72.490  1.00  0.00           C
ATOM   4902  C   GLY A 304      62.763  84.188  71.210  1.00  0.00           C
ATOM   4903  O   GLY A 304      62.253  85.197  70.760  1.00  0.00           O
ATOM   4904  N   THR A 305      62.592  83.007  70.580  1.00  0.00           N
ATOM   4906  CA  THR A 305      61.732  82.846  69.390  1.00  0.00           C
ATOM   4908  CB  THR A 305      61.972  81.538  68.600  1.00  0.00           C
ATOM   4910  OG1 THR A 305      61.202  81.408  67.400  1.00  0.00           O
ATOM   4912  CG2 THR A 305      61.612  80.307  69.440  1.00  0.00           C
ATOM   4916  C   THR A 305      60.272  82.947  69.800  1.00  0.00           C
ATOM   4917  O   THR A 305      59.382  83.357  69.050  1.00  0.00           O
ATOM   4918  N   THR A 306      59.992  82.588  71.060  1.00  0.00           N
ATOM   4920  CA  THR A 306      58.663  82.536  71.590  1.00  0.00           C
ATOM   4922  CB  THR A 306      57.912  81.237  71.290  1.00  0.00           C
ATOM   4924  OG1 THR A 306      56.513  81.408  71.420  1.00  0.00           O
ATOM   4926  CG2 THR A 306      58.353  80.066  72.180  1.00  0.00           C
ATOM   4930  C   THR A 306      58.792  82.776  73.070  1.00  0.00           C
ATOM   4931  O   THR A 306      59.803  82.466  73.710  1.00  0.00           O
ATOM   4932  N   SER A 307      57.722  83.317  73.650  1.00  0.00           N
ATOM   4934  CA  SER A 307      57.483  83.238  75.070  1.00  0.00           C
ATOM   4936  CB  SER A 307      56.673  84.418  75.640  1.00  0.00           C
ATOM   4939  OG  SER A 307      56.652  84.356  77.070  1.00  0.00           O
ATOM   4941  C   SER A 307      56.632  82.028  75.220  1.00  0.00           C
ATOM   4942  O   SER A 307      55.853  81.707  74.330  1.00  0.00           O
ATOM   4943  N   GLY A 308      56.742  81.316  76.350  1.00  0.00           N
ATOM   4945  CA  GLY A 308      56.173  79.987  76.500  1.00  0.00           C
ATOM   4948  C   GLY A 308      54.673  79.908  76.490  1.00  0.00           C
ATOM   4949  O   GLY A 308      54.112  78.807  76.480  1.00  0.00           O
ATOM   4950  N   TYR A 309      53.992  81.067  76.530  1.00  0.00           N
ATOM   4952  CA  TYR A 309      52.573  81.137  76.750  1.00  0.00           C
ATOM   4954  CB  TYR A 309      52.233  81.347  78.240  1.00  0.00           C
ATOM   4957  CG  TYR A 309      52.912  80.337  79.120  1.00  0.00           C
ATOM   4958  CD1 TYR A 309      54.162  80.597  79.700  1.00  0.00           C
ATOM   4960  CE1 TYR A 309      54.783  79.636  80.510  1.00  0.00           C
ATOM   4962  CZ  TYR A 309      54.122  78.438  80.790  1.00  0.00           C
ATOM   4963  OH  TYR A 309      54.663  77.478  81.660  1.00  0.00           O
ATOM   4965  CD2 TYR A 309      52.272  79.118  79.380  1.00  0.00           C
ATOM   4967  CE2 TYR A 309      52.882  78.177  80.210  1.00  0.00           C
ATOM   4969  C   TYR A 309      51.893  82.276  76.000  1.00  0.00           C
ATOM   4970  O   TYR A 309      52.452  83.367  75.870  1.00  0.00           O
ATOM   4971  N   SER A 310      50.622  82.048  75.570  1.00  0.00           N
ATOM   4973  CA  SER A 310      49.752  82.938  74.800  1.00  0.00           C
ATOM   4975  CB  SER A 310      48.343  82.298  74.590  1.00  0.00           C
ATOM   4978  OG  SER A 310      48.413  81.007  73.970  1.00  0.00           O
ATOM   4980  C   SER A 310      49.482  84.278  75.450  1.00  0.00           C
ATOM   4981  O   SER A 310      49.213  85.268  74.780  1.00  0.00           O
ATOM   4982  N   TYR A 311      49.512  84.327  76.800  1.00  0.00           N
ATOM   4984  CA  TYR A 311      49.213  85.537  77.550  1.00  0.00           C
ATOM   4986  CB  TYR A 311      48.603  85.188  78.950  1.00  0.00           C
ATOM   4989  CG  TYR A 311      49.432  84.227  79.790  1.00  0.00           C
ATOM   4990  CD1 TYR A 311      49.302  82.837  79.650  1.00  0.00           C
ATOM   4992  CE1 TYR A 311      50.042  81.958  80.460  1.00  0.00           C
ATOM   4994  CZ  TYR A 311      50.962  82.466  81.380  1.00  0.00           C
ATOM   4995  OH  TYR A 311      51.842  81.598  82.040  1.00  0.00           O
ATOM   4997  CD2 TYR A 311      50.272  84.716  80.790  1.00  0.00           C
ATOM   4999  CE2 TYR A 311      51.043  83.847  81.580  1.00  0.00           C
ATOM   5001  C   TYR A 311      50.393  86.518  77.640  1.00  0.00           C
ATOM   5002  O   TYR A 311      50.213  87.706  77.890  1.00  0.00           O
ATOM   5003  N   ILE A 312      51.643  86.048  77.410  1.00  0.00           N
ATOM   5005  CA  ILE A 312      52.853  86.827  77.630  1.00  0.00           C
ATOM   5007  CB  ILE A 312      53.952  86.007  78.290  1.00  0.00           C
ATOM   5009  CG2 ILE A 312      55.232  86.856  78.490  1.00  0.00           C
ATOM   5013  CG1 ILE A 312      53.452  85.428  79.620  1.00  0.00           C
ATOM   5016  CD  ILE A 312      54.502  84.577  80.330  1.00  0.00           C
ATOM   5020  C   ILE A 312      53.403  87.347  76.320  1.00  0.00           C
ATOM   5021  O   ILE A 312      54.033  86.627  75.550  1.00  0.00           O
ATOM   5022  N   LYS A 313      53.242  88.658  76.050  1.00  0.00           N
ATOM   5024  CA  LYS A 313      53.772  89.216  74.820  1.00  0.00           C
ATOM   5026  CB  LYS A 313      53.252  90.657  74.570  1.00  0.00           C
ATOM   5029  CG  LYS A 313      51.742  90.886  74.720  1.00  0.00           C
ATOM   5032  CD  LYS A 313      51.433  92.378  74.970  1.00  0.00           C
ATOM   5035  CE  LYS A 313      51.842  92.846  76.380  1.00  0.00           C
ATOM   5038  NZ  LYS A 313      51.673  94.306  76.540  1.00  0.00           N
ATOM   5042  C   LYS A 313      55.312  89.208  74.710  1.00  0.00           C
ATOM   5043  O   LYS A 313      55.792  88.746  73.670  1.00  0.00           O
ATOM   5044  N   PRO A 314      56.132  89.668  75.690  1.00  0.00           N
ATOM   5045  CD  PRO A 314      55.713  90.247  76.980  1.00  0.00           C
ATOM   5048  CA  PRO A 314      57.592  89.677  75.590  1.00  0.00           C
ATOM   5050  CB  PRO A 314      58.083  90.288  76.910  1.00  0.00           C
ATOM   5053  CG  PRO A 314      56.902  91.058  77.480  1.00  0.00           C
ATOM   5056  C   PRO A 314      58.273  88.348  75.400  1.00  0.00           C
ATOM   5057  O   PRO A 314      57.963  87.408  76.140  1.00  0.00           O
ATOM   5058  N   LYS A 315      59.252  88.287  74.490  1.00  0.00           N
ATOM   5060  CA  LYS A 315      60.032  87.107  74.230  1.00  0.00           C
ATOM   5062  CB  LYS A 315      59.892  86.688  72.750  1.00  0.00           C
ATOM   5065  CG  LYS A 315      58.432  86.518  72.290  1.00  0.00           C
ATOM   5068  CD  LYS A 315      58.392  86.307  70.780  1.00  0.00           C
ATOM   5071  CE  LYS A 315      57.062  85.808  70.200  1.00  0.00           C
ATOM   5074  NZ  LYS A 315      57.252  85.486  68.780  1.00  0.00           N
ATOM   5078  C   LYS A 315      61.482  87.387  74.560  1.00  0.00           C
ATOM   5079  O   LYS A 315      61.982  88.497  74.450  1.00  0.00           O
ATOM   5080  N   GLY A 316      62.202  86.347  75.010  1.00  0.00           N
ATOM   5082  CA  GLY A 316      63.573  86.468  75.450  1.00  0.00           C
ATOM   5085  C   GLY A 316      63.713  85.808  76.770  1.00  0.00           C
ATOM   5086  O   GLY A 316      62.792  85.128  77.230  1.00  0.00           O
ATOM   5087  N   GLU A 317      64.882  85.957  77.390  1.00  0.00           N
ATOM   5089  CA  GLU A 317      65.192  85.337  78.640  1.00  0.00           C
ATOM   5091  CB  GLU A 317      66.262  84.257  78.380  1.00  0.00           C
ATOM   5094  CG  GLU A 317      66.603  83.337  79.570  1.00  0.00           C
ATOM   5097  CD  GLU A 317      65.382  82.548  79.980  1.00  0.00           C
ATOM   5098  OE1 GLU A 317      65.323  81.338  79.660  1.00  0.00           O
ATOM   5099  OE2 GLU A 317      64.463  83.126  80.610  1.00  0.00           O
ATOM   5100  C   GLU A 317      65.772  86.368  79.550  1.00  0.00           C
ATOM   5101  O   GLU A 317      66.262  87.387  79.090  1.00  0.00           O
ATOM   5102  N   ILE A 318      65.762  86.118  80.880  1.00  0.00           N
ATOM   5104  CA  ILE A 318      66.542  86.867  81.850  1.00  0.00           C
ATOM   5106  CB  ILE A 318      66.353  86.347  83.290  1.00  0.00           C
ATOM   5108  CG2 ILE A 318      67.162  87.227  84.270  1.00  0.00           C
ATOM   5112  CG1 ILE A 318      64.832  86.246  83.610  1.00  0.00           C
ATOM   5115  CD  ILE A 318      64.463  86.018  85.080  1.00  0.00           C
ATOM   5119  C   ILE A 318      68.022  86.888  81.480  1.00  0.00           C
ATOM   5120  O   ILE A 318      68.662  85.857  81.280  1.00  0.00           O
ATOM   5121  N   ALA A 319      68.622  88.087  81.360  1.00  0.00           N
ATOM   5123  CA  ALA A 319      70.022  88.217  81.050  1.00  0.00           C
ATOM   5125  CB  ALA A 319      70.382  89.707  80.880  1.00  0.00           C
ATOM   5129  C   ALA A 319      70.952  87.618  82.090  1.00  0.00           C
ATOM   5130  O   ALA A 319      70.903  87.958  83.270  1.00  0.00           O
ATOM   5131  N   GLY A 320      71.872  86.727  81.690  1.00  0.00           N
ATOM   5133  CA  GLY A 320      72.842  86.118  82.600  1.00  0.00           C
ATOM   5136  C   GLY A 320      72.312  84.847  83.200  1.00  0.00           C
ATOM   5137  O   GLY A 320      73.073  84.077  83.780  1.00  0.00           O
ATOM   5138  N   ALA A 321      71.003  84.577  83.060  1.00  0.00           N
ATOM   5140  CA  ALA A 321      70.412  83.357  83.560  1.00  0.00           C
ATOM   5142  CB  ALA A 321      68.882  83.337  83.420  1.00  0.00           C
ATOM   5146  C   ALA A 321      71.033  82.158  82.890  1.00  0.00           C
ATOM   5147  O   ALA A 321      71.262  82.098  81.680  1.00  0.00           O
ATOM   5148  N   ARG A 322      71.382  81.167  83.700  1.00  0.00           N
ATOM   5150  CA  ARG A 322      72.043  79.996  83.210  1.00  0.00           C
ATOM   5152  CB  ARG A 322      73.002  79.397  84.260  1.00  0.00           C
ATOM   5155  CG  ARG A 322      74.312  80.167  84.530  1.00  0.00           C
ATOM   5158  CD  ARG A 322      74.173  81.447  85.360  1.00  0.00           C
ATOM   5161  NE  ARG A 322      74.832  81.216  86.680  1.00  0.00           N
ATOM   5163  CZ  ARG A 322      76.132  81.347  86.920  1.00  0.00           C
ATOM   5164  NH1 ARG A 322      76.973  81.697  85.970  1.00  0.00           N
ATOM   5167  NH2 ARG A 322      76.612  81.188  88.140  1.00  0.00           N
ATOM   5170  C   ARG A 322      70.973  79.018  82.860  1.00  0.00           C
ATOM   5171  O   ARG A 322      69.992  78.878  83.600  1.00  0.00           O
ATOM   5172  N   TRP A 323      71.082  78.338  81.710  1.00  0.00           N
ATOM   5174  CA  TRP A 323      70.052  77.408  81.330  1.00  0.00           C
ATOM   5176  CB  TRP A 323      70.132  77.096  79.810  1.00  0.00           C
ATOM   5179  CG  TRP A 323      68.982  76.356  79.220  1.00  0.00           C
ATOM   5180  CD1 TRP A 323      67.662  76.527  79.510  1.00  0.00           C
ATOM   5182  NE1 TRP A 323      66.912  75.706  78.710  1.00  0.00           N
ATOM   5184  CE2 TRP A 323      67.722  75.007  77.880  1.00  0.00           C
ATOM   5185  CD2 TRP A 323      69.052  75.386  78.160  1.00  0.00           C
ATOM   5186  CE3 TRP A 323      70.103  74.838  77.430  1.00  0.00           C
ATOM   5188  CZ3 TRP A 323      69.802  73.938  76.410  1.00  0.00           C
ATOM   5190  CZ2 TRP A 323      67.433  74.088  76.890  1.00  0.00           C
ATOM   5192  CH2 TRP A 323      68.492  73.577  76.130  1.00  0.00           C
ATOM   5194  C   TRP A 323      70.143  76.128  82.140  1.00  0.00           C
ATOM   5195  O   TRP A 323      71.143  75.417  82.130  1.00  0.00           O
ATOM   5196  N   GLY A 324      69.062  75.786  82.850  1.00  0.00           N
ATOM   5198  CA  GLY A 324      68.812  74.418  83.230  1.00  0.00           C
ATOM   5201  C   GLY A 324      67.872  73.926  82.180  1.00  0.00           C
ATOM   5202  O   GLY A 324      66.833  74.518  81.950  1.00  0.00           O
ATOM   5203  N   HIS A 325      68.213  72.848  81.450  1.00  0.00           N
ATOM   5205  CA  HIS A 325      67.332  72.368  80.410  1.00  0.00           C
ATOM   5207  CB  HIS A 325      67.923  71.176  79.630  1.00  0.00           C
ATOM   5210  ND1 HIS A 325      70.382  71.438  79.940  1.00  0.00           N
ATOM   5211  CG  HIS A 325      69.302  71.338  79.090  1.00  0.00           C
ATOM   5212  CE1 HIS A 325      71.442  71.396  79.150  1.00  0.00           C
ATOM   5214  NE2 HIS A 325      71.092  71.238  77.850  1.00  0.00           N
ATOM   5216  CD2 HIS A 325      69.723  71.188  77.810  1.00  0.00           C
ATOM   5218  C   HIS A 325      65.973  71.927  80.930  1.00  0.00           C
ATOM   5219  O   HIS A 325      65.892  71.257  81.950  1.00  0.00           O
ATOM   5220  N   ALA A 326      64.863  72.286  80.250  1.00  0.00           N
ATOM   5222  CA  ALA A 326      63.522  71.887  80.620  1.00  0.00           C
ATOM   5224  CB  ALA A 326      62.582  73.096  80.420  1.00  0.00           C
ATOM   5228  C   ALA A 326      63.043  70.706  79.800  1.00  0.00           C
ATOM   5229  O   ALA A 326      63.382  69.548  80.050  1.00  0.00           O
ATOM   5230  N   GLY A 327      62.223  70.966  78.760  1.00  0.00           N
ATOM   5232  CA  GLY A 327      61.833  69.978  77.770  1.00  0.00           C
ATOM   5235  C   GLY A 327      61.482  70.668  76.490  1.00  0.00           C
ATOM   5236  O   GLY A 327      61.923  71.787  76.250  1.00  0.00           O
ATOM   5237  N   SER A 328      60.732  69.988  75.600  1.00  0.00           N
ATOM   5239  CA  SER A 328      60.423  70.426  74.250  1.00  0.00           C
ATOM   5241  CB  SER A 328      59.622  69.357  73.440  1.00  0.00           C
ATOM   5244  OG  SER A 328      58.343  69.036  73.990  1.00  0.00           O
ATOM   5246  C   SER A 328      59.692  71.747  74.160  1.00  0.00           C
ATOM   5247  O   SER A 328      60.022  72.598  73.320  1.00  0.00           O
ATOM   5248  N   ASP A 329      58.712  71.966  75.030  1.00  0.00           N
ATOM   5250  CA  ASP A 329      57.952  73.168  75.140  1.00  0.00           C
ATOM   5252  CB  ASP A 329      56.592  72.966  74.400  1.00  0.00           C
ATOM   5255  CG  ASP A 329      55.652  71.966  75.060  1.00  0.00           C
ATOM   5256  OD1 ASP A 329      56.022  71.368  76.100  1.00  0.00           O
ATOM   5257  OD2 ASP A 329      54.523  71.798  74.540  1.00  0.00           O
ATOM   5258  C   ASP A 329      57.792  73.507  76.610  1.00  0.00           C
ATOM   5259  O   ASP A 329      58.432  72.938  77.490  1.00  0.00           O
ATOM   5260  N   SER A 330      56.902  74.466  76.910  1.00  0.00           N
ATOM   5262  CA  SER A 330      56.503  74.908  78.220  1.00  0.00           C
ATOM   5264  CB  SER A 330      55.452  76.018  78.040  1.00  0.00           C
ATOM   5267  OG  SER A 330      55.983  77.008  77.150  1.00  0.00           O
ATOM   5269  C   SER A 330      55.853  73.838  79.070  1.00  0.00           C
ATOM   5270  O   SER A 330      55.773  73.978  80.290  1.00  0.00           O
ATOM   5271  N   THR A 331      55.342  72.768  78.440  1.00  0.00           N
ATOM   5273  CA  THR A 331      54.453  71.798  79.030  1.00  0.00           C
ATOM   5275  CB  THR A 331      53.273  71.566  78.070  1.00  0.00           C
ATOM   5277  OG1 THR A 331      52.532  72.777  77.940  1.00  0.00           O
ATOM   5279  CG2 THR A 331      52.272  70.518  78.570  1.00  0.00           C
ATOM   5283  C   THR A 331      55.213  70.518  79.330  1.00  0.00           C
ATOM   5284  O   THR A 331      54.752  69.658  80.070  1.00  0.00           O
ATOM   5285  N   HIS A 332      56.463  70.368  78.830  1.00  0.00           N
ATOM   5287  CA  HIS A 332      57.212  69.118  78.850  1.00  0.00           C
ATOM   5289  CB  HIS A 332      57.452  68.588  77.420  1.00  0.00           C
ATOM   5292  ND1 HIS A 332      55.612  66.948  77.410  1.00  0.00           N
ATOM   5293  CG  HIS A 332      56.212  68.037  76.810  1.00  0.00           C
ATOM   5294  CE1 HIS A 332      54.472  66.808  76.780  1.00  0.00           C
ATOM   5296  NE2 HIS A 332      54.323  67.708  75.780  1.00  0.00           N
ATOM   5298  CD2 HIS A 332      55.463  68.486  75.780  1.00  0.00           C
ATOM   5300  C   HIS A 332      58.562  69.238  79.530  1.00  0.00           C
ATOM   5301  O   HIS A 332      59.173  70.298  79.560  1.00  0.00           O
ATOM   5302  N   MET A 333      59.073  68.128  80.120  1.00  0.00           N
ATOM   5304  CA  MET A 333      60.312  68.088  80.870  1.00  0.00           C
ATOM   5306  CB  MET A 333      60.032  68.118  82.400  1.00  0.00           C
ATOM   5309  CG  MET A 333      59.663  69.518  82.920  1.00  0.00           C
ATOM   5312  SD  MET A 333      61.072  70.646  83.080  1.00  0.00           S
ATOM   5313  CE  MET A 333      61.263  70.268  84.840  1.00  0.00           C
ATOM   5317  C   MET A 333      61.202  66.896  80.500  1.00  0.00           C
ATOM   5318  O   MET A 333      61.742  66.198  81.350  1.00  0.00           O
ATOM   5319  N   GLU A 334      61.412  66.646  79.180  1.00  0.00           N
ATOM   5321  CA  GLU A 334      62.033  65.417  78.660  1.00  0.00           C
ATOM   5323  CB  GLU A 334      62.062  65.368  77.100  1.00  0.00           C
ATOM   5326  CG  GLU A 334      60.692  65.238  76.360  1.00  0.00           C
ATOM   5329  CD  GLU A 334      60.003  66.577  76.100  1.00  0.00           C
ATOM   5330  OE1 GLU A 334      60.472  67.577  76.700  1.00  0.00           O
ATOM   5331  OE2 GLU A 334      58.992  66.646  75.360  1.00  0.00           O
ATOM   5332  C   GLU A 334      63.463  65.188  79.170  1.00  0.00           C
ATOM   5333  O   GLU A 334      63.952  64.066  79.240  1.00  0.00           O
ATOM   5334  N   ASP A 335      64.162  66.286  79.520  1.00  0.00           N
ATOM   5336  CA  ASP A 335      65.543  66.257  79.940  1.00  0.00           C
ATOM   5338  CB  ASP A 335      66.143  67.668  79.770  1.00  0.00           C
ATOM   5341  CG  ASP A 335      66.213  67.948  78.290  1.00  0.00           C
ATOM   5342  OD1 ASP A 335      66.393  66.956  77.530  1.00  0.00           O
ATOM   5343  OD2 ASP A 335      66.353  69.128  77.880  1.00  0.00           O
ATOM   5344  C   ASP A 335      65.702  65.798  81.370  1.00  0.00           C
ATOM   5345  O   ASP A 335      66.752  65.286  81.760  1.00  0.00           O
ATOM   5346  N   PHE A 336      64.642  65.978  82.190  1.00  0.00           N
ATOM   5348  CA  PHE A 336      64.592  65.518  83.570  1.00  0.00           C
ATOM   5350  CB  PHE A 336      63.632  66.396  84.430  1.00  0.00           C
ATOM   5353  CG  PHE A 336      64.302  67.708  84.720  1.00  0.00           C
ATOM   5354  CD1 PHE A 336      65.332  67.768  85.680  1.00  0.00           C
ATOM   5356  CE1 PHE A 336      66.082  68.938  85.820  1.00  0.00           C
ATOM   5358  CZ  PHE A 336      65.723  70.098  85.140  1.00  0.00           C
ATOM   5360  CD2 PHE A 336      63.972  68.868  84.010  1.00  0.00           C
ATOM   5362  CE2 PHE A 336      64.632  70.077  84.270  1.00  0.00           C
ATOM   5364  C   PHE A 336      64.143  64.088  83.680  1.00  0.00           C
ATOM   5365  O   PHE A 336      64.323  63.458  84.720  1.00  0.00           O
ATOM   5366  N   HIS A 337      63.533  63.536  82.610  1.00  0.00           N
ATOM   5368  CA  HIS A 337      62.713  62.368  82.760  1.00  0.00           C
ATOM   5370  CB  HIS A 337      61.253  62.647  82.330  1.00  0.00           C
ATOM   5373  ND1 HIS A 337      59.213  63.886  82.930  1.00  0.00           N
ATOM   5374  CG  HIS A 337      60.513  63.556  83.270  1.00  0.00           C
ATOM   5375  CE1 HIS A 337      58.782  64.637  83.940  1.00  0.00           C
ATOM   5377  NE2 HIS A 337      59.742  64.817  84.870  1.00  0.00           N
ATOM   5379  CD2 HIS A 337      60.853  64.118  84.460  1.00  0.00           C
ATOM   5381  C   HIS A 337      63.262  61.208  81.960  1.00  0.00           C
ATOM   5382  O   HIS A 337      63.562  61.306  80.770  1.00  0.00           O
ATOM   5383  N   ASN A 338      63.392  60.048  82.600  1.00  0.00           N
ATOM   5385  CA  ASN A 338      63.613  58.778  81.940  1.00  0.00           C
ATOM   5387  CB  ASN A 338      63.952  57.717  83.010  1.00  0.00           C
ATOM   5390  CG  ASN A 338      65.213  58.058  83.790  1.00  0.00           C
ATOM   5391  OD1 ASN A 338      65.242  57.987  85.020  1.00  0.00           O
ATOM   5392  ND2 ASN A 338      66.323  58.428  83.100  1.00  0.00           N
ATOM   5395  C   ASN A 338      62.372  58.338  81.150  1.00  0.00           C
ATOM   5396  O   ASN A 338      61.323  58.958  81.310  1.00  0.00           O
ATOM   5397  N   PRO A 339      62.423  57.327  80.280  1.00  0.00           N
ATOM   5398  CD  PRO A 339      63.662  56.646  79.900  1.00  0.00           C
ATOM   5401  CA  PRO A 339      61.303  56.927  79.410  1.00  0.00           C
ATOM   5403  CB  PRO A 339      61.833  55.677  78.710  1.00  0.00           C
ATOM   5406  CG  PRO A 339      63.332  55.947  78.590  1.00  0.00           C
ATOM   5409  C   PRO A 339      59.952  56.697  80.070  1.00  0.00           C
ATOM   5410  O   PRO A 339      58.912  56.896  79.450  1.00  0.00           O
ATOM   5411  N   ASP A 340      59.962  56.217  81.330  1.00  0.00           N
ATOM   5413  CA  ASP A 340      58.852  55.877  82.190  1.00  0.00           C
ATOM   5415  CB  ASP A 340      59.283  54.728  83.190  1.00  0.00           C
ATOM   5418  CG  ASP A 340      60.573  54.996  83.980  1.00  0.00           C
ATOM   5419  OD1 ASP A 340      61.422  55.737  83.420  1.00  0.00           O
ATOM   5420  OD2 ASP A 340      60.802  54.396  85.060  1.00  0.00           O
ATOM   5421  C   ASP A 340      58.382  57.088  82.980  1.00  0.00           C
ATOM   5422  O   ASP A 340      57.382  57.008  83.690  1.00  0.00           O
ATOM   5423  N   GLY A 341      59.042  58.258  82.820  1.00  0.00           N
ATOM   5425  CA  GLY A 341      58.663  59.548  83.370  1.00  0.00           C
ATOM   5428  C   GLY A 341      59.312  59.848  84.690  1.00  0.00           C
ATOM   5429  O   GLY A 341      59.143  60.938  85.230  1.00  0.00           O
ATOM   5430  N   THR A 342      60.083  58.897  85.250  1.00  0.00           N
ATOM   5432  CA  THR A 342      60.762  59.028  86.530  1.00  0.00           C
ATOM   5434  CB  THR A 342      61.202  57.668  87.090  1.00  0.00           C
ATOM   5436  OG1 THR A 342      61.643  57.717  88.430  1.00  0.00           O
ATOM   5438  CG2 THR A 342      62.353  57.078  86.290  1.00  0.00           C
ATOM   5442  C   THR A 342      61.942  59.996  86.430  1.00  0.00           C
ATOM   5443  O   THR A 342      62.472  60.237  85.340  1.00  0.00           O
ATOM   5444  N   MET A 343      62.382  60.587  87.570  1.00  0.00           N
ATOM   5446  CA  MET A 343      63.533  61.478  87.610  1.00  0.00           C
ATOM   5448  CB  MET A 343      63.792  62.028  89.050  1.00  0.00           C
ATOM   5451  CG  MET A 343      64.992  63.008  89.190  1.00  0.00           C
ATOM   5454  SD  MET A 343      65.702  63.177  90.860  1.00  0.00           S
ATOM   5455  CE  MET A 343      66.452  61.516  90.900  1.00  0.00           C
ATOM   5459  C   MET A 343      64.823  60.828  87.110  1.00  0.00           C
ATOM   5460  O   MET A 343      65.263  59.786  87.620  1.00  0.00           O
ATOM   5461  N   ARG A 344      65.482  61.427  86.100  1.00  0.00           N
ATOM   5463  CA  ARG A 344      66.772  60.978  85.630  1.00  0.00           C
ATOM   5465  CB  ARG A 344      67.232  61.637  84.300  1.00  0.00           C
ATOM   5468  CG  ARG A 344      68.603  61.118  83.800  1.00  0.00           C
ATOM   5471  CD  ARG A 344      68.942  61.287  82.320  1.00  0.00           C
ATOM   5474  NE  ARG A 344      69.003  62.738  81.980  1.00  0.00           N
ATOM   5476  CZ  ARG A 344      69.573  63.228  80.890  1.00  0.00           C
ATOM   5477  NH1 ARG A 344      70.393  62.566  80.090  1.00  0.00           N
ATOM   5480  NH2 ARG A 344      69.293  64.466  80.590  1.00  0.00           N
ATOM   5483  C   ARG A 344      67.862  61.068  86.680  1.00  0.00           C
ATOM   5484  O   ARG A 344      67.932  62.028  87.450  1.00  0.00           O
ATOM   5485  N   SER A 345      68.722  60.028  86.740  1.00  0.00           N
ATOM   5487  CA  SER A 345      69.912  59.888  87.580  1.00  0.00           C
ATOM   5489  CB  SER A 345      71.052  59.048  86.950  1.00  0.00           C
ATOM   5492  OG  SER A 345      70.732  57.747  86.470  1.00  0.00           O
ATOM   5494  C   SER A 345      70.603  61.188  87.970  1.00  0.00           C
ATOM   5495  O   SER A 345      70.863  62.057  87.130  1.00  0.00           O
ATOM   5496  N   ALA A 346      70.952  61.348  89.270  1.00  0.00           N
ATOM   5498  CA  ALA A 346      71.533  62.566  89.770  1.00  0.00           C
ATOM   5500  CB  ALA A 346      71.752  62.448  91.280  1.00  0.00           C
ATOM   5504  C   ALA A 346      72.832  62.978  89.090  1.00  0.00           C
ATOM   5505  O   ALA A 346      73.083  64.167  88.880  1.00  0.00           O
ATOM   5506  N   ASP A 347      73.673  61.997  88.720  1.00  0.00           N
ATOM   5508  CA  ASP A 347      74.912  62.168  87.990  1.00  0.00           C
ATOM   5510  CB  ASP A 347      75.632  60.786  87.940  1.00  0.00           C
ATOM   5513  CG  ASP A 347      74.972  59.798  86.990  1.00  0.00           C
ATOM   5514  OD1 ASP A 347      73.733  59.688  87.050  1.00  0.00           O
ATOM   5515  OD2 ASP A 347      75.692  59.118  86.230  1.00  0.00           O
ATOM   5516  C   ASP A 347      74.713  62.808  86.600  1.00  0.00           C
ATOM   5517  O   ASP A 347      75.423  63.746  86.240  1.00  0.00           O
ATOM   5518  N   ASP A 348      73.713  62.378  85.820  1.00  0.00           N
ATOM   5520  CA  ASP A 348      73.323  63.048  84.590  1.00  0.00           C
ATOM   5522  CB  ASP A 348      72.262  62.228  83.810  1.00  0.00           C
ATOM   5525  CG  ASP A 348      72.862  61.056  83.030  1.00  0.00           C
ATOM   5526  OD1 ASP A 348      74.062  61.098  82.670  1.00  0.00           O
ATOM   5527  OD2 ASP A 348      72.052  60.196  82.600  1.00  0.00           O
ATOM   5528  C   ASP A 348      72.812  64.478  84.790  1.00  0.00           C
ATOM   5529  O   ASP A 348      73.283  65.396  84.120  1.00  0.00           O
ATOM   5530  N   ILE A 349      71.853  64.736  85.730  1.00  0.00           N
ATOM   5532  CA  ILE A 349      71.332  66.098  85.950  1.00  0.00           C
ATOM   5534  CB  ILE A 349      70.022  66.228  86.750  1.00  0.00           C
ATOM   5536  CG2 ILE A 349      68.832  65.887  85.820  1.00  0.00           C
ATOM   5540  CG1 ILE A 349      70.003  65.348  88.010  1.00  0.00           C
ATOM   5543  CD  ILE A 349      68.753  65.507  88.880  1.00  0.00           C
ATOM   5547  C   ILE A 349      72.393  67.058  86.470  1.00  0.00           C
ATOM   5548  O   ILE A 349      72.483  68.188  86.010  1.00  0.00           O
ATOM   5549  N   THR A 350      73.252  66.607  87.410  1.00  0.00           N
ATOM   5551  CA  THR A 350      74.382  67.396  87.920  1.00  0.00           C
ATOM   5553  CB  THR A 350      75.092  66.787  89.140  1.00  0.00           C
ATOM   5555  OG1 THR A 350      75.872  67.746  89.850  1.00  0.00           O
ATOM   5557  CG2 THR A 350      76.052  65.646  88.800  1.00  0.00           C
ATOM   5561  C   THR A 350      75.372  67.768  86.820  1.00  0.00           C
ATOM   5562  O   THR A 350      75.802  68.918  86.750  1.00  0.00           O
ATOM   5563  N   ALA A 351      75.702  66.838  85.900  1.00  0.00           N
ATOM   5565  CA  ALA A 351      76.492  67.096  84.700  1.00  0.00           C
ATOM   5567  CB  ALA A 351      76.772  65.768  83.980  1.00  0.00           C
ATOM   5571  C   ALA A 351      75.882  68.088  83.710  1.00  0.00           C
ATOM   5572  O   ALA A 351      76.513  69.027  83.230  1.00  0.00           O
ATOM   5573  N   MET A 352      74.562  67.966  83.410  1.00  0.00           N
ATOM   5575  CA  MET A 352      73.873  68.908  82.560  1.00  0.00           C
ATOM   5577  CB  MET A 352      72.393  68.557  82.460  1.00  0.00           C
ATOM   5580  CG  MET A 352      72.122  67.277  81.650  1.00  0.00           C
ATOM   5583  SD  MET A 352      70.662  67.438  80.590  1.00  0.00           S
ATOM   5584  CE  MET A 352      69.562  67.717  82.010  1.00  0.00           C
ATOM   5588  C   MET A 352      73.972  70.338  83.040  1.00  0.00           C
ATOM   5589  O   MET A 352      74.323  71.277  82.310  1.00  0.00           O
ATOM   5590  N   TRP A 353      73.722  70.478  84.340  1.00  0.00           N
ATOM   5592  CA  TRP A 353      73.832  71.676  85.110  1.00  0.00           C
ATOM   5594  CB  TRP A 353      73.153  71.316  86.450  1.00  0.00           C
ATOM   5597  CG  TRP A 353      71.673  71.098  86.290  1.00  0.00           C
ATOM   5598  CD1 TRP A 353      70.853  71.378  85.220  1.00  0.00           C
ATOM   5600  NE1 TRP A 353      69.543  71.207  85.600  1.00  0.00           N
ATOM   5602  CE2 TRP A 353      69.492  70.818  86.900  1.00  0.00           C
ATOM   5603  CD2 TRP A 353      70.812  70.728  87.370  1.00  0.00           C
ATOM   5604  CE3 TRP A 353      71.052  70.386  88.700  1.00  0.00           C
ATOM   5606  CZ3 TRP A 353      69.952  70.316  89.570  1.00  0.00           C
ATOM   5608  CZ2 TRP A 353      68.412  70.728  87.740  1.00  0.00           C
ATOM   5610  CH2 TRP A 353      68.662  70.507  89.100  1.00  0.00           C
ATOM   5612  C   TRP A 353      75.253  72.228  85.240  1.00  0.00           C
ATOM   5613  O   TRP A 353      75.502  73.417  85.020  1.00  0.00           O
ATOM   5614  N   LYS A 354      76.253  71.378  85.510  1.00  0.00           N
ATOM   5616  CA  LYS A 354      77.643  71.757  85.700  1.00  0.00           C
ATOM   5618  CB  LYS A 354      78.473  70.548  86.180  1.00  0.00           C
ATOM   5621  CG  LYS A 354      79.992  70.808  86.220  1.00  0.00           C
ATOM   5624  CD  LYS A 354      80.802  69.768  87.020  1.00  0.00           C
ATOM   5627  CE  LYS A 354      80.322  69.518  88.450  1.00  0.00           C
ATOM   5630  NZ  LYS A 354      80.042  70.818  89.080  1.00  0.00           N
ATOM   5634  C   LYS A 354      78.302  72.457  84.520  1.00  0.00           C
ATOM   5635  O   LYS A 354      79.033  73.438  84.680  1.00  0.00           O
ATOM   5636  N   ALA A 355      77.983  71.997  83.290  1.00  0.00           N
ATOM   5638  CA  ALA A 355      78.302  72.628  82.030  1.00  0.00           C
ATOM   5640  CB  ALA A 355      77.623  71.838  80.900  1.00  0.00           C
ATOM   5644  C   ALA A 355      77.832  74.066  81.910  1.00  0.00           C
ATOM   5645  O   ALA A 355      78.492  74.887  81.280  1.00  0.00           O
ATOM   5646  N   TRP A 356      76.693  74.396  82.530  1.00  0.00           N
ATOM   5648  CA  TRP A 356      76.092  75.706  82.540  1.00  0.00           C
ATOM   5650  CB  TRP A 356      74.552  75.577  82.510  1.00  0.00           C
ATOM   5653  CG  TRP A 356      74.042  75.518  81.110  1.00  0.00           C
ATOM   5654  CD1 TRP A 356      73.692  74.418  80.370  1.00  0.00           C
ATOM   5656  NE1 TRP A 356      73.363  74.807  79.090  1.00  0.00           N
ATOM   5658  CE2 TRP A 356      73.473  76.167  79.000  1.00  0.00           C
ATOM   5659  CD2 TRP A 356      73.882  76.658  80.260  1.00  0.00           C
ATOM   5660  CE3 TRP A 356      74.042  78.026  80.460  1.00  0.00           C
ATOM   5662  CZ3 TRP A 356      73.802  78.886  79.390  1.00  0.00           C
ATOM   5664  CZ2 TRP A 356      73.242  77.027  77.930  1.00  0.00           C
ATOM   5666  CH2 TRP A 356      73.412  78.396  78.150  1.00  0.00           C
ATOM   5668  C   TRP A 356      76.542  76.527  83.720  1.00  0.00           C
ATOM   5669  O   TRP A 356      76.162  77.688  83.870  1.00  0.00           O
ATOM   5670  N   ASN A 357      77.402  75.948  84.570  1.00  0.00           N
ATOM   5672  CA  ASN A 357      78.062  76.558  85.700  1.00  0.00           C
ATOM   5674  CB  ASN A 357      78.672  77.956  85.390  1.00  0.00           C
ATOM   5677  CG  ASN A 357      79.673  78.418  86.440  1.00  0.00           C
ATOM   5678  OD1 ASN A 357      80.312  77.636  87.160  1.00  0.00           O
ATOM   5679  ND2 ASN A 357      79.853  79.747  86.530  1.00  0.00           N
ATOM   5682  C   ASN A 357      77.153  76.527  86.920  1.00  0.00           C
ATOM   5683  O   ASN A 357      77.363  77.247  87.890  1.00  0.00           O
ATOM   5684  N   ILE A 358      76.143  75.637  86.910  1.00  0.00           N
ATOM   5686  CA  ILE A 358      75.202  75.488  88.010  1.00  0.00           C
ATOM   5688  CB  ILE A 358      73.853  74.938  87.560  1.00  0.00           C
ATOM   5690  CG2 ILE A 358      72.862  75.128  88.720  1.00  0.00           C
ATOM   5694  CG1 ILE A 358      73.312  75.478  86.220  1.00  0.00           C
ATOM   5697  CD  ILE A 358      73.013  76.956  86.270  1.00  0.00           C
ATOM   5701  C   ILE A 358      75.762  74.456  88.960  1.00  0.00           C
ATOM   5702  O   ILE A 358      76.213  73.408  88.500  1.00  0.00           O
ATOM   5703  N   LYS A 359      75.823  74.708  90.280  1.00  0.00           N
ATOM   5705  CA  LYS A 359      76.603  73.816  91.110  1.00  0.00           C
ATOM   5707  CB  LYS A 359      78.102  74.238  91.130  1.00  0.00           C
ATOM   5710  CG  LYS A 359      78.783  74.216  89.750  1.00  0.00           C
ATOM   5713  CD  LYS A 359      80.263  74.588  89.730  1.00  0.00           C
ATOM   5716  CE  LYS A 359      80.783  74.536  88.280  1.00  0.00           C
ATOM   5719  NZ  LYS A 359      82.022  75.298  88.100  1.00  0.00           N
ATOM   5723  C   LYS A 359      76.073  73.698  92.540  1.00  0.00           C
ATOM   5724  O   LYS A 359      75.482  74.646  93.050  1.00  0.00           O
ATOM   5725  N   PRO A 360      76.242  72.566  93.240  1.00  0.00           N
ATOM   5726  CD  PRO A 360      76.653  71.307  92.600  1.00  0.00           C
ATOM   5729  CA  PRO A 360      75.552  72.327  94.510  1.00  0.00           C
ATOM   5731  CB  PRO A 360      75.973  70.887  94.880  1.00  0.00           C
ATOM   5734  CG  PRO A 360      76.233  70.188  93.550  1.00  0.00           C
ATOM   5737  C   PRO A 360      75.942  73.258  95.640  1.00  0.00           C
ATOM   5738  O   PRO A 360      75.152  73.427  96.570  1.00  0.00           O
ATOM   5739  N   GLU A 361      77.173  73.786  95.630  1.00  0.00           N
ATOM   5741  CA  GLU A 361      77.643  74.728  96.630  1.00  0.00           C
ATOM   5743  CB  GLU A 361      79.192  74.878  96.590  1.00  0.00           C
ATOM   5746  CG  GLU A 361      79.812  75.566  95.340  1.00  0.00           C
ATOM   5749  CD  GLU A 361      79.753  74.768  94.050  1.00  0.00           C
ATOM   5750  OE1 GLU A 361      79.482  73.527  94.090  1.00  0.00           O
ATOM   5751  OE2 GLU A 361      80.083  75.348  92.990  1.00  0.00           O
ATOM   5752  C   GLU A 361      77.022  76.098  96.470  1.00  0.00           C
ATOM   5753  O   GLU A 361      76.952  76.857  97.430  1.00  0.00           O
ATOM   5754  N   GLN A 362      76.603  76.458  95.240  1.00  0.00           N
ATOM   5756  CA  GLN A 362      75.992  77.728  94.910  1.00  0.00           C
ATOM   5758  CB  GLN A 362      75.853  77.868  93.390  1.00  0.00           C
ATOM   5761  CG  GLN A 362      77.202  77.938  92.660  1.00  0.00           C
ATOM   5764  CD  GLN A 362      76.952  78.018  91.170  1.00  0.00           C
ATOM   5765  OE1 GLN A 362      75.872  77.676  90.670  1.00  0.00           O
ATOM   5766  NE2 GLN A 362      77.962  78.497  90.420  1.00  0.00           N
ATOM   5769  C   GLN A 362      74.653  77.978  95.530  1.00  0.00           C
ATOM   5770  O   GLN A 362      73.842  77.088  95.720  1.00  0.00           O
ATOM   5771  N   GLN A 363      74.333  79.267  95.790  1.00  0.00           N
ATOM   5773  CA  GLN A 363      72.963  79.677  96.030  1.00  0.00           C
ATOM   5775  CB  GLN A 363      72.952  81.158  96.520  1.00  0.00           C
ATOM   5778  CG  GLN A 363      71.612  81.678  97.110  1.00  0.00           C
ATOM   5781  CD  GLN A 363      71.192  80.988  98.410  1.00  0.00           C
ATOM   5782  OE1 GLN A 363      70.052  80.657  98.720  1.00  0.00           O
ATOM   5783  NE2 GLN A 363      72.192  80.787  99.300  1.00  0.00           N
ATOM   5786  C   GLN A 363      72.202  79.548  94.720  1.00  0.00           C
ATOM   5787  O   GLN A 363      72.463  80.317  93.800  1.00  0.00           O
ATOM   5788  N   VAL A 364      71.302  78.567  94.570  1.00  0.00           N
ATOM   5790  CA  VAL A 364      70.683  78.327  93.280  1.00  0.00           C
ATOM   5792  CB  VAL A 364      70.973  76.948  92.720  1.00  0.00           C
ATOM   5794  CG1 VAL A 364      70.173  76.688  91.430  1.00  0.00           C
ATOM   5798  CG2 VAL A 364      72.483  76.887  92.430  1.00  0.00           C
ATOM   5802  C   VAL A 364      69.202  78.606  93.360  1.00  0.00           C
ATOM   5803  O   VAL A 364      68.463  78.118  94.200  1.00  0.00           O
ATOM   5804  N   SER A 365      68.692  79.407  92.430  1.00  0.00           N
ATOM   5806  CA  SER A 365      67.272  79.598  92.320  1.00  0.00           C
ATOM   5808  CB  SER A 365      66.893  81.088  92.470  1.00  0.00           C
ATOM   5811  OG  SER A 365      65.513  81.368  92.200  1.00  0.00           O
ATOM   5813  C   SER A 365      66.842  78.987  91.020  1.00  0.00           C
ATOM   5814  O   SER A 365      67.603  78.947  90.050  1.00  0.00           O
ATOM   5815  N   PHE A 366      65.603  78.488  90.970  1.00  0.00           N
ATOM   5817  CA  PHE A 366      65.022  78.007  89.730  1.00  0.00           C
ATOM   5819  CB  PHE A 366      64.502  76.566  89.870  1.00  0.00           C
ATOM   5822  CG  PHE A 366      65.662  75.677  90.240  1.00  0.00           C
ATOM   5823  CD1 PHE A 366      66.592  75.338  89.250  1.00  0.00           C
ATOM   5825  CE1 PHE A 366      67.673  74.508  89.530  1.00  0.00           C
ATOM   5827  CZ  PHE A 366      67.832  73.988  90.820  1.00  0.00           C
ATOM   5829  CD2 PHE A 366      65.842  75.168  91.540  1.00  0.00           C
ATOM   5831  CE2 PHE A 366      66.923  74.327  91.830  1.00  0.00           C
ATOM   5833  C   PHE A 366      63.882  78.927  89.340  1.00  0.00           C
ATOM   5834  O   PHE A 366      63.112  79.397  90.180  1.00  0.00           O
ATOM   5835  N   TYR A 367      63.762  79.257  88.040  1.00  0.00           N
ATOM   5837  CA  TYR A 367      62.562  79.896  87.570  1.00  0.00           C
ATOM   5839  CB  TYR A 367      62.673  81.458  87.490  1.00  0.00           C
ATOM   5842  CG  TYR A 367      63.412  81.958  86.280  1.00  0.00           C
ATOM   5843  CD1 TYR A 367      64.812  82.037  86.300  1.00  0.00           C
ATOM   5845  CE1 TYR A 367      65.522  82.457  85.180  1.00  0.00           C
ATOM   5847  CZ  TYR A 367      64.832  82.807  84.020  1.00  0.00           C
ATOM   5848  OH  TYR A 367      65.573  83.217  82.910  1.00  0.00           O
ATOM   5850  CD2 TYR A 367      62.732  82.347  85.110  1.00  0.00           C
ATOM   5852  CE2 TYR A 367      63.442  82.757  83.970  1.00  0.00           C
ATOM   5854  C   TYR A 367      62.153  79.307  86.230  1.00  0.00           C
ATOM   5855  O   TYR A 367      62.903  78.667  85.510  1.00  0.00           O
ATOM   5856  N   CYS A 368      60.882  79.548  85.880  1.00  0.00           N
ATOM   5858  CA  CYS A 368      60.372  79.318  84.560  1.00  0.00           C
ATOM   5860  CB  CYS A 368      59.923  77.848  84.400  1.00  0.00           C
ATOM   5863  SG  CYS A 368      58.483  77.356  85.410  1.00  0.00           S
ATOM   5865  C   CYS A 368      59.252  80.317  84.490  1.00  0.00           C
ATOM   5866  O   CYS A 368      59.263  81.258  85.280  1.00  0.00           O
ATOM   5867  N   GLY A 369      58.273  80.197  83.580  1.00  0.00           N
ATOM   5869  CA  GLY A 369      57.252  81.237  83.460  1.00  0.00           C
ATOM   5872  C   GLY A 369      56.412  81.608  84.670  1.00  0.00           C
ATOM   5873  O   GLY A 369      56.312  82.776  85.010  1.00  0.00           O
ATOM   5874  N   THR A 370      55.783  80.597  85.300  1.00  0.00           N
ATOM   5876  CA  THR A 370      54.902  80.768  86.460  1.00  0.00           C
ATOM   5878  CB  THR A 370      53.483  80.348  86.120  1.00  0.00           C
ATOM   5880  OG1 THR A 370      53.413  79.027  85.600  1.00  0.00           O
ATOM   5882  CG2 THR A 370      52.982  81.286  85.010  1.00  0.00           C
ATOM   5886  C   THR A 370      55.372  79.926  87.630  1.00  0.00           C
ATOM   5887  O   THR A 370      54.692  79.716  88.620  1.00  0.00           O
ATOM   5888  N   GLY A 371      56.592  79.378  87.520  1.00  0.00           N
ATOM   5890  CA  GLY A 371      57.212  78.588  88.570  1.00  0.00           C
ATOM   5893  C   GLY A 371      56.772  77.146  88.690  1.00  0.00           C
ATOM   5894  O   GLY A 371      57.072  76.518  89.700  1.00  0.00           O
ATOM   5895  N   TRP A 372      56.113  76.548  87.680  1.00  0.00           N
ATOM   5897  CA  TRP A 372      55.703  75.136  87.720  1.00  0.00           C
ATOM   5899  CB  TRP A 372      54.463  74.887  86.820  1.00  0.00           C
ATOM   5902  CG  TRP A 372      53.162  75.396  87.350  1.00  0.00           C
ATOM   5903  CD1 TRP A 372      52.912  76.467  88.160  1.00  0.00           C
ATOM   5905  NE1 TRP A 372      51.592  76.467  88.510  1.00  0.00           N
ATOM   5907  CE2 TRP A 372      50.942  75.438  87.920  1.00  0.00           C
ATOM   5908  CD2 TRP A 372      51.902  74.728  87.160  1.00  0.00           C
ATOM   5909  CE3 TRP A 372      51.492  73.618  86.430  1.00  0.00           C
ATOM   5911  CZ3 TRP A 372      50.172  73.168  86.540  1.00  0.00           C
ATOM   5913  CZ2 TRP A 372      49.622  75.036  87.980  1.00  0.00           C
ATOM   5915  CH2 TRP A 372      49.242  73.878  87.300  1.00  0.00           C
ATOM   5917  C   TRP A 372      56.792  74.136  87.330  1.00  0.00           C
ATOM   5918  O   TRP A 372      57.103  73.177  88.020  1.00  0.00           O
ATOM   5919  N   ARG A 373      57.483  74.308  86.190  1.00  0.00           N
ATOM   5921  CA  ARG A 373      58.592  73.417  85.860  1.00  0.00           C
ATOM   5923  CB  ARG A 373      58.823  73.247  84.340  1.00  0.00           C
ATOM   5926  CG  ARG A 373      58.882  74.527  83.490  1.00  0.00           C
ATOM   5929  CD  ARG A 373      58.902  74.257  81.980  1.00  0.00           C
ATOM   5932  NE  ARG A 373      59.283  75.526  81.280  1.00  0.00           N
ATOM   5934  CZ  ARG A 373      58.533  76.618  81.210  1.00  0.00           C
ATOM   5935  NH1 ARG A 373      57.312  76.628  81.690  1.00  0.00           N
ATOM   5938  NH2 ARG A 373      59.013  77.708  80.670  1.00  0.00           N
ATOM   5941  C   ARG A 373      59.882  73.757  86.600  1.00  0.00           C
ATOM   5942  O   ARG A 373      60.812  72.956  86.710  1.00  0.00           O
ATOM   5943  N   ALA A 374      59.923  74.938  87.240  1.00  0.00           N
ATOM   5945  CA  ALA A 374      60.923  75.277  88.220  1.00  0.00           C
ATOM   5947  CB  ALA A 374      60.923  76.798  88.420  1.00  0.00           C
ATOM   5951  C   ALA A 374      60.713  74.568  89.560  1.00  0.00           C
ATOM   5952  O   ALA A 374      61.632  74.427  90.380  1.00  0.00           O
ATOM   5953  N   SER A 375      59.492  74.048  89.840  1.00  0.00           N
ATOM   5955  CA  SER A 375      59.232  73.448  91.130  1.00  0.00           C
ATOM   5957  CB  SER A 375      57.792  73.658  91.660  1.00  0.00           C
ATOM   5960  OG  SER A 375      56.833  73.188  90.720  1.00  0.00           O
ATOM   5962  C   SER A 375      59.593  71.997  91.090  1.00  0.00           C
ATOM   5963  O   SER A 375      60.062  71.467  92.090  1.00  0.00           O
ATOM   5964  N   GLU A 376      59.472  71.338  89.910  1.00  0.00           N
ATOM   5966  CA  GLU A 376      60.032  70.018  89.650  1.00  0.00           C
ATOM   5968  CB  GLU A 376      59.873  69.667  88.160  1.00  0.00           C
ATOM   5971  CG  GLU A 376      58.533  68.996  87.860  1.00  0.00           C
ATOM   5974  CD  GLU A 376      58.572  68.228  86.550  1.00  0.00           C
ATOM   5975  OE1 GLU A 376      59.423  67.298  86.460  1.00  0.00           O
ATOM   5976  OE2 GLU A 376      57.722  68.507  85.670  1.00  0.00           O
ATOM   5977  C   GLU A 376      61.503  69.868  89.920  1.00  0.00           C
ATOM   5978  O   GLU A 376      61.953  69.066  90.720  1.00  0.00           O
ATOM   5979  N   THR A 377      62.272  70.728  89.240  1.00  0.00           N
ATOM   5981  CA  THR A 377      63.702  70.856  89.390  1.00  0.00           C
ATOM   5983  CB  THR A 377      64.263  71.827  88.350  1.00  0.00           C
ATOM   5985  OG1 THR A 377      65.643  72.068  88.490  1.00  0.00           O
ATOM   5987  CG2 THR A 377      63.582  73.177  88.490  1.00  0.00           C
ATOM   5991  C   THR A 377      64.103  71.238  90.790  1.00  0.00           C
ATOM   5992  O   THR A 377      65.033  70.658  91.350  1.00  0.00           O
ATOM   5993  N   PHE A 378      63.372  72.158  91.460  1.00  0.00           N
ATOM   5995  CA  PHE A 378      63.552  72.438  92.870  1.00  0.00           C
ATOM   5997  CB  PHE A 378      62.673  73.667  93.260  1.00  0.00           C
ATOM   6000  CG  PHE A 378      62.603  73.918  94.730  1.00  0.00           C
ATOM   6001  CD1 PHE A 378      63.473  74.827  95.370  1.00  0.00           C
ATOM   6003  CE1 PHE A 378      63.423  74.978  96.770  1.00  0.00           C
ATOM   6005  CZ  PHE A 378      62.533  74.206  97.530  1.00  0.00           C
ATOM   6007  CD2 PHE A 378      61.693  73.188  95.510  1.00  0.00           C
ATOM   6009  CE2 PHE A 378      61.673  73.308  96.890  1.00  0.00           C
ATOM   6011  C   PHE A 378      63.342  71.216  93.760  1.00  0.00           C
ATOM   6012  O   PHE A 378      64.143  70.938  94.640  1.00  0.00           O
ATOM   6013  N   MET A 379      62.283  70.417  93.520  1.00  0.00           N
ATOM   6015  CA  MET A 379      62.072  69.146  94.170  1.00  0.00           C
ATOM   6017  CB  MET A 379      60.742  68.536  93.660  1.00  0.00           C
ATOM   6020  CG  MET A 379      59.562  68.707  94.610  1.00  0.00           C
ATOM   6023  SD  MET A 379      59.052  70.396  94.930  1.00  0.00           S
ATOM   6024  CE  MET A 379      59.162  70.277  96.730  1.00  0.00           C
ATOM   6028  C   MET A 379      63.192  68.146  93.980  1.00  0.00           C
ATOM   6029  O   MET A 379      63.713  67.588  94.940  1.00  0.00           O
ATOM   6030  N   TYR A 380      63.632  67.926  92.730  1.00  0.00           N
ATOM   6032  CA  TYR A 380      64.772  67.096  92.400  1.00  0.00           C
ATOM   6034  CB  TYR A 380      64.952  67.058  90.860  1.00  0.00           C
ATOM   6037  CG  TYR A 380      63.753  66.558  90.080  1.00  0.00           C
ATOM   6038  CD1 TYR A 380      62.952  65.497  90.550  1.00  0.00           C
ATOM   6040  CE1 TYR A 380      61.853  65.057  89.810  1.00  0.00           C
ATOM   6042  CZ  TYR A 380      61.513  65.677  88.600  1.00  0.00           C
ATOM   6043  OH  TYR A 380      60.353  65.286  87.910  1.00  0.00           O
ATOM   6045  CD2 TYR A 380      63.442  67.118  88.830  1.00  0.00           C
ATOM   6047  CE2 TYR A 380      62.323  66.698  88.100  1.00  0.00           C
ATOM   6049  C   TYR A 380      66.052  67.606  93.060  1.00  0.00           C
ATOM   6050  O   TYR A 380      66.783  66.846  93.680  1.00  0.00           O
ATOM   6051  N   ALA A 381      66.323  68.926  93.030  1.00  0.00           N
ATOM   6053  CA  ALA A 381      67.472  69.536  93.670  1.00  0.00           C
ATOM   6055  CB  ALA A 381      67.623  70.986  93.170  1.00  0.00           C
ATOM   6059  C   ALA A 381      67.433  69.518  95.190  1.00  0.00           C
ATOM   6060  O   ALA A 381      68.452  69.536  95.870  1.00  0.00           O
ATOM   6061  N   ARG A 382      66.242  69.448  95.830  1.00  0.00           N
ATOM   6063  CA  ARG A 382      66.192  68.988  97.220  1.00  0.00           C
ATOM   6065  CB  ARG A 382      64.762  69.048  97.800  1.00  0.00           C
ATOM   6068  CG  ARG A 382      64.723  69.018  99.340  1.00  0.00           C
ATOM   6071  CD  ARG A 382      63.473  69.658  99.960  1.00  0.00           C
ATOM   6074  NE  ARG A 382      62.302  69.158  99.170  1.00  0.00           N
ATOM   6076  CZ  ARG A 382      61.452  68.216  99.540  1.00  0.00           C
ATOM   6077  NH1 ARG A 382      61.402  67.557 100.670  1.00  0.00           N
ATOM   6080  NH2 ARG A 382      60.542  67.908  98.630  1.00  0.00           N
ATOM   6083  C   ARG A 382      66.643  67.548  97.390  1.00  0.00           C
ATOM   6084  O   ARG A 382      67.353  67.216  98.340  1.00  0.00           O
ATOM   6085  N   ALA A 383      66.162  66.658  96.500  1.00  0.00           N
ATOM   6087  CA  ALA A 383      66.393  65.228  96.530  1.00  0.00           C
ATOM   6089  CB  ALA A 383      65.513  64.508  95.490  1.00  0.00           C
ATOM   6093  C   ALA A 383      67.853  64.827  96.370  1.00  0.00           C
ATOM   6094  O   ALA A 383      68.442  64.107  97.190  1.00  0.00           O
ATOM   6095  N   MET A 384      68.533  65.386  95.350  1.00  0.00           N
ATOM   6097  CA  MET A 384      69.983  65.396  95.260  1.00  0.00           C
ATOM   6099  CB  MET A 384      70.643  65.466  93.830  1.00  0.00           C
ATOM   6102  CG  MET A 384      69.742  65.808  92.620  1.00  0.00           C
ATOM   6105  SD  MET A 384      70.092  67.387  91.780  1.00  0.00           S
ATOM   6106  CE  MET A 384      71.682  66.908  91.050  1.00  0.00           C
ATOM   6110  C   MET A 384      70.452  66.548  96.120  1.00  0.00           C
ATOM   6111  O   MET A 384      70.513  67.658  95.630  1.00  0.00           O
ATOM   6112  N   GLY A 385      70.732  66.298  97.410  1.00  0.00           N
ATOM   6114  CA  GLY A 385      70.702  67.317  98.470  1.00  0.00           C
ATOM   6117  C   GLY A 385      71.472  68.588  98.280  1.00  0.00           C
ATOM   6118  O   GLY A 385      72.592  68.728  98.780  1.00  0.00           O
ATOM   6119  N   TRP A 386      70.853  69.577  97.610  1.00  0.00           N
ATOM   6121  CA  TRP A 386      71.402  70.908  97.430  1.00  0.00           C
ATOM   6123  CB  TRP A 386      71.132  71.527  96.020  1.00  0.00           C
ATOM   6126  CG  TRP A 386      71.812  70.887  94.850  1.00  0.00           C
ATOM   6127  CD1 TRP A 386      72.382  69.637  94.750  1.00  0.00           C
ATOM   6129  NE1 TRP A 386      72.823  69.427  93.480  1.00  0.00           N
ATOM   6131  CE2 TRP A 386      72.652  70.548  92.750  1.00  0.00           C
ATOM   6132  CD2 TRP A 386      72.002  71.507  93.570  1.00  0.00           C
ATOM   6133  CE3 TRP A 386      71.713  72.768  93.050  1.00  0.00           C
ATOM   6135  CZ3 TRP A 386      72.113  73.048  91.740  1.00  0.00           C
ATOM   6137  CZ2 TRP A 386      73.073  70.846  91.460  1.00  0.00           C
ATOM   6139  CH2 TRP A 386      72.802  72.118  90.970  1.00  0.00           C
ATOM   6141  C   TRP A 386      70.863  71.827  98.510  1.00  0.00           C
ATOM   6142  O   TRP A 386      69.673  71.988  98.700  1.00  0.00           O
ATOM   6143  N   LYS A 387      71.783  72.408  99.300  1.00  0.00           N
ATOM   6145  CA  LYS A 387      71.482  73.037 100.570  1.00  0.00           C
ATOM   6147  CB  LYS A 387      72.753  73.007 101.460  1.00  0.00           C
ATOM   6150  CG  LYS A 387      73.192  71.588 101.840  1.00  0.00           C
ATOM   6153  CD  LYS A 387      72.213  70.856 102.770  1.00  0.00           C
ATOM   6156  CE  LYS A 387      71.082  70.057 102.100  1.00  0.00           C
ATOM   6159  NZ  LYS A 387      70.472  69.136 103.080  1.00  0.00           N
ATOM   6163  C   LYS A 387      70.982  74.456 100.490  1.00  0.00           C
ATOM   6164  O   LYS A 387      70.552  75.048 101.490  1.00  0.00           O
ATOM   6165  N   ASN A 388      71.033  75.036  99.300  1.00  0.00           N
ATOM   6167  CA  ASN A 388      70.653  76.386  99.040  1.00  0.00           C
ATOM   6169  CB  ASN A 388      71.802  77.417  99.160  1.00  0.00           C
ATOM   6172  CG  ASN A 388      73.173  76.948  98.650  1.00  0.00           C
ATOM   6173  OD1 ASN A 388      73.433  75.786  98.320  1.00  0.00           O
ATOM   6174  ND2 ASN A 388      74.132  77.886  98.650  1.00  0.00           N
ATOM   6177  C   ASN A 388      70.033  76.396  97.680  1.00  0.00           C
ATOM   6178  O   ASN A 388      70.643  76.728  96.670  1.00  0.00           O
ATOM   6179  N   VAL A 389      68.753  76.007  97.660  1.00  0.00           N
ATOM   6181  CA  VAL A 389      67.923  76.036  96.490  1.00  0.00           C
ATOM   6183  CB  VAL A 389      67.662  74.708  95.810  1.00  0.00           C
ATOM   6185  CG1 VAL A 389      68.952  74.247  95.110  1.00  0.00           C
ATOM   6189  CG2 VAL A 389      67.232  73.658  96.840  1.00  0.00           C
ATOM   6193  C   VAL A 389      66.643  76.738  96.870  1.00  0.00           C
ATOM   6194  O   VAL A 389      66.202  76.728  98.020  1.00  0.00           O
ATOM   6195  N   SER A 390      66.033  77.396  95.880  1.00  0.00           N
ATOM   6197  CA  SER A 390      64.853  78.206  96.080  1.00  0.00           C
ATOM   6199  CB  SER A 390      65.123  79.607  96.710  1.00  0.00           C
ATOM   6202  OG  SER A 390      66.052  80.387  95.950  1.00  0.00           O
ATOM   6204  C   SER A 390      64.162  78.327  94.760  1.00  0.00           C
ATOM   6205  O   SER A 390      64.642  77.848  93.730  1.00  0.00           O
ATOM   6206  N   VAL A 391      62.972  78.947  94.740  1.00  0.00           N
ATOM   6208  CA  VAL A 391      62.302  79.298  93.510  1.00  0.00           C
ATOM   6210  CB  VAL A 391      60.932  78.658  93.380  1.00  0.00           C
ATOM   6212  CG1 VAL A 391      60.253  79.178  92.090  1.00  0.00           C
ATOM   6216  CG2 VAL A 391      61.132  77.128  93.410  1.00  0.00           C
ATOM   6220  C   VAL A 391      62.173  80.798  93.430  1.00  0.00           C
ATOM   6221  O   VAL A 391      61.732  81.447  94.370  1.00  0.00           O
ATOM   6222  N   TYR A 392      62.492  81.386  92.270  1.00  0.00           N
ATOM   6224  CA  TYR A 392      62.042  82.718  91.890  1.00  0.00           C
ATOM   6226  CB  TYR A 392      63.122  83.457  91.050  1.00  0.00           C
ATOM   6229  CG  TYR A 392      62.603  84.687  90.330  1.00  0.00           C
ATOM   6230  CD1 TYR A 392      61.853  85.657  91.040  1.00  0.00           C
ATOM   6232  CE1 TYR A 392      61.282  86.736  90.370  1.00  0.00           C
ATOM   6234  CZ  TYR A 392      61.472  86.888  88.990  1.00  0.00           C
ATOM   6235  OH  TYR A 392      60.862  87.947  88.290  1.00  0.00           O
ATOM   6237  CD2 TYR A 392      62.802  84.868  88.960  1.00  0.00           C
ATOM   6239  CE2 TYR A 392      62.242  85.966  88.290  1.00  0.00           C
ATOM   6241  C   TYR A 392      60.682  82.618  91.200  1.00  0.00           C
ATOM   6242  O   TYR A 392      60.573  82.238  90.040  1.00  0.00           O
ATOM   6243  N   ASP A 393      59.622  82.897  91.990  1.00  0.00           N
ATOM   6245  CA  ASP A 393      58.242  82.588  91.660  1.00  0.00           C
ATOM   6247  CB  ASP A 393      57.382  82.938  92.910  1.00  0.00           C
ATOM   6250  CG  ASP A 393      55.962  82.396  92.910  1.00  0.00           C
ATOM   6251  OD1 ASP A 393      55.542  81.807  91.880  1.00  0.00           O
ATOM   6252  OD2 ASP A 393      55.242  82.518  93.930  1.00  0.00           O
ATOM   6253  C   ASP A 393      57.772  83.308  90.420  1.00  0.00           C
ATOM   6254  O   ASP A 393      57.252  82.697  89.490  1.00  0.00           O
ATOM   6255  N   GLY A 394      58.052  84.628  90.360  1.00  0.00           N
ATOM   6257  CA  GLY A 394      57.583  85.568  89.350  1.00  0.00           C
ATOM   6260  C   GLY A 394      58.042  85.228  87.970  1.00  0.00           C
ATOM   6261  O   GLY A 394      57.373  85.517  86.980  1.00  0.00           O
ATOM   6262  N   GLY A 395      59.213  84.577  87.870  1.00  0.00           N
ATOM   6264  CA  GLY A 395      59.783  84.067  86.640  1.00  0.00           C
ATOM   6267  C   GLY A 395      59.892  85.036  85.500  1.00  0.00           C
ATOM   6268  O   GLY A 395      60.003  86.246  85.690  1.00  0.00           O
ATOM   6269  N   TRP A 396      59.863  84.507  84.260  1.00  0.00           N
ATOM   6271  CA  TRP A 396      59.842  85.337  83.060  1.00  0.00           C
ATOM   6273  CB  TRP A 396      60.053  84.518  81.750  1.00  0.00           C
ATOM   6276  CG  TRP A 396      59.882  85.298  80.470  1.00  0.00           C
ATOM   6277  CD1 TRP A 396      58.823  85.307  79.590  1.00  0.00           C
ATOM   6279  NE1 TRP A 396      59.052  86.228  78.590  1.00  0.00           N
ATOM   6281  CE2 TRP A 396      60.253  86.827  78.800  1.00  0.00           C
ATOM   6282  CD2 TRP A 396      60.802  86.286  79.980  1.00  0.00           C
ATOM   6283  CE3 TRP A 396      62.023  86.757  80.450  1.00  0.00           C
ATOM   6285  CZ3 TRP A 396      62.673  87.768  79.720  1.00  0.00           C
ATOM   6287  CZ2 TRP A 396      60.892  87.817  78.070  1.00  0.00           C
ATOM   6289  CH2 TRP A 396      62.112  88.278  78.550  1.00  0.00           C
ATOM   6291  C   TRP A 396      58.623  86.246  83.020  1.00  0.00           C
ATOM   6292  O   TRP A 396      58.722  87.387  82.570  1.00  0.00           O
ATOM   6293  N   TYR A 397      57.462  85.787  83.540  1.00  0.00           N
ATOM   6295  CA  TYR A 397      56.233  86.557  83.640  1.00  0.00           C
ATOM   6297  CB  TYR A 397      55.113  85.657  84.240  1.00  0.00           C
ATOM   6300  CG  TYR A 397      53.782  86.368  84.350  1.00  0.00           C
ATOM   6301  CD1 TYR A 397      52.882  86.347  83.270  1.00  0.00           C
ATOM   6303  CE1 TYR A 397      51.622  86.958  83.370  1.00  0.00           C
ATOM   6305  CZ  TYR A 397      51.282  87.636  84.530  1.00  0.00           C
ATOM   6306  OH  TYR A 397      50.013  88.217  84.660  1.00  0.00           O
ATOM   6308  CD2 TYR A 397      53.423  87.077  85.510  1.00  0.00           C
ATOM   6310  CE2 TYR A 397      52.202  87.757  85.560  1.00  0.00           C
ATOM   6312  C   TYR A 397      56.352  87.868  84.420  1.00  0.00           C
ATOM   6313  O   TYR A 397      55.853  88.908  83.980  1.00  0.00           O
ATOM   6314  N   GLU A 398      57.012  87.877  85.600  1.00  0.00           N
ATOM   6316  CA  GLU A 398      57.293  89.108  86.320  1.00  0.00           C
ATOM   6318  CB  GLU A 398      57.452  88.838  87.840  1.00  0.00           C
ATOM   6321  CG  GLU A 398      57.742  90.097  88.710  1.00  0.00           C
ATOM   6324  CD  GLU A 398      57.542  89.856  90.210  1.00  0.00           C
ATOM   6325  OE1 GLU A 398      57.963  88.786  90.720  1.00  0.00           O
ATOM   6326  OE2 GLU A 398      56.942  90.757  90.860  1.00  0.00           O
ATOM   6327  C   GLU A 398      58.492  89.847  85.740  1.00  0.00           C
ATOM   6328  O   GLU A 398      58.452  91.076  85.620  1.00  0.00           O
ATOM   6329  N   TRP A 399      59.552  89.118  85.300  1.00  0.00           N
ATOM   6331  CA  TRP A 399      60.802  89.698  84.800  1.00  0.00           C
ATOM   6333  CB  TRP A 399      61.872  88.637  84.450  1.00  0.00           C
ATOM   6336  CG  TRP A 399      63.232  89.248  84.270  1.00  0.00           C
ATOM   6337  CD1 TRP A 399      63.853  89.567  83.090  1.00  0.00           C
ATOM   6339  NE1 TRP A 399      65.103  90.097  83.340  1.00  0.00           N
ATOM   6341  CE2 TRP A 399      65.302  90.128  84.690  1.00  0.00           C
ATOM   6342  CD2 TRP A 399      64.153  89.598  85.310  1.00  0.00           C
ATOM   6343  CE3 TRP A 399      64.112  89.467  86.700  1.00  0.00           C
ATOM   6345  CZ3 TRP A 399      65.242  89.826  87.440  1.00  0.00           C
ATOM   6347  CZ2 TRP A 399      66.412  90.517  85.420  1.00  0.00           C
ATOM   6349  CH2 TRP A 399      66.382  90.327  86.800  1.00  0.00           C
ATOM   6351  C   TRP A 399      60.592  90.587  83.590  1.00  0.00           C
ATOM   6352  O   TRP A 399      61.152  91.678  83.460  1.00  0.00           O
ATOM   6353  N   SER A 400      59.702  90.128  82.690  1.00  0.00           N
ATOM   6355  CA  SER A 400      59.453  90.787  81.440  1.00  0.00           C
ATOM   6357  CB  SER A 400      59.073  89.747  80.360  1.00  0.00           C
ATOM   6360  OG  SER A 400      57.783  89.158  80.540  1.00  0.00           O
ATOM   6362  C   SER A 400      58.312  91.767  81.570  1.00  0.00           C
ATOM   6363  O   SER A 400      57.932  92.417  80.610  1.00  0.00           O
ATOM   6364  N   SER A 401      57.753  91.947  82.780  1.00  0.00           N
ATOM   6366  CA  SER A 401      56.673  92.908  82.940  1.00  0.00           C
ATOM   6368  CB  SER A 401      55.703  92.527  84.080  1.00  0.00           C
ATOM   6371  OG  SER A 401      56.202  92.757  85.400  1.00  0.00           O
ATOM   6373  C   SER A 401      57.233  94.287  83.170  1.00  0.00           C
ATOM   6374  O   SER A 401      56.503  95.276  83.100  1.00  0.00           O
ATOM   6375  N   ASP A 402      58.553  94.388  83.430  1.00  0.00           N
ATOM   6377  CA  ASP A 402      59.263  95.626  83.560  1.00  0.00           C
ATOM   6379  CB  ASP A 402      60.053  95.598  84.900  1.00  0.00           C
ATOM   6382  CG  ASP A 402      60.562  96.977  85.270  1.00  0.00           C
ATOM   6383  OD1 ASP A 402      60.673  97.846  84.370  1.00  0.00           O
ATOM   6384  OD2 ASP A 402      60.913  97.168  86.470  1.00  0.00           O
ATOM   6385  C   ASP A 402      60.172  95.768  82.330  1.00  0.00           C
ATOM   6386  O   ASP A 402      61.103  94.966  82.140  1.00  0.00           O
ATOM   6387  N   PRO A 403      59.972  96.748  81.450  1.00  0.00           N
ATOM   6388  CD  PRO A 403      58.693  97.438  81.320  1.00  0.00           C
ATOM   6391  CA  PRO A 403      60.822  96.938  80.280  1.00  0.00           C
ATOM   6393  CB  PRO A 403      60.092  98.007  79.470  1.00  0.00           C
ATOM   6396  CG  PRO A 403      58.632  97.858  79.860  1.00  0.00           C
ATOM   6399  C   PRO A 403      62.192  97.438  80.660  1.00  0.00           C
ATOM   6400  O   PRO A 403      63.073  97.496  79.800  1.00  0.00           O
ATOM   6401  N   LYS A 404      62.423  97.807  81.930  1.00  0.00           N
ATOM   6403  CA  LYS A 404      63.722  98.257  82.380  1.00  0.00           C
ATOM   6405  CB  LYS A 404      63.643  99.038  83.730  1.00  0.00           C
ATOM   6408  CG  LYS A 404      63.882  98.217  85.020  1.00  0.00           C
ATOM   6411  CD  LYS A 404      64.122  99.038  86.290  1.00  0.00           C
ATOM   6414  CE  LYS A 404      64.082  98.056  87.470  1.00  0.00           C
ATOM   6417  NZ  LYS A 404      64.683  98.597  88.700  1.00  0.00           N
ATOM   6421  C   LYS A 404      64.642  97.067  82.610  1.00  0.00           C
ATOM   6422  O   LYS A 404      65.842  97.247  82.830  1.00  0.00           O
ATOM   6423  N   ASN A 405      64.103  95.827  82.710  1.00  0.00           N
ATOM   6425  CA  ASN A 405      64.872  94.677  83.120  1.00  0.00           C
ATOM   6427  CB  ASN A 405      63.992  93.588  83.790  1.00  0.00           C
ATOM   6430  CG  ASN A 405      63.853  93.798  85.280  1.00  0.00           C
ATOM   6431  OD1 ASN A 405      62.763  93.698  85.860  1.00  0.00           O
ATOM   6432  ND2 ASN A 405      64.972  94.108  85.990  1.00  0.00           N
ATOM   6435  C   ASN A 405      65.683  94.077  81.980  1.00  0.00           C
ATOM   6436  O   ASN A 405      65.232  94.108  80.830  1.00  0.00           O
ATOM   6437  N   PRO A 406      66.862  93.507  82.260  1.00  0.00           N
ATOM   6438  CD  PRO A 406      67.542  93.588  83.550  1.00  0.00           C
ATOM   6441  CA  PRO A 406      67.783  93.117  81.220  1.00  0.00           C
ATOM   6443  CB  PRO A 406      69.162  93.168  81.900  1.00  0.00           C
ATOM   6446  CG  PRO A 406      68.873  92.858  83.360  1.00  0.00           C
ATOM   6449  C   PRO A 406      67.433  91.748  80.720  1.00  0.00           C
ATOM   6450  O   PRO A 406      67.122  90.837  81.500  1.00  0.00           O
ATOM   6451  N   VAL A 407      67.442  91.596  79.400  1.00  0.00           N
ATOM   6453  CA  VAL A 407      66.992  90.438  78.670  1.00  0.00           C
ATOM   6455  CB  VAL A 407      65.723  90.677  77.850  1.00  0.00           C
ATOM   6457  CG1 VAL A 407      64.592  90.966  78.840  1.00  0.00           C
ATOM   6461  CG2 VAL A 407      65.872  91.856  76.870  1.00  0.00           C
ATOM   6465  C   VAL A 407      68.122  89.926  77.800  1.00  0.00           C
ATOM   6466  O   VAL A 407      69.073  90.626  77.480  1.00  0.00           O
ATOM   6467  N   ALA A 408      68.073  88.658  77.420  1.00  0.00           N
ATOM   6469  CA  ALA A 408      69.003  88.106  76.460  1.00  0.00           C
ATOM   6471  CB  ALA A 408      70.052  87.238  77.170  1.00  0.00           C
ATOM   6475  C   ALA A 408      68.232  87.347  75.410  1.00  0.00           C
ATOM   6476  O   ALA A 408      67.272  86.627  75.710  1.00  0.00           O
ATOM   6477  N   THR A 409      68.613  87.508  74.130  1.00  0.00           N
ATOM   6479  CA  THR A 409      68.002  86.837  72.990  1.00  0.00           C
ATOM   6481  CB  THR A 409      66.973  87.636  72.180  1.00  0.00           C
ATOM   6483  OG1 THR A 409      67.452  88.898  71.740  1.00  0.00           O
ATOM   6485  CG2 THR A 409      65.802  87.928  73.110  1.00  0.00           C
ATOM   6489  C   THR A 409      69.112  86.368  72.090  1.00  0.00           C
ATOM   6490  O   THR A 409      70.272  86.748  72.230  1.00  0.00           O
ATOM   6491  N   GLY A 410      68.792  85.438  71.170  1.00  0.00           N
ATOM   6493  CA  GLY A 410      69.802  84.817  70.340  1.00  0.00           C
ATOM   6496  C   GLY A 410      70.533  83.716  71.060  1.00  0.00           C
ATOM   6497  O   GLY A 410      70.222  83.378  72.200  1.00  0.00           O
ATOM   6498  N   GLU A 411      71.482  83.087  70.360  1.00  0.00           N
ATOM   6500  CA  GLU A 411      72.002  81.798  70.730  1.00  0.00           C
ATOM   6502  CB  GLU A 411      71.923  80.827  69.540  1.00  0.00           C
ATOM   6505  CG  GLU A 411      70.432  80.727  69.160  1.00  0.00           C
ATOM   6508  CD  GLU A 411      70.092  79.856  67.980  1.00  0.00           C
ATOM   6509  OE1 GLU A 411      70.923  79.668  67.070  1.00  0.00           O
ATOM   6510  OE2 GLU A 411      68.842  79.628  67.900  1.00  0.00           O
ATOM   6511  C   GLU A 411      73.372  81.907  71.320  1.00  0.00           C
ATOM   6512  O   GLU A 411      74.252  82.636  70.870  1.00  0.00           O
ATOM   6513  N   ARG A 412      73.533  81.207  72.460  1.00  0.00           N
ATOM   6515  CA  ARG A 412      74.673  81.438  73.290  1.00  0.00           C
ATOM   6517  CB  ARG A 412      74.452  82.688  74.170  1.00  0.00           C
ATOM   6520  CG  ARG A 412      73.223  82.648  75.110  1.00  0.00           C
ATOM   6523  CD  ARG A 412      72.842  83.997  75.720  1.00  0.00           C
ATOM   6526  NE  ARG A 412      71.622  83.768  76.580  1.00  0.00           N
ATOM   6528  CZ  ARG A 412      70.372  83.938  76.170  1.00  0.00           C
ATOM   6529  NH1 ARG A 412      70.082  84.397  74.980  1.00  0.00           N
ATOM   6532  NH2 ARG A 412      69.342  83.667  76.950  1.00  0.00           N
ATOM   6535  C   ARG A 412      74.933  80.247  74.150  1.00  0.00           C
ATOM   6536  O   ARG A 412      74.022  79.518  74.550  1.00  0.00           O
ATOM   6537  N   GLY A 413      76.202  79.996  74.490  1.00  0.00           N
ATOM   6539  CA  GLY A 413      76.552  78.838  75.270  1.00  0.00           C
ATOM   6542  C   GLY A 413      76.732  79.248  76.710  1.00  0.00           C
ATOM   6543  O   GLY A 413      76.472  80.397  77.090  1.00  0.00           O
ATOM   6544  N   PRO A 414      77.253  78.346  77.520  1.00  0.00           N
ATOM   6545  CD  PRO A 414      77.223  76.908  77.200  1.00  0.00           C
ATOM   6548  CA  PRO A 414      77.402  78.577  78.960  1.00  0.00           C
ATOM   6550  CB  PRO A 414      78.012  77.257  79.420  1.00  0.00           C
ATOM   6553  CG  PRO A 414      77.302  76.216  78.550  1.00  0.00           C
ATOM   6556  C   PRO A 414      78.272  79.757  79.360  1.00  0.00           C
ATOM   6557  O   PRO A 414      78.082  80.307  80.450  1.00  0.00           O
ATOM   6558  N   ASP A 415      79.242  80.118  78.500  1.00  0.00           N
ATOM   6560  CA  ASP A 415      80.162  81.228  78.700  1.00  0.00           C
ATOM   6562  CB  ASP A 415      81.323  81.207  77.670  1.00  0.00           C
ATOM   6565  CG  ASP A 415      82.382  80.208  78.060  1.00  0.00           C
ATOM   6566  OD1 ASP A 415      82.042  79.158  78.630  1.00  0.00           O
ATOM   6567  OD2 ASP A 415      83.573  80.527  77.790  1.00  0.00           O
ATOM   6568  C   ASP A 415      79.563  82.618  78.630  1.00  0.00           C
ATOM   6569  O   ASP A 415      80.132  83.576  79.140  1.00  0.00           O
ATOM   6570  N   SER A 416      78.382  82.788  78.020  1.00  0.00           N
ATOM   6572  CA  SER A 416      77.673  84.057  78.060  1.00  0.00           C
ATOM   6574  CB  SER A 416      76.472  84.007  77.080  1.00  0.00           C
ATOM   6577  OG  SER A 416      75.393  83.188  77.550  1.00  0.00           O
ATOM   6579  C   SER A 416      77.272  84.438  79.490  1.00  0.00           C
ATOM   6580  O   SER A 416      77.332  85.568  79.970  1.00  0.00           O
ATOM   6581  N   SER A 417      76.872  83.427  80.270  1.00  0.00           N
ATOM   6583  CA  SER A 417      76.192  83.588  81.540  1.00  0.00           C
ATOM   6585  CB  SER A 417      75.362  82.298  81.840  1.00  0.00           C
ATOM   6588  OG  SER A 417      74.393  82.028  80.840  1.00  0.00           O
ATOM   6590  C   SER A 417      77.113  83.768  82.740  1.00  0.00           C
ATOM   6591  O   SER A 417      76.682  83.526  83.870  1.00  0.00           O
ATOM   6592  N   LYS A 418      78.392  84.147  82.530  1.00  0.00           N
ATOM   6594  CA  LYS A 418      79.402  84.327  83.560  1.00  0.00           C
ATOM   6596  CB  LYS A 418      80.853  84.208  82.990  1.00  0.00           C
ATOM   6599  CG  LYS A 418      81.213  82.916  82.260  1.00  0.00           C
ATOM   6602  CD  LYS A 418      82.662  83.037  81.760  1.00  0.00           C
ATOM   6605  CE  LYS A 418      83.112  81.867  80.890  1.00  0.00           C
ATOM   6608  NZ  LYS A 418      84.472  82.048  80.330  1.00  0.00           N
ATOM   6612  C   LYS A 418      79.352  85.677  84.340  1.00  0.00           C
ATOM   6613  OT1 LYS A 418      78.392  86.478  84.180  1.00  0.00           O
ATOM   6614  OT2 LYS A 418      80.302  85.908  85.150  1.00  0.00           O
ATOM   6615  NH3 POPEB 419     128.888  24.308  66.410  1.00  0.00           N
ATOM   6619  C12 POPEB 419     128.118  25.088  65.380  1.00  0.00           C
ATOM   6622  C11 POPEB 419     128.228  26.608  65.600  1.00  0.00           C
ATOM   6625  P   POPEB 419     125.693  27.308  65.650  1.00  0.00           P
ATOM   6626  O13 POPEB 419     125.123  28.658  65.800  1.00  0.00           O
ATOM   6627  O14 POPEB 419     125.732  26.428  66.850  1.00  0.00           O
ATOM   6628  O11 POPEB 419     124.893  26.557  64.540  1.00  0.00           O
ATOM   6629  O12 POPEB 419     127.138  27.308  65.000  1.00  0.00           O
ATOM   6630  C1  POPEB 419     125.223  26.538  63.160  1.00  0.00           C
ATOM   6633  C2  POPEB 419     125.662  25.108  62.760  1.00  0.00           C
ATOM   6635  O21 POPEB 419     125.953  25.038  61.360  1.00  0.00           O
ATOM   6636  C21 POPEB 419     124.952  25.298  60.540  1.00  0.00           C
ATOM   6637  O22 POPEB 419     123.763  25.168  60.790  1.00  0.00           O
ATOM   6638  C22 POPEB 419     125.472  25.828  59.210  1.00  0.00           C
ATOM   6641  C3  POPEB 419     124.653  24.038  63.340  1.00  0.00           C
ATOM   6644  O31 POPEB 419     124.882  22.678  62.910  1.00  0.00           O
ATOM   6645  C31 POPEB 419     125.963  22.118  63.460  1.00  0.00           C
ATOM   6646  O32 POPEB 419     126.692  22.628  64.290  1.00  0.00           O
ATOM   6647  C32 POPEB 419     126.283  20.818  62.730  1.00  0.00           C
ATOM   6650  C23 POPEB 419     124.832  25.088  58.020  1.00  0.00           C
ATOM   6653  C24 POPEB 419     125.022  25.868  56.710  1.00  0.00           C
ATOM   6656  C25 POPEB 419     124.482  25.138  55.470  1.00  0.00           C
ATOM   6659  C26 POPEB 419     124.732  25.948  54.190  1.00  0.00           C
ATOM   6662  C27 POPEB 419     123.532  25.958  53.220  1.00  0.00           C
ATOM   6665  C28 POPEB 419     123.573  24.848  52.160  1.00  0.00           C
ATOM   6668  C29 POPEB 419     124.612  25.128  51.100  1.00  0.00           C
ATOM   6670 0C21 POPEB 419     125.332  24.227  50.410  1.00  0.00           C
ATOM   6672 1C21 POPEB 419     125.232  22.728  50.490  1.00  0.00           C
ATOM   6675 2C21 POPEB 419     124.683  22.128  49.190  1.00  0.00           C
ATOM   6678 3C21 POPEB 419     125.472  22.507  47.930  1.00  0.00           C
ATOM   6681 4C21 POPEB 419     125.062  21.748  46.670  1.00  0.00           C
ATOM   6684 5C21 POPEB 419     123.702  22.188  46.110  1.00  0.00           C
ATOM   6687 6C21 POPEB 419     123.252  21.257  44.980  1.00  0.00           C
ATOM   6690 7C21 POPEB 419     121.952  21.688  44.290  1.00  0.00           C
ATOM   6693 8C21 POPEB 419     121.473  20.678  43.240  1.00  0.00           C
ATOM   6697  C33 POPEB 419     125.103  19.927  62.260  1.00  0.00           C
ATOM   6700  C34 POPEB 419     125.353  19.308  60.870  1.00  0.00           C
ATOM   6703  C35 POPEB 419     126.753  18.718  60.650  1.00  0.00           C
ATOM   6706  C36 POPEB 419     126.948  17.288  61.180  1.00  0.00           C
ATOM   6709  C37 POPEB 419     128.418  16.788  61.150  1.00  0.00           C
ATOM   6712  C38 POPEB 419     128.927  16.238  59.810  1.00  0.00           C
ATOM   6715  C39 POPEB 419     128.668  17.168  58.630  1.00  0.00           C
ATOM   6718 0C31 POPEB 419     129.297  16.758  57.300  1.00  0.00           C
ATOM   6721 1C31 POPEB 419     128.498  17.358  56.140  1.00  0.00           C
ATOM   6724 2C31 POPEB 419     129.097  17.198  54.730  1.00  0.00           C
ATOM   6727 3C31 POPEB 419     129.377  15.748  54.320  1.00  0.00           C
ATOM   6730 4C31 POPEB 419     130.798  15.318  54.700  1.00  0.00           C
ATOM   6733 5C31 POPEB 419     131.168  13.878  54.320  1.00  0.00           C
ATOM   6736 6C31 POPEB 419     132.457  13.418  55.000  1.00  0.00           C
ATOM   6740  NH3 POPEC 420      92.843  78.917  24.580  1.00  0.00           N
ATOM   6744  C12 POPEC 420      91.963  79.646  23.620  1.00  0.00           C
ATOM   6747  C11 POPEC 420      92.752  80.088  22.360  1.00  0.00           C
ATOM   6750  P   POPEC 420      95.013  81.298  23.120  1.00  0.00           P
ATOM   6751  O13 POPEC 420      96.442  80.948  23.180  1.00  0.00           O
ATOM   6752  O14 POPEC 420      94.642  82.557  22.440  1.00  0.00           O
ATOM   6753  O11 POPEC 420      94.342  81.246  24.560  1.00  0.00           O
ATOM   6754  O12 POPEC 420      94.183  80.106  22.480  1.00  0.00           O
ATOM   6755  C1  POPEC 420      95.073  80.957  25.750  1.00  0.00           C
ATOM   6758  C2  POPEC 420      95.042  82.136  26.770  1.00  0.00           C
ATOM   6760  O21 POPEC 420      95.263  81.757  28.150  1.00  0.00           O
ATOM   6761  C21 POPEC 420      96.192  80.878  28.470  1.00  0.00           C
ATOM   6762  O22 POPEC 420      96.712  80.066  27.730  1.00  0.00           O
ATOM   6763  C22 POPEC 420      96.482  80.927  29.980  1.00  0.00           C
ATOM   6766  C3  POPEC 420      93.722  82.977  26.680  1.00  0.00           C
ATOM   6769  O31 POPEC 420      93.833  84.227  27.370  1.00  0.00           O
ATOM   6770  C31 POPEC 420      93.372  84.337  28.610  1.00  0.00           C
ATOM   6771  O32 POPEC 420      92.812  83.457  29.260  1.00  0.00           O
ATOM   6772  C32 POPEC 420      93.603  85.778  29.060  1.00  0.00           C
ATOM   6775  C23 POPEC 420      95.872  82.118  30.760  1.00  0.00           C
ATOM   6778  C24 POPEC 420      96.702  83.408  30.680  1.00  0.00           C
ATOM   6781  C25 POPEC 420      97.603  83.698  31.900  1.00  0.00           C
ATOM   6784  C26 POPEC 420      96.832  83.658  33.230  1.00  0.00           C
ATOM   6787  C27 POPEC 420      97.272  84.698  34.270  1.00  0.00           C
ATOM   6790  C28 POPEC 420      96.812  84.287  35.680  1.00  0.00           C
ATOM   6793  C29 POPEC 420      96.782  85.447  36.640  1.00  0.00           C
ATOM   6795 0C21 POPEC 420      97.402  85.577  37.820  1.00  0.00           C
ATOM   6797 1C21 POPEC 420      98.302  84.607  38.530  1.00  0.00           C
ATOM   6800 2C21 POPEC 420      99.703  85.218  38.760  1.00  0.00           C
ATOM   6803 3C21 POPEC 420     100.543  84.376  39.730  1.00  0.00           C
ATOM   6806 4C21 POPEC 420     101.943  84.957  40.030  1.00  0.00           C
ATOM   6809 5C21 POPEC 420     102.972  84.838  38.900  1.00  0.00           C
ATOM   6812 6C21 POPEC 420     104.362  84.418  39.400  1.00  0.00           C
ATOM   6815 7C21 POPEC 420     105.363  84.067  38.280  1.00  0.00           C
ATOM   6818 8C21 POPEC 420     106.663  83.477  38.820  1.00  0.00           C
ATOM   6822  C33 POPEC 420      93.353  86.026  30.550  1.00  0.00           C
ATOM   6825  C34 POPEC 420      94.222  87.168  31.080  1.00  0.00           C
ATOM   6828  C35 POPEC 420      94.093  87.276  32.600  1.00  0.00           C
ATOM   6831  C36 POPEC 420      94.922  88.408  33.230  1.00  0.00           C
ATOM   6834  C37 POPEC 420      94.482  88.646  34.680  1.00  0.00           C
ATOM   6837  C38 POPEC 420      95.062  89.926  35.300  1.00  0.00           C
ATOM   6840  C39 POPEC 420      94.713  90.078  36.790  1.00  0.00           C
ATOM   6843 0C31 POPEC 420      95.472  89.096  37.680  1.00  0.00           C
ATOM   6846 1C31 POPEC 420      95.372  89.418  39.180  1.00  0.00           C
ATOM   6849 2C31 POPEC 420      96.333  88.536  40.000  1.00  0.00           C
ATOM   6852 3C31 POPEC 420      96.423  88.868  41.500  1.00  0.00           C
ATOM   6855 4C31 POPEC 420      95.162  88.477  42.280  1.00  0.00           C
ATOM   6858 5C31 POPEC 420      95.483  87.998  43.700  1.00  0.00           C
ATOM   6861 6C31 POPEC 420      94.242  87.667  44.540  1.00  0.00           C
ATOM   6865  NH3 POPED 421      20.882  99.287  21.640  1.00  0.00           N
ATOM   6869  C12 POPED 421      20.562  98.197  20.650  1.00  0.00           C
ATOM   6872  C11 POPED 421      20.812  96.798  21.260  1.00  0.00           C
ATOM   6875  P   POPED 421      22.702  95.247  22.150  1.00  0.00           P
ATOM   6876  O13 POPED 421      21.732  94.147  21.930  1.00  0.00           O
ATOM   6877  O14 POPED 421      24.102  94.978  21.810  1.00  0.00           O
ATOM   6878  O11 POPED 421      22.583  95.778  23.640  1.00  0.00           O
ATOM   6879  O12 POPED 421      22.212  96.518  21.320  1.00  0.00           O
ATOM   6880  C1  POPED 421      23.683  95.528  24.530  1.00  0.00           C
ATOM   6883  C2  POPED 421      23.472  96.137  25.950  1.00  0.00           C
ATOM   6885  O21 POPED 421      23.602  95.088  26.920  1.00  0.00           O
ATOM   6886  C21 POPED 421      24.852  94.856  27.310  1.00  0.00           C
ATOM   6887  O22 POPED 421      25.862  95.438  26.960  1.00  0.00           O
ATOM   6888  C22 POPED 421      24.812  93.786  28.400  1.00  0.00           C
ATOM   6891  C3  POPED 421      22.092  96.837  26.130  1.00  0.00           C
ATOM   6894  O31 POPED 421      21.773  97.117  27.510  1.00  0.00           O
ATOM   6895  C31 POPED 421      22.522  98.077  28.080  1.00  0.00           C
ATOM   6896  O32 POPED 421      23.212  98.878  27.480  1.00  0.00           O
ATOM   6897  C32 POPED 421      22.463  97.897  29.610  1.00  0.00           C
ATOM   6900  C23 POPED 421      25.433  94.318  29.710  1.00  0.00           C
ATOM   6903  C24 POPED 421      24.752  93.737  30.950  1.00  0.00           C
ATOM   6906  C25 POPED 421      25.492  94.108  32.240  1.00  0.00           C
ATOM   6909  C26 POPED 421      24.642  93.816  33.480  1.00  0.00           C
ATOM   6912  C27 POPED 421      25.412  94.048  34.780  1.00  0.00           C
ATOM   6915  C28 POPED 421      24.482  94.096  36.010  1.00  0.00           C
ATOM   6918  C29 POPED 421      25.193  93.828  37.310  1.00  0.00           C
ATOM   6920 0C21 POPED 421      25.742  94.727  38.140  1.00  0.00           C
ATOM   6922 1C21 POPED 421      25.772  96.228  37.960  1.00  0.00           C
ATOM   6925 2C21 POPED 421      25.402  96.988  39.250  1.00  0.00           C
ATOM   6928 3C21 POPED 421      26.402  96.798  40.390  1.00  0.00           C
ATOM   6931 4C21 POPED 421      26.242  97.846  41.500  1.00  0.00           C
ATOM   6934 5C21 POPED 421      27.162  97.628  42.710  1.00  0.00           C
ATOM   6937 6C21 POPED 421      28.642  97.827  42.370  1.00  0.00           C
ATOM   6940 7C21 POPED 421      29.572  97.648  43.580  1.00  0.00           C
ATOM   6943 8C21 POPED 421      30.992  98.177  43.320  1.00  0.00           C
ATOM   6947  C33 POPED 421      23.783  98.257  30.350  1.00  0.00           C
ATOM   6950  C34 POPED 421      23.702  97.858  31.840  1.00  0.00           C
ATOM   6953  C35 POPED 421      24.472  98.746  32.840  1.00  0.00           C
ATOM   6956  C36 POPED 421      23.982  98.518  34.280  1.00  0.00           C
ATOM   6959  C37 POPED 421      24.362  99.628  35.280  1.00  0.00           C
ATOM   6962  C38 POPED 421      23.683  99.407  36.640  1.00  0.00           C
ATOM   6965  C39 POPED 421      23.683 100.647  37.560  1.00  0.00           C
ATOM   6968 0C31 POPED 421      25.052 100.988  38.180  1.00  0.00           C
ATOM   6971 1C31 POPED 421      25.252 102.496  38.310  1.00  0.00           C
ATOM   6974 2C31 POPED 421      26.513 102.877  39.100  1.00  0.00           C
ATOM   6977 3C31 POPED 421      26.882 104.367  38.970  1.00  0.00           C
ATOM   6980 4C31 POPED 421      28.272 104.658  39.520  1.00  0.00           C
ATOM   6983 5C31 POPED 421      28.702 106.128  39.400  1.00  0.00           C
ATOM   6986 6C31 POPED 421      30.142 106.378  39.860  1.00  0.00           C
ATOM   6990  NH3 POPEE 422      88.552 113.466  25.580  1.00  0.00           N
ATOM   6994  C12 POPEE 422      87.063 113.518  25.750  1.00  0.00           C
ATOM   6997  C11 POPEE 422      86.283 113.217  24.440  1.00  0.00           C
ATOM   7000  P   POPEE 422      87.122 115.428  23.240  1.00  0.00           P
ATOM   7001  O13 POPEE 422      88.473 115.528  23.820  1.00  0.00           O
ATOM   7002  O14 POPEE 422      86.923 116.026  21.900  1.00  0.00           O
ATOM   7003  O11 POPEE 422      86.192 116.118  24.300  1.00  0.00           O
ATOM   7004  O12 POPEE 422      86.712 113.908  23.270  1.00  0.00           O
ATOM   7005  C1  POPEE 422      85.003 116.856  24.070  1.00  0.00           C
ATOM   7008  C2  POPEE 422      84.233 117.018  25.420  1.00  0.00           C
ATOM   7010  O21 POPEE 422      84.132 118.386  25.840  1.00  0.00           O
ATOM   7011  C21 POPEE 422      85.223 118.956  26.320  1.00  0.00           C
ATOM   7012  O22 POPEE 422      86.373 118.588  26.120  1.00  0.00           O
ATOM   7013  C22 POPEE 422      84.793 120.078  27.250  1.00  0.00           C
ATOM   7016  C3  POPEE 422      84.812 116.058  26.530  1.00  0.00           C
ATOM   7019  O31 POPEE 422      84.293 116.216  27.870  1.00  0.00           O
ATOM   7020  C31 POPEE 422      84.843 115.317  28.730  1.00  0.00           C
ATOM   7021  O32 POPEE 422      85.252 114.216  28.400  1.00  0.00           O
ATOM   7022  C32 POPEE 422      85.202 116.076  30.030  1.00  0.00           C
ATOM   7025  C23 POPEE 422      85.522 119.878  28.580  1.00  0.00           C
ATOM   7028  C24 POPEE 422      85.003 120.688  29.770  1.00  0.00           C
ATOM   7031  C25 POPEE 422      85.963 120.438  30.950  1.00  0.00           C
ATOM   7034  C26 POPEE 422      85.503 121.026  32.270  1.00  0.00           C
ATOM   7037  C27 POPEE 422      86.342 120.486  33.440  1.00  0.00           C
ATOM   7040  C28 POPEE 422      86.073 121.188  34.780  1.00  0.00           C
ATOM   7043  C29 POPEE 422      84.703 120.837  35.320  1.00  0.00           C
ATOM   7045 0C21 POPEE 422      84.412 120.577  36.610  1.00  0.00           C
ATOM   7047 1C21 POPEE 422      85.392 120.638  37.750  1.00  0.00           C
ATOM   7050 2C21 POPEE 422      84.703 120.668  39.120  1.00  0.00           C
ATOM   7053 3C21 POPEE 422      83.973 121.988  39.400  1.00  0.00           C
ATOM   7056 4C21 POPEE 422      83.603 122.158  40.880  1.00  0.00           C
ATOM   7059 5C21 POPEE 422      82.812 123.457  41.110  1.00  0.00           C
ATOM   7062 6C21 POPEE 422      82.673 123.868  42.580  1.00  0.00           C
ATOM   7065 7C21 POPEE 422      81.823 125.128  42.720  1.00  0.00           C
ATOM   7068 8C21 POPEE 422      81.753 125.697  44.140  1.00  0.00           C
ATOM   7072  C33 POPEE 422      84.912 115.397  31.400  1.00  0.00           C
ATOM   7075  C34 POPEE 422      84.603 116.468  32.480  1.00  0.00           C
ATOM   7078  C35 POPEE 422      83.652 115.997  33.600  1.00  0.00           C
ATOM   7081  C36 POPEE 422      84.242 114.957  34.560  1.00  0.00           C
ATOM   7084  C37 POPEE 422      85.103 115.598  35.660  1.00  0.00           C
ATOM   7087  C38 POPEE 422      85.813 114.567  36.550  1.00  0.00           C
ATOM   7090  C39 POPEE 422      84.912 113.588  37.300  1.00  0.00           C
ATOM   7093 0C31 POPEE 422      83.942 114.306  38.220  1.00  0.00           C
ATOM   7096 1C31 POPEE 422      83.202 113.308  39.120  1.00  0.00           C
ATOM   7099 2C31 POPEE 422      82.393 114.026  40.200  1.00  0.00           C
ATOM   7102 3C31 POPEE 422      83.242 114.257  41.460  1.00  0.00           C
ATOM   7105 4C31 POPEE 422      83.302 112.986  42.320  1.00  0.00           C
ATOM   7108 5C31 POPEE 422      84.242 113.126  43.510  1.00  0.00           C
ATOM   7111 6C31 POPEE 422      84.103 111.958  44.490  1.00  0.00           C
ATOM   7115  NH3 POPEF 423      68.823 114.158  23.730  1.00  0.00           N
ATOM   7119  C12 POPEF 423      68.692 114.267  22.240  1.00  0.00           C
ATOM   7122  C11 POPEF 423      70.052 114.397  21.540  1.00  0.00           C
ATOM   7125  P   POPEF 423      71.992 112.718  20.990  1.00  0.00           P
ATOM   7126  O13 POPEF 423      71.363 111.897  19.920  1.00  0.00           O
ATOM   7127  O14 POPEF 423      72.972 113.737  20.570  1.00  0.00           O
ATOM   7128  O11 POPEF 423      72.772 111.716  21.910  1.00  0.00           O
ATOM   7129  O12 POPEF 423      70.923 113.348  21.970  1.00  0.00           O
ATOM   7130  C1  POPEF 423      72.103 110.797  22.760  1.00  0.00           C
ATOM   7133  C2  POPEF 423      72.783 110.797  24.140  1.00  0.00           C
ATOM   7135  O21 POPEF 423      72.342 109.677  24.940  1.00  0.00           O
ATOM   7136  C21 POPEF 423      71.143 109.768  25.480  1.00  0.00           C
ATOM   7137  O22 POPEF 423      70.232 110.477  25.090  1.00  0.00           O
ATOM   7138  C22 POPEF 423      71.103 108.968  26.770  1.00  0.00           C
ATOM   7141  C3  POPEF 423      72.702 112.146  24.910  1.00  0.00           C
ATOM   7144  O31 POPEF 423      73.043 111.938  26.300  1.00  0.00           O
ATOM   7145  C31 POPEF 423      73.162 113.087  26.980  1.00  0.00           C
ATOM   7146  O32 POPEF 423      73.302 114.188  26.450  1.00  0.00           O
ATOM   7147  C32 POPEF 423      73.002 112.846  28.500  1.00  0.00           C
ATOM   7150  C23 POPEF 423      69.872 109.407  27.580  1.00  0.00           C
ATOM   7153  C24 POPEF 423      69.673 108.688  28.920  1.00  0.00           C
ATOM   7156  C25 POPEF 423      68.622 109.427  29.760  1.00  0.00           C
ATOM   7159  C26 POPEF 423      69.153 110.688  30.470  1.00  0.00           C
ATOM   7162  C27 POPEF 423      70.162 110.368  31.590  1.00  0.00           C
ATOM   7165  C28 POPEF 423      70.062 111.307  32.810  1.00  0.00           C
ATOM   7168  C29 POPEF 423      69.802 110.548  34.090  1.00  0.00           C
ATOM   7170 0C21 POPEF 423      69.463 111.048  35.280  1.00  0.00           C
ATOM   7172 1C21 POPEF 423      69.263 112.496  35.610  1.00  0.00           C
ATOM   7175 2C21 POPEF 423      68.242 112.706  36.760  1.00  0.00           C
ATOM   7178 3C21 POPEF 423      68.622 112.047  38.090  1.00  0.00           C
ATOM   7181 4C21 POPEF 423      68.132 112.837  39.320  1.00  0.00           C
ATOM   7184 5C21 POPEF 423      66.622 113.087  39.360  1.00  0.00           C
ATOM   7187 6C21 POPEF 423      65.842 111.996  40.100  1.00  0.00           C
ATOM   7190 7C21 POPEF 423      64.333 112.177  39.970  1.00  0.00           C
ATOM   7193 8C21 POPEF 423      63.552 111.097  40.710  1.00  0.00           C
ATOM   7197  C33 POPEF 423      73.213 114.087  29.420  1.00  0.00           C
ATOM   7200  C34 POPEF 423      72.002 114.996  29.670  1.00  0.00           C
ATOM   7203  C35 POPEF 423      71.162 114.587  30.890  1.00  0.00           C
ATOM   7206  C36 POPEF 423      70.793 115.778  31.790  1.00  0.00           C
ATOM   7209  C37 POPEF 423      69.502 115.556  32.590  1.00  0.00           C
ATOM   7212  C38 POPEF 423      69.132 116.787  33.440  1.00  0.00           C
ATOM   7215  C39 POPEF 423      67.652 116.876  33.840  1.00  0.00           C
ATOM   7218 0C31 POPEF 423      67.142 115.647  34.600  1.00  0.00           C
ATOM   7221 1C31 POPEF 423      65.643 115.738  34.910  1.00  0.00           C
ATOM   7224 2C31 POPEF 423      65.062 114.496  35.610  1.00  0.00           C
ATOM   7227 3C31 POPEF 423      65.192 113.217  34.760  1.00  0.00           C
ATOM   7230 4C31 POPEF 423      64.673 111.938  35.420  1.00  0.00           C
ATOM   7233 5C31 POPEF 423      65.143 110.738  34.610  1.00  0.00           C
ATOM   7236 6C31 POPEF 423      64.723 109.348  35.100  1.00  0.00           C
ATOM   7240  NH3 POPEG 424      61.923  94.496  21.580  1.00  0.00           N
ATOM   7244  C12 POPEG 424      61.953  96.007  21.550  1.00  0.00           C
ATOM   7247  C11 POPEG 424      60.583  96.666  21.810  1.00  0.00           C
ATOM   7250  P   POPEG 424      58.982  97.378  23.740  1.00  0.00           P
ATOM   7251  O13 POPEG 424      59.402  98.786  23.550  1.00  0.00           O
ATOM   7252  O14 POPEG 424      57.602  97.028  23.350  1.00  0.00           O
ATOM   7253  O11 POPEG 424      59.112  97.007  25.260  1.00  0.00           O
ATOM   7254  O12 POPEG 424      60.032  96.368  23.100  1.00  0.00           O
ATOM   7255  C1  POPEG 424      60.013  97.648  26.170  1.00  0.00           C
ATOM   7258  C2  POPEG 424      60.913  96.618  26.890  1.00  0.00           C
ATOM   7260  O21 POPEG 424      61.142  97.136  28.210  1.00  0.00           O
ATOM   7261  C21 POPEG 424      60.783  96.357  29.230  1.00  0.00           C
ATOM   7262  O22 POPEG 424      60.242  95.276  29.150  1.00  0.00           O
ATOM   7263  C22 POPEG 424      61.033  97.158  30.520  1.00  0.00           C
ATOM   7266  C3  POPEG 424      62.253  96.357  26.130  1.00  0.00           C
ATOM   7269  O31 POPEG 424      63.323  96.097  27.060  1.00  0.00           O
ATOM   7270  C31 POPEG 424      64.272  97.018  27.160  1.00  0.00           C
ATOM   7271  O32 POPEG 424      64.632  97.768  26.260  1.00  0.00           O
ATOM   7272  C32 POPEG 424      64.723  97.067  28.630  1.00  0.00           C
ATOM   7275  C23 POPEG 424      60.232  96.697  31.760  1.00  0.00           C
ATOM   7278  C24 POPEG 424      61.132  96.176  32.880  1.00  0.00           C
ATOM   7281  C25 POPEG 424      60.362  95.577  34.070  1.00  0.00           C
ATOM   7284  C26 POPEG 424      59.372  96.548  34.730  1.00  0.00           C
ATOM   7287  C27 POPEG 424      58.683  95.957  35.970  1.00  0.00           C
ATOM   7290  C28 POPEG 424      57.392  96.716  36.330  1.00  0.00           C
ATOM   7293  C29 POPEG 424      56.603  96.026  37.420  1.00  0.00           C
ATOM   7295 0C21 POPEG 424      56.222  96.538  38.610  1.00  0.00           C
ATOM   7297 1C21 POPEG 424      56.482  97.938  39.100  1.00  0.00           C
ATOM   7300 2C21 POPEG 424      57.643  98.028  40.110  1.00  0.00           C
ATOM   7303 3C21 POPEG 424      57.293  97.487  41.500  1.00  0.00           C
ATOM   7306 4C21 POPEG 424      58.143  98.138  42.600  1.00  0.00           C
ATOM   7309 5C21 POPEG 424      57.943  97.478  43.960  1.00  0.00           C
ATOM   7312 6C21 POPEG 424      58.912  98.017  45.020  1.00  0.00           C
ATOM   7315 7C21 POPEG 424      58.943  97.168  46.300  1.00  0.00           C
ATOM   7318 8C21 POPEG 424      60.022  97.607  47.280  1.00  0.00           C
ATOM   7322  C33 POPEG 424      65.423  98.357  29.120  1.00  0.00           C
ATOM   7325  C34 POPEG 424      65.062  98.728  30.580  1.00  0.00           C
ATOM   7328  C35 POPEG 424      66.253  99.188  31.440  1.00  0.00           C
ATOM   7331  C36 POPEG 424      65.853  99.438  32.900  1.00  0.00           C
ATOM   7334  C37 POPEG 424      67.033  99.558  33.880  1.00  0.00           C
ATOM   7337  C38 POPEG 424      66.552  99.518  35.340  1.00  0.00           C
ATOM   7340  C39 POPEG 424      67.592  99.938  36.390  1.00  0.00           C
ATOM   7343 0C31 POPEG 424      66.952 100.008  37.780  1.00  0.00           C
ATOM   7346 1C31 POPEG 424      67.893 100.548  38.880  1.00  0.00           C
ATOM   7349 2C31 POPEG 424      67.132 100.867  40.170  1.00  0.00           C
ATOM   7352 3C31 POPEG 424      66.763  99.617  40.980  1.00  0.00           C
ATOM   7355 4C31 POPEG 424      65.612  99.847  41.980  1.00  0.00           C
ATOM   7358 5C31 POPEG 424      65.302  98.558  42.750  1.00  0.00           C
ATOM   7361 6C31 POPEG 424      64.062  98.676  43.640  1.00  0.00           C
ATOM   7365  NH3 POPEH 425      99.922  90.337  24.260  1.00  0.00           N
ATOM   7369  C12 POPEH 425     101.073  90.206  25.220  1.00  0.00           C
ATOM   7372  C11 POPEH 425     101.842  91.526  25.350  1.00  0.00           C
ATOM   7375  P   POPEH 425     104.293  91.007  24.640  1.00  0.00           P
ATOM   7376  O13 POPEH 425     104.002  89.698  24.010  1.00  0.00           O
ATOM   7377  O14 POPEH 425     104.382  92.168  23.750  1.00  0.00           O
ATOM   7378  O11 POPEH 425     105.602  90.857  25.530  1.00  0.00           O
ATOM   7379  O12 POPEH 425     103.173  91.246  25.720  1.00  0.00           O
ATOM   7380  C1  POPEH 425     105.553  91.316  26.890  1.00  0.00           C
ATOM   7383  C2  POPEH 425     106.963  91.716  27.410  1.00  0.00           C
ATOM   7385  O21 POPEH 425     107.092  91.736  28.830  1.00  0.00           O
ATOM   7386  C21 POPEH 425     106.183  92.308  29.590  1.00  0.00           C
ATOM   7387  O22 POPEH 425     105.062  92.688  29.280  1.00  0.00           O
ATOM   7388  C22 POPEH 425     106.733  92.417  31.010  1.00  0.00           C
ATOM   7391  C3  POPEH 425     107.492  93.037  26.790  1.00  0.00           C
ATOM   7394  O31 POPEH 425     106.762  94.208  27.240  1.00  0.00           O
ATOM   7395  C31 POPEH 425     106.393  95.066  26.300  1.00  0.00           C
ATOM   7396  O32 POPEH 425     106.572  94.896  25.100  1.00  0.00           O
ATOM   7397  C32 POPEH 425     105.792  96.316  26.940  1.00  0.00           C
ATOM   7400  C23 POPEH 425     105.862  93.327  31.900  1.00  0.00           C
ATOM   7403  C24 POPEH 425     106.052  94.826  31.660  1.00  0.00           C
ATOM   7406  C25 POPEH 425     106.772  95.507  32.840  1.00  0.00           C
ATOM   7409  C26 POPEH 425     105.923  95.577  34.120  1.00  0.00           C
ATOM   7412  C27 POPEH 425     106.733  96.067  35.330  1.00  0.00           C
ATOM   7415  C28 POPEH 425     106.012  95.886  36.680  1.00  0.00           C
ATOM   7418  C29 POPEH 425     104.802  96.767  36.820  1.00  0.00           C
ATOM   7420 0C21 POPEH 425     104.772  98.028  37.310  1.00  0.00           C
ATOM   7422 1C21 POPEH 425     105.953  98.816  37.830  1.00  0.00           C
ATOM   7425 2C21 POPEH 425     105.632  99.687  39.060  1.00  0.00           C
ATOM   7428 3C21 POPEH 425     105.252  98.878  40.310  1.00  0.00           C
ATOM   7431 4C21 POPEH 425     105.312  99.707  41.590  1.00  0.00           C
ATOM   7434 5C21 POPEH 425     104.952  98.917  42.860  1.00  0.00           C
ATOM   7437 6C21 POPEH 425     105.042  99.798  44.110  1.00  0.00           C
ATOM   7440 7C21 POPEH 425     104.233  99.278  45.310  1.00  0.00           C
ATOM   7443 8C21 POPEH 425     104.393 100.167  46.540  1.00  0.00           C
ATOM   7447  C33 POPEH 425     105.112  97.247  25.910  1.00  0.00           C
ATOM   7450  C34 POPEH 425     104.393  98.457  26.520  1.00  0.00           C
ATOM   7453  C35 POPEH 425     104.153  99.607  25.530  1.00  0.00           C
ATOM   7456  C36 POPEH 425     103.713 100.927  26.200  1.00  0.00           C
ATOM   7459  C37 POPEH 425     103.412 102.047  25.190  1.00  0.00           C
ATOM   7462  C38 POPEH 425     102.882 103.367  25.780  1.00  0.00           C
ATOM   7465  C39 POPEH 425     103.842 104.087  26.750  1.00  0.00           C
ATOM   7468 0C31 POPEH 425     103.582 103.728  28.220  1.00  0.00           C
ATOM   7471 1C31 POPEH 425     104.272 104.607  29.260  1.00  0.00           C
ATOM   7474 2C31 POPEH 425     103.632 104.427  30.650  1.00  0.00           C
ATOM   7477 3C31 POPEH 425     104.233 105.346  31.720  1.00  0.00           C
ATOM   7480 4C31 POPEH 425     103.433 105.477  33.020  1.00  0.00           C
ATOM   7483 5C31 POPEH 425     103.783 106.778  33.760  1.00  0.00           C
ATOM   7486 6C31 POPEH 425     102.942 107.058  35.000  1.00  0.00           C
ATOM   7490  NH3 POPEI 426     107.662 124.248  24.270  1.00  0.00           N
ATOM   7494  C12 POPEI 426     107.763 125.638  23.680  1.00  0.00           C
ATOM   7497  C11 POPEI 426     109.173 126.198  23.980  1.00  0.00           C
ATOM   7500  P   POPEI 426     109.163 128.708  24.760  1.00  0.00           P
ATOM   7501  O13 POPEI 426     109.013 130.027  24.090  1.00  0.00           O
ATOM   7502  O14 POPEI 426     108.112 128.268  25.690  1.00  0.00           O
ATOM   7503  O11 POPEI 426     110.602 128.588  25.400  1.00  0.00           O
ATOM   7504  O12 POPEI 426     109.293 127.578  23.640  1.00  0.00           O
ATOM   7505  C1  POPEI 426     110.713 128.378  26.820  1.00  0.00           C
ATOM   7508  C2  POPEI 426     112.142 127.928  27.200  1.00  0.00           C
ATOM   7510  O21 POPEI 426     112.272 127.857  28.630  1.00  0.00           O
ATOM   7511  C21 POPEI 426     111.733 126.778  29.180  1.00  0.00           C
ATOM   7512  O22 POPEI 426     111.333 125.797  28.560  1.00  0.00           O
ATOM   7513  C22 POPEI 426     111.882 126.818  30.690  1.00  0.00           C
ATOM   7516  C3  POPEI 426     113.162 128.956  26.640  1.00  0.00           C
ATOM   7519  O31 POPEI 426     114.502 128.396  26.550  1.00  0.00           O
ATOM   7520  C31 POPEI 426     115.382 129.367  26.240  1.00  0.00           C
ATOM   7521  O32 POPEI 426     115.103 130.548  26.190  1.00  0.00           O
ATOM   7522  C32 POPEI 426     116.742 128.768  25.920  1.00  0.00           C
ATOM   7525  C23 POPEI 426     112.323 125.416  31.190  1.00  0.00           C
ATOM   7528  C24 POPEI 426     112.232 125.288  32.710  1.00  0.00           C
ATOM   7531  C25 POPEI 426     113.202 124.236  33.280  1.00  0.00           C
ATOM   7534  C26 POPEI 426     113.032 124.077  34.800  1.00  0.00           C
ATOM   7537  C27 POPEI 426     114.132 123.217  35.440  1.00  0.00           C
ATOM   7540  C28 POPEI 426     114.002 123.126  36.970  1.00  0.00           C
ATOM   7543  C29 POPEI 426     112.882 122.216  37.380  1.00  0.00           C
ATOM   7545 0C21 POPEI 426     111.742 122.548  38.010  1.00  0.00           C
ATOM   7547 1C21 POPEI 426     111.253 123.917  38.430  1.00  0.00           C
ATOM   7550 2C21 POPEI 426     109.713 124.007  38.290  1.00  0.00           C
ATOM   7553 3C21 POPEI 426     108.952 123.147  39.330  1.00  0.00           C
ATOM   7556 4C21 POPEI 426     107.492 122.817  38.950  1.00  0.00           C
ATOM   7559 5C21 POPEI 426     107.382 122.128  37.580  1.00  0.00           C
ATOM   7562 6C21 POPEI 426     106.012 121.487  37.310  1.00  0.00           C
ATOM   7565 7C21 POPEI 426     105.823 121.268  35.810  1.00  0.00           C
ATOM   7568 8C21 POPEI 426     104.542 120.507  35.460  1.00  0.00           C
ATOM   7572  C33 POPEI 426     117.763 129.068  27.040  1.00  0.00           C
ATOM   7575  C34 POPEI 426     117.363 128.396  28.350  1.00  0.00           C
ATOM   7578  C35 POPEI 426     118.482 128.396  29.390  1.00  0.00           C
ATOM   7581  C36 POPEI 426     117.972 127.908  30.750  1.00  0.00           C
ATOM   7584  C37 POPEI 426     119.082 127.757  31.790  1.00  0.00           C
ATOM   7587  C38 POPEI 426     118.532 127.178  33.090  1.00  0.00           C
ATOM   7590  C39 POPEI 426     119.272 127.628  34.350  1.00  0.00           C
ATOM   7593 0C31 POPEI 426     120.472 126.757  34.750  1.00  0.00           C
ATOM   7596 1C31 POPEI 426     121.722 126.918  33.870  1.00  0.00           C
ATOM   7599 2C31 POPEI 426     122.992 126.298  34.480  1.00  0.00           C
ATOM   7602 3C31 POPEI 426     123.753 127.308  35.350  1.00  0.00           C
ATOM   7605 4C31 POPEI 426     125.083 126.827  35.930  1.00  0.00           C
ATOM   7608 5C31 POPEI 426     125.862 128.028  36.490  1.00  0.00           C
ATOM   7611 6C31 POPEI 426     127.218 127.718  37.130  1.00  0.00           C
ATOM   7615  NH3 POPEJ 427     101.302 106.627  66.390  1.00  0.00           N
ATOM   7619  C12 POPEJ 427     100.612 107.916  66.790  1.00  0.00           C
ATOM   7622  C11 POPEJ 427      99.443 108.297  65.840  1.00  0.00           C
ATOM   7625  P   POPEJ 427      99.843 110.727  64.950  1.00  0.00           P
ATOM   7626  O13 POPEJ 427      99.412 112.117  65.230  1.00  0.00           O
ATOM   7627  O14 POPEJ 427     101.292 110.438  64.970  1.00  0.00           O
ATOM   7628  O11 POPEJ 427      99.253 110.377  63.500  1.00  0.00           O
ATOM   7629  O12 POPEJ 427      99.093 109.698  65.920  1.00  0.00           O
ATOM   7630  C1  POPEJ 427      97.882 110.727  63.220  1.00  0.00           C
ATOM   7633  C2  POPEJ 427      96.873 109.668  63.740  1.00  0.00           C
ATOM   7635  O21 POPEJ 427      97.323 108.386  63.290  1.00  0.00           O
ATOM   7636  C21 POPEJ 427      96.603 107.347  63.660  1.00  0.00           C
ATOM   7637  O22 POPEJ 427      95.923 107.257  64.670  1.00  0.00           O
ATOM   7638  C22 POPEJ 427      96.762 106.268  62.600  1.00  0.00           C
ATOM   7641  C3  POPEJ 427      95.423 109.978  63.270  1.00  0.00           C
ATOM   7644  O31 POPEJ 427      95.213 109.427  61.950  1.00  0.00           O
ATOM   7645  C31 POPEJ 427      95.103 110.257  60.930  1.00  0.00           C
ATOM   7646  O32 POPEJ 427      95.022 111.468  60.990  1.00  0.00           O
ATOM   7647  C32 POPEJ 427      95.103 109.397  59.650  1.00  0.00           C
ATOM   7650  C23 POPEJ 427      95.752 105.128  62.780  1.00  0.00           C
ATOM   7653  C24 POPEJ 427      96.073 103.908  61.910  1.00  0.00           C
ATOM   7656  C25 POPEJ 427      95.693 104.026  60.420  1.00  0.00           C
ATOM   7659  C26 POPEJ 427      96.873 104.397  59.500  1.00  0.00           C
ATOM   7662  C27 POPEJ 427      96.653 103.847  58.080  1.00  0.00           C
ATOM   7665  C28 POPEJ 427      97.882 103.968  57.160  1.00  0.00           C
ATOM   7668  C29 POPEJ 427      98.043 105.327  56.520  1.00  0.00           C
ATOM   7670 0C21 POPEJ 427      99.132 105.688  55.820  1.00  0.00           C
ATOM   7672 1C21 POPEJ 427     100.353 104.826  55.610  1.00  0.00           C
ATOM   7675 2C21 POPEJ 427     100.413 104.188  54.210  1.00  0.00           C
ATOM   7678 3C21 POPEJ 427     100.912 105.136  53.130  1.00  0.00           C
ATOM   7681 4C21 POPEJ 427     101.062 104.458  51.760  1.00  0.00           C
ATOM   7684 5C21 POPEJ 427     102.472 104.598  51.170  1.00  0.00           C
ATOM   7687 6C21 POPEJ 427     103.512 103.688  51.830  1.00  0.00           C
ATOM   7690 7C21 POPEJ 427     104.732 103.437  50.930  1.00  0.00           C
ATOM   7693 8C21 POPEJ 427     105.702 102.378  51.490  1.00  0.00           C
ATOM   7697  C33 POPEJ 427      95.252 110.118  58.290  1.00  0.00           C
ATOM   7700  C34 POPEJ 427      95.923 109.166  57.280  1.00  0.00           C
ATOM   7703  C35 POPEJ 427      96.242 109.747  55.890  1.00  0.00           C
ATOM   7706  C36 POPEJ 427      95.013 110.298  55.160  1.00  0.00           C
ATOM   7709  C37 POPEJ 427      95.202 110.447  53.640  1.00  0.00           C
ATOM   7712  C38 POPEJ 427      93.853 110.498  52.900  1.00  0.00           C
ATOM   7715  C39 POPEJ 427      93.923 110.118  51.410  1.00  0.00           C
ATOM   7718 0C31 POPEJ 427      94.373 111.228  50.450  1.00  0.00           C
ATOM   7721 1C31 POPEJ 427      94.253 110.757  48.990  1.00  0.00           C
ATOM   7724 2C31 POPEJ 427      94.942 111.666  47.960  1.00  0.00           C
ATOM   7727 3C31 POPEJ 427      94.272 113.028  47.720  1.00  0.00           C
ATOM   7730 4C31 POPEJ 427      93.043 112.977  46.800  1.00  0.00           C
ATOM   7733 5C31 POPEJ 427      92.412 114.356  46.620  1.00  0.00           C
ATOM   7736 6C31 POPEJ 427      91.312 114.418  45.550  1.00  0.00           C
ATOM   7740  NH3 POPEK 428      54.552  51.158  20.960  1.00  0.00           N
ATOM   7744  C12 POPEK 428      53.803  52.268  20.290  1.00  0.00           C
ATOM   7747  C11 POPEK 428      54.393  53.638  20.650  1.00  0.00           C
ATOM   7750  P   POPEK 428      52.342  55.177  20.770  1.00  0.00           P
ATOM   7751  O13 POPEK 428      52.052  56.577  20.390  1.00  0.00           O
ATOM   7752  O14 POPEK 428      51.292  54.188  20.410  1.00  0.00           O
ATOM   7753  O11 POPEK 428      52.643  55.168  22.300  1.00  0.00           O
ATOM   7754  O12 POPEK 428      53.683  54.728  20.050  1.00  0.00           O
ATOM   7755  C1  POPEK 428      51.592  54.848  23.210  1.00  0.00           C
ATOM   7758  C2  POPEK 428      52.142  54.606  24.630  1.00  0.00           C
ATOM   7760  O21 POPEK 428      50.983  54.417  25.470  1.00  0.00           O
ATOM   7761  C21 POPEK 428      50.703  53.157  25.810  1.00  0.00           C
ATOM   7762  O22 POPEK 428      49.603  52.647  25.630  1.00  0.00           O
ATOM   7763  C22 POPEK 428      51.732  52.577  26.770  1.00  0.00           C
ATOM   7766  C3  POPEK 428      52.972  55.818  25.120  1.00  0.00           C
ATOM   7769  O31 POPEK 428      53.103  55.768  26.550  1.00  0.00           O
ATOM   7770  C31 POPEK 428      52.713  56.798  27.260  1.00  0.00           C
ATOM   7771  O32 POPEK 428      52.293  57.858  26.840  1.00  0.00           O
ATOM   7772  C32 POPEK 428      52.833  56.408  28.750  1.00  0.00           C
ATOM   7775  C23 POPEK 428      51.113  52.228  28.140  1.00  0.00           C
ATOM   7778  C24 POPEK 428      52.163  51.977  29.240  1.00  0.00           C
ATOM   7781  C25 POPEK 428      51.583  52.078  30.660  1.00  0.00           C
ATOM   7784  C26 POPEK 428      52.623  51.808  31.770  1.00  0.00           C
ATOM   7787  C27 POPEK 428      52.483  52.807  32.930  1.00  0.00           C
ATOM   7790  C28 POPEK 428      53.492  52.598  34.070  1.00  0.00           C
ATOM   7793  C29 POPEK 428      53.052  51.567  35.080  1.00  0.00           C
ATOM   7795 0C21 POPEK 428      52.602  51.808  36.330  1.00  0.00           C
ATOM   7797 1C21 POPEK 428      52.443  53.146  37.010  1.00  0.00           C
ATOM   7800 2C21 POPEK 428      52.902  53.188  38.490  1.00  0.00           C
ATOM   7803 3C21 POPEK 428      54.432  53.258  38.690  1.00  0.00           C
ATOM   7806 4C21 POPEK 428      54.892  52.877  40.120  1.00  0.00           C
ATOM   7809 5C21 POPEK 428      54.112  53.548  41.260  1.00  0.00           C
ATOM   7812 6C21 POPEK 428      54.453  55.028  41.490  1.00  0.00           C
ATOM   7815 7C21 POPEK 428      53.462  55.688  42.450  1.00  0.00           C
ATOM   7818 8C21 POPEK 428      53.912  57.036  43.000  1.00  0.00           C
ATOM   7822  C33 POPEK 428      52.052  57.418  29.610  1.00  0.00           C
ATOM   7825  C34 POPEK 428      51.662  56.938  31.020  1.00  0.00           C
ATOM   7828  C35 POPEK 428      50.722  57.998  31.610  1.00  0.00           C
ATOM   7831  C36 POPEK 428      50.193  57.787  33.020  1.00  0.00           C
ATOM   7834  C37 POPEK 428      49.202  58.908  33.370  1.00  0.00           C
ATOM   7837  C38 POPEK 428      48.052  58.447  34.280  1.00  0.00           C
ATOM   7840  C39 POPEK 428      48.492  57.957  35.660  1.00  0.00           C
ATOM   7843 0C31 POPEK 428      49.312  58.987  36.440  1.00  0.00           C
ATOM   7846 1C31 POPEK 428      49.572  58.548  37.880  1.00  0.00           C
ATOM   7849 2C31 POPEK 428      50.562  59.458  38.620  1.00  0.00           C
ATOM   7852 3C31 POPEK 428      50.612  59.248  40.140  1.00  0.00           C
ATOM   7855 4C31 POPEK 428      50.903  57.798  40.590  1.00  0.00           C
ATOM   7858 5C31 POPEK 428      49.632  56.966  40.850  1.00  0.00           C
ATOM   7861 6C31 POPEK 428      49.882  55.498  41.190  1.00  0.00           C
ATOM   7865  NH3 POPEL 429      40.853  92.457  21.100  1.00  0.00           N
ATOM   7869  C12 POPEL 429      40.992  92.168  19.630  1.00  0.00           C
ATOM   7872  C11 POPEL 429      39.873  91.216  19.180  1.00  0.00           C
ATOM   7875  P   POPEL 429      39.842  89.496  17.240  1.00  0.00           P
ATOM   7876  O13 POPEL 429      38.572  88.927  17.730  1.00  0.00           O
ATOM   7877  O14 POPEL 429      40.123  89.427  15.790  1.00  0.00           O
ATOM   7878  O11 POPEL 429      41.062  88.838  18.000  1.00  0.00           O
ATOM   7879  O12 POPEL 429      39.992  90.977  17.760  1.00  0.00           O
ATOM   7880  C1  POPEL 429      41.393  87.466  17.800  1.00  0.00           C
ATOM   7883  C2  POPEL 429      41.763  86.736  19.130  1.00  0.00           C
ATOM   7885  O21 POPEL 429      40.542  86.487  19.840  1.00  0.00           O
ATOM   7886  C21 POPEL 429      40.502  85.317  20.460  1.00  0.00           C
ATOM   7887  O22 POPEL 429      41.272  84.388  20.280  1.00  0.00           O
ATOM   7888  C22 POPEL 429      39.382  85.346  21.470  1.00  0.00           C
ATOM   7891  C3  POPEL 429      42.763  87.566  20.010  1.00  0.00           C
ATOM   7894  O31 POPEL 429      43.002  87.018  21.330  1.00  0.00           O
ATOM   7895  C31 POPEL 429      42.252  87.518  22.310  1.00  0.00           C
ATOM   7896  O32 POPEL 429      41.292  88.257  22.170  1.00  0.00           O
ATOM   7897  C32 POPEL 429      42.732  87.067  23.690  1.00  0.00           C
ATOM   7900  C23 POPEL 429      39.812  84.587  22.720  1.00  0.00           C
ATOM   7903  C24 POPEL 429      38.782  84.677  23.840  1.00  0.00           C
ATOM   7906  C25 POPEL 429      39.292  84.007  25.100  1.00  0.00           C
ATOM   7909  C26 POPEL 429      40.113  84.908  26.020  1.00  0.00           C
ATOM   7912  C27 POPEL 429      40.472  84.158  27.310  1.00  0.00           C
ATOM   7915  C28 POPEL 429      40.632  85.097  28.510  1.00  0.00           C
ATOM   7918  C29 POPEL 429      40.822  84.267  29.750  1.00  0.00           C
ATOM   7920 0C21 POPEL 429      41.142  84.747  30.960  1.00  0.00           C
ATOM   7922 1C21 POPEL 429      41.342  86.198  31.310  1.00  0.00           C
ATOM   7925 2C21 POPEL 429      40.862  86.526  32.730  1.00  0.00           C
ATOM   7928 3C21 POPEL 429      41.482  85.626  33.800  1.00  0.00           C
ATOM   7931 4C21 POPEL 429      41.682  86.298  35.170  1.00  0.00           C
ATOM   7934 5C21 POPEL 429      40.372  86.507  35.940  1.00  0.00           C
ATOM   7937 6C21 POPEL 429      40.652  87.028  37.360  1.00  0.00           C
ATOM   7940 7C21 POPEL 429      39.382  87.356  38.150  1.00  0.00           C
ATOM   7943 8C21 POPEL 429      39.663  88.188  39.400  1.00  0.00           C
ATOM   7947  C33 POPEL 429      44.103  87.688  24.050  1.00  0.00           C
ATOM   7950  C34 POPEL 429      44.492  87.636  25.540  1.00  0.00           C
ATOM   7953  C35 POPEL 429      43.483  88.238  26.540  1.00  0.00           C
ATOM   7956  C36 POPEL 429      44.132  88.707  27.860  1.00  0.00           C
ATOM   7959  C37 POPEL 429      43.192  89.547  28.740  1.00  0.00           C
ATOM   7962  C38 POPEL 429      43.803  90.097  30.040  1.00  0.00           C
ATOM   7965  C39 POPEL 429      43.753  89.096  31.200  1.00  0.00           C
ATOM   7968 0C31 POPEL 429      44.442  89.587  32.490  1.00  0.00           C
ATOM   7971 1C31 POPEL 429      43.483  89.926  33.640  1.00  0.00           C
ATOM   7974 2C31 POPEL 429      44.193  89.938  35.000  1.00  0.00           C
ATOM   7977 3C31 POPEL 429      43.252  90.097  36.210  1.00  0.00           C
ATOM   7980 4C31 POPEL 429      44.022  89.878  37.520  1.00  0.00           C
ATOM   7983 5C31 POPEL 429      43.203  90.128  38.790  1.00  0.00           C
ATOM   7986 6C31 POPEL 429      43.803  89.447  40.020  1.00  0.00           C
ATOM   7990  NH3 POPEM 430      28.432  62.798  20.480  1.00  0.00           N
ATOM   7994  C12 POPEM 430      28.272  63.338  19.090  1.00  0.00           C
ATOM   7997  C11 POPEM 430      29.552  64.107  18.680  1.00  0.00           C
ATOM   8000  P   POPEM 430      28.353  65.868  17.170  1.00  0.00           P
ATOM   8001  O13 POPEM 430      28.992  67.048  16.560  1.00  0.00           O
ATOM   8002  O14 POPEM 430      27.252  65.257  16.410  1.00  0.00           O
ATOM   8003  O11 POPEM 430      27.842  66.198  18.650  1.00  0.00           O
ATOM   8004  O12 POPEM 430      29.443  64.747  17.420  1.00  0.00           O
ATOM   8005  C1  POPEM 430      27.882  67.548  19.140  1.00  0.00           C
ATOM   8008  C2  POPEM 430      26.972  67.827  20.400  1.00  0.00           C
ATOM   8010  O21 POPEM 430      27.772  68.066  21.580  1.00  0.00           O
ATOM   8011  C21 POPEM 430      27.963  67.036  22.380  1.00  0.00           C
ATOM   8012  O22 POPEM 430      27.893  65.856  22.070  1.00  0.00           O
ATOM   8013  C22 POPEM 430      28.242  67.518  23.800  1.00  0.00           C
ATOM   8016  C3  POPEM 430      25.742  66.868  20.610  1.00  0.00           C
ATOM   8019  O31 POPEM 430      25.142  67.077  21.910  1.00  0.00           O
ATOM   8020  C31 POPEM 430      24.532  66.048  22.480  1.00  0.00           C
ATOM   8021  O32 POPEM 430      24.443  64.908  22.030  1.00  0.00           O
ATOM   8022  C32 POPEM 430      24.022  66.536  23.840  1.00  0.00           C
ATOM   8025  C23 POPEM 430      27.833  66.418  24.810  1.00  0.00           C
ATOM   8028  C24 POPEM 430      27.552  66.956  26.210  1.00  0.00           C
ATOM   8031  C25 POPEM 430      28.812  67.338  27.010  1.00  0.00           C
ATOM   8034  C26 POPEM 430      28.432  67.908  28.380  1.00  0.00           C
ATOM   8037  C27 POPEM 430      29.652  68.188  29.280  1.00  0.00           C
ATOM   8040  C28 POPEM 430      29.652  67.396  30.600  1.00  0.00           C
ATOM   8043  C29 POPEM 430      29.833  65.908  30.410  1.00  0.00           C
ATOM   8045 0C21 POPEM 430      30.052  65.036  31.410  1.00  0.00           C
ATOM   8047 1C21 POPEM 430      30.112  65.357  32.880  1.00  0.00           C
ATOM   8050 2C21 POPEM 430      29.132  64.456  33.650  1.00  0.00           C
ATOM   8053 3C21 POPEM 430      29.032  64.757  35.150  1.00  0.00           C
ATOM   8056 4C21 POPEM 430      27.863  63.997  35.780  1.00  0.00           C
ATOM   8059 5C21 POPEM 430      27.742  64.107  37.300  1.00  0.00           C
ATOM   8062 6C21 POPEM 430      26.613  63.228  37.830  1.00  0.00           C
ATOM   8065 7C21 POPEM 430      26.472  63.237  39.360  1.00  0.00           C
ATOM   8068 8C21 POPEM 430      25.242  62.467  39.840  1.00  0.00           C
ATOM   8072  C33 POPEM 430      23.292  65.456  24.680  1.00  0.00           C
ATOM   8075  C34 POPEM 430      22.452  66.057  25.830  1.00  0.00           C
ATOM   8078  C35 POPEM 430      22.952  65.768  27.260  1.00  0.00           C
ATOM   8081  C36 POPEM 430      24.452  66.007  27.500  1.00  0.00           C
ATOM   8084  C37 POPEM 430      24.902  65.818  28.970  1.00  0.00           C
ATOM   8087  C38 POPEM 430      24.692  67.036  29.880  1.00  0.00           C
ATOM   8090  C39 POPEM 430      25.503  66.938  31.180  1.00  0.00           C
ATOM   8093 0C31 POPEM 430      25.232  68.077  32.170  1.00  0.00           C
ATOM   8096 1C31 POPEM 430      26.242  68.088  33.340  1.00  0.00           C
ATOM   8099 2C31 POPEM 430      25.732  68.746  34.630  1.00  0.00           C
ATOM   8102 3C31 POPEM 430      25.962  70.268  34.760  1.00  0.00           C
ATOM   8105 4C31 POPEM 430      25.263  71.146  33.720  1.00  0.00           C
ATOM   8108 5C31 POPEM 430      25.402  72.636  34.040  1.00  0.00           C
ATOM   8111 6C31 POPEM 430      25.132  73.567  32.860  1.00  0.00           C
ATOM   8115  NH3 POPEN 431     125.612  41.727  66.670  1.00  0.00           N
ATOM   8119  C12 POPEN 431     126.603  40.607  66.830  1.00  0.00           C
ATOM   8122  C11 POPEN 431     128.058  41.168  66.830  1.00  0.00           C
ATOM   8125  P   POPEN 431     129.028  38.768  67.320  1.00  0.00           P
ATOM   8126  O13 POPEN 431     127.927  38.338  68.210  1.00  0.00           O
ATOM   8127  O14 POPEN 431     130.347  38.167  67.590  1.00  0.00           O
ATOM   8128  O11 POPEN 431     128.618  38.518  65.820  1.00  0.00           O
ATOM   8129  O12 POPEN 431     129.058  40.347  67.420  1.00  0.00           O
ATOM   8130  C1  POPEN 431     129.118  37.348  65.170  1.00  0.00           C
ATOM   8133  C2  POPEN 431     128.118  36.878  64.100  1.00  0.00           C
ATOM   8135  O21 POPEN 431     127.997  37.838  63.050  1.00  0.00           O
ATOM   8136  C21 POPEN 431     128.967  37.877  62.150  1.00  0.00           C
ATOM   8137  O22 POPEN 431     130.138  37.578  62.300  1.00  0.00           O
ATOM   8138  C22 POPEN 431     128.237  38.208  60.850  1.00  0.00           C
ATOM   8141  C3  POPEN 431     126.703  36.627  64.680  1.00  0.00           C
ATOM   8144  O31 POPEN 431     125.783  36.208  63.650  1.00  0.00           O
ATOM   8145  C31 POPEN 431     124.542  36.008  64.070  1.00  0.00           C
ATOM   8146  O32 POPEN 431     124.093  36.368  65.160  1.00  0.00           O
ATOM   8147  C32 POPEN 431     123.713  35.307  62.990  1.00  0.00           C
ATOM   8150  C23 POPEN 431     129.047  38.327  59.550  1.00  0.00           C
ATOM   8153  C24 POPEN 431     128.077  38.567  58.380  1.00  0.00           C
ATOM   8156  C25 POPEN 431     128.767  39.037  57.110  1.00  0.00           C
ATOM   8159  C26 POPEN 431     127.787  39.217  55.940  1.00  0.00           C
ATOM   8162  C27 POPEN 431     128.507  39.638  54.660  1.00  0.00           C
ATOM   8165  C28 POPEN 431     127.537  39.838  53.490  1.00  0.00           C
ATOM   8168  C29 POPEN 431     128.298  40.278  52.260  1.00  0.00           C
ATOM   8170 0C21 POPEN 431     128.278  39.676  51.060  1.00  0.00           C
ATOM   8172 1C21 POPEN 431     127.437  38.478  50.690  1.00  0.00           C
ATOM   8175 2C21 POPEN 431     125.973  38.857  50.390  1.00  0.00           C
ATOM   8178 3C21 POPEN 431     125.823  39.887  49.250  1.00  0.00           C
ATOM   8181 4C21 POPEN 431     124.362  40.188  48.880  1.00  0.00           C
ATOM   8184 5C21 POPEN 431     123.532  40.778  50.030  1.00  0.00           C
ATOM   8187 6C21 POPEN 431     122.142  41.236  49.580  1.00  0.00           C
ATOM   8190 7C21 POPEN 431     121.272  41.737  50.750  1.00  0.00           C
ATOM   8193 8C21 POPEN 431     119.992  42.458  50.280  1.00  0.00           C
ATOM   8197  C33 POPEN 431     122.872  36.337  62.230  1.00  0.00           C
ATOM   8200  C34 POPEN 431     122.112  35.778  61.020  1.00  0.00           C
ATOM   8203  C35 POPEN 431     121.513  36.938  60.220  1.00  0.00           C
ATOM   8206  C36 POPEN 431     120.742  36.497  58.970  1.00  0.00           C
ATOM   8209  C37 POPEN 431     120.092  37.698  58.260  1.00  0.00           C
ATOM   8212  C38 POPEN 431     119.173  37.278  57.100  1.00  0.00           C
ATOM   8215  C39 POPEN 431     119.373  38.128  55.850  1.00  0.00           C
ATOM   8218 0C31 POPEN 431     118.433  37.698  54.710  1.00  0.00           C
ATOM   8221 1C31 POPEN 431     118.632  38.528  53.430  1.00  0.00           C
ATOM   8224 2C31 POPEN 431     117.573  38.188  52.380  1.00  0.00           C
ATOM   8227 3C31 POPEN 431     117.742  38.946  51.060  1.00  0.00           C
ATOM   8230 4C31 POPEN 431     116.673  38.528  50.040  1.00  0.00           C
ATOM   8233 5C31 POPEN 431     116.972  39.048  48.630  1.00  0.00           C
ATOM   8236 6C31 POPEN 431     115.813  38.818  47.660  1.00  0.00           C
ATOM   8240  NH3 POPEO 432       1.272  48.157  68.020  1.00  0.00           N
ATOM   8244  C12 POPEO 432       2.492  48.478  67.200  1.00  0.00           C
ATOM   8247  C11 POPEO 432       3.342  49.606  67.820  1.00  0.00           C
ATOM   8250  P   POPEO 432       5.952  50.066  67.410  1.00  0.00           P
ATOM   8251  O13 POPEO 432       6.052  50.257  68.880  1.00  0.00           O
ATOM   8252  O14 POPEO 432       6.692  48.946  66.820  1.00  0.00           O
ATOM   8253  O11 POPEO 432       6.412  51.386  66.640  1.00  0.00           O
ATOM   8254  O12 POPEO 432       4.432  49.918  66.970  1.00  0.00           O
ATOM   8255  C1  POPEO 432       5.572  52.036  65.680  1.00  0.00           C
ATOM   8258  C2  POPEO 432       5.802  51.588  64.190  1.00  0.00           C
ATOM   8260  O21 POPEO 432       4.542  51.487  63.470  1.00  0.00           O
ATOM   8261  C21 POPEO 432       4.272  52.537  62.710  1.00  0.00           C
ATOM   8262  O22 POPEO 432       4.612  53.688  62.940  1.00  0.00           O
ATOM   8263  C22 POPEO 432       3.642  52.048  61.400  1.00  0.00           C
ATOM   8266  C3  POPEO 432       6.532  50.217  64.060  1.00  0.00           C
ATOM   8269  O31 POPEO 432       7.083  50.007  62.740  1.00  0.00           O
ATOM   8270  C31 POPEO 432       6.452  49.108  61.990  1.00  0.00           C
ATOM   8271  O32 POPEO 432       5.352  48.638  62.250  1.00  0.00           O
ATOM   8272  C32 POPEO 432       7.212  48.897  60.680  1.00  0.00           C
ATOM   8275  C23 POPEO 432       3.232  53.177  60.410  1.00  0.00           C
ATOM   8278  C24 POPEO 432       3.212  52.668  58.950  1.00  0.00           C
ATOM   8281  C25 POPEO 432       1.832  52.478  58.290  1.00  0.00           C
ATOM   8284  C26 POPEO 432       1.312  53.768  57.660  1.00  0.00           C
ATOM   8287  C27 POPEO 432       0.122  53.577  56.700  1.00  0.00           C
ATOM   8290  C28 POPEO 432      -0.128  54.848  55.870  1.00  0.00           C
ATOM   8293  C29 POPEO 432      -1.368  54.798  55.020  1.00  0.00           C
ATOM   8295 0C21 POPEO 432      -1.438  54.736  53.670  1.00  0.00           C
ATOM   8297 1C21 POPEO 432      -0.278  54.646  52.710  1.00  0.00           C
ATOM   8300 2C21 POPEO 432      -0.378  53.447  51.740  1.00  0.00           C
ATOM   8303 3C21 POPEO 432      -1.408  53.647  50.620  1.00  0.00           C
ATOM   8306 4C21 POPEO 432      -0.968  53.027  49.290  1.00  0.00           C
ATOM   8309 5C21 POPEO 432      -0.878  51.497  49.300  1.00  0.00           C
ATOM   8312 6C21 POPEO 432      -0.798  50.938  47.870  1.00  0.00           C
ATOM   8315 7C21 POPEO 432      -0.198  49.528  47.800  1.00  0.00           C
ATOM   8318 8C21 POPEO 432      -0.058  48.997  46.360  1.00  0.00           C
ATOM   8322  C33 POPEO 432       6.753  47.677  59.850  1.00  0.00           C
ATOM   8325  C34 POPEO 432       7.502  47.556  58.520  1.00  0.00           C
ATOM   8328  C35 POPEO 432       7.382  46.168  57.890  1.00  0.00           C
ATOM   8331  C36 POPEO 432       7.742  46.236  56.400  1.00  0.00           C
ATOM   8334  C37 POPEO 432       8.092  44.897  55.750  1.00  0.00           C
ATOM   8337  C38 POPEO 432       8.302  44.986  54.220  1.00  0.00           C
ATOM   8340  C39 POPEO 432       8.673  46.386  53.700  1.00  0.00           C
ATOM   8343 0C31 POPEO 432       8.873  46.427  52.190  1.00  0.00           C
ATOM   8346 1C31 POPEO 432       9.203  47.847  51.700  1.00  0.00           C
ATOM   8349 2C31 POPEO 432       9.802  47.877  50.290  1.00  0.00           C
ATOM   8352 3C31 POPEO 432      11.322  47.636  50.320  1.00  0.00           C
ATOM   8355 4C31 POPEO 432      11.972  47.688  48.930  1.00  0.00           C
ATOM   8358 5C31 POPEO 432      11.812  49.028  48.200  1.00  0.00           C
ATOM   8361 6C31 POPEO 432      12.673  49.118  46.940  1.00  0.00           C
ATOM   8365  NH3 POPEP 433      84.723   4.808  19.210  1.00  0.00           N
ATOM   8369  C12 POPEP 433      85.272   3.838  20.210  1.00  0.00           C
ATOM   8372  C11 POPEP 433      84.452   2.558  20.370  1.00  0.00           C
ATOM   8375  P   POPEP 433      83.143   1.843  22.500  1.00  0.00           P
ATOM   8376  O13 POPEP 433      82.002   2.518  21.860  1.00  0.00           O
ATOM   8377  O14 POPEP 433      83.222   0.353  22.560  1.00  0.00           O
ATOM   8378  O11 POPEP 433      83.323   2.448  23.940  1.00  0.00           O
ATOM   8379  O12 POPEP 433      84.452   2.293  21.770  1.00  0.00           O
ATOM   8380  C1  POPEP 433      84.482   2.313  24.730  1.00  0.00           C
ATOM   8383  C2  POPEP 433      85.042   3.698  25.150  1.00  0.00           C
ATOM   8385  O21 POPEP 433      86.323   3.528  25.770  1.00  0.00           O
ATOM   8386  C21 POPEP 433      86.412   2.768  26.840  1.00  0.00           C
ATOM   8387  O22 POPEP 433      85.492   2.383  27.540  1.00  0.00           O
ATOM   8388  C22 POPEP 433      87.863   2.363  27.000  1.00  0.00           C
ATOM   8391  C3  POPEP 433      84.033   4.528  26.020  1.00  0.00           C
ATOM   8394  O31 POPEP 433      84.592   5.798  26.460  1.00  0.00           O
ATOM   8395  C31 POPEP 433      84.382   6.328  27.690  1.00  0.00           C
ATOM   8396  O32 POPEP 433      84.802   7.428  28.010  1.00  0.00           O
ATOM   8397  C32 POPEP 433      83.613   5.408  28.630  1.00  0.00           C
ATOM   8400  C23 POPEP 433      88.132   1.563  28.290  1.00  0.00           C
ATOM   8403  C24 POPEP 433      88.562   2.488  29.440  1.00  0.00           C
ATOM   8406  C25 POPEP 433      87.422   3.078  30.290  1.00  0.00           C
ATOM   8409  C26 POPEP 433      86.873   2.133  31.380  1.00  0.00           C
ATOM   8412  C27 POPEP 433      85.783   2.778  32.240  1.00  0.00           C
ATOM   8415  C28 POPEP 433      85.643   2.183  33.660  1.00  0.00           C
ATOM   8418  C29 POPEP 433      86.782   2.508  34.590  1.00  0.00           C
ATOM   8420 0C21 POPEP 433      86.803   2.203  35.900  1.00  0.00           C
ATOM   8422 1C21 POPEP 433      85.693   1.513  36.650  1.00  0.00           C
ATOM   8425 2C21 POPEP 433      85.872   1.613  38.170  1.00  0.00           C
ATOM   8428 3C21 POPEP 433      85.632   3.028  38.740  1.00  0.00           C
ATOM   8431 4C21 POPEP 433      85.903   3.068  40.250  1.00  0.00           C
ATOM   8434 5C21 POPEP 433      85.283   4.268  40.980  1.00  0.00           C
ATOM   8437 6C21 POPEP 433      85.903   5.638  40.650  1.00  0.00           C
ATOM   8440 7C21 POPEP 433      85.553   6.668  41.740  1.00  0.00           C
ATOM   8443 8C21 POPEP 433      86.043   8.088  41.480  1.00  0.00           C
ATOM   8447  C33 POPEP 433      83.333   5.968  30.030  1.00  0.00           C
ATOM   8450  C34 POPEP 433      82.702   4.888  30.910  1.00  0.00           C
ATOM   8453  C35 POPEP 433      82.402   5.338  32.340  1.00  0.00           C
ATOM   8456  C36 POPEP 433      81.862   4.188  33.200  1.00  0.00           C
ATOM   8459  C37 POPEP 433      81.702   4.548  34.680  1.00  0.00           C
ATOM   8462  C38 POPEP 433      81.342   3.308  35.510  1.00  0.00           C
ATOM   8465  C39 POPEP 433      81.183   3.578  37.010  1.00  0.00           C
ATOM   8468 0C31 POPEP 433      81.253   2.263  37.800  1.00  0.00           C
ATOM   8471 1C31 POPEP 433      81.113   2.428  39.320  1.00  0.00           C
ATOM   8474 2C31 POPEP 433      81.382   1.103  40.040  1.00  0.00           C
ATOM   8477 3C31 POPEP 433      81.593   1.233  41.550  1.00  0.00           C
ATOM   8480 4C31 POPEP 433      80.283   1.293  42.360  1.00  0.00           C
ATOM   8483 5C31 POPEP 433      80.553   1.183  43.870  1.00  0.00           C
ATOM   8486 6C31 POPEP 433      79.272   1.163  44.710  1.00  0.00           C
ATOM   8490  NH3 POPEQ 434      84.472 116.888  65.340  1.00  0.00           N
ATOM   8494  C12 POPEQ 434      85.783 117.636  65.480  1.00  0.00           C
ATOM   8497  C11 POPEQ 434      86.012 118.728  64.400  1.00  0.00           C
ATOM   8500  P   POPEQ 434      88.382 119.658  65.210  1.00  0.00           P
ATOM   8501  O13 POPEQ 434      88.772 121.088  65.270  1.00  0.00           O
ATOM   8502  O14 POPEQ 434      88.543 118.857  66.430  1.00  0.00           O
ATOM   8503  O11 POPEQ 434      88.982 118.968  63.920  1.00  0.00           O
ATOM   8504  O12 POPEQ 434      86.832 119.768  64.900  1.00  0.00           O
ATOM   8505  C1  POPEQ 434      90.202 119.507  63.370  1.00  0.00           C
ATOM   8508  C2  POPEQ 434      89.933 120.587  62.270  1.00  0.00           C
ATOM   8510  O21 POPEQ 434      89.772 119.896  61.020  1.00  0.00           O
ATOM   8511  C21 POPEQ 434      89.212 120.577  60.040  1.00  0.00           C
ATOM   8512  O22 POPEQ 434      88.543 121.587  60.160  1.00  0.00           O
ATOM   8513  C22 POPEQ 434      89.662 119.938  58.720  1.00  0.00           C
ATOM   8516  C3  POPEQ 434      91.103 121.627  62.160  1.00  0.00           C
ATOM   8519  O31 POPEQ 434      90.683 122.887  61.570  1.00  0.00           O
ATOM   8520  C31 POPEQ 434      91.103 123.157  60.340  1.00  0.00           C
ATOM   8521  O32 POPEQ 434      91.742 122.408  59.620  1.00  0.00           O
ATOM   8522  C32 POPEQ 434      90.693 124.598  60.010  1.00  0.00           C
ATOM   8525  C23 POPEQ 434      89.653 120.918  57.510  1.00  0.00           C
ATOM   8528  C24 POPEQ 434      90.853 120.738  56.560  1.00  0.00           C
ATOM   8531  C25 POPEQ 434      91.012 121.856  55.520  1.00  0.00           C
ATOM   8534  C26 POPEQ 434      90.522 121.487  54.110  1.00  0.00           C
ATOM   8537  C27 POPEQ 434      90.522 122.677  53.130  1.00  0.00           C
ATOM   8540  C28 POPEQ 434      89.782 122.408  51.810  1.00  0.00           C
ATOM   8543  C29 POPEQ 434      90.392 121.286  51.000  1.00  0.00           C
ATOM   8545 0C21 POPEQ 434      90.543 121.237  49.670  1.00  0.00           C
ATOM   8547 1C21 POPEQ 434      90.103 122.257  48.650  1.00  0.00           C
ATOM   8550 2C21 POPEQ 434      91.113 123.396  48.430  1.00  0.00           C
ATOM   8553 3C21 POPEQ 434      90.702 124.318  47.280  1.00  0.00           C
ATOM   8556 4C21 POPEQ 434      91.513 125.626  47.230  1.00  0.00           C
ATOM   8559 5C21 POPEQ 434      92.903 125.498  46.600  1.00  0.00           C
ATOM   8562 6C21 POPEQ 434      92.872 125.337  45.070  1.00  0.00           C
ATOM   8565 7C21 POPEQ 434      94.272 125.387  44.440  1.00  0.00           C
ATOM   8568 8C21 POPEQ 434      94.242 125.517  42.920  1.00  0.00           C
ATOM   8572  C33 POPEQ 434      91.442 125.206  58.810  1.00  0.00           C
ATOM   8575  C34 POPEQ 434      91.052 126.678  58.550  1.00  0.00           C
ATOM   8578  C35 POPEQ 434      91.943 127.338  57.490  1.00  0.00           C
ATOM   8581  C36 POPEQ 434      91.522 126.958  56.060  1.00  0.00           C
ATOM   8584  C37 POPEQ 434      92.702 126.927  55.080  1.00  0.00           C
ATOM   8587  C38 POPEQ 434      92.282 126.526  53.660  1.00  0.00           C
ATOM   8590  C39 POPEQ 434      91.632 127.667  52.860  1.00  0.00           C
ATOM   8593 0C31 POPEQ 434      90.492 127.198  51.940  1.00  0.00           C
ATOM   8596 1C31 POPEQ 434      90.112 128.298  50.940  1.00  0.00           C
ATOM   8599 2C31 POPEQ 434      88.772 128.057  50.240  1.00  0.00           C
ATOM   8602 3C31 POPEQ 434      88.543 129.077  49.120  1.00  0.00           C
ATOM   8605 4C31 POPEQ 434      87.302 128.777  48.270  1.00  0.00           C
ATOM   8608 5C31 POPEQ 434      87.132 129.768  47.120  1.00  0.00           C
ATOM   8611 6C31 POPEQ 434      85.903 129.488  46.240  1.00  0.00           C
ATOM   8615  NH3 POPER 435      23.253  37.768  64.140  1.00  0.00           N
ATOM   8619  C12 POPER 435      23.783  36.828  65.210  1.00  0.00           C
ATOM   8622  C11 POPER 435      22.693  36.208  66.120  1.00  0.00           C
ATOM   8625  P   POPER 435      20.333  36.088  65.030  1.00  0.00           P
ATOM   8626  O13 POPER 435      20.623  37.447  64.520  1.00  0.00           O
ATOM   8627  O14 POPER 435      19.432  36.028  66.190  1.00  0.00           O
ATOM   8628  O11 POPER 435      19.792  35.216  63.820  1.00  0.00           O
ATOM   8629  O12 POPER 435      21.732  35.458  65.380  1.00  0.00           O
ATOM   8630  C1  POPER 435      20.193  35.528  62.480  1.00  0.00           C
ATOM   8633  C2  POPER 435      21.583  34.958  62.140  1.00  0.00           C
ATOM   8635  O21 POPER 435      22.162  35.748  61.080  1.00  0.00           O
ATOM   8636  C21 POPER 435      21.753  35.548  59.840  1.00  0.00           C
ATOM   8637  O22 POPER 435      21.023  34.658  59.440  1.00  0.00           O
ATOM   8638  C22 POPER 435      22.192  36.717  58.980  1.00  0.00           C
ATOM   8641  C3  POPER 435      21.472  33.438  61.920  1.00  0.00           C
ATOM   8644  O31 POPER 435      22.522  32.938  61.090  1.00  0.00           O
ATOM   8645  C31 POPER 435      22.452  31.638  60.940  1.00  0.00           C
ATOM   8646  O32 POPER 435      21.732  30.888  61.580  1.00  0.00           O
ATOM   8647  C32 POPER 435      23.353  31.188  59.810  1.00  0.00           C
ATOM   8650  C23 POPER 435      21.242  36.847  57.770  1.00  0.00           C
ATOM   8653  C24 POPER 435      21.522  38.078  56.910  1.00  0.00           C
ATOM   8656  C25 POPER 435      20.523  38.288  55.760  1.00  0.00           C
ATOM   8659  C26 POPER 435      19.052  38.358  56.190  1.00  0.00           C
ATOM   8662  C27 POPER 435      18.123  38.668  55.010  1.00  0.00           C
ATOM   8665  C28 POPER 435      16.642  38.396  55.330  1.00  0.00           C
ATOM   8668  C29 POPER 435      16.302  36.927  55.210  1.00  0.00           C
ATOM   8670 0C21 POPER 435      15.093  36.458  54.880  1.00  0.00           C
ATOM   8672 1C21 POPER 435      13.882  37.328  54.660  1.00  0.00           C
ATOM   8675 2C21 POPER 435      13.782  37.967  53.260  1.00  0.00           C
ATOM   8678 3C21 POPER 435      12.652  39.016  53.210  1.00  0.00           C
ATOM   8681 4C21 POPER 435      12.623  39.868  51.930  1.00  0.00           C
ATOM   8684 5C21 POPER 435      12.232  39.086  50.660  1.00  0.00           C
ATOM   8687 6C21 POPER 435      10.763  38.637  50.650  1.00  0.00           C
ATOM   8690 7C21 POPER 435      10.333  38.048  49.300  1.00  0.00           C
ATOM   8693 8C21 POPER 435       8.853  37.667  49.240  1.00  0.00           C
ATOM   8697  C33 POPER 435      23.173  31.958  58.480  1.00  0.00           C
ATOM   8700  C34 POPER 435      24.402  31.728  57.610  1.00  0.00           C
ATOM   8703  C35 POPER 435      24.452  32.568  56.340  1.00  0.00           C
ATOM   8706  C36 POPER 435      23.923  31.828  55.110  1.00  0.00           C
ATOM   8709  C37 POPER 435      24.373  32.537  53.830  1.00  0.00           C
ATOM   8712  C38 POPER 435      24.292  31.638  52.590  1.00  0.00           C
ATOM   8715  C39 POPER 435      25.003  32.268  51.390  1.00  0.00           C
ATOM   8718 0C31 POPER 435      24.552  33.717  51.160  1.00  0.00           C
ATOM   8721 1C31 POPER 435      24.873  34.228  49.750  1.00  0.00           C
ATOM   8724 2C31 POPER 435      23.812  33.837  48.720  1.00  0.00           C
ATOM   8727 3C31 POPER 435      24.183  34.238  47.290  1.00  0.00           C
ATOM   8730 4C31 POPER 435      25.402  33.458  46.770  1.00  0.00           C
ATOM   8733 5C31 POPER 435      25.722  33.736  45.300  1.00  0.00           C
ATOM   8736 6C31 POPER 435      26.873  32.877  44.780  1.00  0.00           C
ATOM   8740  NH3 POPES 436      60.862  68.318  22.290  1.00  0.00           N
ATOM   8744  C12 POPES 436      61.682  69.577  22.360  1.00  0.00           C
ATOM   8747  C11 POPES 436      61.152  70.628  21.380  1.00  0.00           C
ATOM   8750  P   POPES 436      62.163  72.896  22.210  1.00  0.00           P
ATOM   8751  O13 POPES 436      63.582  73.177  22.540  1.00  0.00           O
ATOM   8752  O14 POPES 436      61.463  74.036  21.610  1.00  0.00           O
ATOM   8753  O11 POPES 436      61.452  72.387  23.530  1.00  0.00           O
ATOM   8754  O12 POPES 436      62.132  71.658  21.210  1.00  0.00           O
ATOM   8755  C1  POPES 436      60.443  73.206  24.120  1.00  0.00           C
ATOM   8758  C2  POPES 436      60.533  73.146  25.650  1.00  0.00           C
ATOM   8760  O21 POPES 436      59.542  74.058  26.170  1.00  0.00           O
ATOM   8761  C21 POPES 436      58.322  73.567  26.230  1.00  0.00           C
ATOM   8762  O22 POPES 436      57.932  72.518  25.740  1.00  0.00           O
ATOM   8763  C22 POPES 436      57.452  74.497  27.080  1.00  0.00           C
ATOM   8766  C3  POPES 436      61.963  73.527  26.150  1.00  0.00           C
ATOM   8769  O31 POPES 436      62.012  74.596  27.120  1.00  0.00           O
ATOM   8770  C31 POPES 436      61.422  74.316  28.280  1.00  0.00           C
ATOM   8771  O32 POPES 436      60.892  73.268  28.600  1.00  0.00           O
ATOM   8772  C32 POPES 436      61.492  75.566  29.130  1.00  0.00           C
ATOM   8775  C23 POPES 436      56.363  73.746  27.870  1.00  0.00           C
ATOM   8778  C24 POPES 436      55.732  74.628  28.970  1.00  0.00           C
ATOM   8781  C25 POPES 436      54.603  73.938  29.760  1.00  0.00           C
ATOM   8784  C26 POPES 436      55.022  72.566  30.330  1.00  0.00           C
ATOM   8787  C27 POPES 436      54.013  71.918  31.290  1.00  0.00           C
ATOM   8790  C28 POPES 436      54.242  72.268  32.770  1.00  0.00           C
ATOM   8793  C29 POPES 436      53.502  73.507  33.180  1.00  0.00           C
ATOM   8795 0C21 POPES 436      52.462  73.577  34.020  1.00  0.00           C
ATOM   8797 1C21 POPES 436      51.812  72.457  34.790  1.00  0.00           C
ATOM   8800 2C21 POPES 436      51.812  72.746  36.300  1.00  0.00           C
ATOM   8803 3C21 POPES 436      50.722  71.966  37.050  1.00  0.00           C
ATOM   8806 4C21 POPES 436      50.323  72.646  38.370  1.00  0.00           C
ATOM   8809 5C21 POPES 436      49.412  73.868  38.160  1.00  0.00           C
ATOM   8812 6C21 POPES 436      49.333  74.736  39.410  1.00  0.00           C
ATOM   8815 7C21 POPES 436      48.322  75.887  39.280  1.00  0.00           C
ATOM   8818 8C21 POPES 436      48.362  76.827  40.480  1.00  0.00           C
ATOM   8822  C33 POPES 436      60.822  75.308  30.490  1.00  0.00           C
ATOM   8825  C34 POPES 436      60.732  76.566  31.340  1.00  0.00           C
ATOM   8828  C35 POPES 436      60.143  76.257  32.720  1.00  0.00           C
ATOM   8831  C36 POPES 436      58.673  75.818  32.670  1.00  0.00           C
ATOM   8834  C37 POPES 436      58.112  75.588  34.080  1.00  0.00           C
ATOM   8837  C38 POPES 436      56.583  75.417  34.080  1.00  0.00           C
ATOM   8840  C39 POPES 436      56.012  75.168  35.470  1.00  0.00           C
ATOM   8843 0C31 POPES 436      56.352  73.777  36.020  1.00  0.00           C
ATOM   8846 1C31 POPES 436      55.832  73.588  37.450  1.00  0.00           C
ATOM   8849 2C31 POPES 436      56.123  72.188  38.000  1.00  0.00           C
ATOM   8852 3C31 POPES 436      55.882  72.068  39.510  1.00  0.00           C
ATOM   8855 4C31 POPES 436      56.752  73.048  40.320  1.00  0.00           C
ATOM   8858 5C31 POPES 436      57.142  72.527  41.710  1.00  0.00           C
ATOM   8861 6C31 POPES 436      58.092  73.458  42.460  1.00  0.00           C
ATOM   8865  NH3 POPET 437     117.132 115.148  66.220  1.00  0.00           N
ATOM   8869  C12 POPET 437     117.162 113.917  67.080  1.00  0.00           C
ATOM   8872  C11 POPET 437     115.742 113.396  67.440  1.00  0.00           C
ATOM   8875  P   POPET 437     113.672 114.687  66.510  1.00  0.00           P
ATOM   8876  O13 POPET 437     112.713 114.298  67.570  1.00  0.00           O
ATOM   8877  O14 POPET 437     114.433 115.957  66.600  1.00  0.00           O
ATOM   8878  O11 POPET 437     112.952 114.598  65.120  1.00  0.00           O
ATOM   8879  O12 POPET 437     114.793 113.588  66.380  1.00  0.00           O
ATOM   8880  C1  POPET 437     112.723 115.727  64.270  1.00  0.00           C
ATOM   8883  C2  POPET 437     113.842 115.937  63.210  1.00  0.00           C
ATOM   8885  O21 POPET 437     113.213 116.237  61.940  1.00  0.00           O
ATOM   8886  C21 POPET 437     113.942 116.967  61.110  1.00  0.00           C
ATOM   8887  O22 POPET 437     114.983 117.536  61.400  1.00  0.00           O
ATOM   8888  C22 POPET 437     113.323 116.996  59.730  1.00  0.00           C
ATOM   8891  C3  POPET 437     114.732 114.658  63.050  1.00  0.00           C
ATOM   8894  O31 POPET 437     115.742 114.768  62.020  1.00  0.00           O
ATOM   8895  C31 POPET 437     116.862 115.337  62.440  1.00  0.00           C
ATOM   8896  O32 POPET 437     117.052 115.708  63.600  1.00  0.00           O
ATOM   8897  C32 POPET 437     117.903 115.528  61.330  1.00  0.00           C
ATOM   8900  C23 POPET 437     112.872 118.418  59.320  1.00  0.00           C
ATOM   8903  C24 POPET 437     112.372 118.466  57.880  1.00  0.00           C
ATOM   8906  C25 POPET 437     112.022 119.868  57.360  1.00  0.00           C
ATOM   8909  C26 POPET 437     112.353 119.987  55.860  1.00  0.00           C
ATOM   8912  C27 POPET 437     111.513 121.058  55.160  1.00  0.00           C
ATOM   8915  C28 POPET 437     111.842 121.216  53.670  1.00  0.00           C
ATOM   8918  C29 POPET 437     110.872 122.198  53.040  1.00  0.00           C
ATOM   8920 0C21 POPET 437     111.143 123.386  52.490  1.00  0.00           C
ATOM   8922 1C21 POPET 437     112.483 124.077  52.350  1.00  0.00           C
ATOM   8925 2C21 POPET 437     112.972 124.147  50.880  1.00  0.00           C
ATOM   8928 3C21 POPET 437     111.923 124.747  49.940  1.00  0.00           C
ATOM   8931 4C21 POPET 437     112.372 124.987  48.490  1.00  0.00           C
ATOM   8934 5C21 POPET 437     111.192 125.498  47.660  1.00  0.00           C
ATOM   8937 6C21 POPET 437     111.382 125.447  46.140  1.00  0.00           C
ATOM   8940 7C21 POPET 437     110.022 125.517  45.420  1.00  0.00           C
ATOM   8943 8C21 POPET 437     110.042 125.078  43.960  1.00  0.00           C
ATOM   8947  C33 POPET 437     117.372 115.668  59.880  1.00  0.00           C
ATOM   8950  C34 POPET 437     118.543 115.886  58.900  1.00  0.00           C
ATOM   8953  C35 POPET 437     118.263 116.907  57.780  1.00  0.00           C
ATOM   8956  C36 POPET 437     117.122 116.518  56.840  1.00  0.00           C
ATOM   8959  C37 POPET 437     116.912 117.557  55.720  1.00  0.00           C
ATOM   8962  C38 POPET 437     116.003 117.058  54.590  1.00  0.00           C
ATOM   8965  C39 POPET 437     114.713 116.398  55.090  1.00  0.00           C
ATOM   8968 0C31 POPET 437     113.802 115.937  53.950  1.00  0.00           C
ATOM   8971 1C31 POPET 437     112.713 114.978  54.420  1.00  0.00           C
ATOM   8974 2C31 POPET 437     111.852 114.496  53.250  1.00  0.00           C
ATOM   8977 3C31 POPET 437     111.032 113.246  53.550  1.00  0.00           C
ATOM   8980 4C31 POPET 437     110.143 112.837  52.370  1.00  0.00           C
ATOM   8983 5C31 POPET 437     109.183 111.697  52.700  1.00  0.00           C
ATOM   8986 6C31 POPET 437     107.942 111.666  51.800  1.00  0.00           C
ATOM   8990  NH3 POPEU 438     116.473  36.688  23.250  1.00  0.00           N
ATOM   8994  C12 POPEU 438     115.442  37.728  22.940  1.00  0.00           C
ATOM   8997  C11 POPEU 438     115.263  38.748  24.100  1.00  0.00           C
ATOM   9000  P   POPEU 438     114.622  37.007  25.950  1.00  0.00           P
ATOM   9001  O13 POPEU 438     113.242  37.158  25.450  1.00  0.00           O
ATOM   9002  O14 POPEU 438     115.382  35.757  25.670  1.00  0.00           O
ATOM   9003  O11 POPEU 438     114.653  37.248  27.510  1.00  0.00           O
ATOM   9004  O12 POPEU 438     115.512  38.208  25.410  1.00  0.00           O
ATOM   9005  C1  POPEU 438     115.862  37.708  28.130  1.00  0.00           C
ATOM   9008  C2  POPEU 438     116.192  36.878  29.390  1.00  0.00           C
ATOM   9010  O21 POPEU 438     117.533  36.347  29.210  1.00  0.00           O
ATOM   9011  C21 POPEU 438     118.433  36.896  30.010  1.00  0.00           C
ATOM   9012  O22 POPEU 438     118.213  37.747  30.860  1.00  0.00           O
ATOM   9013  C22 POPEU 438     119.812  36.298  29.790  1.00  0.00           C
ATOM   9016  C3  POPEU 438     115.182  35.708  29.630  1.00  0.00           C
ATOM   9019  O31 POPEU 438     115.483  34.947  30.830  1.00  0.00           O
ATOM   9020  C31 POPEU 438     116.353  33.958  30.640  1.00  0.00           C
ATOM   9021  O32 POPEU 438     116.842  33.658  29.570  1.00  0.00           O
ATOM   9022  C32 POPEU 438     116.492  33.158  31.960  1.00  0.00           C
ATOM   9025  C23 POPEU 438     120.293  35.658  31.110  1.00  0.00           C
ATOM   9028  C24 POPEU 438     121.733  35.138  31.050  1.00  0.00           C
ATOM   9031  C25 POPEU 438     122.192  34.408  32.330  1.00  0.00           C
ATOM   9034  C26 POPEU 438     122.203  35.247  33.610  1.00  0.00           C
ATOM   9037  C27 POPEU 438     122.812  34.438  34.770  1.00  0.00           C
ATOM   9040  C28 POPEU 438     122.812  35.138  36.140  1.00  0.00           C
ATOM   9043  C29 POPEU 438     121.432  35.317  36.740  1.00  0.00           C
ATOM   9045 0C21 POPEU 438     120.973  34.807  37.900  1.00  0.00           C
ATOM   9047 1C21 POPEU 438     121.733  33.938  38.880  1.00  0.00           C
ATOM   9050 2C21 POPEU 438     122.923  34.626  39.580  1.00  0.00           C
ATOM   9053 3C21 POPEU 438     123.613  33.688  40.580  1.00  0.00           C
ATOM   9056 4C21 POPEU 438     124.853  34.318  41.230  1.00  0.00           C
ATOM   9059 5C21 POPEU 438     125.372  33.487  42.410  1.00  0.00           C
ATOM   9062 6C21 POPEU 438     126.612  34.098  43.080  1.00  0.00           C
ATOM   9065 7C21 POPEU 438     127.138  33.208  44.210  1.00  0.00           C
ATOM   9068 8C21 POPEU 438     128.338  33.787  44.970  1.00  0.00           C
ATOM   9072  C33 POPEU 438     117.933  32.807  32.440  1.00  0.00           C
ATOM   9075  C34 POPEU 438     118.333  33.396  33.810  1.00  0.00           C
ATOM   9078  C35 POPEU 438     117.323  33.058  34.920  1.00  0.00           C
ATOM   9081  C36 POPEU 438     117.843  33.118  36.370  1.00  0.00           C
ATOM   9084  C37 POPEU 438     116.702  32.798  37.360  1.00  0.00           C
ATOM   9087  C38 POPEU 438     117.063  32.998  38.840  1.00  0.00           C
ATOM   9090  C39 POPEU 438     115.823  32.798  39.740  1.00  0.00           C
ATOM   9093 0C31 POPEU 438     116.113  32.938  41.240  1.00  0.00           C
ATOM   9096 1C31 POPEU 438     114.832  33.097  42.070  1.00  0.00           C
ATOM   9099 2C31 POPEU 438     115.083  33.198  43.590  1.00  0.00           C
ATOM   9102 3C31 POPEU 438     113.812  33.448  44.410  1.00  0.00           C
ATOM   9105 4C31 POPEU 438     114.093  33.598  45.920  1.00  0.00           C
ATOM   9108 5C31 POPEU 438     113.003  34.388  46.660  1.00  0.00           C
ATOM   9111 6C31 POPEU 438     113.382  34.758  48.100  1.00  0.00           C
ATOM   9115  NH3 POPEV 439      54.733   9.308  65.770  1.00  0.00           N
ATOM   9119  C12 POPEV 439      53.452  10.028  65.480  1.00  0.00           C
ATOM   9122  C11 POPEV 439      52.322   9.588  66.430  1.00  0.00           C
ATOM   9125  P   POPEV 439      50.832  11.738  66.710  1.00  0.00           P
ATOM   9126  O13 POPEV 439      52.112  12.408  67.010  1.00  0.00           O
ATOM   9127  O14 POPEV 439      49.873  11.748  67.850  1.00  0.00           O
ATOM   9128  O11 POPEV 439      50.053  12.488  65.560  1.00  0.00           O
ATOM   9129  O12 POPEV 439      51.103  10.268  66.150  1.00  0.00           O
ATOM   9130  C1  POPEV 439      50.183  12.218  64.170  1.00  0.00           C
ATOM   9133  C2  POPEV 439      49.033  11.358  63.570  1.00  0.00           C
ATOM   9135  O21 POPEV 439      49.312  11.108  62.170  1.00  0.00           O
ATOM   9136  C21 POPEV 439      49.222  12.128  61.320  1.00  0.00           C
ATOM   9137  O22 POPEV 439      48.763  13.237  61.540  1.00  0.00           O
ATOM   9138  C22 POPEV 439      49.632  11.648  59.920  1.00  0.00           C
ATOM   9141  C3  POPEV 439      47.613  11.948  63.830  1.00  0.00           C
ATOM   9144  O31 POPEV 439      46.632  11.578  62.830  1.00  0.00           O
ATOM   9145  C31 POPEV 439      46.202  10.338  62.870  1.00  0.00           C
ATOM   9146  O32 POPEV 439      46.583   9.448  63.620  1.00  0.00           O
ATOM   9147  C32 POPEV 439      45.152  10.147  61.780  1.00  0.00           C
ATOM   9150  C23 POPEV 439      50.632  12.618  59.230  1.00  0.00           C
ATOM   9153  C24 POPEV 439      50.822  12.388  57.720  1.00  0.00           C
ATOM   9156  C25 POPEV 439      51.303  10.988  57.330  1.00  0.00           C
ATOM   9159  C26 POPEV 439      52.772  10.688  57.690  1.00  0.00           C
ATOM   9162  C27 POPEV 439      53.763  10.998  56.550  1.00  0.00           C
ATOM   9165  C28 POPEV 439      55.183  10.468  56.850  1.00  0.00           C
ATOM   9168  C29 POPEV 439      55.952  10.068  55.610  1.00  0.00           C
ATOM   9170 0C21 POPEV 439      57.112   9.388  55.580  1.00  0.00           C
ATOM   9172 1C21 POPEV 439      57.902   8.918  56.780  1.00  0.00           C
ATOM   9175 2C21 POPEV 439      58.582   7.558  56.540  1.00  0.00           C
ATOM   9178 3C21 POPEV 439      59.432   7.118  57.750  1.00  0.00           C
ATOM   9181 4C21 POPEV 439      60.263   5.868  57.460  1.00  0.00           C
ATOM   9184 5C21 POPEV 439      60.882   5.238  58.710  1.00  0.00           C
ATOM   9187 6C21 POPEV 439      59.853   4.628  59.680  1.00  0.00           C
ATOM   9190 7C21 POPEV 439      60.522   3.678  60.670  1.00  0.00           C
ATOM   9193 8C21 POPEV 439      59.612   3.258  61.830  1.00  0.00           C
ATOM   9197  C33 POPEV 439      45.703  10.368  60.350  1.00  0.00           C
ATOM   9200  C34 POPEV 439      44.653  10.038  59.270  1.00  0.00           C
ATOM   9203  C35 POPEV 439      44.393   8.538  59.110  1.00  0.00           C
ATOM   9206  C36 POPEV 439      43.372   8.248  58.000  1.00  0.00           C
ATOM   9209  C37 POPEV 439      43.122   6.748  57.810  1.00  0.00           C
ATOM   9212  C38 POPEV 439      41.812   6.398  57.080  1.00  0.00           C
ATOM   9215  C39 POPEV 439      41.722   6.938  55.650  1.00  0.00           C
ATOM   9218 0C31 POPEV 439      40.463   6.448  54.930  1.00  0.00           C
ATOM   9221 1C31 POPEV 439      40.263   7.098  53.560  1.00  0.00           C
ATOM   9224 2C31 POPEV 439      38.882   6.798  52.940  1.00  0.00           C
ATOM   9227 3C31 POPEV 439      38.693   5.318  52.610  1.00  0.00           C
ATOM   9230 4C31 POPEV 439      37.433   5.048  51.780  1.00  0.00           C
ATOM   9233 5C31 POPEV 439      37.222   3.558  51.500  1.00  0.00           C
ATOM   9236 6C31 POPEV 439      36.083   3.288  50.520  1.00  0.00           C
ATOM   9240  NH3 POPEW 440      86.692  50.966  67.160  1.00  0.00           N
ATOM   9244  C12 POPEW 440      88.012  50.856  66.450  1.00  0.00           C
ATOM   9247  C11 POPEW 440      89.093  50.196  67.340  1.00  0.00           C
ATOM   9250  P   POPEW 440      91.032  49.638  65.670  1.00  0.00           P
ATOM   9251  O13 POPEW 440      92.203  48.848  66.110  1.00  0.00           O
ATOM   9252  O14 POPEW 440      89.983  48.987  64.870  1.00  0.00           O
ATOM   9253  O11 POPEW 440      91.712  50.778  64.800  1.00  0.00           O
ATOM   9254  O12 POPEW 440      90.403  50.508  66.850  1.00  0.00           O
ATOM   9255  C1  POPEW 440      90.992  51.608  63.900  1.00  0.00           C
ATOM   9258  C2  POPEW 440      91.482  51.438  62.430  1.00  0.00           C
ATOM   9260  O21 POPEW 440      90.413  51.938  61.610  1.00  0.00           O
ATOM   9261  C21 POPEW 440      90.732  52.146  60.350  1.00  0.00           C
ATOM   9262  O22 POPEW 440      91.873  52.188  59.890  1.00  0.00           O
ATOM   9263  C22 POPEW 440      89.463  52.188  59.530  1.00  0.00           C
ATOM   9266  C3  POPEW 440      91.803  49.958  62.050  1.00  0.00           C
ATOM   9269  O31 POPEW 440      93.162  49.627  62.380  1.00  0.00           O
ATOM   9270  C31 POPEW 440      94.163  49.448  61.480  1.00  0.00           C
ATOM   9271  O32 POPEW 440      95.332  49.337  61.840  1.00  0.00           O
ATOM   9272  C32 POPEW 440      93.713  49.308  60.020  1.00  0.00           C
ATOM   9275  C23 POPEW 440      89.753  52.368  58.040  1.00  0.00           C
ATOM   9278  C24 POPEW 440      88.582  51.948  57.170  1.00  0.00           C
ATOM   9281  C25 POPEW 440      88.912  52.158  55.700  1.00  0.00           C
ATOM   9284  C26 POPEW 440      87.812  51.627  54.800  1.00  0.00           C
ATOM   9287  C27 POPEW 440      88.242  51.497  53.340  1.00  0.00           C
ATOM   9290  C28 POPEW 440      87.232  50.708  52.510  1.00  0.00           C
ATOM   9293  C29 POPEW 440      85.892  51.397  52.540  1.00  0.00           C
ATOM   9295 0C21 POPEW 440      85.202  51.878  51.490  1.00  0.00           C
ATOM   9297 1C21 POPEW 440      85.562  51.758  50.040  1.00  0.00           C
ATOM   9300 2C21 POPEW 440      84.352  51.257  49.230  1.00  0.00           C
ATOM   9303 3C21 POPEW 440      83.213  52.286  49.200  1.00  0.00           C
ATOM   9306 4C21 POPEW 440      82.112  51.888  48.210  1.00  0.00           C
ATOM   9309 5C21 POPEW 440      80.892  52.817  48.260  1.00  0.00           C
ATOM   9312 6C21 POPEW 440      81.113  54.167  47.570  1.00  0.00           C
ATOM   9315 7C21 POPEW 440      79.823  54.986  47.490  1.00  0.00           C
ATOM   9318 8C21 POPEW 440      79.882  56.118  46.460  1.00  0.00           C
ATOM   9322  C33 POPEW 440      94.912  49.228  59.030  1.00  0.00           C
ATOM   9325  C34 POPEW 440      94.502  48.918  57.580  1.00  0.00           C
ATOM   9328  C35 POPEW 440      93.503  49.908  56.960  1.00  0.00           C
ATOM   9331  C36 POPEW 440      93.453  49.856  55.420  1.00  0.00           C
ATOM   9334  C37 POPEW 440      92.353  50.747  54.830  1.00  0.00           C
ATOM   9337  C38 POPEW 440      92.752  51.597  53.600  1.00  0.00           C
ATOM   9340  C39 POPEW 440      92.682  50.888  52.240  1.00  0.00           C
ATOM   9343 0C31 POPEW 440      93.722  49.778  52.080  1.00  0.00           C
ATOM   9346 1C31 POPEW 440      93.893  49.328  50.620  1.00  0.00           C
ATOM   9349 2C31 POPEW 440      94.793  48.087  50.530  1.00  0.00           C
ATOM   9352 3C31 POPEW 440      94.933  47.528  49.120  1.00  0.00           C
ATOM   9355 4C31 POPEW 440      95.973  46.397  49.080  1.00  0.00           C
ATOM   9358 5C31 POPEW 440      95.982  45.607  47.780  1.00  0.00           C
ATOM   9361 6C31 POPEW 440      97.033  44.487  47.780  1.00  0.00           C
ATOM   9365  NH3 POPEX 441      17.583 104.306  64.310  1.00  0.00           N
ATOM   9369  C12 POPEX 441      18.112 105.598  64.860  1.00  0.00           C
ATOM   9372  C11 POPEX 441      16.972 106.518  65.340  1.00  0.00           C
ATOM   9375  P   POPEX 441      14.702 105.188  65.570  1.00  0.00           P
ATOM   9376  O13 POPEX 441      14.833 103.716  65.610  1.00  0.00           O
ATOM   9377  O14 POPEX 441      13.482 105.867  66.070  1.00  0.00           O
ATOM   9378  O11 POPEX 441      14.882 105.528  64.050  1.00  0.00           O
ATOM   9379  O12 POPEX 441      16.032 105.827  66.160  1.00  0.00           O
ATOM   9380  C1  POPEX 441      13.862 105.458  63.070  1.00  0.00           C
ATOM   9383  C2  POPEX 441      14.612 105.298  61.730  1.00  0.00           C
ATOM   9385  O21 POPEX 441      13.752 105.617  60.620  1.00  0.00           O
ATOM   9386  C21 POPEX 441      14.433 105.988  59.550  1.00  0.00           C
ATOM   9387  O22 POPEX 441      15.572 106.417  59.530  1.00  0.00           O
ATOM   9388  C22 POPEX 441      13.602 105.697  58.290  1.00  0.00           C
ATOM   9391  C3  POPEX 441      15.142 103.838  61.620  1.00  0.00           C
ATOM   9394  O31 POPEX 441      15.972 103.606  60.460  1.00  0.00           O
ATOM   9395  C31 POPEX 441      17.222 103.997  60.550  1.00  0.00           C
ATOM   9396  O32 POPEX 441      17.742 104.467  61.550  1.00  0.00           O
ATOM   9397  C32 POPEX 441      17.902 103.698  59.210  1.00  0.00           C
ATOM   9400  C23 POPEX 441      14.363 104.738  57.330  1.00  0.00           C
ATOM   9403  C24 POPEX 441      13.552 103.548  56.770  1.00  0.00           C
ATOM   9406  C25 POPEX 441      12.892 103.798  55.410  1.00  0.00           C
ATOM   9409  C26 POPEX 441      13.932 103.786  54.270  1.00  0.00           C
ATOM   9412  C27 POPEX 441      13.362 104.057  52.870  1.00  0.00           C
ATOM   9415  C28 POPEX 441      12.592 102.877  52.260  1.00  0.00           C
ATOM   9418  C29 POPEX 441      11.123 103.157  52.010  1.00  0.00           C
ATOM   9420 0C21 POPEX 441      10.622 103.698  50.880  1.00  0.00           C
ATOM   9422 1C21 POPEX 441      11.442 104.147  49.700  1.00  0.00           C
ATOM   9425 2C21 POPEX 441      11.812 102.986  48.740  1.00  0.00           C
ATOM   9428 3C21 POPEX 441      13.083 103.287  47.940  1.00  0.00           C
ATOM   9431 4C21 POPEX 441      13.582 102.098  47.100  1.00  0.00           C
ATOM   9434 5C21 POPEX 441      14.923 102.378  46.410  1.00  0.00           C
ATOM   9437 6C21 POPEX 441      14.782 103.227  45.140  1.00  0.00           C
ATOM   9440 7C21 POPEX 441      16.072 103.987  44.790  1.00  0.00           C
ATOM   9443 8C21 POPEX 441      15.892 104.978  43.630  1.00  0.00           C
ATOM   9447  C33 POPEX 441      18.683 104.896  58.620  1.00  0.00           C
ATOM   9450  C34 POPEX 441      18.392 105.167  57.130  1.00  0.00           C
ATOM   9453  C35 POPEX 441      19.083 104.216  56.120  1.00  0.00           C
ATOM   9456  C36 POPEX 441      19.062 104.808  54.700  1.00  0.00           C
ATOM   9459  C37 POPEX 441      20.062 104.158  53.730  1.00  0.00           C
ATOM   9462  C38 POPEX 441      20.423 105.078  52.550  1.00  0.00           C
ATOM   9465  C39 POPEX 441      19.262 105.387  51.590  1.00  0.00           C
ATOM   9468 0C31 POPEX 441      18.742 104.137  50.880  1.00  0.00           C
ATOM   9471 1C31 POPEX 441      17.652 104.407  49.830  1.00  0.00           C
ATOM   9474 2C31 POPEX 441      18.062 105.358  48.690  1.00  0.00           C
ATOM   9477 3C31 POPEX 441      19.343 104.966  47.940  1.00  0.00           C
ATOM   9480 4C31 POPEX 441      19.232 103.588  47.280  1.00  0.00           C
ATOM   9483 5C31 POPEX 441      20.293 103.386  46.190  1.00  0.00           C
ATOM   9486 6C31 POPEX 441      20.112 102.087  45.410  1.00  0.00           C
ATOM   9490  NH3 POPEY 442      38.162   7.488  25.790  1.00  0.00           N
ATOM   9494  C12 POPEY 442      37.702   8.878  25.500  1.00  0.00           C
ATOM   9497  C11 POPEY 442      37.162   8.878  24.080  1.00  0.00           C
ATOM   9500  P   POPEY 442      35.292   7.708  22.700  1.00  0.00           P
ATOM   9501  O13 POPEY 442      34.853   9.088  22.380  1.00  0.00           O
ATOM   9502  O14 POPEY 442      36.123   6.968  21.720  1.00  0.00           O
ATOM   9503  O11 POPEY 442      34.022   6.878  23.120  1.00  0.00           O
ATOM   9504  O12 POPEY 442      36.142   7.868  24.010  1.00  0.00           O
ATOM   9505  C1  POPEY 442      34.112   5.688  23.900  1.00  0.00           C
ATOM   9508  C2  POPEY 442      32.842   5.598  24.800  1.00  0.00           C
ATOM   9510  O21 POPEY 442      33.162   5.228  26.150  1.00  0.00           O
ATOM   9511  C21 POPEY 442      33.882   6.008  26.920  1.00  0.00           C
ATOM   9512  O22 POPEY 442      34.552   6.968  26.590  1.00  0.00           O
ATOM   9513  C22 POPEY 442      33.763   5.458  28.330  1.00  0.00           C
ATOM   9516  C3  POPEY 442      31.802   4.588  24.220  1.00  0.00           C
ATOM   9519  O31 POPEY 442      30.482   4.678  24.810  1.00  0.00           O
ATOM   9520  C31 POPEY 442      30.272   3.918  25.890  1.00  0.00           C
ATOM   9521  O32 POPEY 442      31.112   3.238  26.440  1.00  0.00           O
ATOM   9522  C32 POPEY 442      28.822   4.028  26.340  1.00  0.00           C
ATOM   9525  C23 POPEY 442      32.312   5.568  28.860  1.00  0.00           C
ATOM   9528  C24 POPEY 442      32.042   4.618  30.030  1.00  0.00           C
ATOM   9531  C25 POPEY 442      32.472   5.218  31.370  1.00  0.00           C
ATOM   9534  C26 POPEY 442      31.372   6.078  31.980  1.00  0.00           C
ATOM   9537  C27 POPEY 442      31.902   7.338  32.680  1.00  0.00           C
ATOM   9540  C28 POPEY 442      30.942   7.878  33.750  1.00  0.00           C
ATOM   9543  C29 POPEY 442      30.912   6.898  34.900  1.00  0.00           C
ATOM   9545 0C21 POPEY 442      31.693   6.918  35.990  1.00  0.00           C
ATOM   9547 1C21 POPEY 442      32.702   7.978  36.350  1.00  0.00           C
ATOM   9550 2C21 POPEY 442      32.412   8.428  37.790  1.00  0.00           C
ATOM   9553 3C21 POPEY 442      33.013   9.788  38.170  1.00  0.00           C
ATOM   9556 4C21 POPEY 442      32.752  10.078  39.650  1.00  0.00           C
ATOM   9559 5C21 POPEY 442      33.272  11.428  40.140  1.00  0.00           C
ATOM   9562 6C21 POPEY 442      33.512  11.408  41.650  1.00  0.00           C
ATOM   9565 7C21 POPEY 442      34.152  12.688  42.190  1.00  0.00           C
ATOM   9568 8C21 POPEY 442      34.452  12.618  43.690  1.00  0.00           C
ATOM   9572  C33 POPEY 442      28.652   4.998  27.520  1.00  0.00           C
ATOM   9575  C34 POPEY 442      27.392   4.728  28.350  1.00  0.00           C
ATOM   9578  C35 POPEY 442      27.592   5.038  29.840  1.00  0.00           C
ATOM   9581  C36 POPEY 442      26.312   4.768  30.630  1.00  0.00           C
ATOM   9584  C37 POPEY 442      26.552   4.388  32.090  1.00  0.00           C
ATOM   9587  C38 POPEY 442      26.943   5.588  32.960  1.00  0.00           C
ATOM   9590  C39 POPEY 442      27.142   5.188  34.430  1.00  0.00           C
ATOM   9593 0C31 POPEY 442      27.262   6.398  35.360  1.00  0.00           C
ATOM   9596 1C31 POPEY 442      27.492   5.998  36.820  1.00  0.00           C
ATOM   9599 2C31 POPEY 442      27.572   7.218  37.740  1.00  0.00           C
ATOM   9602 3C31 POPEY 442      27.842   6.858  39.210  1.00  0.00           C
ATOM   9605 4C31 POPEY 442      29.343   6.858  39.560  1.00  0.00           C
ATOM   9608 5C31 POPEY 442      29.583   6.688  41.060  1.00  0.00           C
ATOM   9611 6C31 POPEY 442      31.062   6.518  41.430  1.00  0.00           C
ATOM   9615  NH3 POPEZ 443      25.282 105.018  20.300  1.00  0.00           N
ATOM   9619  C12 POPEZ 443      25.892 103.816  20.950  1.00  0.00           C
ATOM   9622  C11 POPEZ 443      24.782 102.807  21.170  1.00  0.00           C
ATOM   9625  P   POPEZ 443      22.812 102.187  19.560  1.00  0.00           P
ATOM   9626  O13 POPEZ 443      22.652 102.077  18.100  1.00  0.00           O
ATOM   9627  O14 POPEZ 443      22.312 101.076  20.380  1.00  0.00           O
ATOM   9628  O11 POPEZ 443      22.162 103.548  20.080  1.00  0.00           O
ATOM   9629  O12 POPEZ 443      24.343 102.368  19.890  1.00  0.00           O
ATOM   9630  C1  POPEZ 443      21.012 103.536  20.960  1.00  0.00           C
ATOM   9633  C2  POPEZ 443      21.423 103.688  22.460  1.00  0.00           C
ATOM   9635  O21 POPEZ 443      20.402 103.257  23.380  1.00  0.00           O
ATOM   9636  C21 POPEZ 443      20.822 102.298  24.200  1.00  0.00           C
ATOM   9637  O22 POPEZ 443      21.372 101.258  23.860  1.00  0.00           O
ATOM   9638  C22 POPEZ 443      20.642 102.768  25.640  1.00  0.00           C
ATOM   9641  C3  POPEZ 443      21.802 105.148  22.820  1.00  0.00           C
ATOM   9644  O31 POPEZ 443      20.623 105.977  23.010  1.00  0.00           O
ATOM   9645  C31 POPEZ 443      20.523 106.608  24.160  1.00  0.00           C
ATOM   9646  O32 POPEZ 443      21.382 106.697  25.020  1.00  0.00           O
ATOM   9647  C32 POPEZ 443      19.113 107.187  24.310  1.00  0.00           C
ATOM   9650  C23 POPEZ 443      21.042 101.748  26.740  1.00  0.00           C
ATOM   9653  C24 POPEZ 443      20.833 102.356  28.130  1.00  0.00           C
ATOM   9656  C25 POPEZ 443      20.242 101.386  29.170  1.00  0.00           C
ATOM   9659  C26 POPEZ 443      20.163 102.028  30.570  1.00  0.00           C
ATOM   9662  C27 POPEZ 443      19.963 101.007  31.710  1.00  0.00           C
ATOM   9665  C28 POPEZ 443      20.452 101.526  33.070  1.00  0.00           C
ATOM   9668  C29 POPEZ 443      20.202 100.517  34.170  1.00  0.00           C
ATOM   9670 0C21 POPEZ 443      19.822 100.778  35.430  1.00  0.00           C
ATOM   9672 1C21 POPEZ 443      19.652 102.128  36.080  1.00  0.00           C
ATOM   9675 2C21 POPEZ 443      20.112 102.047  37.550  1.00  0.00           C
ATOM   9678 3C21 POPEZ 443      19.943 103.367  38.320  1.00  0.00           C
ATOM   9681 4C21 POPEZ 443      20.853 103.457  39.550  1.00  0.00           C
ATOM   9684 5C21 POPEZ 443      20.652 104.757  40.350  1.00  0.00           C
ATOM   9687 6C21 POPEZ 443      21.832 105.036  41.300  1.00  0.00           C
ATOM   9690 7C21 POPEZ 443      21.992 106.526  41.640  1.00  0.00           C
ATOM   9693 8C21 POPEZ 443      23.173 106.806  42.570  1.00  0.00           C
ATOM   9697  C33 POPEZ 443      18.583 106.938  25.740  1.00  0.00           C
ATOM   9700  C34 POPEZ 443      17.202 107.527  26.060  1.00  0.00           C
ATOM   9703  C35 POPEZ 443      17.152 109.057  26.010  1.00  0.00           C
ATOM   9706  C36 POPEZ 443      16.032 109.577  26.910  1.00  0.00           C
ATOM   9709  C37 POPEZ 443      15.892 111.106  26.910  1.00  0.00           C
ATOM   9712  C38 POPEZ 443      14.852 111.587  27.920  1.00  0.00           C
ATOM   9715  C39 POPEZ 443      15.232 111.328  29.390  1.00  0.00           C
ATOM   9718 0C31 POPEZ 443      14.372 112.168  30.340  1.00  0.00           C
ATOM   9721 1C31 POPEZ 443      14.642 111.947  31.830  1.00  0.00           C
ATOM   9724 2C31 POPEZ 443      13.962 113.048  32.650  1.00  0.00           C
ATOM   9727 3C31 POPEZ 443      14.292 113.028  34.150  1.00  0.00           C
ATOM   9730 4C31 POPEZ 443      13.432 112.047  34.970  1.00  0.00           C
ATOM   9733 5C31 POPEZ 443      13.702 112.207  36.470  1.00  0.00           C
ATOM   9736 6C31 POPEZ 443      12.902 111.258  37.360  1.00  0.00           C
ATOM   9740  NH3 POPEa 444      80.293  22.598  67.350  1.00  0.00           N
ATOM   9744  C12 POPEa 444      81.432  23.146  66.530  1.00  0.00           C
ATOM   9747  C11 POPEa 444      81.982  24.458  67.140  1.00  0.00           C
ATOM   9750  P   POPEa 444      79.933  26.098  67.380  1.00  0.00           P
ATOM   9751  O13 POPEa 444      79.212  24.958  67.970  1.00  0.00           O
ATOM   9752  O14 POPEa 444      80.112  27.278  68.240  1.00  0.00           O
ATOM   9753  O11 POPEa 444      79.043  26.538  66.140  1.00  0.00           O
ATOM   9754  O12 POPEa 444      81.272  25.618  66.720  1.00  0.00           O
ATOM   9755  C1  POPEa 444      78.692  25.498  65.200  1.00  0.00           C
ATOM   9758  C2  POPEa 444      79.142  25.807  63.760  1.00  0.00           C
ATOM   9760  O21 POPEa 444      79.002  24.557  63.060  1.00  0.00           O
ATOM   9761  C21 POPEa 444      79.122  24.668  61.750  1.00  0.00           C
ATOM   9762  O22 POPEa 444      79.222  25.718  61.140  1.00  0.00           O
ATOM   9763  C22 POPEa 444      79.332  23.278  61.150  1.00  0.00           C
ATOM   9766  C3  POPEa 444      80.602  26.378  63.650  1.00  0.00           C
ATOM   9769  O31 POPEa 444      81.522  25.348  63.230  1.00  0.00           O
ATOM   9770  C31 POPEa 444      82.393  25.778  62.320  1.00  0.00           C
ATOM   9771  O32 POPEa 444      82.763  26.928  62.200  1.00  0.00           O
ATOM   9772  C32 POPEa 444      82.662  24.657  61.330  1.00  0.00           C
ATOM   9775  C23 POPEa 444      78.073  22.608  60.580  1.00  0.00           C
ATOM   9778  C24 POPEa 444      78.353  21.917  59.240  1.00  0.00           C
ATOM   9781  C25 POPEa 444      78.603  22.918  58.110  1.00  0.00           C
ATOM   9784  C26 POPEa 444      78.622  22.258  56.730  1.00  0.00           C
ATOM   9787  C27 POPEa 444      78.733  23.278  55.590  1.00  0.00           C
ATOM   9790  C28 POPEa 444      78.932  22.628  54.220  1.00  0.00           C
ATOM   9793  C29 POPEa 444      79.212  23.607  53.100  1.00  0.00           C
ATOM   9795 0C21 POPEa 444      78.823  23.448  51.820  1.00  0.00           C
ATOM   9797 1C21 POPEa 444      78.073  22.248  51.300  1.00  0.00           C
ATOM   9800 2C21 POPEa 444      78.543  21.718  49.930  1.00  0.00           C
ATOM   9803 3C21 POPEa 444      77.732  20.468  49.560  1.00  0.00           C
ATOM   9806 4C21 POPEa 444      77.992  19.958  48.140  1.00  0.00           C
ATOM   9809 5C21 POPEa 444      77.192  18.688  47.820  1.00  0.00           C
ATOM   9812 6C21 POPEa 444      77.992  17.397  48.070  1.00  0.00           C
ATOM   9815 7C21 POPEa 444      77.213  16.138  47.660  1.00  0.00           C
ATOM   9818 8C21 POPEa 444      78.022  14.858  47.770  1.00  0.00           C
ATOM   9822  C33 POPEa 444      82.632  25.208  59.890  1.00  0.00           C
ATOM   9825  C34 POPEa 444      82.783  24.088  58.870  1.00  0.00           C
ATOM   9828  C35 POPEa 444      83.323  24.548  57.510  1.00  0.00           C
ATOM   9831  C36 POPEa 444      82.433  25.488  56.690  1.00  0.00           C
ATOM   9834  C37 POPEa 444      82.972  25.528  55.260  1.00  0.00           C
ATOM   9837  C38 POPEa 444      82.503  26.668  54.360  1.00  0.00           C
ATOM   9840  C39 POPEa 444      83.392  26.718  53.110  1.00  0.00           C
ATOM   9843 0C31 POPEa 444      83.073  27.898  52.180  1.00  0.00           C
ATOM   9846 1C31 POPEa 444      84.212  28.188  51.190  1.00  0.00           C
ATOM   9849 2C31 POPEa 444      84.303  29.668  50.800  1.00  0.00           C
ATOM   9852 3C31 POPEa 444      83.112  30.178  49.970  1.00  0.00           C
ATOM   9855 4C31 POPEa 444      83.252  29.868  48.470  1.00  0.00           C
ATOM   9858 5C31 POPEa 444      82.132  30.508  47.640  1.00  0.00           C
ATOM   9861 6C31 POPEa 444      82.323  30.338  46.130  1.00  0.00           C
ATOM   9865  NH3 POPEb 445      87.363  63.958  72.900  1.00  0.00           N
ATOM   9869  C12 POPEb 445      87.412  65.396  73.320  1.00  0.00           C
ATOM   9872  C11 POPEb 445      86.172  66.137  72.800  1.00  0.00           C
ATOM   9875  P   POPEb 445      87.192  67.668  70.970  1.00  0.00           P
ATOM   9876  O13 POPEb 445      88.643  67.387  71.060  1.00  0.00           O
ATOM   9877  O14 POPEb 445      86.412  66.896  69.970  1.00  0.00           O
ATOM   9878  O11 POPEb 445      86.992  69.216  70.720  1.00  0.00           O
ATOM   9879  O12 POPEb 445      86.533  67.466  72.400  1.00  0.00           O
ATOM   9880  C1  POPEb 445      85.783  69.698  70.150  1.00  0.00           C
ATOM   9883  C2  POPEb 445      85.912  71.188  69.740  1.00  0.00           C
ATOM   9885  O21 POPEb 445      84.893  71.458  68.760  1.00  0.00           O
ATOM   9886  C21 POPEb 445      84.342  72.658  68.830  1.00  0.00           C
ATOM   9887  O22 POPEb 445      84.573  73.518  69.650  1.00  0.00           O
ATOM   9888  C22 POPEb 445      83.333  72.768  67.670  1.00  0.00           C
ATOM   9891  C3  POPEb 445      87.323  71.527  69.150  1.00  0.00           C
ATOM   9894  O31 POPEb 445      87.253  72.317  67.940  1.00  0.00           O
ATOM   9895  C31 POPEb 445      87.653  71.728  66.820  1.00  0.00           C
ATOM   9896  O32 POPEb 445      88.092  70.596  66.730  1.00  0.00           O
ATOM   9897  C32 POPEb 445      87.463  72.668  65.650  1.00  0.00           C
ATOM   9900  C23 POPEb 445      82.763  74.188  67.460  1.00  0.00           C
ATOM   9903  C24 POPEb 445      81.882  74.268  66.200  1.00  0.00           C
ATOM   9906  C25 POPEb 445      82.772  74.387  64.960  1.00  0.00           C
ATOM   9909  C26 POPEb 445      82.042  74.588  63.630  1.00  0.00           C
ATOM   9912  C27 POPEb 445      83.003  75.246  62.640  1.00  0.00           C
ATOM   9915  C28 POPEb 445      82.583  75.146  61.170  1.00  0.00           C
ATOM   9918  C29 POPEb 445      83.532  76.018  60.390  1.00  0.00           C
ATOM   9920 0C21 POPEb 445      84.222  75.706  59.270  1.00  0.00           C
ATOM   9922 1C21 POPEb 445      84.142  74.456  58.430  1.00  0.00           C
ATOM   9925 2C21 POPEb 445      84.062  74.896  56.960  1.00  0.00           C
ATOM   9928 3C21 POPEb 445      84.323  73.786  55.930  1.00  0.00           C
ATOM   9931 4C21 POPEb 445      84.282  74.368  54.510  1.00  0.00           C
ATOM   9934 5C21 POPEb 445      84.452  73.338  53.390  1.00  0.00           C
ATOM   9937 6C21 POPEb 445      84.282  73.988  52.010  1.00  0.00           C
ATOM   9940 7C21 POPEb 445      83.753  73.007  50.940  1.00  0.00           C
ATOM   9943 8C21 POPEb 445      83.562  73.667  49.570  1.00  0.00           C
ATOM   9947  C33 POPEb 445      86.632  71.948  64.580  1.00  0.00           C
ATOM   9950  C34 POPEb 445      86.543  72.746  63.280  1.00  0.00           C
ATOM   9953  C35 POPEb 445      85.543  72.128  62.300  1.00  0.00           C
ATOM   9956  C36 POPEb 445      86.183  71.307  61.180  1.00  0.00           C
ATOM   9959  C37 POPEb 445      85.092  70.758  60.250  1.00  0.00           C
ATOM   9962  C38 POPEb 445      85.592  70.168  58.930  1.00  0.00           C
ATOM   9965  C39 POPEb 445      85.842  68.646  58.940  1.00  0.00           C
ATOM   9968 0C31 POPEb 445      85.923  68.096  57.510  1.00  0.00           C
ATOM   9971 1C31 POPEb 445      85.052  66.857  57.260  1.00  0.00           C
ATOM   9974 2C31 POPEb 445      84.692  66.698  55.780  1.00  0.00           C
ATOM   9977 3C31 POPEb 445      84.022  65.357  55.440  1.00  0.00           C
ATOM   9980 4C31 POPEb 445      82.632  65.146  56.070  1.00  0.00           C
ATOM   9983 5C31 POPEb 445      81.533  65.978  55.410  1.00  0.00           C
ATOM   9986 6C31 POPEb 445      80.182  65.868  56.130  1.00  0.00           C
ATOM   9990  NH3 POPEc 446      28.302 114.087  21.940  1.00  0.00           N
ATOM   9994  C12 POPEc 446      29.572 114.208  21.130  1.00  0.00           C
ATOM   9997  C11 POPEc 446      30.263 112.858  20.860  1.00  0.00           C
ATOM  10000  P   POPEc 446      32.822 113.308  21.020  1.00  0.00           P
ATOM  10001  O13 POPEc 446      33.502 112.007  21.100  1.00  0.00           O
ATOM  10002  O14 POPEc 446      33.562 114.418  20.400  1.00  0.00           O
ATOM  10003  O11 POPEc 446      32.272 113.698  22.450  1.00  0.00           O
ATOM  10004  O12 POPEc 446      31.502 113.077  20.200  1.00  0.00           O
ATOM  10005  C1  POPEc 446      33.222 114.026  23.470  1.00  0.00           C
ATOM  10008  C2  POPEc 446      32.522 114.496  24.770  1.00  0.00           C
ATOM  10010  O21 POPEc 446      32.643 113.488  25.770  1.00  0.00           O
ATOM  10011  C21 POPEc 446      31.673 112.928  26.430  1.00  0.00           C
ATOM  10012  O22 POPEc 446      30.472 112.947  26.220  1.00  0.00           O
ATOM  10013  C22 POPEc 446      32.333 112.107  27.530  1.00  0.00           C
ATOM  10016  C3  POPEc 446      31.103 115.008  24.450  1.00  0.00           C
ATOM  10019  O31 POPEc 446      30.562 115.837  25.490  1.00  0.00           O
ATOM  10020  C31 POPEc 446      29.283 116.088  25.260  1.00  0.00           C
ATOM  10021  O32 POPEc 446      28.652 115.677  24.300  1.00  0.00           O
ATOM  10022  C32 POPEc 446      28.732 116.967  26.390  1.00  0.00           C
ATOM  10025  C23 POPEc 446      31.443 111.058  28.230  1.00  0.00           C
ATOM  10028  C24 POPEc 446      30.923 111.518  29.600  1.00  0.00           C
ATOM  10031  C25 POPEc 446      29.792 112.557  29.520  1.00  0.00           C
ATOM  10034  C26 POPEc 446      29.092 112.768  30.870  1.00  0.00           C
ATOM  10037  C27 POPEc 446      30.022 113.246  31.990  1.00  0.00           C
ATOM  10040  C28 POPEc 446      29.283 113.567  33.300  1.00  0.00           C
ATOM  10043  C29 POPEc 446      28.632 112.356  33.930  1.00  0.00           C
ATOM  10045 0C21 POPEc 446      28.302 112.238  35.230  1.00  0.00           C
ATOM  10047 1C21 POPEc 446      28.502 113.287  36.290  1.00  0.00           C
ATOM  10050 2C21 POPEc 446      28.802 112.658  37.650  1.00  0.00           C
ATOM  10053 3C21 POPEc 446      28.702 113.667  38.800  1.00  0.00           C
ATOM  10056 4C21 POPEc 446      28.472 112.966  40.140  1.00  0.00           C
ATOM  10059 5C21 POPEc 446      29.662 112.107  40.590  1.00  0.00           C
ATOM  10062 6C21 POPEc 446      29.343 111.357  41.890  1.00  0.00           C
ATOM  10065 7C21 POPEc 446      30.562 110.657  42.480  1.00  0.00           C
ATOM  10068 8C21 POPEc 446      30.303 110.136  43.890  1.00  0.00           C
ATOM  10072  C33 POPEc 446      27.292 117.487  26.160  1.00  0.00           C
ATOM  10075  C34 POPEc 446      26.613 117.868  27.480  1.00  0.00           C
ATOM  10078  C35 POPEc 446      27.072 119.236  28.010  1.00  0.00           C
ATOM  10081  C36 POPEc 446      27.542 119.216  29.470  1.00  0.00           C
ATOM  10084  C37 POPEc 446      27.952 120.617  29.940  1.00  0.00           C
ATOM  10087  C38 POPEc 446      28.683 120.638  31.290  1.00  0.00           C
ATOM  10090  C39 POPEc 446      27.763 120.337  32.490  1.00  0.00           C
ATOM  10093 0C31 POPEc 446      28.512 119.598  33.610  1.00  0.00           C
ATOM  10096 1C31 POPEc 446      28.612 118.087  33.330  1.00  0.00           C
ATOM  10099 2C31 POPEc 446      29.843 117.408  33.970  1.00  0.00           C
ATOM  10102 3C31 POPEc 446      30.042 117.706  35.460  1.00  0.00           C
ATOM  10105 4C31 POPEc 446      28.822 117.396  36.340  1.00  0.00           C
ATOM  10108 5C31 POPEc 446      29.043 117.817  37.790  1.00  0.00           C
ATOM  10111 6C31 POPEc 446      27.782 117.757  38.640  1.00  0.00           C
ATOM  10115  NH3 POPEd 447      62.573  76.426  21.720  1.00  0.00           N
ATOM  10119  C12 POPEd 447      62.402  77.688  22.550  1.00  0.00           C
ATOM  10122  C11 POPEd 447      63.043  78.938  21.910  1.00  0.00           C
ATOM  10125  P   POPEd 447      61.472  80.918  22.650  1.00  0.00           P
ATOM  10126  O13 POPEd 447      61.643  82.177  23.410  1.00  0.00           O
ATOM  10127  O14 POPEd 447      61.022  80.997  21.240  1.00  0.00           O
ATOM  10128  O11 POPEd 447      60.583  79.908  23.450  1.00  0.00           O
ATOM  10129  O12 POPEd 447      62.853  80.128  22.710  1.00  0.00           O
ATOM  10130  C1  POPEd 447      59.972  80.268  24.690  1.00  0.00           C
ATOM  10133  C2  POPEd 447      58.893  79.238  25.080  1.00  0.00           C
ATOM  10135  O21 POPEd 447      58.413  79.688  26.360  1.00  0.00           O
ATOM  10136  C21 POPEd 447      57.592  78.927  27.060  1.00  0.00           C
ATOM  10137  O22 POPEd 447      57.202  77.808  26.770  1.00  0.00           O
ATOM  10138  C22 POPEd 447      57.082  79.707  28.270  1.00  0.00           C
ATOM  10141  C3  POPEd 447      59.393  77.738  25.010  1.00  0.00           C
ATOM  10144  O31 POPEd 447      58.372  76.878  24.450  1.00  0.00           O
ATOM  10145  C31 POPEd 447      58.462  76.548  23.170  1.00  0.00           C
ATOM  10146  O32 POPEd 447      59.492  76.518  22.510  1.00  0.00           O
ATOM  10147  C32 POPEd 447      57.072  76.268  22.580  1.00  0.00           C
ATOM  10150  C23 POPEd 447      56.443  78.786  29.340  1.00  0.00           C
ATOM  10153  C24 POPEd 447      54.983  79.137  29.630  1.00  0.00           C
ATOM  10156  C25 POPEd 447      54.382  78.216  30.690  1.00  0.00           C
ATOM  10159  C26 POPEd 447      52.952  78.618  31.080  1.00  0.00           C
ATOM  10162  C27 POPEd 447      52.542  78.007  32.420  1.00  0.00           C
ATOM  10165  C28 POPEd 447      51.123  78.427  32.830  1.00  0.00           C
ATOM  10168  C29 POPEd 447      50.612  78.198  34.240  1.00  0.00           C
ATOM  10170 0C21 POPEd 447      51.202  77.857  35.400  1.00  0.00           C
ATOM  10172 1C21 POPEd 447      52.643  77.557  35.750  1.00  0.00           C
ATOM  10175 2C21 POPEd 447      53.242  78.658  36.660  1.00  0.00           C
ATOM  10178 3C21 POPEd 447      54.512  78.168  37.370  1.00  0.00           C
ATOM  10181 4C21 POPEd 447      55.062  79.158  38.410  1.00  0.00           C
ATOM  10184 5C21 POPEd 447      55.952  78.477  39.470  1.00  0.00           C
ATOM  10187 6C21 POPEd 447      57.182  77.757  38.890  1.00  0.00           C
ATOM  10190 7C21 POPEd 447      58.112  77.257  40.010  1.00  0.00           C
ATOM  10193 8C21 POPEd 447      59.382  76.558  39.540  1.00  0.00           C
ATOM  10197  C33 POPEd 447      55.892  76.997  23.280  1.00  0.00           C
ATOM  10200  C34 POPEd 447      54.682  76.106  23.590  1.00  0.00           C
ATOM  10203  C35 POPEd 447      53.933  76.676  24.800  1.00  0.00           C
ATOM  10206  C36 POPEd 447      52.462  76.268  24.930  1.00  0.00           C
ATOM  10209  C37 POPEd 447      51.932  76.787  26.270  1.00  0.00           C
ATOM  10212  C38 POPEd 447      50.423  76.878  26.360  1.00  0.00           C
ATOM  10215  C39 POPEd 447      49.992  77.417  27.730  1.00  0.00           C
ATOM  10218 0C31 POPEd 447      48.483  77.606  27.840  1.00  0.00           C
ATOM  10221 1C31 POPEd 447      48.083  78.588  28.940  1.00  0.00           C
ATOM  10224 2C31 POPEd 447      46.702  79.207  28.680  1.00  0.00           C
ATOM  10227 3C31 POPEd 447      46.352  80.358  29.630  1.00  0.00           C
ATOM  10230 4C31 POPEd 447      46.113  79.868  31.060  1.00  0.00           C
ATOM  10233 5C31 POPEd 447      45.612  81.007  31.950  1.00  0.00           C
ATOM  10236 6C31 POPEd 447      45.132  80.527  33.310  1.00  0.00           C
ATOM  10240  NH3 POPEe 448      47.643  74.027  19.650  1.00  0.00           N
ATOM  10244  C12 POPEe 448      47.893  74.926  18.480  1.00  0.00           C
ATOM  10247  C11 POPEe 448      49.393  75.238  18.350  1.00  0.00           C
ATOM  10250  P   POPEe 448      51.113  73.667  19.550  1.00  0.00           P
ATOM  10251  O13 POPEe 448      51.492  72.236  19.520  1.00  0.00           O
ATOM  10252  O14 POPEe 448      52.182  74.667  19.750  1.00  0.00           O
ATOM  10253  O11 POPEe 448      50.083  73.807  20.740  1.00  0.00           O
ATOM  10254  O12 POPEe 448      50.193  74.036  18.330  1.00  0.00           O
ATOM  10255  C1  POPEe 448      50.472  73.378  22.040  1.00  0.00           C
ATOM  10258  C2  POPEe 448      49.372  72.478  22.650  1.00  0.00           C
ATOM  10260  O21 POPEe 448      49.603  72.298  24.050  1.00  0.00           O
ATOM  10261  C21 POPEe 448      49.252  73.368  24.760  1.00  0.00           C
ATOM  10262  O22 POPEe 448      48.893  74.438  24.300  1.00  0.00           O
ATOM  10263  C22 POPEe 448      49.272  73.026  26.240  1.00  0.00           C
ATOM  10266  C3  POPEe 448      49.283  71.098  21.940  1.00  0.00           C
ATOM  10269  O31 POPEe 448      48.332  70.228  22.590  1.00  0.00           O
ATOM  10270  C31 POPEe 448      48.403  68.978  22.120  1.00  0.00           C
ATOM  10271  O32 POPEe 448      49.073  68.637  21.170  1.00  0.00           O
ATOM  10272  C32 POPEe 448      47.562  68.037  22.990  1.00  0.00           C
ATOM  10275  C23 POPEe 448      47.842  72.688  26.730  1.00  0.00           C
ATOM  10278  C24 POPEe 448      47.823  71.816  27.990  1.00  0.00           C
ATOM  10281  C25 POPEe 448      48.722  72.327  29.130  1.00  0.00           C
ATOM  10284  C26 POPEe 448      48.283  73.658  29.740  1.00  0.00           C
ATOM  10287  C27 POPEe 448      49.263  74.088  30.840  1.00  0.00           C
ATOM  10290  C28 POPEe 448      48.632  75.018  31.900  1.00  0.00           C
ATOM  10293  C29 POPEe 448      48.912  74.527  33.300  1.00  0.00           C
ATOM  10295 0C21 POPEe 448      48.382  75.007  34.430  1.00  0.00           C
ATOM  10297 1C21 POPEe 448      47.382  76.137  34.520  1.00  0.00           C
ATOM  10300 2C21 POPEe 448      46.533  76.048  35.800  1.00  0.00           C
ATOM  10303 3C21 POPEe 448      45.732  77.327  36.040  1.00  0.00           C
ATOM  10306 4C21 POPEe 448      45.162  77.438  37.460  1.00  0.00           C
ATOM  10309 5C21 POPEe 448      44.393  76.188  37.920  1.00  0.00           C
ATOM  10312 6C21 POPEe 448      43.562  76.458  39.170  1.00  0.00           C
ATOM  10315 7C21 POPEe 448      43.042  75.168  39.820  1.00  0.00           C
ATOM  10318 8C21 POPEe 448      42.233  75.426  41.080  1.00  0.00           C
ATOM  10322  C33 POPEe 448      47.902  68.096  24.500  1.00  0.00           C
ATOM  10325  C34 POPEe 448      47.252  66.927  25.280  1.00  0.00           C
ATOM  10328  C35 POPEe 448      47.423  67.036  26.800  1.00  0.00           C
ATOM  10331  C36 POPEe 448      46.792  65.856  27.570  1.00  0.00           C
ATOM  10334  C37 POPEe 448      46.893  65.986  29.100  1.00  0.00           C
ATOM  10337  C38 POPEe 448      46.802  64.637  29.820  1.00  0.00           C
ATOM  10340  C39 POPEe 448      46.932  64.786  31.350  1.00  0.00           C
ATOM  10343 0C31 POPEe 448      47.163  63.447  32.070  1.00  0.00           C
ATOM  10346 1C31 POPEe 448      47.312  63.606  33.590  1.00  0.00           C
ATOM  10349 2C31 POPEe 448      46.053  63.228  34.400  1.00  0.00           C
ATOM  10352 3C31 POPEe 448      45.992  61.728  34.740  1.00  0.00           C
ATOM  10355 4C31 POPEe 448      44.992  61.427  35.870  1.00  0.00           C
ATOM  10358 5C31 POPEe 448      45.003  59.967  36.330  1.00  0.00           C
ATOM  10361 6C31 POPEe 448      43.982  59.658  37.430  1.00  0.00           C
ATOM  10365  NH3 POPEf 449      73.433  57.696  25.680  1.00  0.00           N
ATOM  10369  C12 POPEf 449      71.973  57.518  25.360  1.00  0.00           C
ATOM  10372  C11 POPEf 449      71.092  58.298  26.350  1.00  0.00           C
ATOM  10375  P   POPEf 449      68.753  57.397  25.650  1.00  0.00           P
ATOM  10376  O13 POPEf 449      68.722  56.958  24.230  1.00  0.00           O
ATOM  10377  O14 POPEf 449      68.992  56.338  26.650  1.00  0.00           O
ATOM  10378  O11 POPEf 449      67.372  58.128  26.000  1.00  0.00           O
ATOM  10379  O12 POPEf 449      69.802  58.556  25.800  1.00  0.00           O
ATOM  10380  C1  POPEf 449      67.122  58.628  27.320  1.00  0.00           C
ATOM  10383  C2  POPEf 449      65.732  59.328  27.450  1.00  0.00           C
ATOM  10385  O21 POPEf 449      65.592  59.716  28.840  1.00  0.00           O
ATOM  10386  C21 POPEf 449      64.622  60.597  29.090  1.00  0.00           C
ATOM  10387  O22 POPEf 449      64.013  61.246  28.250  1.00  0.00           O
ATOM  10388  C22 POPEf 449      64.382  60.727  30.590  1.00  0.00           C
ATOM  10391  C3  POPEf 449      64.522  58.458  26.900  1.00  0.00           C
ATOM  10394  O31 POPEf 449      63.323  58.618  27.680  1.00  0.00           O
ATOM  10395  C31 POPEf 449      62.253  59.228  27.190  1.00  0.00           C
ATOM  10396  O32 POPEf 449      62.072  59.568  26.030  1.00  0.00           O
ATOM  10397  C32 POPEf 449      61.352  59.618  28.390  1.00  0.00           C
ATOM  10400  C23 POPEf 449      63.603  62.036  30.880  1.00  0.00           C
ATOM  10403  C24 POPEf 449      63.022  62.118  32.290  1.00  0.00           C
ATOM  10406  C25 POPEf 449      64.073  62.057  33.400  1.00  0.00           C
ATOM  10409  C26 POPEf 449      63.692  62.868  34.640  1.00  0.00           C
ATOM  10412  C27 POPEf 449      64.732  62.738  35.770  1.00  0.00           C
ATOM  10415  C28 POPEf 449      64.673  63.897  36.790  1.00  0.00           C
ATOM  10418  C29 POPEf 449      65.382  65.136  36.290  1.00  0.00           C
ATOM  10420 0C21 POPEf 449      65.882  66.128  37.060  1.00  0.00           C
ATOM  10422 1C21 POPEf 449      65.793  66.207  38.560  1.00  0.00           C
ATOM  10425 2C21 POPEf 449      64.613  67.106  38.990  1.00  0.00           C
ATOM  10428 3C21 POPEf 449      64.333  67.088  40.500  1.00  0.00           C
ATOM  10431 4C21 POPEf 449      63.002  67.798  40.800  1.00  0.00           C
ATOM  10434 5C21 POPEf 449      62.713  67.966  42.300  1.00  0.00           C
ATOM  10437 6C21 POPEf 449      61.352  68.646  42.510  1.00  0.00           C
ATOM  10440 7C21 POPEf 449      61.092  69.048  43.960  1.00  0.00           C
ATOM  10443 8C21 POPEf 449      59.723  69.688  44.160  1.00  0.00           C
ATOM  10447  C33 POPEf 449      59.923  59.037  28.460  1.00  0.00           C
ATOM  10450  C34 POPEf 449      59.202  59.407  29.770  1.00  0.00           C
ATOM  10453  C35 POPEf 449      57.702  59.067  29.760  1.00  0.00           C
ATOM  10456  C36 POPEf 449      56.932  59.658  30.960  1.00  0.00           C
ATOM  10459  C37 POPEf 449      55.402  59.588  30.850  1.00  0.00           C
ATOM  10462  C38 POPEf 449      54.692  60.558  31.820  1.00  0.00           C
ATOM  10465  C39 POPEf 449      54.762  60.136  33.290  1.00  0.00           C
ATOM  10468 0C31 POPEf 449      54.562  61.306  34.260  1.00  0.00           C
ATOM  10471 1C31 POPEf 449      54.933  60.947  35.710  1.00  0.00           C
ATOM  10474 2C31 POPEf 449      55.193  62.146  36.660  1.00  0.00           C
ATOM  10477 3C31 POPEf 449      56.202  63.188  36.140  1.00  0.00           C
ATOM  10480 4C31 POPEf 449      57.542  62.607  35.660  1.00  0.00           C
ATOM  10483 5C31 POPEf 449      58.512  63.698  35.180  1.00  0.00           C
ATOM  10486 6C31 POPEf 449      59.873  63.167  34.730  1.00  0.00           C
ATOM  10490  NH3 POPEg 450      46.533   6.757  64.340  1.00  0.00           N
ATOM  10494  C12 POPEg 450      47.413   6.138  65.400  1.00  0.00           C
ATOM  10497  C11 POPEg 450      46.603   5.677  66.620  1.00  0.00           C
ATOM  10500  P   POPEg 450      45.452   3.317  66.280  1.00  0.00           P
ATOM  10501  O13 POPEg 450      46.802   2.848  66.680  1.00  0.00           O
ATOM  10502  O14 POPEg 450      44.323   2.867  67.110  1.00  0.00           O
ATOM  10503  O11 POPEg 450      45.102   2.957  64.780  1.00  0.00           O
ATOM  10504  O12 POPEg 450      45.443   4.917  66.240  1.00  0.00           O
ATOM  10505  C1  POPEg 450      44.103   3.757  64.120  1.00  0.00           C
ATOM  10508  C2  POPEg 450      43.533   3.037  62.860  1.00  0.00           C
ATOM  10510  O21 POPEg 450      43.812   3.778  61.650  1.00  0.00           O
ATOM  10511  C21 POPEg 450      45.092   3.858  61.310  1.00  0.00           C
ATOM  10512  O22 POPEg 450      46.043   3.417  61.910  1.00  0.00           O
ATOM  10513  C22 POPEg 450      45.172   4.758  60.060  1.00  0.00           C
ATOM  10516  C3  POPEg 450      41.992   2.838  62.990  1.00  0.00           C
ATOM  10519  O31 POPEg 450      41.513   2.053  61.880  1.00  0.00           O
ATOM  10520  C31 POPEg 450      40.892   2.738  60.930  1.00  0.00           C
ATOM  10521  O32 POPEg 450      40.342   3.807  61.050  1.00  0.00           O
ATOM  10522  C32 POPEg 450      41.082   2.032  59.590  1.00  0.00           C
ATOM  10525  C23 POPEg 450      46.542   4.718  59.350  1.00  0.00           C
ATOM  10528  C24 POPEg 450      46.603   3.627  58.280  1.00  0.00           C
ATOM  10531  C25 POPEg 450      45.942   4.028  56.960  1.00  0.00           C
ATOM  10534  C26 POPEg 450      45.872   2.857  55.960  1.00  0.00           C
ATOM  10537  C27 POPEg 450      45.382   3.287  54.570  1.00  0.00           C
ATOM  10540  C28 POPEg 450      46.352   2.808  53.480  1.00  0.00           C
ATOM  10543  C29 POPEg 450      45.942   3.167  52.070  1.00  0.00           C
ATOM  10545 0C21 POPEg 450      46.522   2.657  50.980  1.00  0.00           C
ATOM  10547 1C21 POPEg 450      47.672   1.682  51.000  1.00  0.00           C
ATOM  10550 2C21 POPEg 450      47.202   0.233  50.790  1.00  0.00           C
ATOM  10553 3C21 POPEg 450      46.592   0.012  49.400  1.00  0.00           C
ATOM  10556 4C21 POPEg 450      46.092  -1.418  49.160  1.00  0.00           C
ATOM  10559 5C21 POPEg 450      45.552  -1.578  47.740  1.00  0.00           C
ATOM  10562 6C21 POPEg 450      45.202  -3.017  47.370  1.00  0.00           C
ATOM  10565 7C21 POPEg 450      45.022  -3.188  45.860  1.00  0.00           C
ATOM  10568 8C21 POPEg 450      44.673  -4.617  45.430  1.00  0.00           C
ATOM  10572  C33 POPEg 450      40.652   2.878  58.360  1.00  0.00           C
ATOM  10575  C34 POPEg 450      40.992   2.223  57.010  1.00  0.00           C
ATOM  10578  C35 POPEg 450      40.432   0.803  56.810  1.00  0.00           C
ATOM  10581  C36 POPEg 450      38.893   0.712  56.870  1.00  0.00           C
ATOM  10584  C37 POPEg 450      38.362  -0.697  56.570  1.00  0.00           C
ATOM  10587  C38 POPEg 450      37.013  -0.708  55.850  1.00  0.00           C
ATOM  10590  C39 POPEg 450      37.042  -0.207  54.400  1.00  0.00           C
ATOM  10593 0C31 POPEg 450      38.013  -0.968  53.480  1.00  0.00           C
ATOM  10596 1C31 POPEg 450      37.742  -0.657  52.010  1.00  0.00           C
ATOM  10599 2C31 POPEg 450      38.562  -1.518  51.030  1.00  0.00           C
ATOM  10602 3C31 POPEg 450      38.092  -1.387  49.580  1.00  0.00           C
ATOM  10605 4C31 POPEg 450      38.143   0.052  49.040  1.00  0.00           C
ATOM  10608 5C31 POPEg 450      37.522   0.192  47.650  1.00  0.00           C
ATOM  10611 6C31 POPEg 450      37.262   1.652  47.260  1.00  0.00           C
ATOM  10615  NH3 POPEh 451      68.132  -0.837  66.410  1.00  0.00           N
ATOM  10619  C12 POPEh 451      69.512  -0.228  66.460  1.00  0.00           C
ATOM  10622  C11 POPEh 451      70.522  -0.998  65.570  1.00  0.00           C
ATOM  10625  P   POPEh 451      73.122  -1.478  65.790  1.00  0.00           P
ATOM  10626  O13 POPEh 451      72.722  -2.898  65.870  1.00  0.00           O
ATOM  10627  O14 POPEh 451      74.132  -1.007  66.760  1.00  0.00           O
ATOM  10628  O11 POPEh 451      73.783  -1.298  64.380  1.00  0.00           O
ATOM  10629  O12 POPEh 451      71.862  -0.517  65.770  1.00  0.00           O
ATOM  10630  C1  POPEh 451      73.052  -1.637  63.200  1.00  0.00           C
ATOM  10633  C2  POPEh 451      73.033  -0.428  62.240  1.00  0.00           C
ATOM  10635  O21 POPEh 451      72.082  -0.788  61.220  1.00  0.00           O
ATOM  10636  C21 POPEh 451      70.892  -0.188  61.310  1.00  0.00           C
ATOM  10637  O22 POPEh 451      69.823  -0.748  61.460  1.00  0.00           O
ATOM  10638  C22 POPEh 451      71.073   1.302  61.090  1.00  0.00           C
ATOM  10641  C3  POPEh 451      74.433  -0.128  61.630  1.00  0.00           C
ATOM  10644  O31 POPEh 451      74.442   1.113  60.880  1.00  0.00           O
ATOM  10645  C31 POPEh 451      75.423   1.183  59.970  1.00  0.00           C
ATOM  10646  O32 POPEh 451      76.192   0.282  59.700  1.00  0.00           O
ATOM  10647  C32 POPEh 451      75.443   2.557  59.320  1.00  0.00           C
ATOM  10650  C23 POPEh 451      70.073   1.803  60.030  1.00  0.00           C
ATOM  10653  C24 POPEh 451      70.312   3.268  59.630  1.00  0.00           C
ATOM  10656  C25 POPEh 451      71.533   3.417  58.710  1.00  0.00           C
ATOM  10659  C26 POPEh 451      71.823   4.877  58.390  1.00  0.00           C
ATOM  10662  C27 POPEh 451      73.162   5.057  57.680  1.00  0.00           C
ATOM  10665  C28 POPEh 451      73.293   6.418  56.980  1.00  0.00           C
ATOM  10668  C29 POPEh 451      72.483   6.507  55.720  1.00  0.00           C
ATOM  10670 0C21 POPEh 451      72.912   6.938  54.520  1.00  0.00           C
ATOM  10672 1C21 POPEh 451      74.293   7.428  54.170  1.00  0.00           C
ATOM  10675 2C21 POPEh 451      75.022   6.407  53.270  1.00  0.00           C
ATOM  10678 3C21 POPEh 451      74.403   6.348  51.870  1.00  0.00           C
ATOM  10681 4C21 POPEh 451      75.003   5.257  50.980  1.00  0.00           C
ATOM  10684 5C21 POPEh 451      74.252   5.168  49.650  1.00  0.00           C
ATOM  10687 6C21 POPEh 451      74.893   4.187  48.660  1.00  0.00           C
ATOM  10690 7C21 POPEh 451      74.213   4.247  47.280  1.00  0.00           C
ATOM  10693 8C21 POPEh 451      75.003   3.508  46.200  1.00  0.00           C
ATOM  10697  C33 POPEh 451      76.882   3.077  59.200  1.00  0.00           C
ATOM  10700  C34 POPEh 451      76.992   4.597  59.020  1.00  0.00           C
ATOM  10703  C35 POPEh 451      78.152   4.968  58.100  1.00  0.00           C
ATOM  10706  C36 POPEh 451      77.822   4.688  56.620  1.00  0.00           C
ATOM  10709  C37 POPEh 451      79.062   4.648  55.720  1.00  0.00           C
ATOM  10712  C38 POPEh 451      78.722   4.657  54.220  1.00  0.00           C
ATOM  10715  C39 POPEh 451      77.812   3.508  53.750  1.00  0.00           C
ATOM  10718 0C31 POPEh 451      78.382   2.102  53.990  1.00  0.00           C
ATOM  10721 1C31 POPEh 451      77.623   1.003  53.230  1.00  0.00           C
ATOM  10724 2C31 POPEh 451      77.913   0.982  51.720  1.00  0.00           C
ATOM  10727 3C31 POPEh 451      76.793   0.322  50.900  1.00  0.00           C
ATOM  10730 4C31 POPEh 451      76.662  -1.187  51.120  1.00  0.00           C
ATOM  10733 5C31 POPEh 451      75.603  -1.807  50.200  1.00  0.00           C
ATOM  10736 6C31 POPEh 451      75.683  -3.337  50.100  1.00  0.00           C
ATOM  10740  NH3 POPEi 452       2.572  41.847  21.990  1.00  0.00           N
ATOM  10744  C12 POPEi 452       2.792  40.527  22.670  1.00  0.00           C
ATOM  10747  C11 POPEi 452       1.462  39.768  22.780  1.00  0.00           C
ATOM  10750  P   POPEi 452       1.672  37.938  24.680  1.00  0.00           P
ATOM  10751  O13 POPEi 452       1.652  36.458  24.710  1.00  0.00           O
ATOM  10752  O14 POPEi 452       0.692  38.637  25.550  1.00  0.00           O
ATOM  10753  O11 POPEi 452       3.142  38.327  25.080  1.00  0.00           O
ATOM  10754  O12 POPEi 452       1.602  38.426  23.190  1.00  0.00           O
ATOM  10755  C1  POPEi 452       3.462  39.347  26.010  1.00  0.00           C
ATOM  10758  C2  POPEi 452       4.302  38.768  27.170  1.00  0.00           C
ATOM  10760  O21 POPEi 452       3.422  38.177  28.160  1.00  0.00           O
ATOM  10761  C21 POPEi 452       3.922  37.126  28.800  1.00  0.00           C
ATOM  10762  O22 POPEi 452       4.932  36.538  28.520  1.00  0.00           O
ATOM  10763  C22 POPEi 452       3.032  36.808  30.020  1.00  0.00           C
ATOM  10766  C3  POPEi 452       5.112  39.928  27.800  1.00  0.00           C
ATOM  10769  O31 POPEi 452       5.782  39.536  29.010  1.00  0.00           O
ATOM  10770  C31 POPEi 452       6.352  40.547  29.640  1.00  0.00           C
ATOM  10771  O32 POPEi 452       6.342  41.707  29.270  1.00  0.00           O
ATOM  10772  C32 POPEi 452       7.002  40.037  30.920  1.00  0.00           C
ATOM  10775  C23 POPEi 452       3.662  35.827  31.040  1.00  0.00           C
ATOM  10778  C24 POPEi 452       2.672  35.488  32.170  1.00  0.00           C
ATOM  10781  C25 POPEi 452       3.142  34.357  33.110  1.00  0.00           C
ATOM  10784  C26 POPEi 452       3.492  34.828  34.530  1.00  0.00           C
ATOM  10787  C27 POPEi 452       4.112  33.708  35.390  1.00  0.00           C
ATOM  10790  C28 POPEi 452       4.392  34.168  36.840  1.00  0.00           C
ATOM  10793  C29 POPEi 452       5.292  33.278  37.660  1.00  0.00           C
ATOM  10795 0C21 POPEi 452       4.982  32.108  38.240  1.00  0.00           C
ATOM  10797 1C21 POPEi 452       3.672  31.357  38.200  1.00  0.00           C
ATOM  10800 2C21 POPEi 452       3.072  31.127  39.600  1.00  0.00           C
ATOM  10803 3C21 POPEi 452       3.912  30.237  40.530  1.00  0.00           C
ATOM  10806 4C21 POPEi 452       3.152  29.838  41.810  1.00  0.00           C
ATOM  10809 5C21 POPEi 452       2.642  31.008  42.670  1.00  0.00           C
ATOM  10812 6C21 POPEi 452       3.762  31.868  43.270  1.00  0.00           C
ATOM  10815 7C21 POPEi 452       3.223  32.998  44.150  1.00  0.00           C
ATOM  10818 8C21 POPEi 452       4.302  33.948  44.640  1.00  0.00           C
ATOM  10822  C33 POPEi 452       6.412  40.768  32.130  1.00  0.00           C
ATOM  10825  C34 POPEi 452       6.642  40.028  33.450  1.00  0.00           C
ATOM  10828  C35 POPEi 452       5.453  40.217  34.410  1.00  0.00           C
ATOM  10831  C36 POPEi 452       5.882  40.498  35.850  1.00  0.00           C
ATOM  10834  C37 POPEi 452       4.682  40.498  36.810  1.00  0.00           C
ATOM  10837  C38 POPEi 452       4.982  41.178  38.150  1.00  0.00           C
ATOM  10840  C39 POPEi 452       6.252  40.667  38.830  1.00  0.00           C
ATOM  10843 0C31 POPEi 452       6.402  41.198  40.260  1.00  0.00           C
ATOM  10846 1C31 POPEi 452       7.732  40.768  40.890  1.00  0.00           C
ATOM  10849 2C31 POPEi 452       7.782  40.988  42.410  1.00  0.00           C
ATOM  10852 3C31 POPEi 452       8.422  39.808  43.170  1.00  0.00           C
ATOM  10855 4C31 POPEi 452       9.882  39.528  42.790  1.00  0.00           C
ATOM  10858 5C31 POPEi 452      10.462  38.368  43.620  1.00  0.00           C
ATOM  10861 6C31 POPEi 452      11.862  37.938  43.190  1.00  0.00           C
ATOM  10865  NH3 POPEj 453      49.593  -1.437  21.130  1.00  0.00           N
ATOM  10869  C12 POPEj 453      49.003  -0.047  21.100  1.00  0.00           C
ATOM  10872  C11 POPEj 453      49.853   1.033  21.800  1.00  0.00           C
ATOM  10875  P   POPEj 453      48.002   2.598  22.810  1.00  0.00           P
ATOM  10876  O13 POPEj 453      46.893   3.298  22.120  1.00  0.00           O
ATOM  10877  O14 POPEj 453      47.683   1.363  23.560  1.00  0.00           O
ATOM  10878  O11 POPEj 453      48.712   3.668  23.730  1.00  0.00           O
ATOM  10879  O12 POPEj 453      49.162   2.293  21.780  1.00  0.00           O
ATOM  10880  C1  POPEj 453      49.202   3.408  25.050  1.00  0.00           C
ATOM  10883  C2  POPEj 453      48.562   4.438  26.030  1.00  0.00           C
ATOM  10885  O21 POPEj 453      49.263   4.548  27.300  1.00  0.00           O
ATOM  10886  C21 POPEj 453      49.173   3.488  28.090  1.00  0.00           C
ATOM  10887  O22 POPEj 453      48.823   2.373  27.750  1.00  0.00           O
ATOM  10888  C22 POPEj 453      49.562   3.838  29.520  1.00  0.00           C
ATOM  10891  C3  POPEj 453      47.023   4.228  26.190  1.00  0.00           C
ATOM  10894  O31 POPEj 453      46.433   5.188  27.090  1.00  0.00           O
ATOM  10895  C31 POPEj 453      46.312   6.418  26.590  1.00  0.00           C
ATOM  10896  O32 POPEj 453      46.562   6.718  25.430  1.00  0.00           O
ATOM  10897  C32 POPEj 453      45.903   7.398  27.680  1.00  0.00           C
ATOM  10900  C23 POPEj 453      48.893   2.878  30.540  1.00  0.00           C
ATOM  10903  C24 POPEj 453      49.222   3.218  32.000  1.00  0.00           C
ATOM  10906  C25 POPEj 453      48.492   2.293  32.990  1.00  0.00           C
ATOM  10909  C26 POPEj 453      48.963   2.508  34.440  1.00  0.00           C
ATOM  10912  C27 POPEj 453      48.712   1.303  35.370  1.00  0.00           C
ATOM  10915  C28 POPEj 453      47.233   0.943  35.630  1.00  0.00           C
ATOM  10918  C29 POPEj 453      46.492   2.043  36.360  1.00  0.00           C
ATOM  10920 0C21 POPEj 453      45.843   1.973  37.530  1.00  0.00           C
ATOM  10922 1C21 POPEj 453      45.662   0.763  38.420  1.00  0.00           C
ATOM  10925 2C21 POPEj 453      46.333   0.883  39.800  1.00  0.00           C
ATOM  10928 3C21 POPEj 453      45.752   1.993  40.690  1.00  0.00           C
ATOM  10931 4C21 POPEj 453      46.202   1.893  42.160  1.00  0.00           C
ATOM  10934 5C21 POPEj 453      45.652   3.028  43.040  1.00  0.00           C
ATOM  10937 6C21 POPEj 453      45.742   2.718  44.550  1.00  0.00           C
ATOM  10940 7C21 POPEj 453      45.443   3.938  45.440  1.00  0.00           C
ATOM  10943 8C21 POPEj 453      45.443   3.608  46.940  1.00  0.00           C
ATOM  10947  C33 POPEj 453      47.142   8.028  28.360  1.00  0.00           C
ATOM  10950  C34 POPEj 453      47.303   7.588  29.830  1.00  0.00           C
ATOM  10953  C35 POPEj 453      46.492   8.458  30.790  1.00  0.00           C
ATOM  10956  C36 POPEj 453      46.402   7.838  32.190  1.00  0.00           C
ATOM  10959  C37 POPEj 453      45.692   8.738  33.210  1.00  0.00           C
ATOM  10962  C38 POPEj 453      46.632   9.758  33.860  1.00  0.00           C
ATOM  10965  C39 POPEj 453      45.952  10.658  34.900  1.00  0.00           C
ATOM  10968 0C31 POPEj 453      45.353   9.888  36.090  1.00  0.00           C
ATOM  10971 1C31 POPEj 453      44.622  10.818  37.060  1.00  0.00           C
ATOM  10974 2C31 POPEj 453      43.902  10.058  38.180  1.00  0.00           C
ATOM  10977 3C31 POPEj 453      43.022  10.968  39.040  1.00  0.00           C
ATOM  10980 4C31 POPEj 453      42.342  10.168  40.150  1.00  0.00           C
ATOM  10983 5C31 POPEj 453      41.503  11.008  41.110  1.00  0.00           C
ATOM  10986 6C31 POPEj 453      41.113  10.238  42.370  1.00  0.00           C
ATOM  10990  NH3 POPEk 454       3.972  36.008  64.930  1.00  0.00           N
ATOM  10994  C12 POPEk 454       4.562  35.177  63.820  1.00  0.00           C
ATOM  10997  C11 POPEk 454       3.562  34.178  63.210  1.00  0.00           C
ATOM  11000  P   POPEk 454       4.042  31.748  64.010  1.00  0.00           P
ATOM  11001  O13 POPEk 454       4.822  30.568  63.560  1.00  0.00           O
ATOM  11002  O14 POPEk 454       4.342  32.307  65.360  1.00  0.00           O
ATOM  11003  O11 POPEk 454       2.502  31.418  63.910  1.00  0.00           O
ATOM  11004  O12 POPEk 454       4.212  32.928  62.960  1.00  0.00           O
[truncated: 1,897,750 more chars]
