# Supplementary material for: Characterizing Membrane Association and Periplasmic Transfer of Bacterial Lipoproteins through Molecular Dynamics Simulations
Source: Structure. 2020 Apr 7;28(4):475–487.e3. doi: 10.1016/j.str.2020.01.012 (PMC7139219; doi:10.1016/j.str.2020.01.012)
Supplement: Data S1. Final Coordinates from Simulations (Y–Z), Related to Figure 3 [file mmc3.zip › Y-Z/YNJE-3-atomistic.pdb]

TITLE     Protein
REMARK    THIS IS A SIMULATION BOX
CRYST1  129.133  129.133  132.437  90.00  90.00  90.00 P 1           1
MODEL        1
ATOM      1  N   CYSTA   1      75.986  86.287  61.750  1.00  0.00           N
ATOM      3  CA  CYSTA   1      75.996  87.406  62.660  1.00  0.00           C
ATOM      5  C   CYSTA   1      77.317  87.767  63.330  1.00  0.00           C
ATOM      6  O   CYSTA   1      77.967  88.726  62.960  1.00  0.00           O
ATOM      7  CB  CYSTA   1      75.386  88.686  62.030  1.00  0.00           C
ATOM     10  SG  CYSTA   1      73.746  88.446  61.290  1.00  0.00           S
ATOM     11  C1  CYSTA   1      72.877  87.516  62.580  1.00  0.00           C
ATOM     14  CA1 CYSTA   1      76.636  86.117  60.600  1.00  0.00           C
ATOM     15  OA1 CYSTA   1      76.286  85.107  60.020  1.00  0.00           O
ATOM     16  CA2 CYSTA   1      77.627  87.047  59.970  1.00  0.00           C
ATOM     19  C11 CYSTA   1      71.316  87.516  62.600  1.00  0.00           C
ATOM     21  O11 CYSTA   1      70.727  86.697  61.580  1.00  0.00           O
ATOM     22  CX1 CYSTA   1      70.618  87.136  60.330  1.00  0.00           C
ATOM     23  OX1 CYSTA   1      71.048  88.187  59.880  1.00  0.00           O
ATOM     24  CX2 CYSTA   1      69.768  86.156  59.520  1.00  0.00           C
ATOM     27  C12 CYSTA   1      70.587  88.866  62.960  1.00  0.00           C
ATOM     30  O12 CYSTA   1      70.337  89.787  61.870  1.00  0.00           O
ATOM     31  CD1 CYSTA   1      69.057  90.037  61.600  1.00  0.00           C
ATOM     32  OD1 CYSTA   1      68.118  89.656  62.290  1.00  0.00           O
ATOM     33  CD2 CYSTA   1      68.926  90.837  60.310  1.00  0.00           C
ATOM     36  CA3 CYSTA   1      78.956  86.306  59.730  1.00  0.00           C
ATOM     39  CA4 CYSTA   1      80.107  87.177  59.200  1.00  0.00           C
ATOM     42  CA5 CYSTA   1      80.247  87.196  57.670  1.00  0.00           C
ATOM     45  CA6 CYSTA   1      79.177  88.017  56.950  1.00  0.00           C
ATOM     48  CA7 CYSTA   1      78.107  87.187  56.250  1.00  0.00           C
ATOM     51  CA8 CYSTA   1      76.847  88.017  55.990  1.00  0.00           C
ATOM     54  CA9 CYSTA   1      75.887  87.406  54.950  1.00  0.00           C
ATOM     57 0CA1 CYSTA   1      76.456  87.446  53.530  1.00  0.00           C
ATOM     60 1CA1 CYSTA   1      75.368  87.257  52.460  1.00  0.00           C
ATOM     63 2CA1 CYSTA   1      75.926  87.457  51.050  1.00  0.00           C
ATOM     66 3CA1 CYSTA   1      74.838  87.607  49.990  1.00  0.00           C
ATOM     69 4CA1 CYSTA   1      75.436  87.977  48.630  1.00  0.00           C
ATOM     72 5CA1 CYSTA   1      74.378  88.257  47.550  1.00  0.00           C
ATOM     75 6CA1 CYSTA   1      75.007  88.707  46.230  1.00  0.00           C
ATOM     79  CD3 CYSTA   1      67.566  90.596  59.610  1.00  0.00           C
ATOM     82  CD4 CYSTA   1      67.526  91.126  58.160  1.00  0.00           C
ATOM     85  CD5 CYSTA   1      66.386  90.477  57.350  1.00  0.00           C
ATOM     88  CD6 CYSTA   1      66.426  90.736  55.840  1.00  0.00           C
ATOM     91  CD7 CYSTA   1      65.657  91.996  55.440  1.00  0.00           C
ATOM     94  CD8 CYSTA   1      65.716  92.257  53.930  1.00  0.00           C
ATOM     97  CD9 CYSTA   1      64.937  93.516  53.540  1.00  0.00           C
ATOM    100 0CD1 CYSTA   1      65.057  93.917  52.060  1.00  0.00           C
ATOM    103 1CD1 CYSTA   1      64.507  92.866  51.080  1.00  0.00           C
ATOM    106 2CD1 CYSTA   1      64.368  93.467  49.670  1.00  0.00           C
ATOM    109 3CD1 CYSTA   1      63.847  92.467  48.630  1.00  0.00           C
ATOM    112 4CD1 CYSTA   1      63.626  93.106  47.240  1.00  0.00           C
ATOM    115 5CD1 CYSTA   1      62.456  94.096  47.190  1.00  0.00           C
ATOM    118 6CD1 CYSTA   1      62.246  94.706  45.800  1.00  0.00           C
ATOM    122  CX3 CYSTA   1      68.346  86.716  59.330  1.00  0.00           C
ATOM    125  CX4 CYSTA   1      67.486  85.946  58.310  1.00  0.00           C
ATOM    128  CX5 CYSTA   1      66.048  86.476  58.280  1.00  0.00           C
ATOM    131  CX6 CYSTA   1      65.386  86.487  56.900  1.00  0.00           C
ATOM    134  CX7 CYSTA   1      63.896  86.856  56.990  1.00  0.00           C
ATOM    137  CX8 CYSTA   1      63.146  86.907  55.650  1.00  0.00           C
ATOM    140  CX9 CYSTA   1      63.507  88.136  54.850  1.00  0.00           C
ATOM    142 0CX1 CYSTA   1      63.017  89.376  55.060  1.00  0.00           C
ATOM    144 1CX1 CYSTA   1      62.017  89.776  56.110  1.00  0.00           C
ATOM    147 2CX1 CYSTA   1      60.986  90.837  55.670  1.00  0.00           C
ATOM    150 3CX1 CYSTA   1      61.576  92.196  55.270  1.00  0.00           C
ATOM    153 4CX1 CYSTA   1      60.527  93.316  55.240  1.00  0.00           C
ATOM    156 5CX1 CYSTA   1      59.657  93.316  53.970  1.00  0.00           C
ATOM    159 6CX1 CYSTA   1      60.436  93.757  52.730  1.00  0.00           C
ATOM    162 7CX1 CYSTA   1      59.587  93.806  51.460  1.00  0.00           C
ATOM    165 8CX1 CYSTA   1      60.406  94.227  50.240  1.00  0.00           C
ATOM    169  N   ALA A   2      77.698  87.087  64.420  1.00  0.00           N
ATOM    171  CA  ALA A   2      78.146  87.817  65.590  1.00  0.00           C
ATOM    173  CB  ALA A   2      76.886  88.367  66.300  1.00  0.00           C
ATOM    177  C   ALA A   2      78.938  86.916  66.530  1.00  0.00           C
ATOM    178  O   ALA A   2      79.196  85.766  66.190  1.00  0.00           O
ATOM    179  N   SER A   3      79.187  87.406  67.790  1.00  0.00           N
ATOM    181  CA  SER A   3      79.497  86.716  69.070  1.00  0.00           C
ATOM    183  CB  SER A   3      80.847  87.056  69.770  1.00  0.00           C
ATOM    186  OG  SER A   3      81.917  87.187  68.850  1.00  0.00           O
ATOM    188  C   SER A   3      79.047  85.287  69.330  1.00  0.00           C
ATOM    189  O   SER A   3      79.266  84.677  70.370  1.00  0.00           O
ATOM    190  N   SER A   4      78.187  84.806  68.450  1.00  0.00           N
ATOM    192  CA  SER A   4      77.177  83.817  68.630  1.00  0.00           C
ATOM    194  CB  SER A   4      75.826  84.457  68.230  1.00  0.00           C
ATOM    197  OG  SER A   4      75.337  85.277  69.280  1.00  0.00           O
ATOM    199  C   SER A   4      77.396  82.647  67.700  1.00  0.00           C
ATOM    200  O   SER A   4      76.666  81.677  67.750  1.00  0.00           O
ATOM    201  N   TRP A   5      78.396  82.697  66.810  1.00  0.00           N
ATOM    203  CA  TRP A   5      78.627  81.537  65.950  1.00  0.00           C
ATOM    205  CB  TRP A   5      77.958  81.677  64.560  1.00  0.00           C
ATOM    208  CG  TRP A   5      76.727  80.846  64.440  1.00  0.00           C
ATOM    209  CD1 TRP A   5      75.507  81.196  64.940  1.00  0.00           C
ATOM    211  NE1 TRP A   5      74.626  80.156  64.770  1.00  0.00           N
ATOM    213  CE2 TRP A   5      75.237  79.127  64.160  1.00  0.00           C
ATOM    214  CD2 TRP A   5      76.596  79.486  63.970  1.00  0.00           C
ATOM    215  CE3 TRP A   5      77.486  78.537  63.480  1.00  0.00           C
ATOM    217  CZ3 TRP A   5      76.996  77.267  63.160  1.00  0.00           C
ATOM    219  CZ2 TRP A   5      74.736  77.897  63.780  1.00  0.00           C
ATOM    221  CH2 TRP A   5      75.646  76.957  63.270  1.00  0.00           C
ATOM    223  C   TRP A   5      80.047  81.056  65.830  1.00  0.00           C
ATOM    224  O   TRP A   5      80.257  80.046  65.160  1.00  0.00           O
ATOM    225  N   ALA A   6      81.047  81.657  66.490  1.00  0.00           N
ATOM    227  CA  ALA A   6      82.337  81.037  66.550  1.00  0.00           C
ATOM    229  CB  ALA A   6      83.216  81.487  65.370  1.00  0.00           C
ATOM    233  C   ALA A   6      83.046  81.387  67.830  1.00  0.00           C
ATOM    234  O   ALA A   6      82.846  82.467  68.380  1.00  0.00           O
ATOM    235  N   ALA A   7      83.907  80.466  68.300  1.00  0.00           N
ATOM    237  CA  ALA A   7      84.947  80.687  69.290  1.00  0.00           C
ATOM    239  CB  ALA A   7      86.036  81.587  68.710  1.00  0.00           C
ATOM    243  C   ALA A   7      84.536  81.186  70.690  1.00  0.00           C
ATOM    244  O   ALA A   7      84.426  80.387  71.630  1.00  0.00           O
ATOM    245  N   GLU A   8      84.326  82.507  70.880  1.00  0.00           N
ATOM    247  CA  GLU A   8      84.016  83.096  72.150  1.00  0.00           C
ATOM    249  CB  GLU A   8      84.996  84.207  72.650  1.00  0.00           C
ATOM    252  CG  GLU A   8      85.338  85.457  71.780  1.00  0.00           C
ATOM    255  CD  GLU A   8      84.326  85.946  70.770  1.00  0.00           C
ATOM    256  OE1 GLU A   8      83.897  87.136  70.860  1.00  0.00           O
ATOM    257  OE2 GLU A   8      84.056  85.237  69.780  1.00  0.00           O
ATOM    258  C   GLU A   8      82.566  83.467  72.310  1.00  0.00           C
ATOM    259  O   GLU A   8      81.796  83.626  71.370  1.00  0.00           O
ATOM    260  N   LEU A   9      82.116  83.497  73.580  1.00  0.00           N
ATOM    262  CA  LEU A   9      80.726  83.686  73.910  1.00  0.00           C
ATOM    264  CB  LEU A   9      80.436  83.117  75.330  1.00  0.00           C
ATOM    267  CG  LEU A   9      80.187  81.587  75.390  1.00  0.00           C
ATOM    269  CD1 LEU A   9      80.987  80.766  74.380  1.00  0.00           C
ATOM    273  CD2 LEU A   9      80.376  81.016  76.800  1.00  0.00           C
ATOM    277  C   LEU A   9      80.327  85.147  73.820  1.00  0.00           C
ATOM    278  O   LEU A   9      81.127  86.046  74.070  1.00  0.00           O
ATOM    279  N   ALA A  10      79.037  85.396  73.540  1.00  0.00           N
ATOM    281  CA  ALA A  10      78.378  86.646  73.770  1.00  0.00           C
ATOM    283  CB  ALA A  10      76.896  86.567  73.370  1.00  0.00           C
ATOM    287  C   ALA A  10      78.496  87.187  75.190  1.00  0.00           C
ATOM    288  O   ALA A  10      78.846  86.487  76.140  1.00  0.00           O
ATOM    289  N   LYS A  11      78.247  88.497  75.340  1.00  0.00           N
ATOM    291  CA  LYS A  11      78.527  89.246  76.540  1.00  0.00           C
ATOM    293  CB  LYS A  11      78.238  90.746  76.300  1.00  0.00           C
ATOM    296  CG  LYS A  11      78.868  91.637  77.370  1.00  0.00           C
ATOM    299  CD  LYS A  11      78.746  93.136  77.070  1.00  0.00           C
ATOM    302  CE  LYS A  11      79.257  93.987  78.250  1.00  0.00           C
ATOM    305  NZ  LYS A  11      78.417  95.177  78.450  1.00  0.00           N
ATOM    309  C   LYS A  11      77.776  88.686  77.740  1.00  0.00           C
ATOM    310  O   LYS A  11      76.596  88.367  77.590  1.00  0.00           O
ATOM    311  N   PRO A  12      78.407  88.507  78.920  1.00  0.00           N
ATOM    312  CD  PRO A  12      79.856  88.607  79.110  1.00  0.00           C
ATOM    315  CA  PRO A  12      77.756  88.096  80.150  1.00  0.00           C
ATOM    317  CB  PRO A  12      78.808  88.236  81.260  1.00  0.00           C
ATOM    320  CG  PRO A  12      80.026  88.877  80.590  1.00  0.00           C
ATOM    323  C   PRO A  12      76.447  88.787  80.450  1.00  0.00           C
ATOM    324  O   PRO A  12      76.307  89.997  80.230  1.00  0.00           O
ATOM    325  N   LEU A  13      75.466  87.996  80.900  1.00  0.00           N
ATOM    327  CA  LEU A  13      74.106  88.427  81.080  1.00  0.00           C
ATOM    329  CB  LEU A  13      73.128  87.677  80.140  1.00  0.00           C
ATOM    332  CG  LEU A  13      73.548  87.647  78.650  1.00  0.00           C
ATOM    334  CD1 LEU A  13      72.667  86.677  77.850  1.00  0.00           C
ATOM    338  CD2 LEU A  13      73.566  89.037  78.000  1.00  0.00           C
ATOM    342  C   LEU A  13      73.757  88.106  82.510  1.00  0.00           C
ATOM    343  O   LEU A  13      74.036  87.016  83.010  1.00  0.00           O
ATOM    344  N   THR A  14      73.128  89.037  83.220  1.00  0.00           N
ATOM    346  CA  THR A  14      72.587  88.726  84.540  1.00  0.00           C
ATOM    348  CB  THR A  14      72.548  89.946  85.440  1.00  0.00           C
ATOM    350  OG1 THR A  14      71.506  90.867  85.120  1.00  0.00           O
ATOM    352  CG2 THR A  14      73.868  90.707  85.310  1.00  0.00           C
ATOM    356  C   THR A  14      71.228  88.057  84.410  1.00  0.00           C
ATOM    357  O   THR A  14      70.606  88.067  83.350  1.00  0.00           O
ATOM    358  N   LEU A  15      70.687  87.446  85.490  1.00  0.00           N
ATOM    360  CA  LEU A  15      69.346  86.867  85.500  1.00  0.00           C
ATOM    362  CB  LEU A  15      69.057  86.226  86.880  1.00  0.00           C
ATOM    365  CG  LEU A  15      67.936  85.147  86.970  1.00  0.00           C
ATOM    367  CD1 LEU A  15      66.536  85.707  86.750  1.00  0.00           C
ATOM    371  CD2 LEU A  15      68.166  83.947  86.040  1.00  0.00           C
ATOM    375  C   LEU A  15      68.276  87.896  85.150  1.00  0.00           C
ATOM    376  O   LEU A  15      67.367  87.647  84.350  1.00  0.00           O
ATOM    377  N   ASP A  16      68.408  89.127  85.680  1.00  0.00           N
ATOM    379  CA  ASP A  16      67.548  90.216  85.280  1.00  0.00           C
ATOM    381  CB  ASP A  16      67.947  91.466  86.110  1.00  0.00           C
ATOM    384  CG  ASP A  16      66.986  92.607  85.880  1.00  0.00           C
ATOM    385  OD1 ASP A  16      65.806  92.306  85.580  1.00  0.00           O
ATOM    386  OD2 ASP A  16      67.356  93.796  86.100  1.00  0.00           O
ATOM    387  C   ASP A  16      67.606  90.496  83.760  1.00  0.00           C
ATOM    388  O   ASP A  16      66.596  90.606  83.060  1.00  0.00           O
ATOM    389  N   GLN A  17      68.798  90.567  83.150  1.00  0.00           N
ATOM    391  CA  GLN A  17      68.886  90.727  81.700  1.00  0.00           C
ATOM    393  CB  GLN A  17      70.346  91.007  81.280  1.00  0.00           C
ATOM    396  CG  GLN A  17      70.867  92.306  81.950  1.00  0.00           C
ATOM    399  CD  GLN A  17      72.326  92.616  81.610  1.00  0.00           C
ATOM    400  OE1 GLN A  17      73.216  91.876  82.030  1.00  0.00           O
ATOM    401  NE2 GLN A  17      72.566  93.726  80.880  1.00  0.00           N
ATOM    404  C   GLN A  17      68.257  89.587  80.910  1.00  0.00           C
ATOM    405  O   GLN A  17      67.447  89.806  80.010  1.00  0.00           O
ATOM    406  N   LEU A  18      68.548  88.346  81.320  1.00  0.00           N
ATOM    408  CA  LEU A  18      68.066  87.107  80.760  1.00  0.00           C
ATOM    410  CB  LEU A  18      68.786  85.937  81.470  1.00  0.00           C
ATOM    413  CG  LEU A  18      68.527  84.556  80.840  1.00  0.00           C
ATOM    415  CD1 LEU A  18      69.176  84.447  79.450  1.00  0.00           C
ATOM    419  CD2 LEU A  18      69.087  83.516  81.800  1.00  0.00           C
ATOM    423  C   LEU A  18      66.566  86.867  80.750  1.00  0.00           C
ATOM    424  O   LEU A  18      66.018  86.357  79.780  1.00  0.00           O
ATOM    425  N   GLN A  19      65.856  87.217  81.840  1.00  0.00           N
ATOM    427  CA  GLN A  19      64.407  87.107  81.850  1.00  0.00           C
ATOM    429  CB  GLN A  19      63.867  87.247  83.290  1.00  0.00           C
ATOM    432  CG  GLN A  19      64.066  88.617  84.000  1.00  0.00           C
ATOM    435  CD  GLN A  19      63.727  88.607  85.500  1.00  0.00           C
ATOM    436  OE1 GLN A  19      63.416  89.626  86.120  1.00  0.00           O
ATOM    437  NE2 GLN A  19      63.797  87.406  86.110  1.00  0.00           N
ATOM    440  C   GLN A  19      63.736  88.057  80.860  1.00  0.00           C
ATOM    441  O   GLN A  19      62.856  87.656  80.090  1.00  0.00           O
ATOM    442  N   GLN A  20      64.236  89.317  80.800  1.00  0.00           N
ATOM    444  CA  GLN A  20      63.716  90.407  80.000  1.00  0.00           C
ATOM    446  CB  GLN A  20      64.507  91.716  80.300  1.00  0.00           C
ATOM    449  CG  GLN A  20      64.246  92.306  81.710  1.00  0.00           C
ATOM    452  CD  GLN A  20      65.136  93.526  82.000  1.00  0.00           C
ATOM    453  OE1 GLN A  20      64.646  94.647  82.130  1.00  0.00           O
ATOM    454  NE2 GLN A  20      66.466  93.306  82.070  1.00  0.00           N
ATOM    457  C   GLN A  20      63.766  90.167  78.500  1.00  0.00           C
ATOM    458  O   GLN A  20      62.896  90.576  77.750  1.00  0.00           O
ATOM    459  N   GLN A  21      64.838  89.496  78.060  1.00  0.00           N
ATOM    461  CA  GLN A  21      65.136  89.207  76.670  1.00  0.00           C
ATOM    463  CB  GLN A  21      66.686  89.227  76.510  1.00  0.00           C
ATOM    466  CG  GLN A  21      67.386  88.087  77.290  1.00  0.00           C
ATOM    469  CD  GLN A  21      68.876  88.217  77.610  1.00  0.00           C
ATOM    470  OE1 GLN A  21      69.526  87.196  77.820  1.00  0.00           O
ATOM    471  NE2 GLN A  21      69.466  89.416  77.720  1.00  0.00           N
ATOM    474  C   GLN A  21      64.637  87.817  76.280  1.00  0.00           C
ATOM    475  O   GLN A  21      64.777  87.376  75.130  1.00  0.00           O
ATOM    476  N   ASN A  22      64.036  87.107  77.250  1.00  0.00           N
ATOM    478  CA  ASN A  22      63.306  85.867  77.060  1.00  0.00           C
ATOM    480  CB  ASN A  22      62.117  86.007  76.090  1.00  0.00           C
ATOM    483  CG  ASN A  22      61.176  87.056  76.670  1.00  0.00           C
ATOM    484  OD1 ASN A  22      60.376  86.756  77.550  1.00  0.00           O
ATOM    485  ND2 ASN A  22      61.187  88.287  76.120  1.00  0.00           N
ATOM    488  C   ASN A  22      64.206  84.717  76.690  1.00  0.00           C
ATOM    489  O   ASN A  22      63.826  83.826  75.920  1.00  0.00           O
ATOM    490  N   GLY A  23      65.416  84.696  77.280  1.00  0.00           N
ATOM    492  CA  GLY A  23      66.356  83.596  77.220  1.00  0.00           C
ATOM    495  C   GLY A  23      66.057  82.567  78.260  1.00  0.00           C
ATOM    496  O   GLY A  23      65.106  82.656  79.030  1.00  0.00           O
ATOM    497  N   LYS A  24      66.878  81.506  78.290  1.00  0.00           N
ATOM    499  CA  LYS A  24      66.846  80.447  79.270  1.00  0.00           C
ATOM    501  CB  LYS A  24      66.757  79.046  78.610  1.00  0.00           C
ATOM    504  CG  LYS A  24      65.496  78.836  77.760  1.00  0.00           C
ATOM    507  CD  LYS A  24      64.176  78.937  78.540  1.00  0.00           C
ATOM    510  CE  LYS A  24      62.947  78.587  77.700  1.00  0.00           C
ATOM    513  NZ  LYS A  24      62.886  79.477  76.530  1.00  0.00           N
ATOM    517  C   LYS A  24      68.166  80.536  79.990  1.00  0.00           C
ATOM    518  O   LYS A  24      69.106  81.117  79.460  1.00  0.00           O
ATOM    519  N   ALA A  25      68.286  79.936  81.190  1.00  0.00           N
ATOM    521  CA  ALA A  25      69.566  79.706  81.840  1.00  0.00           C
ATOM    523  CB  ALA A  25      69.587  80.237  83.280  1.00  0.00           C
ATOM    527  C   ALA A  25      69.846  78.207  81.880  1.00  0.00           C
ATOM    528  O   ALA A  25      68.926  77.416  82.050  1.00  0.00           O
ATOM    529  N   ILE A  26      71.117  77.757  81.690  1.00  0.00           N
ATOM    531  CA  ILE A  26      71.517  76.357  81.790  1.00  0.00           C
ATOM    533  CB  ILE A  26      72.298  75.787  80.570  1.00  0.00           C
ATOM    535  CG2 ILE A  26      72.646  74.296  80.810  1.00  0.00           C
ATOM    539  CG1 ILE A  26      71.566  75.866  79.210  1.00  0.00           C
ATOM    542  CD  ILE A  26      70.076  75.537  79.230  1.00  0.00           C
ATOM    546  C   ILE A  26      72.408  76.177  83.010  1.00  0.00           C
ATOM    547  O   ILE A  26      73.456  76.817  83.120  1.00  0.00           O
ATOM    548  N   ASP A  27      72.036  75.276  83.930  1.00  0.00           N
ATOM    550  CA  ASP A  27      72.956  74.826  84.960  1.00  0.00           C
ATOM    552  CB  ASP A  27      72.146  74.346  86.190  1.00  0.00           C
ATOM    555  CG  ASP A  27      72.986  74.367  87.460  1.00  0.00           C
ATOM    556  OD1 ASP A  27      74.227  74.177  87.440  1.00  0.00           O
ATOM    557  OD2 ASP A  27      72.346  74.546  88.530  1.00  0.00           O
ATOM    558  C   ASP A  27      73.807  73.696  84.400  1.00  0.00           C
ATOM    559  O   ASP A  27      73.257  72.707  83.900  1.00  0.00           O
ATOM    560  N   THR A  28      75.146  73.826  84.440  1.00  0.00           N
ATOM    562  CA  THR A  28      76.066  72.867  83.820  1.00  0.00           C
ATOM    564  CB  THR A  28      77.216  73.486  83.010  1.00  0.00           C
ATOM    566  OG1 THR A  28      78.127  74.266  83.790  1.00  0.00           O
ATOM    568  CG2 THR A  28      76.606  74.416  81.950  1.00  0.00           C
ATOM    572  C   THR A  28      76.636  71.916  84.850  1.00  0.00           C
ATOM    573  O   THR A  28      77.466  71.056  84.530  1.00  0.00           O
ATOM    574  N   ARG A  29      76.176  72.016  86.110  1.00  0.00           N
ATOM    576  CA  ARG A  29      76.478  71.096  87.180  1.00  0.00           C
ATOM    578  CB  ARG A  29      76.197  71.766  88.550  1.00  0.00           C
ATOM    581  CG  ARG A  29      77.047  73.026  88.800  1.00  0.00           C
ATOM    584  CD  ARG A  29      76.757  73.736  90.130  1.00  0.00           C
ATOM    587  NE  ARG A  29      75.386  74.336  90.030  1.00  0.00           N
ATOM    589  CZ  ARG A  29      74.676  74.697  91.080  1.00  0.00           C
ATOM    590  NH1 ARG A  29      75.206  74.817  92.280  1.00  0.00           N
ATOM    593  NH2 ARG A  29      73.387  74.927  90.940  1.00  0.00           N
ATOM    596  C   ARG A  29      75.676  69.787  87.080  1.00  0.00           C
ATOM    597  O   ARG A  29      74.617  69.767  86.460  1.00  0.00           O
ATOM    598  N   PRO A  30      76.126  68.666  87.660  1.00  0.00           N
ATOM    599  CD  PRO A  30      77.527  68.467  88.040  1.00  0.00           C
ATOM    602  CA  PRO A  30      75.298  67.497  87.980  1.00  0.00           C
ATOM    604  CB  PRO A  30      76.187  66.687  88.950  1.00  0.00           C
ATOM    607  CG  PRO A  30      77.618  67.016  88.500  1.00  0.00           C
ATOM    610  C   PRO A  30      73.896  67.747  88.540  1.00  0.00           C
ATOM    611  O   PRO A  30      73.676  68.766  89.200  1.00  0.00           O
ATOM    612  N   SER A  31      72.947  66.796  88.330  1.00  0.00           N
ATOM    614  CA  SER A  31      71.548  66.887  88.760  1.00  0.00           C
ATOM    616  CB  SER A  31      70.697  65.637  88.380  1.00  0.00           C
ATOM    619  OG  SER A  31      69.368  65.666  88.900  1.00  0.00           O
ATOM    621  C   SER A  31      71.447  67.116  90.240  1.00  0.00           C
ATOM    622  O   SER A  31      70.727  67.997  90.710  1.00  0.00           O
ATOM    623  N   ALA A  32      72.277  66.407  91.030  1.00  0.00           N
ATOM    625  CA  ALA A  32      72.356  66.556  92.450  1.00  0.00           C
ATOM    627  CB  ALA A  32      73.496  65.626  92.920  1.00  0.00           C
ATOM    631  C   ALA A  32      72.576  67.997  92.930  1.00  0.00           C
ATOM    632  O   ALA A  32      71.846  68.506  93.770  1.00  0.00           O
ATOM    633  N   PHE A  33      73.548  68.747  92.360  1.00  0.00           N
ATOM    635  CA  PHE A  33      73.658  70.166  92.650  1.00  0.00           C
ATOM    637  CB  PHE A  33      74.956  70.787  92.070  1.00  0.00           C
ATOM    640  CG  PHE A  33      76.146  70.067  92.630  1.00  0.00           C
ATOM    641  CD1 PHE A  33      76.456  70.147  94.000  1.00  0.00           C
ATOM    643  CE1 PHE A  33      77.527  69.406  94.530  1.00  0.00           C
ATOM    645  CZ  PHE A  33      78.316  68.617  93.690  1.00  0.00           C
ATOM    647  CD2 PHE A  33      76.946  69.266  91.800  1.00  0.00           C
ATOM    649  CE2 PHE A  33      78.028  68.546  92.320  1.00  0.00           C
ATOM    651  C   PHE A  33      72.478  71.017  92.200  1.00  0.00           C
ATOM    652  O   PHE A  33      71.986  71.876  92.920  1.00  0.00           O
ATOM    653  N   TYR A  34      71.956  70.757  90.980  1.00  0.00           N
ATOM    655  CA  TYR A  34      70.757  71.397  90.450  1.00  0.00           C
ATOM    657  CB  TYR A  34      70.526  70.887  88.990  1.00  0.00           C
ATOM    660  CG  TYR A  34      69.227  71.326  88.370  1.00  0.00           C
ATOM    661  CD1 TYR A  34      69.186  72.507  87.620  1.00  0.00           C
ATOM    663  CE1 TYR A  34      68.007  72.887  86.950  1.00  0.00           C
ATOM    665  CZ  TYR A  34      66.868  72.077  87.030  1.00  0.00           C
ATOM    666  OH  TYR A  34      65.706  72.436  86.320  1.00  0.00           O
ATOM    668  CD2 TYR A  34      68.066  70.537  88.470  1.00  0.00           C
ATOM    670  CE2 TYR A  34      66.886  70.906  87.800  1.00  0.00           C
ATOM    672  C   TYR A  34      69.526  71.196  91.330  1.00  0.00           C
ATOM    673  O   TYR A  34      68.746  72.107  91.610  1.00  0.00           O
ATOM    674  N   ASN A  35      69.337  69.967  91.830  1.00  0.00           N
ATOM    676  CA  ASN A  35      68.146  69.556  92.520  1.00  0.00           C
ATOM    678  CB  ASN A  35      67.886  68.026  92.410  1.00  0.00           C
ATOM    681  CG  ASN A  35      68.757  66.976  93.100  1.00  0.00           C
ATOM    682  OD1 ASN A  35      69.057  65.936  92.520  1.00  0.00           O
ATOM    683  ND2 ASN A  35      69.146  67.186  94.370  1.00  0.00           N
ATOM    686  C   ASN A  35      68.118  70.047  93.940  1.00  0.00           C
ATOM    687  O   ASN A  35      67.087  69.967  94.590  1.00  0.00           O
ATOM    688  N   GLY A  36      69.227  70.607  94.440  1.00  0.00           N
ATOM    690  CA  GLY A  36      69.236  71.266  95.740  1.00  0.00           C
ATOM    693  C   GLY A  36      70.346  70.876  96.640  1.00  0.00           C
ATOM    694  O   GLY A  36      70.436  71.416  97.730  1.00  0.00           O
ATOM    695  N   TRP A  37      71.257  69.986  96.220  1.00  0.00           N
ATOM    697  CA  TRP A  37      72.426  69.727  97.030  1.00  0.00           C
ATOM    699  CB  TRP A  37      73.106  68.376  96.710  1.00  0.00           C
ATOM    702  CG  TRP A  37      72.257  67.166  97.000  1.00  0.00           C
ATOM    703  CD1 TRP A  37      71.627  66.346  96.110  1.00  0.00           C
ATOM    705  NE1 TRP A  37      71.027  65.297  96.770  1.00  0.00           N
ATOM    707  CE2 TRP A  37      71.316  65.376  98.090  1.00  0.00           C
ATOM    708  CD2 TRP A  37      72.066  66.556  98.300  1.00  0.00           C
ATOM    709  CE3 TRP A  37      72.507  66.867  99.590  1.00  0.00           C
ATOM    711  CZ3 TRP A  37      72.216  65.967 100.620  1.00  0.00           C
ATOM    713  CZ2 TRP A  37      71.027  64.497  99.120  1.00  0.00           C
ATOM    715  CH2 TRP A  37      71.496  64.796 100.390  1.00  0.00           C
ATOM    717  C   TRP A  37      73.408  70.906  96.980  1.00  0.00           C
ATOM    718  O   TRP A  37      73.816  71.326  95.890  1.00  0.00           O
ATOM    719  N   PRO A  38      73.807  71.516  98.090  1.00  0.00           N
ATOM    720  CD  PRO A  38      73.268  71.217  99.410  1.00  0.00           C
ATOM    723  CA  PRO A  38      74.956  72.407  98.190  1.00  0.00           C
ATOM    725  CB  PRO A  38      75.016  72.787  99.680  1.00  0.00           C
ATOM    728  CG  PRO A  38      73.646  72.416 100.250  1.00  0.00           C
ATOM    731  C   PRO A  38      76.266  71.796  97.710  1.00  0.00           C
ATOM    732  O   PRO A  38      76.526  70.626  97.970  1.00  0.00           O
ATOM    733  N   GLN A  39      77.096  72.586  97.000  1.00  0.00           N
ATOM    735  CA  GLN A  39      78.407  72.207  96.530  1.00  0.00           C
ATOM    737  CB  GLN A  39      78.697  73.057  95.270  1.00  0.00           C
ATOM    740  CG  GLN A  39      78.566  74.596  95.450  1.00  0.00           C
ATOM    743  CD  GLN A  39      78.326  75.346  94.130  1.00  0.00           C
ATOM    744  OE1 GLN A  39      77.916  74.796  93.110  1.00  0.00           O
ATOM    745  NE2 GLN A  39      78.566  76.677  94.160  1.00  0.00           N
ATOM    748  C   GLN A  39      79.497  72.276  97.610  1.00  0.00           C
ATOM    749  O   GLN A  39      80.497  71.567  97.580  1.00  0.00           O
ATOM    750  N   THR A  40      79.236  73.077  98.650  1.00  0.00           N
ATOM    752  CA  THR A  40      80.026  73.166  99.870  1.00  0.00           C
ATOM    754  CB  THR A  40      80.637  74.556 100.040  1.00  0.00           C
ATOM    756  OG1 THR A  40      79.646  75.577 100.010  1.00  0.00           O
ATOM    758  CG2 THR A  40      81.577  74.837  98.860  1.00  0.00           C
ATOM    762  C   THR A  40      79.107  72.787 101.020  1.00  0.00           C
ATOM    763  O   THR A  40      78.067  72.166 100.840  1.00  0.00           O
ATOM    764  N   LEU A  41      79.437  73.137 102.270  1.00  0.00           N
ATOM    766  CA  LEU A  41      78.536  72.986 103.400  1.00  0.00           C
ATOM    768  CB  LEU A  41      79.278  72.357 104.600  1.00  0.00           C
ATOM    771  CG  LEU A  41      78.378  71.776 105.710  1.00  0.00           C
ATOM    773  CD1 LEU A  41      79.278  71.017 106.680  1.00  0.00           C
ATOM    777  CD2 LEU A  41      77.587  72.797 106.540  1.00  0.00           C
ATOM    781  C   LEU A  41      78.098  74.376 103.750  1.00  0.00           C
ATOM    782  O   LEU A  41      78.948  75.247 103.930  1.00  0.00           O
ATOM    783  N   ASN A  42      76.776  74.626 103.780  1.00  0.00           N
ATOM    785  CA  ASN A  42      76.126  75.927 103.950  1.00  0.00           C
ATOM    787  CB  ASN A  42      76.536  76.747 105.210  1.00  0.00           C
ATOM    790  CG  ASN A  42      76.096  76.107 106.530  1.00  0.00           C
ATOM    791  OD1 ASN A  42      76.716  76.346 107.570  1.00  0.00           O
ATOM    792  ND2 ASN A  42      75.016  75.297 106.560  1.00  0.00           N
ATOM    795  C   ASN A  42      76.136  76.736 102.670  1.00  0.00           C
ATOM    796  O   ASN A  42      75.786  77.906 102.660  1.00  0.00           O
ATOM    797  N   GLY A  43      76.487  76.096 101.530  1.00  0.00           N
ATOM    799  CA  GLY A  43      76.478  76.726 100.220  1.00  0.00           C
ATOM    802  C   GLY A  43      75.106  77.037  99.670  1.00  0.00           C
ATOM    803  O   GLY A  43      74.087  76.776 100.310  1.00  0.00           O
ATOM    804  N   PRO A  44      75.036  77.617  98.470  1.00  0.00           N
ATOM    805  CD  PRO A  44      76.167  77.766  97.560  1.00  0.00           C
ATOM    808  CA  PRO A  44      73.766  77.836  97.800  1.00  0.00           C
ATOM    810  CB  PRO A  44      74.157  78.646  96.560  1.00  0.00           C
ATOM    813  CG  PRO A  44      75.566  78.147  96.200  1.00  0.00           C
ATOM    816  C   PRO A  44      73.096  76.516  97.460  1.00  0.00           C
ATOM    817  O   PRO A  44      73.757  75.557  97.070  1.00  0.00           O
ATOM    818  N   SER A  45      71.757  76.437  97.630  1.00  0.00           N
ATOM    820  CA  SER A  45      71.057  75.187  97.410  1.00  0.00           C
ATOM    822  CB  SER A  45      70.436  74.616  98.720  1.00  0.00           C
ATOM    825  OG  SER A  45      69.396  75.387  99.340  1.00  0.00           O
ATOM    827  C   SER A  45      70.026  75.336  96.310  1.00  0.00           C
ATOM    828  O   SER A  45      69.006  75.997  96.460  1.00  0.00           O
ATOM    829  N   GLY A  46      70.307  74.707  95.150  1.00  0.00           N
ATOM    831  CA  GLY A  46      69.368  74.677  94.030  1.00  0.00           C
ATOM    834  C   GLY A  46      69.876  75.357  92.800  1.00  0.00           C
ATOM    835  O   GLY A  46      71.088  75.507  92.580  1.00  0.00           O
ATOM    836  N   HIS A  47      68.926  75.766  91.940  1.00  0.00           N
ATOM    838  CA  HIS A  47      69.166  76.257  90.600  1.00  0.00           C
ATOM    840  CB  HIS A  47      68.776  75.196  89.540  1.00  0.00           C
ATOM    843  ND1 HIS A  47      66.786  73.857  90.380  1.00  0.00           N
ATOM    845  CG  HIS A  47      67.307  74.806  89.540  1.00  0.00           C
ATOM    846  CE1 HIS A  47      65.486  73.686  90.050  1.00  0.00           C
ATOM    848  NE2 HIS A  47      65.136  74.457  89.030  1.00  0.00           N
ATOM    849  CD2 HIS A  47      66.298  75.147  88.700  1.00  0.00           C
ATOM    851  C   HIS A  47      68.367  77.507  90.350  1.00  0.00           C
ATOM    852  O   HIS A  47      67.386  77.797  91.030  1.00  0.00           O
ATOM    853  N   GLU A  48      68.807  78.306  89.340  1.00  0.00           N
ATOM    855  CA  GLU A  48      68.146  79.537  88.960  1.00  0.00           C
ATOM    857  CB  GLU A  48      69.036  80.417  88.050  1.00  0.00           C
ATOM    860  CG  GLU A  48      70.368  80.897  88.710  1.00  0.00           C
ATOM    863  CD  GLU A  48      70.237  81.967  89.790  1.00  0.00           C
ATOM    864  OE1 GLU A  48      69.118  82.336  90.210  1.00  0.00           O
ATOM    865  OE2 GLU A  48      71.316  82.436  90.240  1.00  0.00           O
ATOM    866  C   GLU A  48      66.727  79.326  88.370  1.00  0.00           C
ATOM    867  O   GLU A  48      66.478  78.306  87.750  1.00  0.00           O
ATOM    868  N   LEU A  49      65.786  80.277  88.590  1.00  0.00           N
ATOM    870  CA  LEU A  49      64.326  80.207  88.420  1.00  0.00           C
ATOM    872  CB  LEU A  49      63.727  81.546  87.910  1.00  0.00           C
ATOM    875  CG  LEU A  49      62.176  81.606  87.920  1.00  0.00           C
ATOM    877  CD1 LEU A  49      61.618  81.056  89.240  1.00  0.00           C
ATOM    881  CD2 LEU A  49      61.686  83.047  87.740  1.00  0.00           C
ATOM    885  C   LEU A  49      63.706  79.057  87.650  1.00  0.00           C
ATOM    886  O   LEU A  49      63.106  78.137  88.220  1.00  0.00           O
ATOM    887  N   ALA A  50      63.797  79.127  86.330  1.00  0.00           N
ATOM    889  CA  ALA A  50      63.466  78.037  85.450  1.00  0.00           C
ATOM    891  CB  ALA A  50      62.196  78.337  84.640  1.00  0.00           C
ATOM    895  C   ALA A  50      64.696  77.857  84.580  1.00  0.00           C
ATOM    896  O   ALA A  50      64.676  77.986  83.350  1.00  0.00           O
ATOM    897  N   ALA A  51      65.837  77.586  85.240  1.00  0.00           N
ATOM    899  CA  ALA A  51      67.047  77.126  84.610  1.00  0.00           C
ATOM    901  CB  ALA A  51      68.286  77.287  85.510  1.00  0.00           C
ATOM    905  C   ALA A  51      66.907  75.666  84.260  1.00  0.00           C
ATOM    906  O   ALA A  51      66.158  74.936  84.900  1.00  0.00           O
ATOM    907  N   LEU A  52      67.618  75.216  83.230  1.00  0.00           N
ATOM    909  CA  LEU A  52      67.496  73.867  82.750  1.00  0.00           C
ATOM    911  CB  LEU A  52      67.268  73.857  81.220  1.00  0.00           C
ATOM    914  CG  LEU A  52      66.066  74.686  80.750  1.00  0.00           C
ATOM    916  CD1 LEU A  52      66.136  74.787  79.230  1.00  0.00           C
ATOM    920  CD2 LEU A  52      64.736  74.077  81.210  1.00  0.00           C
ATOM    924  C   LEU A  52      68.776  73.126  83.030  1.00  0.00           C
ATOM    925  O   LEU A  52      69.867  73.666  82.870  1.00  0.00           O
ATOM    926  N   ASN A  53      68.687  71.857  83.460  1.00  0.00           N
ATOM    928  CA  ASN A  53      69.896  71.117  83.780  1.00  0.00           C
ATOM    930  CB  ASN A  53      69.658  70.096  84.930  1.00  0.00           C
ATOM    933  CG  ASN A  53      70.937  69.497  85.520  1.00  0.00           C
ATOM    934  OD1 ASN A  53      70.946  68.337  85.940  1.00  0.00           O
ATOM    935  ND2 ASN A  53      72.056  70.257  85.530  1.00  0.00           N
ATOM    938  C   ASN A  53      70.436  70.416  82.550  1.00  0.00           C
ATOM    939  O   ASN A  53      69.807  69.497  82.030  1.00  0.00           O
ATOM    940  N   LEU A  54      71.627  70.817  82.090  1.00  0.00           N
ATOM    942  CA  LEU A  54      72.426  70.037  81.170  1.00  0.00           C
ATOM    944  CB  LEU A  54      72.516  70.717  79.780  1.00  0.00           C
ATOM    947  CG  LEU A  54      73.326  69.977  78.690  1.00  0.00           C
ATOM    949  CD1 LEU A  54      72.697  68.617  78.340  1.00  0.00           C
ATOM    953  CD2 LEU A  54      73.437  70.837  77.430  1.00  0.00           C
ATOM    957  C   LEU A  54      73.816  69.907  81.760  1.00  0.00           C
ATOM    958  O   LEU A  54      74.687  70.747  81.540  1.00  0.00           O
ATOM    959  N   SER A  55      74.066  68.836  82.540  1.00  0.00           N
ATOM    961  CA  SER A  55      75.396  68.617  83.080  1.00  0.00           C
ATOM    963  CB  SER A  55      75.477  67.526  84.180  1.00  0.00           C
ATOM    966  OG  SER A  55      76.776  67.457  84.770  1.00  0.00           O
ATOM    968  C   SER A  55      76.436  68.276  82.030  1.00  0.00           C
ATOM    969  O   SER A  55      76.176  67.526  81.090  1.00  0.00           O
ATOM    970  N   ALA A  56      77.676  68.776  82.220  1.00  0.00           N
ATOM    972  CA  ALA A  56      78.816  68.506  81.370  1.00  0.00           C
ATOM    974  CB  ALA A  56      80.007  69.327  81.870  1.00  0.00           C
ATOM    978  C   ALA A  56      79.247  67.046  81.330  1.00  0.00           C
ATOM    979  O   ALA A  56      79.868  66.577  80.380  1.00  0.00           O
ATOM    980  N   SER A  57      78.886  66.276  82.380  1.00  0.00           N
ATOM    982  CA  SER A  57      79.247  64.876  82.490  1.00  0.00           C
ATOM    984  CB  SER A  57      79.177  64.397  83.970  1.00  0.00           C
ATOM    987  OG  SER A  57      77.867  64.296  84.520  1.00  0.00           O
ATOM    989  C   SER A  57      78.366  63.997  81.640  1.00  0.00           C
ATOM    990  O   SER A  57      78.676  62.826  81.380  1.00  0.00           O
ATOM    991  N   TRP A  58      77.226  64.537  81.180  1.00  0.00           N
ATOM    993  CA  TRP A  58      76.266  63.817  80.380  1.00  0.00           C
ATOM    995  CB  TRP A  58      74.867  64.467  80.500  1.00  0.00           C
ATOM    998  CG  TRP A  58      74.307  64.607  81.880  1.00  0.00           C
ATOM    999  CD1 TRP A  58      74.777  64.107  83.070  1.00  0.00           C
ATOM   1001  NE1 TRP A  58      73.886  64.367  84.080  1.00  0.00           N
ATOM   1003  CE2 TRP A  58      72.868  65.117  83.580  1.00  0.00           C
ATOM   1004  CD2 TRP A  58      73.106  65.306  82.200  1.00  0.00           C
ATOM   1005  CE3 TRP A  58      72.227  66.067  81.440  1.00  0.00           C
ATOM   1007  CZ3 TRP A  58      71.176  66.696  82.090  1.00  0.00           C
ATOM   1009  CZ2 TRP A  58      71.786  65.697  84.210  1.00  0.00           C
ATOM   1011  CH2 TRP A  58      70.946  66.507  83.450  1.00  0.00           C
ATOM   1013  C   TRP A  58      76.657  63.766  78.930  1.00  0.00           C
ATOM   1014  O   TRP A  58      76.216  62.906  78.180  1.00  0.00           O
ATOM   1015  N   LEU A  59      77.496  64.707  78.480  1.00  0.00           N
ATOM   1017  CA  LEU A  59      77.756  64.997  77.080  1.00  0.00           C
ATOM   1019  CB  LEU A  59      78.606  66.276  76.920  1.00  0.00           C
ATOM   1022  CG  LEU A  59      77.827  67.617  76.980  1.00  0.00           C
ATOM   1024  CD1 LEU A  59      76.727  67.766  75.920  1.00  0.00           C
ATOM   1028  CD2 LEU A  59      77.156  67.817  78.330  1.00  0.00           C
ATOM   1032  C   LEU A  59      78.337  63.846  76.280  1.00  0.00           C
ATOM   1033  O   LEU A  59      77.997  63.686  75.100  1.00  0.00           O
ATOM   1034  N   ASP A  60      79.208  63.016  76.880  1.00  0.00           N
ATOM   1036  CA  ASP A  60      79.777  61.817  76.320  1.00  0.00           C
ATOM   1038  CB  ASP A  60      80.856  61.217  77.280  1.00  0.00           C
ATOM   1041  CG  ASP A  60      81.847  62.227  77.860  1.00  0.00           C
ATOM   1042  OD1 ASP A  60      81.407  63.287  78.360  1.00  0.00           O
ATOM   1043  OD2 ASP A  60      83.056  61.867  77.930  1.00  0.00           O
ATOM   1044  C   ASP A  60      78.737  60.727  76.060  1.00  0.00           C
ATOM   1045  O   ASP A  60      78.956  59.817  75.270  1.00  0.00           O
ATOM   1046  N   LYS A  61      77.576  60.806  76.740  1.00  0.00           N
ATOM   1048  CA  LYS A  61      76.487  59.857  76.670  1.00  0.00           C
ATOM   1050  CB  LYS A  61      76.018  59.537  78.120  1.00  0.00           C
ATOM   1053  CG  LYS A  61      77.096  58.997  79.070  1.00  0.00           C
ATOM   1056  CD  LYS A  61      76.576  59.067  80.520  1.00  0.00           C
ATOM   1059  CE  LYS A  61      77.556  58.766  81.660  1.00  0.00           C
ATOM   1062  NZ  LYS A  61      78.007  57.357  81.610  1.00  0.00           N
ATOM   1066  C   LYS A  61      75.316  60.476  75.890  1.00  0.00           C
ATOM   1067  O   LYS A  61      74.206  59.936  75.830  1.00  0.00           O
ATOM   1068  N   MET A  62      75.587  61.646  75.250  1.00  0.00           N
ATOM   1070  CA  MET A  62      74.637  62.357  74.400  1.00  0.00           C
ATOM   1072  CB  MET A  62      74.536  63.876  74.760  1.00  0.00           C
ATOM   1075  CG  MET A  62      73.926  64.177  76.140  1.00  0.00           C
ATOM   1078  SD  MET A  62      72.117  64.177  76.190  1.00  0.00           S
ATOM   1079  CE  MET A  62      71.878  65.857  75.580  1.00  0.00           C
ATOM   1083  C   MET A  62      75.057  62.306  72.940  1.00  0.00           C
ATOM   1084  O   MET A  62      76.018  62.967  72.520  1.00  0.00           O
ATOM   1085  N   SER A  63      74.297  61.567  72.100  1.00  0.00           N
ATOM   1087  CA  SER A  63      74.496  61.617  70.650  1.00  0.00           C
ATOM   1089  CB  SER A  63      73.786  60.476  69.850  1.00  0.00           C
ATOM   1092  OG  SER A  63      72.376  60.637  69.770  1.00  0.00           O
ATOM   1094  C   SER A  63      74.146  62.986  70.080  1.00  0.00           C
ATOM   1095  O   SER A  63      73.646  63.876  70.770  1.00  0.00           O
ATOM   1096  N   THR A  64      74.456  63.236  68.800  1.00  0.00           N
ATOM   1098  CA  THR A  64      74.127  64.497  68.150  1.00  0.00           C
ATOM   1100  CB  THR A  64      74.716  64.637  66.770  1.00  0.00           C
ATOM   1102  OG1 THR A  64      74.378  63.506  65.970  1.00  0.00           O
ATOM   1104  CG2 THR A  64      76.246  64.677  66.830  1.00  0.00           C
ATOM   1108  C   THR A  64      72.636  64.747  68.070  1.00  0.00           C
ATOM   1109  O   THR A  64      72.166  65.837  68.400  1.00  0.00           O
ATOM   1110  N   GLU A  65      71.868  63.696  67.720  1.00  0.00           N
ATOM   1112  CA  GLU A  65      70.416  63.657  67.730  1.00  0.00           C
ATOM   1114  CB  GLU A  65      69.908  62.247  67.350  1.00  0.00           C
ATOM   1117  CG  GLU A  65      70.377  61.716  65.980  1.00  0.00           C
ATOM   1120  CD  GLU A  65      70.118  60.216  65.910  1.00  0.00           C
ATOM   1121  OE1 GLU A  65      68.978  59.767  66.210  1.00  0.00           O
ATOM   1122  OE2 GLU A  65      71.076  59.477  65.580  1.00  0.00           O
ATOM   1123  C   GLU A  65      69.876  63.957  69.120  1.00  0.00           C
ATOM   1124  O   GLU A  65      69.026  64.817  69.300  1.00  0.00           O
ATOM   1125  N   GLN A  66      70.456  63.296  70.150  1.00  0.00           N
ATOM   1127  CA  GLN A  66      70.057  63.457  71.530  1.00  0.00           C
ATOM   1129  CB  GLN A  66      70.896  62.527  72.430  1.00  0.00           C
ATOM   1132  CG  GLN A  66      70.167  62.117  73.720  1.00  0.00           C
ATOM   1135  CD  GLN A  66      70.996  61.067  74.470  1.00  0.00           C
ATOM   1136  OE1 GLN A  66      71.807  60.346  73.880  1.00  0.00           O
ATOM   1137  NE2 GLN A  66      70.797  60.967  75.800  1.00  0.00           N
ATOM   1140  C   GLN A  66      70.216  64.876  72.040  1.00  0.00           C
ATOM   1141  O   GLN A  66      69.337  65.446  72.690  1.00  0.00           O
ATOM   1142  N   LEU A  67      71.356  65.497  71.700  1.00  0.00           N
ATOM   1144  CA  LEU A  67      71.627  66.897  71.940  1.00  0.00           C
ATOM   1146  CB  LEU A  67      73.118  67.147  71.550  1.00  0.00           C
ATOM   1149  CG  LEU A  67      73.868  68.327  72.210  1.00  0.00           C
ATOM   1151  CD1 LEU A  67      73.157  69.666  72.080  1.00  0.00           C
ATOM   1155  CD2 LEU A  67      74.157  68.086  73.700  1.00  0.00           C
ATOM   1159  C   LEU A  67      70.646  67.827  71.200  1.00  0.00           C
ATOM   1160  O   LEU A  67      70.126  68.766  71.780  1.00  0.00           O
ATOM   1161  N   ASN A  68      70.337  67.567  69.910  1.00  0.00           N
ATOM   1163  CA  ASN A  68      69.307  68.327  69.200  1.00  0.00           C
ATOM   1165  CB  ASN A  68      69.276  67.946  67.680  1.00  0.00           C
ATOM   1168  CG  ASN A  68      68.286  68.787  66.850  1.00  0.00           C
ATOM   1169  OD1 ASN A  68      67.076  68.727  66.990  1.00  0.00           O
ATOM   1170  ND2 ASN A  68      68.807  69.587  65.880  1.00  0.00           N
ATOM   1173  C   ASN A  68      67.926  68.217  69.830  1.00  0.00           C
ATOM   1174  O   ASN A  68      67.307  69.226  70.140  1.00  0.00           O
ATOM   1175  N   ALA A  69      67.466  66.986  70.130  1.00  0.00           N
ATOM   1177  CA  ALA A  69      66.176  66.717  70.720  1.00  0.00           C
ATOM   1179  CB  ALA A  69      66.018  65.196  70.890  1.00  0.00           C
ATOM   1183  C   ALA A  69      65.986  67.376  72.070  1.00  0.00           C
ATOM   1184  O   ALA A  69      64.966  68.026  72.300  1.00  0.00           O
ATOM   1185  N   TRP A  70      66.996  67.317  72.960  1.00  0.00           N
ATOM   1187  CA  TRP A  70      66.977  67.967  74.260  1.00  0.00           C
ATOM   1189  CB  TRP A  70      68.306  67.607  74.990  1.00  0.00           C
ATOM   1192  CG  TRP A  70      68.466  68.057  76.420  1.00  0.00           C
ATOM   1193  CD1 TRP A  70      68.306  67.256  77.530  1.00  0.00           C
ATOM   1195  NE1 TRP A  70      68.456  68.016  78.670  1.00  0.00           N
ATOM   1197  CE2 TRP A  70      68.728  69.307  78.320  1.00  0.00           C
ATOM   1198  CD2 TRP A  70      68.776  69.376  76.910  1.00  0.00           C
ATOM   1199  CE3 TRP A  70      69.048  70.596  76.300  1.00  0.00           C
ATOM   1201  CZ3 TRP A  70      69.257  71.736  77.090  1.00  0.00           C
ATOM   1203  CZ2 TRP A  70      68.868  70.437  79.110  1.00  0.00           C
ATOM   1205  CH2 TRP A  70      69.146  71.656  78.470  1.00  0.00           C
ATOM   1207  C   TRP A  70      66.757  69.486  74.150  1.00  0.00           C
ATOM   1208  O   TRP A  70      65.937  70.067  74.850  1.00  0.00           O
ATOM   1209  N   ILE A  71      67.437  70.177  73.220  1.00  0.00           N
ATOM   1211  CA  ILE A  71      67.158  71.586  72.960  1.00  0.00           C
ATOM   1213  CB  ILE A  71      68.236  72.186  72.070  1.00  0.00           C
ATOM   1215  CG2 ILE A  71      67.706  73.416  71.290  1.00  0.00           C
ATOM   1219  CG1 ILE A  71      69.477  72.617  72.890  1.00  0.00           C
ATOM   1222  CD  ILE A  71      70.547  71.537  73.000  1.00  0.00           C
ATOM   1226  C   ILE A  71      65.736  71.887  72.470  1.00  0.00           C
ATOM   1227  O   ILE A  71      65.087  72.836  72.930  1.00  0.00           O
ATOM   1228  N   LYS A  72      65.206  71.067  71.540  1.00  0.00           N
ATOM   1230  CA  LYS A  72      63.847  71.166  71.040  1.00  0.00           C
ATOM   1232  CB  LYS A  72      63.646  70.137  69.910  1.00  0.00           C
ATOM   1235  CG  LYS A  72      64.477  70.406  68.650  1.00  0.00           C
ATOM   1238  CD  LYS A  72      63.886  71.547  67.810  1.00  0.00           C
ATOM   1241  CE  LYS A  72      64.526  71.687  66.430  1.00  0.00           C
ATOM   1244  NZ  LYS A  72      63.797  72.757  65.720  1.00  0.00           N
ATOM   1248  C   LYS A  72      62.776  70.986  72.110  1.00  0.00           C
ATOM   1249  O   LYS A  72      61.826  71.776  72.230  1.00  0.00           O
ATOM   1250  N   GLN A  73      62.977  69.977  72.980  1.00  0.00           N
ATOM   1252  CA  GLN A  73      62.117  69.656  74.120  1.00  0.00           C
ATOM   1254  CB  GLN A  73      62.756  68.517  74.950  1.00  0.00           C
ATOM   1257  CG  GLN A  73      62.606  67.096  74.350  1.00  0.00           C
ATOM   1260  CD  GLN A  73      63.246  66.056  75.280  1.00  0.00           C
ATOM   1261  OE1 GLN A  73      64.477  65.927  75.400  1.00  0.00           O
ATOM   1262  NE2 GLN A  73      62.396  65.236  75.930  1.00  0.00           N
ATOM   1265  C   GLN A  73      61.936  70.827  75.060  1.00  0.00           C
ATOM   1266  O   GLN A  73      60.826  71.196  75.460  1.00  0.00           O
ATOM   1267  N   HIS A  74      63.066  71.486  75.350  1.00  0.00           N
ATOM   1269  CA  HIS A  74      63.206  72.576  76.290  1.00  0.00           C
ATOM   1271  CB  HIS A  74      64.617  72.477  76.890  1.00  0.00           C
ATOM   1274  ND1 HIS A  74      63.947  71.346  78.970  1.00  0.00           N
ATOM   1275  CG  HIS A  74      64.757  71.357  77.860  1.00  0.00           C
ATOM   1276  CE1 HIS A  74      64.286  70.266  79.650  1.00  0.00           C
ATOM   1278  NE2 HIS A  74      65.298  69.596  79.040  1.00  0.00           N
ATOM   1280  CD2 HIS A  74      65.596  70.287  77.890  1.00  0.00           C
ATOM   1282  C   HIS A  74      63.017  73.927  75.610  1.00  0.00           C
ATOM   1283  O   HIS A  74      63.236  75.007  76.180  1.00  0.00           O
ATOM   1284  N   ASN A  75      62.566  73.876  74.350  1.00  0.00           N
ATOM   1286  CA  ASN A  75      62.206  74.957  73.460  1.00  0.00           C
ATOM   1288  CB  ASN A  75      60.686  75.257  73.570  1.00  0.00           C
ATOM   1291  CG  ASN A  75      60.266  75.596  74.990  1.00  0.00           C
ATOM   1292  OD1 ASN A  75      59.596  74.837  75.680  1.00  0.00           O
ATOM   1293  ND2 ASN A  75      60.637  76.817  75.440  1.00  0.00           N
ATOM   1296  C   ASN A  75      63.118  76.177  73.460  1.00  0.00           C
ATOM   1297  O   ASN A  75      62.667  77.337  73.510  1.00  0.00           O
ATOM   1298  N   LEU A  76      64.426  75.927  73.370  1.00  0.00           N
ATOM   1300  CA  LEU A  76      65.396  76.976  73.190  1.00  0.00           C
ATOM   1302  CB  LEU A  76      66.786  76.637  73.740  1.00  0.00           C
ATOM   1305  CG  LEU A  76      66.926  76.207  75.210  1.00  0.00           C
ATOM   1307  CD1 LEU A  76      66.826  74.686  75.390  1.00  0.00           C
ATOM   1311  CD2 LEU A  76      68.297  76.677  75.730  1.00  0.00           C
ATOM   1315  C   LEU A  76      65.536  77.306  71.710  1.00  0.00           C
ATOM   1316  O   LEU A  76      66.018  76.516  70.900  1.00  0.00           O
ATOM   1317  N   LYS A  77      65.106  78.506  71.340  1.00  0.00           N
ATOM   1319  CA  LYS A  77      65.298  79.096  70.040  1.00  0.00           C
ATOM   1321  CB  LYS A  77      64.466  80.396  69.900  1.00  0.00           C
ATOM   1324  CG  LYS A  77      62.966  80.247  70.220  1.00  0.00           C
ATOM   1327  CD  LYS A  77      62.557  80.337  71.710  1.00  0.00           C
ATOM   1330  CE  LYS A  77      61.047  80.207  71.960  1.00  0.00           C
ATOM   1333  NZ  LYS A  77      60.557  78.897  71.510  1.00  0.00           N
ATOM   1337  C   LYS A  77      66.767  79.396  69.790  1.00  0.00           C
ATOM   1338  O   LYS A  77      67.466  79.806  70.710  1.00  0.00           O
ATOM   1339  N   THR A  78      67.246  79.276  68.530  1.00  0.00           N
ATOM   1341  CA  THR A  78      68.646  79.426  68.110  1.00  0.00           C
ATOM   1343  CB  THR A  78      68.876  79.307  66.590  1.00  0.00           C
ATOM   1345  OG1 THR A  78      67.896  80.027  65.830  1.00  0.00           O
ATOM   1347  CG2 THR A  78      68.856  77.846  66.130  1.00  0.00           C
ATOM   1351  C   THR A  78      69.197  80.757  68.540  1.00  0.00           C
ATOM   1352  O   THR A  78      70.307  80.867  69.050  1.00  0.00           O
ATOM   1353  N   ASP A  79      68.367  81.797  68.400  1.00  0.00           N
ATOM   1355  CA  ASP A  79      68.697  83.176  68.660  1.00  0.00           C
ATOM   1357  CB  ASP A  79      67.886  84.037  67.680  1.00  0.00           C
ATOM   1360  CG  ASP A  79      68.376  83.877  66.270  1.00  0.00           C
ATOM   1361  OD1 ASP A  79      69.587  83.626  66.070  1.00  0.00           O
ATOM   1362  OD2 ASP A  79      67.597  84.267  65.370  1.00  0.00           O
ATOM   1363  C   ASP A  79      68.297  83.677  70.040  1.00  0.00           C
ATOM   1364  O   ASP A  79      68.518  84.846  70.370  1.00  0.00           O
ATOM   1365  N   ALA A  80      67.676  82.826  70.870  1.00  0.00           N
ATOM   1367  CA  ALA A  80      67.298  83.257  72.190  1.00  0.00           C
ATOM   1369  CB  ALA A  80      66.106  82.457  72.740  1.00  0.00           C
ATOM   1373  C   ALA A  80      68.496  83.076  73.090  1.00  0.00           C
ATOM   1374  O   ALA A  80      69.048  81.977  73.120  1.00  0.00           O
ATOM   1375  N   PRO A  81      68.947  84.087  73.810  1.00  0.00           N
ATOM   1376  CD  PRO A  81      68.477  85.466  73.690  1.00  0.00           C
ATOM   1379  CA  PRO A  81      69.986  83.966  74.830  1.00  0.00           C
ATOM   1381  CB  PRO A  81      69.896  85.277  75.590  1.00  0.00           C
ATOM   1384  CG  PRO A  81      69.456  86.287  74.520  1.00  0.00           C
ATOM   1387  C   PRO A  81      69.966  82.726  75.700  1.00  0.00           C
ATOM   1388  O   PRO A  81      68.917  82.367  76.250  1.00  0.00           O
ATOM   1389  N   VAL A  82      71.126  82.077  75.810  1.00  0.00           N
ATOM   1391  CA  VAL A  82      71.406  80.927  76.620  1.00  0.00           C
ATOM   1393  CB  VAL A  82      71.907  79.766  75.740  1.00  0.00           C
ATOM   1395  CG1 VAL A  82      72.187  78.486  76.540  1.00  0.00           C
ATOM   1399  CG2 VAL A  82      70.856  79.457  74.670  1.00  0.00           C
ATOM   1403  C   VAL A  82      72.496  81.377  77.560  1.00  0.00           C
ATOM   1404  O   VAL A  82      73.557  81.807  77.130  1.00  0.00           O
ATOM   1405  N   ALA A  83      72.268  81.306  78.880  1.00  0.00           N
ATOM   1407  CA  ALA A  83      73.227  81.746  79.860  1.00  0.00           C
ATOM   1409  CB  ALA A  83      72.686  82.907  80.700  1.00  0.00           C
ATOM   1413  C   ALA A  83      73.596  80.576  80.750  1.00  0.00           C
ATOM   1414  O   ALA A  83      72.786  80.016  81.480  1.00  0.00           O
ATOM   1415  N   LEU A  84      74.867  80.177  80.700  1.00  0.00           N
ATOM   1417  CA  LEU A  84      75.307  79.027  81.430  1.00  0.00           C
ATOM   1419  CB  LEU A  84      76.316  78.177  80.650  1.00  0.00           C
ATOM   1422  CG  LEU A  84      75.916  77.776  79.230  1.00  0.00           C
ATOM   1424  CD1 LEU A  84      76.816  78.476  78.210  1.00  0.00           C
ATOM   1428  CD2 LEU A  84      76.076  76.266  79.040  1.00  0.00           C
ATOM   1432  C   LEU A  84      75.986  79.396  82.730  1.00  0.00           C
ATOM   1433  O   LEU A  84      76.596  80.457  82.880  1.00  0.00           O
ATOM   1434  N   TYR A  85      75.937  78.486  83.700  1.00  0.00           N
ATOM   1436  CA  TYR A  85      76.676  78.646  84.910  1.00  0.00           C
ATOM   1438  CB  TYR A  85      75.916  79.537  85.920  1.00  0.00           C
ATOM   1441  CG  TYR A  85      74.646  78.906  86.450  1.00  0.00           C
ATOM   1442  CD1 TYR A  85      73.416  79.017  85.770  1.00  0.00           C
ATOM   1444  CE1 TYR A  85      72.268  78.406  86.280  1.00  0.00           C
ATOM   1446  CZ  TYR A  85      72.338  77.687  87.480  1.00  0.00           C
ATOM   1447  OH  TYR A  85      71.228  76.986  87.980  1.00  0.00           O
ATOM   1449  CD2 TYR A  85      74.696  78.197  87.660  1.00  0.00           C
ATOM   1451  CE2 TYR A  85      73.548  77.586  88.170  1.00  0.00           C
ATOM   1453  C   TYR A  85      76.917  77.267  85.450  1.00  0.00           C
ATOM   1454  O   TYR A  85      76.158  76.336  85.170  1.00  0.00           O
ATOM   1455  N   GLY A  86      77.978  77.116  86.260  1.00  0.00           N
ATOM   1457  CA  GLY A  86      78.347  75.837  86.820  1.00  0.00           C
ATOM   1460  C   GLY A  86      79.816  75.936  86.940  1.00  0.00           C
ATOM   1461  O   GLY A  86      80.346  77.037  87.060  1.00  0.00           O
ATOM   1462  N   ASN A  87      80.546  74.817  86.950  1.00  0.00           N
ATOM   1464  CA  ASN A  87      81.997  74.887  86.920  1.00  0.00           C
ATOM   1466  CB  ASN A  87      82.587  73.517  87.330  1.00  0.00           C
ATOM   1469  CG  ASN A  87      84.096  73.467  87.220  1.00  0.00           C
ATOM   1470  OD1 ASN A  87      84.657  72.827  86.340  1.00  0.00           O
ATOM   1471  ND2 ASN A  87      84.797  74.196  88.120  1.00  0.00           N
ATOM   1474  C   ASN A  87      82.526  75.406  85.570  1.00  0.00           C
ATOM   1475  O   ASN A  87      81.947  75.126  84.530  1.00  0.00           O
ATOM   1476  N   ASP A  88      83.657  76.147  85.590  1.00  0.00           N
ATOM   1478  CA  ASP A  88      84.396  76.607  84.430  1.00  0.00           C
ATOM   1480  CB  ASP A  88      85.737  77.256  84.870  1.00  0.00           C
ATOM   1483  CG  ASP A  88      85.597  78.447  85.800  1.00  0.00           C
ATOM   1484  OD1 ASP A  88      84.777  78.406  86.760  1.00  0.00           O
ATOM   1485  OD2 ASP A  88      86.448  79.356  85.650  1.00  0.00           O
ATOM   1486  C   ASP A  88      84.786  75.516  83.430  1.00  0.00           C
ATOM   1487  O   ASP A  88      84.767  75.717  82.210  1.00  0.00           O
ATOM   1488  N   LYS A  89      85.206  74.327  83.880  1.00  0.00           N
ATOM   1490  CA  LYS A  89      85.497  73.236  82.960  1.00  0.00           C
ATOM   1492  CB  LYS A  89      86.176  72.067  83.710  1.00  0.00           C
ATOM   1495  CG  LYS A  89      87.337  72.436  84.650  1.00  0.00           C
ATOM   1498  CD  LYS A  89      88.477  73.126  83.890  1.00  0.00           C
ATOM   1501  CE  LYS A  89      89.826  73.137  84.620  1.00  0.00           C
ATOM   1504  NZ  LYS A  89      90.406  71.776  84.700  1.00  0.00           N
ATOM   1508  C   LYS A  89      84.228  72.716  82.310  1.00  0.00           C
ATOM   1509  O   LYS A  89      84.137  72.576  81.090  1.00  0.00           O
ATOM   1510  N   ASP A  90      83.207  72.467  83.140  1.00  0.00           N
ATOM   1512  CA  ASP A  90      81.917  71.916  82.740  1.00  0.00           C
ATOM   1514  CB  ASP A  90      81.106  71.586  84.030  1.00  0.00           C
ATOM   1517  CG  ASP A  90      81.656  70.376  84.780  1.00  0.00           C
ATOM   1518  OD1 ASP A  90      82.486  69.616  84.220  1.00  0.00           O
ATOM   1519  OD2 ASP A  90      81.227  70.166  85.940  1.00  0.00           O
ATOM   1520  C   ASP A  90      81.167  72.827  81.770  1.00  0.00           C
ATOM   1521  O   ASP A  90      80.676  72.407  80.720  1.00  0.00           O
ATOM   1522  N   VAL A  91      81.117  74.137  82.050  1.00  0.00           N
ATOM   1524  CA  VAL A  91      80.607  75.147  81.130  1.00  0.00           C
ATOM   1526  CB  VAL A  91      80.457  76.466  81.870  1.00  0.00           C
ATOM   1528  CG1 VAL A  91      81.806  77.156  82.080  1.00  0.00           C
ATOM   1532  CG2 VAL A  91      79.488  77.397  81.130  1.00  0.00           C
ATOM   1536  C   VAL A  91      81.376  75.247  79.800  1.00  0.00           C
ATOM   1537  O   VAL A  91      80.737  75.387  78.750  1.00  0.00           O
ATOM   1538  N   ASP A  92      82.736  75.157  79.770  1.00  0.00           N
ATOM   1540  CA  ASP A  92      83.527  75.107  78.520  1.00  0.00           C
ATOM   1542  CB  ASP A  92      85.066  75.306  78.740  1.00  0.00           C
ATOM   1545  CG  ASP A  92      85.796  75.846  77.500  1.00  0.00           C
ATOM   1546  OD1 ASP A  92      85.276  76.857  76.940  1.00  0.00           O
ATOM   1547  OD2 ASP A  92      86.906  75.387  77.110  1.00  0.00           O
ATOM   1548  C   ASP A  92      83.247  73.857  77.680  1.00  0.00           C
ATOM   1549  O   ASP A  92      83.186  73.867  76.460  1.00  0.00           O
ATOM   1550  N   ALA A  93      83.027  72.696  78.340  1.00  0.00           N
ATOM   1552  CA  ALA A  93      82.496  71.516  77.680  1.00  0.00           C
ATOM   1554  CB  ALA A  93      82.517  70.336  78.660  1.00  0.00           C
ATOM   1558  C   ALA A  93      81.096  71.677  77.090  1.00  0.00           C
ATOM   1559  O   ALA A  93      80.856  71.336  75.930  1.00  0.00           O
ATOM   1560  N   VAL A  94      80.117  72.227  77.850  1.00  0.00           N
ATOM   1562  CA  VAL A  94      78.776  72.467  77.340  1.00  0.00           C
ATOM   1564  CB  VAL A  94      77.776  72.876  78.430  1.00  0.00           C
ATOM   1566  CG1 VAL A  94      76.396  73.187  77.810  1.00  0.00           C
ATOM   1570  CG2 VAL A  94      77.597  71.717  79.430  1.00  0.00           C
ATOM   1574  C   VAL A  94      78.737  73.467  76.200  1.00  0.00           C
ATOM   1575  O   VAL A  94      78.118  73.197  75.170  1.00  0.00           O
ATOM   1576  N   LYS A  95      79.426  74.616  76.300  1.00  0.00           N
ATOM   1578  CA  LYS A  95      79.368  75.647  75.260  1.00  0.00           C
ATOM   1580  CB  LYS A  95      80.047  76.986  75.710  1.00  0.00           C
ATOM   1583  CG  LYS A  95      81.327  77.457  74.990  1.00  0.00           C
ATOM   1586  CD  LYS A  95      82.566  76.656  75.330  1.00  0.00           C
ATOM   1589  CE  LYS A  95      83.706  76.647  74.310  1.00  0.00           C
ATOM   1592  NZ  LYS A  95      84.336  77.976  74.250  1.00  0.00           N
ATOM   1596  C   LYS A  95      79.838  75.157  73.890  1.00  0.00           C
ATOM   1597  O   LYS A  95      79.187  75.446  72.900  1.00  0.00           O
ATOM   1598  N   THR A  96      80.907  74.336  73.800  1.00  0.00           N
ATOM   1600  CA  THR A  96      81.397  73.787  72.530  1.00  0.00           C
ATOM   1602  CB  THR A  96      82.666  72.937  72.710  1.00  0.00           C
ATOM   1604  OG1 THR A  96      83.776  73.727  73.130  1.00  0.00           O
ATOM   1606  CG2 THR A  96      83.107  72.256  71.390  1.00  0.00           C
ATOM   1610  C   THR A  96      80.327  72.957  71.830  1.00  0.00           C
ATOM   1611  O   THR A  96      80.096  73.046  70.630  1.00  0.00           O
ATOM   1612  N   ARG A  97      79.597  72.126  72.620  1.00  0.00           N
ATOM   1614  CA  ARG A  97      78.457  71.336  72.200  1.00  0.00           C
ATOM   1616  CB  ARG A  97      78.086  70.336  73.330  1.00  0.00           C
ATOM   1619  CG  ARG A  97      79.217  69.317  73.620  1.00  0.00           C
ATOM   1622  CD  ARG A  97      79.517  68.327  72.480  1.00  0.00           C
ATOM   1625  NE  ARG A  97      78.257  67.526  72.270  1.00  0.00           N
ATOM   1627  CZ  ARG A  97      78.028  66.317  72.770  1.00  0.00           C
ATOM   1628  NH1 ARG A  97      78.938  65.637  73.450  1.00  0.00           N
ATOM   1631  NH2 ARG A  97      76.856  65.717  72.590  1.00  0.00           N
ATOM   1634  C   ARG A  97      77.236  72.107  71.740  1.00  0.00           C
ATOM   1635  O   ARG A  97      76.627  71.757  70.740  1.00  0.00           O
ATOM   1636  N   LEU A  98      76.876  73.197  72.450  1.00  0.00           N
ATOM   1638  CA  LEU A  98      75.887  74.177  72.040  1.00  0.00           C
ATOM   1640  CB  LEU A  98      75.618  75.177  73.200  1.00  0.00           C
ATOM   1643  CG  LEU A  98      75.066  74.567  74.510  1.00  0.00           C
ATOM   1645  CD1 LEU A  98      74.716  75.697  75.490  1.00  0.00           C
ATOM   1649  CD2 LEU A  98      73.856  73.637  74.320  1.00  0.00           C
ATOM   1653  C   LEU A  98      76.276  74.916  70.760  1.00  0.00           C
ATOM   1654  O   LEU A  98      75.477  75.026  69.820  1.00  0.00           O
ATOM   1655  N   GLN A  99      77.556  75.336  70.630  1.00  0.00           N
ATOM   1657  CA  GLN A  99      78.086  75.866  69.380  1.00  0.00           C
ATOM   1659  CB  GLN A  99      79.587  76.297  69.530  1.00  0.00           C
ATOM   1662  CG  GLN A  99      79.868  77.497  70.470  1.00  0.00           C
ATOM   1665  CD  GLN A  99      81.376  77.766  70.550  1.00  0.00           C
ATOM   1666  OE1 GLN A  99      82.097  77.317  71.450  1.00  0.00           O
ATOM   1667  NE2 GLN A  99      81.868  78.547  69.570  1.00  0.00           N
ATOM   1670  C   GLN A  99      77.997  74.887  68.200  1.00  0.00           C
ATOM   1671  O   GLN A  99      77.566  75.236  67.110  1.00  0.00           O
ATOM   1672  N   LYS A 100      78.366  73.607  68.420  1.00  0.00           N
ATOM   1674  CA  LYS A 100      78.238  72.547  67.430  1.00  0.00           C
ATOM   1676  CB  LYS A 100      78.877  71.217  67.940  1.00  0.00           C
ATOM   1679  CG  LYS A 100      79.387  70.227  66.860  1.00  0.00           C
ATOM   1682  CD  LYS A 100      78.326  69.736  65.860  1.00  0.00           C
ATOM   1685  CE  LYS A 100      78.846  68.937  64.650  1.00  0.00           C
ATOM   1688  NZ  LYS A 100      79.066  67.497  64.900  1.00  0.00           N
ATOM   1692  C   LYS A 100      76.767  72.326  67.040  1.00  0.00           C
ATOM   1693  O   LYS A 100      76.417  72.247  65.860  1.00  0.00           O
ATOM   1694  N   ALA A 101      75.837  72.317  68.020  1.00  0.00           N
ATOM   1696  CA  ALA A 101      74.447  72.016  67.770  1.00  0.00           C
ATOM   1698  CB  ALA A 101      73.826  71.477  69.070  1.00  0.00           C
ATOM   1702  C   ALA A 101      73.658  73.226  67.270  1.00  0.00           C
ATOM   1703  O   ALA A 101      72.426  73.236  67.320  1.00  0.00           O
ATOM   1704  N   GLY A 102      74.386  74.226  66.730  1.00  0.00           N
ATOM   1706  CA  GLY A 102      73.926  75.336  65.920  1.00  0.00           C
ATOM   1709  C   GLY A 102      73.066  76.346  66.600  1.00  0.00           C
ATOM   1710  O   GLY A 102      72.257  77.016  65.960  1.00  0.00           O
ATOM   1711  N   LEU A 103      73.257  76.526  67.910  1.00  0.00           N
ATOM   1713  CA  LEU A 103      72.618  77.567  68.670  1.00  0.00           C
ATOM   1715  CB  LEU A 103      72.576  77.137  70.150  1.00  0.00           C
ATOM   1718  CG  LEU A 103      71.536  76.147  70.690  1.00  0.00           C
ATOM   1720  CD1 LEU A 103      71.536  74.796  69.990  1.00  0.00           C
ATOM   1724  CD2 LEU A 103      71.947  75.927  72.150  1.00  0.00           C
ATOM   1728  C   LEU A 103      73.446  78.846  68.560  1.00  0.00           C
ATOM   1729  O   LEU A 103      74.676  78.836  68.640  1.00  0.00           O
ATOM   1730  N   THR A 104      72.807  80.027  68.360  1.00  0.00           N
ATOM   1732  CA  THR A 104      73.507  81.287  68.180  1.00  0.00           C
ATOM   1734  CB  THR A 104      72.837  82.306  67.190  1.00  0.00           C
ATOM   1736  OG1 THR A 104      72.026  83.327  67.730  1.00  0.00           O
ATOM   1738  CG2 THR A 104      71.937  81.646  66.140  1.00  0.00           C
ATOM   1742  C   THR A 104      73.847  81.886  69.540  1.00  0.00           C
ATOM   1743  O   THR A 104      75.016  82.056  69.890  1.00  0.00           O
ATOM   1744  N   HIS A 105      72.886  82.266  70.390  1.00  0.00           N
ATOM   1746  CA  HIS A 105      73.257  83.146  71.490  1.00  0.00           C
ATOM   1748  CB  HIS A 105      72.137  84.167  71.810  1.00  0.00           C
ATOM   1751  ND1 HIS A 105      72.676  86.546  72.320  1.00  0.00           N
ATOM   1752  CG  HIS A 105      72.618  85.237  72.750  1.00  0.00           C
ATOM   1753  CE1 HIS A 105      73.268  87.206  73.290  1.00  0.00           C
ATOM   1755  NE2 HIS A 105      73.588  86.397  74.330  1.00  0.00           N
ATOM   1757  CD2 HIS A 105      73.157  85.137  73.990  1.00  0.00           C
ATOM   1759  C   HIS A 105      73.687  82.427  72.760  1.00  0.00           C
ATOM   1760  O   HIS A 105      72.868  81.926  73.520  1.00  0.00           O
ATOM   1761  N   ILE A 106      75.007  82.427  73.070  1.00  0.00           N
ATOM   1763  CA  ILE A 106      75.557  81.837  74.290  1.00  0.00           C
ATOM   1765  CB  ILE A 106      76.646  80.787  74.060  1.00  0.00           C
ATOM   1767  CG2 ILE A 106      76.837  80.016  75.390  1.00  0.00           C
ATOM   1771  CG1 ILE A 106      76.307  79.796  72.960  1.00  0.00           C
ATOM   1774  CD  ILE A 106      77.516  78.926  72.590  1.00  0.00           C
ATOM   1778  C   ILE A 106      76.266  82.907  75.080  1.00  0.00           C
ATOM   1779  O   ILE A 106      77.128  83.596  74.550  1.00  0.00           O
ATOM   1780  N   SER A 107      75.977  83.026  76.390  1.00  0.00           N
ATOM   1782  CA  SER A 107      76.767  83.826  77.300  1.00  0.00           C
ATOM   1784  CB  SER A 107      76.117  85.177  77.690  1.00  0.00           C
ATOM   1787  OG  SER A 107      75.657  85.906  76.540  1.00  0.00           O
ATOM   1789  C   SER A 107      76.926  83.017  78.570  1.00  0.00           C
ATOM   1790  O   SER A 107      76.326  81.947  78.720  1.00  0.00           O
ATOM   1791  N   ILE A 108      77.717  83.477  79.540  1.00  0.00           N
ATOM   1793  CA  ILE A 108      77.597  82.977  80.900  1.00  0.00           C
ATOM   1795  CB  ILE A 108      78.938  82.966  81.640  1.00  0.00           C
ATOM   1797  CG2 ILE A 108      79.896  82.077  80.840  1.00  0.00           C
ATOM   1801  CG1 ILE A 108      79.558  84.367  81.870  1.00  0.00           C
ATOM   1804  CD  ILE A 108      79.208  84.946  83.240  1.00  0.00           C
ATOM   1808  C   ILE A 108      76.517  83.757  81.640  1.00  0.00           C
ATOM   1809  O   ILE A 108      76.036  84.787  81.170  1.00  0.00           O
ATOM   1810  N   LEU A 109      76.088  83.266  82.820  1.00  0.00           N
ATOM   1812  CA  LEU A 109      75.118  83.966  83.650  1.00  0.00           C
ATOM   1814  CB  LEU A 109      74.026  82.986  84.170  1.00  0.00           C
ATOM   1817  CG  LEU A 109      72.877  83.656  84.960  1.00  0.00           C
ATOM   1819  CD1 LEU A 109      71.956  84.457  84.030  1.00  0.00           C
ATOM   1823  CD2 LEU A 109      72.036  82.616  85.710  1.00  0.00           C
ATOM   1827  C   LEU A 109      75.856  84.647  84.800  1.00  0.00           C
ATOM   1828  O   LEU A 109      76.386  83.987  85.700  1.00  0.00           O
ATOM   1829  N   SER A 110      76.018  85.986  84.770  1.00  0.00           N
ATOM   1831  CA  SER A 110      77.016  86.727  85.540  1.00  0.00           C
ATOM   1833  CB  SER A 110      77.136  88.236  85.190  1.00  0.00           C
ATOM   1836  OG  SER A 110      76.736  88.497  83.850  1.00  0.00           O
ATOM   1838  C   SER A 110      76.786  86.686  87.030  1.00  0.00           C
ATOM   1839  O   SER A 110      77.727  86.596  87.820  1.00  0.00           O
ATOM   1840  N   ASP A 111      75.517  86.767  87.440  1.00  0.00           N
ATOM   1842  CA  ASP A 111      75.156  86.817  88.830  1.00  0.00           C
ATOM   1844  CB  ASP A 111      74.036  87.856  89.120  1.00  0.00           C
ATOM   1847  CG  ASP A 111      74.157  89.297  88.600  1.00  0.00           C
ATOM   1848  OD1 ASP A 111      75.136  89.677  87.930  1.00  0.00           O
ATOM   1849  OD2 ASP A 111      73.157  90.046  88.870  1.00  0.00           O
ATOM   1850  C   ASP A 111      74.658  85.427  89.280  1.00  0.00           C
ATOM   1851  O   ASP A 111      73.906  85.296  90.240  1.00  0.00           O
ATOM   1852  N   ALA A 112      74.996  84.346  88.530  1.00  0.00           N
ATOM   1854  CA  ALA A 112      74.556  83.006  88.850  1.00  0.00           C
ATOM   1856  CB  ALA A 112      75.126  81.996  87.850  1.00  0.00           C
ATOM   1860  C   ALA A 112      74.996  82.527  90.210  1.00  0.00           C
ATOM   1861  O   ALA A 112      76.187  82.516  90.530  1.00  0.00           O
ATOM   1862  N   LEU A 113      74.026  82.126  91.040  1.00  0.00           N
ATOM   1864  CA  LEU A 113      74.206  81.596  92.370  1.00  0.00           C
ATOM   1866  CB  LEU A 113      75.228  80.436  92.480  1.00  0.00           C
ATOM   1869  CG  LEU A 113      74.947  79.236  91.550  1.00  0.00           C
ATOM   1871  CD1 LEU A 113      76.018  78.156  91.760  1.00  0.00           C
ATOM   1875  CD2 LEU A 113      73.548  78.637  91.760  1.00  0.00           C
ATOM   1879  C   LEU A 113      74.447  82.707  93.380  1.00  0.00           C
ATOM   1880  O   LEU A 113      74.637  82.427  94.560  1.00  0.00           O
ATOM   1881  N   SER A 114      74.286  83.976  92.950  1.00  0.00           N
ATOM   1883  CA  SER A 114      74.477  85.167  93.760  1.00  0.00           C
ATOM   1885  CB  SER A 114      74.337  86.436  92.880  1.00  0.00           C
ATOM   1888  OG  SER A 114      74.346  87.667  93.590  1.00  0.00           O
ATOM   1890  C   SER A 114      73.588  85.267  94.980  1.00  0.00           C
ATOM   1891  O   SER A 114      74.066  85.606  96.060  1.00  0.00           O
ATOM   1892  N   GLU A 115      72.286  84.946  94.890  1.00  0.00           N
ATOM   1894  CA  GLU A 115      71.347  85.177  95.970  1.00  0.00           C
ATOM   1896  CB  GLU A 115      70.267  86.166  95.480  1.00  0.00           C
ATOM   1899  CG  GLU A 115      70.846  87.597  95.250  1.00  0.00           C
ATOM   1902  CD  GLU A 115      70.706  88.136  93.840  1.00  0.00           C
ATOM   1903  OE1 GLU A 115      69.547  88.197  93.370  1.00  0.00           O
ATOM   1904  OE2 GLU A 115      71.736  88.537  93.220  1.00  0.00           O
ATOM   1905  C   GLU A 115      70.716  83.857  96.420  1.00  0.00           C
ATOM   1906  O   GLU A 115      69.886  83.316  95.690  1.00  0.00           O
ATOM   1907  N   PRO A 116      71.036  83.246  97.560  1.00  0.00           N
ATOM   1908  CD  PRO A 116      72.338  83.477  98.220  1.00  0.00           C
ATOM   1911  CA  PRO A 116      70.547  81.886  97.840  1.00  0.00           C
ATOM   1913  CB  PRO A 116      71.396  81.427  99.040  1.00  0.00           C
ATOM   1916  CG  PRO A 116      72.728  82.136  98.860  1.00  0.00           C
ATOM   1919  C   PRO A 116      69.076  81.797  98.190  1.00  0.00           C
ATOM   1920  O   PRO A 116      68.566  80.707  98.400  1.00  0.00           O
ATOM   1921  N   SER A 117      68.367  82.927  98.260  1.00  0.00           N
ATOM   1923  CA  SER A 117      66.966  83.017  98.610  1.00  0.00           C
ATOM   1925  CB  SER A 117      66.727  84.317  99.420  1.00  0.00           C
ATOM   1928  OG  SER A 117      67.486  85.396  98.870  1.00  0.00           O
ATOM   1930  C   SER A 117      66.106  83.096  97.380  1.00  0.00           C
ATOM   1931  O   SER A 117      64.876  83.047  97.430  1.00  0.00           O
ATOM   1932  N   ARG A 118      66.786  83.187  96.230  1.00  0.00           N
ATOM   1934  CA  ARG A 118      66.167  83.276  94.940  1.00  0.00           C
ATOM   1936  CB  ARG A 118      66.947  84.346  94.120  1.00  0.00           C
ATOM   1939  CG  ARG A 118      66.706  84.367  92.610  1.00  0.00           C
ATOM   1942  CD  ARG A 118      67.346  85.547  91.860  1.00  0.00           C
ATOM   1945  NE  ARG A 118      68.807  85.247  91.740  1.00  0.00           N
ATOM   1947  CZ  ARG A 118      69.676  86.016  91.110  1.00  0.00           C
ATOM   1948  NH1 ARG A 118      69.396  87.177  90.590  1.00  0.00           N
ATOM   1951  NH2 ARG A 118      70.916  85.587  91.040  1.00  0.00           N
ATOM   1954  C   ARG A 118      66.096  81.896  94.300  1.00  0.00           C
ATOM   1955  O   ARG A 118      65.316  81.707  93.390  1.00  0.00           O
ATOM   1956  N   LEU A 119      66.856  80.906  94.820  1.00  0.00           N
ATOM   1958  CA  LEU A 119      66.956  79.547  94.310  1.00  0.00           C
ATOM   1960  CB  LEU A 119      68.216  78.827  94.830  1.00  0.00           C
ATOM   1963  CG  LEU A 119      69.547  79.516  94.470  1.00  0.00           C
ATOM   1965  CD1 LEU A 119      70.716  78.747  95.110  1.00  0.00           C
ATOM   1969  CD2 LEU A 119      69.757  79.617  92.950  1.00  0.00           C
ATOM   1973  C   LEU A 119      65.768  78.617  94.510  1.00  0.00           C
ATOM   1974  O   LEU A 119      64.956  78.747  95.430  1.00  0.00           O
ATOM   1975  N   GLN A 120      65.657  77.647  93.590  1.00  0.00           N
ATOM   1977  CA  GLN A 120      64.596  76.687  93.450  1.00  0.00           C
ATOM   1979  CB  GLN A 120      63.847  76.757  92.080  1.00  0.00           C
ATOM   1982  CG  GLN A 120      62.896  77.967  91.880  1.00  0.00           C
ATOM   1985  CD  GLN A 120      63.536  79.356  91.980  1.00  0.00           C
ATOM   1986  OE1 GLN A 120      62.926  80.326  92.450  1.00  0.00           O
ATOM   1987  NE2 GLN A 120      64.798  79.437  91.520  1.00  0.00           N
ATOM   1990  C   GLN A 120      65.237  75.346  93.570  1.00  0.00           C
ATOM   1991  O   GLN A 120      66.386  75.147  93.160  1.00  0.00           O
ATOM   1992  N   LYS A 121      64.566  74.367  94.190  1.00  0.00           N
ATOM   1994  CA  LYS A 121      65.216  73.107  94.420  1.00  0.00           C
ATOM   1996  CB  LYS A 121      66.197  73.147  95.630  1.00  0.00           C
ATOM   1999  CG  LYS A 121      65.606  72.976  97.040  1.00  0.00           C
ATOM   2002  CD  LYS A 121      64.637  74.096  97.420  1.00  0.00           C
ATOM   2005  CE  LYS A 121      64.087  73.977  98.840  1.00  0.00           C
ATOM   2008  NZ  LYS A 121      63.297  72.736  99.020  1.00  0.00           N
ATOM   2012  C   LYS A 121      64.136  72.107  94.670  1.00  0.00           C
ATOM   2013  O   LYS A 121      63.036  72.446  95.090  1.00  0.00           O
ATOM   2014  N   LEU A 122      64.456  70.817  94.450  1.00  0.00           N
ATOM   2016  CA  LEU A 122      63.576  69.707  94.690  1.00  0.00           C
ATOM   2018  CB  LEU A 122      64.297  68.397  94.270  1.00  0.00           C
ATOM   2021  CG  LEU A 122      63.426  67.126  94.210  1.00  0.00           C
ATOM   2023  CD1 LEU A 122      62.526  67.116  92.970  1.00  0.00           C
ATOM   2027  CD2 LEU A 122      64.316  65.887  94.190  1.00  0.00           C
ATOM   2031  C   LEU A 122      63.127  69.686  96.150  1.00  0.00           C
ATOM   2032  O   LEU A 122      64.006  69.677  97.020  1.00  0.00           O
ATOM   2033  N   PRO A 123      61.826  69.747  96.500  1.00  0.00           N
ATOM   2034  CD  PRO A 123      60.746  70.037  95.550  1.00  0.00           C
ATOM   2037  CA  PRO A 123      61.356  69.927  97.870  1.00  0.00           C
ATOM   2039  CB  PRO A 123      59.846  69.736  97.750  1.00  0.00           C
ATOM   2042  CG  PRO A 123      59.527  70.397  96.410  1.00  0.00           C
ATOM   2045  C   PRO A 123      61.966  69.056  98.930  1.00  0.00           C
ATOM   2046  O   PRO A 123      62.126  69.516 100.060  1.00  0.00           O
ATOM   2047  N   HIS A 124      62.267  67.806  98.550  1.00  0.00           N
ATOM   2049  CA  HIS A 124      63.066  66.857  99.290  1.00  0.00           C
ATOM   2051  CB  HIS A 124      62.277  65.596  99.630  1.00  0.00           C
ATOM   2054  ND1 HIS A 124      60.986  65.927 101.690  1.00  0.00           N
ATOM   2055  CG  HIS A 124      61.017  65.897 100.320  1.00  0.00           C
ATOM   2056  CE1 HIS A 124      59.716  66.096 101.980  1.00  0.00           C
ATOM   2058  NE2 HIS A 124      58.946  66.157 100.870  1.00  0.00           N
ATOM   2060  CD2 HIS A 124      59.777  66.026  99.790  1.00  0.00           C
ATOM   2062  C   HIS A 124      64.157  66.397  98.350  1.00  0.00           C
ATOM   2063  O   HIS A 124      64.048  65.346  97.750  1.00  0.00           O
ATOM   2064  N   PHE A 125      65.237  67.166  98.210  1.00  0.00           N
ATOM   2066  CA  PHE A 125      66.417  66.757  97.470  1.00  0.00           C
ATOM   2068  CB  PHE A 125      67.227  68.016  97.070  1.00  0.00           C
ATOM   2071  CG  PHE A 125      67.786  68.806  98.220  1.00  0.00           C
ATOM   2072  CD1 PHE A 125      69.026  68.457  98.770  1.00  0.00           C
ATOM   2074  CE1 PHE A 125      69.566  69.207  99.820  1.00  0.00           C
ATOM   2076  CZ  PHE A 125      68.876  70.317 100.310  1.00  0.00           C
ATOM   2078  CD2 PHE A 125      67.106  69.936  98.700  1.00  0.00           C
ATOM   2080  CE2 PHE A 125      67.646  70.677  99.750  1.00  0.00           C
ATOM   2082  C   PHE A 125      67.257  65.796  98.290  1.00  0.00           C
ATOM   2083  O   PHE A 125      68.026  64.986  97.770  1.00  0.00           O
ATOM   2084  N   GLU A 126      67.066  65.817  99.620  1.00  0.00           N
ATOM   2086  CA  GLU A 126      67.798  65.067 100.590  1.00  0.00           C
ATOM   2088  CB  GLU A 126      67.307  65.437 102.010  1.00  0.00           C
ATOM   2091  CG  GLU A 126      67.236  66.957 102.210  1.00  0.00           C
ATOM   2094  CD  GLU A 126      65.816  67.477 102.030  1.00  0.00           C
ATOM   2095  OE1 GLU A 126      64.966  67.156 102.890  1.00  0.00           O
ATOM   2096  OE2 GLU A 126      65.576  68.197 101.040  1.00  0.00           O
ATOM   2097  C   GLU A 126      67.656  63.556 100.440  1.00  0.00           C
ATOM   2098  O   GLU A 126      68.518  62.797 100.890  1.00  0.00           O
ATOM   2099  N   GLN A 127      66.566  63.096  99.810  1.00  0.00           N
ATOM   2101  CA  GLN A 127      66.257  61.687  99.730  1.00  0.00           C
ATOM   2103  CB  GLN A 127      64.727  61.457  99.820  1.00  0.00           C
ATOM   2106  CG  GLN A 127      63.917  61.907  98.580  1.00  0.00           C
ATOM   2109  CD  GLN A 127      62.446  61.557  98.740  1.00  0.00           C
ATOM   2110  OE1 GLN A 127      61.966  60.617  98.090  1.00  0.00           O
ATOM   2111  NE2 GLN A 127      61.706  62.276  99.620  1.00  0.00           N
ATOM   2114  C   GLN A 127      66.786  61.067  98.440  1.00  0.00           C
ATOM   2115  O   GLN A 127      66.646  59.867  98.260  1.00  0.00           O
ATOM   2116  N   LEU A 128      67.437  61.846  97.560  1.00  0.00           N
ATOM   2118  CA  LEU A 128      68.206  61.336  96.440  1.00  0.00           C
ATOM   2120  CB  LEU A 128      67.706  61.757  95.020  1.00  0.00           C
ATOM   2123  CG  LEU A 128      66.426  61.047  94.520  1.00  0.00           C
ATOM   2125  CD1 LEU A 128      66.096  61.497  93.090  1.00  0.00           C
ATOM   2129  CD2 LEU A 128      66.557  59.526  94.570  1.00  0.00           C
ATOM   2133  C   LEU A 128      69.637  61.747  96.640  1.00  0.00           C
ATOM   2134  O   LEU A 128      70.136  62.737  96.100  1.00  0.00           O
ATOM   2135  N   VAL A 129      70.337  60.977  97.490  1.00  0.00           N
ATOM   2137  CA  VAL A 129      71.736  61.126  97.780  1.00  0.00           C
ATOM   2139  CB  VAL A 129      72.166  60.346  99.020  1.00  0.00           C
ATOM   2141  CG1 VAL A 129      71.228  60.727 100.190  1.00  0.00           C
ATOM   2145  CG2 VAL A 129      72.196  58.826  98.820  1.00  0.00           C
ATOM   2149  C   VAL A 129      72.597  60.767  96.580  1.00  0.00           C
ATOM   2150  O   VAL A 129      72.227  59.957  95.740  1.00  0.00           O
ATOM   2151  N   TYR A 130      73.786  61.376  96.480  1.00  0.00           N
ATOM   2153  CA  TYR A 130      74.757  61.147  95.420  1.00  0.00           C
ATOM   2155  CB  TYR A 130      75.106  62.467  94.670  1.00  0.00           C
ATOM   2158  CG  TYR A 130      75.618  63.567  95.570  1.00  0.00           C
ATOM   2159  CD1 TYR A 130      76.996  63.857  95.670  1.00  0.00           C
ATOM   2161  CE1 TYR A 130      77.447  64.936  96.450  1.00  0.00           C
ATOM   2163  CZ  TYR A 130      76.536  65.717  97.160  1.00  0.00           C
ATOM   2164  OH  TYR A 130      77.016  66.787  97.940  1.00  0.00           O
ATOM   2166  CD2 TYR A 130      74.716  64.376  96.290  1.00  0.00           C
ATOM   2168  CE2 TYR A 130      75.176  65.427  97.100  1.00  0.00           C
ATOM   2170  C   TYR A 130      76.007  60.507  96.040  1.00  0.00           C
ATOM   2171  O   TYR A 130      76.158  60.596  97.260  1.00  0.00           O
ATOM   2172  N   PRO A 131      76.917  59.867  95.300  1.00  0.00           N
ATOM   2173  CD  PRO A 131      76.646  59.457  93.910  1.00  0.00           C
ATOM   2176  CA  PRO A 131      77.937  59.006  95.920  1.00  0.00           C
ATOM   2178  CB  PRO A 131      78.636  58.357  94.720  1.00  0.00           C
ATOM   2181  CG  PRO A 131      77.536  58.227  93.670  1.00  0.00           C
ATOM   2184  C   PRO A 131      78.948  59.736  96.780  1.00  0.00           C
ATOM   2185  O   PRO A 131      79.336  59.207  97.820  1.00  0.00           O
ATOM   2186  N   GLN A 132      79.396  60.947  96.400  1.00  0.00           N
ATOM   2188  CA  GLN A 132      80.306  61.726  97.230  1.00  0.00           C
ATOM   2190  CB  GLN A 132      80.726  63.057  96.550  1.00  0.00           C
ATOM   2193  CG  GLN A 132      81.416  62.927  95.170  1.00  0.00           C
ATOM   2196  CD  GLN A 132      81.826  64.307  94.660  1.00  0.00           C
ATOM   2197  OE1 GLN A 132      82.057  65.266  95.400  1.00  0.00           O
ATOM   2198  NE2 GLN A 132      81.896  64.457  93.320  1.00  0.00           N
ATOM   2201  C   GLN A 132      79.727  62.037  98.610  1.00  0.00           C
ATOM   2202  O   GLN A 132      80.376  61.817  99.620  1.00  0.00           O
ATOM   2203  N   TRP A 133      78.436  62.446  98.690  1.00  0.00           N
ATOM   2205  CA  TRP A 133      77.776  62.747  99.960  1.00  0.00           C
ATOM   2207  CB  TRP A 133      76.316  63.226  99.690  1.00  0.00           C
ATOM   2210  CG  TRP A 133      75.496  63.556 100.890  1.00  0.00           C
ATOM   2211  CD1 TRP A 133      75.407  64.796 101.470  1.00  0.00           C
ATOM   2213  NE1 TRP A 133      74.626  64.727 102.600  1.00  0.00           N
ATOM   2215  CE2 TRP A 133      74.197  63.457 102.770  1.00  0.00           C
ATOM   2216  CD2 TRP A 133      74.706  62.677 101.710  1.00  0.00           C
ATOM   2217  CE3 TRP A 133      74.386  61.326 101.630  1.00  0.00           C
ATOM   2219  CZ3 TRP A 133      73.507  60.806 102.580  1.00  0.00           C
ATOM   2221  CZ2 TRP A 133      73.367  62.916 103.740  1.00  0.00           C
ATOM   2223  CH2 TRP A 133      72.996  61.586 103.620  1.00  0.00           C
ATOM   2225  C   TRP A 133      77.736  61.567 100.910  1.00  0.00           C
ATOM   2226  O   TRP A 133      78.007  61.687 102.110  1.00  0.00           O
ATOM   2227  N   LEU A 134      77.437  60.387 100.350  1.00  0.00           N
ATOM   2229  CA  LEU A 134      77.447  59.127 101.050  1.00  0.00           C
ATOM   2231  CB  LEU A 134      77.007  58.067 100.000  1.00  0.00           C
ATOM   2234  CG  LEU A 134      76.436  56.747 100.540  1.00  0.00           C
ATOM   2236  CD1 LEU A 134      76.987  56.287 101.890  1.00  0.00           C
ATOM   2240  CD2 LEU A 134      74.917  56.867 100.650  1.00  0.00           C
ATOM   2244  C   LEU A 134      78.837  58.817 101.600  1.00  0.00           C
ATOM   2245  O   LEU A 134      79.017  58.477 102.770  1.00  0.00           O
ATOM   2246  N   HIS A 135      79.877  58.957 100.750  1.00  0.00           N
ATOM   2248  CA  HIS A 135      81.257  58.736 101.130  1.00  0.00           C
ATOM   2250  CB  HIS A 135      82.197  58.787  99.900  1.00  0.00           C
ATOM   2253  ND1 HIS A 135      84.016  57.126 100.360  1.00  0.00           N
ATOM   2254  CG  HIS A 135      83.606  58.447 100.260  1.00  0.00           C
ATOM   2255  CE1 HIS A 135      85.297  57.197 100.690  1.00  0.00           C
ATOM   2257  NE2 HIS A 135      85.726  58.486 100.770  1.00  0.00           N
ATOM   2259  CD2 HIS A 135      84.646  59.286 100.490  1.00  0.00           C
ATOM   2261  C   HIS A 135      81.736  59.686 102.210  1.00  0.00           C
ATOM   2262  O   HIS A 135      82.337  59.276 103.200  1.00  0.00           O
ATOM   2263  N   ASP A 136      81.397  60.986 102.090  1.00  0.00           N
ATOM   2265  CA  ASP A 136      81.677  62.017 103.070  1.00  0.00           C
ATOM   2267  CB  ASP A 136      81.106  63.387 102.590  1.00  0.00           C
ATOM   2270  CG  ASP A 136      81.806  64.026 101.390  1.00  0.00           C
ATOM   2271  OD1 ASP A 136      82.876  63.556 100.940  1.00  0.00           O
ATOM   2272  OD2 ASP A 136      81.287  65.107 100.970  1.00  0.00           O
ATOM   2273  C   ASP A 136      81.076  61.677 104.440  1.00  0.00           C
ATOM   2274  O   ASP A 136      81.747  61.716 105.470  1.00  0.00           O
ATOM   2275  N   LEU A 137      79.797  61.217 104.450  1.00  0.00           N
ATOM   2277  CA  LEU A 137      79.107  60.727 105.630  1.00  0.00           C
ATOM   2279  CB  LEU A 137      77.657  60.346 105.250  1.00  0.00           C
ATOM   2282  CG  LEU A 137      76.596  60.357 106.380  1.00  0.00           C
ATOM   2284  CD1 LEU A 137      75.298  59.826 105.800  1.00  0.00           C
ATOM   2288  CD2 LEU A 137      76.917  59.496 107.600  1.00  0.00           C
ATOM   2292  C   LEU A 137      79.826  59.537 106.270  1.00  0.00           C
ATOM   2293  O   LEU A 137      80.096  59.547 107.470  1.00  0.00           O
ATOM   2294  N   GLN A 138      80.276  58.517 105.500  1.00  0.00           N
ATOM   2296  CA  GLN A 138      81.087  57.397 106.000  1.00  0.00           C
ATOM   2298  CB  GLN A 138      81.477  56.417 104.880  1.00  0.00           C
ATOM   2301  CG  GLN A 138      80.306  55.637 104.270  1.00  0.00           C
ATOM   2304  CD  GLN A 138      80.896  54.756 103.180  1.00  0.00           C
ATOM   2305  OE1 GLN A 138      81.507  55.227 102.220  1.00  0.00           O
ATOM   2306  NE2 GLN A 138      80.707  53.427 103.290  1.00  0.00           N
ATOM   2309  C   GLN A 138      82.396  57.786 106.650  1.00  0.00           C
ATOM   2310  O   GLN A 138      82.776  57.276 107.710  1.00  0.00           O
ATOM   2311  N   GLN A 139      83.137  58.736 106.060  1.00  0.00           N
ATOM   2313  CA  GLN A 139      84.387  59.237 106.610  1.00  0.00           C
ATOM   2315  CB  GLN A 139      85.087  60.177 105.610  1.00  0.00           C
ATOM   2318  CG  GLN A 139      85.446  59.596 104.220  1.00  0.00           C
ATOM   2321  CD  GLN A 139      86.526  58.506 104.200  1.00  0.00           C
ATOM   2322  OE1 GLN A 139      87.666  58.747 103.810  1.00  0.00           O
ATOM   2323  NE2 GLN A 139      86.157  57.256 104.510  1.00  0.00           N
ATOM   2326  C   GLN A 139      84.166  59.967 107.940  1.00  0.00           C
ATOM   2327  O   GLN A 139      85.077  60.097 108.760  1.00  0.00           O
ATOM   2328  N   GLY A 140      82.936  60.447 108.180  1.00  0.00           N
ATOM   2330  CA  GLY A 140      82.547  61.166 109.380  1.00  0.00           C
ATOM   2333  C   GLY A 140      82.537  62.646 109.140  1.00  0.00           C
ATOM   2334  O   GLY A 140      82.467  63.436 110.070  1.00  0.00           O
ATOM   2335  N   LYS A 141      82.577  63.077 107.870  1.00  0.00           N
ATOM   2337  CA  LYS A 141      82.438  64.467 107.530  1.00  0.00           C
ATOM   2339  CB  LYS A 141      82.867  64.736 106.060  1.00  0.00           C
ATOM   2342  CG  LYS A 141      82.507  66.107 105.480  1.00  0.00           C
ATOM   2345  CD  LYS A 141      83.186  66.306 104.120  1.00  0.00           C
ATOM   2348  CE  LYS A 141      82.867  67.626 103.420  1.00  0.00           C
ATOM   2351  NZ  LYS A 141      83.216  68.766 104.290  1.00  0.00           N
ATOM   2355  C   LYS A 141      81.076  65.037 107.900  1.00  0.00           C
ATOM   2356  O   LYS A 141      80.026  64.406 107.750  1.00  0.00           O
ATOM   2357  N   GLU A 142      81.047  66.266 108.450  1.00  0.00           N
ATOM   2359  CA  GLU A 142      79.826  67.026 108.580  1.00  0.00           C
ATOM   2361  CB  GLU A 142      80.026  68.387 109.310  1.00  0.00           C
ATOM   2364  CG  GLU A 142      78.688  69.107 109.640  1.00  0.00           C
ATOM   2367  CD  GLU A 142      78.816  70.546 110.140  1.00  0.00           C
ATOM   2368  OE1 GLU A 142      79.908  70.967 110.580  1.00  0.00           O
ATOM   2369  OE2 GLU A 142      77.767  71.236 110.150  1.00  0.00           O
ATOM   2370  C   GLU A 142      79.217  67.276 107.200  1.00  0.00           C
ATOM   2371  O   GLU A 142      79.868  67.797 106.290  1.00  0.00           O
ATOM   2372  N   VAL A 143      77.946  66.887 107.020  1.00  0.00           N
ATOM   2374  CA  VAL A 143      77.276  66.986 105.750  1.00  0.00           C
ATOM   2376  CB  VAL A 143      77.096  65.637 105.030  1.00  0.00           C
ATOM   2378  CG1 VAL A 143      78.466  65.076 104.630  1.00  0.00           C
ATOM   2382  CG2 VAL A 143      76.307  64.616 105.880  1.00  0.00           C
ATOM   2386  C   VAL A 143      75.946  67.677 105.960  1.00  0.00           C
ATOM   2387  O   VAL A 143      75.377  67.647 107.050  1.00  0.00           O
ATOM   2388  N   THR A 144      75.426  68.317 104.900  1.00  0.00           N
ATOM   2390  CA  THR A 144      74.048  68.797 104.780  1.00  0.00           C
ATOM   2392  CB  THR A 144      73.786  69.577 103.480  1.00  0.00           C
ATOM   2394  OG1 THR A 144      72.686  70.467 103.590  1.00  0.00           O
ATOM   2396  CG2 THR A 144      73.486  68.677 102.290  1.00  0.00           C
ATOM   2400  C   THR A 144      73.087  67.637 104.850  1.00  0.00           C
ATOM   2401  O   THR A 144      73.387  66.556 104.340  1.00  0.00           O
ATOM   2402  N   ALA A 145      71.907  67.817 105.470  1.00  0.00           N
ATOM   2404  CA  ALA A 145      70.916  66.776 105.640  1.00  0.00           C
ATOM   2406  CB  ALA A 145      70.106  66.637 104.340  1.00  0.00           C
ATOM   2410  C   ALA A 145      71.456  65.437 106.130  1.00  0.00           C
ATOM   2411  O   ALA A 145      71.088  64.376 105.630  1.00  0.00           O
ATOM   2412  N   LYS A 146      72.356  65.467 107.130  1.00  0.00           N
ATOM   2414  CA  LYS A 146      72.868  64.296 107.810  1.00  0.00           C
ATOM   2416  CB  LYS A 146      73.978  64.686 108.830  1.00  0.00           C
ATOM   2419  CG  LYS A 146      74.658  63.497 109.540  1.00  0.00           C
ATOM   2422  CD  LYS A 146      75.896  63.887 110.370  1.00  0.00           C
ATOM   2425  CE  LYS A 146      76.517  62.637 111.020  1.00  0.00           C
ATOM   2428  NZ  LYS A 146      77.816  62.927 111.640  1.00  0.00           N
ATOM   2432  C   LYS A 146      71.727  63.556 108.490  1.00  0.00           C
ATOM   2433  O   LYS A 146      70.816  64.196 109.020  1.00  0.00           O
ATOM   2434  N   PRO A 147      71.657  62.217 108.500  1.00  0.00           N
ATOM   2435  CD  PRO A 147      72.536  61.317 107.760  1.00  0.00           C
ATOM   2438  CA  PRO A 147      70.776  61.466 109.390  1.00  0.00           C
ATOM   2440  CB  PRO A 147      71.187  60.006 109.200  1.00  0.00           C
ATOM   2443  CG  PRO A 147      72.587  60.056 108.610  1.00  0.00           C
ATOM   2446  C   PRO A 147      70.786  61.937 110.840  1.00  0.00           C
ATOM   2447  O   PRO A 147      71.826  62.297 111.380  1.00  0.00           O
ATOM   2448  N   ALA A 148      69.596  61.996 111.470  1.00  0.00           N
ATOM   2450  CA  ALA A 148      69.477  62.516 112.810  1.00  0.00           C
ATOM   2452  CB  ALA A 148      67.986  62.786 113.110  1.00  0.00           C
ATOM   2456  C   ALA A 148      70.036  61.567 113.860  1.00  0.00           C
ATOM   2457  O   ALA A 148      70.486  61.996 114.920  1.00  0.00           O
ATOM   2458  N   GLY A 149      70.026  60.256 113.560  1.00  0.00           N
ATOM   2460  CA  GLY A 149      70.496  59.216 114.440  1.00  0.00           C
ATOM   2463  C   GLY A 149      71.257  58.176 113.660  1.00  0.00           C
ATOM   2464  O   GLY A 149      72.018  58.457 112.740  1.00  0.00           O
ATOM   2465  N   ASP A 150      71.057  56.916 114.030  1.00  0.00           N
ATOM   2467  CA  ASP A 150      71.618  55.776 113.350  1.00  0.00           C
ATOM   2469  CB  ASP A 150      71.326  54.486 114.150  1.00  0.00           C
ATOM   2472  CG  ASP A 150      71.706  54.607 115.610  1.00  0.00           C
ATOM   2473  OD1 ASP A 150      72.606  55.416 115.970  1.00  0.00           O
ATOM   2474  OD2 ASP A 150      71.158  53.787 116.400  1.00  0.00           O
ATOM   2475  C   ASP A 150      71.146  55.637 111.910  1.00  0.00           C
ATOM   2476  O   ASP A 150      70.026  55.986 111.510  1.00  0.00           O
ATOM   2477  N   TRP A 151      72.026  55.097 111.060  1.00  0.00           N
ATOM   2479  CA  TRP A 151      71.767  55.037 109.650  1.00  0.00           C
ATOM   2481  CB  TRP A 151      72.376  56.247 108.900  1.00  0.00           C
ATOM   2484  CG  TRP A 151      73.868  56.436 109.030  1.00  0.00           C
ATOM   2485  CD1 TRP A 151      74.477  57.117 110.050  1.00  0.00           C
ATOM   2487  NE1 TRP A 151      75.846  57.026 109.910  1.00  0.00           N
ATOM   2489  CE2 TRP A 151      76.136  56.317 108.780  1.00  0.00           C
ATOM   2490  CD2 TRP A 151      74.917  55.907 108.200  1.00  0.00           C
ATOM   2491  CE3 TRP A 151      74.956  55.107 107.050  1.00  0.00           C
ATOM   2493  CZ3 TRP A 151      76.197  54.736 106.530  1.00  0.00           C
ATOM   2495  CZ2 TRP A 151      77.367  55.977 108.240  1.00  0.00           C
ATOM   2497  CH2 TRP A 151      77.387  55.157 107.110  1.00  0.00           C
ATOM   2499  C   TRP A 151      72.338  53.736 109.140  1.00  0.00           C
ATOM   2500  O   TRP A 151      73.227  53.166 109.770  1.00  0.00           O
ATOM   2501  N   LYS A 152      71.797  53.257 108.010  1.00  0.00           N
ATOM   2503  CA  LYS A 152      72.316  52.117 107.280  1.00  0.00           C
ATOM   2505  CB  LYS A 152      71.356  50.876 107.370  1.00  0.00           C
ATOM   2508  CG  LYS A 152      71.206  50.286 108.790  1.00  0.00           C
ATOM   2511  CD  LYS A 152      72.597  49.907 109.330  1.00  0.00           C
ATOM   2514  CE  LYS A 152      72.706  49.276 110.710  1.00  0.00           C
ATOM   2517  NZ  LYS A 152      72.036  50.117 111.720  1.00  0.00           N
ATOM   2521  C   LYS A 152      72.548  52.486 105.840  1.00  0.00           C
ATOM   2522  O   LYS A 152      71.996  53.457 105.320  1.00  0.00           O
ATOM   2523  N   VAL A 153      73.387  51.716 105.120  1.00  0.00           N
ATOM   2525  CA  VAL A 153      73.346  51.617 103.670  1.00  0.00           C
ATOM   2527  CB  VAL A 153      74.617  52.067 102.960  1.00  0.00           C
ATOM   2529  CG1 VAL A 153      74.518  51.867 101.430  1.00  0.00           C
ATOM   2533  CG2 VAL A 153      74.856  53.547 103.260  1.00  0.00           C
ATOM   2537  C   VAL A 153      73.118  50.157 103.400  1.00  0.00           C
ATOM   2538  O   VAL A 153      73.646  49.286 104.100  1.00  0.00           O
ATOM   2539  N   ILE A 154      72.286  49.817 102.420  1.00  0.00           N
ATOM   2541  CA  ILE A 154      71.977  48.447 102.110  1.00  0.00           C
ATOM   2543  CB  ILE A 154      70.706  47.987 102.850  1.00  0.00           C
ATOM   2545  CG2 ILE A 154      70.246  46.627 102.300  1.00  0.00           C
ATOM   2549  CG1 ILE A 154      70.926  47.947 104.390  1.00  0.00           C
ATOM   2552  CD  ILE A 154      69.768  47.346 105.180  1.00  0.00           C
ATOM   2556  C   ILE A 154      71.837  48.407 100.600  1.00  0.00           C
ATOM   2557  O   ILE A 154      71.426  49.407 100.000  1.00  0.00           O
ATOM   2558  N   GLU A 155      72.166  47.287  99.920  1.00  0.00           N
ATOM   2560  CA  GLU A 155      71.826  47.107  98.510  1.00  0.00           C
ATOM   2562  CB  GLU A 155      73.026  46.767  97.580  1.00  0.00           C
ATOM   2565  CG  GLU A 155      73.197  45.357  96.940  1.00  0.00           C
ATOM   2568  CD  GLU A 155      74.186  45.307  95.770  1.00  0.00           C
ATOM   2569  OE1 GLU A 155      75.337  45.827  95.870  1.00  0.00           O
ATOM   2570  OE2 GLU A 155      73.837  44.697  94.710  1.00  0.00           O
ATOM   2571  C   GLU A 155      70.716  46.096  98.370  1.00  0.00           C
ATOM   2572  O   GLU A 155      70.666  45.076  99.050  1.00  0.00           O
ATOM   2573  N   ALA A 156      69.768  46.417  97.470  1.00  0.00           N
ATOM   2575  CA  ALA A 156      68.596  45.627  97.210  1.00  0.00           C
ATOM   2577  CB  ALA A 156      67.326  46.477  97.370  1.00  0.00           C
ATOM   2581  C   ALA A 156      68.646  45.047  95.800  1.00  0.00           C
ATOM   2582  O   ALA A 156      68.856  45.717  94.790  1.00  0.00           O
ATOM   2583  N   ALA A 157      68.466  43.717  95.710  1.00  0.00           N
ATOM   2585  CA  ALA A 157      68.346  43.067  94.430  1.00  0.00           C
ATOM   2587  CB  ALA A 157      69.727  42.857  93.780  1.00  0.00           C
ATOM   2591  C   ALA A 157      67.656  41.726  94.600  1.00  0.00           C
ATOM   2592  O   ALA A 157      67.576  41.177  95.690  1.00  0.00           O
ATOM   2593  N   TRP A 158      67.176  41.177  93.470  1.00  0.00           N
ATOM   2595  CA  TRP A 158      66.596  39.857  93.440  1.00  0.00           C
ATOM   2597  CB  TRP A 158      65.996  39.577  92.030  1.00  0.00           C
ATOM   2600  CG  TRP A 158      65.386  38.217  91.850  1.00  0.00           C
ATOM   2601  CD1 TRP A 158      66.007  37.037  91.530  1.00  0.00           C
ATOM   2603  NE1 TRP A 158      65.087  36.017  91.500  1.00  0.00           N
ATOM   2605  CE2 TRP A 158      63.867  36.516  91.840  1.00  0.00           C
ATOM   2606  CD2 TRP A 158      64.006  37.907  92.070  1.00  0.00           C
ATOM   2607  CE3 TRP A 158      62.906  38.677  92.420  1.00  0.00           C
ATOM   2609  CZ3 TRP A 158      61.656  38.056  92.430  1.00  0.00           C
ATOM   2611  CZ2 TRP A 158      62.636  35.887  91.920  1.00  0.00           C
ATOM   2613  CH2 TRP A 158      61.536  36.687  92.180  1.00  0.00           C
ATOM   2615  C   TRP A 158      67.516  38.717  93.870  1.00  0.00           C
ATOM   2616  O   TRP A 158      68.676  38.587  93.450  1.00  0.00           O
ATOM   2617  N   GLY A 159      66.956  37.817  94.690  1.00  0.00           N
ATOM   2619  CA  GLY A 159      67.566  36.596  95.190  1.00  0.00           C
ATOM   2622  C   GLY A 159      68.886  36.776  95.890  1.00  0.00           C
ATOM   2623  O   GLY A 159      69.297  37.867  96.280  1.00  0.00           O
ATOM   2624  N   ALA A 160      69.617  35.667  96.040  1.00  0.00           N
ATOM   2626  CA  ALA A 160      70.856  35.587  96.760  1.00  0.00           C
ATOM   2628  CB  ALA A 160      71.386  34.137  96.720  1.00  0.00           C
ATOM   2632  C   ALA A 160      71.937  36.516  96.220  1.00  0.00           C
ATOM   2633  O   ALA A 160      71.996  36.677  94.990  1.00  0.00           O
ATOM   2634  N   PRO A 161      72.776  37.147  97.050  1.00  0.00           N
ATOM   2635  CD  PRO A 161      72.646  37.177  98.510  1.00  0.00           C
ATOM   2638  CA  PRO A 161      73.987  37.846  96.620  1.00  0.00           C
ATOM   2640  CB  PRO A 161      74.798  38.007  97.910  1.00  0.00           C
ATOM   2643  CG  PRO A 161      73.716  38.167  98.980  1.00  0.00           C
ATOM   2646  C   PRO A 161      74.786  37.236  95.490  1.00  0.00           C
ATOM   2647  O   PRO A 161      75.106  36.056  95.500  1.00  0.00           O
ATOM   2648  N   LYS A 162      75.126  38.056  94.490  1.00  0.00           N
ATOM   2650  CA  LYS A 162      75.867  37.637  93.320  1.00  0.00           C
ATOM   2652  CB  LYS A 162      74.896  37.486  92.110  1.00  0.00           C
ATOM   2655  CG  LYS A 162      73.936  36.276  92.230  1.00  0.00           C
ATOM   2658  CD  LYS A 162      72.776  36.267  91.210  1.00  0.00           C
ATOM   2661  CE  LYS A 162      71.587  37.186  91.490  1.00  0.00           C
ATOM   2664  NZ  LYS A 162      70.697  36.747  92.590  1.00  0.00           N
ATOM   2668  C   LYS A 162      76.937  38.686  93.100  1.00  0.00           C
ATOM   2669  O   LYS A 162      78.067  38.587  93.550  1.00  0.00           O
ATOM   2670  N   LEU A 163      76.506  39.806  92.490  1.00  0.00           N
ATOM   2672  CA  LEU A 163      77.206  41.056  92.250  1.00  0.00           C
ATOM   2674  CB  LEU A 163      76.276  42.087  91.540  1.00  0.00           C
ATOM   2677  CG  LEU A 163      75.757  41.707  90.140  1.00  0.00           C
ATOM   2679  CD1 LEU A 163      76.926  41.436  89.180  1.00  0.00           C
ATOM   2683  CD2 LEU A 163      74.757  40.546  90.130  1.00  0.00           C
ATOM   2687  C   LEU A 163      77.706  41.737  93.510  1.00  0.00           C
ATOM   2688  O   LEU A 163      78.757  42.376  93.530  1.00  0.00           O
ATOM   2689  N   TYR A 164      76.956  41.617  94.620  1.00  0.00           N
ATOM   2691  CA  TYR A 164      77.356  42.077  95.930  1.00  0.00           C
ATOM   2693  CB  TYR A 164      76.158  42.007  96.940  1.00  0.00           C
ATOM   2696  CG  TYR A 164      76.487  42.427  98.350  1.00  0.00           C
ATOM   2697  CD1 TYR A 164      77.166  41.547  99.200  1.00  0.00           C
ATOM   2699  CE1 TYR A 164      77.496  41.916 100.500  1.00  0.00           C
ATOM   2701  CZ  TYR A 164      77.096  43.147 101.020  1.00  0.00           C
ATOM   2702  OH  TYR A 164      77.486  43.407 102.340  1.00  0.00           O
ATOM   2704  CD2 TYR A 164      76.096  43.686  98.880  1.00  0.00           C
ATOM   2706  CE2 TYR A 164      76.376  44.036 100.210  1.00  0.00           C
ATOM   2708  C   TYR A 164      78.636  41.387  96.400  1.00  0.00           C
ATOM   2709  O   TYR A 164      79.497  41.996  97.010  1.00  0.00           O
ATOM   2710  N   LEU A 165      78.837  40.097  96.070  1.00  0.00           N
ATOM   2712  CA  LEU A 165      80.007  39.387  96.520  1.00  0.00           C
ATOM   2714  CB  LEU A 165      79.807  37.867  96.390  1.00  0.00           C
ATOM   2717  CG  LEU A 165      78.518  37.287  96.990  1.00  0.00           C
ATOM   2719  CD1 LEU A 165      78.518  35.787  96.680  1.00  0.00           C
ATOM   2723  CD2 LEU A 165      78.426  37.486  98.500  1.00  0.00           C
ATOM   2727  C   LEU A 165      81.267  39.736  95.720  1.00  0.00           C
ATOM   2728  O   LEU A 165      82.367  39.367  96.120  1.00  0.00           O
ATOM   2729  N   ILE A 166      81.106  40.427  94.570  1.00  0.00           N
ATOM   2731  CA  ILE A 166      82.197  40.947  93.760  1.00  0.00           C
ATOM   2733  CB  ILE A 166      81.817  40.967  92.260  1.00  0.00           C
ATOM   2735  CG2 ILE A 166      82.927  41.627  91.410  1.00  0.00           C
ATOM   2739  CG1 ILE A 166      81.477  39.567  91.710  1.00  0.00           C
ATOM   2742  CD  ILE A 166      82.636  38.567  91.800  1.00  0.00           C
ATOM   2746  C   ILE A 166      82.587  42.357  94.170  1.00  0.00           C
ATOM   2747  O   ILE A 166      83.767  42.696  94.160  1.00  0.00           O
ATOM   2748  N   SER A 167      81.607  43.217  94.530  1.00  0.00           N
ATOM   2750  CA  SER A 167      81.847  44.637  94.800  1.00  0.00           C
ATOM   2752  CB  SER A 167      81.507  45.606  93.620  1.00  0.00           C
ATOM   2755  OG  SER A 167      82.197  45.317  92.390  1.00  0.00           O
ATOM   2757  C   SER A 167      81.006  44.977  96.020  1.00  0.00           C
ATOM   2758  O   SER A 167      81.006  44.187  96.940  1.00  0.00           O
ATOM   2759  N   HIS A 168      80.257  46.096  96.040  1.00  0.00           N
ATOM   2761  CA  HIS A 168      79.396  46.547  97.130  1.00  0.00           C
ATOM   2763  CB  HIS A 168      78.767  45.536  98.170  1.00  0.00           C
ATOM   2766  ND1 HIS A 168      79.926  43.596  99.360  1.00  0.00           N
ATOM   2768  CG  HIS A 168      79.597  44.936  99.330  1.00  0.00           C
ATOM   2769  CE1 HIS A 168      80.416  43.317 100.590  1.00  0.00           C
ATOM   2771  NE2 HIS A 168      80.406  44.377 101.370  1.00  0.00           N
ATOM   2772  CD2 HIS A 168      79.868  45.387 100.590  1.00  0.00           C
ATOM   2774  C   HIS A 168      79.938  47.776  97.820  1.00  0.00           C
ATOM   2775  O   HIS A 168      81.136  47.976  97.980  1.00  0.00           O
ATOM   2776  N   ILE A 169      79.017  48.686  98.200  1.00  0.00           N
ATOM   2778  CA  ILE A 169      79.306  49.867  98.980  1.00  0.00           C
ATOM   2780  CB  ILE A 169      78.028  50.657  99.240  1.00  0.00           C
ATOM   2782  CG2 ILE A 169      78.337  51.856 100.140  1.00  0.00           C
ATOM   2786  CG1 ILE A 169      77.296  51.126  97.970  1.00  0.00           C
ATOM   2789  CD  ILE A 169      77.978  52.217  97.170  1.00  0.00           C
ATOM   2793  C   ILE A 169      79.896  49.486 100.340  1.00  0.00           C
ATOM   2794  O   ILE A 169      79.297  48.647 101.010  1.00  0.00           O
ATOM   2795  N   PRO A 170      81.006  50.047 100.840  1.00  0.00           N
ATOM   2796  CD  PRO A 170      81.906  50.916 100.100  1.00  0.00           C
ATOM   2799  CA  PRO A 170      81.537  49.717 102.160  1.00  0.00           C
ATOM   2801  CB  PRO A 170      82.766  50.617 102.310  1.00  0.00           C
ATOM   2804  CG  PRO A 170      83.237  50.806 100.870  1.00  0.00           C
ATOM   2807  C   PRO A 170      80.556  49.826 103.310  1.00  0.00           C
ATOM   2808  O   PRO A 170      79.826  50.806 103.430  1.00  0.00           O
ATOM   2809  N   GLY A 171      80.497  48.797 104.170  1.00  0.00           N
ATOM   2811  CA  GLY A 171      79.558  48.657 105.260  1.00  0.00           C
ATOM   2814  C   GLY A 171      78.118  48.517 104.860  1.00  0.00           C
ATOM   2815  O   GLY A 171      77.236  48.587 105.720  1.00  0.00           O
ATOM   2816  N   ALA A 172      77.767  48.357 103.570  1.00  0.00           N
ATOM   2818  CA  ALA A 172      76.417  48.026 103.180  1.00  0.00           C
ATOM   2820  CB  ALA A 172      76.197  48.207 101.670  1.00  0.00           C
ATOM   2824  C   ALA A 172      76.007  46.617 103.600  1.00  0.00           C
ATOM   2825  O   ALA A 172      76.786  45.687 103.450  1.00  0.00           O
ATOM   2826  N   ASP A 173      74.746  46.417 104.050  1.00  0.00           N
ATOM   2828  CA  ASP A 173      74.118  45.107 104.120  1.00  0.00           C
ATOM   2830  CB  ASP A 173      73.066  45.037 105.280  1.00  0.00           C
ATOM   2833  CG  ASP A 173      72.837  43.657 105.900  1.00  0.00           C
ATOM   2834  OD1 ASP A 173      73.118  42.637 105.230  1.00  0.00           O
ATOM   2835  OD2 ASP A 173      72.268  43.607 107.030  1.00  0.00           O
ATOM   2836  C   ASP A 173      73.496  44.776 102.760  1.00  0.00           C
ATOM   2837  O   ASP A 173      73.588  45.526 101.780  1.00  0.00           O
ATOM   2838  N   TYR A 174      72.837  43.617 102.690  1.00  0.00           N
ATOM   2840  CA  TYR A 174      72.106  43.166 101.530  1.00  0.00           C
ATOM   2842  CB  TYR A 174      72.837  41.957 100.900  1.00  0.00           C
ATOM   2845  CG  TYR A 174      72.166  41.516  99.630  1.00  0.00           C
ATOM   2846  CD1 TYR A 174      72.548  42.096  98.430  1.00  0.00           C
ATOM   2848  CE1 TYR A 174      71.896  41.776  97.240  1.00  0.00           C
ATOM   2850  CZ  TYR A 174      70.908  40.776  97.240  1.00  0.00           C
ATOM   2851  OH  TYR A 174      70.316  40.336  96.040  1.00  0.00           O
ATOM   2853  CD2 TYR A 174      71.136  40.557  99.640  1.00  0.00           C
ATOM   2855  CE2 TYR A 174      70.517  40.177  98.440  1.00  0.00           C
ATOM   2857  C   TYR A 174      70.666  42.797 101.860  1.00  0.00           C
ATOM   2858  O   TYR A 174      70.396  41.947 102.710  1.00  0.00           O
ATOM   2859  N   ILE A 175      69.706  43.346 101.090  1.00  0.00           N
ATOM   2861  CA  ILE A 175      68.306  42.927 101.130  1.00  0.00           C
ATOM   2863  CB  ILE A 175      67.346  44.107 101.320  1.00  0.00           C
ATOM   2865  CG2 ILE A 175      65.896  43.777 100.900  1.00  0.00           C
ATOM   2869  CG1 ILE A 175      67.376  44.507 102.810  1.00  0.00           C
ATOM   2872  CD  ILE A 175      66.786  45.887 103.090  1.00  0.00           C
ATOM   2876  C   ILE A 175      67.996  42.126  99.880  1.00  0.00           C
ATOM   2877  O   ILE A 175      68.236  42.547  98.750  1.00  0.00           O
ATOM   2878  N   ASP A 176      67.417  40.927 100.080  1.00  0.00           N
ATOM   2880  CA  ASP A 176      66.807  40.186  98.990  1.00  0.00           C
ATOM   2882  CB  ASP A 176      66.868  38.666  99.290  1.00  0.00           C
ATOM   2885  CG  ASP A 176      66.326  37.747  98.210  1.00  0.00           C
ATOM   2886  OD1 ASP A 176      65.736  38.217  97.210  1.00  0.00           O
ATOM   2887  OD2 ASP A 176      66.456  36.506  98.400  1.00  0.00           O
ATOM   2888  C   ASP A 176      65.407  40.736  98.820  1.00  0.00           C
ATOM   2889  O   ASP A 176      64.696  40.997  99.790  1.00  0.00           O
ATOM   2890  N   THR A 177      64.926  40.947  97.580  1.00  0.00           N
ATOM   2892  CA  THR A 177      63.596  41.477  97.300  1.00  0.00           C
ATOM   2894  CB  THR A 177      63.407  41.867  95.840  1.00  0.00           C
ATOM   2896  OG1 THR A 177      63.776  40.837  94.930  1.00  0.00           O
ATOM   2898  CG2 THR A 177      64.276  43.096  95.540  1.00  0.00           C
ATOM   2902  C   THR A 177      62.526  40.497  97.750  1.00  0.00           C
ATOM   2903  O   THR A 177      61.416  40.857  98.120  1.00  0.00           O
ATOM   2904  N   ASN A 178      62.906  39.216  97.840  1.00  0.00           N
ATOM   2906  CA  ASN A 178      62.076  38.167  98.380  1.00  0.00           C
ATOM   2908  CB  ASN A 178      62.766  36.797  98.190  1.00  0.00           C
ATOM   2911  CG  ASN A 178      62.916  36.457  96.710  1.00  0.00           C
ATOM   2912  OD1 ASN A 178      61.966  36.607  95.940  1.00  0.00           O
ATOM   2913  ND2 ASN A 178      64.118  35.977  96.310  1.00  0.00           N
ATOM   2916  C   ASN A 178      61.746  38.346  99.860  1.00  0.00           C
ATOM   2917  O   ASN A 178      60.756  37.807 100.340  1.00  0.00           O
ATOM   2918  N   GLU A 179      62.566  39.107 100.640  1.00  0.00           N
ATOM   2920  CA  GLU A 179      62.277  39.416 102.040  1.00  0.00           C
ATOM   2922  CB  GLU A 179      63.486  40.086 102.760  1.00  0.00           C
ATOM   2925  CG  GLU A 179      64.706  39.146 102.990  1.00  0.00           C
ATOM   2928  CD  GLU A 179      65.916  39.837 103.630  1.00  0.00           C
ATOM   2929  OE1 GLU A 179      66.136  39.647 104.860  1.00  0.00           O
ATOM   2930  OE2 GLU A 179      66.716  40.497 102.920  1.00  0.00           O
ATOM   2931  C   GLU A 179      61.036  40.307 102.190  1.00  0.00           C
ATOM   2932  O   GLU A 179      60.336  40.266 103.210  1.00  0.00           O
ATOM   2933  N   VAL A 180      60.736  41.137 101.170  1.00  0.00           N
ATOM   2935  CA  VAL A 180      59.716  42.177 101.250  1.00  0.00           C
ATOM   2937  CB  VAL A 180      60.236  43.556 100.840  1.00  0.00           C
ATOM   2939  CG1 VAL A 180      61.326  44.016 101.820  1.00  0.00           C
ATOM   2943  CG2 VAL A 180      60.777  43.576  99.390  1.00  0.00           C
ATOM   2947  C   VAL A 180      58.466  41.867 100.420  1.00  0.00           C
ATOM   2948  O   VAL A 180      57.416  42.457 100.660  1.00  0.00           O
ATOM   2949  N   GLU A 181      58.527  40.907  99.480  1.00  0.00           N
ATOM   2951  CA  GLU A 181      57.396  40.557  98.640  1.00  0.00           C
ATOM   2953  CB  GLU A 181      57.407  41.396  97.330  1.00  0.00           C
ATOM   2956  CG  GLU A 181      58.527  41.076  96.310  1.00  0.00           C
ATOM   2959  CD  GLU A 181      58.676  42.147  95.230  1.00  0.00           C
ATOM   2960  OE1 GLU A 181      58.116  43.257  95.400  1.00  0.00           O
ATOM   2961  OE2 GLU A 181      59.417  41.907  94.250  1.00  0.00           O
ATOM   2962  C   GLU A 181      57.396  39.047  98.380  1.00  0.00           C
ATOM   2963  O   GLU A 181      58.446  38.416  98.280  1.00  0.00           O
ATOM   2964  N   SER A 182      56.206  38.427  98.260  1.00  0.00           N
ATOM   2966  CA  SER A 182      56.157  37.067  97.710  1.00  0.00           C
ATOM   2968  CB  SER A 182      56.376  35.967  98.770  1.00  0.00           C
ATOM   2971  OG  SER A 182      55.357  36.017  99.760  1.00  0.00           O
ATOM   2973  C   SER A 182      54.896  36.736  96.910  1.00  0.00           C
ATOM   2974  O   SER A 182      53.856  37.377  97.030  1.00  0.00           O
ATOM   2975  N   GLU A 183      54.996  35.686  96.050  1.00  0.00           N
ATOM   2977  CA  GLU A 183      53.916  34.936  95.420  1.00  0.00           C
ATOM   2979  CB  GLU A 183      54.406  33.486  95.090  1.00  0.00           C
ATOM   2982  CG  GLU A 183      55.298  33.407  93.830  1.00  0.00           C
ATOM   2985  CD  GLU A 183      54.466  33.436  92.550  1.00  0.00           C
ATOM   2986  OE1 GLU A 183      54.076  34.557  92.140  1.00  0.00           O
ATOM   2987  OE2 GLU A 183      54.166  32.346  92.000  1.00  0.00           O
ATOM   2988  C   GLU A 183      52.586  34.837  96.180  1.00  0.00           C
ATOM   2989  O   GLU A 183      52.596  34.686  97.400  1.00  0.00           O
ATOM   2990  N   PRO A 184      51.396  34.887  95.570  1.00  0.00           N
ATOM   2991  CD  PRO A 184      50.246  34.376  96.330  1.00  0.00           C
ATOM   2994  CA  PRO A 184      51.187  34.697  94.140  1.00  0.00           C
ATOM   2996  CB  PRO A 184      50.056  33.646  94.100  1.00  0.00           C
ATOM   2999  CG  PRO A 184      49.196  33.967  95.310  1.00  0.00           C
ATOM   3002  C   PRO A 184      50.756  35.986  93.480  1.00  0.00           C
ATOM   3003  O   PRO A 184      50.316  35.936  92.330  1.00  0.00           O
ATOM   3004  N   LEU A 185      50.816  37.157  94.160  1.00  0.00           N
ATOM   3006  CA  LEU A 185      50.427  38.416  93.530  1.00  0.00           C
ATOM   3008  CB  LEU A 185      49.506  39.267  94.460  1.00  0.00           C
ATOM   3011  CG  LEU A 185      47.997  38.987  94.240  1.00  0.00           C
ATOM   3013  CD1 LEU A 185      47.486  37.887  95.170  1.00  0.00           C
ATOM   3017  CD2 LEU A 185      47.166  40.256  94.430  1.00  0.00           C
ATOM   3021  C   LEU A 185      51.576  39.296  93.040  1.00  0.00           C
ATOM   3022  O   LEU A 185      51.346  40.317  92.390  1.00  0.00           O
ATOM   3023  N   TRP A 186      52.816  38.917  93.400  1.00  0.00           N
ATOM   3025  CA  TRP A 186      53.978  39.787  93.450  1.00  0.00           C
ATOM   3027  CB  TRP A 186      54.736  40.056  92.120  1.00  0.00           C
ATOM   3030  CG  TRP A 186      55.506  38.876  91.610  1.00  0.00           C
ATOM   3031  CD1 TRP A 186      55.036  37.966  90.720  1.00  0.00           C
ATOM   3033  NE1 TRP A 186      55.686  36.757  90.890  1.00  0.00           N
ATOM   3035  CE2 TRP A 186      56.677  36.917  91.810  1.00  0.00           C
ATOM   3036  CD2 TRP A 186      56.666  38.276  92.210  1.00  0.00           C
ATOM   3037  CE3 TRP A 186      57.676  38.747  93.050  1.00  0.00           C
ATOM   3039  CZ3 TRP A 186      58.507  37.797  93.660  1.00  0.00           C
ATOM   3041  CZ2 TRP A 186      57.547  35.997  92.360  1.00  0.00           C
ATOM   3043  CH2 TRP A 186      58.407  36.446  93.350  1.00  0.00           C
ATOM   3045  C   TRP A 186      53.826  41.017  94.360  1.00  0.00           C
ATOM   3046  O   TRP A 186      54.477  42.037  94.190  1.00  0.00           O
ATOM   3047  N   ASN A 187      52.956  40.916  95.380  1.00  0.00           N
ATOM   3049  CA  ASN A 187      52.646  42.017  96.260  1.00  0.00           C
ATOM   3051  CB  ASN A 187      51.117  42.147  96.540  1.00  0.00           C
ATOM   3054  CG  ASN A 187      50.486  41.006  97.330  1.00  0.00           C
ATOM   3055  OD1 ASN A 187      51.047  39.946  97.600  1.00  0.00           O
ATOM   3056  ND2 ASN A 187      49.226  41.256  97.760  1.00  0.00           N
ATOM   3059  C   ASN A 187      53.517  41.907  97.500  1.00  0.00           C
ATOM   3060  O   ASN A 187      54.196  40.907  97.730  1.00  0.00           O
ATOM   3061  N   LYS A 188      53.556  42.976  98.320  1.00  0.00           N
ATOM   3063  CA  LYS A 188      54.307  42.966  99.550  1.00  0.00           C
ATOM   3065  CB  LYS A 188      54.206  44.307 100.290  1.00  0.00           C
ATOM   3068  CG  LYS A 188      52.776  44.626 100.760  1.00  0.00           C
ATOM   3071  CD  LYS A 188      52.766  45.916 101.550  1.00  0.00           C
ATOM   3074  CE  LYS A 188      51.386  46.497 101.810  1.00  0.00           C
ATOM   3077  NZ  LYS A 188      50.606  45.687 102.760  1.00  0.00           N
ATOM   3081  C   LYS A 188      53.886  41.877 100.530  1.00  0.00           C
ATOM   3082  O   LYS A 188      52.728  41.466 100.620  1.00  0.00           O
ATOM   3083  N   VAL A 189      54.846  41.387 101.330  1.00  0.00           N
ATOM   3085  CA  VAL A 189      54.547  40.517 102.450  1.00  0.00           C
ATOM   3087  CB  VAL A 189      55.786  39.826 103.010  1.00  0.00           C
ATOM   3089  CG1 VAL A 189      56.436  39.057 101.860  1.00  0.00           C
ATOM   3093  CG2 VAL A 189      56.756  40.806 103.680  1.00  0.00           C
ATOM   3097  C   VAL A 189      53.757  41.186 103.560  1.00  0.00           C
ATOM   3098  O   VAL A 189      53.786  42.407 103.730  1.00  0.00           O
ATOM   3099  N   SER A 190      52.976  40.396 104.340  1.00  0.00           N
ATOM   3101  CA  SER A 190      52.257  40.867 105.520  1.00  0.00           C
ATOM   3103  CB  SER A 190      51.556  39.736 106.320  1.00  0.00           C
ATOM   3106  OG  SER A 190      52.477  38.797 106.870  1.00  0.00           O
ATOM   3108  C   SER A 190      53.067  41.687 106.500  1.00  0.00           C
ATOM   3109  O   SER A 190      54.286  41.607 106.610  1.00  0.00           O
ATOM   3110  N   ASP A 191      52.367  42.506 107.290  1.00  0.00           N
ATOM   3112  CA  ASP A 191      52.946  43.346 108.300  1.00  0.00           C
ATOM   3114  CB  ASP A 191      51.796  44.146 108.930  1.00  0.00           C
ATOM   3117  CG  ASP A 191      51.266  45.097 107.870  1.00  0.00           C
ATOM   3118  OD1 ASP A 191      52.076  45.606 107.060  1.00  0.00           O
ATOM   3119  OD2 ASP A 191      50.047  45.396 107.900  1.00  0.00           O
ATOM   3120  C   ASP A 191      53.766  42.637 109.370  1.00  0.00           C
ATOM   3121  O   ASP A 191      54.786  43.157 109.820  1.00  0.00           O
ATOM   3122  N   GLU A 192      53.346  41.427 109.820  1.00  0.00           N
ATOM   3124  CA  GLU A 192      54.166  40.577 110.650  1.00  0.00           C
ATOM   3126  CB  GLU A 192      53.396  39.356 111.230  1.00  0.00           C
ATOM   3129  CG  GLU A 192      52.746  38.376 110.220  1.00  0.00           C
ATOM   3132  CD  GLU A 192      51.376  38.787 109.690  1.00  0.00           C
ATOM   3133  OE1 GLU A 192      50.856  39.857 110.090  1.00  0.00           O
ATOM   3134  OE2 GLU A 192      50.837  38.037 108.820  1.00  0.00           O
ATOM   3135  C   GLU A 192      55.497  40.146 110.050  1.00  0.00           C
ATOM   3136  O   GLU A 192      56.536  40.216 110.700  1.00  0.00           O
ATOM   3137  N   GLN A 193      55.497  39.767 108.760  1.00  0.00           N
ATOM   3139  CA  GLN A 193      56.706  39.496 108.010  1.00  0.00           C
ATOM   3141  CB  GLN A 193      56.316  38.887 106.650  1.00  0.00           C
ATOM   3144  CG  GLN A 193      55.697  37.486 106.840  1.00  0.00           C
ATOM   3147  CD  GLN A 193      55.196  36.857 105.550  1.00  0.00           C
ATOM   3148  OE1 GLN A 193      55.786  35.897 105.040  1.00  0.00           O
ATOM   3149  NE2 GLN A 193      54.036  37.317 105.020  1.00  0.00           N
ATOM   3152  C   GLN A 193      57.636  40.697 107.850  1.00  0.00           C
ATOM   3153  O   GLN A 193      58.836  40.617 108.090  1.00  0.00           O
ATOM   3154  N   LEU A 194      57.076  41.887 107.550  1.00  0.00           N
ATOM   3156  CA  LEU A 194      57.786  43.157 107.500  1.00  0.00           C
ATOM   3158  CB  LEU A 194      56.866  44.327 107.050  1.00  0.00           C
ATOM   3161  CG  LEU A 194      56.346  44.257 105.600  1.00  0.00           C
ATOM   3163  CD1 LEU A 194      55.446  45.457 105.270  1.00  0.00           C
ATOM   3167  CD2 LEU A 194      57.496  44.156 104.580  1.00  0.00           C
ATOM   3171  C   LEU A 194      58.437  43.556 108.820  1.00  0.00           C
ATOM   3172  O   LEU A 194      59.576  44.016 108.860  1.00  0.00           O
ATOM   3173  N   LYS A 195      57.746  43.357 109.950  1.00  0.00           N
ATOM   3175  CA  LYS A 195      58.337  43.567 111.260  1.00  0.00           C
ATOM   3177  CB  LYS A 195      57.267  43.267 112.350  1.00  0.00           C
ATOM   3180  CG  LYS A 195      57.716  43.526 113.790  1.00  0.00           C
ATOM   3183  CD  LYS A 195      57.936  45.027 114.070  1.00  0.00           C
ATOM   3186  CE  LYS A 195      58.617  45.326 115.410  1.00  0.00           C
ATOM   3189  NZ  LYS A 195      60.007  44.837 115.400  1.00  0.00           N
ATOM   3193  C   LYS A 195      59.587  42.747 111.560  1.00  0.00           C
ATOM   3194  O   LYS A 195      60.576  43.276 112.060  1.00  0.00           O
ATOM   3195  N   ALA A 196      59.556  41.436 111.220  1.00  0.00           N
ATOM   3197  CA  ALA A 196      60.667  40.507 111.290  1.00  0.00           C
ATOM   3199  CB  ALA A 196      60.186  39.117 110.850  1.00  0.00           C
ATOM   3203  C   ALA A 196      61.847  40.887 110.410  1.00  0.00           C
ATOM   3204  O   ALA A 196      62.996  40.927 110.850  1.00  0.00           O
ATOM   3205  N   MET A 197      61.556  41.247 109.150  1.00  0.00           N
ATOM   3207  CA  MET A 197      62.496  41.747 108.160  1.00  0.00           C
ATOM   3209  CB  MET A 197      61.697  41.957 106.840  1.00  0.00           C
ATOM   3212  CG  MET A 197      62.087  43.127 105.900  1.00  0.00           C
ATOM   3215  SD  MET A 197      63.727  42.966 105.160  1.00  0.00           S
ATOM   3216  CE  MET A 197      64.186  44.697 105.440  1.00  0.00           C
ATOM   3220  C   MET A 197      63.236  42.997 108.600  1.00  0.00           C
ATOM   3221  O   MET A 197      64.456  43.077 108.610  1.00  0.00           O
ATOM   3222  N   LEU A 198      62.496  44.016 109.090  1.00  0.00           N
ATOM   3224  CA  LEU A 198      63.076  45.196 109.670  1.00  0.00           C
ATOM   3226  CB  LEU A 198      61.977  46.227 110.010  1.00  0.00           C
ATOM   3229  CG  LEU A 198      61.266  46.807 108.780  1.00  0.00           C
ATOM   3231  CD1 LEU A 198      60.036  47.586 109.220  1.00  0.00           C
ATOM   3235  CD2 LEU A 198      62.196  47.707 107.940  1.00  0.00           C
ATOM   3239  C   LEU A 198      63.936  44.936 110.890  1.00  0.00           C
ATOM   3240  O   LEU A 198      65.057  45.427 110.980  1.00  0.00           O
ATOM   3241  N   ALA A 199      63.456  44.107 111.840  1.00  0.00           N
ATOM   3243  CA  ALA A 199      64.227  43.707 113.010  1.00  0.00           C
ATOM   3245  CB  ALA A 199      63.346  42.846 113.950  1.00  0.00           C
ATOM   3249  C   ALA A 199      65.507  42.966 112.670  1.00  0.00           C
ATOM   3250  O   ALA A 199      66.557  43.207 113.250  1.00  0.00           O
ATOM   3251  N   LYS A 200      65.447  42.077 111.660  1.00  0.00           N
ATOM   3253  CA  LYS A 200      66.548  41.317 111.090  1.00  0.00           C
ATOM   3255  CB  LYS A 200      66.036  40.336 110.000  1.00  0.00           C
ATOM   3258  CG  LYS A 200      67.158  39.637 109.210  1.00  0.00           C
ATOM   3261  CD  LYS A 200      66.686  38.567 108.220  1.00  0.00           C
ATOM   3264  CE  LYS A 200      67.798  38.077 107.270  1.00  0.00           C
ATOM   3267  NZ  LYS A 200      68.236  39.137 106.340  1.00  0.00           N
ATOM   3271  C   LYS A 200      67.667  42.157 110.520  1.00  0.00           C
ATOM   3272  O   LYS A 200      68.837  41.837 110.690  1.00  0.00           O
ATOM   3273  N   HIS A 201      67.316  43.257 109.850  1.00  0.00           N
ATOM   3275  CA  HIS A 201      68.286  44.197 109.310  1.00  0.00           C
ATOM   3277  CB  HIS A 201      67.706  44.787 108.000  1.00  0.00           C
ATOM   3280  ND1 HIS A 201      68.816  43.787 106.040  1.00  0.00           N
ATOM   3281  CG  HIS A 201      67.737  43.766 106.890  1.00  0.00           C
ATOM   3282  CE1 HIS A 201      68.626  42.776 105.210  1.00  0.00           C
ATOM   3284  NE2 HIS A 201      67.466  42.126 105.470  1.00  0.00           N
ATOM   3286  CD2 HIS A 201      66.886  42.756 106.540  1.00  0.00           C
ATOM   3288  C   HIS A 201      68.576  45.266 110.350  1.00  0.00           C
ATOM   3289  O   HIS A 201      69.346  46.196 110.130  1.00  0.00           O
ATOM   3290  N   GLY A 202      67.986  45.126 111.560  1.00  0.00           N
ATOM   3292  CA  GLY A 202      68.146  46.026 112.690  1.00  0.00           C
ATOM   3295  C   GLY A 202      67.656  47.436 112.440  1.00  0.00           C
ATOM   3296  O   GLY A 202      68.236  48.427 112.880  1.00  0.00           O
ATOM   3297  N   ILE A 203      66.566  47.547 111.690  1.00  0.00           N
ATOM   3299  CA  ILE A 203      65.966  48.797 111.300  1.00  0.00           C
ATOM   3301  CB  ILE A 203      65.426  48.717 109.880  1.00  0.00           C
ATOM   3303  CG2 ILE A 203      64.867  50.097 109.480  1.00  0.00           C
ATOM   3307  CG1 ILE A 203      66.517  48.287 108.870  1.00  0.00           C
ATOM   3310  CD  ILE A 203      65.916  47.766 107.560  1.00  0.00           C
ATOM   3314  C   ILE A 203      64.846  49.107 112.280  1.00  0.00           C
ATOM   3315  O   ILE A 203      63.947  48.297 112.530  1.00  0.00           O
ATOM   3316  N   ARG A 204      64.896  50.326 112.850  1.00  0.00           N
ATOM   3318  CA  ARG A 204      63.886  50.907 113.710  1.00  0.00           C
ATOM   3320  CB  ARG A 204      64.496  51.376 115.060  1.00  0.00           C
ATOM   3323  CG  ARG A 204      65.246  50.266 115.820  1.00  0.00           C
ATOM   3326  CD  ARG A 204      65.657  50.657 117.247  1.00  0.00           C
ATOM   3329  NE  ARG A 204      66.526  51.877 117.197  1.00  0.00           N
ATOM   3331  CZ  ARG A 204      67.846  51.877 117.057  1.00  0.00           C
ATOM   3332  NH1 ARG A 204      68.548  50.776 116.927  1.00  0.00           N
ATOM   3335  NH2 ARG A 204      68.507  53.017 117.147  1.00  0.00           N
ATOM   3338  C   ARG A 204      63.326  52.117 112.980  1.00  0.00           C
ATOM   3339  O   ARG A 204      63.876  52.537 111.960  1.00  0.00           O
ATOM   3340  N   HIS A 205      62.227  52.737 113.460  1.00  0.00           N
ATOM   3342  CA  HIS A 205      61.556  53.847 112.790  1.00  0.00           C
ATOM   3344  CB  HIS A 205      60.206  54.207 113.470  1.00  0.00           C
ATOM   3347  ND1 HIS A 205      60.166  56.367 114.750  1.00  0.00           N
ATOM   3348  CG  HIS A 205      60.316  54.997 114.750  1.00  0.00           C
ATOM   3349  CE1 HIS A 205      60.298  56.707 116.020  1.00  0.00           C
ATOM   3351  NE2 HIS A 205      60.466  55.637 116.827  1.00  0.00           N
ATOM   3353  CD2 HIS A 205      60.497  54.537 116.010  1.00  0.00           C
ATOM   3355  C   HIS A 205      62.407  55.097 112.740  1.00  0.00           C
ATOM   3356  O   HIS A 205      62.297  55.936 111.840  1.00  0.00           O
ATOM   3357  N   ASP A 206      63.326  55.207 113.720  1.00  0.00           N
ATOM   3359  CA  ASP A 206      64.316  56.247 113.830  1.00  0.00           C
ATOM   3361  CB  ASP A 206      64.896  56.266 115.280  1.00  0.00           C
ATOM   3364  CG  ASP A 206      63.876  55.857 116.320  1.00  0.00           C
ATOM   3365  OD1 ASP A 206      63.797  54.617 116.590  1.00  0.00           O
ATOM   3366  OD2 ASP A 206      63.146  56.716 116.867  1.00  0.00           O
ATOM   3367  C   ASP A 206      65.447  56.037 112.830  1.00  0.00           C
ATOM   3368  O   ASP A 206      66.167  56.967 112.490  1.00  0.00           O
ATOM   3369  N   THR A 207      65.687  54.797 112.350  1.00  0.00           N
ATOM   3371  CA  THR A 207      66.878  54.467 111.570  1.00  0.00           C
ATOM   3373  CB  THR A 207      67.158  52.966 111.440  1.00  0.00           C
ATOM   3375  OG1 THR A 207      67.187  52.367 112.730  1.00  0.00           O
ATOM   3377  CG2 THR A 207      68.527  52.707 110.770  1.00  0.00           C
ATOM   3381  C   THR A 207      66.797  55.056 110.180  1.00  0.00           C
ATOM   3382  O   THR A 207      65.837  54.797 109.450  1.00  0.00           O
ATOM   3383  N   THR A 208      67.776  55.887 109.760  1.00  0.00           N
ATOM   3385  CA  THR A 208      67.826  56.427 108.400  1.00  0.00           C
ATOM   3387  CB  THR A 208      68.646  57.707 108.220  1.00  0.00           C
ATOM   3389  OG1 THR A 208      68.036  58.806 108.900  1.00  0.00           O
ATOM   3391  CG2 THR A 208      68.786  58.096 106.740  1.00  0.00           C
ATOM   3395  C   THR A 208      68.337  55.396 107.430  1.00  0.00           C
ATOM   3396  O   THR A 208      69.456  54.897 107.510  1.00  0.00           O
ATOM   3397  N   VAL A 209      67.486  55.027 106.460  1.00  0.00           N
ATOM   3399  CA  VAL A 209      67.798  53.966 105.520  1.00  0.00           C
ATOM   3401  CB  VAL A 209      66.596  53.046 105.360  1.00  0.00           C
ATOM   3403  CG1 VAL A 209      66.826  51.996 104.260  1.00  0.00           C
ATOM   3407  CG2 VAL A 209      66.316  52.376 106.730  1.00  0.00           C
ATOM   3411  C   VAL A 209      68.246  54.577 104.210  1.00  0.00           C
ATOM   3412  O   VAL A 209      67.636  55.476 103.650  1.00  0.00           O
ATOM   3413  N   ILE A 210      69.368  54.057 103.680  1.00  0.00           N
ATOM   3415  CA  ILE A 210      69.867  54.407 102.370  1.00  0.00           C
ATOM   3417  CB  ILE A 210      71.276  54.977 102.350  1.00  0.00           C
ATOM   3419  CG2 ILE A 210      71.566  55.497 100.930  1.00  0.00           C
ATOM   3423  CG1 ILE A 210      71.496  56.047 103.440  1.00  0.00           C
ATOM   3426  CD  ILE A 210      70.727  57.346 103.250  1.00  0.00           C
ATOM   3430  C   ILE A 210      69.867  53.157 101.530  1.00  0.00           C
ATOM   3431  O   ILE A 210      70.536  52.166 101.830  1.00  0.00           O
ATOM   3432  N   LEU A 211      69.118  53.187 100.420  1.00  0.00           N
ATOM   3434  CA  LEU A 211      69.048  52.047  99.530  1.00  0.00           C
ATOM   3436  CB  LEU A 211      67.618  51.446  99.420  1.00  0.00           C
ATOM   3439  CG  LEU A 211      67.206  50.647 100.670  1.00  0.00           C
ATOM   3441  CD1 LEU A 211      65.727  50.286 100.640  1.00  0.00           C
ATOM   3445  CD2 LEU A 211      68.036  49.367 100.820  1.00  0.00           C
ATOM   3449  C   LEU A 211      69.606  52.337  98.160  1.00  0.00           C
ATOM   3450  O   LEU A 211      69.496  53.427  97.590  1.00  0.00           O
ATOM   3451  N   TYR A 212      70.286  51.326  97.600  1.00  0.00           N
ATOM   3453  CA  TYR A 212      70.768  51.387  96.250  1.00  0.00           C
ATOM   3455  CB  TYR A 212      72.227  51.916  96.160  1.00  0.00           C
ATOM   3458  CG  TYR A 212      73.276  50.887  96.480  1.00  0.00           C
ATOM   3459  CD1 TYR A 212      73.646  50.627  97.810  1.00  0.00           C
ATOM   3461  CE1 TYR A 212      74.587  49.617  98.090  1.00  0.00           C
ATOM   3463  CZ  TYR A 212      75.167  48.887  97.040  1.00  0.00           C
ATOM   3464  OH  TYR A 212      76.126  47.877  97.290  1.00  0.00           O
ATOM   3466  CD2 TYR A 212      73.847  50.137  95.440  1.00  0.00           C
ATOM   3468  CE2 TYR A 212      74.768  49.127  95.720  1.00  0.00           C
ATOM   3470  C   TYR A 212      70.587  49.986  95.680  1.00  0.00           C
ATOM   3471  O   TYR A 212      70.276  49.026  96.390  1.00  0.00           O
ATOM   3472  N   GLY A 213      70.716  49.867  94.360  1.00  0.00           N
ATOM   3474  CA  GLY A 213      70.706  48.607  93.650  1.00  0.00           C
ATOM   3477  C   GLY A 213      71.517  48.777  92.410  1.00  0.00           C
ATOM   3478  O   GLY A 213      72.007  49.857  92.110  1.00  0.00           O
ATOM   3479  N   ARG A 214      71.657  47.696  91.630  1.00  0.00           N
ATOM   3481  CA  ARG A 214      72.206  47.716  90.290  1.00  0.00           C
ATOM   3483  CB  ARG A 214      72.536  46.247  89.910  1.00  0.00           C
ATOM   3486  CG  ARG A 214      73.416  45.507  90.950  1.00  0.00           C
ATOM   3489  CD  ARG A 214      74.838  46.096  91.110  1.00  0.00           C
ATOM   3492  NE  ARG A 214      75.436  45.567  92.390  1.00  0.00           N
ATOM   3494  CZ  ARG A 214      76.746  45.497  92.650  1.00  0.00           C
ATOM   3495  NH1 ARG A 214      77.647  45.637  91.700  1.00  0.00           N
ATOM   3498  NH2 ARG A 214      77.128  45.227  93.880  1.00  0.00           N
ATOM   3501  C   ARG A 214      71.146  48.297  89.350  1.00  0.00           C
ATOM   3502  O   ARG A 214      71.417  48.917  88.320  1.00  0.00           O
ATOM   3503  N   ASP A 215      69.896  48.127  89.800  1.00  0.00           N
ATOM   3505  CA  ASP A 215      68.687  48.666  89.250  1.00  0.00           C
ATOM   3507  CB  ASP A 215      67.767  47.497  88.860  1.00  0.00           C
ATOM   3510  CG  ASP A 215      68.466  46.856  87.710  1.00  0.00           C
ATOM   3511  OD1 ASP A 215      68.626  47.537  86.670  1.00  0.00           O
ATOM   3512  OD2 ASP A 215      68.926  45.697  87.870  1.00  0.00           O
ATOM   3513  C   ASP A 215      68.047  49.477  90.340  1.00  0.00           C
ATOM   3514  O   ASP A 215      67.896  49.016  91.470  1.00  0.00           O
ATOM   3515  N   VAL A 216      67.706  50.736  90.020  1.00  0.00           N
ATOM   3517  CA  VAL A 216      67.176  51.677  90.980  1.00  0.00           C
ATOM   3519  CB  VAL A 216      67.408  53.117  90.530  1.00  0.00           C
ATOM   3521  CG1 VAL A 216      66.606  53.407  89.260  1.00  0.00           C
ATOM   3525  CG2 VAL A 216      67.056  54.137  91.640  1.00  0.00           C
ATOM   3529  C   VAL A 216      65.776  51.297  91.440  1.00  0.00           C
ATOM   3530  O   VAL A 216      65.456  51.427  92.620  1.00  0.00           O
ATOM   3531  N   TYR A 217      64.947  50.676  90.570  1.00  0.00           N
ATOM   3533  CA  TYR A 217      63.667  50.117  90.950  1.00  0.00           C
ATOM   3535  CB  TYR A 217      62.807  49.626  89.740  1.00  0.00           C
ATOM   3538  CG  TYR A 217      63.507  48.766  88.740  1.00  0.00           C
ATOM   3539  CD1 TYR A 217      63.816  47.446  89.060  1.00  0.00           C
ATOM   3541  CE1 TYR A 217      64.276  46.567  88.080  1.00  0.00           C
ATOM   3543  CZ  TYR A 217      64.486  47.017  86.770  1.00  0.00           C
ATOM   3544  OH  TYR A 217      64.986  46.147  85.790  1.00  0.00           O
ATOM   3546  CD2 TYR A 217      63.676  49.207  87.420  1.00  0.00           C
ATOM   3548  CE2 TYR A 217      64.176  48.337  86.450  1.00  0.00           C
ATOM   3550  C   TYR A 217      63.657  49.067  92.060  1.00  0.00           C
ATOM   3551  O   TYR A 217      62.766  49.026  92.900  1.00  0.00           O
ATOM   3552  N   ALA A 218      64.666  48.166  92.120  1.00  0.00           N
ATOM   3554  CA  ALA A 218      64.786  47.197  93.190  1.00  0.00           C
ATOM   3556  CB  ALA A 218      65.937  46.227  92.840  1.00  0.00           C
ATOM   3560  C   ALA A 218      65.016  47.836  94.550  1.00  0.00           C
ATOM   3561  O   ALA A 218      64.368  47.497  95.540  1.00  0.00           O
ATOM   3562  N   ALA A 219      65.896  48.867  94.610  1.00  0.00           N
ATOM   3564  CA  ALA A 219      66.036  49.717  95.780  1.00  0.00           C
ATOM   3566  CB  ALA A 219      67.166  50.717  95.500  1.00  0.00           C
ATOM   3570  C   ALA A 219      64.777  50.487  96.140  1.00  0.00           C
ATOM   3571  O   ALA A 219      64.356  50.497  97.300  1.00  0.00           O
ATOM   3572  N   ALA A 220      64.127  51.096  95.140  1.00  0.00           N
ATOM   3574  CA  ALA A 220      62.886  51.827  95.290  1.00  0.00           C
ATOM   3576  CB  ALA A 220      62.507  52.477  93.950  1.00  0.00           C
ATOM   3580  C   ALA A 220      61.736  50.967  95.820  1.00  0.00           C
ATOM   3581  O   ALA A 220      60.977  51.376  96.690  1.00  0.00           O
ATOM   3582  N   ARG A 221      61.586  49.727  95.310  1.00  0.00           N
ATOM   3584  CA  ARG A 221      60.576  48.797  95.760  1.00  0.00           C
ATOM   3586  CB  ARG A 221      60.616  47.527  94.880  1.00  0.00           C
ATOM   3589  CG  ARG A 221      59.527  46.497  95.230  1.00  0.00           C
ATOM   3592  CD  ARG A 221      58.097  46.986  95.020  1.00  0.00           C
ATOM   3595  NE  ARG A 221      57.246  45.797  95.300  1.00  0.00           N
ATOM   3597  CZ  ARG A 221      55.966  45.857  95.600  1.00  0.00           C
ATOM   3598  NH1 ARG A 221      55.206  46.916  95.440  1.00  0.00           N
ATOM   3601  NH2 ARG A 221      55.386  44.747  96.000  1.00  0.00           N
ATOM   3604  C   ARG A 221      60.697  48.427  97.220  1.00  0.00           C
ATOM   3605  O   ARG A 221      59.727  48.567  97.960  1.00  0.00           O
ATOM   3606  N   VAL A 222      61.896  48.077  97.710  1.00  0.00           N
ATOM   3608  CA  VAL A 222      62.157  47.906  99.120  1.00  0.00           C
ATOM   3610  CB  VAL A 222      63.587  47.427  99.350  1.00  0.00           C
ATOM   3612  CG1 VAL A 222      63.896  47.287 100.850  1.00  0.00           C
ATOM   3616  CG2 VAL A 222      63.776  46.056  98.660  1.00  0.00           C
ATOM   3620  C   VAL A 222      61.907  49.197  99.900  1.00  0.00           C
ATOM   3621  O   VAL A 222      61.227  49.197 100.920  1.00  0.00           O
ATOM   3622  N   ALA A 223      62.386  50.346  99.390  1.00  0.00           N
ATOM   3624  CA  ALA A 223      62.236  51.637 100.020  1.00  0.00           C
ATOM   3626  CB  ALA A 223      62.956  52.707  99.180  1.00  0.00           C
ATOM   3630  C   ALA A 223      60.797  52.077 100.240  1.00  0.00           C
ATOM   3631  O   ALA A 223      60.466  52.516 101.340  1.00  0.00           O
ATOM   3632  N   GLN A 224      59.886  51.937  99.250  1.00  0.00           N
ATOM   3634  CA  GLN A 224      58.496  52.306  99.490  1.00  0.00           C
ATOM   3636  CB  GLN A 224      57.728  52.637  98.190  1.00  0.00           C
ATOM   3639  CG  GLN A 224      57.407  51.497  97.200  1.00  0.00           C
ATOM   3642  CD  GLN A 224      56.157  50.657  97.510  1.00  0.00           C
ATOM   3643  OE1 GLN A 224      56.126  49.486  97.140  1.00  0.00           O
ATOM   3644  NE2 GLN A 224      55.126  51.277  98.130  1.00  0.00           N
ATOM   3647  C   GLN A 224      57.756  51.357 100.410  1.00  0.00           C
ATOM   3648  O   GLN A 224      56.926  51.786 101.220  1.00  0.00           O
ATOM   3649  N   ILE A 225      58.076  50.037 100.380  1.00  0.00           N
ATOM   3651  CA  ILE A 225      57.586  49.067 101.340  1.00  0.00           C
ATOM   3653  CB  ILE A 225      57.997  47.637 100.980  1.00  0.00           C
ATOM   3655  CG2 ILE A 225      57.666  46.627 102.110  1.00  0.00           C
ATOM   3659  CG1 ILE A 225      57.337  47.217  99.640  1.00  0.00           C
ATOM   3662  CD  ILE A 225      57.956  45.936  99.060  1.00  0.00           C
ATOM   3666  C   ILE A 225      57.986  49.397 102.770  1.00  0.00           C
ATOM   3667  O   ILE A 225      57.166  49.437 103.690  1.00  0.00           O
ATOM   3668  N   MET A 226      59.266  49.767 102.960  1.00  0.00           N
ATOM   3670  CA  MET A 226      59.786  50.286 104.200  1.00  0.00           C
ATOM   3672  CB  MET A 226      61.306  50.526 104.080  1.00  0.00           C
ATOM   3675  CG  MET A 226      62.146  49.247 104.090  1.00  0.00           C
ATOM   3678  SD  MET A 226      63.896  49.666 104.040  1.00  0.00           S
ATOM   3679  CE  MET A 226      64.466  47.997 104.410  1.00  0.00           C
ATOM   3683  C   MET A 226      59.118  51.557 104.700  1.00  0.00           C
ATOM   3684  O   MET A 226      58.786  51.677 105.880  1.00  0.00           O
ATOM   3685  N   LEU A 227      58.867  52.537 103.810  1.00  0.00           N
ATOM   3687  CA  LEU A 227      58.116  53.717 104.160  1.00  0.00           C
ATOM   3689  CB  LEU A 227      57.966  54.717 103.010  1.00  0.00           C
ATOM   3692  CG  LEU A 227      59.247  55.416 102.550  1.00  0.00           C
ATOM   3694  CD1 LEU A 227      58.867  56.207 101.310  1.00  0.00           C
ATOM   3698  CD2 LEU A 227      59.837  56.347 103.620  1.00  0.00           C
ATOM   3702  C   LEU A 227      56.706  53.447 104.640  1.00  0.00           C
ATOM   3703  O   LEU A 227      56.297  54.057 105.620  1.00  0.00           O
ATOM   3704  N   TYR A 228      55.946  52.537 103.980  1.00  0.00           N
ATOM   3706  CA  TYR A 228      54.626  52.087 104.410  1.00  0.00           C
ATOM   3708  CB  TYR A 228      54.026  51.107 103.350  1.00  0.00           C
ATOM   3711  CG  TYR A 228      52.896  50.186 103.810  1.00  0.00           C
ATOM   3712  CD1 TYR A 228      51.556  50.357 103.380  1.00  0.00           C
ATOM   3714  CE1 TYR A 228      50.557  49.437 103.770  1.00  0.00           C
ATOM   3716  CZ  TYR A 228      50.876  48.337 104.580  1.00  0.00           C
ATOM   3717  OH  TYR A 228      49.916  47.376 104.980  1.00  0.00           O
ATOM   3719  CD2 TYR A 228      53.197  49.036 104.570  1.00  0.00           C
ATOM   3721  CE2 TYR A 228      52.207  48.127 104.930  1.00  0.00           C
ATOM   3723  C   TYR A 228      54.646  51.506 105.810  1.00  0.00           C
ATOM   3724  O   TYR A 228      53.826  51.817 106.680  1.00  0.00           O
ATOM   3725  N   ALA A 229      55.656  50.657 106.080  1.00  0.00           N
ATOM   3727  CA  ALA A 229      55.907  50.126 107.390  1.00  0.00           C
ATOM   3729  CB  ALA A 229      57.017  49.067 107.250  1.00  0.00           C
ATOM   3733  C   ALA A 229      56.196  51.236 108.410  1.00  0.00           C
ATOM   3734  O   ALA A 229      55.646  51.236 109.520  1.00  0.00           O
ATOM   3735  N   GLY A 230      56.966  52.267 108.020  1.00  0.00           N
ATOM   3737  CA  GLY A 230      57.036  53.526 108.750  1.00  0.00           C
ATOM   3740  C   GLY A 230      58.396  54.067 109.110  1.00  0.00           C
ATOM   3741  O   GLY A 230      58.486  54.957 109.950  1.00  0.00           O
ATOM   3742  N   VAL A 231      59.496  53.587 108.500  1.00  0.00           N
ATOM   3744  CA  VAL A 231      60.797  54.237 108.680  1.00  0.00           C
ATOM   3746  CB  VAL A 231      61.986  53.517 108.050  1.00  0.00           C
ATOM   3748  CG1 VAL A 231      62.426  52.326 108.900  1.00  0.00           C
ATOM   3752  CG2 VAL A 231      61.618  52.987 106.680  1.00  0.00           C
ATOM   3756  C   VAL A 231      60.736  55.666 108.170  1.00  0.00           C
ATOM   3757  O   VAL A 231      60.368  55.936 107.030  1.00  0.00           O
ATOM   3758  N   LYS A 232      60.966  56.646 109.060  1.00  0.00           N
ATOM   3760  CA  LYS A 232      60.736  58.036 108.730  1.00  0.00           C
ATOM   3762  CB  LYS A 232      60.797  58.987 109.950  1.00  0.00           C
ATOM   3765  CG  LYS A 232      60.527  60.457 109.590  1.00  0.00           C
ATOM   3768  CD  LYS A 232      60.527  61.417 110.790  1.00  0.00           C
ATOM   3771  CE  LYS A 232      61.896  61.586 111.470  1.00  0.00           C
ATOM   3774  NZ  LYS A 232      62.886  62.157 110.520  1.00  0.00           N
ATOM   3778  C   LYS A 232      61.636  58.547 107.620  1.00  0.00           C
ATOM   3779  O   LYS A 232      61.206  59.276 106.730  1.00  0.00           O
ATOM   3780  N   ASP A 233      62.916  58.127 107.650  1.00  0.00           N
ATOM   3782  CA  ASP A 233      63.926  58.537 106.720  1.00  0.00           C
ATOM   3784  CB  ASP A 233      65.097  59.226 107.490  1.00  0.00           C
ATOM   3787  CG  ASP A 233      65.926  60.146 106.610  1.00  0.00           C
ATOM   3788  OD1 ASP A 233      65.407  60.526 105.530  1.00  0.00           O
ATOM   3789  OD2 ASP A 233      67.047  60.536 107.020  1.00  0.00           O
ATOM   3790  C   ASP A 233      64.378  57.337 105.870  1.00  0.00           C
ATOM   3791  O   ASP A 233      65.057  56.427 106.320  1.00  0.00           O
ATOM   3792  N   VAL A 234      63.966  57.346 104.580  1.00  0.00           N
ATOM   3794  CA  VAL A 234      64.396  56.427 103.540  1.00  0.00           C
ATOM   3796  CB  VAL A 234      63.376  55.387 103.090  1.00  0.00           C
ATOM   3798  CG1 VAL A 234      64.017  54.387 102.110  1.00  0.00           C
ATOM   3802  CG2 VAL A 234      62.877  54.626 104.320  1.00  0.00           C
ATOM   3806  C   VAL A 234      64.757  57.227 102.310  1.00  0.00           C
ATOM   3807  O   VAL A 234      63.966  58.007 101.770  1.00  0.00           O
ATOM   3808  N   ARG A 235      65.986  57.026 101.850  1.00  0.00           N
ATOM   3810  CA  ARG A 235      66.627  57.826 100.850  1.00  0.00           C
ATOM   3812  CB  ARG A 235      67.667  58.756 101.530  1.00  0.00           C
ATOM   3815  CG  ARG A 235      67.106  59.496 102.760  1.00  0.00           C
ATOM   3818  CD  ARG A 235      68.146  60.047 103.730  1.00  0.00           C
ATOM   3821  NE  ARG A 235      68.588  61.387 103.260  1.00  0.00           N
ATOM   3823  CZ  ARG A 235      69.246  62.207 104.060  1.00  0.00           C
ATOM   3824  NH1 ARG A 235      69.346  62.037 105.360  1.00  0.00           N
ATOM   3827  NH2 ARG A 235      69.798  63.257 103.510  1.00  0.00           N
ATOM   3830  C   ARG A 235      67.298  56.846  99.910  1.00  0.00           C
ATOM   3831  O   ARG A 235      67.646  55.727 100.290  1.00  0.00           O
ATOM   3832  N   LEU A 236      67.447  57.227  98.640  1.00  0.00           N
ATOM   3834  CA  LEU A 236      67.896  56.336  97.600  1.00  0.00           C
ATOM   3836  CB  LEU A 236      66.907  56.196  96.410  1.00  0.00           C
ATOM   3839  CG  LEU A 236      65.576  55.457  96.660  1.00  0.00           C
ATOM   3841  CD1 LEU A 236      65.806  53.966  96.890  1.00  0.00           C
ATOM   3845  CD2 LEU A 236      64.706  56.056  97.780  1.00  0.00           C
ATOM   3849  C   LEU A 236      69.186  56.937  97.110  1.00  0.00           C
ATOM   3850  O   LEU A 236      69.337  58.157  97.050  1.00  0.00           O
ATOM   3851  N   LEU A 237      70.176  56.096  96.740  1.00  0.00           N
ATOM   3853  CA  LEU A 237      71.286  56.557  95.930  1.00  0.00           C
ATOM   3855  CB  LEU A 237      72.426  55.507  95.860  1.00  0.00           C
ATOM   3858  CG  LEU A 237      73.706  55.947  95.120  1.00  0.00           C
ATOM   3860  CD1 LEU A 237      74.337  57.177  95.780  1.00  0.00           C
ATOM   3864  CD2 LEU A 237      74.736  54.817  94.990  1.00  0.00           C
ATOM   3868  C   LEU A 237      70.806  56.877  94.520  1.00  0.00           C
ATOM   3869  O   LEU A 237      70.337  55.986  93.820  1.00  0.00           O
ATOM   3870  N   ASP A 238      70.896  58.157  94.100  1.00  0.00           N
ATOM   3872  CA  ASP A 238      70.536  58.596  92.770  1.00  0.00           C
ATOM   3874  CB  ASP A 238      70.646  60.137  92.710  1.00  0.00           C
ATOM   3877  CG  ASP A 238      69.876  60.697  91.530  1.00  0.00           C
ATOM   3878  OD1 ASP A 238      69.276  59.927  90.750  1.00  0.00           O
ATOM   3879  OD2 ASP A 238      69.896  61.937  91.370  1.00  0.00           O
ATOM   3880  C   ASP A 238      71.376  57.906  91.690  1.00  0.00           C
ATOM   3881  O   ASP A 238      72.566  57.646  91.890  1.00  0.00           O
ATOM   3882  N   GLY A 239      70.727  57.497  90.580  1.00  0.00           N
ATOM   3884  CA  GLY A 239      71.276  56.607  89.570  1.00  0.00           C
ATOM   3887  C   GLY A 239      71.536  55.177  89.990  1.00  0.00           C
ATOM   3888  O   GLY A 239      71.627  54.296  89.140  1.00  0.00           O
ATOM   3889  N   GLY A 240      71.646  54.867  91.300  1.00  0.00           N
ATOM   3891  CA  GLY A 240      71.977  53.547  91.820  1.00  0.00           C
ATOM   3894  C   GLY A 240      73.446  53.236  91.830  1.00  0.00           C
ATOM   3895  O   GLY A 240      74.297  54.117  91.880  1.00  0.00           O
ATOM   3896  N   TRP A 241      73.816  51.947  91.800  1.00  0.00           N
ATOM   3898  CA  TRP A 241      75.186  51.466  91.900  1.00  0.00           C
ATOM   3900  CB  TRP A 241      75.206  49.916  91.760  1.00  0.00           C
ATOM   3903  CG  TRP A 241      76.566  49.286  91.610  1.00  0.00           C
ATOM   3904  CD1 TRP A 241      77.128  48.867  90.440  1.00  0.00           C
ATOM   3906  NE1 TRP A 241      78.448  48.526  90.660  1.00  0.00           N
ATOM   3908  CE2 TRP A 241      78.746  48.736  91.970  1.00  0.00           C
ATOM   3909  CD2 TRP A 241      77.597  49.237  92.610  1.00  0.00           C
ATOM   3910  CE3 TRP A 241      77.657  49.626  93.950  1.00  0.00           C
ATOM   3912  CZ3 TRP A 241      78.846  49.437  94.640  1.00  0.00           C
ATOM   3914  CZ2 TRP A 241      79.938  48.526  92.670  1.00  0.00           C
ATOM   3916  CH2 TRP A 241      79.966  48.887  94.020  1.00  0.00           C
ATOM   3918  C   TRP A 241      76.158  52.087  90.900  1.00  0.00           C
ATOM   3919  O   TRP A 241      77.317  52.337  91.230  1.00  0.00           O
ATOM   3920  N   GLN A 242      75.697  52.326  89.660  1.00  0.00           N
ATOM   3922  CA  GLN A 242      76.536  52.716  88.540  1.00  0.00           C
ATOM   3924  CB  GLN A 242      75.697  53.017  87.280  1.00  0.00           C
ATOM   3927  CG  GLN A 242      76.517  53.127  85.970  1.00  0.00           C
ATOM   3930  CD  GLN A 242      77.387  51.877  85.810  1.00  0.00           C
ATOM   3931  OE1 GLN A 242      76.868  50.767  85.970  1.00  0.00           O
ATOM   3932  NE2 GLN A 242      78.697  52.067  85.540  1.00  0.00           N
ATOM   3935  C   GLN A 242      77.296  53.977  88.860  1.00  0.00           C
ATOM   3936  O   GLN A 242      78.496  54.096  88.630  1.00  0.00           O
ATOM   3937  N   THR A 243      76.587  54.927  89.500  1.00  0.00           N
ATOM   3939  CA  THR A 243      77.096  56.207  89.950  1.00  0.00           C
ATOM   3941  CB  THR A 243      75.977  57.056  90.550  1.00  0.00           C
ATOM   3943  OG1 THR A 243      75.486  56.607  91.810  1.00  0.00           O
ATOM   3945  CG2 THR A 243      74.798  57.037  89.580  1.00  0.00           C
ATOM   3949  C   THR A 243      78.257  56.067  90.900  1.00  0.00           C
ATOM   3950  O   THR A 243      79.278  56.747  90.780  1.00  0.00           O
ATOM   3951  N   TRP A 244      78.187  55.126  91.870  1.00  0.00           N
ATOM   3953  CA  TRP A 244      79.286  54.817  92.760  1.00  0.00           C
ATOM   3955  CB  TRP A 244      78.816  53.806  93.850  1.00  0.00           C
ATOM   3958  CG  TRP A 244      79.816  53.547  94.940  1.00  0.00           C
ATOM   3959  CD1 TRP A 244      80.737  52.527  94.980  1.00  0.00           C
ATOM   3961  NE1 TRP A 244      81.486  52.637  96.130  1.00  0.00           N
ATOM   3963  CE2 TRP A 244      81.047  53.696  96.860  1.00  0.00           C
ATOM   3964  CD2 TRP A 244      79.978  54.296  96.150  1.00  0.00           C
ATOM   3965  CE3 TRP A 244      79.297  55.367  96.720  1.00  0.00           C
ATOM   3967  CZ3 TRP A 244      79.756  55.867  97.940  1.00  0.00           C
ATOM   3969  CZ2 TRP A 244      81.497  54.187  98.070  1.00  0.00           C
ATOM   3971  CH2 TRP A 244      80.856  55.317  98.580  1.00  0.00           C
ATOM   3973  C   TRP A 244      80.486  54.257  92.000  1.00  0.00           C
ATOM   3974  O   TRP A 244      81.607  54.756  92.110  1.00  0.00           O
ATOM   3975  N   SER A 245      80.257  53.267  91.110  1.00  0.00           N
ATOM   3977  CA  SER A 245      81.276  52.556  90.340  1.00  0.00           C
ATOM   3979  CB  SER A 245      80.597  51.436  89.480  1.00  0.00           C
ATOM   3982  OG  SER A 245      81.507  50.457  88.960  1.00  0.00           O
ATOM   3984  C   SER A 245      82.076  53.497  89.450  1.00  0.00           C
ATOM   3985  O   SER A 245      83.307  53.517  89.480  1.00  0.00           O
ATOM   3986  N   ASP A 246      81.346  54.407  88.750  1.00  0.00           N
ATOM   3988  CA  ASP A 246      81.857  55.457  87.890  1.00  0.00           C
ATOM   3990  CB  ASP A 246      80.716  56.026  86.990  1.00  0.00           C
ATOM   3993  CG  ASP A 246      80.247  55.076  85.890  1.00  0.00           C
ATOM   3994  OD1 ASP A 246      80.917  54.036  85.650  1.00  0.00           O
ATOM   3995  OD2 ASP A 246      79.247  55.387  85.200  1.00  0.00           O
ATOM   3996  C   ASP A 246      82.517  56.596  88.680  1.00  0.00           C
ATOM   3997  O   ASP A 246      83.347  57.337  88.150  1.00  0.00           O
ATOM   3998  N   ALA A 247      82.237  56.767  89.990  1.00  0.00           N
ATOM   4000  CA  ALA A 247      82.978  57.657  90.890  1.00  0.00           C
ATOM   4002  CB  ALA A 247      82.127  57.997  92.130  1.00  0.00           C
ATOM   4006  C   ALA A 247      84.286  57.037  91.370  1.00  0.00           C
ATOM   4007  O   ALA A 247      85.198  57.686  91.890  1.00  0.00           O
ATOM   4008  N   GLY A 248      84.447  55.707  91.200  1.00  0.00           N
ATOM   4010  CA  GLY A 248      85.676  54.997  91.540  1.00  0.00           C
ATOM   4013  C   GLY A 248      86.027  55.016  93.010  1.00  0.00           C
ATOM   4014  O   GLY A 248      87.197  54.907  93.370  1.00  0.00           O
ATOM   4015  N   LEU A 249      85.007  55.177  93.850  1.00  0.00           N
ATOM   4017  CA  LEU A 249      85.026  55.126  95.290  1.00  0.00           C
ATOM   4019  CB  LEU A 249      83.646  55.596  95.820  1.00  0.00           C
ATOM   4022  CG  LEU A 249      83.366  57.087  95.560  1.00  0.00           C
ATOM   4024  CD1 LEU A 249      81.896  57.416  95.820  1.00  0.00           C
ATOM   4028  CD2 LEU A 249      84.228  57.976  96.460  1.00  0.00           C
ATOM   4032  C   LEU A 249      85.427  53.766  95.870  1.00  0.00           C
ATOM   4033  O   LEU A 249      85.276  52.737  95.220  1.00  0.00           O
ATOM   4034  N   PRO A 250      85.996  53.696  97.070  1.00  0.00           N
ATOM   4035  CD  PRO A 250      86.227  54.857  97.930  1.00  0.00           C
ATOM   4038  CA  PRO A 250      86.176  52.446  97.810  1.00  0.00           C
ATOM   4040  CB  PRO A 250      86.507  52.877  99.240  1.00  0.00           C
ATOM   4043  CG  PRO A 250      87.057  54.296  99.080  1.00  0.00           C
ATOM   4046  C   PRO A 250      85.017  51.446  97.760  1.00  0.00           C
ATOM   4047  O   PRO A 250      83.867  51.846  97.900  1.00  0.00           O
ATOM   4048  N   VAL A 251      85.317  50.157  97.600  1.00  0.00           N
ATOM   4050  CA  VAL A 251      84.368  49.067  97.600  1.00  0.00           C
ATOM   4052  CB  VAL A 251      84.217  48.407  96.240  1.00  0.00           C
ATOM   4054  CG1 VAL A 251      83.606  49.407  95.250  1.00  0.00           C
ATOM   4058  CG2 VAL A 251      85.567  47.896  95.710  1.00  0.00           C
ATOM   4062  C   VAL A 251      84.786  48.057  98.650  1.00  0.00           C
ATOM   4063  O   VAL A 251      85.966  47.877  98.930  1.00  0.00           O
ATOM   4064  N   GLU A 252      83.797  47.376  99.260  1.00  0.00           N
ATOM   4066  CA  GLU A 252      84.016  46.147 100.000  1.00  0.00           C
ATOM   4068  CB  GLU A 252      83.256  46.126 101.350  1.00  0.00           C
ATOM   4071  CG  GLU A 252      83.986  47.007 102.400  1.00  0.00           C
ATOM   4074  CD  GLU A 252      83.186  47.217 103.670  1.00  0.00           C
ATOM   4075  OE1 GLU A 252      82.087  46.656 103.820  1.00  0.00           O
ATOM   4076  OE2 GLU A 252      83.636  48.026 104.520  1.00  0.00           O
ATOM   4077  C   GLU A 252      83.717  44.977  99.090  1.00  0.00           C
ATOM   4078  O   GLU A 252      83.587  45.146  97.870  1.00  0.00           O
ATOM   4079  N   ARG A 253      83.727  43.756  99.620  1.00  0.00           N
ATOM   4081  CA  ARG A 253      83.536  42.576  98.820  1.00  0.00           C
ATOM   4083  CB  ARG A 253      84.846  42.227  98.090  1.00  0.00           C
ATOM   4086  CG  ARG A 253      84.737  41.067  97.100  1.00  0.00           C
ATOM   4089  CD  ARG A 253      86.006  40.957  96.270  1.00  0.00           C
ATOM   4092  NE  ARG A 253      85.756  39.916  95.230  1.00  0.00           N
ATOM   4094  CZ  ARG A 253      85.977  40.056  93.940  1.00  0.00           C
ATOM   4095  NH1 ARG A 253      86.416  41.157  93.370  1.00  0.00           N
ATOM   4098  NH2 ARG A 253      85.796  39.016  93.140  1.00  0.00           N
ATOM   4101  C   ARG A 253      83.176  41.466  99.780  1.00  0.00           C
ATOM   4102  O   ARG A 253      83.436  41.586 100.970  1.00  0.00           O
ATOM   4103  N   GLY A 254      82.577  40.367  99.280  1.00  0.00           N
ATOM   4105  CA  GLY A 254      82.277  39.207 100.120  1.00  0.00           C
ATOM   4108  C   GLY A 254      80.837  39.086 100.510  1.00  0.00           C
ATOM   4109  O   GLY A 254      79.966  39.846 100.090  1.00  0.00           O
ATOM   4110  N   THR A 255      80.516  38.067 101.320  1.00  0.00           N
ATOM   4112  CA  THR A 255      79.187  37.797 101.860  1.00  0.00           C
ATOM   4114  CB  THR A 255      79.146  36.446 102.550  1.00  0.00           C
ATOM   4116  OG1 THR A 255      79.497  35.437 101.620  1.00  0.00           O
ATOM   4118  CG2 THR A 255      77.746  36.067 103.060  1.00  0.00           C
ATOM   4122  C   THR A 255      78.767  38.867 102.830  1.00  0.00           C
ATOM   4123  O   THR A 255      79.646  39.286 103.590  1.00  0.00           O
ATOM   4124  N   PRO A 256      77.507  39.346 102.890  1.00  0.00           N
ATOM   4125  CD  PRO A 256      76.417  39.006 101.970  1.00  0.00           C
ATOM   4128  CA  PRO A 256      77.096  40.387 103.820  1.00  0.00           C
ATOM   4130  CB  PRO A 256      75.576  40.557 103.630  1.00  0.00           C
ATOM   4133  CG  PRO A 256      75.146  39.377 102.740  1.00  0.00           C
ATOM   4136  C   PRO A 256      77.507  40.126 105.260  1.00  0.00           C
ATOM   4137  O   PRO A 256      77.247  39.006 105.730  1.00  0.00           O
ATOM   4138  N   PRO A 257      78.156  41.026 106.000  1.00  0.00           N
ATOM   4139  CD  PRO A 257      78.518  42.376 105.550  1.00  0.00           C
ATOM   4142  CA  PRO A 257      78.448  40.806 107.410  1.00  0.00           C
ATOM   4144  CB  PRO A 257      79.208  42.077 107.830  1.00  0.00           C
ATOM   4147  CG  PRO A 257      78.757  43.147 106.840  1.00  0.00           C
ATOM   4150  C   PRO A 257      77.206  40.596 108.250  1.00  0.00           C
ATOM   4151  O   PRO A 257      76.167  41.157 107.940  1.00  0.00           O
ATOM   4152  N   LYS A 258      77.276  39.787 109.320  1.00  0.00           N
ATOM   4154  CA  LYS A 258      76.126  39.666 110.190  1.00  0.00           C
ATOM   4156  CB  LYS A 258      76.236  38.517 111.210  1.00  0.00           C
ATOM   4159  CG  LYS A 258      75.026  38.497 112.160  1.00  0.00           C
ATOM   4162  CD  LYS A 258      74.947  37.276 113.060  1.00  0.00           C
ATOM   4165  CE  LYS A 258      73.566  37.186 113.710  1.00  0.00           C
ATOM   4168  NZ  LYS A 258      73.367  38.387 114.550  1.00  0.00           N
ATOM   4172  C   LYS A 258      75.736  40.936 110.920  1.00  0.00           C
ATOM   4173  O   LYS A 258      76.548  41.536 111.630  1.00  0.00           O
ATOM   4174  N   VAL A 259      74.477  41.357 110.810  1.00  0.00           N
ATOM   4176  CA  VAL A 259      74.006  42.516 111.520  1.00  0.00           C
ATOM   4178  CB  VAL A 259      72.926  43.197 110.700  1.00  0.00           C
ATOM   4180  CG1 VAL A 259      71.666  42.337 110.610  1.00  0.00           C
ATOM   4184  CG2 VAL A 259      72.636  44.626 111.190  1.00  0.00           C
ATOM   4188  C   VAL A 259      73.548  42.166 112.940  1.00  0.00           C
ATOM   4189  O   VAL A 259      73.087  41.056 113.250  1.00  0.00           O
ATOM   4190  N   LYS A 260      73.626  43.137 113.880  1.00  0.00           N
ATOM   4192  CA  LYS A 260      72.716  43.157 114.990  1.00  0.00           C
ATOM   4194  CB  LYS A 260      73.017  44.286 115.990  1.00  0.00           C
ATOM   4197  CG  LYS A 260      74.257  44.036 116.827  1.00  0.00           C
ATOM   4200  CD  LYS A 260      74.556  45.097 117.907  1.00  0.00           C
ATOM   4203  CE  LYS A 260      73.557  45.186 119.067  1.00  0.00           C
ATOM   4206  NZ  LYS A 260      72.298  45.867 118.717  1.00  0.00           N
ATOM   4210  C   LYS A 260      71.266  43.337 114.620  1.00  0.00           C
ATOM   4211  O   LYS A 260      70.867  44.416 114.200  1.00  0.00           O
ATOM   4212  N   ALA A 261      70.416  42.346 114.900  1.00  0.00           N
ATOM   4214  CA  ALA A 261      68.996  42.556 115.010  1.00  0.00           C
ATOM   4216  CB  ALA A 261      68.276  41.217 115.280  1.00  0.00           C
ATOM   4220  C   ALA A 261      68.576  43.567 116.080  1.00  0.00           C
ATOM   4221  O   ALA A 261      69.166  43.637 117.167  1.00  0.00           O
ATOM   4222  N   GLU A 262      67.516  44.346 115.780  1.00  0.00           N
ATOM   4224  CA  GLU A 262      66.907  45.317 116.680  1.00  0.00           C
ATOM   4226  CB  GLU A 262      67.007  46.767 116.120  1.00  0.00           C
ATOM   4229  CG  GLU A 262      68.456  47.297 115.920  1.00  0.00           C
ATOM   4232  CD  GLU A 262      69.236  47.556 117.197  1.00  0.00           C
ATOM   4233  OE1 GLU A 262      68.706  48.217 118.117  1.00  0.00           O
ATOM   4234  OE2 GLU A 262      70.447  47.177 117.277  1.00  0.00           O
ATOM   4235  C   GLU A 262      65.426  44.946 116.897  1.00  0.00           C
ATOM   4236  O   GLU A 262      64.606  45.117 115.990  1.00  0.00           O
ATOM   4237  N   PRO A 263      65.036  44.437 118.077  1.00  0.00           N
ATOM   4238  CD  PRO A 263      66.018  43.787 118.967  1.00  0.00           C
ATOM   4241  CA  PRO A 263      63.727  43.806 118.237  1.00  0.00           C
ATOM   4243  CB  PRO A 263      63.816  43.147 119.617  1.00  0.00           C
ATOM   4246  CG  PRO A 263      65.267  42.657 119.667  1.00  0.00           C
ATOM   4249  C   PRO A 263      62.536  44.736 118.207  1.00  0.00           C
ATOM   4250  O   PRO A 263      61.506  44.407 117.607  1.00  0.00           O
ATOM   4251  N   ASP A 264      62.617  45.897 118.867  1.00  0.00           N
ATOM   4253  CA  ASP A 264      61.536  46.846 118.897  1.00  0.00           C
ATOM   4255  CB  ASP A 264      61.246  47.317 120.357  1.00  0.00           C
ATOM   4258  CG  ASP A 264      60.206  48.416 120.487  1.00  0.00           C
ATOM   4259  OD1 ASP A 264      60.456  49.507 119.947  1.00  0.00           O
ATOM   4260  OD2 ASP A 264      59.156  48.227 121.147  1.00  0.00           O
ATOM   4261  C   ASP A 264      61.727  47.877 117.777  1.00  0.00           C
ATOM   4262  O   ASP A 264      62.816  48.397 117.547  1.00  0.00           O
ATOM   4263  N   PHE A 265      60.656  48.096 116.977  1.00  0.00           N
ATOM   4265  CA  PHE A 265      60.727  49.006 115.850  1.00  0.00           C
ATOM   4267  CB  PHE A 265      59.687  48.596 114.760  1.00  0.00           C
ATOM   4270  CG  PHE A 265      59.767  49.457 113.540  1.00  0.00           C
ATOM   4271  CD1 PHE A 265      60.887  49.337 112.700  1.00  0.00           C
ATOM   4273  CE1 PHE A 265      61.066  50.207 111.630  1.00  0.00           C
ATOM   4275  CZ  PHE A 265      60.126  51.207 111.390  1.00  0.00           C
ATOM   4277  CD2 PHE A 265      58.797  50.427 113.250  1.00  0.00           C
ATOM   4279  CE2 PHE A 265      58.986  51.297 112.180  1.00  0.00           C
ATOM   4281  C   PHE A 265      60.476  50.437 116.290  1.00  0.00           C
ATOM   4282  O   PHE A 265      60.946  51.376 115.670  1.00  0.00           O
ATOM   4283  N   GLY A 266      59.716  50.567 117.397  1.00  0.00           N
ATOM   4285  CA  GLY A 266      59.326  51.767 118.117  1.00  0.00           C
ATOM   4288  C   GLY A 266      57.966  52.297 117.777  1.00  0.00           C
ATOM   4289  O   GLY A 266      57.486  53.257 118.387  1.00  0.00           O
ATOM   4290  N   VAL A 267      57.297  51.677 116.807  1.00  0.00           N
ATOM   4292  CA  VAL A 267      56.027  52.157 116.300  1.00  0.00           C
ATOM   4294  CB  VAL A 267      56.187  53.096 115.090  1.00  0.00           C
ATOM   4296  CG1 VAL A 267      54.856  53.797 114.720  1.00  0.00           C
ATOM   4300  CG2 VAL A 267      57.236  54.197 115.340  1.00  0.00           C
ATOM   4304  C   VAL A 267      55.236  50.927 115.870  1.00  0.00           C
ATOM   4305  O   VAL A 267      55.806  49.867 115.580  1.00  0.00           O
ATOM   4306  N   LYS A 268      53.896  51.047 115.810  1.00  0.00           N
ATOM   4308  CA  LYS A 268      52.976  50.107 115.210  1.00  0.00           C
ATOM   4310  CB  LYS A 268      51.486  50.587 115.300  1.00  0.00           C
ATOM   4313  CG  LYS A 268      50.966  51.107 116.650  1.00  0.00           C
ATOM   4316  CD  LYS A 268      49.566  51.716 116.510  1.00  0.00           C
ATOM   4319  CE  LYS A 268      48.926  52.126 117.847  1.00  0.00           C
ATOM   4322  NZ  LYS A 268      48.256  50.977 118.477  1.00  0.00           N
ATOM   4326  C   LYS A 268      53.306  49.977 113.730  1.00  0.00           C
ATOM   4327  O   LYS A 268      53.367  50.967 113.000  1.00  0.00           O
ATOM   4328  N   ILE A 269      53.486  48.747 113.250  1.00  0.00           N
ATOM   4330  CA  ILE A 269      53.716  48.486 111.830  1.00  0.00           C
ATOM   4332  CB  ILE A 269      54.637  47.287 111.650  1.00  0.00           C
ATOM   4334  CG2 ILE A 269      54.596  46.707 110.210  1.00  0.00           C
ATOM   4338  CG1 ILE A 269      56.087  47.637 112.080  1.00  0.00           C
ATOM   4341  CD  ILE A 269      56.926  48.317 111.010  1.00  0.00           C
ATOM   4345  C   ILE A 269      52.356  48.236 111.220  1.00  0.00           C
ATOM   4346  O   ILE A 269      51.566  47.537 111.850  1.00  0.00           O
ATOM   4347  N   PRO A 270      51.917  48.736 110.090  1.00  0.00           N
ATOM   4348  CD  PRO A 270      50.697  48.207 109.490  1.00  0.00           C
ATOM   4351  CA  PRO A 270      52.496  49.806 109.310  1.00  0.00           C
ATOM   4353  CB  PRO A 270      52.017  49.447 107.900  1.00  0.00           C
ATOM   4356  CG  PRO A 270      50.637  48.797 108.090  1.00  0.00           C
ATOM   4359  C   PRO A 270      51.957  51.147 109.780  1.00  0.00           C
ATOM   4360  O   PRO A 270      50.746  51.326 109.930  1.00  0.00           O
ATOM   4361  N   ALA A 271      52.846  52.126 110.040  1.00  0.00           N
ATOM   4363  CA  ALA A 271      52.437  53.457 110.460  1.00  0.00           C
ATOM   4365  CB  ALA A 271      53.566  54.177 111.200  1.00  0.00           C
ATOM   4369  C   ALA A 271      51.947  54.317 109.340  1.00  0.00           C
ATOM   4370  O   ALA A 271      51.136  55.237 109.550  1.00  0.00           O
ATOM   4371  N   GLN A 272      52.386  53.987 108.110  1.00  0.00           N
ATOM   4373  CA  GLN A 272      52.076  54.697 106.900  1.00  0.00           C
ATOM   4375  CB  GLN A 272      53.426  55.097 106.240  1.00  0.00           C
ATOM   4378  CG  GLN A 272      54.296  56.087 107.050  1.00  0.00           C
ATOM   4381  CD  GLN A 272      53.547  57.387 107.180  1.00  0.00           C
ATOM   4382  OE1 GLN A 272      52.798  57.607 108.120  1.00  0.00           O
ATOM   4383  NE2 GLN A 272      53.666  58.267 106.150  1.00  0.00           N
ATOM   4386  C   GLN A 272      51.257  53.847 105.920  1.00  0.00           C
ATOM   4387  O   GLN A 272      51.696  53.666 104.780  1.00  0.00           O
ATOM   4388  N   PRO A 273      50.066  53.327 106.230  1.00  0.00           N
ATOM   4389  CD  PRO A 273      49.336  53.567 107.480  1.00  0.00           C
ATOM   4392  CA  PRO A 273      49.396  52.317 105.410  1.00  0.00           C
ATOM   4394  CB  PRO A 273      48.236  51.846 106.290  1.00  0.00           C
ATOM   4397  CG  PRO A 273      47.936  53.026 107.220  1.00  0.00           C
ATOM   4400  C   PRO A 273      48.867  52.867 104.120  1.00  0.00           C
ATOM   4401  O   PRO A 273      48.617  52.107 103.190  1.00  0.00           O
ATOM   4402  N   GLN A 274      48.706  54.197 104.040  1.00  0.00           N
ATOM   4404  CA  GLN A 274      48.116  54.927 102.940  1.00  0.00           C
ATOM   4406  CB  GLN A 274      47.746  56.357 103.420  1.00  0.00           C
ATOM   4409  CG  GLN A 274      48.896  57.387 103.650  1.00  0.00           C
ATOM   4412  CD  GLN A 274      49.626  57.197 104.980  1.00  0.00           C
ATOM   4413  OE1 GLN A 274      49.247  56.387 105.830  1.00  0.00           O
ATOM   4414  NE2 GLN A 274      50.667  58.017 105.230  1.00  0.00           N
ATOM   4417  C   GLN A 274      49.056  55.047 101.760  1.00  0.00           C
ATOM   4418  O   GLN A 274      48.676  55.526 100.690  1.00  0.00           O
ATOM   4419  N   LEU A 275      50.316  54.626 101.930  1.00  0.00           N
ATOM   4421  CA  LEU A 275      51.316  54.587 100.880  1.00  0.00           C
ATOM   4423  CB  LEU A 275      52.736  54.467 101.470  1.00  0.00           C
ATOM   4426  CG  LEU A 275      53.376  55.827 101.810  1.00  0.00           C
ATOM   4428  CD1 LEU A 275      52.547  56.687 102.770  1.00  0.00           C
ATOM   4432  CD2 LEU A 275      54.777  55.587 102.360  1.00  0.00           C
ATOM   4436  C   LEU A 275      51.087  53.436  99.930  1.00  0.00           C
ATOM   4437  O   LEU A 275      51.656  53.416  98.840  1.00  0.00           O
ATOM   4438  N   MET A 276      50.246  52.467 100.280  1.00  0.00           N
ATOM   4440  CA  MET A 276      49.886  51.417  99.370  1.00  0.00           C
ATOM   4442  CB  MET A 276      50.527  50.086  99.800  1.00  0.00           C
ATOM   4445  CG  MET A 276      50.637  49.107  98.620  1.00  0.00           C
ATOM   4448  SD  MET A 276      51.877  47.826  98.860  1.00  0.00           S
ATOM   4449  CE  MET A 276      53.376  48.777  98.680  1.00  0.00           C
ATOM   4453  C   MET A 276      48.376  51.326  99.290  1.00  0.00           C
ATOM   4454  O   MET A 276      47.656  51.487 100.270  1.00  0.00           O
ATOM   4455  N   LEU A 277      47.868  51.067  98.080  1.00  0.00           N
ATOM   4457  CA  LEU A 277      46.446  50.916  97.830  1.00  0.00           C
ATOM   4459  CB  LEU A 277      45.937  51.926  96.780  1.00  0.00           C
ATOM   4462  CG  LEU A 277      46.036  53.407  97.220  1.00  0.00           C
ATOM   4464  CD1 LEU A 277      45.406  54.286  96.140  1.00  0.00           C
ATOM   4468  CD2 LEU A 277      45.386  53.696  98.580  1.00  0.00           C
ATOM   4472  C   LEU A 277      46.166  49.537  97.310  1.00  0.00           C
ATOM   4473  O   LEU A 277      46.896  49.016  96.460  1.00  0.00           O
ATOM   4474  N   ASP A 278      45.066  48.946  97.820  1.00  0.00           N
ATOM   4476  CA  ASP A 278      44.406  47.766  97.320  1.00  0.00           C
ATOM   4478  CB  ASP A 278      43.216  47.267  98.230  1.00  0.00           C
ATOM   4481  CG  ASP A 278      43.387  47.407  99.740  1.00  0.00           C
ATOM   4482  OD1 ASP A 278      44.536  47.467 100.250  1.00  0.00           O
ATOM   4483  OD2 ASP A 278      42.326  47.436 100.420  1.00  0.00           O
ATOM   4484  C   ASP A 278      43.836  48.026  95.920  1.00  0.00           C
ATOM   4485  O   ASP A 278      43.786  49.156  95.420  1.00  0.00           O
ATOM   4486  N   MET A 279      43.297  46.986  95.260  1.00  0.00           N
ATOM   4488  CA  MET A 279      42.586  47.177  94.020  1.00  0.00           C
ATOM   4490  CB  MET A 279      42.137  45.827  93.470  1.00  0.00           C
ATOM   4493  CG  MET A 279      41.466  45.936  92.100  1.00  0.00           C
ATOM   4496  SD  MET A 279      40.616  44.426  91.690  1.00  0.00           S
ATOM   4497  CE  MET A 279      41.786  44.016  90.400  1.00  0.00           C
ATOM   4501  C   MET A 279      41.356  48.057  94.140  1.00  0.00           C
ATOM   4502  O   MET A 279      41.126  48.936  93.310  1.00  0.00           O
ATOM   4503  N   GLU A 280      40.536  47.857  95.180  1.00  0.00           N
ATOM   4505  CA  GLU A 280      39.356  48.647  95.440  1.00  0.00           C
ATOM   4507  CB  GLU A 280      38.716  48.117  96.750  1.00  0.00           C
ATOM   4510  CG  GLU A 280      38.057  46.716  96.650  1.00  0.00           C
ATOM   4513  CD  GLU A 280      38.966  45.517  96.880  1.00  0.00           C
ATOM   4514  OE1 GLU A 280      40.196  45.627  96.740  1.00  0.00           O
ATOM   4515  OE2 GLU A 280      38.367  44.437  97.140  1.00  0.00           O
ATOM   4516  C   GLU A 280      39.606  50.146  95.600  1.00  0.00           C
ATOM   4517  O   GLU A 280      38.936  50.986  95.000  1.00  0.00           O
ATOM   4518  N   GLN A 281      40.627  50.536  96.390  1.00  0.00           N
ATOM   4520  CA  GLN A 281      41.027  51.926  96.460  1.00  0.00           C
ATOM   4522  CB  GLN A 281      42.056  52.217  97.560  1.00  0.00           C
ATOM   4525  CG  GLN A 281      41.516  52.026  98.990  1.00  0.00           C
ATOM   4528  CD  GLN A 281      41.966  50.666  99.520  1.00  0.00           C
ATOM   4529  OE1 GLN A 281      43.176  50.466  99.620  1.00  0.00           O
ATOM   4530  NE2 GLN A 281      41.017  49.767  99.840  1.00  0.00           N
ATOM   4533  C   GLN A 281      41.526  52.497  95.150  1.00  0.00           C
ATOM   4534  O   GLN A 281      41.146  53.617  94.800  1.00  0.00           O
ATOM   4535  N   ALA A 282      42.367  51.716  94.410  1.00  0.00           N
ATOM   4537  CA  ALA A 282      42.906  52.047  93.110  1.00  0.00           C
ATOM   4539  CB  ALA A 282      43.867  50.927  92.670  1.00  0.00           C
ATOM   4543  C   ALA A 282      41.836  52.287  92.060  1.00  0.00           C
ATOM   4544  O   ALA A 282      41.847  53.287  91.350  1.00  0.00           O
ATOM   4545  N   ARG A 283      40.797  51.427  92.040  1.00  0.00           N
ATOM   4547  CA  ARG A 283      39.626  51.567  91.210  1.00  0.00           C
ATOM   4549  CB  ARG A 283      38.716  50.336  91.370  1.00  0.00           C
ATOM   4552  CG  ARG A 283      37.376  50.457  90.620  1.00  0.00           C
ATOM   4555  CD  ARG A 283      36.666  49.137  90.310  1.00  0.00           C
ATOM   4558  NE  ARG A 283      36.496  48.376  91.600  1.00  0.00           N
ATOM   4560  CZ  ARG A 283      37.297  47.387  91.980  1.00  0.00           C
ATOM   4561  NH1 ARG A 283      38.337  46.977  91.280  1.00  0.00           N
ATOM   4564  NH2 ARG A 283      37.036  46.737  93.090  1.00  0.00           N
ATOM   4567  C   ARG A 283      38.836  52.846  91.470  1.00  0.00           C
ATOM   4568  O   ARG A 283      38.156  53.387  90.590  1.00  0.00           O
ATOM   4569  N   GLY A 284      38.966  53.376  92.700  1.00  0.00           N
ATOM   4571  CA  GLY A 284      38.437  54.666  93.100  1.00  0.00           C
ATOM   4574  C   GLY A 284      39.277  55.867  92.700  1.00  0.00           C
ATOM   4575  O   GLY A 284      38.916  56.977  93.080  1.00  0.00           O
ATOM   4576  N   LEU A 285      40.406  55.717  91.960  1.00  0.00           N
ATOM   4578  CA  LEU A 285      41.166  56.856  91.440  1.00  0.00           C
ATOM   4580  CB  LEU A 285      42.706  56.767  91.650  1.00  0.00           C
ATOM   4583  CG  LEU A 285      43.186  56.837  93.110  1.00  0.00           C
ATOM   4585  CD1 LEU A 285      43.277  55.437  93.690  1.00  0.00           C
ATOM   4589  CD2 LEU A 285      44.566  57.477  93.210  1.00  0.00           C
ATOM   4593  C   LEU A 285      40.896  57.147  89.960  1.00  0.00           C
ATOM   4594  O   LEU A 285      41.516  58.036  89.390  1.00  0.00           O
ATOM   4595  N   LEU A 286      39.946  56.446  89.320  1.00  0.00           N
ATOM   4597  CA  LEU A 286      39.687  56.586  87.900  1.00  0.00           C
ATOM   4599  CB  LEU A 286      39.186  55.256  87.250  1.00  0.00           C
ATOM   4602  CG  LEU A 286      40.276  54.166  87.050  1.00  0.00           C
ATOM   4604  CD1 LEU A 286      41.486  54.686  86.280  1.00  0.00           C
ATOM   4608  CD2 LEU A 286      40.727  53.506  88.350  1.00  0.00           C
ATOM   4612  C   LEU A 286      38.716  57.716  87.600  1.00  0.00           C
ATOM   4613  O   LEU A 286      37.906  58.117  88.430  1.00  0.00           O
ATOM   4614  N   HIS A 287      38.776  58.297  86.380  1.00  0.00           N
ATOM   4616  CA  HIS A 287      37.706  59.166  85.880  1.00  0.00           C
ATOM   4618  CB  HIS A 287      36.356  58.407  85.730  1.00  0.00           C
ATOM   4621  ND1 HIS A 287      36.236  55.927  85.310  1.00  0.00           N
ATOM   4622  CG  HIS A 287      36.436  57.217  84.830  1.00  0.00           C
ATOM   4623  CE1 HIS A 287      36.256  55.157  84.250  1.00  0.00           C
ATOM   4625  NE2 HIS A 287      36.416  55.867  83.110  1.00  0.00           N
ATOM   4627  CD2 HIS A 287      36.527  57.186  83.470  1.00  0.00           C
ATOM   4629  C   HIS A 287      37.486  60.447  86.680  1.00  0.00           C
ATOM   4630  O   HIS A 287      36.356  60.916  86.840  1.00  0.00           O
ATOM   4631  N   ARG A 288      38.547  61.026  87.270  1.00  0.00           N
ATOM   4633  CA  ARG A 288      38.326  62.087  88.250  1.00  0.00           C
ATOM   4635  CB  ARG A 288      38.076  61.536  89.680  1.00  0.00           C
ATOM   4638  CG  ARG A 288      39.166  60.647  90.280  1.00  0.00           C
ATOM   4641  CD  ARG A 288      38.716  59.826  91.510  1.00  0.00           C
ATOM   4644  NE  ARG A 288      38.687  60.727  92.720  1.00  0.00           N
ATOM   4646  CZ  ARG A 288      39.156  60.437  93.930  1.00  0.00           C
ATOM   4647  NH1 ARG A 288      39.596  59.257  94.280  1.00  0.00           N
ATOM   4650  NH2 ARG A 288      39.226  61.376  94.860  1.00  0.00           N
ATOM   4653  C   ARG A 288      39.436  63.117  88.240  1.00  0.00           C
ATOM   4654  O   ARG A 288      40.597  62.817  87.980  1.00  0.00           O
ATOM   4655  N   GLN A 289      39.096  64.387  88.510  1.00  0.00           N
ATOM   4657  CA  GLN A 289      40.086  65.446  88.470  1.00  0.00           C
ATOM   4659  CB  GLN A 289      39.387  66.787  88.130  1.00  0.00           C
ATOM   4662  CG  GLN A 289      40.326  67.997  87.850  1.00  0.00           C
ATOM   4665  CD  GLN A 289      41.336  67.736  86.720  1.00  0.00           C
ATOM   4666  OE1 GLN A 289      40.996  67.376  85.590  1.00  0.00           O
ATOM   4667  NE2 GLN A 289      42.636  67.957  87.010  1.00  0.00           N
ATOM   4670  C   GLN A 289      40.876  65.537  89.770  1.00  0.00           C
ATOM   4671  O   GLN A 289      41.996  66.056  89.770  1.00  0.00           O
ATOM   4672  N   ASP A 290      40.368  64.977  90.890  1.00  0.00           N
ATOM   4674  CA  ASP A 290      40.957  65.047  92.210  1.00  0.00           C
ATOM   4676  CB  ASP A 290      39.837  65.207  93.300  1.00  0.00           C
ATOM   4679  CG  ASP A 290      38.757  64.137  93.470  1.00  0.00           C
ATOM   4680  OD1 ASP A 290      38.367  63.457  92.490  1.00  0.00           O
ATOM   4681  OD2 ASP A 290      38.246  63.957  94.620  1.00  0.00           O
ATOM   4682  C   ASP A 290      41.856  63.857  92.500  1.00  0.00           C
ATOM   4683  O   ASP A 290      42.437  63.707  93.580  1.00  0.00           O
ATOM   4684  N   ALA A 291      42.066  63.007  91.490  1.00  0.00           N
ATOM   4686  CA  ALA A 291      42.916  61.856  91.620  1.00  0.00           C
ATOM   4688  CB  ALA A 291      42.227  60.697  92.350  1.00  0.00           C
ATOM   4692  C   ALA A 291      43.396  61.387  90.280  1.00  0.00           C
ATOM   4693  O   ALA A 291      42.906  61.757  89.210  1.00  0.00           O
ATOM   4694  N   SER A 292      44.426  60.546  90.290  1.00  0.00           N
ATOM   4696  CA  SER A 292      44.837  59.846  89.100  1.00  0.00           C
ATOM   4698  CB  SER A 292      45.916  60.627  88.320  1.00  0.00           C
ATOM   4701  OG  SER A 292      46.187  59.997  87.080  1.00  0.00           O
ATOM   4703  C   SER A 292      45.376  58.486  89.460  1.00  0.00           C
ATOM   4704  O   SER A 292      46.146  58.327  90.400  1.00  0.00           O
ATOM   4705  N   LEU A 293      44.986  57.477  88.680  1.00  0.00           N
ATOM   4707  CA  LEU A 293      45.667  56.207  88.680  1.00  0.00           C
ATOM   4709  CB  LEU A 293      44.696  55.027  88.530  1.00  0.00           C
ATOM   4712  CG  LEU A 293      45.376  53.677  88.760  1.00  0.00           C
ATOM   4714  CD1 LEU A 293      45.576  53.387  90.260  1.00  0.00           C
ATOM   4718  CD2 LEU A 293      44.576  52.576  88.070  1.00  0.00           C
ATOM   4722  C   LEU A 293      46.618  56.227  87.500  1.00  0.00           C
ATOM   4723  O   LEU A 293      46.227  56.487  86.360  1.00  0.00           O
ATOM   4724  N   VAL A 294      47.906  55.986  87.770  1.00  0.00           N
ATOM   4726  CA  VAL A 294      48.956  56.247  86.820  1.00  0.00           C
ATOM   4728  CB  VAL A 294      50.007  57.186  87.370  1.00  0.00           C
ATOM   4730  CG1 VAL A 294      51.096  57.467  86.310  1.00  0.00           C
ATOM   4734  CG2 VAL A 294      49.286  58.497  87.720  1.00  0.00           C
ATOM   4738  C   VAL A 294      49.606  54.957  86.400  1.00  0.00           C
ATOM   4739  O   VAL A 294      50.228  54.247  87.200  1.00  0.00           O
ATOM   4740  N   SER A 295      49.517  54.607  85.110  1.00  0.00           N
ATOM   4742  CA  SER A 295      50.196  53.427  84.610  1.00  0.00           C
ATOM   4744  CB  SER A 295      49.466  52.747  83.410  1.00  0.00           C
ATOM   4747  OG  SER A 295      49.856  53.127  82.100  1.00  0.00           O
ATOM   4749  C   SER A 295      51.607  53.847  84.270  1.00  0.00           C
ATOM   4750  O   SER A 295      51.817  54.736  83.460  1.00  0.00           O
ATOM   4751  N   ILE A 296      52.617  53.227  84.890  1.00  0.00           N
ATOM   4753  CA  ILE A 296      54.006  53.427  84.530  1.00  0.00           C
ATOM   4755  CB  ILE A 296      54.846  54.086  85.620  1.00  0.00           C
ATOM   4757  CG2 ILE A 296      56.376  53.876  85.500  1.00  0.00           C
ATOM   4761  CG1 ILE A 296      54.536  55.596  85.490  1.00  0.00           C
ATOM   4764  CD  ILE A 296      54.846  56.446  86.710  1.00  0.00           C
ATOM   4768  C   ILE A 296      54.466  52.147  83.870  1.00  0.00           C
ATOM   4769  O   ILE A 296      55.246  51.326  84.350  1.00  0.00           O
ATOM   4770  N   ARG A 297      53.896  51.947  82.680  1.00  0.00           N
ATOM   4772  CA  ARG A 297      54.156  50.827  81.820  1.00  0.00           C
ATOM   4774  CB  ARG A 297      52.857  49.997  81.650  1.00  0.00           C
ATOM   4777  CG  ARG A 297      52.246  49.526  82.990  1.00  0.00           C
ATOM   4780  CD  ARG A 297      50.946  48.727  82.820  1.00  0.00           C
ATOM   4783  NE  ARG A 297      51.257  47.457  82.110  1.00  0.00           N
ATOM   4785  CZ  ARG A 297      50.416  46.846  81.270  1.00  0.00           C
ATOM   4786  NH1 ARG A 297      49.307  47.407  80.850  1.00  0.00           N
ATOM   4789  NH2 ARG A 297      50.837  45.717  80.750  1.00  0.00           N
ATOM   4792  C   ARG A 297      54.696  51.376  80.520  1.00  0.00           C
ATOM   4793  O   ARG A 297      54.626  52.576  80.270  1.00  0.00           O
ATOM   4794  N   SER A 298      55.326  50.546  79.670  1.00  0.00           N
ATOM   4796  CA  SER A 298      55.746  50.997  78.340  1.00  0.00           C
ATOM   4798  CB  SER A 298      56.456  49.916  77.500  1.00  0.00           C
ATOM   4801  OG  SER A 298      57.246  49.067  78.320  1.00  0.00           O
ATOM   4803  C   SER A 298      54.576  51.396  77.470  1.00  0.00           C
ATOM   4804  O   SER A 298      53.457  50.936  77.690  1.00  0.00           O
ATOM   4805  N   TRP A 299      54.797  52.186  76.400  1.00  0.00           N
ATOM   4807  CA  TRP A 299      53.736  52.387  75.420  1.00  0.00           C
ATOM   4809  CB  TRP A 299      54.107  53.407  74.310  1.00  0.00           C
ATOM   4812  CG  TRP A 299      53.027  53.666  73.300  1.00  0.00           C
ATOM   4813  CD1 TRP A 299      52.857  53.197  72.020  1.00  0.00           C
ATOM   4815  NE1 TRP A 299      51.706  53.717  71.480  1.00  0.00           N
ATOM   4817  CE2 TRP A 299      51.087  54.486  72.400  1.00  0.00           C
ATOM   4818  CD2 TRP A 299      51.866  54.457  73.590  1.00  0.00           C
ATOM   4819  CE3 TRP A 299      51.416  55.137  74.720  1.00  0.00           C
ATOM   4821  CZ3 TRP A 299      50.186  55.806  74.660  1.00  0.00           C
ATOM   4823  CZ2 TRP A 299      49.896  55.186  72.340  1.00  0.00           C
ATOM   4825  CH2 TRP A 299      49.436  55.827  73.490  1.00  0.00           C
ATOM   4827  C   TRP A 299      53.167  51.076  74.820  1.00  0.00           C
ATOM   4828  O   TRP A 299      51.947  50.907  74.920  1.00  0.00           O
ATOM   4829  N   PRO A 300      53.916  50.097  74.310  1.00  0.00           N
ATOM   4830  CD  PRO A 300      55.286  50.286  73.790  1.00  0.00           C
ATOM   4833  CA  PRO A 300      53.426  48.747  73.980  1.00  0.00           C
ATOM   4835  CB  PRO A 300      54.716  47.957  73.760  1.00  0.00           C
ATOM   4838  CG  PRO A 300      55.627  48.977  73.090  1.00  0.00           C
ATOM   4841  C   PRO A 300      52.477  48.077  74.970  1.00  0.00           C
ATOM   4842  O   PRO A 300      51.446  47.516  74.580  1.00  0.00           O
ATOM   4843  N   GLU A 301      52.826  48.117  76.270  1.00  0.00           N
ATOM   4845  CA  GLU A 301      51.966  47.657  77.340  1.00  0.00           C
ATOM   4847  CB  GLU A 301      52.728  47.797  78.670  1.00  0.00           C
ATOM   4850  CG  GLU A 301      53.856  46.776  78.900  1.00  0.00           C
ATOM   4853  CD  GLU A 301      54.206  46.807  80.370  1.00  0.00           C
ATOM   4854  OE1 GLU A 301      53.536  46.087  81.170  1.00  0.00           O
ATOM   4855  OE2 GLU A 301      55.086  47.597  80.790  1.00  0.00           O
ATOM   4856  C   GLU A 301      50.627  48.397  77.480  1.00  0.00           C
ATOM   4857  O   GLU A 301      49.587  47.776  77.650  1.00  0.00           O
ATOM   4858  N   PHE A 302      50.667  49.747  77.400  1.00  0.00           N
ATOM   4860  CA  PHE A 302      49.536  50.666  77.530  1.00  0.00           C
ATOM   4862  CB  PHE A 302      50.086  52.126  77.450  1.00  0.00           C
ATOM   4865  CG  PHE A 302      49.026  53.176  77.710  1.00  0.00           C
ATOM   4866  CD1 PHE A 302      48.716  53.517  79.030  1.00  0.00           C
ATOM   4868  CE1 PHE A 302      47.746  54.467  79.340  1.00  0.00           C
ATOM   4870  CZ  PHE A 302      47.096  55.146  78.310  1.00  0.00           C
ATOM   4872  CD2 PHE A 302      48.376  53.867  76.680  1.00  0.00           C
ATOM   4874  CE2 PHE A 302      47.426  54.867  76.970  1.00  0.00           C
ATOM   4876  C   PHE A 302      48.466  50.427  76.470  1.00  0.00           C
ATOM   4877  O   PHE A 302      47.257  50.517  76.690  1.00  0.00           O
ATOM   4878  N   ILE A 303      48.926  50.126  75.250  1.00  0.00           N
ATOM   4880  CA  ILE A 303      48.057  49.946  74.110  1.00  0.00           C
ATOM   4882  CB  ILE A 303      48.696  50.546  72.870  1.00  0.00           C
ATOM   4884  CG2 ILE A 303      48.836  52.056  73.160  1.00  0.00           C
ATOM   4888  CG1 ILE A 303      50.076  49.957  72.510  1.00  0.00           C
ATOM   4891  CD  ILE A 303      50.036  48.707  71.630  1.00  0.00           C
ATOM   4895  C   ILE A 303      47.676  48.486  73.930  1.00  0.00           C
ATOM   4896  O   ILE A 303      46.686  48.176  73.270  1.00  0.00           O
ATOM   4897  N   GLY A 304      48.407  47.556  74.580  1.00  0.00           N
ATOM   4899  CA  GLY A 304      48.046  46.147  74.590  1.00  0.00           C
ATOM   4902  C   GLY A 304      48.596  45.297  73.480  1.00  0.00           C
ATOM   4903  O   GLY A 304      47.997  44.276  73.170  1.00  0.00           O
ATOM   4904  N   THR A 305      49.757  45.606  72.860  1.00  0.00           N
ATOM   4906  CA  THR A 305      50.357  44.707  71.860  1.00  0.00           C
ATOM   4908  CB  THR A 305      51.416  45.377  70.960  1.00  0.00           C
ATOM   4910  OG1 THR A 305      51.917  44.507  69.950  1.00  0.00           O
ATOM   4912  CG2 THR A 305      52.656  45.827  71.750  1.00  0.00           C
ATOM   4916  C   THR A 305      50.996  43.537  72.580  1.00  0.00           C
ATOM   4917  O   THR A 305      51.196  42.436  72.070  1.00  0.00           O
ATOM   4918  N   THR A 306      51.316  43.787  73.860  1.00  0.00           N
ATOM   4920  CA  THR A 306      52.027  42.877  74.720  1.00  0.00           C
ATOM   4922  CB  THR A 306      53.547  42.947  74.540  1.00  0.00           C
ATOM   4924  OG1 THR A 306      54.166  41.796  75.100  1.00  0.00           O
ATOM   4926  CG2 THR A 306      54.177  44.207  75.170  1.00  0.00           C
ATOM   4930  C   THR A 306      51.636  43.187  76.150  1.00  0.00           C
ATOM   4931  O   THR A 306      51.276  44.307  76.520  1.00  0.00           O
ATOM   4932  N   SER A 307      51.726  42.166  77.010  1.00  0.00           N
ATOM   4934  CA  SER A 307      51.817  42.346  78.440  1.00  0.00           C
ATOM   4936  CB  SER A 307      51.126  41.227  79.250  1.00  0.00           C
ATOM   4939  OG  SER A 307      51.027  41.586  80.630  1.00  0.00           O
ATOM   4941  C   SER A 307      53.286  42.287  78.760  1.00  0.00           C
ATOM   4942  O   SER A 307      54.026  41.586  78.080  1.00  0.00           O
ATOM   4943  N   GLY A 308      53.746  42.997  79.780  1.00  0.00           N
ATOM   4945  CA  GLY A 308      55.176  43.227  80.010  1.00  0.00           C
ATOM   4948  C   GLY A 308      56.017  41.996  80.240  1.00  0.00           C
ATOM   4949  O   GLY A 308      57.236  41.996  80.070  1.00  0.00           O
ATOM   4950  N   TYR A 309      55.368  40.916  80.690  1.00  0.00           N
ATOM   4952  CA  TYR A 309      56.047  39.736  81.120  1.00  0.00           C
ATOM   4954  CB  TYR A 309      55.957  39.556  82.650  1.00  0.00           C
ATOM   4957  CG  TYR A 309      56.336  40.827  83.350  1.00  0.00           C
ATOM   4958  CD1 TYR A 309      55.346  41.807  83.580  1.00  0.00           C
ATOM   4960  CE1 TYR A 309      55.697  43.036  84.130  1.00  0.00           C
ATOM   4962  CZ  TYR A 309      57.017  43.276  84.510  1.00  0.00           C
ATOM   4963  OH  TYR A 309      57.356  44.517  85.070  1.00  0.00           O
ATOM   4965  CD2 TYR A 309      57.656  41.076  83.740  1.00  0.00           C
ATOM   4967  CE2 TYR A 309      57.997  42.297  84.340  1.00  0.00           C
ATOM   4969  C   TYR A 309      55.406  38.517  80.500  1.00  0.00           C
ATOM   4970  O   TYR A 309      54.206  38.486  80.230  1.00  0.00           O
ATOM   4971  N   SER A 310      56.206  37.447  80.350  1.00  0.00           N
ATOM   4973  CA  SER A 310      55.826  36.127  79.880  1.00  0.00           C
ATOM   4975  CB  SER A 310      57.047  35.166  79.850  1.00  0.00           C
ATOM   4978  OG  SER A 310      58.176  35.797  79.240  1.00  0.00           O
ATOM   4980  C   SER A 310      54.736  35.466  80.710  1.00  0.00           C
ATOM   4981  O   SER A 310      53.916  34.727  80.180  1.00  0.00           O
ATOM   4982  N   TYR A 311      54.666  35.717  82.030  1.00  0.00           N
ATOM   4984  CA  TYR A 311      53.736  35.047  82.940  1.00  0.00           C
ATOM   4986  CB  TYR A 311      54.336  34.997  84.370  1.00  0.00           C
ATOM   4989  CG  TYR A 311      54.617  36.367  84.960  1.00  0.00           C
ATOM   4990  CD1 TYR A 311      55.916  36.887  84.890  1.00  0.00           C
ATOM   4992  CE1 TYR A 311      56.236  38.107  85.480  1.00  0.00           C
ATOM   4994  CZ  TYR A 311      55.256  38.847  86.130  1.00  0.00           C
ATOM   4995  OH  TYR A 311      55.586  40.107  86.640  1.00  0.00           O
ATOM   4997  CD2 TYR A 311      53.657  37.076  85.700  1.00  0.00           C
ATOM   4999  CE2 TYR A 311      53.966  38.317  86.280  1.00  0.00           C
ATOM   5001  C   TYR A 311      52.356  35.696  83.010  1.00  0.00           C
ATOM   5002  O   TYR A 311      51.446  35.207  83.660  1.00  0.00           O
ATOM   5003  N   ILE A 312      52.166  36.827  82.300  1.00  0.00           N
ATOM   5005  CA  ILE A 312      50.876  37.466  82.230  1.00  0.00           C
ATOM   5007  CB  ILE A 312      50.926  38.957  82.550  1.00  0.00           C
ATOM   5009  CG2 ILE A 312      49.486  39.517  82.530  1.00  0.00           C
ATOM   5013  CG1 ILE A 312      51.607  39.177  83.920  1.00  0.00           C
ATOM   5016  CD  ILE A 312      51.646  40.647  84.400  1.00  0.00           C
ATOM   5020  C   ILE A 312      50.316  37.236  80.850  1.00  0.00           C
ATOM   5021  O   ILE A 312      50.767  37.797  79.840  1.00  0.00           O
ATOM   5022  N   LYS A 313      49.307  36.357  80.760  1.00  0.00           N
ATOM   5024  CA  LYS A 313      48.617  36.107  79.520  1.00  0.00           C
ATOM   5026  CB  LYS A 313      47.756  34.826  79.590  1.00  0.00           C
ATOM   5029  CG  LYS A 313      48.376  33.547  80.190  1.00  0.00           C
ATOM   5032  CD  LYS A 313      47.267  32.547  80.620  1.00  0.00           C
ATOM   5035  CE  LYS A 313      46.466  33.017  81.850  1.00  0.00           C
ATOM   5038  NZ  LYS A 313      45.236  32.236  82.140  1.00  0.00           N
ATOM   5042  C   LYS A 313      47.746  37.287  79.040  1.00  0.00           C
ATOM   5043  O   LYS A 313      47.846  37.607  77.860  1.00  0.00           O
ATOM   5044  N   PRO A 314      46.917  37.997  79.820  1.00  0.00           N
ATOM   5045  CD  PRO A 314      46.456  37.647  81.180  1.00  0.00           C
ATOM   5048  CA  PRO A 314      46.187  39.166  79.330  1.00  0.00           C
ATOM   5050  CB  PRO A 314      45.376  39.617  80.540  1.00  0.00           C
ATOM   5053  CG  PRO A 314      45.106  38.326  81.310  1.00  0.00           C
ATOM   5056  C   PRO A 314      47.036  40.317  78.840  1.00  0.00           C
ATOM   5057  O   PRO A 314      47.986  40.687  79.520  1.00  0.00           O
ATOM   5058  N   LYS A 315      46.656  40.977  77.730  1.00  0.00           N
ATOM   5060  CA  LYS A 315      47.297  42.177  77.260  1.00  0.00           C
ATOM   5062  CB  LYS A 315      47.728  42.077  75.780  1.00  0.00           C
ATOM   5065  CG  LYS A 315      48.676  40.916  75.420  1.00  0.00           C
ATOM   5068  CD  LYS A 315      48.806  40.827  73.890  1.00  0.00           C
ATOM   5071  CE  LYS A 315      49.837  39.806  73.390  1.00  0.00           C
ATOM   5074  NZ  LYS A 315      49.907  39.787  71.910  1.00  0.00           N
ATOM   5078  C   LYS A 315      46.266  43.287  77.370  1.00  0.00           C
ATOM   5079  O   LYS A 315      45.066  43.026  77.360  1.00  0.00           O
ATOM   5080  N   GLY A 316      46.716  44.556  77.510  1.00  0.00           N
ATOM   5082  CA  GLY A 316      45.837  45.687  77.720  1.00  0.00           C
ATOM   5085  C   GLY A 316      46.297  46.466  78.910  1.00  0.00           C
ATOM   5086  O   GLY A 316      47.297  46.147  79.540  1.00  0.00           O
ATOM   5087  N   GLU A 317      45.576  47.556  79.200  1.00  0.00           N
ATOM   5089  CA  GLU A 317      45.856  48.477  80.280  1.00  0.00           C
ATOM   5091  CB  GLU A 317      46.196  49.837  79.650  1.00  0.00           C
ATOM   5094  CG  GLU A 317      46.716  50.947  80.600  1.00  0.00           C
ATOM   5097  CD  GLU A 317      47.986  50.517  81.300  1.00  0.00           C
ATOM   5098  OE1 GLU A 317      49.096  50.857  80.850  1.00  0.00           O
ATOM   5099  OE2 GLU A 317      47.876  49.797  82.320  1.00  0.00           O
ATOM   5100  C   GLU A 317      44.606  48.626  81.110  1.00  0.00           C
ATOM   5101  O   GLU A 317      43.507  48.306  80.660  1.00  0.00           O
ATOM   5102  N   ILE A 318      44.716  49.127  82.350  1.00  0.00           N
ATOM   5104  CA  ILE A 318      43.576  49.567  83.160  1.00  0.00           C
ATOM   5106  CB  ILE A 318      44.036  49.986  84.560  1.00  0.00           C
ATOM   5108  CG2 ILE A 318      42.846  50.447  85.440  1.00  0.00           C
ATOM   5112  CG1 ILE A 318      44.867  48.847  85.190  1.00  0.00           C
ATOM   5115  CD  ILE A 318      45.117  48.966  86.700  1.00  0.00           C
ATOM   5119  C   ILE A 318      42.826  50.697  82.460  1.00  0.00           C
ATOM   5120  O   ILE A 318      43.407  51.726  82.120  1.00  0.00           O
ATOM   5121  N   ALA A 319      41.506  50.536  82.200  1.00  0.00           N
ATOM   5123  CA  ALA A 319      40.727  51.576  81.550  1.00  0.00           C
ATOM   5125  CB  ALA A 319      39.277  51.126  81.310  1.00  0.00           C
ATOM   5129  C   ALA A 319      40.697  52.887  82.330  1.00  0.00           C
ATOM   5130  O   ALA A 319      40.527  52.887  83.540  1.00  0.00           O
ATOM   5131  N   GLY A 320      40.887  54.036  81.660  1.00  0.00           N
ATOM   5133  CA  GLY A 320      40.937  55.307  82.360  1.00  0.00           C
ATOM   5136  C   GLY A 320      42.227  55.606  83.080  1.00  0.00           C
ATOM   5137  O   GLY A 320      42.407  56.716  83.570  1.00  0.00           O
ATOM   5138  N   ALA A 321      43.167  54.647  83.170  1.00  0.00           N
ATOM   5140  CA  ALA A 321      44.477  54.936  83.710  1.00  0.00           C
ATOM   5142  CB  ALA A 321      45.306  53.677  83.940  1.00  0.00           C
ATOM   5146  C   ALA A 321      45.228  55.927  82.840  1.00  0.00           C
ATOM   5147  O   ALA A 321      45.228  55.887  81.610  1.00  0.00           O
ATOM   5148  N   ARG A 322      45.867  56.897  83.490  1.00  0.00           N
ATOM   5150  CA  ARG A 322      46.576  57.927  82.810  1.00  0.00           C
ATOM   5152  CB  ARG A 322      46.496  59.267  83.560  1.00  0.00           C
ATOM   5155  CG  ARG A 322      45.126  59.986  83.570  1.00  0.00           C
ATOM   5158  CD  ARG A 322      44.066  59.416  84.540  1.00  0.00           C
ATOM   5161  NE  ARG A 322      43.846  60.406  85.640  1.00  0.00           N
ATOM   5163  CZ  ARG A 322      43.097  61.487  85.520  1.00  0.00           C
ATOM   5164  NH1 ARG A 322      42.346  61.737  84.480  1.00  0.00           N
ATOM   5167  NH2 ARG A 322      43.046  62.367  86.510  1.00  0.00           N
ATOM   5170  C   ARG A 322      48.006  57.467  82.700  1.00  0.00           C
ATOM   5171  O   ARG A 322      48.566  56.967  83.660  1.00  0.00           O
ATOM   5172  N   TRP A 323      48.606  57.576  81.510  1.00  0.00           N
ATOM   5174  CA  TRP A 323      49.966  57.147  81.310  1.00  0.00           C
ATOM   5176  CB  TRP A 323      50.306  57.047  79.800  1.00  0.00           C
ATOM   5179  CG  TRP A 323      51.548  56.297  79.430  1.00  0.00           C
ATOM   5180  CD1 TRP A 323      52.047  55.177  80.040  1.00  0.00           C
ATOM   5182  NE1 TRP A 323      53.186  54.767  79.390  1.00  0.00           N
ATOM   5184  CE2 TRP A 323      53.446  55.606  78.350  1.00  0.00           C
ATOM   5185  CD2 TRP A 323      52.426  56.576  78.330  1.00  0.00           C
ATOM   5186  CE3 TRP A 323      52.437  57.556  77.330  1.00  0.00           C
ATOM   5188  CZ3 TRP A 323      53.457  57.527  76.370  1.00  0.00           C
ATOM   5190  CZ2 TRP A 323      54.477  55.596  77.430  1.00  0.00           C
ATOM   5192  CH2 TRP A 323      54.466  56.576  76.430  1.00  0.00           C
ATOM   5194  C   TRP A 323      50.957  58.077  82.010  1.00  0.00           C
ATOM   5195  O   TRP A 323      50.977  59.296  81.820  1.00  0.00           O
ATOM   5196  N   GLY A 324      51.817  57.486  82.840  1.00  0.00           N
ATOM   5198  CA  GLY A 324      53.086  58.096  83.200  1.00  0.00           C
ATOM   5201  C   GLY A 324      54.076  57.346  82.370  1.00  0.00           C
ATOM   5202  O   GLY A 324      54.166  56.126  82.460  1.00  0.00           O
ATOM   5203  N   HIS A 325      54.837  58.026  81.500  1.00  0.00           N
ATOM   5205  CA  HIS A 325      55.797  57.326  80.660  1.00  0.00           C
ATOM   5207  CB  HIS A 325      56.576  58.297  79.740  1.00  0.00           C
ATOM   5210  ND1 HIS A 325      54.986  60.216  79.500  1.00  0.00           N
ATOM   5211  CG  HIS A 325      55.736  59.216  78.910  1.00  0.00           C
ATOM   5212  CE1 HIS A 325      54.547  60.957  78.510  1.00  0.00           C
ATOM   5214  NE2 HIS A 325      54.986  60.497  77.310  1.00  0.00           N
ATOM   5216  CD2 HIS A 325      55.756  59.387  77.560  1.00  0.00           C
ATOM   5218  C   HIS A 325      56.836  56.547  81.460  1.00  0.00           C
ATOM   5219  O   HIS A 325      57.367  57.037  82.450  1.00  0.00           O
ATOM   5220  N   ALA A 326      57.126  55.286  81.070  1.00  0.00           N
ATOM   5222  CA  ALA A 326      58.076  54.447  81.780  1.00  0.00           C
ATOM   5224  CB  ALA A 326      57.516  53.017  81.860  1.00  0.00           C
ATOM   5228  C   ALA A 326      59.417  54.467  81.060  1.00  0.00           C
ATOM   5229  O   ALA A 326      60.246  55.367  81.240  1.00  0.00           O
ATOM   5230  N   GLY A 327      59.646  53.467  80.210  1.00  0.00           N
ATOM   5232  CA  GLY A 327      60.727  53.497  79.240  1.00  0.00           C
ATOM   5235  C   GLY A 327      60.406  52.576  78.100  1.00  0.00           C
ATOM   5236  O   GLY A 327      59.247  52.317  77.780  1.00  0.00           O
ATOM   5237  N   SER A 328      61.466  52.026  77.480  1.00  0.00           N
ATOM   5239  CA  SER A 328      61.406  51.137  76.330  1.00  0.00           C
ATOM   5241  CB  SER A 328      62.826  50.757  75.820  1.00  0.00           C
ATOM   5244  OG  SER A 328      63.676  50.146  76.790  1.00  0.00           O
ATOM   5246  C   SER A 328      60.627  49.867  76.550  1.00  0.00           C
ATOM   5247  O   SER A 328      59.777  49.507  75.730  1.00  0.00           O
ATOM   5248  N   ASP A 329      60.856  49.166  77.680  1.00  0.00           N
ATOM   5250  CA  ASP A 329      60.166  47.947  77.990  1.00  0.00           C
ATOM   5252  CB  ASP A 329      60.977  46.677  77.520  1.00  0.00           C
ATOM   5255  CG  ASP A 329      62.056  46.227  78.500  1.00  0.00           C
ATOM   5256  OD1 ASP A 329      62.547  47.077  79.290  1.00  0.00           O
ATOM   5257  OD2 ASP A 329      62.356  45.006  78.510  1.00  0.00           O
ATOM   5258  C   ASP A 329      59.727  47.927  79.460  1.00  0.00           C
ATOM   5259  O   ASP A 329      59.517  48.946  80.120  1.00  0.00           O
ATOM   5260  N   SER A 330      59.527  46.716  79.980  1.00  0.00           N
ATOM   5262  CA  SER A 330      59.277  46.376  81.360  1.00  0.00           C
ATOM   5264  CB  SER A 330      59.016  44.857  81.470  1.00  0.00           C
ATOM   5267  OG  SER A 330      57.876  44.556  80.680  1.00  0.00           O
ATOM   5269  C   SER A 330      60.406  46.697  82.300  1.00  0.00           C
ATOM   5270  O   SER A 330      60.166  46.916  83.490  1.00  0.00           O
ATOM   5271  N   THR A 331      61.656  46.637  81.790  1.00  0.00           N
ATOM   5273  CA  THR A 331      62.906  46.506  82.510  1.00  0.00           C
ATOM   5275  CB  THR A 331      63.816  45.457  81.840  1.00  0.00           C
ATOM   5277  OG1 THR A 331      63.246  44.166  81.960  1.00  0.00           O
ATOM   5279  CG2 THR A 331      65.228  45.326  82.450  1.00  0.00           C
ATOM   5283  C   THR A 331      63.596  47.857  82.520  1.00  0.00           C
ATOM   5284  O   THR A 331      64.556  48.067  83.250  1.00  0.00           O
ATOM   5285  N   HIS A 332      63.066  48.826  81.760  1.00  0.00           N
ATOM   5287  CA  HIS A 332      63.757  50.076  81.500  1.00  0.00           C
ATOM   5289  CB  HIS A 332      64.206  50.146  80.030  1.00  0.00           C
ATOM   5292  ND1 HIS A 332      66.506  49.397  80.410  1.00  0.00           N
ATOM   5293  CG  HIS A 332      65.326  49.187  79.750  1.00  0.00           C
ATOM   5294  CE1 HIS A 332      67.268  48.376  80.110  1.00  0.00           C
ATOM   5296  NE2 HIS A 332      66.657  47.537  79.240  1.00  0.00           N
ATOM   5298  CD2 HIS A 332      65.407  48.067  78.990  1.00  0.00           C
ATOM   5300  C   HIS A 332      62.947  51.317  81.840  1.00  0.00           C
ATOM   5301  O   HIS A 332      61.727  51.326  81.780  1.00  0.00           O
ATOM   5302  N   MET A 333      63.646  52.397  82.260  1.00  0.00           N
ATOM   5304  CA  MET A 333      63.046  53.647  82.680  1.00  0.00           C
ATOM   5306  CB  MET A 333      63.057  53.777  84.230  1.00  0.00           C
ATOM   5309  CG  MET A 333      62.066  52.817  84.900  1.00  0.00           C
ATOM   5312  SD  MET A 333      60.346  53.346  84.680  1.00  0.00           S
ATOM   5313  CE  MET A 333      60.346  54.237  86.270  1.00  0.00           C
ATOM   5317  C   MET A 333      63.716  54.857  82.050  1.00  0.00           C
ATOM   5318  O   MET A 333      64.106  55.817  82.720  1.00  0.00           O
ATOM   5319  N   GLU A 334      63.876  54.887  80.720  1.00  0.00           N
ATOM   5321  CA  GLU A 334      64.587  55.947  80.030  1.00  0.00           C
ATOM   5323  CB  GLU A 334      64.777  55.577  78.540  1.00  0.00           C
ATOM   5326  CG  GLU A 334      65.727  54.367  78.310  1.00  0.00           C
ATOM   5329  CD  GLU A 334      64.996  53.036  78.130  1.00  0.00           C
ATOM   5330  OE1 GLU A 334      63.786  52.957  78.460  1.00  0.00           O
ATOM   5331  OE2 GLU A 334      65.646  52.067  77.680  1.00  0.00           O
ATOM   5332  C   GLU A 334      63.956  57.337  80.090  1.00  0.00           C
ATOM   5333  O   GLU A 334      64.676  58.327  79.940  1.00  0.00           O
ATOM   5334  N   ASP A 335      62.636  57.446  80.340  1.00  0.00           N
ATOM   5336  CA  ASP A 335      61.926  58.727  80.370  1.00  0.00           C
ATOM   5338  CB  ASP A 335      60.446  58.506  79.980  1.00  0.00           C
ATOM   5341  CG  ASP A 335      60.376  58.007  78.540  1.00  0.00           C
ATOM   5342  OD1 ASP A 335      61.306  58.287  77.750  1.00  0.00           O
ATOM   5343  OD2 ASP A 335      59.336  57.407  78.180  1.00  0.00           O
ATOM   5344  C   ASP A 335      62.066  59.447  81.710  1.00  0.00           C
ATOM   5345  O   ASP A 335      61.986  60.676  81.790  1.00  0.00           O
ATOM   5346  N   PHE A 336      62.367  58.696  82.780  1.00  0.00           N
ATOM   5348  CA  PHE A 336      62.656  59.226  84.100  1.00  0.00           C
ATOM   5350  CB  PHE A 336      62.297  58.197  85.190  1.00  0.00           C
ATOM   5353  CG  PHE A 336      60.816  58.217  85.330  1.00  0.00           C
ATOM   5354  CD1 PHE A 336      60.196  59.317  85.940  1.00  0.00           C
ATOM   5356  CE1 PHE A 336      58.806  59.377  86.060  1.00  0.00           C
ATOM   5358  CZ  PHE A 336      58.027  58.306  85.610  1.00  0.00           C
ATOM   5360  CD2 PHE A 336      60.026  57.157  84.870  1.00  0.00           C
ATOM   5362  CE2 PHE A 336      58.636  57.177  85.050  1.00  0.00           C
ATOM   5364  C   PHE A 336      64.106  59.577  84.310  1.00  0.00           C
ATOM   5365  O   PHE A 336      64.466  60.227  85.290  1.00  0.00           O
ATOM   5366  N   HIS A 337      64.986  59.156  83.400  1.00  0.00           N
ATOM   5368  CA  HIS A 337      66.406  59.146  83.670  1.00  0.00           C
ATOM   5370  CB  HIS A 337      66.986  57.716  83.580  1.00  0.00           C
ATOM   5373  ND1 HIS A 337      67.137  55.517  84.680  1.00  0.00           N
ATOM   5374  CG  HIS A 337      66.587  56.786  84.690  1.00  0.00           C
ATOM   5375  CE1 HIS A 337      66.657  54.927  85.760  1.00  0.00           C
ATOM   5377  NE2 HIS A 337      65.816  55.727  86.450  1.00  0.00           N
ATOM   5379  CD2 HIS A 337      65.776  56.937  85.780  1.00  0.00           C
ATOM   5381  C   HIS A 337      67.137  60.097  82.730  1.00  0.00           C
ATOM   5382  O   HIS A 337      66.786  60.286  81.560  1.00  0.00           O
ATOM   5383  N   ASN A 338      68.187  60.757  83.240  1.00  0.00           N
ATOM   5385  CA  ASN A 338      69.186  61.487  82.480  1.00  0.00           C
ATOM   5387  CB  ASN A 338      69.816  62.567  83.380  1.00  0.00           C
ATOM   5390  CG  ASN A 338      68.816  63.637  83.790  1.00  0.00           C
ATOM   5391  OD1 ASN A 338      68.926  64.327  84.800  1.00  0.00           O
ATOM   5392  ND2 ASN A 338      67.756  63.817  82.970  1.00  0.00           N
ATOM   5395  C   ASN A 338      70.246  60.526  81.970  1.00  0.00           C
ATOM   5396  O   ASN A 338      70.186  59.367  82.380  1.00  0.00           O
ATOM   5397  N   PRO A 339      71.176  60.857  81.080  1.00  0.00           N
ATOM   5398  CD  PRO A 339      71.158  62.137  80.360  1.00  0.00           C
ATOM   5401  CA  PRO A 339      72.007  59.867  80.380  1.00  0.00           C
ATOM   5403  CB  PRO A 339      72.886  60.746  79.470  1.00  0.00           C
ATOM   5406  CG  PRO A 339      71.956  61.897  79.080  1.00  0.00           C
ATOM   5409  C   PRO A 339      72.826  58.927  81.250  1.00  0.00           C
ATOM   5410  O   PRO A 339      73.227  57.867  80.790  1.00  0.00           O
ATOM   5411  N   ASP A 340      73.128  59.346  82.480  1.00  0.00           N
ATOM   5413  CA  ASP A 340      73.798  58.677  83.580  1.00  0.00           C
ATOM   5415  CB  ASP A 340      74.466  59.707  84.560  1.00  0.00           C
ATOM   5418  CG  ASP A 340      73.837  61.096  84.680  1.00  0.00           C
ATOM   5419  OD1 ASP A 340      72.877  61.436  83.940  1.00  0.00           O
ATOM   5420  OD2 ASP A 340      74.447  61.926  85.410  1.00  0.00           O
ATOM   5421  C   ASP A 340      72.886  57.776  84.390  1.00  0.00           C
ATOM   5422  O   ASP A 340      73.337  56.786  84.950  1.00  0.00           O
ATOM   5423  N   GLY A 341      71.587  58.067  84.430  1.00  0.00           N
ATOM   5425  CA  GLY A 341      70.646  57.276  85.200  1.00  0.00           C
ATOM   5428  C   GLY A 341      70.126  58.007  86.400  1.00  0.00           C
ATOM   5429  O   GLY A 341      69.227  57.527  87.060  1.00  0.00           O
ATOM   5430  N   THR A 342      70.666  59.207  86.700  1.00  0.00           N
ATOM   5432  CA  THR A 342      70.066  60.126  87.680  1.00  0.00           C
ATOM   5434  CB  THR A 342      70.896  61.387  88.010  1.00  0.00           C
ATOM   5436  OG1 THR A 342      70.267  62.346  88.860  1.00  0.00           O
ATOM   5438  CG2 THR A 342      71.176  62.177  86.740  1.00  0.00           C
ATOM   5442  C   THR A 342      68.646  60.507  87.290  1.00  0.00           C
ATOM   5443  O   THR A 342      68.306  60.546  86.100  1.00  0.00           O
ATOM   5444  N   MET A 343      67.776  60.746  88.280  1.00  0.00           N
ATOM   5446  CA  MET A 343      66.436  61.247  88.060  1.00  0.00           C
ATOM   5448  CB  MET A 343      65.687  61.457  89.400  1.00  0.00           C
ATOM   5451  CG  MET A 343      64.206  61.907  89.240  1.00  0.00           C
ATOM   5454  SD  MET A 343      63.426  62.597  90.730  1.00  0.00           S
ATOM   5455  CE  MET A 343      64.378  64.126  90.690  1.00  0.00           C
ATOM   5459  C   MET A 343      66.406  62.547  87.270  1.00  0.00           C
ATOM   5460  O   MET A 343      66.986  63.567  87.660  1.00  0.00           O
ATOM   5461  N   ARG A 344      65.687  62.537  86.140  1.00  0.00           N
ATOM   5463  CA  ARG A 344      65.466  63.696  85.320  1.00  0.00           C
ATOM   5465  CB  ARG A 344      64.786  63.366  83.960  1.00  0.00           C
ATOM   5468  CG  ARG A 344      64.596  64.607  83.050  1.00  0.00           C
ATOM   5471  CD  ARG A 344      64.426  64.346  81.550  1.00  0.00           C
ATOM   5474  NE  ARG A 344      63.146  63.617  81.350  1.00  0.00           N
ATOM   5476  CZ  ARG A 344      62.386  63.747  80.280  1.00  0.00           C
ATOM   5477  NH1 ARG A 344      62.486  64.686  79.370  1.00  0.00           N
ATOM   5480  NH2 ARG A 344      61.486  62.807  80.090  1.00  0.00           N
ATOM   5483  C   ARG A 344      64.727  64.796  86.030  1.00  0.00           C
ATOM   5484  O   ARG A 344      63.816  64.546  86.820  1.00  0.00           O
ATOM   5485  N   SER A 345      65.136  66.046  85.750  1.00  0.00           N
ATOM   5487  CA  SER A 345      64.596  67.296  86.250  1.00  0.00           C
ATOM   5489  CB  SER A 345      64.917  68.506  85.320  1.00  0.00           C
ATOM   5492  OG  SER A 345      66.276  68.546  84.900  1.00  0.00           O
ATOM   5494  C   SER A 345      63.127  67.317  86.560  1.00  0.00           C
ATOM   5495  O   SER A 345      62.277  66.846  85.800  1.00  0.00           O
ATOM   5496  N   ALA A 346      62.766  67.836  87.750  1.00  0.00           N
ATOM   5498  CA  ALA A 346      61.416  67.846  88.260  1.00  0.00           C
ATOM   5500  CB  ALA A 346      61.436  68.346  89.710  1.00  0.00           C
ATOM   5504  C   ALA A 346      60.456  68.637  87.410  1.00  0.00           C
ATOM   5505  O   ALA A 346      59.277  68.276  87.270  1.00  0.00           O
ATOM   5506  N   ASP A 347      60.937  69.736  86.790  1.00  0.00           N
ATOM   5508  CA  ASP A 347      60.236  70.507  85.790  1.00  0.00           C
ATOM   5510  CB  ASP A 347      61.056  71.787  85.440  1.00  0.00           C
ATOM   5513  CG  ASP A 347      62.277  71.547  84.560  1.00  0.00           C
ATOM   5514  OD1 ASP A 347      62.956  70.507  84.730  1.00  0.00           O
ATOM   5515  OD2 ASP A 347      62.576  72.457  83.740  1.00  0.00           O
ATOM   5516  C   ASP A 347      59.876  69.656  84.560  1.00  0.00           C
ATOM   5517  O   ASP A 347      58.736  69.647  84.100  1.00  0.00           O
ATOM   5518  N   ASP A 348      60.816  68.836  84.050  1.00  0.00           N
ATOM   5520  CA  ASP A 348      60.546  67.846  83.040  1.00  0.00           C
ATOM   5522  CB  ASP A 348      61.868  67.137  82.590  1.00  0.00           C
ATOM   5525  CG  ASP A 348      62.617  67.927  81.550  1.00  0.00           C
ATOM   5526  OD1 ASP A 348      61.936  68.587  80.720  1.00  0.00           O
ATOM   5527  OD2 ASP A 348      63.847  67.707  81.410  1.00  0.00           O
ATOM   5528  C   ASP A 348      59.547  66.747  83.400  1.00  0.00           C
ATOM   5529  O   ASP A 348      58.596  66.507  82.660  1.00  0.00           O
ATOM   5530  N   ILE A 349      59.696  66.037  84.540  1.00  0.00           N
ATOM   5532  CA  ILE A 349      58.727  65.007  84.930  1.00  0.00           C
ATOM   5534  CB  ILE A 349      59.196  64.047  86.040  1.00  0.00           C
ATOM   5536  CG2 ILE A 349      60.186  63.037  85.420  1.00  0.00           C
ATOM   5540  CG1 ILE A 349      59.856  64.796  87.210  1.00  0.00           C
ATOM   5543  CD  ILE A 349      60.306  63.897  88.360  1.00  0.00           C
ATOM   5547  C   ILE A 349      57.316  65.546  85.180  1.00  0.00           C
ATOM   5548  O   ILE A 349      56.336  64.977  84.710  1.00  0.00           O
ATOM   5549  N   THR A 350      57.187  66.717  85.850  1.00  0.00           N
ATOM   5551  CA  THR A 350      55.896  67.387  86.020  1.00  0.00           C
ATOM   5553  CB  THR A 350      55.946  68.576  86.990  1.00  0.00           C
ATOM   5555  OG1 THR A 350      54.676  68.876  87.570  1.00  0.00           O
ATOM   5557  CG2 THR A 350      56.478  69.887  86.400  1.00  0.00           C
ATOM   5561  C   THR A 350      55.236  67.776  84.710  1.00  0.00           C
ATOM   5562  O   THR A 350      54.026  67.666  84.550  1.00  0.00           O
ATOM   5563  N   ALA A 351      56.027  68.217  83.710  1.00  0.00           N
ATOM   5565  CA  ALA A 351      55.546  68.477  82.370  1.00  0.00           C
ATOM   5567  CB  ALA A 351      56.677  69.187  81.610  1.00  0.00           C
ATOM   5571  C   ALA A 351      55.026  67.276  81.570  1.00  0.00           C
ATOM   5572  O   ALA A 351      53.986  67.387  80.910  1.00  0.00           O
ATOM   5573  N   MET A 352      55.707  66.107  81.620  1.00  0.00           N
ATOM   5575  CA  MET A 352      55.176  64.867  81.020  1.00  0.00           C
ATOM   5577  CB  MET A 352      56.106  63.647  81.320  1.00  0.00           C
ATOM   5580  CG  MET A 352      57.477  63.666  80.630  1.00  0.00           C
ATOM   5583  SD  MET A 352      58.227  62.007  80.530  1.00  0.00           S
ATOM   5584  CE  MET A 352      58.676  61.776  82.270  1.00  0.00           C
ATOM   5588  C   MET A 352      53.846  64.476  81.620  1.00  0.00           C
ATOM   5589  O   MET A 352      52.826  64.287  80.950  1.00  0.00           O
ATOM   5590  N   TRP A 353      53.856  64.437  82.950  1.00  0.00           N
ATOM   5592  CA  TRP A 353      52.756  64.056  83.790  1.00  0.00           C
ATOM   5594  CB  TRP A 353      53.326  63.966  85.210  1.00  0.00           C
ATOM   5597  CG  TRP A 353      54.156  62.737  85.420  1.00  0.00           C
ATOM   5598  CD1 TRP A 353      54.396  61.666  84.590  1.00  0.00           C
ATOM   5600  NE1 TRP A 353      55.126  60.717  85.270  1.00  0.00           N
ATOM   5602  CE2 TRP A 353      55.376  61.166  86.530  1.00  0.00           C
ATOM   5603  CD2 TRP A 353      54.806  62.446  86.660  1.00  0.00           C
ATOM   5604  CE3 TRP A 353      54.946  63.147  87.860  1.00  0.00           C
ATOM   5606  CZ3 TRP A 353      55.576  62.516  88.930  1.00  0.00           C
ATOM   5608  CZ2 TRP A 353      56.017  60.557  87.580  1.00  0.00           C
ATOM   5610  CH2 TRP A 353      56.106  61.236  88.800  1.00  0.00           C
ATOM   5612  C   TRP A 353      51.566  64.967  83.660  1.00  0.00           C
ATOM   5613  O   TRP A 353      50.446  64.537  83.450  1.00  0.00           O
ATOM   5614  N   LYS A 354      51.796  66.287  83.660  1.00  0.00           N
ATOM   5616  CA  LYS A 354      50.756  67.267  83.510  1.00  0.00           C
ATOM   5618  CB  LYS A 354      51.326  68.686  83.740  1.00  0.00           C
ATOM   5621  CG  LYS A 354      50.286  69.776  83.460  1.00  0.00           C
ATOM   5624  CD  LYS A 354      50.627  71.186  83.960  1.00  0.00           C
ATOM   5627  CE  LYS A 354      50.876  71.297  85.460  1.00  0.00           C
ATOM   5630  NZ  LYS A 354      49.777  70.697  86.240  1.00  0.00           N
ATOM   5634  C   LYS A 354      49.946  67.156  82.230  1.00  0.00           C
ATOM   5635  O   LYS A 354      48.716  67.276  82.250  1.00  0.00           O
ATOM   5636  N   ALA A 355      50.616  66.817  81.100  1.00  0.00           N
ATOM   5638  CA  ALA A 355      50.016  66.607  79.810  1.00  0.00           C
ATOM   5640  CB  ALA A 355      51.126  66.466  78.750  1.00  0.00           C
ATOM   5644  C   ALA A 355      49.096  65.397  79.750  1.00  0.00           C
ATOM   5645  O   ALA A 355      48.286  65.297  78.840  1.00  0.00           O
ATOM   5646  N   TRP A 356      49.177  64.476  80.730  1.00  0.00           N
ATOM   5648  CA  TRP A 356      48.297  63.337  80.920  1.00  0.00           C
ATOM   5650  CB  TRP A 356      49.146  62.087  81.270  1.00  0.00           C
ATOM   5653  CG  TRP A 356      49.547  61.336  80.050  1.00  0.00           C
ATOM   5654  CD1 TRP A 356      50.716  61.427  79.350  1.00  0.00           C
ATOM   5656  NE1 TRP A 356      50.616  60.657  78.210  1.00  0.00           N
ATOM   5658  CE2 TRP A 356      49.406  60.027  78.190  1.00  0.00           C
ATOM   5659  CD2 TRP A 356      48.716  60.396  79.360  1.00  0.00           C
ATOM   5660  CE3 TRP A 356      47.466  59.837  79.640  1.00  0.00           C
ATOM   5662  CZ3 TRP A 356      46.996  58.826  78.790  1.00  0.00           C
ATOM   5664  CZ2 TRP A 356      48.867  59.137  77.280  1.00  0.00           C
ATOM   5666  CH2 TRP A 356      47.656  58.517  77.610  1.00  0.00           C
ATOM   5668  C   TRP A 356      47.257  63.537  82.000  1.00  0.00           C
ATOM   5669  O   TRP A 356      46.416  62.667  82.240  1.00  0.00           O
ATOM   5670  N   ASN A 357      47.286  64.717  82.660  1.00  0.00           N
ATOM   5672  CA  ASN A 357      46.386  65.137  83.720  1.00  0.00           C
ATOM   5674  CB  ASN A 357      44.886  65.067  83.330  1.00  0.00           C
ATOM   5677  CG  ASN A 357      44.026  66.017  84.170  1.00  0.00           C
ATOM   5678  OD1 ASN A 357      44.466  66.787  85.040  1.00  0.00           O
ATOM   5679  ND2 ASN A 357      42.716  66.006  83.850  1.00  0.00           N
ATOM   5682  C   ASN A 357      46.756  64.447  85.020  1.00  0.00           C
ATOM   5683  O   ASN A 357      45.916  64.067  85.830  1.00  0.00           O
ATOM   5684  N   ILE A 358      48.076  64.287  85.250  1.00  0.00           N
ATOM   5686  CA  ILE A 358      48.626  63.787  86.490  1.00  0.00           C
ATOM   5688  CB  ILE A 358      49.856  62.906  86.250  1.00  0.00           C
ATOM   5690  CG2 ILE A 358      50.306  62.256  87.570  1.00  0.00           C
ATOM   5694  CG1 ILE A 358      49.696  61.887  85.110  1.00  0.00           C
ATOM   5697  CD  ILE A 358      48.527  60.967  85.330  1.00  0.00           C
ATOM   5701  C   ILE A 358      49.136  65.016  87.210  1.00  0.00           C
ATOM   5702  O   ILE A 358      49.916  65.776  86.630  1.00  0.00           O
ATOM   5703  N   LYS A 359      48.696  65.317  88.450  1.00  0.00           N
ATOM   5705  CA  LYS A 359      48.996  66.637  88.980  1.00  0.00           C
ATOM   5707  CB  LYS A 359      47.876  67.647  88.630  1.00  0.00           C
ATOM   5710  CG  LYS A 359      47.676  67.827  87.110  1.00  0.00           C
ATOM   5713  CD  LYS A 359      46.626  68.857  86.690  1.00  0.00           C
ATOM   5716  CE  LYS A 359      46.576  69.037  85.160  1.00  0.00           C
ATOM   5719  NZ  LYS A 359      45.376  69.756  84.720  1.00  0.00           N
ATOM   5723  C   LYS A 359      49.277  66.596  90.480  1.00  0.00           C
ATOM   5724  O   LYS A 359      48.746  65.717  91.160  1.00  0.00           O
ATOM   5725  N   PRO A 360      50.086  67.497  91.050  1.00  0.00           N
ATOM   5726  CD  PRO A 360      51.007  68.346  90.280  1.00  0.00           C
ATOM   5729  CA  PRO A 360      50.497  67.407  92.450  1.00  0.00           C
ATOM   5731  CB  PRO A 360      51.576  68.506  92.610  1.00  0.00           C
ATOM   5734  CG  PRO A 360      52.157  68.727  91.220  1.00  0.00           C
ATOM   5737  C   PRO A 360      49.377  67.626  93.450  1.00  0.00           C
ATOM   5738  O   PRO A 360      49.547  67.236  94.600  1.00  0.00           O
ATOM   5739  N   GLU A 361      48.267  68.296  93.100  1.00  0.00           N
ATOM   5741  CA  GLU A 361      47.166  68.457  94.030  1.00  0.00           C
ATOM   5743  CB  GLU A 361      46.276  69.647  93.570  1.00  0.00           C
ATOM   5746  CG  GLU A 361      45.406  69.457  92.290  1.00  0.00           C
ATOM   5749  CD  GLU A 361      46.126  69.666  90.960  1.00  0.00           C
ATOM   5750  OE1 GLU A 361      47.346  70.016  90.940  1.00  0.00           O
ATOM   5751  OE2 GLU A 361      45.446  69.546  89.900  1.00  0.00           O
ATOM   5752  C   GLU A 361      46.356  67.166  94.160  1.00  0.00           C
ATOM   5753  O   GLU A 361      45.736  66.876  95.180  1.00  0.00           O
ATOM   5754  N   GLN A 362      46.396  66.336  93.110  1.00  0.00           N
ATOM   5756  CA  GLN A 362      45.697  65.076  93.030  1.00  0.00           C
ATOM   5758  CB  GLN A 362      45.777  64.476  91.610  1.00  0.00           C
ATOM   5761  CG  GLN A 362      45.066  65.357  90.570  1.00  0.00           C
ATOM   5764  CD  GLN A 362      45.236  64.756  89.180  1.00  0.00           C
ATOM   5765  OE1 GLN A 362      46.027  63.836  88.970  1.00  0.00           O
ATOM   5766  NE2 GLN A 362      44.466  65.287  88.200  1.00  0.00           N
ATOM   5769  C   GLN A 362      46.126  63.997  94.000  1.00  0.00           C
ATOM   5770  O   GLN A 362      47.297  63.826  94.320  1.00  0.00           O
ATOM   5771  N   GLN A 363      45.166  63.156  94.420  1.00  0.00           N
ATOM   5773  CA  GLN A 363      45.476  61.837  94.960  1.00  0.00           C
ATOM   5775  CB  GLN A 363      44.156  61.217  95.490  1.00  0.00           C
ATOM   5778  CG  GLN A 363      44.277  59.916  96.340  1.00  0.00           C
ATOM   5781  CD  GLN A 363      44.797  60.107  97.770  1.00  0.00           C
ATOM   5782  OE1 GLN A 363      45.136  59.117  98.430  1.00  0.00           O
ATOM   5783  NE2 GLN A 363      44.777  61.336  98.300  1.00  0.00           N
ATOM   5786  C   GLN A 363      46.076  60.977  93.850  1.00  0.00           C
ATOM   5787  O   GLN A 363      45.386  60.657  92.890  1.00  0.00           O
ATOM   5788  N   VAL A 364      47.356  60.596  93.890  1.00  0.00           N
ATOM   5790  CA  VAL A 364      47.966  59.897  92.780  1.00  0.00           C
ATOM   5792  CB  VAL A 364      49.086  60.687  92.100  1.00  0.00           C
ATOM   5794  CG1 VAL A 364      49.767  59.846  91.000  1.00  0.00           C
ATOM   5798  CG2 VAL A 364      48.457  61.947  91.450  1.00  0.00           C
ATOM   5802  C   VAL A 364      48.416  58.537  93.250  1.00  0.00           C
ATOM   5803  O   VAL A 364      49.016  58.376  94.310  1.00  0.00           O
ATOM   5804  N   SER A 365      48.097  57.497  92.470  1.00  0.00           N
ATOM   5806  CA  SER A 365      48.587  56.166  92.750  1.00  0.00           C
ATOM   5808  CB  SER A 365      47.486  55.196  93.230  1.00  0.00           C
ATOM   5811  OG  SER A 365      47.966  53.867  93.370  1.00  0.00           O
ATOM   5813  C   SER A 365      49.266  55.637  91.530  1.00  0.00           C
ATOM   5814  O   SER A 365      48.727  55.657  90.420  1.00  0.00           O
ATOM   5815  N   PHE A 366      50.506  55.146  91.700  1.00  0.00           N
ATOM   5817  CA  PHE A 366      51.316  54.647  90.620  1.00  0.00           C
ATOM   5819  CB  PHE A 366      52.798  55.047  90.800  1.00  0.00           C
ATOM   5822  CG  PHE A 366      52.927  56.547  90.820  1.00  0.00           C
ATOM   5823  CD1 PHE A 366      52.846  57.267  89.610  1.00  0.00           C
ATOM   5825  CE1 PHE A 366      53.027  58.647  89.580  1.00  0.00           C
ATOM   5827  CZ  PHE A 366      53.297  59.346  90.770  1.00  0.00           C
ATOM   5829  CD2 PHE A 366      53.186  57.256  92.000  1.00  0.00           C
ATOM   5831  CE2 PHE A 366      53.367  58.647  91.980  1.00  0.00           C
ATOM   5833  C   PHE A 366      51.196  53.137  90.560  1.00  0.00           C
ATOM   5834  O   PHE A 366      51.227  52.446  91.580  1.00  0.00           O
ATOM   5835  N   TYR A 367      51.087  52.556  89.360  1.00  0.00           N
ATOM   5837  CA  TYR A 367      51.176  51.117  89.240  1.00  0.00           C
ATOM   5839  CB  TYR A 367      49.797  50.427  89.330  1.00  0.00           C
ATOM   5842  CG  TYR A 367      49.006  50.557  88.070  1.00  0.00           C
ATOM   5843  CD1 TYR A 367      48.297  51.737  87.810  1.00  0.00           C
ATOM   5845  CE1 TYR A 367      47.656  51.916  86.580  1.00  0.00           C
ATOM   5847  CZ  TYR A 367      47.736  50.927  85.610  1.00  0.00           C
ATOM   5848  OH  TYR A 367      47.076  51.137  84.400  1.00  0.00           O
ATOM   5850  CD2 TYR A 367      49.056  49.556  87.090  1.00  0.00           C
ATOM   5852  CE2 TYR A 367      48.446  49.747  85.850  1.00  0.00           C
ATOM   5854  C   TYR A 367      51.917  50.736  87.980  1.00  0.00           C
ATOM   5855  O   TYR A 367      52.216  51.536  87.080  1.00  0.00           O
ATOM   5856  N   CYS A 368      52.257  49.457  87.910  1.00  0.00           N
ATOM   5858  CA  CYS A 368      52.868  48.806  86.790  1.00  0.00           C
ATOM   5860  CB  CYS A 368      54.347  49.216  86.650  1.00  0.00           C
ATOM   5863  SG  CYS A 368      55.326  48.896  88.130  1.00  0.00           S
ATOM   5865  C   CYS A 368      52.676  47.346  87.130  1.00  0.00           C
ATOM   5866  O   CYS A 368      52.187  47.077  88.220  1.00  0.00           O
ATOM   5867  N   GLY A 369      53.036  46.367  86.260  1.00  0.00           N
ATOM   5869  CA  GLY A 369      52.906  44.916  86.520  1.00  0.00           C
ATOM   5872  C   GLY A 369      52.986  44.377  87.950  1.00  0.00           C
ATOM   5873  O   GLY A 369      52.017  43.797  88.410  1.00  0.00           O
ATOM   5874  N   THR A 370      54.136  44.537  88.640  1.00  0.00           N
ATOM   5876  CA  THR A 370      54.387  44.057  90.000  1.00  0.00           C
ATOM   5878  CB  THR A 370      55.497  42.997  90.090  1.00  0.00           C
ATOM   5880  OG1 THR A 370      56.796  43.467  89.730  1.00  0.00           O
ATOM   5882  CG2 THR A 370      55.156  41.856  89.130  1.00  0.00           C
ATOM   5886  C   THR A 370      54.767  45.177  90.950  1.00  0.00           C
ATOM   5887  O   THR A 370      55.286  44.967  92.050  1.00  0.00           O
ATOM   5888  N   GLY A 371      54.566  46.436  90.540  1.00  0.00           N
ATOM   5890  CA  GLY A 371      54.856  47.597  91.370  1.00  0.00           C
ATOM   5893  C   GLY A 371      56.297  48.046  91.440  1.00  0.00           C
ATOM   5894  O   GLY A 371      56.607  48.957  92.210  1.00  0.00           O
ATOM   5895  N   TRP A 372      57.236  47.477  90.650  1.00  0.00           N
ATOM   5897  CA  TRP A 372      58.646  47.857  90.700  1.00  0.00           C
ATOM   5899  CB  TRP A 372      59.566  46.747  90.100  1.00  0.00           C
ATOM   5902  CG  TRP A 372      59.746  45.536  90.950  1.00  0.00           C
ATOM   5903  CD1 TRP A 372      58.926  44.997  91.910  1.00  0.00           C
ATOM   5905  NE1 TRP A 372      59.587  43.966  92.530  1.00  0.00           N
ATOM   5907  CE2 TRP A 372      60.816  43.806  92.000  1.00  0.00           C
ATOM   5908  CD2 TRP A 372      60.957  44.756  90.970  1.00  0.00           C
ATOM   5909  CE3 TRP A 372      62.137  44.776  90.220  1.00  0.00           C
ATOM   5911  CZ3 TRP A 372      63.186  43.927  90.580  1.00  0.00           C
ATOM   5913  CZ2 TRP A 372      61.837  42.927  92.320  1.00  0.00           C
ATOM   5915  CH2 TRP A 372      63.036  43.017  91.620  1.00  0.00           C
ATOM   5917  C   TRP A 372      59.026  49.197  90.080  1.00  0.00           C
ATOM   5918  O   TRP A 372      59.777  49.986  90.630  1.00  0.00           O
ATOM   5919  N   ARG A 373      58.507  49.537  88.890  1.00  0.00           N
ATOM   5921  CA  ARG A 373      58.806  50.846  88.320  1.00  0.00           C
ATOM   5923  CB  ARG A 373      59.006  50.787  86.790  1.00  0.00           C
ATOM   5926  CG  ARG A 373      57.986  49.977  85.990  1.00  0.00           C
ATOM   5929  CD  ARG A 373      58.356  49.897  84.500  1.00  0.00           C
ATOM   5932  NE  ARG A 373      57.117  49.447  83.810  1.00  0.00           N
ATOM   5934  CZ  ARG A 373      56.677  48.207  83.880  1.00  0.00           C
ATOM   5935  NH1 ARG A 373      57.416  47.207  84.290  1.00  0.00           N
ATOM   5938  NH2 ARG A 373      55.446  47.966  83.480  1.00  0.00           N
ATOM   5941  C   ARG A 373      57.816  51.916  88.750  1.00  0.00           C
ATOM   5942  O   ARG A 373      58.046  53.117  88.610  1.00  0.00           O
ATOM   5943  N   ALA A 374      56.706  51.466  89.390  1.00  0.00           N
ATOM   5945  CA  ALA A 374      55.786  52.256  90.170  1.00  0.00           C
ATOM   5947  CB  ALA A 374      54.506  51.457  90.430  1.00  0.00           C
ATOM   5951  C   ALA A 374      56.346  52.686  91.510  1.00  0.00           C
ATOM   5952  O   ALA A 374      56.017  53.747  92.040  1.00  0.00           O
ATOM   5953  N   SER A 375      57.246  51.887  92.110  1.00  0.00           N
ATOM   5955  CA  SER A 375      58.027  52.337  93.250  1.00  0.00           C
ATOM   5957  CB  SER A 375      58.646  51.186  94.070  1.00  0.00           C
ATOM   5960  OG  SER A 375      59.587  50.457  93.310  1.00  0.00           O
ATOM   5962  C   SER A 375      59.076  53.397  92.930  1.00  0.00           C
ATOM   5963  O   SER A 375      59.236  54.317  93.720  1.00  0.00           O
ATOM   5964  N   GLU A 376      59.777  53.337  91.760  1.00  0.00           N
ATOM   5966  CA  GLU A 376      60.707  54.407  91.340  1.00  0.00           C
ATOM   5968  CB  GLU A 376      61.286  54.146  89.920  1.00  0.00           C
ATOM   5971  CG  GLU A 376      62.576  53.306  89.910  1.00  0.00           C
ATOM   5974  CD  GLU A 376      63.367  53.447  88.610  1.00  0.00           C
ATOM   5975  OE1 GLU A 376      63.736  54.617  88.310  1.00  0.00           O
ATOM   5976  OE2 GLU A 376      63.676  52.427  87.940  1.00  0.00           O
ATOM   5977  C   GLU A 376      60.076  55.787  91.250  1.00  0.00           C
ATOM   5978  O   GLU A 376      60.486  56.747  91.890  1.00  0.00           O
ATOM   5979  N   THR A 377      58.996  55.867  90.470  1.00  0.00           N
ATOM   5981  CA  THR A 377      58.176  57.047  90.300  1.00  0.00           C
ATOM   5983  CB  THR A 377      57.096  56.786  89.260  1.00  0.00           C
ATOM   5985  OG1 THR A 377      56.176  57.857  89.130  1.00  0.00           O
ATOM   5987  CG2 THR A 377      56.257  55.587  89.670  1.00  0.00           C
ATOM   5991  C   THR A 377      57.596  57.556  91.600  1.00  0.00           C
ATOM   5992  O   THR A 377      57.646  58.756  91.880  1.00  0.00           O
ATOM   5993  N   PHE A 378      57.126  56.656  92.490  1.00  0.00           N
ATOM   5995  CA  PHE A 378      56.696  56.996  93.820  1.00  0.00           C
ATOM   5997  CB  PHE A 378      56.047  55.727  94.460  1.00  0.00           C
ATOM   6000  CG  PHE A 378      55.756  55.897  95.920  1.00  0.00           C
ATOM   6001  CD1 PHE A 378      54.506  56.347  96.380  1.00  0.00           C
ATOM   6003  CE1 PHE A 378      54.317  56.586  97.740  1.00  0.00           C
ATOM   6005  CZ  PHE A 378      55.368  56.417  98.650  1.00  0.00           C
ATOM   6007  CD2 PHE A 378      56.786  55.666  96.840  1.00  0.00           C
ATOM   6009  CE2 PHE A 378      56.596  55.957  98.190  1.00  0.00           C
ATOM   6011  C   PHE A 378      57.806  57.626  94.660  1.00  0.00           C
ATOM   6012  O   PHE A 378      57.576  58.626  95.340  1.00  0.00           O
ATOM   6013  N   MET A 379      59.036  57.096  94.590  1.00  0.00           N
ATOM   6015  CA  MET A 379      60.216  57.747  95.150  1.00  0.00           C
ATOM   6017  CB  MET A 379      61.456  56.837  94.960  1.00  0.00           C
ATOM   6020  CG  MET A 379      61.796  55.967  96.180  1.00  0.00           C
ATOM   6023  SD  MET A 379      60.536  54.767  96.670  1.00  0.00           S
ATOM   6024  CE  MET A 379      60.456  55.317  98.400  1.00  0.00           C
ATOM   6028  C   MET A 379      60.497  59.127  94.590  1.00  0.00           C
ATOM   6029  O   MET A 379      60.716  60.086  95.340  1.00  0.00           O
ATOM   6030  N   TYR A 380      60.456  59.286  93.260  1.00  0.00           N
ATOM   6032  CA  TYR A 380      60.616  60.567  92.600  1.00  0.00           C
ATOM   6034  CB  TYR A 380      60.676  60.357  91.050  1.00  0.00           C
ATOM   6037  CG  TYR A 380      61.777  59.416  90.610  1.00  0.00           C
ATOM   6038  CD1 TYR A 380      63.027  59.367  91.270  1.00  0.00           C
ATOM   6040  CE1 TYR A 380      64.036  58.497  90.840  1.00  0.00           C
ATOM   6042  CZ  TYR A 380      63.797  57.617  89.780  1.00  0.00           C
ATOM   6043  OH  TYR A 380      64.777  56.666  89.470  1.00  0.00           O
ATOM   6045  CD2 TYR A 380      61.576  58.567  89.500  1.00  0.00           C
ATOM   6047  CE2 TYR A 380      62.576  57.667  89.100  1.00  0.00           C
ATOM   6049  C   TYR A 380      59.536  61.567  92.980  1.00  0.00           C
ATOM   6050  O   TYR A 380      59.837  62.677  93.390  1.00  0.00           O
ATOM   6051  N   ALA A 381      58.256  61.157  92.980  1.00  0.00           N
ATOM   6053  CA  ALA A 381      57.087  61.937  93.360  1.00  0.00           C
ATOM   6055  CB  ALA A 381      55.816  61.166  92.940  1.00  0.00           C
ATOM   6059  C   ALA A 381      56.996  62.217  94.850  1.00  0.00           C
ATOM   6060  O   ALA A 381      56.416  63.207  95.310  1.00  0.00           O
ATOM   6061  N   ARG A 382      57.576  61.376  95.710  1.00  0.00           N
ATOM   6063  CA  ARG A 382      57.846  61.767  97.070  1.00  0.00           C
ATOM   6065  CB  ARG A 382      58.267  60.536  97.900  1.00  0.00           C
ATOM   6068  CG  ARG A 382      58.356  60.806  99.410  1.00  0.00           C
ATOM   6071  CD  ARG A 382      58.606  59.556 100.240  1.00  0.00           C
ATOM   6074  NE  ARG A 382      59.867  58.946  99.730  1.00  0.00           N
ATOM   6076  CZ  ARG A 382      61.017  58.857 100.390  1.00  0.00           C
ATOM   6077  NH1 ARG A 382      61.246  59.467 101.530  1.00  0.00           N
ATOM   6080  NH2 ARG A 382      61.986  58.127  99.900  1.00  0.00           N
ATOM   6083  C   ARG A 382      58.886  62.887  97.190  1.00  0.00           C
ATOM   6084  O   ARG A 382      58.727  63.787  98.020  1.00  0.00           O
ATOM   6085  N   ALA A 383      59.966  62.826  96.380  1.00  0.00           N
ATOM   6087  CA  ALA A 383      61.047  63.787  96.320  1.00  0.00           C
ATOM   6089  CB  ALA A 383      62.216  63.236  95.480  1.00  0.00           C
ATOM   6093  C   ALA A 383      60.656  65.166  95.820  1.00  0.00           C
ATOM   6094  O   ALA A 383      60.846  66.186  96.490  1.00  0.00           O
ATOM   6095  N   MET A 384      59.977  65.236  94.650  1.00  0.00           N
ATOM   6097  CA  MET A 384      59.236  66.416  94.230  1.00  0.00           C
ATOM   6099  CB  MET A 384      58.996  66.617  92.690  1.00  0.00           C
ATOM   6102  CG  MET A 384      59.296  65.446  91.710  1.00  0.00           C
ATOM   6105  SD  MET A 384      57.846  64.686  90.900  1.00  0.00           S
ATOM   6106  CE  MET A 384      57.486  66.067  89.780  1.00  0.00           C
ATOM   6110  C   MET A 384      57.956  66.416  95.010  1.00  0.00           C
ATOM   6111  O   MET A 384      57.006  65.776  94.600  1.00  0.00           O
ATOM   6112  N   GLY A 385      57.927  67.056  96.190  1.00  0.00           N
ATOM   6114  CA  GLY A 385      56.966  66.796  97.270  1.00  0.00           C
ATOM   6117  C   GLY A 385      55.476  66.757  96.970  1.00  0.00           C
ATOM   6118  O   GLY A 385      54.757  67.727  97.230  1.00  0.00           O
ATOM   6119  N   TRP A 386      54.966  65.617  96.470  1.00  0.00           N
ATOM   6121  CA  TRP A 386      53.556  65.387  96.240  1.00  0.00           C
ATOM   6123  CB  TRP A 386      53.316  64.486  94.990  1.00  0.00           C
ATOM   6126  CG  TRP A 386      53.687  65.067  93.650  1.00  0.00           C
ATOM   6127  CD1 TRP A 386      54.466  66.157  93.370  1.00  0.00           C
ATOM   6129  NE1 TRP A 386      54.566  66.336  92.020  1.00  0.00           N
ATOM   6131  CE2 TRP A 386      53.757  65.446  91.390  1.00  0.00           C
ATOM   6132  CD2 TRP A 386      53.216  64.587  92.370  1.00  0.00           C
ATOM   6133  CE3 TRP A 386      52.396  63.537  91.980  1.00  0.00           C
ATOM   6135  CZ3 TRP A 386      52.027  63.436  90.640  1.00  0.00           C
ATOM   6137  CZ2 TRP A 386      53.387  65.357  90.060  1.00  0.00           C
ATOM   6139  CH2 TRP A 386      52.486  64.357  89.700  1.00  0.00           C
ATOM   6141  C   TRP A 386      52.976  64.767  97.510  1.00  0.00           C
ATOM   6142  O   TRP A 386      53.496  63.797  98.050  1.00  0.00           O
ATOM   6143  N   LYS A 387      51.896  65.357  98.090  1.00  0.00           N
ATOM   6145  CA  LYS A 387      51.496  65.096  99.480  1.00  0.00           C
ATOM   6147  CB  LYS A 387      50.887  66.387 100.100  1.00  0.00           C
ATOM   6150  CG  LYS A 387      51.856  67.576 100.260  1.00  0.00           C
ATOM   6153  CD  LYS A 387      52.816  67.457 101.460  1.00  0.00           C
ATOM   6156  CE  LYS A 387      54.166  66.776 101.170  1.00  0.00           C
ATOM   6159  NZ  LYS A 387      55.036  66.846 102.370  1.00  0.00           N
ATOM   6163  C   LYS A 387      50.456  63.986  99.600  1.00  0.00           C
ATOM   6164  O   LYS A 387      49.926  63.686 100.670  1.00  0.00           O
ATOM   6165  N   ASN A 388      50.186  63.346  98.470  1.00  0.00           N
ATOM   6167  CA  ASN A 388      49.226  62.297  98.310  1.00  0.00           C
ATOM   6169  CB  ASN A 388      47.756  62.807  98.190  1.00  0.00           C
ATOM   6172  CG  ASN A 388      47.547  64.107  97.400  1.00  0.00           C
ATOM   6173  OD1 ASN A 388      48.446  64.806  96.940  1.00  0.00           O
ATOM   6174  ND2 ASN A 388      46.246  64.467  97.250  1.00  0.00           N
ATOM   6177  C   ASN A 388      49.637  61.417  97.150  1.00  0.00           C
ATOM   6178  O   ASN A 388      48.996  61.396  96.100  1.00  0.00           O
ATOM   6179  N   VAL A 389      50.707  60.627  97.350  1.00  0.00           N
ATOM   6181  CA  VAL A 389      51.146  59.596  96.440  1.00  0.00           C
ATOM   6183  CB  VAL A 389      52.536  59.826  95.850  1.00  0.00           C
ATOM   6185  CG1 VAL A 389      52.446  61.037  94.910  1.00  0.00           C
ATOM   6189  CG2 VAL A 389      53.596  60.076  96.940  1.00  0.00           C
ATOM   6193  C   VAL A 389      51.076  58.236  97.100  1.00  0.00           C
ATOM   6194  O   VAL A 389      51.166  58.087  98.310  1.00  0.00           O
ATOM   6195  N   SER A 390      50.876  57.177  96.290  1.00  0.00           N
ATOM   6197  CA  SER A 390      50.826  55.806  96.780  1.00  0.00           C
ATOM   6199  CB  SER A 390      49.466  55.427  97.420  1.00  0.00           C
ATOM   6202  OG  SER A 390      48.367  55.676  96.550  1.00  0.00           O
ATOM   6204  C   SER A 390      51.187  54.846  95.660  1.00  0.00           C
ATOM   6205  O   SER A 390      51.376  55.237  94.510  1.00  0.00           O
ATOM   6206  N   VAL A 391      51.346  53.556  95.990  1.00  0.00           N
ATOM   6208  CA  VAL A 391      51.548  52.527  94.990  1.00  0.00           C
ATOM   6210  CB  VAL A 391      52.846  51.747  95.180  1.00  0.00           C
ATOM   6212  CG1 VAL A 391      52.997  50.617  94.130  1.00  0.00           C
ATOM   6216  CG2 VAL A 391      54.036  52.716  95.050  1.00  0.00           C
ATOM   6220  C   VAL A 391      50.346  51.596  95.020  1.00  0.00           C
ATOM   6221  O   VAL A 391      49.966  51.076  96.070  1.00  0.00           O
ATOM   6222  N   TYR A 392      49.736  51.336  93.850  1.00  0.00           N
ATOM   6224  CA  TYR A 392      48.816  50.227  93.670  1.00  0.00           C
ATOM   6226  CB  TYR A 392      47.646  50.587  92.700  1.00  0.00           C
ATOM   6229  CG  TYR A 392      46.896  49.387  92.160  1.00  0.00           C
ATOM   6230  CD1 TYR A 392      46.376  48.427  93.050  1.00  0.00           C
ATOM   6232  CE1 TYR A 392      45.746  47.276  92.570  1.00  0.00           C
ATOM   6234  CZ  TYR A 392      45.597  47.087  91.190  1.00  0.00           C
ATOM   6235  OH  TYR A 392      44.977  45.927  90.680  1.00  0.00           O
ATOM   6237  CD2 TYR A 392      46.706  49.197  90.780  1.00  0.00           C
ATOM   6239  CE2 TYR A 392      46.066  48.046  90.300  1.00  0.00           C
ATOM   6241  C   TYR A 392      49.606  48.977  93.310  1.00  0.00           C
ATOM   6242  O   TYR A 392      50.056  48.777  92.180  1.00  0.00           O
ATOM   6243  N   ASP A 393      49.826  48.137  94.340  1.00  0.00           N
ATOM   6245  CA  ASP A 393      50.767  47.037  94.380  1.00  0.00           C
ATOM   6247  CB  ASP A 393      50.697  46.487  95.830  1.00  0.00           C
ATOM   6250  CG  ASP A 393      51.877  45.637  96.260  1.00  0.00           C
ATOM   6251  OD1 ASP A 393      52.868  45.567  95.510  1.00  0.00           O
ATOM   6252  OD2 ASP A 393      51.847  45.097  97.390  1.00  0.00           O
ATOM   6253  C   ASP A 393      50.486  45.947  93.360  1.00  0.00           C
ATOM   6254  O   ASP A 393      51.346  45.526  92.590  1.00  0.00           O
ATOM   6255  N   GLY A 394      49.196  45.557  93.270  1.00  0.00           N
ATOM   6257  CA  GLY A 394      48.687  44.507  92.420  1.00  0.00           C
ATOM   6260  C   GLY A 394      48.867  44.756  90.950  1.00  0.00           C
ATOM   6261  O   GLY A 394      48.978  43.817  90.170  1.00  0.00           O
ATOM   6262  N   GLY A 395      48.886  46.047  90.550  1.00  0.00           N
ATOM   6264  CA  GLY A 395      49.048  46.497  89.180  1.00  0.00           C
ATOM   6267  C   GLY A 395      48.236  45.776  88.130  1.00  0.00           C
ATOM   6268  O   GLY A 395      47.126  45.326  88.380  1.00  0.00           O
ATOM   6269  N   TRP A 396      48.816  45.647  86.910  1.00  0.00           N
ATOM   6271  CA  TRP A 396      48.236  44.887  85.810  1.00  0.00           C
ATOM   6273  CB  TRP A 396      49.096  44.927  84.510  1.00  0.00           C
ATOM   6276  CG  TRP A 396      48.477  44.257  83.300  1.00  0.00           C
ATOM   6277  CD1 TRP A 396      49.086  43.257  82.590  1.00  0.00           C
ATOM   6279  NE1 TRP A 396      48.246  42.807  81.600  1.00  0.00           N
ATOM   6281  CE2 TRP A 396      47.066  43.467  81.660  1.00  0.00           C
ATOM   6282  CD2 TRP A 396      47.157  44.397  82.730  1.00  0.00           C
ATOM   6283  CE3 TRP A 396      46.036  45.186  83.010  1.00  0.00           C
ATOM   6285  CZ3 TRP A 396      44.916  45.097  82.180  1.00  0.00           C
ATOM   6287  CZ2 TRP A 396      45.937  43.327  80.890  1.00  0.00           C
ATOM   6289  CH2 TRP A 396      44.856  44.177  81.140  1.00  0.00           C
ATOM   6291  C   TRP A 396      48.036  43.427  86.160  1.00  0.00           C
ATOM   6292  O   TRP A 396      47.076  42.797  85.710  1.00  0.00           O
ATOM   6293  N   TYR A 397      48.956  42.846  86.950  1.00  0.00           N
ATOM   6295  CA  TYR A 397      48.886  41.466  87.330  1.00  0.00           C
ATOM   6297  CB  TYR A 397      50.186  41.087  88.100  1.00  0.00           C
ATOM   6300  CG  TYR A 397      50.096  39.657  88.550  1.00  0.00           C
ATOM   6301  CD1 TYR A 397      50.376  38.626  87.660  1.00  0.00           C
ATOM   6303  CE1 TYR A 397      50.076  37.297  87.990  1.00  0.00           C
ATOM   6305  CZ  TYR A 397      49.527  37.006  89.250  1.00  0.00           C
ATOM   6306  OH  TYR A 397      49.436  35.686  89.750  1.00  0.00           O
ATOM   6308  CD2 TYR A 397      49.556  39.356  89.810  1.00  0.00           C
ATOM   6310  CE2 TYR A 397      49.236  38.037  90.140  1.00  0.00           C
ATOM   6312  C   TYR A 397      47.606  41.107  88.100  1.00  0.00           C
ATOM   6313  O   TYR A 397      46.877  40.207  87.700  1.00  0.00           O
ATOM   6314  N   GLU A 398      47.277  41.856  89.170  1.00  0.00           N
ATOM   6316  CA  GLU A 398      46.027  41.737  89.880  1.00  0.00           C
ATOM   6318  CB  GLU A 398      46.106  42.516  91.230  1.00  0.00           C
ATOM   6321  CG  GLU A 398      44.876  42.387  92.160  1.00  0.00           C
ATOM   6324  CD  GLU A 398      45.076  42.916  93.580  1.00  0.00           C
ATOM   6325  OE1 GLU A 398      45.676  44.016  93.750  1.00  0.00           O
ATOM   6326  OE2 GLU A 398      44.646  42.256  94.560  1.00  0.00           O
ATOM   6327  C   GLU A 398      44.856  42.166  89.000  1.00  0.00           C
ATOM   6328  O   GLU A 398      43.876  41.436  88.890  1.00  0.00           O
ATOM   6329  N   TRP A 399      44.986  43.297  88.260  1.00  0.00           N
ATOM   6331  CA  TRP A 399      43.936  43.896  87.450  1.00  0.00           C
ATOM   6333  CB  TRP A 399      44.296  45.307  86.890  1.00  0.00           C
ATOM   6336  CG  TRP A 399      43.097  46.076  86.430  1.00  0.00           C
ATOM   6337  CD1 TRP A 399      42.536  46.117  85.180  1.00  0.00           C
ATOM   6339  NE1 TRP A 399      41.426  46.926  85.200  1.00  0.00           N
ATOM   6341  CE2 TRP A 399      41.206  47.367  86.470  1.00  0.00           C
ATOM   6342  CD2 TRP A 399      42.246  46.867  87.280  1.00  0.00           C
ATOM   6343  CE3 TRP A 399      42.277  47.197  88.640  1.00  0.00           C
ATOM   6345  CZ3 TRP A 399      41.276  48.026  89.150  1.00  0.00           C
ATOM   6347  CZ2 TRP A 399      40.186  48.147  86.990  1.00  0.00           C
ATOM   6349  CH2 TRP A 399      40.256  48.497  88.340  1.00  0.00           C
ATOM   6351  C   TRP A 399      43.416  43.046  86.300  1.00  0.00           C
ATOM   6352  O   TRP A 399      42.236  43.077  85.970  1.00  0.00           O
ATOM   6353  N   SER A 400      44.247  42.227  85.660  1.00  0.00           N
ATOM   6355  CA  SER A 400      43.757  41.427  84.560  1.00  0.00           C
ATOM   6357  CB  SER A 400      44.886  41.266  83.520  1.00  0.00           C
ATOM   6360  OG  SER A 400      45.966  40.457  83.990  1.00  0.00           O
ATOM   6362  C   SER A 400      43.267  40.056  85.010  1.00  0.00           C
ATOM   6363  O   SER A 400      42.736  39.257  84.230  1.00  0.00           O
ATOM   6364  N   SER A 401      43.396  39.767  86.330  1.00  0.00           N
ATOM   6366  CA  SER A 401      43.057  38.477  86.910  1.00  0.00           C
ATOM   6368  CB  SER A 401      43.916  38.126  88.170  1.00  0.00           C
ATOM   6371  OG  SER A 401      43.356  38.497  89.430  1.00  0.00           O
ATOM   6373  C   SER A 401      41.556  38.307  87.130  1.00  0.00           C
ATOM   6374  O   SER A 401      41.087  37.166  87.150  1.00  0.00           O
ATOM   6375  N   ASP A 402      40.756  39.407  87.170  1.00  0.00           N
ATOM   6377  CA  ASP A 402      39.307  39.407  87.050  1.00  0.00           C
ATOM   6379  CB  ASP A 402      38.646  40.367  88.090  1.00  0.00           C
ATOM   6382  CG  ASP A 402      37.176  40.117  88.370  1.00  0.00           C
ATOM   6383  OD1 ASP A 402      36.506  39.457  87.540  1.00  0.00           O
ATOM   6384  OD2 ASP A 402      36.696  40.697  89.390  1.00  0.00           O
ATOM   6385  C   ASP A 402      38.956  39.876  85.640  1.00  0.00           C
ATOM   6386  O   ASP A 402      39.136  41.056  85.320  1.00  0.00           O
ATOM   6387  N   PRO A 403      38.437  39.026  84.760  1.00  0.00           N
ATOM   6388  CD  PRO A 403      38.566  37.587  84.860  1.00  0.00           C
ATOM   6391  CA  PRO A 403      37.857  39.416  83.480  1.00  0.00           C
ATOM   6393  CB  PRO A 403      37.407  38.077  82.870  1.00  0.00           C
ATOM   6396  CG  PRO A 403      38.416  37.076  83.430  1.00  0.00           C
ATOM   6399  C   PRO A 403      36.706  40.387  83.550  1.00  0.00           C
ATOM   6400  O   PRO A 403      36.386  40.977  82.520  1.00  0.00           O
ATOM   6401  N   LYS A 404      36.067  40.606  84.720  1.00  0.00           N
ATOM   6403  CA  LYS A 404      35.027  41.627  84.820  1.00  0.00           C
ATOM   6405  CB  LYS A 404      34.306  41.666  86.200  1.00  0.00           C
ATOM   6408  CG  LYS A 404      34.896  42.617  87.260  1.00  0.00           C
ATOM   6411  CD  LYS A 404      34.086  42.727  88.550  1.00  0.00           C
ATOM   6414  CE  LYS A 404      34.856  43.547  89.580  1.00  0.00           C
ATOM   6417  NZ  LYS A 404      34.076  43.717  90.810  1.00  0.00           N
ATOM   6421  C   LYS A 404      35.596  43.007  84.550  1.00  0.00           C
ATOM   6422  O   LYS A 404      34.896  43.896  84.060  1.00  0.00           O
ATOM   6423  N   ASN A 405      36.856  43.257  84.980  1.00  0.00           N
ATOM   6425  CA  ASN A 405      37.396  44.587  85.160  1.00  0.00           C
ATOM   6427  CB  ASN A 405      38.757  44.587  85.880  1.00  0.00           C
ATOM   6430  CG  ASN A 405      38.657  44.547  87.390  1.00  0.00           C
ATOM   6431  OD1 ASN A 405      39.496  43.936  88.040  1.00  0.00           O
ATOM   6432  ND2 ASN A 405      37.646  45.186  88.010  1.00  0.00           N
ATOM   6435  C   ASN A 405      37.596  45.307  83.840  1.00  0.00           C
ATOM   6436  O   ASN A 405      38.216  44.717  82.960  1.00  0.00           O
ATOM   6437  N   PRO A 406      37.157  46.547  83.670  1.00  0.00           N
ATOM   6438  CD  PRO A 406      36.696  47.416  84.750  1.00  0.00           C
ATOM   6441  CA  PRO A 406      37.386  47.287  82.440  1.00  0.00           C
ATOM   6443  CB  PRO A 406      36.616  48.596  82.660  1.00  0.00           C
ATOM   6446  CG  PRO A 406      36.686  48.826  84.160  1.00  0.00           C
ATOM   6449  C   PRO A 406      38.856  47.477  82.120  1.00  0.00           C
ATOM   6450  O   PRO A 406      39.666  47.826  82.980  1.00  0.00           O
ATOM   6451  N   VAL A 407      39.186  47.267  80.840  1.00  0.00           N
ATOM   6453  CA  VAL A 407      40.516  47.297  80.300  1.00  0.00           C
ATOM   6455  CB  VAL A 407      41.007  45.927  79.840  1.00  0.00           C
ATOM   6457  CG1 VAL A 407      41.356  45.117  81.090  1.00  0.00           C
ATOM   6461  CG2 VAL A 407      39.926  45.167  79.060  1.00  0.00           C
ATOM   6465  C   VAL A 407      40.446  48.276  79.150  1.00  0.00           C
ATOM   6466  O   VAL A 407      39.356  48.587  78.700  1.00  0.00           O
ATOM   6467  N   ALA A 408      41.576  48.826  78.680  1.00  0.00           N
ATOM   6469  CA  ALA A 408      41.596  49.637  77.480  1.00  0.00           C
ATOM   6471  CB  ALA A 408      41.677  51.147  77.820  1.00  0.00           C
ATOM   6475  C   ALA A 408      42.766  49.187  76.620  1.00  0.00           C
ATOM   6476  O   ALA A 408      43.856  48.876  77.120  1.00  0.00           O
ATOM   6477  N   THR A 409      42.547  49.096  75.290  1.00  0.00           N
ATOM   6479  CA  THR A 409      43.536  48.717  74.290  1.00  0.00           C
ATOM   6481  CB  THR A 409      43.367  47.337  73.620  1.00  0.00           C
ATOM   6483  OG1 THR A 409      42.066  47.126  73.100  1.00  0.00           O
ATOM   6485  CG2 THR A 409      43.636  46.236  74.650  1.00  0.00           C
ATOM   6489  C   THR A 409      43.507  49.776  73.210  1.00  0.00           C
ATOM   6490  O   THR A 409      42.666  50.676  73.200  1.00  0.00           O
ATOM   6491  N   GLY A 410      44.496  49.727  72.300  1.00  0.00           N
ATOM   6493  CA  GLY A 410      44.646  50.687  71.230  1.00  0.00           C
ATOM   6496  C   GLY A 410      45.276  51.977  71.670  1.00  0.00           C
ATOM   6497  O   GLY A 410      45.456  52.256  72.850  1.00  0.00           O
ATOM   6498  N   GLU A 411      45.656  52.797  70.680  1.00  0.00           N
ATOM   6500  CA  GLU A 411      46.367  54.036  70.890  1.00  0.00           C
ATOM   6502  CB  GLU A 411      47.196  54.367  69.650  1.00  0.00           C
ATOM   6505  CG  GLU A 411      48.227  53.246  69.360  1.00  0.00           C
ATOM   6508  CD  GLU A 411      49.166  53.607  68.230  1.00  0.00           C
ATOM   6509  OE1 GLU A 411      48.836  54.537  67.460  1.00  0.00           O
ATOM   6510  OE2 GLU A 411      50.228  52.957  68.160  1.00  0.00           O
ATOM   6511  C   GLU A 411      45.396  55.157  71.200  1.00  0.00           C
ATOM   6512  O   GLU A 411      44.307  55.247  70.650  1.00  0.00           O
ATOM   6513  N   ARG A 412      45.756  56.026  72.160  1.00  0.00           N
ATOM   6515  CA  ARG A 412      44.816  57.007  72.650  1.00  0.00           C
ATOM   6517  CB  ARG A 412      43.786  56.336  73.600  1.00  0.00           C
ATOM   6520  CG  ARG A 412      44.406  55.577  74.790  1.00  0.00           C
ATOM   6523  CD  ARG A 412      43.426  54.657  75.540  1.00  0.00           C
ATOM   6526  NE  ARG A 412      44.216  54.036  76.650  1.00  0.00           N
ATOM   6528  CZ  ARG A 412      44.707  52.797  76.640  1.00  0.00           C
ATOM   6529  NH1 ARG A 412      44.596  51.947  75.640  1.00  0.00           N
ATOM   6532  NH2 ARG A 412      45.416  52.387  77.670  1.00  0.00           N
ATOM   6535  C   ARG A 412      45.576  58.117  73.330  1.00  0.00           C
ATOM   6536  O   ARG A 412      46.626  57.877  73.930  1.00  0.00           O
ATOM   6537  N   GLY A 413      45.076  59.367  73.250  1.00  0.00           N
ATOM   6539  CA  GLY A 413      45.806  60.507  73.760  1.00  0.00           C
ATOM   6542  C   GLY A 413      45.376  60.776  75.170  1.00  0.00           C
ATOM   6543  O   GLY A 413      44.486  60.067  75.660  1.00  0.00           O
ATOM   6544  N   PRO A 414      45.907  61.837  75.790  1.00  0.00           N
ATOM   6545  CD  PRO A 414      47.157  62.457  75.330  1.00  0.00           C
ATOM   6548  CA  PRO A 414      45.576  62.276  77.140  1.00  0.00           C
ATOM   6550  CB  PRO A 414      46.386  63.546  77.290  1.00  0.00           C
ATOM   6553  CG  PRO A 414      47.686  63.166  76.580  1.00  0.00           C
ATOM   6556  C   PRO A 414      44.126  62.547  77.460  1.00  0.00           C
ATOM   6557  O   PRO A 414      43.746  62.597  78.630  1.00  0.00           O
ATOM   6558  N   ASP A 415      43.306  62.756  76.430  1.00  0.00           N
ATOM   6560  CA  ASP A 415      41.896  62.986  76.570  1.00  0.00           C
ATOM   6562  CB  ASP A 415      41.386  63.647  75.280  1.00  0.00           C
ATOM   6565  CG  ASP A 415      41.726  65.117  75.210  1.00  0.00           C
ATOM   6566  OD1 ASP A 415      42.846  65.537  75.580  1.00  0.00           O
ATOM   6567  OD2 ASP A 415      40.876  65.857  74.660  1.00  0.00           O
ATOM   6568  C   ASP A 415      41.056  61.747  76.830  1.00  0.00           C
ATOM   6569  O   ASP A 415      39.907  61.856  77.240  1.00  0.00           O
ATOM   6570  N   SER A 416      41.556  60.517  76.590  1.00  0.00           N
ATOM   6572  CA  SER A 416      40.746  59.307  76.720  1.00  0.00           C
ATOM   6574  CB  SER A 416      41.356  58.106  75.970  1.00  0.00           C
ATOM   6577  OG  SER A 416      42.666  57.756  76.440  1.00  0.00           O
ATOM   6579  C   SER A 416      40.486  58.887  78.160  1.00  0.00           C
ATOM   6580  O   SER A 416      39.587  58.096  78.450  1.00  0.00           O
ATOM   6581  N   SER A 417      41.306  59.416  79.080  1.00  0.00           N
ATOM   6583  CA  SER A 417      41.367  59.107  80.490  1.00  0.00           C
ATOM   6585  CB  SER A 417      42.857  59.016  80.950  1.00  0.00           C
ATOM   6588  OG  SER A 417      43.556  57.957  80.300  1.00  0.00           O
ATOM   6590  C   SER A 417      40.697  60.146  81.390  1.00  0.00           C
ATOM   6591  O   SER A 417      41.047  60.237  82.570  1.00  0.00           O
ATOM   6592  N   LYS A 418      39.757  60.967  80.860  1.00  0.00           N
ATOM   6594  CA  LYS A 418      38.996  61.937  81.660  1.00  0.00           C
ATOM   6596  CB  LYS A 418      38.486  63.137  80.800  1.00  0.00           C
ATOM   6599  CG  LYS A 418      39.536  63.957  80.020  1.00  0.00           C
ATOM   6602  CD  LYS A 418      38.846  65.056  79.150  1.00  0.00           C
ATOM   6605  CE  LYS A 418      39.637  65.486  77.900  1.00  0.00           C
ATOM   6608  NZ  LYS A 418      38.797  66.147  76.870  1.00  0.00           N
ATOM   6612  C   LYS A 418      37.756  61.317  82.400  1.00  0.00           C
ATOM   6613  OT1 LYS A 418      37.636  60.067  82.500  1.00  0.00           O
ATOM   6614  OT2 LYS A 418      36.887  62.096  82.890  1.00  0.00           O
ATOM   6615  NH3 POPEB 419      93.907 120.766  61.920  1.00  0.00           N
ATOM   6619  C12 POPEB 419      92.757 121.716  62.100  1.00  0.00           C
ATOM   6622  C11 POPEB 419      91.887 121.366  63.320  1.00  0.00           C
ATOM   6625  P   POPEB 419      89.457 122.236  62.710  1.00  0.00           P
ATOM   6626  O13 POPEB 419      89.266 120.906  62.100  1.00  0.00           O
ATOM   6627  O14 POPEB 419      88.396 122.777  63.590  1.00  0.00           O
ATOM   6628  O11 POPEB 419      89.727 123.297  61.560  1.00  0.00           O
ATOM   6629  O12 POPEB 419      90.837 122.327  63.470  1.00  0.00           O
ATOM   6630  C1  POPEB 419      89.557 122.887  60.200  1.00  0.00           C
ATOM   6633  C2  POPEB 419      89.476 124.106  59.250  1.00  0.00           C
ATOM   6635  O21 POPEB 419      88.997 123.617  57.990  1.00  0.00           O
ATOM   6636  C21 POPEB 419      87.857 124.146  57.540  1.00  0.00           C
ATOM   6637  O22 POPEB 419      87.216 125.037  58.050  1.00  0.00           O
ATOM   6638  C22 POPEB 419      87.447 123.346  56.300  1.00  0.00           C
ATOM   6641  C3  POPEB 419      90.866 124.817  59.090  1.00  0.00           C
ATOM   6644  O31 POPEB 419      91.596 124.496  57.880  1.00  0.00           O
ATOM   6645  C31 POPEB 419      92.526 123.546  57.980  1.00  0.00           C
ATOM   6646  O32 POPEB 419      92.727 122.856  58.970  1.00  0.00           O
ATOM   6647  C32 POPEB 419      93.396 123.516  56.720  1.00  0.00           C
ATOM   6650  C23 POPEB 419      86.547 124.087  55.280  1.00  0.00           C
ATOM   6653  C24 POPEB 419      85.497 123.106  54.720  1.00  0.00           C
ATOM   6656  C25 POPEB 419      84.667 123.546  53.500  1.00  0.00           C
ATOM   6659  C26 POPEB 419      85.467 124.207  52.380  1.00  0.00           C
ATOM   6662  C27 POPEB 419      84.637 124.396  51.100  1.00  0.00           C
ATOM   6665  C28 POPEB 419      85.446 125.046  49.970  1.00  0.00           C
ATOM   6668  C29 POPEB 419      84.637 125.107  48.690  1.00  0.00           C
ATOM   6670 0C21 POPEB 419      84.266 126.217  48.040  1.00  0.00           C
ATOM   6672 1C21 POPEB 419      84.527 127.639  48.470  1.00  0.00           C
ATOM   6675 2C21 POPEB 419      83.536 128.630  47.830  1.00  0.00           C
ATOM   6678 3C21 POPEB 419      82.076 128.490  48.320  1.00  0.00           C
ATOM   6681 4C21 POPEB 419      81.106 127.929  47.270  1.00  0.00           C
ATOM   6684 5C21 POPEB 419      80.777 128.910  46.140  1.00  0.00           C
ATOM   6687 6C21 POPEB 419      79.777 128.330  45.120  1.00  0.00           C
ATOM   6690 7C21 POPEB 419      79.437 129.309  43.980  1.00  0.00           C
ATOM   6693 8C21 POPEB 419      78.466 128.729  42.960  1.00  0.00           C
ATOM   6697  C33 POPEB 419      93.557 122.107  56.120  1.00  0.00           C
ATOM   6700  C34 POPEB 419      94.576 122.047  54.960  1.00  0.00           C
ATOM   6703  C35 POPEB 419      94.306 120.846  54.040  1.00  0.00           C
ATOM   6706  C36 POPEB 419      95.236 120.717  52.820  1.00  0.00           C
ATOM   6709  C37 POPEB 419      94.667 119.687  51.840  1.00  0.00           C
ATOM   6712  C38 POPEB 419      95.536 119.376  50.620  1.00  0.00           C
ATOM   6715  C39 POPEB 419      94.877 118.376  49.660  1.00  0.00           C
ATOM   6718 0C31 POPEB 419      93.657 118.936  48.910  1.00  0.00           C
ATOM   6721 1C31 POPEB 419      93.387 118.197  47.600  1.00  0.00           C
ATOM   6724 2C31 POPEB 419      92.176 118.717  46.800  1.00  0.00           C
ATOM   6727 3C31 POPEB 419      92.396 120.127  46.220  1.00  0.00           C
ATOM   6730 4C31 POPEB 419      91.227 120.617  45.350  1.00  0.00           C
ATOM   6733 5C31 POPEB 419      91.357 122.096  44.950  1.00  0.00           C
ATOM   6736 6C31 POPEB 419      90.126 122.637  44.220  1.00  0.00           C
ATOM   6740  NH3 POPEC 420     108.846 122.787  20.280  1.00  0.00           N
ATOM   6744  C12 POPEC 420     109.277 122.917  18.850  1.00  0.00           C
ATOM   6747  C11 POPEC 420     109.816 121.576  18.340  1.00  0.00           C
ATOM   6750  P   POPEC 420     108.487 119.547  19.360  1.00  0.00           P
ATOM   6751  O13 POPEC 420     107.827 118.357  18.810  1.00  0.00           O
ATOM   6752  O14 POPEC 420     109.716 119.307  20.120  1.00  0.00           O
ATOM   6753  O11 POPEC 420     107.486 120.346  20.280  1.00  0.00           O
ATOM   6754  O12 POPEC 420     108.767 120.617  18.240  1.00  0.00           O
ATOM   6755  C1  POPEC 420     106.957 119.687  21.440  1.00  0.00           C
ATOM   6758  C2  POPEC 420     107.036 120.707  22.580  1.00  0.00           C
ATOM   6760  O21 POPEC 420     107.297 120.127  23.850  1.00  0.00           O
ATOM   6761  C21 POPEC 420     106.346 119.356  24.340  1.00  0.00           C
ATOM   6762  O22 POPEC 420     105.317 119.037  23.790  1.00  0.00           O
ATOM   6763  C22 POPEC 420     106.757 118.987  25.770  1.00  0.00           C
ATOM   6766  C3  POPEC 420     105.856 121.727  22.570  1.00  0.00           C
ATOM   6769  O31 POPEC 420     106.357 122.996  23.000  1.00  0.00           O
ATOM   6770  C31 POPEC 420     106.357 123.146  24.320  1.00  0.00           C
ATOM   6771  O32 POPEC 420     105.786 122.416  25.120  1.00  0.00           O
ATOM   6772  C32 POPEC 420     107.256 124.317  24.660  1.00  0.00           C
ATOM   6775  C23 POPEC 420     106.427 117.527  26.150  1.00  0.00           C
ATOM   6778  C24 POPEC 420     107.057 117.126  27.490  1.00  0.00           C
ATOM   6781  C25 POPEC 420     106.777 118.146  28.600  1.00  0.00           C
ATOM   6784  C26 POPEC 420     107.167 117.667  30.000  1.00  0.00           C
ATOM   6787  C27 POPEC 420     106.736 118.696  31.060  1.00  0.00           C
ATOM   6790  C28 POPEC 420     107.396 118.577  32.450  1.00  0.00           C
ATOM   6793  C29 POPEC 420     107.986 117.247  32.820  1.00  0.00           C
ATOM   6795 0C21 POPEC 420     107.297 116.207  33.310  1.00  0.00           C
ATOM   6797 1C21 POPEC 420     105.807 116.196  33.530  1.00  0.00           C
ATOM   6800 2C21 POPEC 420     105.416 116.797  34.890  1.00  0.00           C
ATOM   6803 3C21 POPEC 420     105.887 115.967  36.090  1.00  0.00           C
ATOM   6806 4C21 POPEC 420     105.217 116.427  37.390  1.00  0.00           C
ATOM   6809 5C21 POPEC 420     105.037 115.296  38.400  1.00  0.00           C
ATOM   6812 6C21 POPEC 420     106.257 115.067  39.300  1.00  0.00           C
ATOM   6815 7C21 POPEC 420     106.047 113.866  40.240  1.00  0.00           C
ATOM   6818 8C21 POPEC 420     107.127 113.757  41.320  1.00  0.00           C
ATOM   6822  C33 POPEC 420     106.926 124.897  26.040  1.00  0.00           C
ATOM   6825  C34 POPEC 420     107.626 124.096  27.140  1.00  0.00           C
ATOM   6828  C35 POPEC 420     106.857 124.087  28.450  1.00  0.00           C
ATOM   6831  C36 POPEC 420     107.736 123.537  29.570  1.00  0.00           C
ATOM   6834  C37 POPEC 420     108.596 124.636  30.210  1.00  0.00           C
ATOM   6837  C38 POPEC 420     109.767 124.046  30.990  1.00  0.00           C
ATOM   6840  C39 POPEC 420     110.726 125.097  31.570  1.00  0.00           C
ATOM   6843 0C31 POPEC 420     110.077 126.026  32.610  1.00  0.00           C
ATOM   6846 1C31 POPEC 420     111.157 126.786  33.390  1.00  0.00           C
ATOM   6849 2C31 POPEC 420     110.607 127.870  34.330  1.00  0.00           C
ATOM   6852 3C31 POPEC 420     111.686 128.410  35.270  1.00  0.00           C
ATOM   6855 4C31 POPEC 420     111.777 127.669  36.610  1.00  0.00           C
ATOM   6858 5C31 POPEC 420     112.997 128.119  37.430  1.00  0.00           C
ATOM   6861 6C31 POPEC 420     113.156 127.467  38.800  1.00  0.00           C
ATOM   6865  NH3 POPED 421      12.256   4.927  20.340  1.00  0.00           N
ATOM   6869  C12 POPED 421      12.716   3.677  19.630  1.00  0.00           C
ATOM   6872  C11 POPED 421      12.016   2.417  20.200  1.00  0.00           C
ATOM   6875  P   POPED 421      11.686  -0.123  19.580  1.00  0.00           P
ATOM   6876  O13 POPED 421      10.266   0.107  19.260  1.00  0.00           O
ATOM   6877  O14 POPED 421      12.416  -1.153  18.810  1.00  0.00           O
ATOM   6878  O11 POPED 421      11.736  -0.533  21.090  1.00  0.00           O
ATOM   6879  O12 POPED 421      12.466   1.257  19.500  1.00  0.00           O
ATOM   6880  C1  POPED 421      12.906  -0.483  21.880  1.00  0.00           C
ATOM   6883  C2  POPED 421      12.476  -0.063  23.300  1.00  0.00           C
ATOM   6885  O21 POPED 421      13.606   0.007  24.180  1.00  0.00           O
ATOM   6886  C21 POPED 421      14.486   0.997  23.950  1.00  0.00           C
ATOM   6887  O22 POPED 421      14.326   1.897  23.150  1.00  0.00           O
ATOM   6888  C22 POPED 421      15.646   0.837  24.930  1.00  0.00           C
ATOM   6891  C3  POPED 421      11.416  -1.083  23.830  1.00  0.00           C
ATOM   6894  O31 POPED 421      11.186  -0.943  25.250  1.00  0.00           O
ATOM   6895  C31 POPED 421      10.396   0.067  25.580  1.00  0.00           C
ATOM   6896  O32 POPED 421       9.646   0.677  24.830  1.00  0.00           O
ATOM   6897  C32 POPED 421      10.616   0.357  27.060  1.00  0.00           C
ATOM   6900  C23 POPED 421      15.786   1.977  25.950  1.00  0.00           C
ATOM   6903  C24 POPED 421      16.626   1.577  27.170  1.00  0.00           C
ATOM   6906  C25 POPED 421      15.906   0.577  28.100  1.00  0.00           C
ATOM   6909  C26 POPED 421      15.646   1.127  29.510  1.00  0.00           C
ATOM   6912  C27 POPED 421      16.806   0.857  30.490  1.00  0.00           C
ATOM   6915  C28 POPED 421      16.546   1.367  31.930  1.00  0.00           C
ATOM   6918  C29 POPED 421      15.406   0.637  32.610  1.00  0.00           C
ATOM   6920 0C21 POPED 421      15.416  -0.043  33.770  1.00  0.00           C
ATOM   6922 1C21 POPED 421      16.576  -0.243  34.720  1.00  0.00           C
ATOM   6925 2C21 POPED 421      16.306   0.417  36.090  1.00  0.00           C
ATOM   6928 3C21 POPED 421      15.176  -0.253  36.910  1.00  0.00           C
ATOM   6931 4C21 POPED 421      14.806   0.497  38.200  1.00  0.00           C
ATOM   6934 5C21 POPED 421      14.446   1.977  37.960  1.00  0.00           C
ATOM   6937 6C21 POPED 421      13.856   2.677  39.190  1.00  0.00           C
ATOM   6940 7C21 POPED 421      13.976   4.207  39.100  1.00  0.00           C
ATOM   6943 8C21 POPED 421      13.136   4.937  40.140  1.00  0.00           C
ATOM   6947  C33 POPED 421      10.016   1.717  27.490  1.00  0.00           C
ATOM   6950  C34 POPED 421      10.666   2.217  28.780  1.00  0.00           C
ATOM   6953  C35 POPED 421      10.276   1.387  30.010  1.00  0.00           C
ATOM   6956  C36 POPED 421      11.126   1.727  31.240  1.00  0.00           C
ATOM   6959  C37 POPED 421      10.636   1.027  32.510  1.00  0.00           C
ATOM   6962  C38 POPED 421      11.456   1.437  33.740  1.00  0.00           C
ATOM   6965  C39 POPED 421      10.996   0.797  35.060  1.00  0.00           C
ATOM   6968 0C31 POPED 421       9.506   1.037  35.380  1.00  0.00           C
ATOM   6971 1C31 POPED 421       9.176   0.647  36.830  1.00  0.00           C
ATOM   6974 2C31 POPED 421       7.696   0.817  37.210  1.00  0.00           C
ATOM   6977 3C31 POPED 421       6.716  -0.113  36.470  1.00  0.00           C
ATOM   6980 4C31 POPED 421       5.276   0.047  36.980  1.00  0.00           C
ATOM   6983 5C31 POPED 421       4.326  -1.053  36.490  1.00  0.00           C
ATOM   6986 6C31 POPED 421       2.896  -0.903  37.010  1.00  0.00           C
ATOM   6990  NH3 POPEE 422     115.807 126.797  15.150  1.00  0.00           N
ATOM   6994  C12 POPEE 422     116.127 125.326  15.180  1.00  0.00           C
ATOM   6997  C11 POPEE 422     114.938 124.486  15.640  1.00  0.00           C
ATOM   7000  P   POPEE 422     115.947 122.336  16.780  1.00  0.00           P
ATOM   7001  O13 POPEE 422     116.227 120.967  16.330  1.00  0.00           O
ATOM   7002  O14 POPEE 422     117.127 123.117  17.230  1.00  0.00           O
ATOM   7003  O11 POPEE 422     114.846 122.306  17.920  1.00  0.00           O
ATOM   7004  O12 POPEE 422     115.276 123.106  15.580  1.00  0.00           O
ATOM   7005  C1  POPEE 422     114.886 123.126  19.090  1.00  0.00           C
ATOM   7008  C2  POPEE 422     113.557 122.986  19.870  1.00  0.00           C
ATOM   7010  O21 POPEE 422     113.676 123.747  21.100  1.00  0.00           O
ATOM   7011  C21 POPEE 422     112.978 124.887  21.130  1.00  0.00           C
ATOM   7012  O22 POPEE 422     112.206 125.277  20.280  1.00  0.00           O
ATOM   7013  C22 POPEE 422     113.256 125.617  22.450  1.00  0.00           C
ATOM   7016  C3  POPEE 422     113.237 121.487  20.190  1.00  0.00           C
ATOM   7019  O31 POPEE 422     112.186 121.366  21.190  1.00  0.00           O
ATOM   7020  C31 POPEE 422     112.507 120.517  22.180  1.00  0.00           C
ATOM   7021  O32 POPEE 422     112.587 119.317  22.090  1.00  0.00           O
ATOM   7022  C32 POPEE 422     112.946 121.326  23.400  1.00  0.00           C
ATOM   7025  C23 POPEE 422     112.787 124.857  23.710  1.00  0.00           C
ATOM   7028  C24 POPEE 422     112.407 125.746  24.890  1.00  0.00           C
ATOM   7031  C25 POPEE 422     111.966 124.927  26.110  1.00  0.00           C
ATOM   7034  C26 POPEE 422     113.118 124.607  27.090  1.00  0.00           C
ATOM   7037  C27 POPEE 422     112.617 123.877  28.350  1.00  0.00           C
ATOM   7040  C28 POPEE 422     113.646 123.857  29.500  1.00  0.00           C
ATOM   7043  C29 POPEE 422     114.697 122.787  29.390  1.00  0.00           C
ATOM   7045 0C21 POPEE 422     115.987 122.947  29.030  1.00  0.00           C
ATOM   7047 1C21 POPEE 422     116.666 124.227  28.630  1.00  0.00           C
ATOM   7050 2C21 POPEE 422     118.027 124.407  29.320  1.00  0.00           C
ATOM   7053 3C21 POPEE 422     117.997 124.507  30.840  1.00  0.00           C
ATOM   7056 4C21 POPEE 422     119.326 125.056  31.390  1.00  0.00           C
ATOM   7059 5C21 POPEE 422     119.117 125.827  32.690  1.00  0.00           C
ATOM   7062 6C21 POPEE 422     120.387 126.506  33.200  1.00  0.00           C
ATOM   7065 7C21 POPEE 422     120.058 127.600  34.230  1.00  0.00           C
ATOM   7068 8C21 POPEE 422     121.267 128.390  34.730  1.00  0.00           C
ATOM   7072  C33 POPEE 422     114.317 120.857  23.940  1.00  0.00           C
ATOM   7075  C34 POPEE 422     114.856 121.756  25.060  1.00  0.00           C
ATOM   7078  C35 POPEE 422     116.157 121.247  25.680  1.00  0.00           C
ATOM   7081  C36 POPEE 422     117.426 121.817  25.040  1.00  0.00           C
ATOM   7084  C37 POPEE 422     118.657 121.657  25.960  1.00  0.00           C
ATOM   7087  C38 POPEE 422     119.956 121.357  25.210  1.00  0.00           C
ATOM   7090  C39 POPEE 422     121.217 121.907  25.910  1.00  0.00           C
ATOM   7093 0C31 POPEE 422     122.507 121.537  25.170  1.00  0.00           C
ATOM   7096 1C31 POPEE 422     123.067 120.177  25.610  1.00  0.00           C
ATOM   7099 2C31 POPEE 422     123.697 119.346  24.480  1.00  0.00           C
ATOM   7102 3C31 POPEE 422     122.666 118.686  23.550  1.00  0.00           C
ATOM   7105 4C31 POPEE 422     123.337 117.907  22.420  1.00  0.00           C
ATOM   7108 5C31 POPEE 422     123.846 116.517  22.850  1.00  0.00           C
ATOM   7111 6C31 POPEE 422     125.177 116.137  22.210  1.00  0.00           C
ATOM   7115  NH3 POPEF 423      90.047 120.147  22.860  1.00  0.00           N
ATOM   7119  C12 POPEF 423      90.017 120.916  21.570  1.00  0.00           C
ATOM   7122  C11 POPEF 423      88.646 120.927  20.850  1.00  0.00           C
ATOM   7125  P   POPEF 423      86.096 121.156  21.050  1.00  0.00           P
ATOM   7126  O13 POPEF 423      85.996 122.037  19.870  1.00  0.00           O
ATOM   7127  O14 POPEF 423      85.777 119.747  20.770  1.00  0.00           O
ATOM   7128  O11 POPEF 423      85.177 121.686  22.220  1.00  0.00           O
ATOM   7129  O12 POPEF 423      87.547 121.217  21.720  1.00  0.00           O
ATOM   7130  C1  POPEF 423      85.217 123.017  22.750  1.00  0.00           C
ATOM   7133  C2  POPEF 423      85.536 123.067  24.280  1.00  0.00           C
ATOM   7135  O21 POPEF 423      85.147 124.376  24.740  1.00  0.00           O
ATOM   7136  C21 POPEF 423      84.816 124.507  26.020  1.00  0.00           C
ATOM   7137  O22 POPEF 423      84.727 123.617  26.840  1.00  0.00           O
ATOM   7138  C22 POPEF 423      84.426 125.967  26.250  1.00  0.00           C
ATOM   7141  C3  POPEF 423      87.036 122.787  24.570  1.00  0.00           C
ATOM   7144  O31 POPEF 423      87.316 122.826  25.990  1.00  0.00           O
ATOM   7145  C31 POPEF 423      88.456 122.257  26.370  1.00  0.00           C
ATOM   7146  O32 POPEF 423      89.277 121.786  25.600  1.00  0.00           O
ATOM   7147  C32 POPEF 423      88.536 122.247  27.900  1.00  0.00           C
ATOM   7150  C23 POPEF 423      83.837 126.296  27.640  1.00  0.00           C
ATOM   7153  C24 POPEF 423      83.036 127.610  27.620  1.00  0.00           C
ATOM   7156  C25 POPEF 423      83.897 128.880  27.650  1.00  0.00           C
ATOM   7159  C26 POPEF 423      84.016 129.499  29.050  1.00  0.00           C
ATOM   7162  C27 POPEF 423      82.747 130.240  29.490  1.00  0.00           C
ATOM   7165  C28 POPEF 423      82.978 131.060  30.770  1.00  0.00           C
ATOM   7168  C29 POPEF 423      81.728 131.299  31.580  1.00  0.00           C
ATOM   7170 0C21 POPEF 423      81.646 132.040  32.700  1.00  0.00           C
ATOM   7172 1C21 POPEF 423      82.787 132.830  33.310  1.00  0.00           C
ATOM   7175 2C21 POPEF 423      83.326 132.290  34.660  1.00  0.00           C
ATOM   7178 3C21 POPEF 423      84.557 133.099  35.120  1.00  0.00           C
ATOM   7181 4C21 POPEF 423      84.996 132.830  36.570  1.00  0.00           C
ATOM   7184 5C21 POPEF 423      85.536 131.410  36.810  1.00  0.00           C
ATOM   7187 6C21 POPEF 423      86.096 131.229  38.230  1.00  0.00           C
ATOM   7190 7C21 POPEF 423      86.556 129.790  38.500  1.00  0.00           C
ATOM   7193 8C21 POPEF 423      87.066 129.559  39.920  1.00  0.00           C
ATOM   7197  C33 POPEF 423      89.387 121.077  28.430  1.00  0.00           C
ATOM   7200  C34 POPEF 423      89.196 120.806  29.930  1.00  0.00           C
ATOM   7203  C35 POPEF 423      90.206 119.766  30.430  1.00  0.00           C
ATOM   7206  C36 POPEF 423      90.107 119.447  31.920  1.00  0.00           C
ATOM   7209  C37 POPEF 423      91.287 118.577  32.360  1.00  0.00           C
ATOM   7212  C38 POPEF 423      91.357 118.297  33.870  1.00  0.00           C
ATOM   7215  C39 POPEF 423      92.587 117.416  34.180  1.00  0.00           C
ATOM   7218 0C31 POPEF 423      92.817 117.147  35.670  1.00  0.00           C
ATOM   7221 1C31 POPEF 423      94.088 116.306  35.880  1.00  0.00           C
ATOM   7224 2C31 POPEF 423      94.306 115.846  37.320  1.00  0.00           C
ATOM   7227 3C31 POPEF 423      94.606 116.967  38.330  1.00  0.00           C
ATOM   7230 4C31 POPEF 423      95.877 117.767  38.000  1.00  0.00           C
ATOM   7233 5C31 POPEF 423      96.397 118.526  39.220  1.00  0.00           C
ATOM   7236 6C31 POPEF 423      97.677 119.337  38.970  1.00  0.00           C
ATOM   7240  NH3 POPEG 424      39.606  95.277  23.680  1.00  0.00           N
ATOM   7244  C12 POPEG 424      39.457  96.756  23.780  1.00  0.00           C
ATOM   7247  C11 POPEG 424      37.966  97.077  23.940  1.00  0.00           C
ATOM   7250  P   POPEG 424      35.876  95.787  22.930  1.00  0.00           P
ATOM   7251  O13 POPEG 424      34.976  96.336  21.900  1.00  0.00           O
ATOM   7252  O14 POPEG 424      36.246  94.367  22.760  1.00  0.00           O
ATOM   7253  O11 POPEG 424      35.296  96.067  24.360  1.00  0.00           O
ATOM   7254  O12 POPEG 424      37.227  96.567  22.840  1.00  0.00           O
ATOM   7255  C1  POPEG 424      34.506  97.257  24.580  1.00  0.00           C
ATOM   7258  C2  POPEG 424      34.806  97.846  25.990  1.00  0.00           C
ATOM   7260  O21 POPEG 424      33.806  97.546  26.980  1.00  0.00           O
ATOM   7261  C21 POPEG 424      32.596  98.017  26.840  1.00  0.00           C
ATOM   7262  O22 POPEG 424      32.157  98.686  25.920  1.00  0.00           O
ATOM   7263  C22 POPEG 424      31.797  97.497  28.030  1.00  0.00           C
ATOM   7266  C3  POPEG 424      35.196  99.337  26.030  1.00  0.00           C
ATOM   7269  O31 POPEG 424      35.966  99.547  27.220  1.00  0.00           O
ATOM   7270  C31 POPEG 424      35.407 100.156  28.250  1.00  0.00           C
ATOM   7271  O32 POPEG 424      34.297 100.666  28.270  1.00  0.00           O
ATOM   7272  C32 POPEG 424      36.297  99.936  29.480  1.00  0.00           C
ATOM   7275  C23 POPEG 424      30.277  97.346  27.770  1.00  0.00           C
ATOM   7278  C24 POPEG 424      29.546  96.937  29.050  1.00  0.00           C
ATOM   7281  C25 POPEG 424      29.516  98.047  30.110  1.00  0.00           C
ATOM   7284  C26 POPEG 424      29.496  97.486  31.540  1.00  0.00           C
ATOM   7287  C27 POPEG 424      29.357  98.607  32.590  1.00  0.00           C
ATOM   7290  C28 POPEG 424      29.176  98.076  34.020  1.00  0.00           C
ATOM   7293  C29 POPEG 424      30.456  97.527  34.600  1.00  0.00           C
ATOM   7295 0C21 POPEG 424      30.856  97.616  35.890  1.00  0.00           C
ATOM   7297 1C21 POPEG 424      30.076  98.236  37.030  1.00  0.00           C
ATOM   7300 2C21 POPEG 424      28.856  97.387  37.420  1.00  0.00           C
ATOM   7303 3C21 POPEG 424      28.016  98.017  38.550  1.00  0.00           C
ATOM   7306 4C21 POPEG 424      26.696  97.257  38.740  1.00  0.00           C
ATOM   7309 5C21 POPEG 424      25.696  97.936  39.680  1.00  0.00           C
ATOM   7312 6C21 POPEG 424      24.366  97.166  39.680  1.00  0.00           C
ATOM   7315 7C21 POPEG 424      23.176  97.927  40.250  1.00  0.00           C
ATOM   7318 8C21 POPEG 424      21.857  97.196  39.980  1.00  0.00           C
ATOM   7322  C33 POPEG 424      35.996 100.846  30.690  1.00  0.00           C
ATOM   7325  C34 POPEG 424      35.937 100.056  32.010  1.00  0.00           C
ATOM   7328  C35 POPEG 424      35.536 100.927  33.210  1.00  0.00           C
ATOM   7331  C36 POPEG 424      34.906 100.116  34.360  1.00  0.00           C
ATOM   7334  C37 POPEG 424      35.856  99.096  34.980  1.00  0.00           C
ATOM   7337  C38 POPEG 424      35.186  98.146  35.980  1.00  0.00           C
ATOM   7340  C39 POPEG 424      34.716  98.796  37.290  1.00  0.00           C
ATOM   7343 0C31 POPEG 424      34.396  97.726  38.340  1.00  0.00           C
ATOM   7346 1C31 POPEG 424      33.886  98.287  39.680  1.00  0.00           C
ATOM   7349 2C31 POPEG 424      34.336  97.406  40.860  1.00  0.00           C
ATOM   7352 3C31 POPEG 424      33.556  97.627  42.160  1.00  0.00           C
ATOM   7355 4C31 POPEG 424      34.186  96.856  43.340  1.00  0.00           C
ATOM   7358 5C31 POPEG 424      33.186  96.406  44.410  1.00  0.00           C
ATOM   7361 6C31 POPEG 424      33.836  95.636  45.560  1.00  0.00           C
ATOM   7365  NH3 POPEH 425      23.946  32.547  23.710  1.00  0.00           N
ATOM   7369  C12 POPEH 425      22.706  33.397  23.570  1.00  0.00           C
ATOM   7372  C11 POPEH 425      22.486  34.267  24.820  1.00  0.00           C
ATOM   7375  P   POPEH 425      21.666  36.757  24.430  1.00  0.00           P
ATOM   7376  O13 POPEH 425      22.586  36.957  23.290  1.00  0.00           O
ATOM   7377  O14 POPEH 425      20.356  37.447  24.320  1.00  0.00           O
ATOM   7378  O11 POPEH 425      22.386  37.256  25.730  1.00  0.00           O
ATOM   7379  O12 POPEH 425      21.416  35.196  24.630  1.00  0.00           O
ATOM   7380  C1  POPEH 425      22.426  36.646  27.020  1.00  0.00           C
ATOM   7383  C2  POPEH 425      21.346  37.166  28.000  1.00  0.00           C
ATOM   7385  O21 POPEH 425      21.746  36.666  29.280  1.00  0.00           O
ATOM   7386  C21 POPEH 425      21.297  37.256  30.350  1.00  0.00           C
ATOM   7387  O22 POPEH 425      20.616  38.276  30.400  1.00  0.00           O
ATOM   7388  C22 POPEH 425      21.766  36.427  31.550  1.00  0.00           C
ATOM   7391  C3  POPEH 425      19.947  36.627  27.620  1.00  0.00           C
ATOM   7394  O31 POPEH 425      18.856  37.357  28.240  1.00  0.00           O
ATOM   7395  C31 POPEH 425      17.926  36.607  28.810  1.00  0.00           C
ATOM   7396  O32 POPEH 425      18.006  35.407  29.000  1.00  0.00           O
ATOM   7397  C32 POPEH 425      16.696  37.447  29.130  1.00  0.00           C
ATOM   7400  C23 POPEH 425      21.466  36.997  32.960  1.00  0.00           C
ATOM   7403  C24 POPEH 425      22.176  36.127  34.000  1.00  0.00           C
ATOM   7406  C25 POPEH 425      21.636  36.197  35.440  1.00  0.00           C
ATOM   7409  C26 POPEH 425      22.456  37.057  36.410  1.00  0.00           C
ATOM   7412  C27 POPEH 425      21.876  36.946  37.830  1.00  0.00           C
ATOM   7415  C28 POPEH 425      22.396  37.997  38.830  1.00  0.00           C
ATOM   7418  C29 POPEH 425      23.426  37.486  39.810  1.00  0.00           C
ATOM   7420 0C21 POPEH 425      23.336  37.517  41.150  1.00  0.00           C
ATOM   7422 1C21 POPEH 425      22.176  38.096  41.930  1.00  0.00           C
ATOM   7425 2C21 POPEH 425      22.506  38.486  43.390  1.00  0.00           C
ATOM   7428 3C21 POPEH 425      21.316  39.117  44.150  1.00  0.00           C
ATOM   7431 4C21 POPEH 425      20.946  40.536  43.690  1.00  0.00           C
ATOM   7434 5C21 POPEH 425      21.496  41.677  44.560  1.00  0.00           C
ATOM   7437 6C21 POPEH 425      20.836  41.786  45.940  1.00  0.00           C
ATOM   7440 7C21 POPEH 425      21.086  43.137  46.620  1.00  0.00           C
ATOM   7443 8C21 POPEH 425      20.546  43.217  48.060  1.00  0.00           C
ATOM   7447  C33 POPEH 425      17.027  38.717  29.930  1.00  0.00           C
ATOM   7450  C34 POPEH 425      16.076  38.917  31.120  1.00  0.00           C
ATOM   7453  C35 POPEH 425      16.396  38.017  32.320  1.00  0.00           C
ATOM   7456  C36 POPEH 425      17.336  38.677  33.350  1.00  0.00           C
ATOM   7459  C37 POPEH 425      17.326  37.937  34.690  1.00  0.00           C
ATOM   7462  C38 POPEH 425      18.066  38.686  35.800  1.00  0.00           C
ATOM   7465  C39 POPEH 425      17.447  38.357  37.160  1.00  0.00           C
ATOM   7468 0C31 POPEH 425      18.277  38.836  38.350  1.00  0.00           C
ATOM   7471 1C31 POPEH 425      17.726  38.247  39.650  1.00  0.00           C
ATOM   7474 2C31 POPEH 425      18.736  38.276  40.800  1.00  0.00           C
ATOM   7477 3C31 POPEH 425      18.086  37.846  42.110  1.00  0.00           C
ATOM   7480 4C31 POPEH 425      17.296  38.987  42.770  1.00  0.00           C
ATOM   7483 5C31 POPEH 425      16.276  38.457  43.770  1.00  0.00           C
ATOM   7486 6C31 POPEH 425      15.526  39.556  44.510  1.00  0.00           C
ATOM   7490  NH3 POPEI 426     125.177  98.656  20.520  1.00  0.00           N
ATOM   7494  C12 POPEI 426     126.490  98.036  20.120  1.00  0.00           C
ATOM   7497  C11 POPEI 426     126.810  98.266  18.640  1.00  0.00           C
ATOM   7500  P   POPEI 426     128.260  96.156  17.950  1.00  0.00           P
ATOM   7501  O13 POPEI 426     127.850  95.886  16.550  1.00  0.00           O
ATOM   7502  O14 POPEI 426     129.639  95.757  18.350  1.00  0.00           O
ATOM   7503  O11 POPEI 426     127.220  95.387  18.850  1.00  0.00           O
ATOM   7504  O12 POPEI 426     128.049  97.686  18.280  1.00  0.00           O
ATOM   7505  C1  POPEI 426     126.059  94.806  18.230  1.00  0.00           C
ATOM   7508  C2  POPEI 426     124.947  94.566  19.280  1.00  0.00           C
ATOM   7510  O21 POPEI 426     125.306  93.446  20.100  1.00  0.00           O
ATOM   7511  C21 POPEI 426     125.837  93.817  21.240  1.00  0.00           C
ATOM   7512  O22 POPEI 426     126.069  94.967  21.600  1.00  0.00           O
ATOM   7513  C22 POPEI 426     126.139  92.576  22.090  1.00  0.00           C
ATOM   7516  C3  POPEI 426     123.557  94.276  18.650  1.00  0.00           C
ATOM   7519  O31 POPEI 426     122.496  94.207  19.620  1.00  0.00           O
ATOM   7520  C31 POPEI 426     122.206  95.256  20.370  1.00  0.00           C
ATOM   7521  O32 POPEI 426     122.787  96.326  20.370  1.00  0.00           O
ATOM   7522  C32 POPEI 426     121.006  94.927  21.260  1.00  0.00           C
ATOM   7525  C23 POPEI 426     127.209  92.837  23.180  1.00  0.00           C
ATOM   7528  C24 POPEI 426     126.779  92.416  24.590  1.00  0.00           C
ATOM   7531  C25 POPEI 426     125.718  93.327  25.240  1.00  0.00           C
ATOM   7534  C26 POPEI 426     126.250  94.687  25.730  1.00  0.00           C
ATOM   7537  C27 POPEI 426     125.297  95.366  26.730  1.00  0.00           C
ATOM   7540  C28 POPEI 426     125.026  96.856  26.430  1.00  0.00           C
ATOM   7543  C29 POPEI 426     124.156  97.497  27.490  1.00  0.00           C
ATOM   7545 0C21 POPEI 426     124.587  97.947  28.690  1.00  0.00           C
ATOM   7547 1C21 POPEI 426     126.010  97.877  29.200  1.00  0.00           C
ATOM   7550 2C21 POPEI 426     126.619  99.216  29.670  1.00  0.00           C
ATOM   7553 3C21 POPEI 426     126.799  99.307  31.190  1.00  0.00           C
ATOM   7556 4C21 POPEI 426     127.521 100.606  31.610  1.00  0.00           C
ATOM   7559 5C21 POPEI 426     127.330 100.986  33.080  1.00  0.00           C
ATOM   7562 6C21 POPEI 426     127.799  99.906  34.080  1.00  0.00           C
ATOM   7565 7C21 POPEI 426     127.530 100.317  35.540  1.00  0.00           C
ATOM   7568 8C21 POPEI 426     127.951  99.267  36.560  1.00  0.00           C
ATOM   7572  C33 POPEI 426     121.276  95.086  22.780  1.00  0.00           C
ATOM   7575  C34 POPEI 426     121.997  93.866  23.410  1.00  0.00           C
ATOM   7578  C35 POPEI 426     121.847  93.757  24.950  1.00  0.00           C
ATOM   7581  C36 POPEI 426     120.387  93.806  25.410  1.00  0.00           C
ATOM   7584  C37 POPEI 426     120.117  93.316  26.850  1.00  0.00           C
ATOM   7587  C38 POPEI 426     118.688  93.696  27.280  1.00  0.00           C
ATOM   7590  C39 POPEI 426     118.027  92.777  28.320  1.00  0.00           C
ATOM   7593 0C31 POPEI 426     118.688  92.747  29.710  1.00  0.00           C
ATOM   7596 1C31 POPEI 426     117.757  92.047  30.710  1.00  0.00           C
ATOM   7599 2C31 POPEI 426     118.307  91.837  32.130  1.00  0.00           C
ATOM   7602 3C31 POPEI 426     119.506  90.876  32.170  1.00  0.00           C
ATOM   7605 4C31 POPEI 426     119.646  90.137  33.510  1.00  0.00           C
ATOM   7608 5C31 POPEI 426     120.747  89.067  33.440  1.00  0.00           C
ATOM   7611 6C31 POPEI 426     120.936  88.246  34.720  1.00  0.00           C
ATOM   7615  NH3 POPEJ 427     122.698  93.176  61.310  1.00  0.00           N
ATOM   7619  C12 POPEJ 427     123.596  94.317  60.920  1.00  0.00           C
ATOM   7622  C11 POPEJ 427     124.056  95.116  62.150  1.00  0.00           C
ATOM   7625  P   POPEJ 427     123.337  97.647  62.260  1.00  0.00           P
ATOM   7626  O13 POPEJ 427     122.647  98.467  63.290  1.00  0.00           O
ATOM   7627  O14 POPEJ 427     124.777  97.887  62.090  1.00  0.00           O
ATOM   7628  O11 POPEJ 427     122.577  97.927  60.900  1.00  0.00           O
ATOM   7629  O12 POPEJ 427     123.086  96.096  62.530  1.00  0.00           O
ATOM   7630  C1  POPEJ 427     123.286  98.136  59.680  1.00  0.00           C
ATOM   7633  C2  POPEJ 427     122.417  97.826  58.440  1.00  0.00           C
ATOM   7635  O21 POPEJ 427     122.867  98.586  57.300  1.00  0.00           O
ATOM   7636  C21 POPEJ 427     123.717  97.977  56.520  1.00  0.00           C
ATOM   7637  O22 POPEJ 427     124.228  96.886  56.710  1.00  0.00           O
ATOM   7638  C22 POPEJ 427     123.956  98.847  55.290  1.00  0.00           C
ATOM   7641  C3  POPEJ 427     120.917  98.166  58.630  1.00  0.00           C
ATOM   7644  O31 POPEJ 427     120.206  97.716  57.450  1.00  0.00           O
ATOM   7645  C31 POPEJ 427     119.767  98.626  56.610  1.00  0.00           C
ATOM   7646  O32 POPEJ 427     119.627  99.817  56.850  1.00  0.00           O
ATOM   7647  C32 POPEJ 427     119.377  97.927  55.320  1.00  0.00           C
ATOM   7650  C23 POPEJ 427     125.037  98.276  54.330  1.00  0.00           C
ATOM   7653  C24 POPEJ 427     124.627  98.467  52.870  1.00  0.00           C
ATOM   7656  C25 POPEJ 427     125.726  98.036  51.880  1.00  0.00           C
ATOM   7659  C26 POPEJ 427     125.136  97.907  50.470  1.00  0.00           C
ATOM   7662  C27 POPEJ 427     126.189  97.756  49.360  1.00  0.00           C
ATOM   7665  C28 POPEJ 427     126.029  96.457  48.560  1.00  0.00           C
ATOM   7668  C29 POPEJ 427     126.961  96.427  47.370  1.00  0.00           C
ATOM   7670 0C21 POPEJ 427     126.640  96.156  46.080  1.00  0.00           C
ATOM   7672 1C21 POPEJ 427     125.297  95.787  45.510  1.00  0.00           C
ATOM   7675 2C21 POPEJ 427     124.867  96.727  44.370  1.00  0.00           C
ATOM   7678 3C21 POPEJ 427     123.636  96.226  43.590  1.00  0.00           C
ATOM   7681 4C21 POPEJ 427     123.207  97.196  42.480  1.00  0.00           C
ATOM   7684 5C21 POPEJ 427     122.197  96.576  41.490  1.00  0.00           C
ATOM   7687 6C21 POPEJ 427     120.767  96.457  42.040  1.00  0.00           C
ATOM   7690 7C21 POPEJ 427     119.867  95.576  41.160  1.00  0.00           C
ATOM   7693 8C21 POPEJ 427     118.436  95.427  41.680  1.00  0.00           C
ATOM   7697  C33 POPEJ 427     118.886  98.897  54.230  1.00  0.00           C
ATOM   7700  C34 POPEJ 427     119.977  99.617  53.430  1.00  0.00           C
ATOM   7703  C35 POPEJ 427     120.656  98.726  52.380  1.00  0.00           C
ATOM   7706  C36 POPEJ 427     121.146  99.457  51.130  1.00  0.00           C
ATOM   7709  C37 POPEJ 427     120.796  98.717  49.830  1.00  0.00           C
ATOM   7712  C38 POPEJ 427     121.096  99.516  48.550  1.00  0.00           C
ATOM   7715  C39 POPEJ 427     122.587  99.617  48.240  1.00  0.00           C
ATOM   7718 0C31 POPEJ 427     122.876 100.137  46.830  1.00  0.00           C
ATOM   7721 1C31 POPEJ 427     124.377 100.116  46.510  1.00  0.00           C
ATOM   7724 2C31 POPEJ 427     124.697 100.526  45.070  1.00  0.00           C
ATOM   7727 3C31 POPEJ 427     126.180 100.346  44.740  1.00  0.00           C
ATOM   7730 4C31 POPEJ 427     126.499 100.606  43.270  1.00  0.00           C
ATOM   7733 5C31 POPEJ 427     128.009 100.687  43.010  1.00  0.00           C
ATOM   7736 6C31 POPEJ 427     128.370 100.816  41.530  1.00  0.00           C
ATOM   7740  NH3 POPEK 428      27.276  63.817  20.380  1.00  0.00           N
ATOM   7744  C12 POPEK 428      26.876  62.556  19.690  1.00  0.00           C
ATOM   7747  C11 POPEK 428      26.076  61.767  20.710  1.00  0.00           C
ATOM   7750  P   POPEK 428      24.316  59.936  20.830  1.00  0.00           P
ATOM   7751  O13 POPEK 428      23.056  60.317  20.140  1.00  0.00           O
ATOM   7752  O14 POPEK 428      24.626  58.497  20.910  1.00  0.00           O
ATOM   7753  O11 POPEK 428      24.357  60.587  22.260  1.00  0.00           O
ATOM   7754  O12 POPEK 428      25.506  60.637  20.080  1.00  0.00           O
ATOM   7755  C1  POPEK 428      24.486  59.846  23.480  1.00  0.00           C
ATOM   7758  C2  POPEK 428      25.406  60.567  24.510  1.00  0.00           C
ATOM   7760  O21 POPEK 428      25.456  59.717  25.660  1.00  0.00           O
ATOM   7761  C21 POPEK 428      24.776  59.897  26.770  1.00  0.00           C
ATOM   7762  O22 POPEK 428      23.936  60.736  27.010  1.00  0.00           O
ATOM   7763  C22 POPEK 428      25.277  58.826  27.740  1.00  0.00           C
ATOM   7766  C3  POPEK 428      25.066  62.067  24.780  1.00  0.00           C
ATOM   7769  O31 POPEK 428      25.786  62.586  25.940  1.00  0.00           O
ATOM   7770  C31 POPEK 428      25.816  63.907  26.050  1.00  0.00           C
ATOM   7771  O32 POPEK 428      25.286  64.717  25.310  1.00  0.00           O
ATOM   7772  C32 POPEK 428      26.706  64.307  27.230  1.00  0.00           C
ATOM   7775  C23 POPEK 428      24.856  58.946  29.220  1.00  0.00           C
ATOM   7778  C24 POPEK 428      25.556  57.867  30.060  1.00  0.00           C
ATOM   7781  C25 POPEK 428      26.146  58.317  31.400  1.00  0.00           C
ATOM   7784  C26 POPEK 428      26.746  57.126  32.170  1.00  0.00           C
ATOM   7787  C27 POPEK 428      27.276  57.457  33.570  1.00  0.00           C
ATOM   7790  C28 POPEK 428      27.656  56.196  34.380  1.00  0.00           C
ATOM   7793  C29 POPEK 428      28.836  55.447  33.810  1.00  0.00           C
ATOM   7795 0C21 POPEK 428      29.706  54.596  34.410  1.00  0.00           C
ATOM   7797 1C21 POPEK 428      29.797  54.086  35.830  1.00  0.00           C
ATOM   7800 2C21 POPEK 428      28.846  54.657  36.900  1.00  0.00           C
ATOM   7803 3C21 POPEK 428      28.926  53.966  38.270  1.00  0.00           C
ATOM   7806 4C21 POPEK 428      27.816  54.496  39.190  1.00  0.00           C
ATOM   7809 5C21 POPEK 428      27.876  53.987  40.640  1.00  0.00           C
ATOM   7812 6C21 POPEK 428      27.646  52.477  40.770  1.00  0.00           C
ATOM   7815 7C21 POPEK 428      27.366  52.056  42.220  1.00  0.00           C
ATOM   7818 8C21 POPEK 428      26.666  50.707  42.340  1.00  0.00           C
ATOM   7822  C33 POPEK 428      25.956  64.546  28.560  1.00  0.00           C
ATOM   7825  C34 POPEK 428      26.556  65.726  29.330  1.00  0.00           C
ATOM   7828  C35 POPEK 428      26.036  65.977  30.760  1.00  0.00           C
ATOM   7831  C36 POPEK 428      26.626  65.096  31.870  1.00  0.00           C
ATOM   7834  C37 POPEK 428      25.966  65.346  33.250  1.00  0.00           C
ATOM   7837  C38 POPEK 428      26.466  64.416  34.360  1.00  0.00           C
ATOM   7840  C39 POPEK 428      25.707  64.546  35.700  1.00  0.00           C
ATOM   7843 0C31 POPEK 428      26.126  65.736  36.580  1.00  0.00           C
ATOM   7846 1C31 POPEK 428      25.686  65.567  38.050  1.00  0.00           C
ATOM   7849 2C31 POPEK 428      25.996  66.776  38.950  1.00  0.00           C
ATOM   7852 3C31 POPEK 428      24.906  67.867  38.880  1.00  0.00           C
ATOM   7855 4C31 POPEK 428      25.366  69.247  39.370  1.00  0.00           C
ATOM   7858 5C31 POPEK 428      24.256  70.306  39.310  1.00  0.00           C
ATOM   7861 6C31 POPEK 428      24.756  71.736  39.500  1.00  0.00           C
ATOM   7865  NH3 POPEL 429      49.506 126.746  23.700  1.00  0.00           N
ATOM   7869  C12 POPEL 429      49.837 127.467  24.980  1.00  0.00           C
ATOM   7872  C11 POPEL 429      51.326 127.880  24.990  1.00  0.00           C
ATOM   7875  P   POPEL 429      52.716 125.717  24.740  1.00  0.00           P
ATOM   7876  O13 POPEL 429      51.596 125.007  24.090  1.00  0.00           O
ATOM   7877  O14 POPEL 429      53.736 126.317  23.840  1.00  0.00           O
ATOM   7878  O11 POPEL 429      53.416 124.747  25.770  1.00  0.00           O
ATOM   7879  O12 POPEL 429      52.146 126.886  25.610  1.00  0.00           O
ATOM   7880  C1  POPEL 429      53.556 125.007  27.180  1.00  0.00           C
ATOM   7883  C2  POPEL 429      54.966 125.567  27.530  1.00  0.00           C
ATOM   7885  O21 POPEL 429      55.597 124.846  28.620  1.00  0.00           O
ATOM   7886  C21 POPEL 429      55.036 124.946  29.810  1.00  0.00           C
ATOM   7887  O22 POPEL 429      54.016 125.547  30.080  1.00  0.00           O
ATOM   7888  C22 POPEL 429      55.887 124.186  30.840  1.00  0.00           C
ATOM   7891  C3  POPEL 429      54.996 127.126  27.730  1.00  0.00           C
ATOM   7894  O31 POPEL 429      56.306 127.600  28.120  1.00  0.00           O
ATOM   7895  C31 POPEL 429      57.176 127.720  27.130  1.00  0.00           C
ATOM   7896  O32 POPEL 429      56.947 127.457  25.960  1.00  0.00           O
ATOM   7897  C32 POPEL 429      58.527 128.180  27.680  1.00  0.00           C
ATOM   7900  C23 POPEL 429      55.066 123.656  32.040  1.00  0.00           C
ATOM   7903  C24 POPEL 429      55.856 122.616  32.860  1.00  0.00           C
ATOM   7906  C25 POPEL 429      54.996 121.657  33.700  1.00  0.00           C
ATOM   7909  C26 POPEL 429      54.236 122.296  34.870  1.00  0.00           C
ATOM   7912  C27 POPEL 429      53.547 121.226  35.730  1.00  0.00           C
ATOM   7915  C28 POPEL 429      52.666 121.776  36.870  1.00  0.00           C
ATOM   7918  C29 POPEL 429      51.456 122.507  36.360  1.00  0.00           C
ATOM   7920 0C21 POPEL 429      50.786 123.477  37.000  1.00  0.00           C
ATOM   7922 1C21 POPEL 429      51.076 124.017  38.380  1.00  0.00           C
ATOM   7925 2C21 POPEL 429      49.907 123.836  39.360  1.00  0.00           C
ATOM   7928 3C21 POPEL 429      49.666 122.397  39.820  1.00  0.00           C
ATOM   7931 4C21 POPEL 429      48.407 122.296  40.680  1.00  0.00           C
ATOM   7934 5C21 POPEL 429      48.167 120.927  41.320  1.00  0.00           C
ATOM   7937 6C21 POPEL 429      46.696 120.757  41.730  1.00  0.00           C
ATOM   7940 7C21 POPEL 429      46.456 119.607  42.710  1.00  0.00           C
ATOM   7943 8C21 POPEL 429      44.977 119.447  43.060  1.00  0.00           C
ATOM   7947  C33 POPEL 429      58.826 129.680  27.420  1.00  0.00           C
ATOM   7950  C34 POPEL 429      59.466 130.319  28.660  1.00  0.00           C
ATOM   7953  C35 POPEL 429      60.056 131.709  28.420  1.00  0.00           C
ATOM   7956  C36 POPEL 429      60.527 132.320  29.740  1.00  0.00           C
ATOM   7959  C37 POPEL 429      61.826 133.130  29.640  1.00  0.00           C
ATOM   7962  C38 POPEL 429      62.367 133.430  31.040  1.00  0.00           C
ATOM   7965  C39 POPEL 429      63.646 134.260  31.050  1.00  0.00           C
ATOM   7968 0C31 POPEL 429      64.307 134.319  32.450  1.00  0.00           C
ATOM   7971 1C31 POPEL 429      65.776 134.759  32.360  1.00  0.00           C
ATOM   7974 2C31 POPEL 429      66.736 133.970  33.260  1.00  0.00           C
ATOM   7977 3C31 POPEL 429      67.076 134.660  34.590  1.00  0.00           C
ATOM   7980 4C31 POPEL 429      68.076 133.820  35.410  1.00  0.00           C
ATOM   7983 5C31 POPEL 429      68.966 134.670  36.330  1.00  0.00           C
ATOM   7986 6C31 POPEL 429      69.768 133.829  37.330  1.00  0.00           C
ATOM   7990  NH3 POPEM 430      83.886 118.446  19.390  1.00  0.00           N
ATOM   7994  C12 POPEM 430      83.146 117.737  20.480  1.00  0.00           C
ATOM   7997  C11 POPEM 430      82.698 118.766  21.520  1.00  0.00           C
ATOM   8000  P   POPEM 430      80.367 119.817  21.120  1.00  0.00           P
ATOM   8001  O13 POPEM 430      79.686 120.956  20.460  1.00  0.00           O
ATOM   8002  O14 POPEM 430      79.768 118.486  20.880  1.00  0.00           O
ATOM   8003  O11 POPEM 430      80.227 120.107  22.660  1.00  0.00           O
ATOM   8004  O12 POPEM 430      81.926 119.827  20.910  1.00  0.00           O
ATOM   8005  C1  POPEM 430      80.457 121.436  23.140  1.00  0.00           C
ATOM   8008  C2  POPEM 430      80.996 121.357  24.580  1.00  0.00           C
ATOM   8010  O21 POPEM 430      81.047 122.686  25.130  1.00  0.00           O
ATOM   8011  C21 POPEM 430      80.276 122.837  26.200  1.00  0.00           C
ATOM   8012  O22 POPEM 430      79.187 122.327  26.390  1.00  0.00           O
ATOM   8013  C22 POPEM 430      81.066 123.677  27.210  1.00  0.00           C
ATOM   8016  C3  POPEM 430      82.417 120.736  24.590  1.00  0.00           C
ATOM   8019  O31 POPEM 430      82.846 120.436  25.930  1.00  0.00           O
ATOM   8020  C31 POPEM 430      84.026 119.796  25.930  1.00  0.00           C
ATOM   8021  O32 POPEM 430      84.727 119.617  24.950  1.00  0.00           O
ATOM   8022  C32 POPEM 430      84.368 119.307  27.330  1.00  0.00           C
ATOM   8025  C23 POPEM 430      80.707 123.327  28.660  1.00  0.00           C
ATOM   8028  C24 POPEM 430      81.766 123.787  29.670  1.00  0.00           C
ATOM   8031  C25 POPEM 430      81.567 125.226  30.160  1.00  0.00           C
ATOM   8034  C26 POPEM 430      82.727 125.717  31.040  1.00  0.00           C
ATOM   8037  C27 POPEM 430      82.386 126.996  31.820  1.00  0.00           C
ATOM   8040  C28 POPEM 430      83.566 127.479  32.690  1.00  0.00           C
ATOM   8043  C29 POPEM 430      83.107 128.440  33.760  1.00  0.00           C
ATOM   8045 0C21 POPEM 430      83.207 128.290  35.100  1.00  0.00           C
ATOM   8047 1C21 POPEM 430      83.816 127.126  35.850  1.00  0.00           C
ATOM   8050 2C21 POPEM 430      82.797 126.277  36.640  1.00  0.00           C
ATOM   8053 3C21 POPEM 430      82.647 126.697  38.110  1.00  0.00           C
ATOM   8056 4C21 POPEM 430      81.796 125.707  38.920  1.00  0.00           C
ATOM   8059 5C21 POPEM 430      82.596 124.457  39.310  1.00  0.00           C
ATOM   8062 6C21 POPEM 430      81.736 123.297  39.820  1.00  0.00           C
ATOM   8065 7C21 POPEM 430      82.617 122.196  40.410  1.00  0.00           C
ATOM   8068 8C21 POPEM 430      81.887 120.897  40.730  1.00  0.00           C
ATOM   8072  C33 POPEM 430      85.327 120.256  28.080  1.00  0.00           C
ATOM   8075  C34 POPEM 430      84.576 121.317  28.910  1.00  0.00           C
ATOM   8078  C35 POPEM 430      84.096 120.837  30.280  1.00  0.00           C
ATOM   8081  C36 POPEM 430      85.257 120.477  31.220  1.00  0.00           C
ATOM   8084  C37 POPEM 430      84.816 120.046  32.620  1.00  0.00           C
ATOM   8087  C38 POPEM 430      86.017 119.617  33.480  1.00  0.00           C
ATOM   8090  C39 POPEM 430      86.957 120.746  33.920  1.00  0.00           C
ATOM   8093 0C31 POPEM 430      86.206 121.947  34.510  1.00  0.00           C
ATOM   8096 1C31 POPEM 430      87.087 122.887  35.330  1.00  0.00           C
ATOM   8099 2C31 POPEM 430      86.316 124.157  35.710  1.00  0.00           C
ATOM   8102 3C31 POPEM 430      86.868 124.927  36.910  1.00  0.00           C
ATOM   8105 4C31 POPEM 430      86.836 124.146  38.230  1.00  0.00           C
ATOM   8108 5C31 POPEM 430      87.346 125.007  39.400  1.00  0.00           C
ATOM   8111 6C31 POPEM 430      87.496 124.236  40.720  1.00  0.00           C
ATOM   8115  NH3 POPEN 431     115.576  62.117  60.970  1.00  0.00           N
ATOM   8119  C12 POPEN 431     114.716  63.096  61.720  1.00  0.00           C
ATOM   8122  C11 POPEN 431     115.507  63.846  62.800  1.00  0.00           C
ATOM   8125  P   POPEN 431     117.717  64.626  61.590  1.00  0.00           P
ATOM   8126  O13 POPEN 431     118.667  65.747  61.870  1.00  0.00           O
ATOM   8127  O14 POPEN 431     118.086  63.217  61.850  1.00  0.00           O
ATOM   8128  O11 POPEN 431     117.216  64.707  60.110  1.00  0.00           O
ATOM   8129  O12 POPEN 431     116.337  64.897  62.280  1.00  0.00           O
ATOM   8130  C1  POPEN 431     116.936  65.957  59.470  1.00  0.00           C
ATOM   8133  C2  POPEN 431     117.698  65.986  58.140  1.00  0.00           C
ATOM   8135  O21 POPEN 431     116.836  65.526  57.080  1.00  0.00           O
ATOM   8136  C21 POPEN 431     116.136  66.507  56.540  1.00  0.00           C
ATOM   8137  O22 POPEN 431     116.176  67.677  56.850  1.00  0.00           O
ATOM   8138  C22 POPEN 431     115.376  65.967  55.340  1.00  0.00           C
ATOM   8141  C3  POPEN 431     118.977  65.107  58.220  1.00  0.00           C
ATOM   8144  O31 POPEN 431     119.786  65.227  57.030  1.00  0.00           O
ATOM   8145  C31 POPEN 431     119.466  64.387  56.050  1.00  0.00           C
ATOM   8146  O32 POPEN 431     118.706  63.436  56.140  1.00  0.00           O
ATOM   8147  C32 POPEN 431     120.126  64.887  54.760  1.00  0.00           C
ATOM   8150  C23 POPEN 431     115.107  67.087  54.310  1.00  0.00           C
ATOM   8153  C24 POPEN 431     114.637  66.437  53.010  1.00  0.00           C
ATOM   8156  C25 POPEN 431     114.228  67.416  51.910  1.00  0.00           C
ATOM   8159  C26 POPEN 431     113.797  66.617  50.670  1.00  0.00           C
ATOM   8162  C27 POPEN 431     113.867  67.407  49.360  1.00  0.00           C
ATOM   8165  C28 POPEN 431     113.776  66.466  48.140  1.00  0.00           C
ATOM   8168  C29 POPEN 431     114.417  67.107  46.940  1.00  0.00           C
ATOM   8170 0C21 POPEN 431     115.327  66.567  46.110  1.00  0.00           C
ATOM   8172 1C21 POPEN 431     115.837  65.147  46.120  1.00  0.00           C
ATOM   8175 2C21 POPEN 431     115.556  64.416  44.790  1.00  0.00           C
ATOM   8178 3C21 POPEN 431     114.088  64.447  44.360  1.00  0.00           C
ATOM   8181 4C21 POPEN 431     113.837  63.797  42.990  1.00  0.00           C
ATOM   8184 5C21 POPEN 431     114.056  62.287  42.960  1.00  0.00           C
ATOM   8187 6C21 POPEN 431     113.736  61.716  41.570  1.00  0.00           C
ATOM   8190 7C21 POPEN 431     114.336  60.336  41.310  1.00  0.00           C
ATOM   8193 8C21 POPEN 431     114.077  59.857  39.880  1.00  0.00           C
ATOM   8197  C33 POPEN 431     119.067  65.177  53.680  1.00  0.00           C
ATOM   8200  C34 POPEN 431     119.667  65.787  52.400  1.00  0.00           C
ATOM   8203  C35 POPEN 431     118.816  65.497  51.150  1.00  0.00           C
ATOM   8206  C36 POPEN 431     118.808  66.637  50.120  1.00  0.00           C
ATOM   8209  C37 POPEN 431     119.196  66.186  48.700  1.00  0.00           C
ATOM   8212  C38 POPEN 431     118.857  67.227  47.630  1.00  0.00           C
ATOM   8215  C39 POPEN 431     119.566  68.587  47.760  1.00  0.00           C
ATOM   8218 0C31 POPEN 431     121.047  68.567  47.350  1.00  0.00           C
ATOM   8221 1C31 POPEN 431     121.567  69.986  47.040  1.00  0.00           C
ATOM   8224 2C31 POPEN 431     122.876  70.007  46.230  1.00  0.00           C
ATOM   8227 3C31 POPEN 431     124.056  69.307  46.910  1.00  0.00           C
ATOM   8230 4C31 POPEN 431     124.616  70.037  48.130  1.00  0.00           C
ATOM   8233 5C31 POPEN 431     125.637  69.156  48.880  1.00  0.00           C
ATOM   8236 6C31 POPEN 431     126.080  69.727  50.220  1.00  0.00           C
ATOM   8240  NH3 POPEO 432      73.687  40.437  61.270  1.00  0.00           N
ATOM   8244  C12 POPEO 432      72.376  40.986  60.760  1.00  0.00           C
ATOM   8247  C11 POPEO 432      72.516  41.837  59.480  1.00  0.00           C
ATOM   8250  P   POPEO 432      73.176  39.767  57.880  1.00  0.00           P
ATOM   8251  O13 POPEO 432      73.826  39.747  56.570  1.00  0.00           O
ATOM   8252  O14 POPEO 432      73.736  38.857  58.910  1.00  0.00           O
ATOM   8253  O11 POPEO 432      71.646  39.387  57.790  1.00  0.00           O
ATOM   8254  O12 POPEO 432      73.257  41.227  58.440  1.00  0.00           O
ATOM   8255  C1  POPEO 432      70.816  39.756  56.680  1.00  0.00           C
ATOM   8258  C2  POPEO 432      70.966  38.826  55.440  1.00  0.00           C
ATOM   8260  O21 POPEO 432      69.736  38.876  54.690  1.00  0.00           O
ATOM   8261  C21 POPEO 432      68.816  37.947  54.740  1.00  0.00           C
ATOM   8262  O22 POPEO 432      68.807  36.936  55.420  1.00  0.00           O
ATOM   8263  C22 POPEO 432      67.807  38.256  53.640  1.00  0.00           C
ATOM   8266  C3  POPEO 432      71.517  37.407  55.750  1.00  0.00           C
ATOM   8269  O31 POPEO 432      71.587  36.586  54.560  1.00  0.00           O
ATOM   8270  C31 POPEO 432      72.246  35.457  54.760  1.00  0.00           C
ATOM   8271  O32 POPEO 432      72.776  35.137  55.820  1.00  0.00           O
ATOM   8272  C32 POPEO 432      72.236  34.627  53.470  1.00  0.00           C
ATOM   8275  C23 POPEO 432      66.937  37.026  53.340  1.00  0.00           C
ATOM   8278  C24 POPEO 432      66.126  37.186  52.060  1.00  0.00           C
ATOM   8281  C25 POPEO 432      64.917  38.107  52.200  1.00  0.00           C
ATOM   8284  C26 POPEO 432      64.157  38.207  50.880  1.00  0.00           C
ATOM   8287  C27 POPEO 432      63.097  39.307  50.910  1.00  0.00           C
ATOM   8290  C28 POPEO 432      62.547  39.587  49.510  1.00  0.00           C
ATOM   8293  C29 POPEO 432      61.627  40.776  49.520  1.00  0.00           C
ATOM   8295 0C21 POPEO 432      60.667  41.017  48.620  1.00  0.00           C
ATOM   8297 1C21 POPEO 432      60.346  40.207  47.390  1.00  0.00           C
ATOM   8300 2C21 POPEO 432      60.228  41.117  46.150  1.00  0.00           C
ATOM   8303 3C21 POPEO 432      59.966  40.326  44.860  1.00  0.00           C
ATOM   8306 4C21 POPEO 432      59.696  41.207  43.640  1.00  0.00           C
ATOM   8309 5C21 POPEO 432      60.806  42.236  43.370  1.00  0.00           C
ATOM   8312 6C21 POPEO 432      60.557  43.087  42.110  1.00  0.00           C
ATOM   8315 7C21 POPEO 432      61.627  44.177  41.930  1.00  0.00           C
ATOM   8318 8C21 POPEO 432      61.146  45.326  41.050  1.00  0.00           C
ATOM   8322  C33 POPEO 432      72.026  33.117  53.700  1.00  0.00           C
ATOM   8325  C34 POPEO 432      71.676  32.377  52.390  1.00  0.00           C
ATOM   8328  C35 POPEO 432      71.776  30.846  52.510  1.00  0.00           C
ATOM   8331  C36 POPEO 432      70.596  30.166  53.220  1.00  0.00           C
ATOM   8334  C37 POPEO 432      69.416  29.887  52.280  1.00  0.00           C
ATOM   8337  C38 POPEO 432      68.176  29.337  53.000  1.00  0.00           C
ATOM   8340  C39 POPEO 432      67.437  28.256  52.210  1.00  0.00           C
ATOM   8343 0C31 POPEO 432      67.047  28.637  50.770  1.00  0.00           C
ATOM   8346 1C31 POPEO 432      66.956  27.397  49.880  1.00  0.00           C
ATOM   8349 2C31 POPEO 432      66.057  27.587  48.660  1.00  0.00           C
ATOM   8352 3C31 POPEO 432      65.776  26.267  47.920  1.00  0.00           C
ATOM   8355 4C31 POPEO 432      64.706  26.447  46.850  1.00  0.00           C
ATOM   8358 5C31 POPEO 432      64.157  25.147  46.250  1.00  0.00           C
ATOM   8361 6C31 POPEO 432      63.127  25.407  45.140  1.00  0.00           C
ATOM   8365  NH3 POPEP 433      33.246  60.546  22.660  1.00  0.00           N
ATOM   8369  C12 POPEP 433      33.596  61.147  23.990  1.00  0.00           C
ATOM   8372  C11 POPEP 433      35.056  61.586  24.020  1.00  0.00           C
ATOM   8375  P   POPEP 433      37.056  60.207  25.020  1.00  0.00           P
ATOM   8376  O13 POPEP 433      37.006  59.156  23.970  1.00  0.00           O
ATOM   8377  O14 POPEP 433      38.167  61.177  25.050  1.00  0.00           O
ATOM   8378  O11 POPEP 433      37.126  59.457  26.410  1.00  0.00           O
ATOM   8379  O12 POPEP 433      35.656  60.936  25.130  1.00  0.00           O
ATOM   8380  C1  POPEP 433      38.186  59.887  27.290  1.00  0.00           C
ATOM   8383  C2  POPEP 433      38.346  58.907  28.460  1.00  0.00           C
ATOM   8385  O21 POPEP 433      38.936  59.477  29.630  1.00  0.00           O
ATOM   8386  C21 POPEP 433      40.016  60.247  29.550  1.00  0.00           C
ATOM   8387  O22 POPEP 433      40.557  60.676  28.560  1.00  0.00           O
ATOM   8388  C22 POPEP 433      40.486  60.476  31.000  1.00  0.00           C
ATOM   8391  C3  POPEP 433      39.086  57.607  28.050  1.00  0.00           C
ATOM   8394  O31 POPEP 433      40.486  57.877  27.790  1.00  0.00           O
ATOM   8395  C31 POPEP 433      41.257  56.807  27.840  1.00  0.00           C
ATOM   8396  O32 POPEP 433      40.846  55.666  27.990  1.00  0.00           O
ATOM   8397  C32 POPEP 433      42.728  57.186  27.730  1.00  0.00           C
ATOM   8400  C23 POPEP 433      41.736  61.367  31.150  1.00  0.00           C
ATOM   8403  C24 POPEP 433      42.087  61.656  32.610  1.00  0.00           C
ATOM   8406  C25 POPEP 433      42.798  60.507  33.340  1.00  0.00           C
ATOM   8409  C26 POPEP 433      43.326  60.957  34.710  1.00  0.00           C
ATOM   8412  C27 POPEP 433      44.136  59.897  35.450  1.00  0.00           C
ATOM   8415  C28 POPEP 433      44.707  60.387  36.800  1.00  0.00           C
ATOM   8418  C29 POPEP 433      45.416  59.276  37.540  1.00  0.00           C
ATOM   8420 0C21 POPEP 433      46.346  59.397  38.500  1.00  0.00           C
ATOM   8422 1C21 POPEP 433      46.896  60.687  39.060  1.00  0.00           C
ATOM   8425 2C21 POPEP 433      46.166  61.157  40.340  1.00  0.00           C
ATOM   8428 3C21 POPEP 433      46.736  62.486  40.850  1.00  0.00           C
ATOM   8431 4C21 POPEP 433      45.996  63.086  42.060  1.00  0.00           C
ATOM   8434 5C21 POPEP 433      46.196  62.297  43.360  1.00  0.00           C
ATOM   8437 6C21 POPEP 433      45.676  63.077  44.580  1.00  0.00           C
ATOM   8440 7C21 POPEP 433      45.736  62.267  45.880  1.00  0.00           C
ATOM   8443 8C21 POPEP 433      45.276  63.077  47.100  1.00  0.00           C
ATOM   8447  C33 POPEP 433      43.156  58.276  28.750  1.00  0.00           C
ATOM   8450  C34 POPEP 433      42.798  57.976  30.210  1.00  0.00           C
ATOM   8453  C35 POPEP 433      43.496  56.776  30.870  1.00  0.00           C
ATOM   8456  C36 POPEP 433      43.766  57.087  32.360  1.00  0.00           C
ATOM   8459  C37 POPEP 433      43.826  55.876  33.310  1.00  0.00           C
ATOM   8462  C38 POPEP 433      44.048  56.336  34.750  1.00  0.00           C
ATOM   8465  C39 POPEP 433      44.118  55.196  35.780  1.00  0.00           C
ATOM   8468 0C31 POPEP 433      44.426  55.776  37.160  1.00  0.00           C
ATOM   8471 1C31 POPEP 433      44.336  54.747  38.270  1.00  0.00           C
ATOM   8474 2C31 POPEP 433      44.676  55.266  39.680  1.00  0.00           C
ATOM   8477 3C31 POPEP 433      43.876  56.497  40.120  1.00  0.00           C
ATOM   8480 4C31 POPEP 433      44.177  56.867  41.580  1.00  0.00           C
ATOM   8483 5C31 POPEP 433      43.706  58.276  41.960  1.00  0.00           C
ATOM   8486 6C31 POPEP 433      43.978  58.596  43.430  1.00  0.00           C
ATOM   8490  NH3 POPEQ 434     120.327  42.287  62.800  1.00  0.00           N
ATOM   8494  C12 POPEQ 434     120.507  43.477  61.870  1.00  0.00           C
ATOM   8497  C11 POPEQ 434     121.456  44.517  62.460  1.00  0.00           C
ATOM   8500  P   POPEQ 434     120.747  46.937  61.740  1.00  0.00           P
ATOM   8501  O13 POPEQ 434     119.517  46.637  62.510  1.00  0.00           O
ATOM   8502  O14 POPEQ 434     121.626  48.007  62.220  1.00  0.00           O
ATOM   8503  O11 POPEQ 434     120.227  47.247  60.280  1.00  0.00           O
ATOM   8504  O12 POPEQ 434     121.596  45.617  61.570  1.00  0.00           O
ATOM   8505  C1  POPEQ 434     120.936  46.827  59.110  1.00  0.00           C
ATOM   8508  C2  POPEQ 434     121.066  48.026  58.150  1.00  0.00           C
ATOM   8510  O21 POPEQ 434     119.867  48.087  57.360  1.00  0.00           O
ATOM   8511  C21 POPEQ 434     119.637  49.257  56.780  1.00  0.00           C
ATOM   8512  O22 POPEQ 434     120.177  50.307  57.060  1.00  0.00           O
ATOM   8513  C22 POPEQ 434     118.566  49.096  55.710  1.00  0.00           C
ATOM   8516  C3  POPEQ 434     122.326  47.906  57.260  1.00  0.00           C
ATOM   8519  O31 POPEQ 434     122.887  49.216  57.090  1.00  0.00           O
ATOM   8520  C31 POPEQ 434     123.727  49.356  56.080  1.00  0.00           C
ATOM   8521  O32 POPEQ 434     124.026  48.486  55.280  1.00  0.00           O
ATOM   8522  C32 POPEQ 434     124.228  50.797  56.100  1.00  0.00           C
ATOM   8525  C23 POPEQ 434     119.137  49.346  54.290  1.00  0.00           C
ATOM   8528  C24 POPEQ 434     119.606  48.046  53.620  1.00  0.00           C
ATOM   8531  C25 POPEQ 434     121.017  48.106  53.010  1.00  0.00           C
ATOM   8534  C26 POPEQ 434     121.217  49.156  51.910  1.00  0.00           C
ATOM   8537  C27 POPEQ 434     122.596  48.987  51.250  1.00  0.00           C
ATOM   8540  C28 POPEQ 434     123.056  50.196  50.400  1.00  0.00           C
ATOM   8543  C29 POPEQ 434     122.797  50.097  48.920  1.00  0.00           C
ATOM   8545 0C21 POPEQ 434     123.527  49.367  48.050  1.00  0.00           C
ATOM   8547 1C21 POPEQ 434     124.676  48.467  48.420  1.00  0.00           C
ATOM   8550 2C21 POPEQ 434     126.029  48.817  47.770  1.00  0.00           C
ATOM   8553 3C21 POPEQ 434     126.101  48.537  46.270  1.00  0.00           C
ATOM   8556 4C21 POPEQ 434     127.549  48.537  45.770  1.00  0.00           C
ATOM   8559 5C21 POPEQ 434     127.719  47.966  44.350  1.00  0.00           C
ATOM   8562 6C21 POPEQ 434     126.880  48.686  43.290  1.00  0.00           C
ATOM   8565 7C21 POPEQ 434     127.209  48.236  41.870  1.00  0.00           C
ATOM   8568 8C21 POPEQ 434     126.329  48.896  40.800  1.00  0.00           C
ATOM   8572  C33 POPEQ 434     124.797  51.256  54.750  1.00  0.00           C
ATOM   8575  C34 POPEQ 434     123.767  51.347  53.620  1.00  0.00           C
ATOM   8578  C35 POPEQ 434     122.887  52.607  53.670  1.00  0.00           C
ATOM   8581  C36 POPEQ 434     123.697  53.907  53.520  1.00  0.00           C
ATOM   8584  C37 POPEQ 434     122.867  55.117  53.070  1.00  0.00           C
ATOM   8587  C38 POPEQ 434     122.186  54.876  51.710  1.00  0.00           C
ATOM   8590  C39 POPEQ 434     121.947  56.126  50.860  1.00  0.00           C
ATOM   8593 0C31 POPEQ 434     121.686  55.687  49.410  1.00  0.00           C
ATOM   8596 1C31 POPEQ 434     121.516  56.827  48.390  1.00  0.00           C
ATOM   8599 2C31 POPEQ 434     121.246  56.227  47.000  1.00  0.00           C
ATOM   8602 3C31 POPEQ 434     120.667  57.207  45.970  1.00  0.00           C
ATOM   8605 4C31 POPEQ 434     119.177  57.486  46.170  1.00  0.00           C
ATOM   8608 5C31 POPEQ 434     118.576  58.357  45.060  1.00  0.00           C
ATOM   8611 6C31 POPEQ 434     117.066  58.567  45.170  1.00  0.00           C
ATOM   8615  NH3 POPER 435      52.516  80.827  66.870  1.00  0.00           N
ATOM   8619  C12 POPER 435      53.587  80.337  65.940  1.00  0.00           C
ATOM   8622  C11 POPER 435      53.926  78.867  66.180  1.00  0.00           C
ATOM   8625  P   POPER 435      56.536  78.877  66.370  1.00  0.00           P
ATOM   8626  O13 POPER 435      56.596  78.207  67.680  1.00  0.00           O
ATOM   8627  O14 POPER 435      56.766  80.326  66.390  1.00  0.00           O
ATOM   8628  O11 POPER 435      57.556  78.156  65.390  1.00  0.00           O
ATOM   8629  O12 POPER 435      55.196  78.576  65.620  1.00  0.00           O
ATOM   8630  C1  POPER 435      57.786  76.736  65.470  1.00  0.00           C
ATOM   8633  C2  POPER 435      57.367  75.947  64.200  1.00  0.00           C
ATOM   8635  O21 POPER 435      58.286  76.236  63.120  1.00  0.00           O
ATOM   8636  C21 POPER 435      58.766  75.187  62.500  1.00  0.00           C
ATOM   8637  O22 POPER 435      58.617  74.016  62.860  1.00  0.00           O
ATOM   8638  C22 POPER 435      59.596  75.546  61.270  1.00  0.00           C
ATOM   8641  C3  POPER 435      55.907  76.266  63.820  1.00  0.00           C
ATOM   8644  O31 POPER 435      55.276  75.137  63.180  1.00  0.00           O
ATOM   8645  C31 POPER 435      54.837  75.306  61.950  1.00  0.00           C
ATOM   8646  O32 POPER 435      55.096  76.227  61.200  1.00  0.00           O
ATOM   8647  C32 POPER 435      53.806  74.226  61.680  1.00  0.00           C
ATOM   8650  C23 POPER 435      58.996  74.846  60.030  1.00  0.00           C
ATOM   8653  C24 POPER 435      59.617  75.247  58.690  1.00  0.00           C
ATOM   8656  C25 POPER 435      58.727  74.707  57.560  1.00  0.00           C
ATOM   8659  C26 POPER 435      59.377  74.516  56.190  1.00  0.00           C
ATOM   8662  C27 POPER 435      58.446  73.666  55.300  1.00  0.00           C
ATOM   8665  C28 POPER 435      58.776  73.677  53.800  1.00  0.00           C
ATOM   8668  C29 POPER 435      60.206  73.357  53.500  1.00  0.00           C
ATOM   8670 0C21 POPER 435      60.786  73.447  52.290  1.00  0.00           C
ATOM   8672 1C21 POPER 435      60.086  73.846  51.000  1.00  0.00           C
ATOM   8675 2C21 POPER 435      60.637  75.147  50.400  1.00  0.00           C
ATOM   8678 3C21 POPER 435      62.087  75.076  49.900  1.00  0.00           C
ATOM   8681 4C21 POPER 435      63.046  75.967  50.710  1.00  0.00           C
ATOM   8684 5C21 POPER 435      64.426  76.166  50.060  1.00  0.00           C
ATOM   8687 6C21 POPER 435      65.087  77.446  50.570  1.00  0.00           C
ATOM   8690 7C21 POPER 435      66.447  77.747  49.920  1.00  0.00           C
ATOM   8693 8C21 POPER 435      66.986  79.127  50.330  1.00  0.00           C
ATOM   8697  C33 POPER 435      53.576  73.977  60.180  1.00  0.00           C
ATOM   8700  C34 POPER 435      52.267  73.236  59.920  1.00  0.00           C
ATOM   8703  C35 POPER 435      52.196  72.626  58.520  1.00  0.00           C
ATOM   8706  C36 POPER 435      52.507  73.596  57.370  1.00  0.00           C
ATOM   8709  C37 POPER 435      52.267  72.916  56.020  1.00  0.00           C
ATOM   8712  C38 POPER 435      52.927  73.686  54.860  1.00  0.00           C
ATOM   8715  C39 POPER 435      52.486  73.197  53.470  1.00  0.00           C
ATOM   8718 0C31 POPER 435      53.416  73.727  52.360  1.00  0.00           C
ATOM   8721 1C31 POPER 435      54.657  72.846  52.190  1.00  0.00           C
ATOM   8724 2C31 POPER 435      55.446  73.117  50.900  1.00  0.00           C
ATOM   8727 3C31 POPER 435      56.626  72.156  50.670  1.00  0.00           C
ATOM   8730 4C31 POPER 435      56.266  70.666  50.640  1.00  0.00           C
ATOM   8733 5C31 POPER 435      57.496  69.747  50.730  1.00  0.00           C
ATOM   8736 6C31 POPER 435      57.146  68.266  50.870  1.00  0.00           C
ATOM   8740  NH3 POPES 436     132.349  58.857  19.840  1.00  0.00           N
ATOM   8744  C12 POPES 436     132.289  60.167  20.580  1.00  0.00           C
ATOM   8747  C11 POPES 436     131.299  61.117  19.890  1.00  0.00           C
ATOM   8750  P   POPES 436     130.150  63.067  21.240  1.00  0.00           P
ATOM   8751  O13 POPES 436     130.489  64.427  21.700  1.00  0.00           O
ATOM   8752  O14 POPES 436     128.929  62.957  20.400  1.00  0.00           O
ATOM   8753  O11 POPES 436     130.009  62.077  22.450  1.00  0.00           O
ATOM   8754  O12 POPES 436     131.369  62.397  20.510  1.00  0.00           O
ATOM   8755  C1  POPES 436     130.529  62.516  23.710  1.00  0.00           C
ATOM   8758  C2  POPES 436     130.229  61.477  24.810  1.00  0.00           C
ATOM   8760  O21 POPES 436     130.449  62.126  26.080  1.00  0.00           O
ATOM   8761  C21 POPES 436     129.399  62.737  26.570  1.00  0.00           C
ATOM   8762  O22 POPES 436     128.239  62.556  26.230  1.00  0.00           O
ATOM   8763  C22 POPES 436     129.859  63.736  27.610  1.00  0.00           C
ATOM   8766  C3  POPES 436     131.119  60.216  24.700  1.00  0.00           C
ATOM   8769  O31 POPES 436     132.369  60.367  25.400  1.00  0.00           O
ATOM   8770  C31 POPES 436     132.419  60.326  26.750  1.00  0.00           C
ATOM   8771  O32 POPES 436     133.249  60.916  27.410  1.00  0.00           O
ATOM   8772  C32 POPES 436     131.449  59.327  27.350  1.00  0.00           C
ATOM   8775  C23 POPES 436     128.660  64.507  28.190  1.00  0.00           C
ATOM   8778  C24 POPES 436     129.049  65.637  29.150  1.00  0.00           C
ATOM   8781  C25 POPES 436     129.839  65.166  30.370  1.00  0.00           C
ATOM   8784  C26 POPES 436     129.079  64.107  31.190  1.00  0.00           C
ATOM   8787  C27 POPES 436     129.579  64.007  32.630  1.00  0.00           C
ATOM   8790  C28 POPES 436     128.499  63.397  33.530  1.00  0.00           C
ATOM   8793  C29 POPES 436     128.919  63.397  34.980  1.00  0.00           C
ATOM   8795 0C21 POPES 436     128.259  62.747  35.950  1.00  0.00           C
ATOM   8797 1C21 POPES 436     127.019  61.907  35.740  1.00  0.00           C
ATOM   8800 2C21 POPES 436     127.069  60.577  36.510  1.00  0.00           C
ATOM   8803 3C21 POPES 436     126.869  60.776  38.020  1.00  0.00           C
ATOM   8806 4C21 POPES 436     126.879  59.486  38.840  1.00  0.00           C
ATOM   8809 5C21 POPES 436     125.989  58.367  38.280  1.00  0.00           C
ATOM   8812 6C21 POPES 436     125.507  57.416  39.390  1.00  0.00           C
ATOM   8815 7C21 POPES 436     124.966  56.087  38.880  1.00  0.00           C
ATOM   8818 8C21 POPES 436     124.336  55.247  40.000  1.00  0.00           C
ATOM   8822  C33 POPES 436     131.949  58.907  28.750  1.00  0.00           C
ATOM   8825  C34 POPES 436     131.319  59.686  29.920  1.00  0.00           C
ATOM   8828  C35 POPES 436     129.910  59.166  30.230  1.00  0.00           C
ATOM   8831  C36 POPES 436     129.439  59.367  31.670  1.00  0.00           C
ATOM   8834  C37 POPES 436     128.149  58.576  31.950  1.00  0.00           C
ATOM   8837  C38 POPES 436     127.729  58.607  33.420  1.00  0.00           C
ATOM   8840  C39 POPES 436     126.629  57.586  33.780  1.00  0.00           C
ATOM   8843 0C31 POPES 436     127.169  56.157  33.970  1.00  0.00           C
ATOM   8846 1C31 POPES 436     126.160  55.207  34.630  1.00  0.00           C
ATOM   8849 2C31 POPES 436     126.709  53.777  34.760  1.00  0.00           C
ATOM   8852 3C31 POPES 436     125.776  52.807  35.500  1.00  0.00           C
ATOM   8855 4C31 POPES 436     126.369  51.387  35.550  1.00  0.00           C
ATOM   8858 5C31 POPES 436     125.426  50.336  36.150  1.00  0.00           C
ATOM   8861 6C31 POPES 436     126.039  48.927  36.110  1.00  0.00           C
ATOM   8865  NH3 POPET 437      84.026 113.957  64.810  1.00  0.00           N
ATOM   8869  C12 POPET 437      83.808 112.467  64.820  1.00  0.00           C
ATOM   8872  C11 POPET 437      82.316 112.066  64.630  1.00  0.00           C
ATOM   8875  P   POPET 437      81.146 109.757  64.100  1.00  0.00           P
ATOM   8876  O13 POPET 437      81.686 108.376  64.190  1.00  0.00           O
ATOM   8877  O14 POPET 437      79.716 109.957  64.450  1.00  0.00           O
ATOM   8878  O11 POPET 437      81.376 110.237  62.620  1.00  0.00           O
ATOM   8879  O12 POPET 437      82.137 110.676  64.920  1.00  0.00           O
ATOM   8880  C1  POPET 437      82.246 109.486  61.770  1.00  0.00           C
ATOM   8883  C2  POPET 437      82.407 110.167  60.380  1.00  0.00           C
ATOM   8885  O21 POPET 437      83.387 111.217  60.220  1.00  0.00           O
ATOM   8886  C21 POPET 437      84.546 111.177  60.860  1.00  0.00           C
ATOM   8887  O22 POPET 437      84.727 110.867  62.020  1.00  0.00           O
ATOM   8888  C22 POPET 437      85.676 111.466  59.870  1.00  0.00           C
ATOM   8891  C3  POPET 437      80.996 110.606  59.870  1.00  0.00           C
ATOM   8894  O31 POPET 437      80.847 110.356  58.460  1.00  0.00           O
ATOM   8895  C31 POPET 437      80.257 109.216  58.100  1.00  0.00           C
ATOM   8896  O32 POPET 437      79.646 108.467  58.840  1.00  0.00           O
ATOM   8897  C32 POPET 437      80.406 108.966  56.600  1.00  0.00           C
ATOM   8900  C23 POPET 437      85.576 112.817  59.130  1.00  0.00           C
ATOM   8903  C24 POPET 437      86.337 112.777  57.800  1.00  0.00           C
ATOM   8906  C25 POPET 437      86.267 114.096  57.010  1.00  0.00           C
ATOM   8909  C26 POPET 437      87.066 114.006  55.700  1.00  0.00           C
ATOM   8912  C27 POPET 437      86.957 115.267  54.810  1.00  0.00           C
ATOM   8915  C28 POPET 437      87.647 115.037  53.450  1.00  0.00           C
ATOM   8918  C29 POPET 437      87.456 116.186  52.490  1.00  0.00           C
ATOM   8920 0C21 POPET 437      88.256 116.527  51.470  1.00  0.00           C
ATOM   8922 1C21 POPET 437      89.506 115.827  50.990  1.00  0.00           C
ATOM   8925 2C21 POPET 437      89.368 115.366  49.520  1.00  0.00           C
ATOM   8928 3C21 POPET 437      90.716 115.137  48.840  1.00  0.00           C
ATOM   8931 4C21 POPET 437      90.618 114.556  47.420  1.00  0.00           C
ATOM   8934 5C21 POPET 437      91.976 114.556  46.710  1.00  0.00           C
ATOM   8937 6C21 POPET 437      91.947 113.966  45.290  1.00  0.00           C
ATOM   8940 7C21 POPET 437      93.296 114.127  44.590  1.00  0.00           C
ATOM   8943 8C21 POPET 437      93.407 113.437  43.230  1.00  0.00           C
ATOM   8947  C33 POPET 437      80.697 110.237  55.770  1.00  0.00           C
ATOM   8950  C34 POPET 437      81.146 109.916  54.350  1.00  0.00           C
ATOM   8953  C35 POPET 437      81.806 111.107  53.660  1.00  0.00           C
ATOM   8956  C36 POPET 437      81.817 110.946  52.140  1.00  0.00           C
ATOM   8959  C37 POPET 437      82.717 111.957  51.430  1.00  0.00           C
ATOM   8962  C38 POPET 437      83.007 111.557  49.980  1.00  0.00           C
ATOM   8965  C39 POPET 437      84.056 112.446  49.320  1.00  0.00           C
ATOM   8968 0C31 POPET 437      83.466 113.677  48.610  1.00  0.00           C
ATOM   8971 1C31 POPET 437      82.806 113.287  47.270  1.00  0.00           C
ATOM   8974 2C31 POPET 437      82.467 114.496  46.390  1.00  0.00           C
ATOM   8977 3C31 POPET 437      82.017 114.037  44.990  1.00  0.00           C
ATOM   8980 4C31 POPET 437      81.757 115.186  44.010  1.00  0.00           C
ATOM   8983 5C31 POPET 437      81.386 114.656  42.620  1.00  0.00           C
ATOM   8986 6C31 POPET 437      81.117 115.746  41.580  1.00  0.00           C
ATOM   8990  NH3 POPEU 438      48.556  68.046  25.560  1.00  0.00           N
ATOM   8994  C12 POPEU 438      48.046  68.037  24.150  1.00  0.00           C
ATOM   8997  C11 POPEU 438      46.526  68.226  24.080  1.00  0.00           C
ATOM   9000  P   POPEU 438      44.876  70.137  24.880  1.00  0.00           P
ATOM   9001  O13 POPEU 438      44.696  71.477  24.310  1.00  0.00           O
ATOM   9002  O14 POPEU 438      43.806  69.177  24.600  1.00  0.00           O
ATOM   9003  O11 POPEU 438      45.026  70.247  26.450  1.00  0.00           O
ATOM   9004  O12 POPEU 438      46.276  69.577  24.420  1.00  0.00           O
ATOM   9005  C1  POPEU 438      46.007  69.486  27.140  1.00  0.00           C
ATOM   9008  C2  POPEU 438      45.826  69.607  28.680  1.00  0.00           C
ATOM   9010  O21 POPEU 438      46.187  68.416  29.400  1.00  0.00           O
ATOM   9011  C21 POPEU 438      47.376  67.887  29.170  1.00  0.00           C
ATOM   9012  O22 POPEU 438      48.227  68.317  28.410  1.00  0.00           O
ATOM   9013  C22 POPEU 438      47.516  66.617  30.010  1.00  0.00           C
ATOM   9016  C3  POPEU 438      44.336  69.946  29.000  1.00  0.00           C
ATOM   9019  O31 POPEU 438      43.996  69.666  30.370  1.00  0.00           O
ATOM   9020  C31 POPEU 438      44.457  70.497  31.280  1.00  0.00           C
ATOM   9021  O32 POPEU 438      45.086  71.516  31.070  1.00  0.00           O
ATOM   9022  C32 POPEU 438      43.978  69.967  32.630  1.00  0.00           C
ATOM   9025  C23 POPEU 438      48.786  66.617  30.900  1.00  0.00           C
ATOM   9028  C24 POPEU 438      48.527  67.096  32.340  1.00  0.00           C
ATOM   9031  C25 POPEU 438      48.146  68.576  32.440  1.00  0.00           C
ATOM   9034  C26 POPEU 438      48.027  69.026  33.900  1.00  0.00           C
ATOM   9037  C27 POPEU 438      47.868  70.557  34.040  1.00  0.00           C
ATOM   9040  C28 POPEU 438      48.337  71.096  35.410  1.00  0.00           C
ATOM   9043  C29 POPEU 438      47.496  70.637  36.570  1.00  0.00           C
ATOM   9045 0C21 POPEU 438      47.056  71.407  37.590  1.00  0.00           C
ATOM   9047 1C21 POPEU 438      47.337  72.867  37.810  1.00  0.00           C
ATOM   9050 2C21 POPEU 438      47.816  73.177  39.230  1.00  0.00           C
ATOM   9053 3C21 POPEU 438      47.966  74.686  39.480  1.00  0.00           C
ATOM   9056 4C21 POPEU 438      48.566  75.056  40.850  1.00  0.00           C
ATOM   9059 5C21 POPEU 438      47.956  74.287  42.030  1.00  0.00           C
ATOM   9062 6C21 POPEU 438      48.236  74.927  43.400  1.00  0.00           C
ATOM   9065 7C21 POPEU 438      47.416  76.196  43.630  1.00  0.00           C
ATOM   9068 8C21 POPEU 438      47.496  76.726  45.070  1.00  0.00           C
ATOM   9072  C33 POPEU 438      43.626  71.067  33.660  1.00  0.00           C
ATOM   9075  C34 POPEU 438      42.966  70.446  34.900  1.00  0.00           C
ATOM   9078  C35 POPEU 438      43.978  69.736  35.800  1.00  0.00           C
ATOM   9081  C36 POPEU 438      43.277  68.937  36.900  1.00  0.00           C
ATOM   9084  C37 POPEU 438      44.247  68.276  37.890  1.00  0.00           C
ATOM   9087  C38 POPEU 438      44.277  68.986  39.240  1.00  0.00           C
ATOM   9090  C39 POPEU 438      45.476  68.567  40.080  1.00  0.00           C
ATOM   9093 0C31 POPEU 438      45.406  69.096  41.510  1.00  0.00           C
ATOM   9096 1C31 POPEU 438      46.796  69.387  42.080  1.00  0.00           C
ATOM   9099 2C31 POPEU 438      46.786  69.647  43.580  1.00  0.00           C
ATOM   9102 3C31 POPEU 438      46.356  68.427  44.390  1.00  0.00           C
ATOM   9105 4C31 POPEU 438      46.766  68.546  45.860  1.00  0.00           C
ATOM   9108 5C31 POPEU 438      46.416  67.326  46.700  1.00  0.00           C
ATOM   9111 6C31 POPEU 438      46.786  67.516  48.180  1.00  0.00           C
ATOM   9115  NH3 POPEV 439      46.716   9.436  65.880  1.00  0.00           N
ATOM   9119  C12 POPEV 439      47.786   8.507  66.380  1.00  0.00           C
ATOM   9122  C11 POPEV 439      48.326   7.637  65.230  1.00  0.00           C
ATOM   9125  P   POPEV 439      50.056   5.667  65.130  1.00  0.00           P
ATOM   9126  O13 POPEV 439      51.236   5.867  66.000  1.00  0.00           O
ATOM   9127  O14 POPEV 439      49.707   4.257  64.790  1.00  0.00           O
ATOM   9128  O11 POPEV 439      50.357   6.457  63.800  1.00  0.00           O
ATOM   9129  O12 POPEV 439      48.846   6.437  65.780  1.00  0.00           O
ATOM   9130  C1  POPEV 439      50.977   5.777  62.710  1.00  0.00           C
ATOM   9133  C2  POPEV 439      51.526   6.767  61.650  1.00  0.00           C
ATOM   9135  O21 POPEV 439      51.656   5.977  60.460  1.00  0.00           O
ATOM   9136  C21 POPEV 439      51.506   6.637  59.340  1.00  0.00           C
ATOM   9137  O22 POPEV 439      51.336   7.837  59.220  1.00  0.00           O
ATOM   9138  C22 POPEV 439      51.566   5.657  58.170  1.00  0.00           C
ATOM   9141  C3  POPEV 439      52.876   7.447  62.060  1.00  0.00           C
ATOM   9144  O31 POPEV 439      53.556   8.077  60.940  1.00  0.00           O
ATOM   9145  C31 POPEV 439      53.407   9.407  60.820  1.00  0.00           C
ATOM   9146  O32 POPEV 439      53.027  10.157  61.700  1.00  0.00           O
ATOM   9147  C32 POPEV 439      53.636   9.807  59.340  1.00  0.00           C
ATOM   9150  C23 POPEV 439      52.277   6.297  56.960  1.00  0.00           C
ATOM   9153  C24 POPEV 439      52.516   5.297  55.820  1.00  0.00           C
ATOM   9156  C25 POPEV 439      51.227   4.707  55.240  1.00  0.00           C
ATOM   9159  C26 POPEV 439      51.506   3.907  53.970  1.00  0.00           C
ATOM   9162  C27 POPEV 439      50.286   3.137  53.440  1.00  0.00           C
ATOM   9165  C28 POPEV 439      50.396   2.767  51.950  1.00  0.00           C
ATOM   9168  C29 POPEV 439      51.716   2.137  51.600  1.00  0.00           C
ATOM   9170 0C21 POPEV 439      52.466   2.417  50.510  1.00  0.00           C
ATOM   9172 1C21 POPEV 439      52.087   3.327  49.370  1.00  0.00           C
ATOM   9175 2C21 POPEV 439      52.337   2.667  47.990  1.00  0.00           C
ATOM   9178 3C21 POPEV 439      51.696   1.277  47.840  1.00  0.00           C
ATOM   9181 4C21 POPEV 439      51.877   0.667  46.450  1.00  0.00           C
ATOM   9184 5C21 POPEV 439      51.396  -0.793  46.420  1.00  0.00           C
ATOM   9187 6C21 POPEV 439      52.017  -1.633  45.300  1.00  0.00           C
ATOM   9190 7C21 POPEV 439      51.696  -3.126  45.480  1.00  0.00           C
ATOM   9193 8C21 POPEV 439      52.376  -4.046  44.460  1.00  0.00           C
ATOM   9197  C33 POPEV 439      55.016  10.417  59.000  1.00  0.00           C
ATOM   9200  C34 POPEV 439      55.066  11.077  57.600  1.00  0.00           C
ATOM   9203  C35 POPEV 439      54.716  10.146  56.420  1.00  0.00           C
ATOM   9206  C36 POPEV 439      54.837  10.847  55.060  1.00  0.00           C
ATOM   9209  C37 POPEV 439      54.196  10.037  53.920  1.00  0.00           C
ATOM   9212  C38 POPEV 439      54.216  10.736  52.540  1.00  0.00           C
ATOM   9215  C39 POPEV 439      55.256  10.187  51.560  1.00  0.00           C
ATOM   9218 0C31 POPEV 439      56.516  11.057  51.420  1.00  0.00           C
ATOM   9221 1C31 POPEV 439      57.576  10.417  50.500  1.00  0.00           C
ATOM   9224 2C31 POPEV 439      58.736  11.367  50.180  1.00  0.00           C
ATOM   9227 3C31 POPEV 439      58.996  11.537  48.680  1.00  0.00           C
ATOM   9230 4C31 POPEV 439      59.816  10.387  48.060  1.00  0.00           C
ATOM   9233 5C31 POPEV 439      60.126  10.647  46.590  1.00  0.00           C
ATOM   9236 6C31 POPEV 439      61.007   9.567  45.940  1.00  0.00           C
ATOM   9240  NH3 POPEW 440      19.116  47.067  66.420  1.00  0.00           N
ATOM   9244  C12 POPEW 440      18.586  47.957  67.500  1.00  0.00           C
ATOM   9247  C11 POPEW 440      19.156  49.387  67.510  1.00  0.00           C
ATOM   9250  P   POPEW 440      18.576  51.677  68.630  1.00  0.00           P
ATOM   9251  O13 POPEW 440      17.376  52.267  69.260  1.00  0.00           O
ATOM   9252  O14 POPEW 440      19.786  51.687  69.460  1.00  0.00           O
ATOM   9253  O11 POPEW 440      18.816  52.287  67.180  1.00  0.00           O
ATOM   9254  O12 POPEW 440      18.277  50.177  68.310  1.00  0.00           O
ATOM   9255  C1  POPEW 440      18.856  53.696  66.960  1.00  0.00           C
ATOM   9258  C2  POPEW 440      19.316  53.946  65.510  1.00  0.00           C
ATOM   9260  O21 POPEW 440      19.906  55.256  65.350  1.00  0.00           O
ATOM   9261  C21 POPEW 440      19.466  56.147  64.500  1.00  0.00           C
ATOM   9262  O22 POPEW 440      18.346  56.306  64.070  1.00  0.00           O
ATOM   9263  C22 POPEW 440      20.676  56.937  63.980  1.00  0.00           C
ATOM   9266  C3  POPEW 440      18.246  53.517  64.460  1.00  0.00           C
ATOM   9269  O31 POPEW 440      18.846  53.416  63.150  1.00  0.00           O
ATOM   9270  C31 POPEW 440      18.006  53.517  62.140  1.00  0.00           C
ATOM   9271  O32 POPEW 440      16.806  53.666  62.230  1.00  0.00           O
ATOM   9272  C32 POPEW 440      18.766  53.337  60.820  1.00  0.00           C
ATOM   9275  C23 POPEW 440      20.996  56.607  62.500  1.00  0.00           C
ATOM   9278  C24 POPEW 440      22.146  57.477  61.970  1.00  0.00           C
ATOM   9281  C25 POPEW 440      22.296  57.527  60.440  1.00  0.00           C
ATOM   9284  C26 POPEW 440      22.906  56.277  59.800  1.00  0.00           C
ATOM   9287  C27 POPEW 440      23.296  56.516  58.320  1.00  0.00           C
ATOM   9290  C28 POPEW 440      23.836  55.276  57.590  1.00  0.00           C
ATOM   9293  C29 POPEW 440      22.716  54.367  57.160  1.00  0.00           C
ATOM   9295 0C21 POPEW 440      22.486  53.847  55.940  1.00  0.00           C
ATOM   9297 1C21 POPEW 440      23.326  53.997  54.690  1.00  0.00           C
ATOM   9300 2C21 POPEW 440      23.676  52.617  54.100  1.00  0.00           C
ATOM   9303 3C21 POPEW 440      24.086  52.686  52.610  1.00  0.00           C
ATOM   9306 4C21 POPEW 440      24.296  51.287  52.020  1.00  0.00           C
ATOM   9309 5C21 POPEW 440      24.126  51.227  50.490  1.00  0.00           C
ATOM   9312 6C21 POPEW 440      25.016  52.207  49.730  1.00  0.00           C
ATOM   9315 7C21 POPEW 440      25.047  51.957  48.220  1.00  0.00           C
ATOM   9318 8C21 POPEW 440      25.986  52.906  47.470  1.00  0.00           C
ATOM   9322  C33 POPEW 440      18.526  54.457  59.780  1.00  0.00           C
ATOM   9325  C34 POPEW 440      18.697  53.927  58.340  1.00  0.00           C
ATOM   9328  C35 POPEW 440      18.776  55.016  57.270  1.00  0.00           C
ATOM   9331  C36 POPEW 440      18.646  54.426  55.850  1.00  0.00           C
ATOM   9334  C37 POPEW 440      18.976  55.427  54.740  1.00  0.00           C
ATOM   9337  C38 POPEW 440      18.736  54.857  53.340  1.00  0.00           C
ATOM   9340  C39 POPEW 440      19.236  55.817  52.250  1.00  0.00           C
ATOM   9343 0C31 POPEW 440      18.926  55.357  50.830  1.00  0.00           C
ATOM   9346 1C31 POPEW 440      19.336  56.396  49.780  1.00  0.00           C
ATOM   9349 2C31 POPEW 440      18.956  55.997  48.350  1.00  0.00           C
ATOM   9352 3C31 POPEW 440      19.886  54.936  47.740  1.00  0.00           C
ATOM   9355 4C31 POPEW 440      21.197  55.536  47.200  1.00  0.00           C
ATOM   9358 5C31 POPEW 440      22.076  54.486  46.520  1.00  0.00           C
ATOM   9361 6C31 POPEW 440      23.367  55.067  45.940  1.00  0.00           C
ATOM   9365  NH3 POPEX 441      98.456 106.347  60.960  1.00  0.00           N
ATOM   9369  C12 POPEX 441      98.056 106.907  62.300  1.00  0.00           C
ATOM   9372  C11 POPEX 441      96.997 106.016  62.970  1.00  0.00           C
ATOM   9375  P   POPEX 441      95.357 104.317  61.800  1.00  0.00           P
ATOM   9376  O13 POPEX 441      96.397 103.306  62.080  1.00  0.00           O
ATOM   9377  O14 POPEX 441      94.016 104.067  62.350  1.00  0.00           O
ATOM   9378  O11 POPEX 441      95.217 104.297  60.230  1.00  0.00           O
ATOM   9379  O12 POPEX 441      95.907 105.757  62.090  1.00  0.00           O
ATOM   9380  C1  POPEX 441      94.797 105.496  59.590  1.00  0.00           C
ATOM   9383  C2  POPEX 441      94.266 105.277  58.140  1.00  0.00           C
ATOM   9385  O21 POPEX 441      94.606 103.976  57.600  1.00  0.00           O
ATOM   9386  C21 POPEX 441      93.688 103.486  56.770  1.00  0.00           C
ATOM   9387  O22 POPEX 441      92.547 103.897  56.650  1.00  0.00           O
ATOM   9388  C22 POPEX 441      94.296 102.406  55.850  1.00  0.00           C
ATOM   9391  C3  POPEX 441      94.877 106.417  57.280  1.00  0.00           C
ATOM   9394  O31 POPEX 441      94.156 106.697  56.080  1.00  0.00           O
ATOM   9395  C31 POPEX 441      94.627 106.107  55.010  1.00  0.00           C
ATOM   9396  O32 POPEX 441      95.396 105.156  54.970  1.00  0.00           O
ATOM   9397  C32 POPEX 441      94.126 106.826  53.770  1.00  0.00           C
ATOM   9400  C23 POPEX 441      93.337 102.126  54.660  1.00  0.00           C
ATOM   9403  C24 POPEX 441      93.857 101.107  53.630  1.00  0.00           C
ATOM   9406  C25 POPEX 441      93.156 101.236  52.270  1.00  0.00           C
ATOM   9409  C26 POPEX 441      93.767 102.346  51.400  1.00  0.00           C
ATOM   9412  C27 POPEX 441      92.766 103.427  50.960  1.00  0.00           C
ATOM   9415  C28 POPEX 441      93.307 104.256  49.770  1.00  0.00           C
ATOM   9418  C29 POPEX 441      92.367 105.377  49.370  1.00  0.00           C
ATOM   9420 0C21 POPEX 441      92.547 106.207  48.320  1.00  0.00           C
ATOM   9422 1C21 POPEX 441      93.697 106.207  47.350  1.00  0.00           C
ATOM   9425 2C21 POPEX 441      93.286 106.117  45.860  1.00  0.00           C
ATOM   9428 3C21 POPEX 441      92.297 107.206  45.400  1.00  0.00           C
ATOM   9431 4C21 POPEX 441      92.356 107.467  43.890  1.00  0.00           C
ATOM   9434 5C21 POPEX 441      91.176 108.276  43.330  1.00  0.00           C
ATOM   9437 6C21 POPEX 441      89.837 107.507  43.410  1.00  0.00           C
ATOM   9440 7C21 POPEX 441      88.667 108.257  42.750  1.00  0.00           C
ATOM   9443 8C21 POPEX 441      87.417 107.387  42.600  1.00  0.00           C
ATOM   9447  C33 POPEX 441      95.287 107.637  53.140  1.00  0.00           C
ATOM   9450  C34 POPEX 441      95.107 107.846  51.630  1.00  0.00           C
ATOM   9453  C35 POPEX 441      94.447 109.186  51.310  1.00  0.00           C
ATOM   9456  C36 POPEX 441      94.228 109.376  49.810  1.00  0.00           C
ATOM   9459  C37 POPEX 441      93.646 110.757  49.490  1.00  0.00           C
ATOM   9462  C38 POPEX 441      93.007 110.846  48.090  1.00  0.00           C
ATOM   9465  C39 POPEX 441      93.967 110.557  46.930  1.00  0.00           C
ATOM   9468 0C31 POPEX 441      95.198 111.466  46.880  1.00  0.00           C
ATOM   9471 1C31 POPEX 441      95.947 111.357  45.540  1.00  0.00           C
ATOM   9474 2C31 POPEX 441      97.206 112.227  45.470  1.00  0.00           C
ATOM   9477 3C31 POPEX 441      97.137 113.346  44.420  1.00  0.00           C
ATOM   9480 4C31 POPEX 441      98.436 114.157  44.330  1.00  0.00           C
ATOM   9483 5C31 POPEX 441      98.307 115.356  43.390  1.00  0.00           C
ATOM   9486 6C31 POPEX 441      99.527 116.287  43.360  1.00  0.00           C
ATOM   9490  NH3 POPEY 442      74.267  62.357  21.020  1.00  0.00           N
ATOM   9494  C12 POPEY 442      72.926  62.477  20.330  1.00  0.00           C
ATOM   9497  C11 POPEY 442      71.896  63.257  21.180  1.00  0.00           C
ATOM   9500  P   POPEY 442      72.966  65.526  21.990  1.00  0.00           P
ATOM   9501  O13 POPEY 442      74.257  64.806  22.090  1.00  0.00           O
ATOM   9502  O14 POPEY 442      72.996  66.927  21.510  1.00  0.00           O
ATOM   9503  O11 POPEY 442      72.307  65.457  23.410  1.00  0.00           O
ATOM   9504  O12 POPEY 442      72.047  64.666  21.040  1.00  0.00           O
ATOM   9505  C1  POPEY 442      71.786  66.586  24.130  1.00  0.00           C
ATOM   9508  C2  POPEY 442      72.816  67.276  25.090  1.00  0.00           C
ATOM   9510  O21 POPEY 442      72.087  67.957  26.120  1.00  0.00           O
ATOM   9511  C21 POPEY 442      72.636  68.247  27.310  1.00  0.00           C
ATOM   9512  O22 POPEY 442      72.396  69.276  27.920  1.00  0.00           O
ATOM   9513  C22 POPEY 442      73.527  67.147  27.890  1.00  0.00           C
ATOM   9516  C3  POPEY 442      73.728  68.306  24.330  1.00  0.00           C
ATOM   9519  O31 POPEY 442      74.518  69.187  25.170  1.00  0.00           O
ATOM   9520  C31 POPEY 442      75.687  68.647  25.520  1.00  0.00           C
ATOM   9521  O32 POPEY 442      75.977  67.467  25.380  1.00  0.00           O
ATOM   9522  C32 POPEY 442      76.596  69.697  26.160  1.00  0.00           C
ATOM   9525  C23 POPEY 442      74.006  67.387  29.340  1.00  0.00           C
ATOM   9528  C24 POPEY 442      75.186  66.457  29.700  1.00  0.00           C
ATOM   9531  C25 POPEY 442      76.096  66.967  30.820  1.00  0.00           C
ATOM   9534  C26 POPEY 442      75.436  67.037  32.200  1.00  0.00           C
ATOM   9537  C27 POPEY 442      76.417  67.446  33.300  1.00  0.00           C
ATOM   9540  C28 POPEY 442      75.757  67.567  34.690  1.00  0.00           C
ATOM   9543  C29 POPEY 442      74.807  68.736  34.790  1.00  0.00           C
ATOM   9545 0C21 POPEY 442      74.267  69.166  35.950  1.00  0.00           C
ATOM   9547 1C21 POPEY 442      74.547  68.546  37.290  1.00  0.00           C
ATOM   9550 2C21 POPEY 442      73.868  69.276  38.470  1.00  0.00           C
ATOM   9553 3C21 POPEY 442      74.757  69.406  39.720  1.00  0.00           C
ATOM   9556 4C21 POPEY 442      75.307  68.096  40.260  1.00  0.00           C
ATOM   9559 5C21 POPEY 442      76.197  68.317  41.500  1.00  0.00           C
ATOM   9562 6C21 POPEY 442      76.536  67.016  42.230  1.00  0.00           C
ATOM   9565 7C21 POPEY 442      77.466  67.227  43.430  1.00  0.00           C
ATOM   9568 8C21 POPEY 442      77.356  66.107  44.470  1.00  0.00           C
ATOM   9572  C33 POPEY 442      76.596  69.656  27.700  1.00  0.00           C
ATOM   9575  C34 POPEY 442      77.698  70.546  28.300  1.00  0.00           C
ATOM   9578  C35 POPEY 442      77.857  70.336  29.810  1.00  0.00           C
ATOM   9581  C36 POPEY 442      78.996  71.137  30.460  1.00  0.00           C
ATOM   9584  C37 POPEY 442      78.706  71.446  31.940  1.00  0.00           C
ATOM   9587  C38 POPEY 442      79.886  72.067  32.690  1.00  0.00           C
ATOM   9590  C39 POPEY 442      79.457  73.156  33.680  1.00  0.00           C
ATOM   9593 0C31 POPEY 442      80.546  73.486  34.720  1.00  0.00           C
ATOM   9596 1C31 POPEY 442      80.266  74.806  35.450  1.00  0.00           C
ATOM   9599 2C31 POPEY 442      80.816  74.837  36.890  1.00  0.00           C
ATOM   9602 3C31 POPEY 442      79.886  74.147  37.890  1.00  0.00           C
ATOM   9605 4C31 POPEY 442      80.346  74.287  39.360  1.00  0.00           C
ATOM   9608 5C31 POPEY 442      79.676  73.247  40.280  1.00  0.00           C
ATOM   9611 6C31 POPEY 442      80.166  73.287  41.730  1.00  0.00           C
ATOM   9615  NH3 POPEZ 443      80.516  65.986  17.540  1.00  0.00           N
ATOM   9619  C12 POPEZ 443      80.807  64.546  17.230  1.00  0.00           C
ATOM   9622  C11 POPEZ 443      80.276  63.607  18.350  1.00  0.00           C
ATOM   9625  P   POPEZ 443      77.896  64.507  18.960  1.00  0.00           P
ATOM   9626  O13 POPEZ 443      77.967  65.427  17.800  1.00  0.00           O
ATOM   9627  O14 POPEZ 443      77.128  63.257  18.840  1.00  0.00           O
ATOM   9628  O11 POPEZ 443      77.426  65.266  20.260  1.00  0.00           O
ATOM   9629  O12 POPEZ 443      79.406  64.207  19.320  1.00  0.00           O
ATOM   9630  C1  POPEZ 443      77.997  66.516  20.650  1.00  0.00           C
ATOM   9633  C2  POPEZ 443      79.166  66.336  21.650  1.00  0.00           C
ATOM   9635  O21 POPEZ 443      78.618  66.056  22.940  1.00  0.00           O
ATOM   9636  C21 POPEZ 443      79.326  65.266  23.730  1.00  0.00           C
ATOM   9637  O22 POPEZ 443      80.327  64.637  23.410  1.00  0.00           O
ATOM   9638  C22 POPEZ 443      78.597  65.166  25.060  1.00  0.00           C
ATOM   9641  C3  POPEZ 443      80.007  67.647  21.720  1.00  0.00           C
ATOM   9644  O31 POPEZ 443      81.276  67.446  22.380  1.00  0.00           O
ATOM   9645  C31 POPEZ 443      82.316  67.207  21.590  1.00  0.00           C
ATOM   9646  O32 POPEZ 443      82.297  67.217  20.360  1.00  0.00           O
ATOM   9647  C32 POPEZ 443      83.536  66.937  22.460  1.00  0.00           C
ATOM   9650  C23 POPEZ 443      79.497  65.207  26.300  1.00  0.00           C
ATOM   9653  C24 POPEZ 443      78.646  64.897  27.530  1.00  0.00           C
ATOM   9656  C25 POPEZ 443      79.466  64.727  28.810  1.00  0.00           C
ATOM   9659  C26 POPEZ 443      78.636  64.067  29.910  1.00  0.00           C
ATOM   9662  C27 POPEZ 443      79.266  64.236  31.300  1.00  0.00           C
ATOM   9665  C28 POPEZ 443      78.636  63.357  32.390  1.00  0.00           C
ATOM   9668  C29 POPEZ 443      79.017  61.907  32.180  1.00  0.00           C
ATOM   9670 0C21 POPEZ 443      79.126  60.967  33.140  1.00  0.00           C
ATOM   9672 1C21 POPEZ 443      78.846  61.126  34.610  1.00  0.00           C
ATOM   9675 2C21 POPEZ 443      80.117  60.907  35.460  1.00  0.00           C
ATOM   9678 3C21 POPEZ 443      79.756  60.507  36.890  1.00  0.00           C
ATOM   9681 4C21 POPEZ 443      80.987  60.237  37.780  1.00  0.00           C
ATOM   9684 5C21 POPEZ 443      80.567  60.067  39.250  1.00  0.00           C
ATOM   9687 6C21 POPEZ 443      81.677  59.517  40.160  1.00  0.00           C
ATOM   9690 7C21 POPEZ 443      82.906  60.427  40.290  1.00  0.00           C
ATOM   9693 8C21 POPEZ 443      83.876  59.946  41.380  1.00  0.00           C
ATOM   9697  C33 POPEZ 443      83.456  65.546  23.110  1.00  0.00           C
ATOM   9700  C34 POPEZ 443      84.797  65.067  23.670  1.00  0.00           C
ATOM   9703  C35 POPEZ 443      84.637  63.806  24.530  1.00  0.00           C
ATOM   9706  C36 POPEZ 443      84.277  64.147  25.980  1.00  0.00           C
ATOM   9709  C37 POPEZ 443      84.067  62.906  26.860  1.00  0.00           C
ATOM   9712  C38 POPEZ 443      83.706  63.287  28.300  1.00  0.00           C
ATOM   9715  C39 POPEZ 443      83.596  62.077  29.220  1.00  0.00           C
ATOM   9718 0C31 POPEZ 443      83.216  62.457  30.660  1.00  0.00           C
ATOM   9721 1C31 POPEZ 443      83.167  61.236  31.590  1.00  0.00           C
ATOM   9724 2C31 POPEZ 443      82.957  61.567  33.070  1.00  0.00           C
ATOM   9727 3C31 POPEZ 443      84.207  62.177  33.730  1.00  0.00           C
ATOM   9730 4C31 POPEZ 443      84.126  62.217  35.260  1.00  0.00           C
ATOM   9733 5C31 POPEZ 443      85.327  62.927  35.890  1.00  0.00           C
ATOM   9736 6C31 POPEZ 443      85.486  62.677  37.390  1.00  0.00           C
ATOM   9740  NH3 POPEa 444      89.196  43.467  63.560  1.00  0.00           N
ATOM   9744  C12 POPEa 444      89.576  42.326  64.470  1.00  0.00           C
ATOM   9747  C11 POPEa 444      91.076  42.037  64.370  1.00  0.00           C
ATOM   9750  P   POPEa 444      92.747  43.826  63.350  1.00  0.00           P
ATOM   9751  O13 POPEa 444      91.817  44.587  62.470  1.00  0.00           O
ATOM   9752  O14 POPEa 444      93.907  44.496  63.970  1.00  0.00           O
ATOM   9753  O11 POPEa 444      93.186  42.486  62.640  1.00  0.00           O
ATOM   9754  O12 POPEa 444      91.826  43.257  64.490  1.00  0.00           O
ATOM   9755  C1  POPEa 444      94.236  42.317  61.690  1.00  0.00           C
ATOM   9758  C2  POPEa 444      93.676  41.926  60.290  1.00  0.00           C
ATOM   9760  O21 POPEa 444      94.676  41.326  59.430  1.00  0.00           O
ATOM   9761  C21 POPEa 444      94.807  40.016  59.610  1.00  0.00           C
ATOM   9762  O22 POPEa 444      94.406  39.407  60.590  1.00  0.00           O
ATOM   9763  C22 POPEa 444      95.367  39.346  58.340  1.00  0.00           C
ATOM   9766  C3  POPEa 444      93.076  43.187  59.610  1.00  0.00           C
ATOM   9769  O31 POPEa 444      92.407  42.916  58.360  1.00  0.00           O
ATOM   9770  C31 POPEa 444      92.087  44.067  57.760  1.00  0.00           C
ATOM   9771  O32 POPEa 444      92.137  45.167  58.290  1.00  0.00           O
ATOM   9772  C32 POPEa 444      91.666  43.766  56.330  1.00  0.00           C
ATOM   9775  C23 POPEa 444      95.066  37.817  58.260  1.00  0.00           C
ATOM   9778  C24 POPEa 444      95.136  37.207  56.840  1.00  0.00           C
ATOM   9781  C25 POPEa 444      94.947  35.667  56.820  1.00  0.00           C
ATOM   9784  C26 POPEa 444      94.816  35.047  55.410  1.00  0.00           C
ATOM   9787  C27 POPEa 444      95.087  33.526  55.400  1.00  0.00           C
ATOM   9790  C28 POPEa 444      94.716  32.797  54.080  1.00  0.00           C
ATOM   9793  C29 POPEa 444      93.237  32.657  53.810  1.00  0.00           C
ATOM   9795 0C21 POPEa 444      92.496  31.526  53.780  1.00  0.00           C
ATOM   9797 1C21 POPEa 444      92.936  30.107  54.030  1.00  0.00           C
ATOM   9800 2C21 POPEa 444      92.666  29.146  52.850  1.00  0.00           C
ATOM   9803 3C21 POPEa 444      93.267  27.747  53.120  1.00  0.00           C
ATOM   9806 4C21 POPEa 444      93.557  26.907  51.860  1.00  0.00           C
ATOM   9809 5C21 POPEa 444      94.896  26.167  51.990  1.00  0.00           C
ATOM   9812 6C21 POPEa 444      94.947  24.827  51.250  1.00  0.00           C
ATOM   9815 7C21 POPEa 444      96.316  24.146  51.430  1.00  0.00           C
ATOM   9818 8C21 POPEa 444      96.337  22.666  51.020  1.00  0.00           C
ATOM   9822  C33 POPEa 444      91.947  44.977  55.420  1.00  0.00           C
ATOM   9825  C34 POPEa 444      92.197  44.577  53.960  1.00  0.00           C
ATOM   9828  C35 POPEa 444      92.537  45.817  53.150  1.00  0.00           C
ATOM   9831  C36 POPEa 444      93.097  45.567  51.750  1.00  0.00           C
ATOM   9834  C37 POPEa 444      93.496  46.916  51.110  1.00  0.00           C
ATOM   9837  C38 POPEa 444      94.228  46.796  49.770  1.00  0.00           C
ATOM   9840  C39 POPEa 444      93.316  46.817  48.540  1.00  0.00           C
ATOM   9843 0C31 POPEa 444      92.277  45.697  48.490  1.00  0.00           C
ATOM   9846 1C31 POPEa 444      91.677  45.557  47.090  1.00  0.00           C
ATOM   9849 2C31 POPEa 444      90.478  44.607  47.050  1.00  0.00           C
ATOM   9852 3C31 POPEa 444      89.877  44.486  45.650  1.00  0.00           C
ATOM   9855 4C31 POPEa 444      90.767  43.637  44.730  1.00  0.00           C
ATOM   9858 5C31 POPEa 444      90.257  43.587  43.290  1.00  0.00           C
ATOM   9861 6C31 POPEa 444      90.837  42.397  42.530  1.00  0.00           C
ATOM   9865  NH3 POPEb 445      50.746  96.226  67.710  1.00  0.00           N
ATOM   9869  C12 POPEb 445      49.256  96.077  67.570  1.00  0.00           C
ATOM   9872  C11 POPEb 445      48.696  96.786  66.320  1.00  0.00           C
ATOM   9875  P   POPEb 445      46.356  95.967  65.380  1.00  0.00           P
ATOM   9876  O13 POPEb 445      46.686  94.516  65.440  1.00  0.00           O
ATOM   9877  O14 POPEb 445      44.946  96.377  65.550  1.00  0.00           O
ATOM   9878  O11 POPEb 445      46.887  96.466  63.980  1.00  0.00           O
ATOM   9879  O12 POPEb 445      47.267  96.807  66.350  1.00  0.00           O
ATOM   9880  C1  POPEb 445      46.027  96.686  62.870  1.00  0.00           C
ATOM   9883  C2  POPEb 445      45.957  95.436  61.950  1.00  0.00           C
ATOM   9885  O21 POPEb 445      45.536  95.776  60.620  1.00  0.00           O
ATOM   9886  C21 POPEb 445      46.386  96.427  59.850  1.00  0.00           C
ATOM   9887  O22 POPEb 445      47.416  96.986  60.190  1.00  0.00           O
ATOM   9888  C22 POPEb 445      45.837  96.397  58.430  1.00  0.00           C
ATOM   9891  C3  POPEb 445      44.996  94.337  62.530  1.00  0.00           C
ATOM   9894  O31 POPEb 445      44.556  93.367  61.550  1.00  0.00           O
ATOM   9895  C31 POPEb 445      45.436  92.427  61.240  1.00  0.00           C
ATOM   9896  O32 POPEb 445      46.566  92.336  61.680  1.00  0.00           O
ATOM   9897  C32 POPEb 445      44.757  91.476  60.250  1.00  0.00           C
ATOM   9900  C23 POPEb 445      46.777  97.087  57.410  1.00  0.00           C
ATOM   9903  C24 POPEb 445      46.286  96.947  55.970  1.00  0.00           C
ATOM   9906  C25 POPEb 445      46.276  95.496  55.440  1.00  0.00           C
ATOM   9909  C26 POPEb 445      47.666  94.836  55.480  1.00  0.00           C
ATOM   9912  C27 POPEb 445      47.806  93.747  54.420  1.00  0.00           C
ATOM   9915  C28 POPEb 445      49.206  93.096  54.440  1.00  0.00           C
ATOM   9918  C29 POPEb 445      49.496  92.416  53.130  1.00  0.00           C
ATOM   9920 0C21 POPEb 445      50.727  92.177  52.640  1.00  0.00           C
ATOM   9922 1C21 POPEb 445      52.027  92.457  53.370  1.00  0.00           C
ATOM   9925 2C21 POPEb 445      52.816  93.637  52.830  1.00  0.00           C
ATOM   9928 3C21 POPEb 445      53.466  93.376  51.480  1.00  0.00           C
ATOM   9931 4C21 POPEb 445      54.326  94.556  51.070  1.00  0.00           C
ATOM   9934 5C21 POPEb 445      54.876  94.457  49.650  1.00  0.00           C
ATOM   9937 6C21 POPEb 445      55.996  95.486  49.440  1.00  0.00           C
ATOM   9940 7C21 POPEb 445      56.817  95.207  48.180  1.00  0.00           C
ATOM   9943 8C21 POPEb 445      57.997  96.166  48.040  1.00  0.00           C
ATOM   9947  C33 POPEb 445      45.586  90.216  59.910  1.00  0.00           C
ATOM   9950  C34 POPEb 445      44.786  89.207  59.070  1.00  0.00           C
ATOM   9953  C35 POPEb 445      44.506  89.656  57.630  1.00  0.00           C
ATOM   9956  C36 POPEb 445      45.756  89.607  56.740  1.00  0.00           C
ATOM   9959  C37 POPEb 445      45.476  89.916  55.260  1.00  0.00           C
ATOM   9962  C38 POPEb 445      46.736  89.727  54.400  1.00  0.00           C
ATOM   9965  C39 POPEb 445      46.536  90.007  52.900  1.00  0.00           C
ATOM   9968 0C31 POPEb 445      45.797  88.887  52.150  1.00  0.00           C
ATOM   9971 1C31 POPEb 445      45.746  89.186  50.640  1.00  0.00           C
ATOM   9974 2C31 POPEb 445      45.446  87.977  49.750  1.00  0.00           C
ATOM   9977 3C31 POPEb 445      45.806  88.197  48.270  1.00  0.00           C
ATOM   9980 4C31 POPEb 445      45.228  89.496  47.690  1.00  0.00           C
ATOM   9983 5C31 POPEb 445      45.567  89.706  46.220  1.00  0.00           C
ATOM   9986 6C31 POPEb 445      45.086  91.067  45.690  1.00  0.00           C
ATOM   9990  NH3 POPEc 446     101.146 117.467  19.420  1.00  0.00           N
ATOM   9994  C12 POPEc 446     101.386 116.776  18.110  1.00  0.00           C
ATOM   9997  C11 POPEc 446     100.066 116.427  17.370  1.00  0.00           C
ATOM  10000  P   POPEc 446      99.837 113.847  17.690  1.00  0.00           P
ATOM  10001  O13 POPEc 446      98.776 114.186  18.660  1.00  0.00           O
ATOM  10002  O14 POPEc 446      99.457 112.677  16.880  1.00  0.00           O
ATOM  10003  O11 POPEc 446     101.206 113.617  18.400  1.00  0.00           O
ATOM  10004  O12 POPEc 446     100.087 115.116  16.790  1.00  0.00           O
ATOM  10005  C1  POPEc 446     101.497 112.697  19.450  1.00  0.00           C
ATOM  10008  C2  POPEc 446     101.976 113.516  20.670  1.00  0.00           C
ATOM  10010  O21 POPEc 446     102.827 112.767  21.560  1.00  0.00           O
ATOM  10011  C21 POPEc 446     102.297 111.837  22.350  1.00  0.00           C
ATOM  10012  O22 POPEc 446     101.127 111.487  22.310  1.00  0.00           O
ATOM  10013  C22 POPEc 446     103.326 111.347  23.370  1.00  0.00           C
ATOM  10016  C3  POPEc 446     100.767 114.256  21.330  1.00  0.00           C
ATOM  10019  O31 POPEc 446     101.176 115.457  22.010  1.00  0.00           O
ATOM  10020  C31 POPEc 446     100.856 115.536  23.290  1.00  0.00           C
ATOM  10021  O32 POPEc 446     100.236 114.677  23.910  1.00  0.00           O
ATOM  10022  C32 POPEc 446     101.246 116.907  23.820  1.00  0.00           C
ATOM  10025  C23 POPEc 446     102.827 111.417  24.840  1.00  0.00           C
ATOM  10028  C24 POPEc 446     103.886 111.957  25.810  1.00  0.00           C
ATOM  10031  C25 POPEc 446     103.377 112.217  27.240  1.00  0.00           C
ATOM  10034  C26 POPEc 446     104.536 112.476  28.220  1.00  0.00           C
ATOM  10037  C27 POPEc 446     104.067 112.986  29.590  1.00  0.00           C
ATOM  10040  C28 POPEc 446     105.198 113.166  30.620  1.00  0.00           C
ATOM  10043  C29 POPEc 446     105.737 111.856  31.120  1.00  0.00           C
ATOM  10045 0C21 POPEc 446     105.516 111.306  32.330  1.00  0.00           C
ATOM  10047 1C21 POPEc 446     104.716 111.876  33.470  1.00  0.00           C
ATOM  10050 2C21 POPEc 446     105.287 111.517  34.860  1.00  0.00           C
ATOM  10053 3C21 POPEc 446     106.736 111.977  35.090  1.00  0.00           C
ATOM  10056 4C21 POPEc 446     107.176 111.776  36.550  1.00  0.00           C
ATOM  10059 5C21 POPEc 446     108.657 112.096  36.770  1.00  0.00           C
ATOM  10062 6C21 POPEc 446     109.107 111.876  38.220  1.00  0.00           C
ATOM  10065 7C21 POPEc 446     110.357 112.697  38.580  1.00  0.00           C
ATOM  10068 8C21 POPEc 446     110.926 112.376  39.970  1.00  0.00           C
ATOM  10072  C33 POPEc 446     100.987 117.107  25.320  1.00  0.00           C
ATOM  10075  C34 POPEc 446     102.006 116.326  26.180  1.00  0.00           C
ATOM  10078  C35 POPEc 446     102.747 117.217  27.190  1.00  0.00           C
ATOM  10081  C36 POPEc 446     101.877 117.677  28.360  1.00  0.00           C
ATOM  10084  C37 POPEc 446     102.677 118.486  29.390  1.00  0.00           C
ATOM  10087  C38 POPEc 446     101.857 118.847  30.640  1.00  0.00           C
ATOM  10090  C39 POPEc 446     102.596 119.766  31.630  1.00  0.00           C
ATOM  10093 0C31 POPEc 446     102.626 121.247  31.200  1.00  0.00           C
ATOM  10096 1C31 POPEc 446     104.026 121.807  30.870  1.00  0.00           C
ATOM  10099 2C31 POPEc 446     104.727 122.467  32.070  1.00  0.00           C
ATOM  10102 3C31 POPEc 446     105.478 121.476  32.970  1.00  0.00           C
ATOM  10105 4C31 POPEc 446     105.856 122.066  34.340  1.00  0.00           C
ATOM  10108 5C31 POPEc 446     106.267 120.977  35.340  1.00  0.00           C
ATOM  10111 6C31 POPEc 446     106.188 121.427  36.800  1.00  0.00           C
ATOM  10115  NH3 POPEd 447      61.977  65.227  23.090  1.00  0.00           N
ATOM  10119  C12 POPEd 447      63.176  64.317  23.100  1.00  0.00           C
ATOM  10122  C11 POPEd 447      63.127  63.226  24.200  1.00  0.00           C
ATOM  10125  P   POPEd 447      64.006  61.137  22.920  1.00  0.00           P
ATOM  10126  O13 POPEd 447      63.636  60.927  21.510  1.00  0.00           O
ATOM  10127  O14 POPEd 447      65.276  61.817  23.230  1.00  0.00           O
ATOM  10128  O11 POPEd 447      63.978  59.736  23.650  1.00  0.00           O
ATOM  10129  O12 POPEd 447      62.846  61.926  23.660  1.00  0.00           O
ATOM  10130  C1  POPEd 447      63.556  59.517  24.990  1.00  0.00           C
ATOM  10133  C2  POPEd 447      64.637  58.736  25.790  1.00  0.00           C
ATOM  10135  O21 POPEd 447      64.157  57.686  26.650  1.00  0.00           O
ATOM  10136  C21 POPEd 447      62.996  57.716  27.240  1.00  0.00           C
ATOM  10137  O22 POPEd 447      62.137  58.576  27.210  1.00  0.00           O
ATOM  10138  C22 POPEd 447      62.856  56.436  28.080  1.00  0.00           C
ATOM  10141  C3  POPEd 447      65.606  59.666  26.570  1.00  0.00           C
ATOM  10144  O31 POPEd 447      65.026  60.037  27.840  1.00  0.00           O
ATOM  10145  C31 POPEd 447      65.646  59.626  28.940  1.00  0.00           C
ATOM  10146  O32 POPEd 447      66.816  59.276  29.030  1.00  0.00           O
ATOM  10147  C32 POPEd 447      64.637  59.647  30.090  1.00  0.00           C
ATOM  10150  C23 POPEd 447      61.406  56.277  28.540  1.00  0.00           C
ATOM  10153  C24 POPEd 447      61.196  55.056  29.450  1.00  0.00           C
ATOM  10156  C25 POPEd 447      61.297  55.416  30.930  1.00  0.00           C
ATOM  10159  C26 POPEd 447      60.946  54.267  31.880  1.00  0.00           C
ATOM  10162  C27 POPEd 447      60.476  54.756  33.260  1.00  0.00           C
ATOM  10165  C28 POPEd 447      59.666  53.686  34.020  1.00  0.00           C
ATOM  10168  C29 POPEd 447      59.066  54.237  35.290  1.00  0.00           C
ATOM  10170 0C21 POPEd 447      59.676  54.276  36.480  1.00  0.00           C
ATOM  10172 1C21 POPEd 447      61.087  53.817  36.760  1.00  0.00           C
ATOM  10175 2C21 POPEd 447      61.926  54.787  37.630  1.00  0.00           C
ATOM  10178 3C21 POPEd 447      62.026  56.227  37.080  1.00  0.00           C
ATOM  10181 4C21 POPEd 447      62.868  57.137  37.990  1.00  0.00           C
ATOM  10184 5C21 POPEd 447      62.776  58.617  37.610  1.00  0.00           C
ATOM  10187 6C21 POPEd 447      63.816  59.036  36.560  1.00  0.00           C
ATOM  10190 7C21 POPEd 447      65.106  59.577  37.190  1.00  0.00           C
ATOM  10193 8C21 POPEd 447      66.117  60.157  36.190  1.00  0.00           C
ATOM  10197  C33 POPEd 447      65.097  58.797  31.310  1.00  0.00           C
ATOM  10200  C34 POPEd 447      63.947  58.477  32.270  1.00  0.00           C
ATOM  10203  C35 POPEd 447      64.057  57.087  32.930  1.00  0.00           C
ATOM  10206  C36 POPEd 447      65.368  56.796  33.680  1.00  0.00           C
ATOM  10209  C37 POPEd 447      65.298  55.447  34.420  1.00  0.00           C
ATOM  10212  C38 POPEd 447      66.666  54.876  34.810  1.00  0.00           C
ATOM  10215  C39 POPEd 447      67.376  55.676  35.910  1.00  0.00           C
ATOM  10218 0C31 POPEd 447      67.066  55.146  37.320  1.00  0.00           C
ATOM  10221 1C31 POPEd 447      67.437  56.157  38.410  1.00  0.00           C
ATOM  10224 2C31 POPEd 447      67.206  55.617  39.830  1.00  0.00           C
ATOM  10227 3C31 POPEd 447      67.187  56.737  40.880  1.00  0.00           C
ATOM  10230 4C31 POPEd 447      65.786  57.317  41.070  1.00  0.00           C
ATOM  10233 5C31 POPEd 447      65.768  58.477  42.070  1.00  0.00           C
ATOM  10236 6C31 POPEd 447      64.356  59.016  42.310  1.00  0.00           C
ATOM  10240  NH3 POPEe 448       6.426  69.056  22.870  1.00  0.00           N
ATOM  10244  C12 POPEe 448       6.116  67.946  21.900  1.00  0.00           C
ATOM  10247  C11 POPEe 448       7.356  67.227  21.380  1.00  0.00           C
ATOM  10250  P   POPEe 448       8.006  65.406  19.650  1.00  0.00           P
ATOM  10251  O13 POPEe 448       7.876  65.336  18.180  1.00  0.00           O
ATOM  10252  O14 POPEe 448       9.336  65.887  20.110  1.00  0.00           O
ATOM  10253  O11 POPEe 448       7.766  63.986  20.300  1.00  0.00           O
ATOM  10254  O12 POPEe 448       6.956  66.407  20.280  1.00  0.00           O
ATOM  10255  C1  POPEe 448       6.616  63.626  21.050  1.00  0.00           C
ATOM  10258  C2  POPEe 448       7.026  63.007  22.410  1.00  0.00           C
ATOM  10260  O21 POPEe 448       5.906  63.037  23.300  1.00  0.00           O
ATOM  10261  C21 POPEe 448       5.606  64.166  23.880  1.00  0.00           C
ATOM  10262  O22 POPEe 448       6.066  65.276  23.670  1.00  0.00           O
ATOM  10263  C22 POPEe 448       4.646  63.916  25.030  1.00  0.00           C
ATOM  10266  C3  POPEe 448       8.336  63.637  22.970  1.00  0.00           C
ATOM  10269  O31 POPEe 448       8.566  63.346  24.370  1.00  0.00           O
ATOM  10270  C31 POPEe 448       9.516  64.117  24.870  1.00  0.00           C
ATOM  10271  O32 POPEe 448      10.156  64.927  24.220  1.00  0.00           O
ATOM  10272  C32 POPEe 448       9.656  63.916  26.380  1.00  0.00           C
ATOM  10275  C23 POPEe 448       5.366  64.376  26.300  1.00  0.00           C
ATOM  10278  C24 POPEe 448       4.506  64.327  27.550  1.00  0.00           C
ATOM  10281  C25 POPEe 448       5.386  64.556  28.770  1.00  0.00           C
ATOM  10284  C26 POPEe 448       4.676  64.346  30.110  1.00  0.00           C
ATOM  10287  C27 POPEe 448       5.696  64.016  31.210  1.00  0.00           C
ATOM  10290  C28 POPEe 448       5.056  63.467  32.500  1.00  0.00           C
ATOM  10293  C29 POPEe 448       4.376  62.157  32.210  1.00  0.00           C
ATOM  10295 0C21 POPEe 448       3.646  61.446  33.080  1.00  0.00           C
ATOM  10297 1C21 POPEe 448       3.446  61.796  34.530  1.00  0.00           C
ATOM  10300 2C21 POPEe 448       3.306  60.497  35.350  1.00  0.00           C
ATOM  10303 3C21 POPEe 448       3.246  60.776  36.850  1.00  0.00           C
ATOM  10306 4C21 POPEe 448       3.116  59.507  37.690  1.00  0.00           C
ATOM  10309 5C21 POPEe 448       3.426  59.736  39.170  1.00  0.00           C
ATOM  10312 6C21 POPEe 448       2.436  60.676  39.880  1.00  0.00           C
ATOM  10315 7C21 POPEe 448       3.036  61.266  41.150  1.00  0.00           C
ATOM  10318 8C21 POPEe 448       2.116  62.297  41.810  1.00  0.00           C
ATOM  10322  C33 POPEe 448      11.136  64.007  26.790  1.00  0.00           C
ATOM  10325  C34 POPEe 448      11.346  64.047  28.310  1.00  0.00           C
ATOM  10328  C35 POPEe 448      10.826  62.836  29.090  1.00  0.00           C
ATOM  10331  C36 POPEe 448      10.776  63.147  30.600  1.00  0.00           C
ATOM  10334  C37 POPEe 448       9.516  63.937  30.990  1.00  0.00           C
ATOM  10337  C38 POPEe 448       9.646  64.776  32.270  1.00  0.00           C
ATOM  10340  C39 POPEe 448      10.406  64.096  33.420  1.00  0.00           C
ATOM  10343 0C31 POPEe 448      10.526  64.997  34.650  1.00  0.00           C
ATOM  10346 1C31 POPEe 448      11.586  64.516  35.640  1.00  0.00           C
ATOM  10349 2C31 POPEe 448      12.076  65.617  36.590  1.00  0.00           C
ATOM  10352 3C31 POPEe 448      11.066  65.947  37.700  1.00  0.00           C
ATOM  10355 4C31 POPEe 448      11.246  65.026  38.910  1.00  0.00           C
ATOM  10358 5C31 POPEe 448      10.286  65.336  40.060  1.00  0.00           C
ATOM  10361 6C31 POPEe 448      10.616  64.537  41.320  1.00  0.00           C
ATOM  10365  NH3 POPEf 449      93.036  46.887  17.360  1.00  0.00           N
ATOM  10369  C12 POPEf 449      94.466  46.446  17.160  1.00  0.00           C
ATOM  10372  C11 POPEf 449      94.637  44.967  17.560  1.00  0.00           C
ATOM  10375  P   POPEf 449      96.786  44.457  19.000  1.00  0.00           P
ATOM  10376  O13 POPEf 449      96.407  43.166  19.630  1.00  0.00           O
ATOM  10377  O14 POPEf 449      98.237  44.727  18.790  1.00  0.00           O
ATOM  10378  O11 POPEf 449      96.206  45.606  19.920  1.00  0.00           O
ATOM  10379  O12 POPEf 449      96.027  44.637  17.630  1.00  0.00           O
ATOM  10380  C1  POPEf 449      96.556  45.637  21.310  1.00  0.00           C
ATOM  10383  C2  POPEf 449      97.887  46.417  21.580  1.00  0.00           C
ATOM  10385  O21 POPEf 449      98.387  46.096  22.890  1.00  0.00           O
ATOM  10386  C21 POPEf 449      99.056  44.967  23.050  1.00  0.00           C
ATOM  10387  O22 POPEf 449      99.257  44.107  22.190  1.00  0.00           O
ATOM  10388  C22 POPEf 449      99.616  44.897  24.460  1.00  0.00           C
ATOM  10391  C3  POPEf 449      97.706  47.966  21.440  1.00  0.00           C
ATOM  10394  O31 POPEf 449      98.007  48.717  22.650  1.00  0.00           O
ATOM  10395  C31 POPEf 449      96.947  48.867  23.450  1.00  0.00           C
ATOM  10396  O32 POPEf 449      95.807  48.517  23.170  1.00  0.00           O
ATOM  10397  C32 POPEf 449      97.346  49.477  24.790  1.00  0.00           C
ATOM  10400  C23 POPEf 449      98.867  43.887  25.350  1.00  0.00           C
ATOM  10403  C24 POPEf 449      98.366  44.507  26.660  1.00  0.00           C
ATOM  10406  C25 POPEf 449      98.606  43.596  27.870  1.00  0.00           C
ATOM  10409  C26 POPEf 449      98.377  44.327  29.190  1.00  0.00           C
ATOM  10412  C27 POPEf 449      98.697  43.416  30.390  1.00  0.00           C
ATOM  10415  C28 POPEf 449      98.167  43.987  31.710  1.00  0.00           C
ATOM  10418  C29 POPEf 449      98.466  42.997  32.810  1.00  0.00           C
ATOM  10420 0C21 POPEf 449      99.247  43.217  33.880  1.00  0.00           C
ATOM  10422 1C21 POPEf 449      99.886  44.517  34.270  1.00  0.00           C
ATOM  10425 2C21 POPEf 449     100.066  44.587  35.800  1.00  0.00           C
ATOM  10428 3C21 POPEf 449     100.117  46.037  36.310  1.00  0.00           C
ATOM  10431 4C21 POPEf 449     100.227  46.126  37.840  1.00  0.00           C
ATOM  10434 5C21 POPEf 449     101.588  45.666  38.400  1.00  0.00           C
ATOM  10437 6C21 POPEf 449     102.727  46.677  38.180  1.00  0.00           C
ATOM  10440 7C21 POPEf 449     104.107  46.067  38.500  1.00  0.00           C
ATOM  10443 8C21 POPEf 449     105.198  47.096  38.780  1.00  0.00           C
ATOM  10447  C33 POPEf 449      97.477  48.387  25.880  1.00  0.00           C
ATOM  10450  C34 POPEf 449      97.747  48.927  27.300  1.00  0.00           C
ATOM  10453  C35 POPEf 449      98.897  49.927  27.330  1.00  0.00           C
ATOM  10456  C36 POPEf 449      99.266  50.406  28.730  1.00  0.00           C
ATOM  10459  C37 POPEf 449     100.387  51.457  28.670  1.00  0.00           C
ATOM  10462  C38 POPEf 449     101.197  51.576  29.960  1.00  0.00           C
ATOM  10465  C39 POPEf 449     100.536  52.467  31.010  1.00  0.00           C
ATOM  10468 0C31 POPEf 449     101.556  52.987  32.020  1.00  0.00           C
ATOM  10471 1C31 POPEf 449     100.966  54.016  32.980  1.00  0.00           C
ATOM  10474 2C31 POPEf 449     102.046  54.707  33.820  1.00  0.00           C
ATOM  10477 3C31 POPEf 449     101.448  55.476  35.000  1.00  0.00           C
ATOM  10480 4C31 POPEf 449     101.217  54.577  36.210  1.00  0.00           C
ATOM  10483 5C31 POPEf 449     100.486  55.286  37.350  1.00  0.00           C
ATOM  10486 6C31 POPEf 449     100.416  54.467  38.630  1.00  0.00           C
ATOM  10490  NH3 POPEg 450      27.096  22.577  65.740  1.00  0.00           N
ATOM  10494  C12 POPEg 450      26.236  21.667  66.570  1.00  0.00           C
ATOM  10497  C11 POPEg 450      26.186  20.227  66.010  1.00  0.00           C
ATOM  10500  P   POPEg 450      28.356  19.676  64.580  1.00  0.00           P
ATOM  10501  O13 POPEg 450      29.006  21.007  64.600  1.00  0.00           O
ATOM  10502  O14 POPEg 450      29.196  18.467  64.470  1.00  0.00           O
ATOM  10503  O11 POPEg 450      27.256  19.647  63.440  1.00  0.00           O
ATOM  10504  O12 POPEg 450      27.466  19.596  65.880  1.00  0.00           O
ATOM  10505  C1  POPEg 450      27.626  19.216  62.130  1.00  0.00           C
ATOM  10508  C2  POPEg 450      27.777  20.437  61.190  1.00  0.00           C
ATOM  10510  O21 POPEg 450      27.376  20.096  59.860  1.00  0.00           O
ATOM  10511  C21 POPEg 450      28.226  19.407  59.130  1.00  0.00           C
ATOM  10512  O22 POPEg 450      29.206  18.797  59.540  1.00  0.00           O
ATOM  10513  C22 POPEg 450      27.866  19.596  57.650  1.00  0.00           C
ATOM  10516  C3  POPEg 450      29.176  21.117  61.290  1.00  0.00           C
ATOM  10519  O31 POPEg 450      29.416  21.936  60.140  1.00  0.00           O
ATOM  10520  C31 POPEg 450      30.596  22.547  60.130  1.00  0.00           C
ATOM  10521  O32 POPEg 450      31.416  22.517  61.040  1.00  0.00           O
ATOM  10522  C32 POPEg 450      30.766  23.247  58.780  1.00  0.00           C
ATOM  10525  C23 POPEg 450      27.006  18.467  57.040  1.00  0.00           C
ATOM  10528  C24 POPEg 450      27.566  17.926  55.710  1.00  0.00           C
ATOM  10531  C25 POPEg 450      28.936  17.257  55.880  1.00  0.00           C
ATOM  10534  C26 POPEg 450      29.346  16.397  54.680  1.00  0.00           C
ATOM  10537  C27 POPEg 450      30.136  15.137  55.070  1.00  0.00           C
ATOM  10540  C28 POPEg 450      30.637  14.327  53.860  1.00  0.00           C
ATOM  10543  C29 POPEg 450      29.486  13.817  53.020  1.00  0.00           C
ATOM  10545 0C21 POPEg 450      29.006  12.557  52.950  1.00  0.00           C
ATOM  10547 1C21 POPEg 450      29.516  11.346  53.680  1.00  0.00           C
ATOM  10550 2C21 POPEg 450      29.896  10.237  52.680  1.00  0.00           C
ATOM  10553 3C21 POPEg 450      31.076  10.627  51.770  1.00  0.00           C
ATOM  10556 4C21 POPEg 450      31.536   9.486  50.840  1.00  0.00           C
ATOM  10559 5C21 POPEg 450      30.707   9.367  49.550  1.00  0.00           C
ATOM  10562 6C21 POPEg 450      31.566   9.577  48.300  1.00  0.00           C
ATOM  10565 7C21 POPEg 450      30.786   9.477  46.980  1.00  0.00           C
ATOM  10568 8C21 POPEg 450      31.636   9.857  45.770  1.00  0.00           C
ATOM  10572  C33 POPEg 450      30.256  22.387  57.590  1.00  0.00           C
ATOM  10575  C34 POPEg 450      30.286  23.137  56.250  1.00  0.00           C
ATOM  10578  C35 POPEg 450      29.366  22.497  55.180  1.00  0.00           C
ATOM  10581  C36 POPEg 450      27.866  22.777  55.400  1.00  0.00           C
ATOM  10584  C37 POPEg 450      27.126  23.047  54.090  1.00  0.00           C
ATOM  10587  C38 POPEg 450      25.656  23.467  54.280  1.00  0.00           C
ATOM  10590  C39 POPEg 450      24.947  23.727  52.940  1.00  0.00           C
ATOM  10593 0C31 POPEg 450      24.536  22.427  52.230  1.00  0.00           C
ATOM  10596 1C31 POPEg 450      24.416  22.557  50.700  1.00  0.00           C
ATOM  10599 2C31 POPEg 450      23.207  23.356  50.230  1.00  0.00           C
ATOM  10602 3C31 POPEg 450      23.176  23.537  48.700  1.00  0.00           C
ATOM  10605 4C31 POPEg 450      22.676  22.297  47.940  1.00  0.00           C
ATOM  10608 5C31 POPEg 450      22.786  22.457  46.420  1.00  0.00           C
ATOM  10611 6C31 POPEg 450      21.946  21.447  45.650  1.00  0.00           C
ATOM  10615  NH3 POPEh 451      84.126  99.607  63.720  1.00  0.00           N
ATOM  10619  C12 POPEh 451      83.056  99.477  64.770  1.00  0.00           C
ATOM  10622  C11 POPEh 451      82.006 100.606  64.820  1.00  0.00           C
ATOM  10625  P   POPEh 451      80.446  99.467  66.640  1.00  0.00           P
ATOM  10626  O13 POPEh 451      81.236  98.227  66.550  1.00  0.00           O
ATOM  10627  O14 POPEh 451      79.886  99.776  67.970  1.00  0.00           O
ATOM  10628  O11 POPEh 451      79.317  99.407  65.540  1.00  0.00           O
ATOM  10629  O12 POPEh 451      81.357 100.666  66.110  1.00  0.00           O
ATOM  10630  C1  POPEh 451      78.816  98.136  65.110  1.00  0.00           C
ATOM  10633  C2  POPEh 451      78.816  98.087  63.560  1.00  0.00           C
ATOM  10635  O21 POPEh 451      77.636  98.707  63.020  1.00  0.00           O
ATOM  10636  C21 POPEh 451      76.487  98.096  63.300  1.00  0.00           C
ATOM  10637  O22 POPEh 451      76.347  97.096  63.980  1.00  0.00           O
ATOM  10638  C22 POPEh 451      75.356  98.866  62.640  1.00  0.00           C
ATOM  10641  C3  POPEh 451      79.107  96.677  62.960  1.00  0.00           C
ATOM  10644  O31 POPEh 451      79.387  96.776  61.550  1.00  0.00           O
ATOM  10645  C31 POPEh 451      78.466  96.347  60.710  1.00  0.00           C
ATOM  10646  O32 POPEh 451      77.396  95.846  60.980  1.00  0.00           O
ATOM  10647  C32 POPEh 451      78.986  96.557  59.290  1.00  0.00           C
ATOM  10650  C23 POPEh 451      75.087  98.287  61.240  1.00  0.00           C
ATOM  10653  C24 POPEh 451      74.106  99.157  60.450  1.00  0.00           C
ATOM  10656  C25 POPEh 451      73.176  98.327  59.560  1.00  0.00           C
ATOM  10659  C26 POPEh 451      73.926  97.837  58.320  1.00  0.00           C
ATOM  10662  C27 POPEh 451      73.206  96.707  57.580  1.00  0.00           C
ATOM  10665  C28 POPEh 451      74.087  96.107  56.470  1.00  0.00           C
ATOM  10668  C29 POPEh 451      74.096  97.007  55.260  1.00  0.00           C
ATOM  10670 0C21 POPEh 451      73.626  96.707  54.030  1.00  0.00           C
ATOM  10672 1C21 POPEh 451      73.047  95.396  53.580  1.00  0.00           C
ATOM  10675 2C21 POPEh 451      71.557  95.447  53.240  1.00  0.00           C
ATOM  10678 3C21 POPEh 451      71.057  94.067  52.770  1.00  0.00           C
ATOM  10681 4C21 POPEh 451      69.547  94.037  52.560  1.00  0.00           C
ATOM  10684 5C21 POPEh 451      69.036  92.767  51.840  1.00  0.00           C
ATOM  10687 6C21 POPEh 451      69.507  91.447  52.460  1.00  0.00           C
ATOM  10690 7C21 POPEh 451      68.576  90.267  52.140  1.00  0.00           C
ATOM  10693 8C21 POPEh 451      69.297  88.936  51.940  1.00  0.00           C
ATOM  10697  C33 POPEh 451      77.986  96.117  58.200  1.00  0.00           C
ATOM  10700  C34 POPEh 451      78.457  96.497  56.780  1.00  0.00           C
ATOM  10703  C35 POPEh 451      78.387  97.996  56.480  1.00  0.00           C
ATOM  10706  C36 POPEh 451      78.028  98.276  55.010  1.00  0.00           C
ATOM  10709  C37 POPEh 451      77.727  99.766  54.740  1.00  0.00           C
ATOM  10712  C38 POPEh 451      76.697  99.967  53.620  1.00  0.00           C
ATOM  10715  C39 POPEh 451      77.216  99.596  52.230  1.00  0.00           C
ATOM  10718 0C31 POPEh 451      76.106  99.547  51.170  1.00  0.00           C
ATOM  10721 1C31 POPEh 451      76.657  99.177  49.780  1.00  0.00           C
ATOM  10724 2C31 POPEh 451      75.596  99.146  48.670  1.00  0.00           C
ATOM  10727 3C31 POPEh 451      74.536  98.036  48.830  1.00  0.00           C
ATOM  10730 4C31 POPEh 451      73.518  98.057  47.680  1.00  0.00           C
ATOM  10733 5C31 POPEh 451      72.478  96.937  47.780  1.00  0.00           C
ATOM  10736 6C31 POPEh 451      71.478  96.937  46.620  1.00  0.00           C
ATOM  10740  NH3 POPEi 452      12.956 125.647  17.720  1.00  0.00           N
ATOM  10744  C12 POPEi 452      14.286 125.657  17.030  1.00  0.00           C
ATOM  10747  C11 POPEi 452      14.736 127.107  16.770  1.00  0.00           C
ATOM  10750  P   POPEi 452      17.356 126.997  16.370  1.00  0.00           P
ATOM  10751  O13 POPEi 452      17.606 125.567  16.700  1.00  0.00           O
ATOM  10752  O14 POPEi 452      18.256 127.720  15.460  1.00  0.00           O
ATOM  10753  O11 POPEi 452      17.296 127.800  17.710  1.00  0.00           O
ATOM  10754  O12 POPEi 452      15.846 127.157  15.860  1.00  0.00           O
ATOM  10755  C1  POPEi 452      18.336 127.710  18.690  1.00  0.00           C
ATOM  10758  C2  POPEi 452      17.696 127.800  20.110  1.00  0.00           C
ATOM  10760  O21 POPEi 452      18.656 127.550  21.140  1.00  0.00           O
ATOM  10761  C21 POPEi 452      19.136 126.337  21.280  1.00  0.00           C
ATOM  10762  O22 POPEi 452      18.826 125.357  20.620  1.00  0.00           O
ATOM  10763  C22 POPEi 452      20.156 126.367  22.410  1.00  0.00           C
ATOM  10766  C3  POPEi 452      16.386 126.937  20.170  1.00  0.00           C
ATOM  10769  O31 POPEi 452      16.166 126.137  21.340  1.00  0.00           O
ATOM  10770  C31 POPEi 452      15.976 126.777  22.480  1.00  0.00           C
ATOM  10771  O32 POPEi 452      16.026 127.980  22.630  1.00  0.00           O
ATOM  10772  C32 POPEi 452      15.536 125.747  23.500  1.00  0.00           C
ATOM  10775  C23 POPEi 452      19.556 126.797  23.760  1.00  0.00           C
ATOM  10778  C24 POPEi 452      20.607 127.457  24.670  1.00  0.00           C
ATOM  10781  C25 POPEi 452      20.876 128.930  24.330  1.00  0.00           C
ATOM  10784  C26 POPEi 452      20.486 129.860  25.500  1.00  0.00           C
ATOM  10787  C27 POPEi 452      20.946 131.310  25.300  1.00  0.00           C
ATOM  10790  C28 POPEi 452      20.876 132.150  26.590  1.00  0.00           C
ATOM  10793  C29 POPEi 452      21.996 131.810  27.550  1.00  0.00           C
ATOM  10795 0C21 POPEi 452      22.766 132.690  28.210  1.00  0.00           C
ATOM  10797 1C21 POPEi 452      22.636 134.200  28.160  1.00  0.00           C
ATOM  10800 2C21 POPEi 452      23.506 134.890  29.230  1.00  0.00           C
ATOM  10803 3C21 POPEi 452      25.026 134.750  28.970  1.00  0.00           C
ATOM  10806 4C21 POPEi 452      25.836 134.350  30.210  1.00  0.00           C
ATOM  10809 5C21 POPEi 452      25.876 135.440  31.280  1.00  0.00           C
ATOM  10812 6C21 POPEi 452      26.636 135.020  32.540  1.00  0.00           C
ATOM  10815 7C21 POPEi 452      26.696 136.150  33.570  1.00  0.00           C
ATOM  10818 8C21 POPEi 452      27.246 135.740  34.940  1.00  0.00           C
ATOM  10822  C33 POPEi 452      15.396 126.257  24.950  1.00  0.00           C
ATOM  10825  C34 POPEi 452      15.186 125.067  25.880  1.00  0.00           C
ATOM  10828  C35 POPEi 452      15.586 125.347  27.330  1.00  0.00           C
ATOM  10831  C36 POPEi 452      14.496 126.027  28.170  1.00  0.00           C
ATOM  10834  C37 POPEi 452      15.036 126.297  29.580  1.00  0.00           C
ATOM  10837  C38 POPEi 452      14.056 127.027  30.510  1.00  0.00           C
ATOM  10840  C39 POPEi 452      12.866 126.167  30.950  1.00  0.00           C
ATOM  10843 0C31 POPEi 452      12.486 126.417  32.420  1.00  0.00           C
ATOM  10846 1C31 POPEi 452      11.326 125.527  32.870  1.00  0.00           C
ATOM  10849 2C31 POPEi 452      11.006 125.727  34.360  1.00  0.00           C
ATOM  10852 3C31 POPEi 452       9.846 124.857  34.850  1.00  0.00           C
ATOM  10855 4C31 POPEi 452       9.806 124.707  36.380  1.00  0.00           C
ATOM  10858 5C31 POPEi 452       9.876 126.037  37.140  1.00  0.00           C
ATOM  10861 6C31 POPEi 452       9.976 125.887  38.660  1.00  0.00           C
ATOM  10865  NH3 POPEj 453      81.117 108.637  20.110  1.00  0.00           N
ATOM  10869  C12 POPEj 453      80.707 109.076  18.720  1.00  0.00           C
ATOM  10872  C11 POPEj 453      81.817 109.876  18.040  1.00  0.00           C
ATOM  10875  P   POPEj 453      83.296 111.957  18.640  1.00  0.00           P
ATOM  10876  O13 POPEj 453      84.447 111.107  19.060  1.00  0.00           O
ATOM  10877  O14 POPEj 453      83.436 112.667  17.360  1.00  0.00           O
ATOM  10878  O11 POPEj 453      82.997 113.006  19.780  1.00  0.00           O
ATOM  10879  O12 POPEj 453      81.957 111.126  18.710  1.00  0.00           O
ATOM  10880  C1  POPEj 453      83.107 112.537  21.130  1.00  0.00           C
ATOM  10883  C2  POPEj 453      82.186 113.367  22.060  1.00  0.00           C
ATOM  10885  O21 POPEj 453      82.827 113.416  23.340  1.00  0.00           O
ATOM  10886  C21 POPEj 453      82.927 114.607  23.880  1.00  0.00           C
ATOM  10887  O22 POPEj 453      82.467 115.646  23.430  1.00  0.00           O
ATOM  10888  C22 POPEj 453      83.797 114.486  25.120  1.00  0.00           C
ATOM  10891  C3  POPEj 453      80.726 112.807  22.190  1.00  0.00           C
ATOM  10894  O31 POPEj 453      80.486 112.037  23.400  1.00  0.00           O
ATOM  10895  C31 POPEj 453      80.756 110.727  23.300  1.00  0.00           C
ATOM  10896  O32 POPEj 453      81.236 110.186  22.320  1.00  0.00           O
ATOM  10897  C32 POPEj 453      80.406 109.997  24.600  1.00  0.00           C
ATOM  10900  C23 POPEj 453      82.946 114.116  26.350  1.00  0.00           C
ATOM  10903  C24 POPEj 453      83.757 113.987  27.640  1.00  0.00           C
ATOM  10906  C25 POPEj 453      84.727 115.147  27.900  1.00  0.00           C
ATOM  10909  C26 POPEj 453      84.907 115.466  29.390  1.00  0.00           C
ATOM  10912  C27 POPEj 453      86.017 116.487  29.600  1.00  0.00           C
ATOM  10915  C28 POPEj 453      86.376 116.736  31.080  1.00  0.00           C
ATOM  10918  C29 POPEj 453      87.297 115.687  31.650  1.00  0.00           C
ATOM  10920 0C21 POPEj 453      87.647 115.557  32.940  1.00  0.00           C
ATOM  10922 1C21 POPEj 453      87.146 116.447  34.050  1.00  0.00           C
ATOM  10925 2C21 POPEj 453      87.076 115.746  35.420  1.00  0.00           C
ATOM  10928 3C21 POPEj 453      88.447 115.407  36.020  1.00  0.00           C
ATOM  10931 4C21 POPEj 453      88.636 116.067  37.390  1.00  0.00           C
ATOM  10934 5C21 POPEj 453      89.797 115.477  38.200  1.00  0.00           C
ATOM  10937 6C21 POPEj 453      89.938 116.186  39.550  1.00  0.00           C
ATOM  10940 7C21 POPEj 453      91.036 115.606  40.430  1.00  0.00           C
ATOM  10943 8C21 POPEj 453      91.027 116.207  41.840  1.00  0.00           C
ATOM  10947  C33 POPEj 453      80.926 110.657  25.910  1.00  0.00           C
ATOM  10950  C34 POPEj 453      81.057 109.607  27.020  1.00  0.00           C
ATOM  10953  C35 POPEj 453      80.956 110.107  28.480  1.00  0.00           C
ATOM  10956  C36 POPEj 453      82.097 111.016  28.930  1.00  0.00           C
ATOM  10959  C37 POPEj 453      82.027 111.366  30.430  1.00  0.00           C
ATOM  10962  C38 POPEj 453      83.016 112.476  30.800  1.00  0.00           C
ATOM  10965  C39 POPEj 453      83.286 112.637  32.300  1.00  0.00           C
ATOM  10968 0C31 POPEj 453      84.368 111.686  32.830  1.00  0.00           C
ATOM  10971 1C31 POPEj 453      84.797 112.047  34.260  1.00  0.00           C
ATOM  10974 2C31 POPEj 453      86.066 111.306  34.730  1.00  0.00           C
ATOM  10977 3C31 POPEj 453      87.367 111.947  34.220  1.00  0.00           C
ATOM  10980 4C31 POPEj 453      88.606 111.126  34.580  1.00  0.00           C
ATOM  10983 5C31 POPEj 453      89.886 111.637  33.900  1.00  0.00           C
ATOM  10986 6C31 POPEj 453      91.096 110.727  34.110  1.00  0.00           C
ATOM  10990  NH3 POPEk 454      94.026  60.067  61.270  1.00  0.00           N
ATOM  10994  C12 POPEk 454      94.657  60.137  62.630  1.00  0.00           C
ATOM  10997  C11 POPEk 454      95.966  60.947  62.560  1.00  0.00           C
ATOM  11000  P   POPEk 454      98.286  59.767  62.240  1.00  0.00           P
ATOM  11001  O13 POPEk 454      99.247  60.887  62.370  1.00  0.00           O
ATOM  11002  O14 POPEk 454      97.967  58.927  63.410  1.00  0.00           O
ATOM  11003  O11 POPEk 454      98.797  58.806  61.120  1.00  0.00           O
ATOM  11004  O12 POPEk 454      96.906  60.317  61.660  1.00  0.00           O
[truncated: 1,897,750 more chars]
