# Supplementary material for: Characterizing Membrane Association and Periplasmic Transfer of Bacterial Lipoproteins through Molecular Dynamics Simulations
Source: Structure. 2020 Apr 7;28(4):475–487.e3. doi: 10.1016/j.str.2020.01.012 (PMC7139219; doi:10.1016/j.str.2020.01.012)
Supplement: Data S1. Final Coordinates from Simulations (Y–Z), Related to Figure 3 [file mmc3.zip › Y-Z/YNJE-4-atomistic.pdb]

TITLE     Protein
REMARK    THIS IS A SIMULATION BOX
CRYST1  129.107  129.107  132.521  90.00  90.00  90.00 P 1           1
MODEL        1
ATOM      1  N   CYSTA   1      71.333  86.568  69.281  1.00  0.00           N
ATOM      3  CA  CYSTA   1      71.214  87.929  68.781  1.00  0.00           C
ATOM      5  C   CYSTA   1      72.553  88.669  68.741  1.00  0.00           C
ATOM      6  O   CYSTA   1      73.524  88.298  68.071  1.00  0.00           O
ATOM      7  CB  CYSTA   1      70.215  88.128  67.601  1.00  0.00           C
ATOM     10  SG  CYSTA   1      68.614  87.468  68.171  1.00  0.00           S
ATOM     11  C1  CYSTA   1      67.564  87.579  66.701  1.00  0.00           C
ATOM     14  CA1 CYSTA   1      72.024  85.548  68.771  1.00  0.00           C
ATOM     15  OA1 CYSTA   1      72.333  84.669  69.550  1.00  0.00           O
ATOM     16  CA2 CYSTA   1      72.354  85.339  67.331  1.00  0.00           C
ATOM     19  C11 CYSTA   1      66.303  88.458  66.910  1.00  0.00           C
ATOM     21  O11 CYSTA   1      66.674  89.839  66.881  1.00  0.00           O
ATOM     22  CX1 CYSTA   1      66.863  90.548  65.771  1.00  0.00           C
ATOM     23  OX1 CYSTA   1      67.224  91.709  65.741  1.00  0.00           O
ATOM     24  CX2 CYSTA   1      66.574  89.839  64.441  1.00  0.00           C
ATOM     27  C12 CYSTA   1      65.574  88.149  68.251  1.00  0.00           C
ATOM     30  O12 CYSTA   1      64.223  88.629  68.171  1.00  0.00           O
ATOM     31  CD1 CYSTA   1      63.645  88.839  69.340  1.00  0.00           C
ATOM     32  OD1 CYSTA   1      64.083  88.508  70.421  1.00  0.00           O
ATOM     33  CD2 CYSTA   1      62.255  89.429  69.150  1.00  0.00           C
ATOM     36  CA3 CYSTA   1      73.874  85.208  67.090  1.00  0.00           C
ATOM     39  CA4 CYSTA   1      74.164  84.769  65.650  1.00  0.00           C
ATOM     42  CA5 CYSTA   1      75.594  85.079  65.211  1.00  0.00           C
ATOM     45  CA6 CYSTA   1      75.784  86.498  64.651  1.00  0.00           C
ATOM     48  CA7 CYSTA   1      75.363  86.619  63.171  1.00  0.00           C
ATOM     51  CA8 CYSTA   1      75.344  88.079  62.691  1.00  0.00           C
ATOM     54  CA9 CYSTA   1      75.114  88.259  61.181  1.00  0.00           C
ATOM     57 0CA1 CYSTA   1      76.314  87.778  60.371  1.00  0.00           C
ATOM     60 1CA1 CYSTA   1      76.504  88.419  58.981  1.00  0.00           C
ATOM     63 2CA1 CYSTA   1      77.924  88.139  58.471  1.00  0.00           C
ATOM     66 3CA1 CYSTA   1      78.404  88.998  57.291  1.00  0.00           C
ATOM     69 4CA1 CYSTA   1      79.324  90.159  57.701  1.00  0.00           C
ATOM     72 5CA1 CYSTA   1      78.664  91.179  58.631  1.00  0.00           C
ATOM     75 6CA1 CYSTA   1      79.575  92.358  58.971  1.00  0.00           C
ATOM     79  CD3 CYSTA   1      61.353  88.619  68.191  1.00  0.00           C
ATOM     82  CD4 CYSTA   1      61.483  89.039  66.720  1.00  0.00           C
ATOM     85  CD5 CYSTA   1      60.725  88.069  65.800  1.00  0.00           C
ATOM     88  CD6 CYSTA   1      60.525  88.568  64.360  1.00  0.00           C
ATOM     91  CD7 CYSTA   1      59.634  89.818  64.271  1.00  0.00           C
ATOM     94  CD8 CYSTA   1      59.104  90.108  62.861  1.00  0.00           C
ATOM     97  CD9 CYSTA   1      58.045  91.218  62.891  1.00  0.00           C
ATOM    100 0CD1 CYSTA   1      57.174  91.299  61.631  1.00  0.00           C
ATOM    103 1CD1 CYSTA   1      57.813  92.099  60.491  1.00  0.00           C
ATOM    106 2CD1 CYSTA   1      56.785  92.379  59.391  1.00  0.00           C
ATOM    109 3CD1 CYSTA   1      57.224  93.489  58.431  1.00  0.00           C
ATOM    112 4CD1 CYSTA   1      57.174  93.069  56.961  1.00  0.00           C
ATOM    115 5CD1 CYSTA   1      55.763  92.738  56.451  1.00  0.00           C
ATOM    118 6CD1 CYSTA   1      55.814  92.208  55.021  1.00  0.00           C
ATOM    122  CX3 CYSTA   1      65.293  90.378  63.771  1.00  0.00           C
ATOM    125  CX4 CYSTA   1      65.544  91.668  62.991  1.00  0.00           C
ATOM    128  CX5 CYSTA   1      64.475  91.938  61.921  1.00  0.00           C
ATOM    131  CX6 CYSTA   1      64.763  91.238  60.581  1.00  0.00           C
ATOM    134  CX7 CYSTA   1      63.664  91.498  59.550  1.00  0.00           C
ATOM    137  CX8 CYSTA   1      64.113  91.388  58.081  1.00  0.00           C
ATOM    140  CX9 CYSTA   1      65.064  92.488  57.671  1.00  0.00           C
ATOM    142 0CX1 CYSTA   1      65.704  92.579  56.501  1.00  0.00           C
ATOM    144 1CX1 CYSTA   1      65.604  91.609  55.351  1.00  0.00           C
ATOM    147 2CX1 CYSTA   1      66.884  90.779  55.150  1.00  0.00           C
ATOM    150 3CX1 CYSTA   1      68.123  91.609  54.771  1.00  0.00           C
ATOM    153 4CX1 CYSTA   1      69.334  90.709  54.510  1.00  0.00           C
ATOM    156 5CX1 CYSTA   1      70.623  91.479  54.201  1.00  0.00           C
ATOM    159 6CX1 CYSTA   1      70.535  92.258  52.891  1.00  0.00           C
ATOM    162 7CX1 CYSTA   1      71.863  92.878  52.500  1.00  0.00           C
ATOM    165 8CX1 CYSTA   1      71.794  93.559  51.140  1.00  0.00           C
ATOM    169  N   ALA A   2      72.664  89.639  69.660  1.00  0.00           N
ATOM    171  CA  ALA A   2      73.685  89.529  70.691  1.00  0.00           C
ATOM    173  CB  ALA A   2      73.903  90.889  71.361  1.00  0.00           C
ATOM    177  C   ALA A   2      73.214  88.589  71.790  1.00  0.00           C
ATOM    178  O   ALA A   2      72.013  88.438  71.991  1.00  0.00           O
ATOM    179  N   SER A   3      74.124  88.029  72.611  1.00  0.00           N
ATOM    181  CA  SER A   3      73.803  87.689  73.991  1.00  0.00           C
ATOM    183  CB  SER A   3      74.223  86.278  74.480  1.00  0.00           C
ATOM    186  OG  SER A   3      75.584  85.949  74.211  1.00  0.00           O
ATOM    188  C   SER A   3      74.363  88.809  74.881  1.00  0.00           C
ATOM    189  O   SER A   3      75.564  89.068  74.961  1.00  0.00           O
ATOM    190  N   SER A   4      73.524  89.629  75.521  1.00  0.00           N
ATOM    192  CA  SER A   4      72.115  89.408  75.790  1.00  0.00           C
ATOM    194  CB  SER A   4      71.934  88.829  77.201  1.00  0.00           C
ATOM    197  OG  SER A   4      72.484  89.679  78.211  1.00  0.00           O
ATOM    199  C   SER A   4      71.294  90.649  75.540  1.00  0.00           C
ATOM    200  O   SER A   4      70.834  91.339  76.451  1.00  0.00           O
ATOM    201  N   TRP A   5      71.053  90.899  74.230  1.00  0.00           N
ATOM    203  CA  TRP A   5      69.803  91.488  73.771  1.00  0.00           C
ATOM    205  CB  TRP A   5      68.594  90.569  74.111  1.00  0.00           C
ATOM    208  CG  TRP A   5      68.434  89.369  73.241  1.00  0.00           C
ATOM    209  CD1 TRP A   5      69.035  89.018  72.061  1.00  0.00           C
ATOM    211  NE1 TRP A   5      68.365  87.969  71.491  1.00  0.00           N
ATOM    213  CE2 TRP A   5      67.314  87.619  72.281  1.00  0.00           C
ATOM    214  CD2 TRP A   5      67.344  88.468  73.410  1.00  0.00           C
ATOM    215  CE3 TRP A   5      66.364  88.349  74.391  1.00  0.00           C
ATOM    217  CZ3 TRP A   5      65.363  87.409  74.191  1.00  0.00           C
ATOM    219  CZ2 TRP A   5      66.314  86.689  72.090  1.00  0.00           C
ATOM    221  CH2 TRP A   5      65.324  86.598  73.061  1.00  0.00           C
ATOM    223  C   TRP A   5      69.544  92.939  74.141  1.00  0.00           C
ATOM    224  O   TRP A   5      68.404  93.368  74.281  1.00  0.00           O
ATOM    225  N   ALA A   6      70.604  93.759  74.281  1.00  0.00           N
ATOM    227  CA  ALA A   6      70.503  95.049  74.940  1.00  0.00           C
ATOM    229  CB  ALA A   6      69.664  96.068  74.141  1.00  0.00           C
ATOM    233  C   ALA A   6      70.035  94.958  76.400  1.00  0.00           C
ATOM    234  O   ALA A   6      68.884  95.238  76.711  1.00  0.00           O
ATOM    235  N   ALA A   7      70.865  94.509  77.361  1.00  0.00           N
ATOM    237  CA  ALA A   7      72.294  94.319  77.171  1.00  0.00           C
ATOM    239  CB  ALA A   7      72.994  95.698  77.101  1.00  0.00           C
ATOM    243  C   ALA A   7      72.944  93.608  78.331  1.00  0.00           C
ATOM    244  O   ALA A   7      73.653  92.608  78.150  1.00  0.00           O
ATOM    245  N   GLU A   8      72.723  94.149  79.540  1.00  0.00           N
ATOM    247  CA  GLU A   8      73.464  93.848  80.730  1.00  0.00           C
ATOM    249  CB  GLU A   8      74.584  94.898  81.031  1.00  0.00           C
ATOM    252  CG  GLU A   8      74.253  96.418  81.011  1.00  0.00           C
ATOM    255  CD  GLU A   8      72.933  96.919  81.630  1.00  0.00           C
ATOM    256  OE1 GLU A   8      72.983  97.719  82.600  1.00  0.00           O
ATOM    257  OE2 GLU A   8      71.863  96.609  81.050  1.00  0.00           O
ATOM    258  C   GLU A   8      72.553  93.578  81.891  1.00  0.00           C
ATOM    259  O   GLU A   8      71.325  93.549  81.781  1.00  0.00           O
ATOM    260  N   LEU A   9      73.174  93.209  83.031  1.00  0.00           N
ATOM    262  CA  LEU A   9      72.484  92.839  84.230  1.00  0.00           C
ATOM    264  CB  LEU A   9      73.064  91.549  84.860  1.00  0.00           C
ATOM    267  CG  LEU A   9      72.414  90.248  84.331  1.00  0.00           C
ATOM    269  CD1 LEU A   9      72.224  90.299  82.831  1.00  0.00           C
ATOM    273  CD2 LEU A   9      73.204  88.988  84.701  1.00  0.00           C
ATOM    277  C   LEU A   9      72.564  93.958  85.230  1.00  0.00           C
ATOM    278  O   LEU A   9      73.505  94.758  85.230  1.00  0.00           O
ATOM    279  N   ALA A  10      71.583  93.998  86.151  1.00  0.00           N
ATOM    281  CA  ALA A  10      71.633  94.809  87.332  1.00  0.00           C
ATOM    283  CB  ALA A  10      70.344  94.629  88.150  1.00  0.00           C
ATOM    287  C   ALA A  10      72.863  94.509  88.181  1.00  0.00           C
ATOM    288  O   ALA A  10      73.494  93.458  88.081  1.00  0.00           O
ATOM    289  N   LYS A  11      73.263  95.499  88.990  1.00  0.00           N
ATOM    291  CA  LYS A  11      74.534  95.488  89.680  1.00  0.00           C
ATOM    293  CB  LYS A  11      74.643  96.789  90.520  1.00  0.00           C
ATOM    296  CG  LYS A  11      76.044  97.048  91.091  1.00  0.00           C
ATOM    299  CD  LYS A  11      76.123  98.338  91.921  1.00  0.00           C
ATOM    302  CE  LYS A  11      77.473  98.468  92.631  1.00  0.00           C
ATOM    305  NZ  LYS A  11      77.344  99.219  93.890  1.00  0.00           N
ATOM    309  C   LYS A  11      74.704  94.238  90.571  1.00  0.00           C
ATOM    310  O   LYS A  11      73.714  93.769  91.141  1.00  0.00           O
ATOM    311  N   PRO A  12      75.884  93.629  90.671  1.00  0.00           N
ATOM    312  CD  PRO A  12      77.044  93.949  89.851  1.00  0.00           C
ATOM    315  CA  PRO A  12      76.104  92.419  91.460  1.00  0.00           C
ATOM    317  CB  PRO A  12      77.604  92.139  91.320  1.00  0.00           C
ATOM    320  CG  PRO A  12      78.214  93.349  90.601  1.00  0.00           C
ATOM    323  C   PRO A  12      75.594  92.468  92.901  1.00  0.00           C
ATOM    324  O   PRO A  12      75.763  93.499  93.561  1.00  0.00           O
ATOM    325  N   LEU A  13      74.924  91.399  93.361  1.00  0.00           N
ATOM    327  CA  LEU A  13      74.285  91.318  94.650  1.00  0.00           C
ATOM    329  CB  LEU A  13      72.754  91.078  94.531  1.00  0.00           C
ATOM    332  CG  LEU A  13      72.024  91.978  93.511  1.00  0.00           C
ATOM    334  CD1 LEU A  13      70.604  91.469  93.260  1.00  0.00           C
ATOM    338  CD2 LEU A  13      72.003  93.458  93.921  1.00  0.00           C
ATOM    342  C   LEU A  13      74.884  90.159  95.421  1.00  0.00           C
ATOM    343  O   LEU A  13      75.053  89.058  94.901  1.00  0.00           O
ATOM    344  N   THR A  14      75.223  90.348  96.711  1.00  0.00           N
ATOM    346  CA  THR A  14      75.634  89.238  97.561  1.00  0.00           C
ATOM    348  CB  THR A  14      76.524  89.669  98.741  1.00  0.00           C
ATOM    350  OG1 THR A  14      75.763  90.208  99.820  1.00  0.00           O
ATOM    352  CG2 THR A  14      77.524  90.719  98.260  1.00  0.00           C
ATOM    356  C   THR A  14      74.424  88.458  98.070  1.00  0.00           C
ATOM    357  O   THR A  14      73.263  88.799  97.831  1.00  0.00           O
ATOM    358  N   LEU A  15      74.664  87.348  98.791  1.00  0.00           N
ATOM    360  CA  LEU A  15      73.623  86.549  99.411  1.00  0.00           C
ATOM    362  CB  LEU A  15      74.275  85.219  99.901  1.00  0.00           C
ATOM    365  CG  LEU A  15      73.354  84.039 100.290  1.00  0.00           C
ATOM    367  CD1 LEU A  15      72.614  84.198 101.620  1.00  0.00           C
ATOM    371  CD2 LEU A  15      72.384  83.699  99.160  1.00  0.00           C
ATOM    375  C   LEU A  15      72.883  87.299 100.510  1.00  0.00           C
ATOM    376  O   LEU A  15      71.654  87.208 100.661  1.00  0.00           O
ATOM    377  N   ASP A  16      73.614  88.099 101.311  1.00  0.00           N
ATOM    379  CA  ASP A  16      73.064  88.979 102.320  1.00  0.00           C
ATOM    381  CB  ASP A  16      74.253  89.639 103.050  1.00  0.00           C
ATOM    384  CG  ASP A  16      73.903  90.238 104.400  1.00  0.00           C
ATOM    385  OD1 ASP A  16      72.924  89.809 105.061  1.00  0.00           O
ATOM    386  OD2 ASP A  16      74.733  91.068 104.861  1.00  0.00           O
ATOM    387  C   ASP A  16      72.164  90.049 101.730  1.00  0.00           C
ATOM    388  O   ASP A  16      71.034  90.268 102.180  1.00  0.00           O
ATOM    389  N   GLN A  17      72.624  90.688 100.631  1.00  0.00           N
ATOM    391  CA  GLN A  17      71.824  91.658  99.910  1.00  0.00           C
ATOM    393  CB  GLN A  17      72.634  92.358  98.791  1.00  0.00           C
ATOM    396  CG  GLN A  17      73.774  93.228  99.361  1.00  0.00           C
ATOM    399  CD  GLN A  17      74.623  93.909  98.281  1.00  0.00           C
ATOM    400  OE1 GLN A  17      74.984  93.298  97.271  1.00  0.00           O
ATOM    401  NE2 GLN A  17      74.993  95.199  98.511  1.00  0.00           N
ATOM    404  C   GLN A  17      70.544  91.059  99.370  1.00  0.00           C
ATOM    405  O   GLN A  17      69.464  91.598  99.590  1.00  0.00           O
ATOM    406  N   LEU A  18      70.665  89.858  98.771  1.00  0.00           N
ATOM    408  CA  LEU A  18      69.564  89.079  98.260  1.00  0.00           C
ATOM    410  CB  LEU A  18      70.153  87.848  97.521  1.00  0.00           C
ATOM    413  CG  LEU A  18      69.154  87.048  96.680  1.00  0.00           C
ATOM    415  CD1 LEU A  18      68.634  87.869  95.491  1.00  0.00           C
ATOM    419  CD2 LEU A  18      69.844  85.789  96.171  1.00  0.00           C
ATOM    423  C   LEU A  18      68.513  88.648  99.281  1.00  0.00           C
ATOM    424  O   LEU A  18      67.314  88.769  99.040  1.00  0.00           O
ATOM    425  N   GLN A  19      68.914  88.158 100.480  1.00  0.00           N
ATOM    427  CA  GLN A  19      67.924  87.689 101.441  1.00  0.00           C
ATOM    429  CB  GLN A  19      68.524  86.749 102.531  1.00  0.00           C
ATOM    432  CG  GLN A  19      69.513  87.358 103.550  1.00  0.00           C
ATOM    435  CD  GLN A  19      69.984  86.309 104.561  1.00  0.00           C
ATOM    436  OE1 GLN A  19      69.873  86.439 105.781  1.00  0.00           O
ATOM    437  NE2 GLN A  19      70.454  85.149 104.031  1.00  0.00           N
ATOM    440  C   GLN A  19      67.064  88.799 102.061  1.00  0.00           C
ATOM    441  O   GLN A  19      65.865  88.648 102.271  1.00  0.00           O
ATOM    442  N   GLN A  20      67.674  89.968 102.290  1.00  0.00           N
ATOM    444  CA  GLN A  20      66.994  91.189 102.711  1.00  0.00           C
ATOM    446  CB  GLN A  20      68.035  92.289 102.951  1.00  0.00           C
ATOM    449  CG  GLN A  20      68.973  91.999 104.141  1.00  0.00           C
ATOM    452  CD  GLN A  20      69.954  93.149 104.271  1.00  0.00           C
ATOM    453  OE1 GLN A  20      69.914  93.909 105.240  1.00  0.00           O
ATOM    454  NE2 GLN A  20      70.824  93.318 103.251  1.00  0.00           N
ATOM    457  C   GLN A  20      65.964  91.749 101.741  1.00  0.00           C
ATOM    458  O   GLN A  20      64.935  92.309 102.101  1.00  0.00           O
ATOM    459  N   GLN A  21      66.255  91.679 100.430  1.00  0.00           N
ATOM    461  CA  GLN A  21      65.383  92.269  99.451  1.00  0.00           C
ATOM    463  CB  GLN A  21      66.243  92.829  98.290  1.00  0.00           C
ATOM    466  CG  GLN A  21      67.013  91.749  97.510  1.00  0.00           C
ATOM    469  CD  GLN A  21      68.233  92.239  96.741  1.00  0.00           C
ATOM    470  OE1 GLN A  21      68.874  91.439  96.082  1.00  0.00           O
ATOM    471  NE2 GLN A  21      68.583  93.539  96.800  1.00  0.00           N
ATOM    474  C   GLN A  21      64.373  91.278  98.941  1.00  0.00           C
ATOM    475  O   GLN A  21      63.454  91.679  98.231  1.00  0.00           O
ATOM    476  N   ASN A  22      64.464  89.998  99.390  1.00  0.00           N
ATOM    478  CA  ASN A  22      63.463  88.958  99.230  1.00  0.00           C
ATOM    480  CB  ASN A  22      62.005  89.389  99.561  1.00  0.00           C
ATOM    483  CG  ASN A  22      61.865  89.828 101.011  1.00  0.00           C
ATOM    484  OD1 ASN A  22      61.515  89.009 101.861  1.00  0.00           O
ATOM    485  ND2 ASN A  22      62.024  91.138 101.300  1.00  0.00           N
ATOM    488  C   ASN A  22      63.573  88.279  97.870  1.00  0.00           C
ATOM    489  O   ASN A  22      62.635  87.628  97.401  1.00  0.00           O
ATOM    490  N   GLY A  23      64.744  88.399  97.211  1.00  0.00           N
ATOM    492  CA  GLY A  23      64.993  87.759  95.930  1.00  0.00           C
ATOM    495  C   GLY A  23      65.174  86.259  95.961  1.00  0.00           C
ATOM    496  O   GLY A  23      65.024  85.588  96.981  1.00  0.00           O
ATOM    497  N   LYS A  24      65.514  85.688  94.790  1.00  0.00           N
ATOM    499  CA  LYS A  24      65.844  84.289  94.641  1.00  0.00           C
ATOM    501  CB  LYS A  24      64.844  83.499  93.760  1.00  0.00           C
ATOM    504  CG  LYS A  24      63.384  83.549  94.230  1.00  0.00           C
ATOM    507  CD  LYS A  24      63.133  82.959  95.631  1.00  0.00           C
ATOM    510  CE  LYS A  24      61.645  82.738  95.941  1.00  0.00           C
ATOM    513  NZ  LYS A  24      60.943  84.028  95.870  1.00  0.00           N
ATOM    517  C   LYS A  24      67.224  84.158  94.011  1.00  0.00           C
ATOM    518  O   LYS A  24      67.614  84.949  93.150  1.00  0.00           O
ATOM    519  N   ALA A  25      67.983  83.128  94.431  1.00  0.00           N
ATOM    521  CA  ALA A  25      69.223  82.759  93.771  1.00  0.00           C
ATOM    523  CB  ALA A  25      70.354  82.388  94.741  1.00  0.00           C
ATOM    527  C   ALA A  25      69.004  81.558  92.880  1.00  0.00           C
ATOM    528  O   ALA A  25      68.253  80.649  93.211  1.00  0.00           O
ATOM    529  N   ILE A  26      69.693  81.528  91.730  1.00  0.00           N
ATOM    531  CA  ILE A  26      69.623  80.459  90.760  1.00  0.00           C
ATOM    533  CB  ILE A  26      69.124  81.008  89.421  1.00  0.00           C
ATOM    535  CG2 ILE A  26      68.973  79.869  88.381  1.00  0.00           C
ATOM    539  CG1 ILE A  26      67.793  81.808  89.561  1.00  0.00           C
ATOM    542  CD  ILE A  26      66.624  80.999  90.140  1.00  0.00           C
ATOM    546  C   ILE A  26      71.024  79.869  90.590  1.00  0.00           C
ATOM    547  O   ILE A  26      71.964  80.579  90.230  1.00  0.00           O
ATOM    548  N   ASP A  27      71.193  78.549  90.840  1.00  0.00           N
ATOM    550  CA  ASP A  27      72.373  77.829  90.421  1.00  0.00           C
ATOM    552  CB  ASP A  27      72.564  76.579  91.311  1.00  0.00           C
ATOM    555  CG  ASP A  27      73.954  76.009  91.350  1.00  0.00           C
ATOM    556  OD1 ASP A  27      74.774  76.238  90.441  1.00  0.00           O
ATOM    557  OD2 ASP A  27      74.204  75.259  92.332  1.00  0.00           O
ATOM    558  C   ASP A  27      72.184  77.419  88.980  1.00  0.00           C
ATOM    559  O   ASP A  27      71.193  76.778  88.631  1.00  0.00           O
ATOM    560  N   THR A  28      73.123  77.839  88.101  1.00  0.00           N
ATOM    562  CA  THR A  28      73.025  77.619  86.671  1.00  0.00           C
ATOM    564  CB  THR A  28      73.424  78.808  85.790  1.00  0.00           C
ATOM    566  OG1 THR A  28      74.794  79.188  85.921  1.00  0.00           O
ATOM    568  CG2 THR A  28      72.553  79.999  86.201  1.00  0.00           C
ATOM    572  C   THR A  28      73.864  76.439  86.291  1.00  0.00           C
ATOM    573  O   THR A  28      73.943  76.089  85.121  1.00  0.00           O
ATOM    574  N   ARG A  29      74.475  75.759  87.271  1.00  0.00           N
ATOM    576  CA  ARG A  29      75.124  74.469  87.111  1.00  0.00           C
ATOM    578  CB  ARG A  29      76.083  74.168  88.290  1.00  0.00           C
ATOM    581  CG  ARG A  29      77.184  75.229  88.501  1.00  0.00           C
ATOM    584  CD  ARG A  29      78.104  74.939  89.701  1.00  0.00           C
ATOM    587  NE  ARG A  29      77.233  75.018  90.910  1.00  0.00           N
ATOM    589  CZ  ARG A  29      77.575  74.628  92.131  1.00  0.00           C
ATOM    590  NH1 ARG A  29      78.774  74.189  92.411  1.00  0.00           N
ATOM    593  NH2 ARG A  29      76.674  74.659  93.081  1.00  0.00           N
ATOM    596  C   ARG A  29      74.113  73.308  86.980  1.00  0.00           C
ATOM    597  O   ARG A  29      72.954  73.429  87.401  1.00  0.00           O
ATOM    598  N   PRO A  30      74.513  72.179  86.400  1.00  0.00           N
ATOM    599  CD  PRO A  30      75.684  72.089  85.531  1.00  0.00           C
ATOM    602  CA  PRO A  30      73.844  70.878  86.521  1.00  0.00           C
ATOM    604  CB  PRO A  30      74.864  69.878  85.970  1.00  0.00           C
ATOM    607  CG  PRO A  30      75.604  70.699  84.911  1.00  0.00           C
ATOM    610  C   PRO A  30      73.314  70.469  87.891  1.00  0.00           C
ATOM    611  O   PRO A  30      73.814  70.909  88.921  1.00  0.00           O
ATOM    612  N   SER A  31      72.314  69.549  87.891  1.00  0.00           N
ATOM    614  CA  SER A  31      71.664  69.039  89.100  1.00  0.00           C
ATOM    616  CB  SER A  31      70.544  67.989  88.801  1.00  0.00           C
ATOM    619  OG  SER A  31      69.814  67.609  89.960  1.00  0.00           O
ATOM    621  C   SER A  31      72.664  68.399  90.041  1.00  0.00           C
ATOM    622  O   SER A  31      72.664  68.649  91.231  1.00  0.00           O
ATOM    623  N   ALA A  32      73.623  67.628  89.501  1.00  0.00           N
ATOM    625  CA  ALA A  32      74.664  67.019  90.301  1.00  0.00           C
ATOM    627  CB  ALA A  32      75.584  66.318  89.281  1.00  0.00           C
ATOM    631  C   ALA A  32      75.494  67.979  91.151  1.00  0.00           C
ATOM    632  O   ALA A  32      75.665  67.799  92.360  1.00  0.00           O
ATOM    633  N   PHE A  33      76.013  69.068  90.571  1.00  0.00           N
ATOM    635  CA  PHE A  33      76.704  70.109  91.320  1.00  0.00           C
ATOM    637  CB  PHE A  33      77.414  71.128  90.401  1.00  0.00           C
ATOM    640  CG  PHE A  33      78.365  70.418  89.451  1.00  0.00           C
ATOM    641  CD1 PHE A  33      79.505  69.738  89.930  1.00  0.00           C
ATOM    643  CE1 PHE A  33      80.373  69.098  89.051  1.00  0.00           C
ATOM    645  CZ  PHE A  33      80.144  69.158  87.671  1.00  0.00           C
ATOM    647  CD2 PHE A  33      78.144  70.458  88.071  1.00  0.00           C
ATOM    649  CE2 PHE A  33      79.024  69.839  87.180  1.00  0.00           C
ATOM    651  C   PHE A  33      75.814  70.829  92.320  1.00  0.00           C
ATOM    652  O   PHE A  33      76.204  71.058  93.470  1.00  0.00           O
ATOM    653  N   TYR A  34      74.564  71.138  91.940  1.00  0.00           N
ATOM    655  CA  TYR A  34      73.524  71.609  92.850  1.00  0.00           C
ATOM    657  CB  TYR A  34      72.224  71.918  92.040  1.00  0.00           C
ATOM    660  CG  TYR A  34      71.024  72.208  92.901  1.00  0.00           C
ATOM    661  CD1 TYR A  34      70.873  73.479  93.470  1.00  0.00           C
ATOM    663  CE1 TYR A  34      69.763  73.779  94.260  1.00  0.00           C
ATOM    665  CZ  TYR A  34      68.763  72.829  94.491  1.00  0.00           C
ATOM    666  OH  TYR A  34      67.634  73.179  95.271  1.00  0.00           O
ATOM    668  CD2 TYR A  34      70.044  71.238  93.171  1.00  0.00           C
ATOM    670  CE2 TYR A  34      68.914  71.539  93.951  1.00  0.00           C
ATOM    672  C   TYR A  34      73.225  70.659  94.011  1.00  0.00           C
ATOM    673  O   TYR A  34      73.104  71.058  95.181  1.00  0.00           O
ATOM    674  N   ASN A  35      73.104  69.348  93.731  1.00  0.00           N
ATOM    676  CA  ASN A  35      72.614  68.378  94.671  1.00  0.00           C
ATOM    678  CB  ASN A  35      71.834  67.179  94.041  1.00  0.00           C
ATOM    681  CG  ASN A  35      72.553  66.039  93.311  1.00  0.00           C
ATOM    682  OD1 ASN A  35      71.934  65.418  92.451  1.00  0.00           O
ATOM    683  ND2 ASN A  35      73.814  65.699  93.671  1.00  0.00           N
ATOM    686  C   ASN A  35      73.664  68.028  95.681  1.00  0.00           C
ATOM    687  O   ASN A  35      73.334  67.509  96.741  1.00  0.00           O
ATOM    688  N   GLY A  36      74.935  68.399  95.441  1.00  0.00           N
ATOM    690  CA  GLY A  36      75.994  68.208  96.411  1.00  0.00           C
ATOM    693  C   GLY A  36      77.244  67.609  95.881  1.00  0.00           C
ATOM    694  O   GLY A  36      78.104  67.249  96.680  1.00  0.00           O
ATOM    695  N   TRP A  37      77.435  67.488  94.561  1.00  0.00           N
ATOM    697  CA  TRP A  37      78.693  67.028  94.021  1.00  0.00           C
ATOM    699  CB  TRP A  37      78.564  66.268  92.701  1.00  0.00           C
ATOM    702  CG  TRP A  37      77.874  64.948  92.850  1.00  0.00           C
ATOM    703  CD1 TRP A  37      76.604  64.639  92.460  1.00  0.00           C
ATOM    705  NE1 TRP A  37      76.384  63.308  92.650  1.00  0.00           N
ATOM    707  CE2 TRP A  37      77.493  62.719  93.150  1.00  0.00           C
ATOM    708  CD2 TRP A  37      78.464  63.729  93.321  1.00  0.00           C
ATOM    709  CE3 TRP A  37      79.715  63.389  93.840  1.00  0.00           C
ATOM    711  CZ3 TRP A  37      79.975  62.039  94.120  1.00  0.00           C
ATOM    713  CZ2 TRP A  37      77.764  61.388  93.391  1.00  0.00           C
ATOM    715  CH2 TRP A  37      79.035  61.059  93.850  1.00  0.00           C
ATOM    717  C   TRP A  37      79.705  68.168  93.830  1.00  0.00           C
ATOM    718  O   TRP A  37      79.334  69.239  93.340  1.00  0.00           O
ATOM    719  N   PRO A  38      80.974  68.019  94.221  1.00  0.00           N
ATOM    720  CD  PRO A  38      81.524  66.899  94.981  1.00  0.00           C
ATOM    723  CA  PRO A  38      81.964  69.068  94.051  1.00  0.00           C
ATOM    725  CB  PRO A  38      83.184  68.579  94.851  1.00  0.00           C
ATOM    728  CG  PRO A  38      82.654  67.509  95.790  1.00  0.00           C
ATOM    731  C   PRO A  38      82.285  69.269  92.600  1.00  0.00           C
ATOM    732  O   PRO A  38      82.134  68.348  91.800  1.00  0.00           O
ATOM    733  N   GLN A  39      82.733  70.479  92.241  1.00  0.00           N
ATOM    735  CA  GLN A  39      83.134  70.778  90.881  1.00  0.00           C
ATOM    737  CB  GLN A  39      82.634  72.199  90.520  1.00  0.00           C
ATOM    740  CG  GLN A  39      83.144  73.329  91.451  1.00  0.00           C
ATOM    743  CD  GLN A  39      82.303  74.598  91.301  1.00  0.00           C
ATOM    744  OE1 GLN A  39      81.264  74.619  90.641  1.00  0.00           O
ATOM    745  NE2 GLN A  39      82.693  75.679  92.021  1.00  0.00           N
ATOM    748  C   GLN A  39      84.645  70.659  90.711  1.00  0.00           C
ATOM    749  O   GLN A  39      85.204  70.738  89.620  1.00  0.00           O
ATOM    750  N   THR A  40      85.344  70.359  91.811  1.00  0.00           N
ATOM    752  CA  THR A  40      86.734  69.939  91.800  1.00  0.00           C
ATOM    754  CB  THR A  40      87.714  71.068  92.120  1.00  0.00           C
ATOM    756  OG1 THR A  40      87.404  71.699  93.351  1.00  0.00           O
ATOM    758  CG2 THR A  40      87.693  72.128  91.001  1.00  0.00           C
ATOM    762  C   THR A  40      86.844  68.809  92.801  1.00  0.00           C
ATOM    763  O   THR A  40      85.854  68.149  93.090  1.00  0.00           O
ATOM    764  N   LEU A  41      88.023  68.549  93.410  1.00  0.00           N
ATOM    766  CA  LEU A  41      88.124  67.599  94.501  1.00  0.00           C
ATOM    768  CB  LEU A  41      89.244  66.568  94.221  1.00  0.00           C
ATOM    771  CG  LEU A  41      89.234  65.268  95.041  1.00  0.00           C
ATOM    773  CD1 LEU A  41      90.274  64.309  94.471  1.00  0.00           C
ATOM    777  CD2 LEU A  41      89.483  65.499  96.531  1.00  0.00           C
ATOM    781  C   LEU A  41      88.424  68.429  95.721  1.00  0.00           C
ATOM    782  O   LEU A  41      89.254  69.318  95.650  1.00  0.00           O
ATOM    783  N   ASN A  42      87.674  68.259  96.831  1.00  0.00           N
ATOM    785  CA  ASN A  42      87.774  69.119  98.000  1.00  0.00           C
ATOM    787  CB  ASN A  42      89.154  69.149  98.710  1.00  0.00           C
ATOM    790  CG  ASN A  42      89.614  67.768  99.171  1.00  0.00           C
ATOM    791  OD1 ASN A  42      90.784  67.419  99.040  1.00  0.00           O
ATOM    792  ND2 ASN A  42      88.674  66.939  99.701  1.00  0.00           N
ATOM    795  C   ASN A  42      87.184  70.499  97.761  1.00  0.00           C
ATOM    796  O   ASN A  42      87.415  71.439  98.531  1.00  0.00           O
ATOM    797  N   GLY A  43      86.365  70.598  96.691  1.00  0.00           N
ATOM    799  CA  GLY A  43      85.604  71.789  96.330  1.00  0.00           C
ATOM    802  C   GLY A  43      84.444  72.089  97.251  1.00  0.00           C
ATOM    803  O   GLY A  43      84.094  71.268  98.111  1.00  0.00           O
ATOM    804  N   PRO A  44      83.773  73.229  97.061  1.00  0.00           N
ATOM    805  CD  PRO A  44      84.064  74.158  95.951  1.00  0.00           C
ATOM    808  CA  PRO A  44      82.535  73.568  97.740  1.00  0.00           C
ATOM    810  CB  PRO A  44      82.154  74.948  97.180  1.00  0.00           C
ATOM    813  CG  PRO A  44      82.804  75.018  95.800  1.00  0.00           C
ATOM    816  C   PRO A  44      81.443  72.549  97.501  1.00  0.00           C
ATOM    817  O   PRO A  44      81.334  72.049  96.381  1.00  0.00           O
ATOM    818  N   SER A  45      80.653  72.219  98.540  1.00  0.00           N
ATOM    820  CA  SER A  45      79.614  71.219  98.410  1.00  0.00           C
ATOM    822  CB  SER A  45      79.894  69.919  99.241  1.00  0.00           C
ATOM    825  OG  SER A  45      80.154  70.138 100.620  1.00  0.00           O
ATOM    827  C   SER A  45      78.204  71.658  98.651  1.00  0.00           C
ATOM    828  O   SER A  45      77.793  71.909  99.781  1.00  0.00           O
ATOM    829  N   GLY A  46      77.424  71.708  97.550  1.00  0.00           N
ATOM    831  CA  GLY A  46      76.024  72.058  97.541  1.00  0.00           C
ATOM    834  C   GLY A  46      75.744  73.339  96.831  1.00  0.00           C
ATOM    835  O   GLY A  46      76.465  73.779  95.930  1.00  0.00           O
ATOM    836  N   HIS A  47      74.623  73.958  97.230  1.00  0.00           N
ATOM    838  CA  HIS A  47      74.094  75.179  96.671  1.00  0.00           C
ATOM    840  CB  HIS A  47      72.774  74.939  95.900  1.00  0.00           C
ATOM    843  ND1 HIS A  47      71.574  73.048  97.040  1.00  0.00           N
ATOM    845  CG  HIS A  47      71.654  74.379  96.750  1.00  0.00           C
ATOM    846  CE1 HIS A  47      70.424  72.839  97.720  1.00  0.00           C
ATOM    848  NE2 HIS A  47      69.744  73.949  97.880  1.00  0.00           N
ATOM    849  CD2 HIS A  47      70.503  74.929  97.251  1.00  0.00           C
ATOM    851  C   HIS A  47      73.825  76.149  97.801  1.00  0.00           C
ATOM    852  O   HIS A  47      73.674  75.769  98.961  1.00  0.00           O
ATOM    853  N   GLU A  48      73.774  77.439  97.440  1.00  0.00           N
ATOM    855  CA  GLU A  48      73.373  78.529  98.311  1.00  0.00           C
ATOM    857  CB  GLU A  48      73.653  79.889  97.612  1.00  0.00           C
ATOM    860  CG  GLU A  48      75.153  80.168  97.290  1.00  0.00           C
ATOM    863  CD  GLU A  48      76.024  80.408  98.521  1.00  0.00           C
ATOM    864  OE1 GLU A  48      75.473  80.339  99.650  1.00  0.00           O
ATOM    865  OE2 GLU A  48      77.255  80.649  98.361  1.00  0.00           O
ATOM    866  C   GLU A  48      71.924  78.429  98.781  1.00  0.00           C
ATOM    867  O   GLU A  48      71.064  77.869  98.111  1.00  0.00           O
ATOM    868  N   LEU A  49      71.633  78.949  99.980  1.00  0.00           N
ATOM    870  CA  LEU A  49      70.483  78.659 100.830  1.00  0.00           C
ATOM    872  CB  LEU A  49      70.134  79.899 101.671  1.00  0.00           C
ATOM    875  CG  LEU A  49      69.074  79.629 102.740  1.00  0.00           C
ATOM    877  CD1 LEU A  49      69.384  78.378 103.570  1.00  0.00           C
ATOM    881  CD2 LEU A  49      68.983  80.828 103.681  1.00  0.00           C
ATOM    885  C   LEU A  49      69.215  77.979 100.290  1.00  0.00           C
ATOM    886  O   LEU A  49      68.973  76.789 100.500  1.00  0.00           O
ATOM    887  N   ALA A  50      68.354  78.738  99.611  1.00  0.00           N
ATOM    889  CA  ALA A  50      67.184  78.208  98.961  1.00  0.00           C
ATOM    891  CB  ALA A  50      65.904  78.729  99.650  1.00  0.00           C
ATOM    895  C   ALA A  50      67.284  78.628  97.521  1.00  0.00           C
ATOM    896  O   ALA A  50      66.344  79.159  96.921  1.00  0.00           O
ATOM    897  N   ALA A  51      68.483  78.439  96.940  1.00  0.00           N
ATOM    899  CA  ALA A  51      68.734  78.549  95.520  1.00  0.00           C
ATOM    901  CB  ALA A  51      70.243  78.499  95.201  1.00  0.00           C
ATOM    905  C   ALA A  51      67.994  77.509  94.680  1.00  0.00           C
ATOM    906  O   ALA A  51      67.803  76.369  95.100  1.00  0.00           O
ATOM    907  N   LEU A  52      67.553  77.888  93.470  1.00  0.00           N
ATOM    909  CA  LEU A  52      66.633  77.098  92.681  1.00  0.00           C
ATOM    911  CB  LEU A  52      65.444  77.949  92.220  1.00  0.00           C
ATOM    914  CG  LEU A  52      64.684  78.649  93.351  1.00  0.00           C
ATOM    916  CD1 LEU A  52      63.685  79.598  92.681  1.00  0.00           C
ATOM    920  CD2 LEU A  52      64.004  77.628  94.281  1.00  0.00           C
ATOM    924  C   LEU A  52      67.303  76.629  91.421  1.00  0.00           C
ATOM    925  O   LEU A  52      67.973  77.409  90.741  1.00  0.00           O
ATOM    926  N   ASN A  53      67.224  75.329  91.082  1.00  0.00           N
ATOM    928  CA  ASN A  53      68.123  74.799  90.080  1.00  0.00           C
ATOM    930  CB  ASN A  53      68.544  73.329  90.361  1.00  0.00           C
ATOM    933  CG  ASN A  53      69.654  72.809  89.451  1.00  0.00           C
ATOM    934  OD1 ASN A  53      69.584  71.668  88.990  1.00  0.00           O
ATOM    935  ND2 ASN A  53      70.654  73.659  89.120  1.00  0.00           N
ATOM    938  C   ASN A  53      67.513  74.969  88.701  1.00  0.00           C
ATOM    939  O   ASN A  53      66.483  74.388  88.381  1.00  0.00           O
ATOM    940  N   LEU A  54      68.174  75.789  87.880  1.00  0.00           N
ATOM    942  CA  LEU A  54      67.895  75.929  86.471  1.00  0.00           C
ATOM    944  CB  LEU A  54      67.214  77.279  86.151  1.00  0.00           C
ATOM    947  CG  LEU A  54      66.834  77.499  84.680  1.00  0.00           C
ATOM    949  CD1 LEU A  54      65.763  76.489  84.201  1.00  0.00           C
ATOM    953  CD2 LEU A  54      66.325  78.929  84.501  1.00  0.00           C
ATOM    957  C   LEU A  54      69.223  75.818  85.760  1.00  0.00           C
ATOM    958  O   LEU A  54      69.884  76.809  85.451  1.00  0.00           O
ATOM    959  N   SER A  55      69.654  74.579  85.510  1.00  0.00           N
ATOM    961  CA  SER A  55      70.844  74.339  84.741  1.00  0.00           C
ATOM    963  CB  SER A  55      71.193  72.839  84.690  1.00  0.00           C
ATOM    966  OG  SER A  55      72.464  72.658  84.090  1.00  0.00           O
ATOM    968  C   SER A  55      70.763  74.839  83.311  1.00  0.00           C
ATOM    969  O   SER A  55      69.714  74.738  82.661  1.00  0.00           O
ATOM    970  N   ALA A  56      71.884  75.348  82.761  1.00  0.00           N
ATOM    972  CA  ALA A  56      71.954  75.918  81.431  1.00  0.00           C
ATOM    974  CB  ALA A  56      73.274  76.638  81.180  1.00  0.00           C
ATOM    978  C   ALA A  56      71.785  74.888  80.350  1.00  0.00           C
ATOM    979  O   ALA A  56      71.294  75.219  79.281  1.00  0.00           O
ATOM    980  N   SER A  57      72.123  73.619  80.641  1.00  0.00           N
ATOM    982  CA  SER A  57      71.975  72.469  79.761  1.00  0.00           C
ATOM    984  CB  SER A  57      72.824  71.259  80.230  1.00  0.00           C
ATOM    987  OG  SER A  57      72.653  70.988  81.620  1.00  0.00           O
ATOM    989  C   SER A  57      70.544  71.979  79.611  1.00  0.00           C
ATOM    990  O   SER A  57      70.243  71.138  78.771  1.00  0.00           O
ATOM    991  N   TRP A  58      69.615  72.479  80.441  1.00  0.00           N
ATOM    993  CA  TRP A  58      68.225  72.119  80.291  1.00  0.00           C
ATOM    995  CB  TRP A  58      67.454  72.259  81.620  1.00  0.00           C
ATOM    998  CG  TRP A  58      67.983  71.429  82.751  1.00  0.00           C
ATOM    999  CD1 TRP A  58      68.943  70.449  82.740  1.00  0.00           C
ATOM   1001  NE1 TRP A  58      69.133  69.979  84.021  1.00  0.00           N
ATOM   1003  CE2 TRP A  58      68.324  70.659  84.870  1.00  0.00           C
ATOM   1004  CD2 TRP A  58      67.564  71.579  84.111  1.00  0.00           C
ATOM   1005  CE3 TRP A  58      66.624  72.388  84.730  1.00  0.00           C
ATOM   1007  CZ3 TRP A  58      66.483  72.299  86.110  1.00  0.00           C
ATOM   1009  CZ2 TRP A  58      68.225  70.609  86.250  1.00  0.00           C
ATOM   1011  CH2 TRP A  58      67.294  71.449  86.861  1.00  0.00           C
ATOM   1013  C   TRP A  58      67.544  72.999  79.260  1.00  0.00           C
ATOM   1014  O   TRP A  58      66.465  72.669  78.781  1.00  0.00           O
ATOM   1015  N   LEU A  59      68.134  74.158  78.911  1.00  0.00           N
ATOM   1017  CA  LEU A  59      67.403  75.239  78.281  1.00  0.00           C
ATOM   1019  CB  LEU A  59      68.184  76.568  78.311  1.00  0.00           C
ATOM   1022  CG  LEU A  59      67.994  77.429  79.571  1.00  0.00           C
ATOM   1024  CD1 LEU A  59      66.564  77.908  79.831  1.00  0.00           C
ATOM   1028  CD2 LEU A  59      68.454  76.689  80.811  1.00  0.00           C
ATOM   1032  C   LEU A  59      66.964  74.958  76.851  1.00  0.00           C
ATOM   1033  O   LEU A  59      65.943  75.499  76.421  1.00  0.00           O
ATOM   1034  N   ASP A  60      67.664  74.089  76.111  1.00  0.00           N
ATOM   1036  CA  ASP A  60      67.255  73.669  74.771  1.00  0.00           C
ATOM   1038  CB  ASP A  60      68.454  73.039  74.021  1.00  0.00           C
ATOM   1041  CG  ASP A  60      69.544  74.079  73.830  1.00  0.00           C
ATOM   1042  OD1 ASP A  60      70.564  73.969  74.550  1.00  0.00           O
ATOM   1043  OD2 ASP A  60      69.354  75.049  73.040  1.00  0.00           O
ATOM   1044  C   ASP A  60      66.094  72.679  74.811  1.00  0.00           C
ATOM   1045  O   ASP A  60      65.404  72.479  73.811  1.00  0.00           O
ATOM   1046  N   LYS A  61      65.834  72.068  75.991  1.00  0.00           N
ATOM   1048  CA  LYS A  61      64.755  71.138  76.230  1.00  0.00           C
ATOM   1050  CB  LYS A  61      65.254  70.009  77.160  1.00  0.00           C
ATOM   1053  CG  LYS A  61      66.524  69.289  76.650  1.00  0.00           C
ATOM   1056  CD  LYS A  61      67.084  68.339  77.721  1.00  0.00           C
ATOM   1059  CE  LYS A  61      68.483  67.799  77.410  1.00  0.00           C
ATOM   1062  NZ  LYS A  61      68.424  66.789  76.361  1.00  0.00           N
ATOM   1066  C   LYS A  61      63.573  71.848  76.881  1.00  0.00           C
ATOM   1067  O   LYS A  61      62.484  71.289  77.050  1.00  0.00           O
ATOM   1068  N   MET A  62      63.743  73.138  77.201  1.00  0.00           N
ATOM   1070  CA  MET A  62      62.684  73.958  77.751  1.00  0.00           C
ATOM   1072  CB  MET A  62      63.214  74.939  78.830  1.00  0.00           C
ATOM   1075  CG  MET A  62      63.774  74.249  80.090  1.00  0.00           C
ATOM   1078  SD  MET A  62      62.533  73.779  81.330  1.00  0.00           S
ATOM   1079  CE  MET A  62      62.463  75.408  82.111  1.00  0.00           C
ATOM   1083  C   MET A  62      62.013  74.749  76.650  1.00  0.00           C
ATOM   1084  O   MET A  62      62.653  75.548  75.961  1.00  0.00           O
ATOM   1085  N   SER A  63      60.693  74.598  76.471  1.00  0.00           N
ATOM   1087  CA  SER A  63      59.914  75.499  75.641  1.00  0.00           C
ATOM   1089  CB  SER A  63      58.564  74.899  75.190  1.00  0.00           C
ATOM   1092  OG  SER A  63      57.705  74.668  76.300  1.00  0.00           O
ATOM   1094  C   SER A  63      59.643  76.818  76.321  1.00  0.00           C
ATOM   1095  O   SER A  63      60.005  77.039  77.480  1.00  0.00           O
ATOM   1096  N   THR A  64      59.015  77.799  75.631  1.00  0.00           N
ATOM   1098  CA  THR A  64      58.643  79.028  76.330  1.00  0.00           C
ATOM   1100  CB  THR A  64      58.244  80.219  75.491  1.00  0.00           C
ATOM   1102  OG1 THR A  64      57.045  80.018  74.771  1.00  0.00           O
ATOM   1104  CG2 THR A  64      59.345  80.488  74.471  1.00  0.00           C
ATOM   1108  C   THR A  64      57.614  78.818  77.410  1.00  0.00           C
ATOM   1109  O   THR A  64      57.754  79.409  78.480  1.00  0.00           O
ATOM   1110  N   GLU A  65      56.604  77.969  77.160  1.00  0.00           N
ATOM   1112  CA  GLU A  65      55.563  77.628  78.090  1.00  0.00           C
ATOM   1114  CB  GLU A  65      54.594  76.589  77.451  1.00  0.00           C
ATOM   1117  CG  GLU A  65      53.894  77.039  76.141  1.00  0.00           C
ATOM   1120  CD  GLU A  65      53.045  75.899  75.561  1.00  0.00           C
ATOM   1121  OE1 GLU A  65      52.213  75.329  76.311  1.00  0.00           O
ATOM   1122  OE2 GLU A  65      53.204  75.579  74.351  1.00  0.00           O
ATOM   1123  C   GLU A  65      56.124  77.009  79.371  1.00  0.00           C
ATOM   1124  O   GLU A  65      55.814  77.419  80.491  1.00  0.00           O
ATOM   1125  N   GLN A  66      57.045  76.049  79.201  1.00  0.00           N
ATOM   1127  CA  GLN A  66      57.743  75.348  80.251  1.00  0.00           C
ATOM   1129  CB  GLN A  66      58.554  74.229  79.581  1.00  0.00           C
ATOM   1132  CG  GLN A  66      58.973  73.089  80.510  1.00  0.00           C
ATOM   1135  CD  GLN A  66      59.755  72.098  79.651  1.00  0.00           C
ATOM   1136  OE1 GLN A  66      59.874  72.299  78.440  1.00  0.00           O
ATOM   1137  NE2 GLN A  66      60.335  71.039  80.251  1.00  0.00           N
ATOM   1140  C   GLN A  66      58.664  76.249  81.061  1.00  0.00           C
ATOM   1141  O   GLN A  66      58.734  76.169  82.290  1.00  0.00           O
ATOM   1142  N   LEU A  67      59.383  77.168  80.391  1.00  0.00           N
ATOM   1144  CA  LEU A  67      60.173  78.199  81.050  1.00  0.00           C
ATOM   1146  CB  LEU A  67      60.893  78.999  79.931  1.00  0.00           C
ATOM   1149  CG  LEU A  67      62.193  79.778  80.251  1.00  0.00           C
ATOM   1151  CD1 LEU A  67      62.024  80.838  81.340  1.00  0.00           C
ATOM   1155  CD2 LEU A  67      63.344  78.818  80.581  1.00  0.00           C
ATOM   1159  C   LEU A  67      59.313  79.089  81.940  1.00  0.00           C
ATOM   1160  O   LEU A  67      59.604  79.279  83.120  1.00  0.00           O
ATOM   1161  N   ASN A  68      58.154  79.568  81.441  1.00  0.00           N
ATOM   1163  CA  ASN A  68      57.185  80.359  82.201  1.00  0.00           C
ATOM   1165  CB  ASN A  68      55.984  80.789  81.311  1.00  0.00           C
ATOM   1168  CG  ASN A  68      55.044  81.789  81.980  1.00  0.00           C
ATOM   1169  OD1 ASN A  68      53.973  81.488  82.521  1.00  0.00           O
ATOM   1170  ND2 ASN A  68      55.395  83.088  81.910  1.00  0.00           N
ATOM   1173  C   ASN A  68      56.633  79.588  83.400  1.00  0.00           C
ATOM   1174  O   ASN A  68      56.504  80.119  84.501  1.00  0.00           O
ATOM   1175  N   ALA A  69      56.294  78.308  83.171  1.00  0.00           N
ATOM   1177  CA  ALA A  69      55.744  77.419  84.160  1.00  0.00           C
ATOM   1179  CB  ALA A  69      55.465  76.068  83.480  1.00  0.00           C
ATOM   1183  C   ALA A  69      56.665  77.229  85.350  1.00  0.00           C
ATOM   1184  O   ALA A  69      56.255  77.249  86.501  1.00  0.00           O
ATOM   1185  N   TRP A  70      57.975  77.079  85.070  1.00  0.00           N
ATOM   1187  CA  TRP A  70      59.004  76.939  86.070  1.00  0.00           C
ATOM   1189  CB  TRP A  70      60.324  76.629  85.280  1.00  0.00           C
ATOM   1192  CG  TRP A  70      61.493  76.208  86.110  1.00  0.00           C
ATOM   1193  CD1 TRP A  70      61.894  74.919  86.340  1.00  0.00           C
ATOM   1195  NE1 TRP A  70      62.965  74.929  87.211  1.00  0.00           N
ATOM   1197  CE2 TRP A  70      63.263  76.219  87.551  1.00  0.00           C
ATOM   1198  CD2 TRP A  70      62.384  77.058  86.851  1.00  0.00           C
ATOM   1199  CE3 TRP A  70      62.484  78.449  87.001  1.00  0.00           C
ATOM   1201  CZ3 TRP A  70      63.454  78.958  87.870  1.00  0.00           C
ATOM   1203  CZ2 TRP A  70      64.204  76.719  88.430  1.00  0.00           C
ATOM   1205  CH2 TRP A  70      64.294  78.109  88.582  1.00  0.00           C
ATOM   1207  C   TRP A  70      59.104  78.159  87.001  1.00  0.00           C
ATOM   1208  O   TRP A  70      59.145  78.048  88.221  1.00  0.00           O
ATOM   1209  N   ILE A  71      59.053  79.378  86.421  1.00  0.00           N
ATOM   1211  CA  ILE A  71      59.043  80.628  87.171  1.00  0.00           C
ATOM   1213  CB  ILE A  71      59.215  81.838  86.250  1.00  0.00           C
ATOM   1215  CG2 ILE A  71      58.594  83.149  86.811  1.00  0.00           C
ATOM   1219  CG1 ILE A  71      60.714  82.068  85.961  1.00  0.00           C
ATOM   1222  CD  ILE A  71      61.223  81.229  84.790  1.00  0.00           C
ATOM   1226  C   ILE A  71      57.835  80.798  88.071  1.00  0.00           C
ATOM   1227  O   ILE A  71      57.933  81.229  89.221  1.00  0.00           O
ATOM   1228  N   LYS A  72      56.645  80.469  87.561  1.00  0.00           N
ATOM   1230  CA  LYS A  72      55.405  80.479  88.300  1.00  0.00           C
ATOM   1232  CB  LYS A  72      54.243  80.339  87.311  1.00  0.00           C
ATOM   1235  CG  LYS A  72      54.085  81.518  86.330  1.00  0.00           C
ATOM   1238  CD  LYS A  72      53.604  82.859  86.921  1.00  0.00           C
ATOM   1241  CE  LYS A  72      53.314  83.858  85.800  1.00  0.00           C
ATOM   1244  NZ  LYS A  72      53.074  85.229  86.301  1.00  0.00           N
ATOM   1248  C   LYS A  72      55.313  79.458  89.421  1.00  0.00           C
ATOM   1249  O   LYS A  72      54.814  79.759  90.510  1.00  0.00           O
ATOM   1250  N   GLN A  73      55.834  78.229  89.221  1.00  0.00           N
ATOM   1252  CA  GLN A  73      56.013  77.238  90.280  1.00  0.00           C
ATOM   1254  CB  GLN A  73      56.683  75.939  89.751  1.00  0.00           C
ATOM   1257  CG  GLN A  73      55.755  75.088  88.871  1.00  0.00           C
ATOM   1260  CD  GLN A  73      56.445  73.829  88.340  1.00  0.00           C
ATOM   1261  OE1 GLN A  73      57.583  73.789  87.870  1.00  0.00           O
ATOM   1262  NE2 GLN A  73      55.704  72.699  88.410  1.00  0.00           N
ATOM   1265  C   GLN A  73      56.873  77.749  91.431  1.00  0.00           C
ATOM   1266  O   GLN A  73      56.473  77.719  92.590  1.00  0.00           O
ATOM   1267  N   HIS A  74      58.035  78.329  91.070  1.00  0.00           N
ATOM   1269  CA  HIS A  74      59.053  78.729  92.010  1.00  0.00           C
ATOM   1271  CB  HIS A  74      60.424  78.619  91.330  1.00  0.00           C
ATOM   1274  ND1 HIS A  74      61.185  76.499  92.391  1.00  0.00           N
ATOM   1275  CG  HIS A  74      60.884  77.199  91.231  1.00  0.00           C
ATOM   1276  CE1 HIS A  74      61.604  75.318  91.980  1.00  0.00           C
ATOM   1278  NE2 HIS A  74      61.585  75.229  90.631  1.00  0.00           N
ATOM   1280  CD2 HIS A  74      61.134  76.429  90.140  1.00  0.00           C
ATOM   1282  C   HIS A  74      58.833  80.138  92.500  1.00  0.00           C
ATOM   1283  O   HIS A  74      59.594  80.688  93.290  1.00  0.00           O
ATOM   1284  N   ASN A  75      57.705  80.719  92.080  1.00  0.00           N
ATOM   1286  CA  ASN A  75      57.134  81.969  92.500  1.00  0.00           C
ATOM   1288  CB  ASN A  75      56.304  81.749  93.791  1.00  0.00           C
ATOM   1291  CG  ASN A  75      57.064  81.229  95.021  1.00  0.00           C
ATOM   1292  OD1 ASN A  75      56.904  80.089  95.491  1.00  0.00           O
ATOM   1293  ND2 ASN A  75      57.863  82.118  95.620  1.00  0.00           N
ATOM   1296  C   ASN A  75      58.074  83.169  92.521  1.00  0.00           C
ATOM   1297  O   ASN A  75      58.003  84.049  93.400  1.00  0.00           O
ATOM   1298  N   LEU A  76      58.945  83.249  91.480  1.00  0.00           N
ATOM   1300  CA  LEU A  76      59.693  84.438  91.161  1.00  0.00           C
ATOM   1302  CB  LEU A  76      60.834  84.229  90.131  1.00  0.00           C
ATOM   1305  CG  LEU A  76      61.915  83.198  90.520  1.00  0.00           C
ATOM   1307  CD1 LEU A  76      61.585  81.759  90.090  1.00  0.00           C
ATOM   1311  CD2 LEU A  76      63.274  83.598  89.930  1.00  0.00           C
ATOM   1315  C   LEU A  76      58.743  85.499  90.671  1.00  0.00           C
ATOM   1316  O   LEU A  76      58.063  85.348  89.660  1.00  0.00           O
ATOM   1317  N   LYS A  77      58.624  86.609  91.421  1.00  0.00           N
ATOM   1319  CA  LYS A  77      58.025  87.839  90.961  1.00  0.00           C
ATOM   1321  CB  LYS A  77      57.765  88.829  92.120  1.00  0.00           C
ATOM   1324  CG  LYS A  77      56.883  88.279  93.271  1.00  0.00           C
ATOM   1327  CD  LYS A  77      57.684  87.559  94.370  1.00  0.00           C
ATOM   1330  CE  LYS A  77      56.803  86.978  95.480  1.00  0.00           C
ATOM   1333  NZ  LYS A  77      55.974  85.889  94.940  1.00  0.00           N
ATOM   1337  C   LYS A  77      58.903  88.449  89.881  1.00  0.00           C
ATOM   1338  O   LYS A  77      60.124  88.289  89.921  1.00  0.00           O
ATOM   1339  N   THR A  78      58.314  89.128  88.881  1.00  0.00           N
ATOM   1341  CA  THR A  78      59.004  89.699  87.721  1.00  0.00           C
ATOM   1343  CB  THR A  78      58.074  90.339  86.691  1.00  0.00           C
ATOM   1345  OG1 THR A  78      57.164  91.278  87.261  1.00  0.00           O
ATOM   1347  CG2 THR A  78      57.274  89.158  86.101  1.00  0.00           C
ATOM   1351  C   THR A  78      60.074  90.688  88.071  1.00  0.00           C
ATOM   1352  O   THR A  78      61.134  90.709  87.451  1.00  0.00           O
ATOM   1353  N   ASP A  79      59.784  91.498  89.100  1.00  0.00           N
ATOM   1355  CA  ASP A  79      60.595  92.598  89.521  1.00  0.00           C
ATOM   1357  CB  ASP A  79      59.634  93.729  90.010  1.00  0.00           C
ATOM   1360  CG  ASP A  79      58.513  94.189  89.061  1.00  0.00           C
ATOM   1361  OD1 ASP A  79      58.554  93.918  87.831  1.00  0.00           O
ATOM   1362  OD2 ASP A  79      57.583  94.848  89.590  1.00  0.00           O
ATOM   1363  C   ASP A  79      61.504  92.199  90.690  1.00  0.00           C
ATOM   1364  O   ASP A  79      62.304  93.009  91.171  1.00  0.00           O
ATOM   1365  N   ALA A  80      61.385  90.958  91.250  1.00  0.00           N
ATOM   1367  CA  ALA A  80      62.034  90.588  92.491  1.00  0.00           C
ATOM   1369  CB  ALA A  80      61.294  89.429  93.190  1.00  0.00           C
ATOM   1373  C   ALA A  80      63.454  90.098  92.251  1.00  0.00           C
ATOM   1374  O   ALA A  80      63.573  89.058  91.611  1.00  0.00           O
ATOM   1375  N   PRO A  81      64.544  90.728  92.721  1.00  0.00           N
ATOM   1376  CD  PRO A  81      64.494  91.859  93.651  1.00  0.00           C
ATOM   1379  CA  PRO A  81      65.914  90.388  92.360  1.00  0.00           C
ATOM   1381  CB  PRO A  81      66.733  91.059  93.470  1.00  0.00           C
ATOM   1384  CG  PRO A  81      65.943  92.328  93.791  1.00  0.00           C
ATOM   1387  C   PRO A  81      66.274  88.928  92.141  1.00  0.00           C
ATOM   1388  O   PRO A  81      66.034  88.088  93.010  1.00  0.00           O
ATOM   1389  N   VAL A  82      66.884  88.598  90.991  1.00  0.00           N
ATOM   1391  CA  VAL A  82      67.255  87.239  90.690  1.00  0.00           C
ATOM   1393  CB  VAL A  82      66.604  86.709  89.421  1.00  0.00           C
ATOM   1395  CG1 VAL A  82      67.034  85.248  89.181  1.00  0.00           C
ATOM   1399  CG2 VAL A  82      65.075  86.789  89.601  1.00  0.00           C
ATOM   1403  C   VAL A  82      68.734  87.269  90.541  1.00  0.00           C
ATOM   1404  O   VAL A  82      69.275  88.029  89.741  1.00  0.00           O
ATOM   1405  N   ALA A  83      69.443  86.439  91.320  1.00  0.00           N
ATOM   1407  CA  ALA A  83      70.884  86.418  91.291  1.00  0.00           C
ATOM   1409  CB  ALA A  83      71.443  86.709  92.691  1.00  0.00           C
ATOM   1413  C   ALA A  83      71.354  85.059  90.830  1.00  0.00           C
ATOM   1414  O   ALA A  83      70.943  84.018  91.340  1.00  0.00           O
ATOM   1415  N   LEU A  84      72.233  85.009  89.820  1.00  0.00           N
ATOM   1417  CA  LEU A  84      72.645  83.748  89.251  1.00  0.00           C
ATOM   1419  CB  LEU A  84      72.473  83.738  87.730  1.00  0.00           C
ATOM   1422  CG  LEU A  84      71.083  84.049  87.180  1.00  0.00           C
ATOM   1424  CD1 LEU A  84      71.114  85.318  86.340  1.00  0.00           C
ATOM   1428  CD2 LEU A  84      70.613  82.899  86.281  1.00  0.00           C
ATOM   1432  C   LEU A  84      74.094  83.458  89.501  1.00  0.00           C
ATOM   1433  O   LEU A  84      74.935  84.359  89.611  1.00  0.00           O
ATOM   1434  N   TYR A  85      74.443  82.169  89.540  1.00  0.00           N
ATOM   1436  CA  TYR A  85      75.814  81.768  89.741  1.00  0.00           C
ATOM   1438  CB  TYR A  85      76.174  81.779  91.250  1.00  0.00           C
ATOM   1441  CG  TYR A  85      75.473  80.719  92.061  1.00  0.00           C
ATOM   1442  CD1 TYR A  85      74.244  80.958  92.691  1.00  0.00           C
ATOM   1444  CE1 TYR A  85      73.653  79.948  93.480  1.00  0.00           C
ATOM   1446  CZ  TYR A  85      74.294  78.719  93.631  1.00  0.00           C
ATOM   1447  OH  TYR A  85      73.704  77.679  94.361  1.00  0.00           O
ATOM   1449  CD2 TYR A  85      76.114  79.479  92.241  1.00  0.00           C
ATOM   1451  CE2 TYR A  85      75.514  78.479  93.001  1.00  0.00           C
ATOM   1453  C   TYR A  85      76.044  80.408  89.130  1.00  0.00           C
ATOM   1454  O   TYR A  85      75.104  79.658  88.871  1.00  0.00           O
ATOM   1455  N   GLY A  86      77.324  80.068  88.871  1.00  0.00           N
ATOM   1457  CA  GLY A  86      77.674  78.859  88.150  1.00  0.00           C
ATOM   1460  C   GLY A  86      78.755  79.199  87.180  1.00  0.00           C
ATOM   1461  O   GLY A  86      79.514  80.149  87.360  1.00  0.00           O
ATOM   1462  N   ASN A  87      78.884  78.418  86.101  1.00  0.00           N
ATOM   1464  CA  ASN A  87      79.794  78.719  85.010  1.00  0.00           C
ATOM   1466  CB  ASN A  87      79.964  77.469  84.090  1.00  0.00           C
ATOM   1469  CG  ASN A  87      80.803  77.719  82.850  1.00  0.00           C
ATOM   1470  OD1 ASN A  87      80.294  77.869  81.741  1.00  0.00           O
ATOM   1471  ND2 ASN A  87      82.134  77.809  83.001  1.00  0.00           N
ATOM   1474  C   ASN A  87      79.424  79.999  84.260  1.00  0.00           C
ATOM   1475  O   ASN A  87      78.244  80.318  84.090  1.00  0.00           O
ATOM   1476  N   ASP A  88      80.424  80.768  83.791  1.00  0.00           N
ATOM   1478  CA  ASP A  88      80.224  81.959  83.001  1.00  0.00           C
ATOM   1480  CB  ASP A  88      81.564  82.649  82.640  1.00  0.00           C
ATOM   1483  CG  ASP A  88      82.464  82.878  83.840  1.00  0.00           C
ATOM   1484  OD1 ASP A  88      82.844  81.899  84.521  1.00  0.00           O
ATOM   1485  OD2 ASP A  88      83.035  83.998  83.941  1.00  0.00           O
ATOM   1486  C   ASP A  88      79.434  81.738  81.701  1.00  0.00           C
ATOM   1487  O   ASP A  88      78.564  82.528  81.371  1.00  0.00           O
ATOM   1488  N   LYS A  89      79.684  80.649  80.940  1.00  0.00           N
ATOM   1490  CA  LYS A  89      78.833  80.318  79.800  1.00  0.00           C
ATOM   1492  CB  LYS A  89      79.354  79.098  79.010  1.00  0.00           C
ATOM   1495  CG  LYS A  89      80.854  79.098  78.701  1.00  0.00           C
ATOM   1498  CD  LYS A  89      81.324  80.308  77.870  1.00  0.00           C
ATOM   1501  CE  LYS A  89      82.784  80.178  77.431  1.00  0.00           C
ATOM   1504  NZ  LYS A  89      82.904  78.989  76.580  1.00  0.00           N
ATOM   1508  C   LYS A  89      77.403  79.988  80.221  1.00  0.00           C
ATOM   1509  O   LYS A  89      76.424  80.488  79.680  1.00  0.00           O
ATOM   1510  N   ASP A  90      77.255  79.118  81.241  1.00  0.00           N
ATOM   1512  CA  ASP A  90      75.974  78.649  81.711  1.00  0.00           C
ATOM   1514  CB  ASP A  90      76.204  77.588  82.811  1.00  0.00           C
ATOM   1517  CG  ASP A  90      76.824  76.309  82.251  1.00  0.00           C
ATOM   1518  OD1 ASP A  90      76.924  76.138  81.011  1.00  0.00           O
ATOM   1519  OD2 ASP A  90      77.123  75.439  83.111  1.00  0.00           O
ATOM   1520  C   ASP A  90      75.075  79.769  82.241  1.00  0.00           C
ATOM   1521  O   ASP A  90      73.895  79.878  81.891  1.00  0.00           O
ATOM   1522  N   VAL A  91      75.623  80.679  83.061  1.00  0.00           N
ATOM   1524  CA  VAL A  91      74.914  81.869  83.501  1.00  0.00           C
ATOM   1526  CB  VAL A  91      75.665  82.608  84.611  1.00  0.00           C
ATOM   1528  CG1 VAL A  91      76.894  83.389  84.120  1.00  0.00           C
ATOM   1532  CG2 VAL A  91      74.684  83.539  85.340  1.00  0.00           C
ATOM   1536  C   VAL A  91      74.503  82.789  82.351  1.00  0.00           C
ATOM   1537  O   VAL A  91      73.404  83.349  82.360  1.00  0.00           O
ATOM   1538  N   ASP A  92      75.363  82.908  81.311  1.00  0.00           N
ATOM   1540  CA  ASP A  92      75.104  83.648  80.090  1.00  0.00           C
ATOM   1542  CB  ASP A  92      76.403  83.848  79.271  1.00  0.00           C
ATOM   1545  CG  ASP A  92      76.414  85.178  78.541  1.00  0.00           C
ATOM   1546  OD1 ASP A  92      76.263  86.238  79.220  1.00  0.00           O
ATOM   1547  OD2 ASP A  92      76.674  85.199  77.311  1.00  0.00           O
ATOM   1548  C   ASP A  92      73.924  83.099  79.271  1.00  0.00           C
ATOM   1549  O   ASP A  92      73.123  83.839  78.711  1.00  0.00           O
ATOM   1550  N   ALA A  93      73.755  81.768  79.181  1.00  0.00           N
ATOM   1552  CA  ALA A  93      72.583  81.208  78.521  1.00  0.00           C
ATOM   1554  CB  ALA A  93      72.824  79.728  78.251  1.00  0.00           C
ATOM   1558  C   ALA A  93      71.285  81.348  79.290  1.00  0.00           C
ATOM   1559  O   ALA A  93      70.223  81.619  78.741  1.00  0.00           O
ATOM   1560  N   VAL A  94      71.344  81.159  80.620  1.00  0.00           N
ATOM   1562  CA  VAL A  94      70.164  81.278  81.460  1.00  0.00           C
ATOM   1564  CB  VAL A  94      70.444  80.838  82.901  1.00  0.00           C
ATOM   1566  CG1 VAL A  94      69.223  81.119  83.801  1.00  0.00           C
ATOM   1570  CG2 VAL A  94      70.733  79.328  82.901  1.00  0.00           C
ATOM   1574  C   VAL A  94      69.574  82.668  81.441  1.00  0.00           C
ATOM   1575  O   VAL A  94      68.373  82.859  81.250  1.00  0.00           O
ATOM   1576  N   LYS A  95      70.395  83.718  81.600  1.00  0.00           N
ATOM   1578  CA  LYS A  95      69.824  85.028  81.870  1.00  0.00           C
ATOM   1580  CB  LYS A  95      70.854  85.949  82.590  1.00  0.00           C
ATOM   1583  CG  LYS A  95      71.803  86.759  81.711  1.00  0.00           C
ATOM   1586  CD  LYS A  95      72.814  85.989  80.891  1.00  0.00           C
ATOM   1589  CE  LYS A  95      73.174  86.719  79.601  1.00  0.00           C
ATOM   1592  NZ  LYS A  95      73.895  87.948  79.931  1.00  0.00           N
ATOM   1596  C   LYS A  95      69.215  85.709  80.631  1.00  0.00           C
ATOM   1597  O   LYS A  95      68.294  86.509  80.760  1.00  0.00           O
ATOM   1598  N   THR A  96      69.664  85.339  79.400  1.00  0.00           N
ATOM   1600  CA  THR A  96      69.014  85.709  78.131  1.00  0.00           C
ATOM   1602  CB  THR A  96      69.733  85.208  76.871  1.00  0.00           C
ATOM   1604  OG1 THR A  96      71.094  85.639  76.840  1.00  0.00           O
ATOM   1606  CG2 THR A  96      69.064  85.768  75.610  1.00  0.00           C
ATOM   1610  C   THR A  96      67.583  85.178  78.071  1.00  0.00           C
ATOM   1611  O   THR A  96      66.633  85.849  77.671  1.00  0.00           O
ATOM   1612  N   ARG A  97      67.384  83.928  78.521  1.00  0.00           N
ATOM   1614  CA  ARG A  97      66.074  83.328  78.671  1.00  0.00           C
ATOM   1616  CB  ARG A  97      66.234  81.819  78.931  1.00  0.00           C
ATOM   1619  CG  ARG A  97      66.915  81.108  77.751  1.00  0.00           C
ATOM   1622  CD  ARG A  97      66.083  81.059  76.471  1.00  0.00           C
ATOM   1625  NE  ARG A  97      64.895  80.189  76.790  1.00  0.00           N
ATOM   1627  CZ  ARG A  97      64.924  78.869  76.691  1.00  0.00           C
ATOM   1628  NH1 ARG A  97      65.964  78.238  76.230  1.00  0.00           N
ATOM   1631  NH2 ARG A  97      63.914  78.119  77.090  1.00  0.00           N
ATOM   1634  C   ARG A  97      65.174  83.988  79.690  1.00  0.00           C
ATOM   1635  O   ARG A  97      63.983  84.209  79.451  1.00  0.00           O
ATOM   1636  N   LEU A  98      65.744  84.338  80.861  1.00  0.00           N
ATOM   1638  CA  LEU A  98      65.083  85.128  81.891  1.00  0.00           C
ATOM   1640  CB  LEU A  98      65.974  85.248  83.150  1.00  0.00           C
ATOM   1643  CG  LEU A  98      66.424  83.939  83.850  1.00  0.00           C
ATOM   1645  CD1 LEU A  98      67.143  84.268  85.171  1.00  0.00           C
ATOM   1649  CD2 LEU A  98      65.314  82.908  84.111  1.00  0.00           C
ATOM   1653  C   LEU A  98      64.643  86.518  81.400  1.00  0.00           C
ATOM   1654  O   LEU A  98      63.534  86.959  81.691  1.00  0.00           O
ATOM   1655  N   GLN A  99      65.483  87.218  80.611  1.00  0.00           N
ATOM   1657  CA  GLN A  99      65.094  88.438  79.891  1.00  0.00           C
ATOM   1659  CB  GLN A  99      66.285  89.018  79.080  1.00  0.00           C
ATOM   1662  CG  GLN A  99      67.233  89.909  79.891  1.00  0.00           C
ATOM   1665  CD  GLN A  99      68.334  90.408  78.961  1.00  0.00           C
ATOM   1666  OE1 GLN A  99      69.014  89.578  78.361  1.00  0.00           O
ATOM   1667  NE2 GLN A  99      68.594  91.729  78.900  1.00  0.00           N
ATOM   1670  C   GLN A  99      63.924  88.289  78.931  1.00  0.00           C
ATOM   1671  O   GLN A  99      62.965  89.058  78.971  1.00  0.00           O
ATOM   1672  N   LYS A 100      63.965  87.218  78.090  1.00  0.00           N
ATOM   1674  CA  LYS A 100      62.924  86.859  77.141  1.00  0.00           C
ATOM   1676  CB  LYS A 100      63.314  85.548  76.370  1.00  0.00           C
ATOM   1679  CG  LYS A 100      62.673  85.339  74.971  1.00  0.00           C
ATOM   1682  CD  LYS A 100      61.164  85.108  74.951  1.00  0.00           C
ATOM   1685  CE  LYS A 100      60.465  85.199  73.581  1.00  0.00           C
ATOM   1688  NZ  LYS A 100      60.704  84.028  72.690  1.00  0.00           N
ATOM   1692  C   LYS A 100      61.624  86.638  77.891  1.00  0.00           C
ATOM   1693  O   LYS A 100      60.553  87.149  77.541  1.00  0.00           O
ATOM   1694  N   ALA A 101      61.703  85.938  79.021  1.00  0.00           N
ATOM   1696  CA  ALA A 101      60.604  85.639  79.891  1.00  0.00           C
ATOM   1698  CB  ALA A 101      60.924  84.319  80.620  1.00  0.00           C
ATOM   1702  C   ALA A 101      60.293  86.749  80.891  1.00  0.00           C
ATOM   1703  O   ALA A 101      59.643  86.509  81.910  1.00  0.00           O
ATOM   1704  N   GLY A 102      60.674  88.009  80.590  1.00  0.00           N
ATOM   1706  CA  GLY A 102      60.205  89.209  81.271  1.00  0.00           C
ATOM   1709  C   GLY A 102      60.525  89.338  82.730  1.00  0.00           C
ATOM   1710  O   GLY A 102      59.713  89.879  83.491  1.00  0.00           O
ATOM   1711  N   LEU A 103      61.703  88.858  83.150  1.00  0.00           N
ATOM   1713  CA  LEU A 103      62.274  89.149  84.461  1.00  0.00           C
ATOM   1715  CB  LEU A 103      63.193  88.039  85.021  1.00  0.00           C
ATOM   1718  CG  LEU A 103      62.463  86.908  85.781  1.00  0.00           C
ATOM   1720  CD1 LEU A 103      61.304  86.309  84.960  1.00  0.00           C
ATOM   1724  CD2 LEU A 103      63.474  85.828  86.190  1.00  0.00           C
ATOM   1728  C   LEU A 103      63.095  90.408  84.321  1.00  0.00           C
ATOM   1729  O   LEU A 103      63.955  90.529  83.461  1.00  0.00           O
ATOM   1730  N   THR A 104      62.793  91.418  85.150  1.00  0.00           N
ATOM   1732  CA  THR A 104      63.214  92.789  84.901  1.00  0.00           C
ATOM   1734  CB  THR A 104      62.073  93.788  85.070  1.00  0.00           C
ATOM   1736  OG1 THR A 104      61.473  93.669  86.350  1.00  0.00           O
ATOM   1738  CG2 THR A 104      60.984  93.458  84.041  1.00  0.00           C
ATOM   1742  C   THR A 104      64.324  93.179  85.830  1.00  0.00           C
ATOM   1743  O   THR A 104      64.914  94.249  85.690  1.00  0.00           O
ATOM   1744  N   HIS A 105      64.674  92.318  86.800  1.00  0.00           N
ATOM   1746  CA  HIS A 105      65.873  92.468  87.590  1.00  0.00           C
ATOM   1748  CB  HIS A 105      65.564  92.929  89.030  1.00  0.00           C
ATOM   1751  ND1 HIS A 105      67.003  94.688  90.051  1.00  0.00           N
ATOM   1752  CG  HIS A 105      66.794  93.349  89.761  1.00  0.00           C
ATOM   1753  CE1 HIS A 105      68.134  94.708  90.721  1.00  0.00           C
ATOM   1755  NE2 HIS A 105      68.653  93.468  90.891  1.00  0.00           N
ATOM   1757  CD2 HIS A 105      67.803  92.589  90.271  1.00  0.00           C
ATOM   1759  C   HIS A 105      66.645  91.169  87.580  1.00  0.00           C
ATOM   1760  O   HIS A 105      66.193  90.108  88.010  1.00  0.00           O
ATOM   1761  N   ILE A 106      67.883  91.189  87.071  1.00  0.00           N
ATOM   1763  CA  ILE A 106      68.704  90.009  86.980  1.00  0.00           C
ATOM   1765  CB  ILE A 106      68.653  89.329  85.611  1.00  0.00           C
ATOM   1767  CG2 ILE A 106      69.424  87.999  85.741  1.00  0.00           C
ATOM   1771  CG1 ILE A 106      67.224  89.058  85.080  1.00  0.00           C
ATOM   1774  CD  ILE A 106      67.233  88.559  83.641  1.00  0.00           C
ATOM   1778  C   ILE A 106      70.114  90.459  87.281  1.00  0.00           C
ATOM   1779  O   ILE A 106      70.564  91.498  86.800  1.00  0.00           O
ATOM   1780  N   SER A 107      70.844  89.708  88.101  1.00  0.00           N
ATOM   1782  CA  SER A 107      72.154  90.079  88.591  1.00  0.00           C
ATOM   1784  CB  SER A 107      72.143  90.698  90.021  1.00  0.00           C
ATOM   1787  OG  SER A 107      71.325  91.859  90.080  1.00  0.00           O
ATOM   1789  C   SER A 107      72.944  88.809  88.661  1.00  0.00           C
ATOM   1790  O   SER A 107      72.414  87.708  88.470  1.00  0.00           O
ATOM   1791  N   ILE A 108      74.244  88.869  88.960  1.00  0.00           N
ATOM   1793  CA  ILE A 108      74.964  87.659  89.370  1.00  0.00           C
ATOM   1795  CB  ILE A 108      76.333  87.509  88.731  1.00  0.00           C
ATOM   1797  CG2 ILE A 108      76.094  87.328  87.211  1.00  0.00           C
ATOM   1801  CG1 ILE A 108      77.314  88.669  89.030  1.00  0.00           C
ATOM   1804  CD  ILE A 108      78.233  88.359  90.221  1.00  0.00           C
ATOM   1808  C   ILE A 108      74.993  87.619  90.881  1.00  0.00           C
ATOM   1809  O   ILE A 108      74.755  88.638  91.541  1.00  0.00           O
ATOM   1810  N   LEU A 109      75.223  86.439  91.480  1.00  0.00           N
ATOM   1812  CA  LEU A 109      75.363  86.339  92.921  1.00  0.00           C
ATOM   1814  CB  LEU A 109      74.733  85.049  93.491  1.00  0.00           C
ATOM   1817  CG  LEU A 109      74.733  84.968  95.031  1.00  0.00           C
ATOM   1819  CD1 LEU A 109      73.693  85.919  95.641  1.00  0.00           C
ATOM   1823  CD2 LEU A 109      74.464  83.529  95.501  1.00  0.00           C
ATOM   1827  C   LEU A 109      76.844  86.369  93.230  1.00  0.00           C
ATOM   1828  O   LEU A 109      77.604  85.459  92.910  1.00  0.00           O
ATOM   1829  N   SER A 110      77.333  87.479  93.801  1.00  0.00           N
ATOM   1831  CA  SER A 110      78.755  87.768  93.791  1.00  0.00           C
ATOM   1833  CB  SER A 110      79.053  89.189  94.230  1.00  0.00           C
ATOM   1836  OG  SER A 110      78.064  90.119  93.801  1.00  0.00           O
ATOM   1838  C   SER A 110      79.575  86.889  94.701  1.00  0.00           C
ATOM   1839  O   SER A 110      80.694  86.479  94.370  1.00  0.00           O
ATOM   1840  N   ASP A 111      79.004  86.558  95.870  1.00  0.00           N
ATOM   1842  CA  ASP A 111      79.664  85.859  96.951  1.00  0.00           C
ATOM   1844  CB  ASP A 111      79.294  86.458  98.340  1.00  0.00           C
ATOM   1847  CG  ASP A 111      79.763  87.899  98.550  1.00  0.00           C
ATOM   1848  OD1 ASP A 111      79.803  88.708  97.600  1.00  0.00           O
ATOM   1849  OD2 ASP A 111      79.943  88.249  99.751  1.00  0.00           O
ATOM   1850  C   ASP A 111      79.233  84.389  96.870  1.00  0.00           C
ATOM   1851  O   ASP A 111      79.285  83.629  97.831  1.00  0.00           O
ATOM   1852  N   ALA A 112      78.763  83.969  95.671  1.00  0.00           N
ATOM   1854  CA  ALA A 112      78.365  82.608  95.361  1.00  0.00           C
ATOM   1856  CB  ALA A 112      77.824  82.528  93.931  1.00  0.00           C
ATOM   1860  C   ALA A 112      79.475  81.589  95.461  1.00  0.00           C
ATOM   1861  O   ALA A 112      80.454  81.609  94.701  1.00  0.00           O
ATOM   1862  N   LEU A 113      79.303  80.649  96.421  1.00  0.00           N
ATOM   1864  CA  LEU A 113      80.174  79.518  96.680  1.00  0.00           C
ATOM   1866  CB  LEU A 113      80.544  78.669  95.431  1.00  0.00           C
ATOM   1869  CG  LEU A 113      79.354  78.238  94.540  1.00  0.00           C
ATOM   1871  CD1 LEU A 113      79.835  77.488  93.290  1.00  0.00           C
ATOM   1875  CD2 LEU A 113      78.344  77.369  95.291  1.00  0.00           C
ATOM   1879  C   LEU A 113      81.394  79.939  97.480  1.00  0.00           C
ATOM   1880  O   LEU A 113      82.364  79.188  97.612  1.00  0.00           O
ATOM   1881  N   SER A 114      81.374  81.159  98.050  1.00  0.00           N
ATOM   1883  CA  SER A 114      82.415  81.749  98.870  1.00  0.00           C
ATOM   1885  CB  SER A 114      82.104  83.239  99.160  1.00  0.00           C
ATOM   1888  OG  SER A 114      83.204  83.918  99.730  1.00  0.00           O
ATOM   1890  C   SER A 114      82.664  80.978 100.150  1.00  0.00           C
ATOM   1891  O   SER A 114      83.803  80.759 100.561  1.00  0.00           O
ATOM   1892  N   GLU A 115      81.594  80.499 100.811  1.00  0.00           N
ATOM   1894  CA  GLU A 115      81.674  79.799 102.071  1.00  0.00           C
ATOM   1896  CB  GLU A 115      80.914  80.588 103.161  1.00  0.00           C
ATOM   1899  CG  GLU A 115      81.514  81.999 103.410  1.00  0.00           C
ATOM   1902  CD  GLU A 115      80.544  83.109 103.031  1.00  0.00           C
ATOM   1903  OE1 GLU A 115      79.384  83.029 103.531  1.00  0.00           O
ATOM   1904  OE2 GLU A 115      80.904  84.018 102.241  1.00  0.00           O
ATOM   1905  C   GLU A 115      81.053  78.399 101.981  1.00  0.00           C
ATOM   1906  O   GLU A 115      79.835  78.269 101.951  1.00  0.00           O
ATOM   1907  N   PRO A 116      81.824  77.308 102.001  1.00  0.00           N
ATOM   1908  CD  PRO A 116      83.264  77.359 101.701  1.00  0.00           C
ATOM   1911  CA  PRO A 116      81.294  75.958 101.820  1.00  0.00           C
ATOM   1913  CB  PRO A 116      82.564  75.099 101.651  1.00  0.00           C
ATOM   1916  CG  PRO A 116      83.574  76.039 101.001  1.00  0.00           C
ATOM   1919  C   PRO A 116      80.464  75.469 103.000  1.00  0.00           C
ATOM   1920  O   PRO A 116      79.813  74.418 102.910  1.00  0.00           O
ATOM   1921  N   SER A 117      80.535  76.169 104.141  1.00  0.00           N
ATOM   1923  CA  SER A 117      79.854  75.839 105.391  1.00  0.00           C
ATOM   1925  CB  SER A 117      80.663  76.378 106.590  1.00  0.00           C
ATOM   1928  OG  SER A 117      81.063  77.729 106.350  1.00  0.00           O
ATOM   1930  C   SER A 117      78.474  76.458 105.471  1.00  0.00           C
ATOM   1931  O   SER A 117      77.723  76.169 106.381  1.00  0.00           O
ATOM   1932  N   ARG A 118      78.134  77.279 104.460  1.00  0.00           N
ATOM   1934  CA  ARG A 118      76.824  77.879 104.281  1.00  0.00           C
ATOM   1936  CB  ARG A 118      77.024  79.369 103.891  1.00  0.00           C
ATOM   1939  CG  ARG A 118      75.814  80.108 103.290  1.00  0.00           C
ATOM   1942  CD  ARG A 118      76.053  81.598 103.000  1.00  0.00           C
ATOM   1945  NE  ARG A 118      77.064  81.649 101.911  1.00  0.00           N
ATOM   1947  CZ  ARG A 118      77.414  82.738 101.241  1.00  0.00           C
ATOM   1948  NH1 ARG A 118      76.983  83.928 101.581  1.00  0.00           N
ATOM   1951  NH2 ARG A 118      78.214  82.619 100.201  1.00  0.00           N
ATOM   1954  C   ARG A 118      76.034  77.139 103.210  1.00  0.00           C
ATOM   1955  O   ARG A 118      74.864  77.409 102.930  1.00  0.00           O
ATOM   1956  N   LEU A 119      76.654  76.138 102.571  1.00  0.00           N
ATOM   1958  CA  LEU A 119      76.024  75.399 101.511  1.00  0.00           C
ATOM   1960  CB  LEU A 119      77.044  74.818 100.521  1.00  0.00           C
ATOM   1963  CG  LEU A 119      77.933  75.869  99.832  1.00  0.00           C
ATOM   1965  CD1 LEU A 119      78.924  75.169  98.900  1.00  0.00           C
ATOM   1969  CD2 LEU A 119      77.123  76.909  99.040  1.00  0.00           C
ATOM   1973  C   LEU A 119      75.134  74.278 102.001  1.00  0.00           C
ATOM   1974  O   LEU A 119      75.395  73.589 102.980  1.00  0.00           O
ATOM   1975  N   GLN A 120      74.064  74.059 101.230  1.00  0.00           N
ATOM   1977  CA  GLN A 120      73.035  73.089 101.451  1.00  0.00           C
ATOM   1979  CB  GLN A 120      71.604  73.679 101.311  1.00  0.00           C
ATOM   1982  CG  GLN A 120      71.064  74.469 102.531  1.00  0.00           C
ATOM   1985  CD  GLN A 120      71.915  75.659 102.941  1.00  0.00           C
ATOM   1986  OE1 GLN A 120      72.084  75.969 104.120  1.00  0.00           O
ATOM   1987  NE2 GLN A 120      72.473  76.359 101.931  1.00  0.00           N
ATOM   1990  C   GLN A 120      73.184  72.049 100.391  1.00  0.00           C
ATOM   1991  O   GLN A 120      73.443  72.348  99.241  1.00  0.00           O
ATOM   1992  N   LYS A 121      73.003  70.769 100.731  1.00  0.00           N
ATOM   1994  CA  LYS A 121      73.134  69.769  99.720  1.00  0.00           C
ATOM   1996  CB  LYS A 121      74.584  69.229  99.590  1.00  0.00           C
ATOM   1999  CG  LYS A 121      75.094  68.229 100.650  1.00  0.00           C
ATOM   2002  CD  LYS A 121      75.064  68.738 102.101  1.00  0.00           C
ATOM   2005  CE  LYS A 121      75.774  67.809 103.101  1.00  0.00           C
ATOM   2008  NZ  LYS A 121      75.124  66.479 103.201  1.00  0.00           N
ATOM   2012  C   LYS A 121      72.174  68.689 100.100  1.00  0.00           C
ATOM   2013  O   LYS A 121      71.683  68.619 101.230  1.00  0.00           O
ATOM   2014  N   LEU A 122      71.854  67.829  99.120  1.00  0.00           N
ATOM   2016  CA  LEU A 122      71.114  66.629  99.361  1.00  0.00           C
ATOM   2018  CB  LEU A 122      70.964  65.929  98.010  1.00  0.00           C
ATOM   2021  CG  LEU A 122      69.984  64.759  98.010  1.00  0.00           C
ATOM   2023  CD1 LEU A 122      68.534  65.229  97.921  1.00  0.00           C
ATOM   2027  CD2 LEU A 122      70.303  63.888  96.820  1.00  0.00           C
ATOM   2031  C   LEU A 122      71.844  65.719 100.351  1.00  0.00           C
ATOM   2032  O   LEU A 122      73.053  65.539 100.201  1.00  0.00           O
ATOM   2033  N   PRO A 123      71.223  65.109 101.362  1.00  0.00           N
ATOM   2034  CD  PRO A 123      69.935  65.579 101.841  1.00  0.00           C
ATOM   2037  CA  PRO A 123      71.975  64.439 102.440  1.00  0.00           C
ATOM   2039  CB  PRO A 123      70.865  64.009 103.410  1.00  0.00           C
ATOM   2042  CG  PRO A 123      69.864  65.169 103.311  1.00  0.00           C
ATOM   2045  C   PRO A 123      72.824  63.259 102.010  1.00  0.00           C
ATOM   2046  O   PRO A 123      73.825  63.009 102.681  1.00  0.00           O
ATOM   2047  N   HIS A 124      72.403  62.549 100.941  1.00  0.00           N
ATOM   2049  CA  HIS A 124      73.174  61.519 100.311  1.00  0.00           C
ATOM   2051  CB  HIS A 124      72.505  60.149 100.521  1.00  0.00           C
ATOM   2054  ND1 HIS A 124      72.924  58.929 102.681  1.00  0.00           N
ATOM   2055  CG  HIS A 124      72.184  59.839 101.951  1.00  0.00           C
ATOM   2056  CE1 HIS A 124      72.244  58.759 103.800  1.00  0.00           C
ATOM   2058  NE2 HIS A 124      71.094  59.488 103.800  1.00  0.00           N
ATOM   2060  CD2 HIS A 124      71.053  60.169 102.612  1.00  0.00           C
ATOM   2062  C   HIS A 124      73.225  61.829  98.811  1.00  0.00           C
ATOM   2063  O   HIS A 124      72.553  61.199  98.000  1.00  0.00           O
ATOM   2064  N   PHE A 125      74.024  62.829  98.400  1.00  0.00           N
ATOM   2066  CA  PHE A 125      74.223  63.179  97.010  1.00  0.00           C
ATOM   2068  CB  PHE A 125      74.895  64.579  96.890  1.00  0.00           C
ATOM   2071  CG  PHE A 125      76.263  64.659  97.510  1.00  0.00           C
ATOM   2072  CD1 PHE A 125      77.395  64.259  96.771  1.00  0.00           C
ATOM   2074  CE1 PHE A 125      78.674  64.329  97.332  1.00  0.00           C
ATOM   2076  CZ  PHE A 125      78.844  64.848  98.620  1.00  0.00           C
ATOM   2078  CD2 PHE A 125      76.454  65.208  98.791  1.00  0.00           C
ATOM   2080  CE2 PHE A 125      77.733  65.289  99.351  1.00  0.00           C
ATOM   2082  C   PHE A 125      75.035  62.109  96.300  1.00  0.00           C
ATOM   2083  O   PHE A 125      74.884  61.859  95.112  1.00  0.00           O
ATOM   2084  N   GLU A 126      75.873  61.408  97.080  1.00  0.00           N
ATOM   2086  CA  GLU A 126      76.814  60.399  96.660  1.00  0.00           C
ATOM   2088  CB  GLU A 126      77.524  59.818  97.910  1.00  0.00           C
ATOM   2091  CG  GLU A 126      78.053  60.868  98.911  1.00  0.00           C
ATOM   2094  CD  GLU A 126      77.003  61.129  99.991  1.00  0.00           C
ATOM   2095  OE1 GLU A 126      76.733  60.169 100.760  1.00  0.00           O
ATOM   2096  OE2 GLU A 126      76.424  62.239 100.001  1.00  0.00           O
ATOM   2097  C   GLU A 126      76.174  59.228  95.910  1.00  0.00           C
ATOM   2098  O   GLU A 126      76.803  58.578  95.080  1.00  0.00           O
ATOM   2099  N   GLN A 127      74.884  58.929  96.190  1.00  0.00           N
ATOM   2101  CA  GLN A 127      74.215  57.778  95.631  1.00  0.00           C
ATOM   2103  CB  GLN A 127      73.174  57.199  96.620  1.00  0.00           C
ATOM   2106  CG  GLN A 127      71.915  58.079  96.820  1.00  0.00           C
ATOM   2109  CD  GLN A 127      70.904  57.419  97.751  1.00  0.00           C
ATOM   2110  OE1 GLN A 127      69.895  56.889  97.290  1.00  0.00           O
ATOM   2111  NE2 GLN A 127      71.164  57.439  99.071  1.00  0.00           N
ATOM   2114  C   GLN A 127      73.483  58.098  94.340  1.00  0.00           C
ATOM   2115  O   GLN A 127      72.933  57.188  93.722  1.00  0.00           O
ATOM   2116  N   LEU A 128      73.454  59.368  93.881  1.00  0.00           N
ATOM   2118  CA  LEU A 128      73.084  59.659  92.510  1.00  0.00           C
ATOM   2120  CB  LEU A 128      71.904  60.668  92.411  1.00  0.00           C
ATOM   2123  CG  LEU A 128      70.483  60.089  92.691  1.00  0.00           C
ATOM   2125  CD1 LEU A 128      69.373  60.979  92.111  1.00  0.00           C
ATOM   2129  CD2 LEU A 128      70.254  58.689  92.101  1.00  0.00           C
ATOM   2133  C   LEU A 128      74.324  60.179  91.831  1.00  0.00           C
ATOM   2134  O   LEU A 128      74.693  61.339  91.940  1.00  0.00           O
ATOM   2135  N   VAL A 129      75.013  59.289  91.091  1.00  0.00           N
ATOM   2137  CA  VAL A 129      76.274  59.579  90.441  1.00  0.00           C
ATOM   2139  CB  VAL A 129      77.204  58.359  90.380  1.00  0.00           C
ATOM   2141  CG1 VAL A 129      77.464  57.839  91.811  1.00  0.00           C
ATOM   2145  CG2 VAL A 129      76.633  57.239  89.501  1.00  0.00           C
ATOM   2149  C   VAL A 129      76.013  60.109  89.041  1.00  0.00           C
ATOM   2150  O   VAL A 129      74.964  59.849  88.451  1.00  0.00           O
ATOM   2151  N   TYR A 130      76.983  60.839  88.461  1.00  0.00           N
ATOM   2153  CA  TYR A 130      76.834  61.469  87.171  1.00  0.00           C
ATOM   2155  CB  TYR A 130      76.884  63.019  87.320  1.00  0.00           C
ATOM   2158  CG  TYR A 130      78.165  63.539  87.941  1.00  0.00           C
ATOM   2159  CD1 TYR A 130      79.244  63.949  87.141  1.00  0.00           C
ATOM   2161  CE1 TYR A 130      80.395  64.509  87.721  1.00  0.00           C
ATOM   2163  CZ  TYR A 130      80.494  64.628  89.100  1.00  0.00           C
ATOM   2164  OH  TYR A 130      81.723  65.039  89.660  1.00  0.00           O
ATOM   2166  CD2 TYR A 130      78.263  63.689  89.331  1.00  0.00           C
ATOM   2168  CE2 TYR A 130      79.434  64.208  89.911  1.00  0.00           C
ATOM   2170  C   TYR A 130      77.924  60.938  86.210  1.00  0.00           C
ATOM   2171  O   TYR A 130      78.983  60.548  86.701  1.00  0.00           O
ATOM   2172  N   PRO A 131      77.723  60.899  84.881  1.00  0.00           N
ATOM   2173  CD  PRO A 131      76.473  61.318  84.260  1.00  0.00           C
ATOM   2176  CA  PRO A 131      78.634  60.339  83.881  1.00  0.00           C
ATOM   2178  CB  PRO A 131      78.053  60.779  82.531  1.00  0.00           C
ATOM   2181  CG  PRO A 131      76.564  60.859  82.811  1.00  0.00           C
ATOM   2184  C   PRO A 131      80.124  60.598  84.030  1.00  0.00           C
ATOM   2185  O   PRO A 131      80.914  59.659  84.041  1.00  0.00           O
ATOM   2186  N   GLN A 132      80.523  61.879  84.191  1.00  0.00           N
ATOM   2188  CA  GLN A 132      81.903  62.239  84.421  1.00  0.00           C
ATOM   2190  CB  GLN A 132      82.075  63.779  84.451  1.00  0.00           C
ATOM   2193  CG  GLN A 132      81.734  64.488  83.120  1.00  0.00           C
ATOM   2196  CD  GLN A 132      81.994  65.999  83.260  1.00  0.00           C
ATOM   2197  OE1 GLN A 132      83.134  66.469  83.330  1.00  0.00           O
ATOM   2198  NE2 GLN A 132      80.914  66.798  83.311  1.00  0.00           N
ATOM   2201  C   GLN A 132      82.504  61.609  85.671  1.00  0.00           C
ATOM   2202  O   GLN A 132      83.604  61.068  85.611  1.00  0.00           O
ATOM   2203  N   TRP A 133      81.773  61.568  86.821  1.00  0.00           N
ATOM   2205  CA  TRP A 133      82.263  60.959  88.050  1.00  0.00           C
ATOM   2207  CB  TRP A 133      81.225  61.138  89.211  1.00  0.00           C
ATOM   2210  CG  TRP A 133      81.564  60.569  90.561  1.00  0.00           C
ATOM   2211  CD1 TRP A 133      82.134  61.269  91.590  1.00  0.00           C
ATOM   2213  NE1 TRP A 133      82.394  60.418  92.640  1.00  0.00           N
ATOM   2215  CE2 TRP A 133      81.924  59.179  92.341  1.00  0.00           C
ATOM   2216  CD2 TRP A 133      81.374  59.228  91.040  1.00  0.00           C
ATOM   2217  CE3 TRP A 133      80.784  58.079  90.501  1.00  0.00           C
ATOM   2219  CZ3 TRP A 133      80.714  56.929  91.291  1.00  0.00           C
ATOM   2221  CZ2 TRP A 133      81.874  58.028  93.111  1.00  0.00           C
ATOM   2223  CH2 TRP A 133      81.234  56.908  92.580  1.00  0.00           C
ATOM   2225  C   TRP A 133      82.594  59.478  87.931  1.00  0.00           C
ATOM   2226  O   TRP A 133      83.623  59.009  88.421  1.00  0.00           O
ATOM   2227  N   LEU A 134      81.723  58.708  87.261  1.00  0.00           N
ATOM   2229  CA  LEU A 134      81.903  57.289  87.001  1.00  0.00           C
ATOM   2231  CB  LEU A 134      80.594  56.809  86.371  1.00  0.00           C
ATOM   2234  CG  LEU A 134      80.233  55.318  86.301  1.00  0.00           C
ATOM   2236  CD1 LEU A 134      81.203  54.449  85.491  1.00  0.00           C
ATOM   2240  CD2 LEU A 134      80.014  54.769  87.721  1.00  0.00           C
ATOM   2244  C   LEU A 134      83.074  57.009  86.091  1.00  0.00           C
ATOM   2245  O   LEU A 134      83.904  56.138  86.362  1.00  0.00           O
ATOM   2246  N   HIS A 135      83.204  57.809  85.010  1.00  0.00           N
ATOM   2248  CA  HIS A 135      84.314  57.729  84.081  1.00  0.00           C
ATOM   2250  CB  HIS A 135      84.114  58.719  82.901  1.00  0.00           C
ATOM   2253  ND1 HIS A 135      85.233  57.539  81.040  1.00  0.00           N
ATOM   2254  CG  HIS A 135      85.224  58.619  81.900  1.00  0.00           C
ATOM   2255  CE1 HIS A 135      86.314  57.708  80.311  1.00  0.00           C
ATOM   2257  NE2 HIS A 135      86.994  58.829  80.650  1.00  0.00           N
ATOM   2259  CD2 HIS A 135      86.285  59.429  81.671  1.00  0.00           C
ATOM   2261  C   HIS A 135      85.674  57.969  84.741  1.00  0.00           C
ATOM   2262  O   HIS A 135      86.604  57.188  84.550  1.00  0.00           O
ATOM   2263  N   ASP A 136      85.774  58.999  85.611  1.00  0.00           N
ATOM   2265  CA  ASP A 136      86.934  59.278  86.441  1.00  0.00           C
ATOM   2267  CB  ASP A 136      86.674  60.519  87.360  1.00  0.00           C
ATOM   2270  CG  ASP A 136      86.734  61.848  86.630  1.00  0.00           C
ATOM   2271  OD1 ASP A 136      87.104  61.859  85.431  1.00  0.00           O
ATOM   2272  OD2 ASP A 136      86.524  62.888  87.311  1.00  0.00           O
ATOM   2273  C   ASP A 136      87.313  58.118  87.341  1.00  0.00           C
ATOM   2274  O   ASP A 136      88.474  57.719  87.451  1.00  0.00           O
ATOM   2275  N   LEU A 137      86.303  57.499  87.980  1.00  0.00           N
ATOM   2277  CA  LEU A 137      86.454  56.329  88.830  1.00  0.00           C
ATOM   2279  CB  LEU A 137      85.064  55.938  89.410  1.00  0.00           C
ATOM   2282  CG  LEU A 137      85.014  55.119  90.721  1.00  0.00           C
ATOM   2284  CD1 LEU A 137      83.563  54.719  90.980  1.00  0.00           C
ATOM   2288  CD2 LEU A 137      85.884  53.859  90.741  1.00  0.00           C
ATOM   2292  C   LEU A 137      87.053  55.149  88.071  1.00  0.00           C
ATOM   2293  O   LEU A 137      88.023  54.519  88.501  1.00  0.00           O
ATOM   2294  N   GLN A 138      86.554  54.859  86.851  1.00  0.00           N
ATOM   2296  CA  GLN A 138      87.145  53.849  85.991  1.00  0.00           C
ATOM   2298  CB  GLN A 138      86.334  53.739  84.680  1.00  0.00           C
ATOM   2301  CG  GLN A 138      84.864  53.289  84.860  1.00  0.00           C
ATOM   2304  CD  GLN A 138      84.133  53.459  83.531  1.00  0.00           C
ATOM   2305  OE1 GLN A 138      84.244  54.488  82.870  1.00  0.00           O
ATOM   2306  NE2 GLN A 138      83.364  52.439  83.101  1.00  0.00           N
ATOM   2309  C   GLN A 138      88.614  54.129  85.650  1.00  0.00           C
ATOM   2310  O   GLN A 138      89.474  53.289  85.900  1.00  0.00           O
ATOM   2311  N   GLN A 139      88.934  55.379  85.221  1.00  0.00           N
ATOM   2313  CA  GLN A 139      90.264  55.878  84.911  1.00  0.00           C
ATOM   2315  CB  GLN A 139      90.204  57.349  84.421  1.00  0.00           C
ATOM   2318  CG  GLN A 139      89.474  57.599  83.081  1.00  0.00           C
ATOM   2321  CD  GLN A 139      90.134  56.929  81.881  1.00  0.00           C
ATOM   2322  OE1 GLN A 139      90.854  57.589  81.120  1.00  0.00           O
ATOM   2323  NE2 GLN A 139      89.835  55.639  81.630  1.00  0.00           N
ATOM   2326  C   GLN A 139      91.244  55.789  86.091  1.00  0.00           C
ATOM   2327  O   GLN A 139      92.464  55.868  85.961  1.00  0.00           O
ATOM   2328  N   GLY A 140      90.733  55.639  87.311  1.00  0.00           N
ATOM   2330  CA  GLY A 140      91.544  55.469  88.501  1.00  0.00           C
ATOM   2333  C   GLY A 140      92.005  56.798  89.001  1.00  0.00           C
ATOM   2334  O   GLY A 140      92.944  56.939  89.790  1.00  0.00           O
ATOM   2335  N   LYS A 141      91.334  57.869  88.550  1.00  0.00           N
ATOM   2337  CA  LYS A 141      91.374  59.168  89.160  1.00  0.00           C
ATOM   2339  CB  LYS A 141      90.704  60.208  88.241  1.00  0.00           C
ATOM   2342  CG  LYS A 141      90.395  61.589  88.850  1.00  0.00           C
ATOM   2345  CD  LYS A 141      90.094  62.589  87.721  1.00  0.00           C
ATOM   2348  CE  LYS A 141      89.654  63.969  88.160  1.00  0.00           C
ATOM   2351  NZ  LYS A 141      90.704  64.549  89.001  1.00  0.00           N
ATOM   2355  C   LYS A 141      90.764  59.138  90.541  1.00  0.00           C
ATOM   2356  O   LYS A 141      89.785  58.438  90.790  1.00  0.00           O
ATOM   2357  N   GLU A 142      91.344  59.888  91.490  1.00  0.00           N
ATOM   2359  CA  GLU A 142      90.744  60.129  92.780  1.00  0.00           C
ATOM   2361  CB  GLU A 142      91.763  60.839  93.701  1.00  0.00           C
ATOM   2364  CG  GLU A 142      91.344  60.859  95.181  1.00  0.00           C
ATOM   2367  CD  GLU A 142      92.145  61.829  96.050  1.00  0.00           C
ATOM   2368  OE1 GLU A 142      93.184  62.339  95.590  1.00  0.00           O
ATOM   2369  OE2 GLU A 142      91.664  62.048  97.211  1.00  0.00           O
ATOM   2370  C   GLU A 142      89.454  60.949  92.650  1.00  0.00           C
ATOM   2371  O   GLU A 142      89.413  61.978  91.991  1.00  0.00           O
ATOM   2372  N   VAL A 143      88.364  60.489  93.281  1.00  0.00           N
ATOM   2374  CA  VAL A 143      87.064  61.119  93.171  1.00  0.00           C
ATOM   2376  CB  VAL A 143      86.044  60.299  92.370  1.00  0.00           C
ATOM   2378  CG1 VAL A 143      86.583  60.079  90.940  1.00  0.00           C
ATOM   2382  CG2 VAL A 143      85.704  58.949  93.031  1.00  0.00           C
ATOM   2386  C   VAL A 143      86.583  61.309  94.580  1.00  0.00           C
ATOM   2387  O   VAL A 143      86.974  60.569  95.480  1.00  0.00           O
ATOM   2388  N   THR A 144      85.714  62.309  94.811  1.00  0.00           N
ATOM   2390  CA  THR A 144      84.943  62.419  96.040  1.00  0.00           C
ATOM   2392  CB  THR A 144      84.154  63.729  96.111  1.00  0.00           C
ATOM   2394  OG1 THR A 144      83.993  64.199  97.431  1.00  0.00           O
ATOM   2396  CG2 THR A 144      82.743  63.599  95.541  1.00  0.00           C
ATOM   2400  C   THR A 144      84.005  61.239  96.241  1.00  0.00           C
ATOM   2401  O   THR A 144      83.504  60.649  95.280  1.00  0.00           O
ATOM   2402  N   ALA A 145      83.754  60.859  97.510  1.00  0.00           N
ATOM   2404  CA  ALA A 145      82.944  59.719  97.930  1.00  0.00           C
ATOM   2406  CB  ALA A 145      81.443  60.049  97.921  1.00  0.00           C
ATOM   2410  C   ALA A 145      83.204  58.419  97.180  1.00  0.00           C
ATOM   2411  O   ALA A 145      82.275  57.689  96.841  1.00  0.00           O
ATOM   2412  N   LYS A 146      84.494  58.098  96.931  1.00  0.00           N
ATOM   2414  CA  LYS A 146      84.894  56.889  96.230  1.00  0.00           C
ATOM   2416  CB  LYS A 146      86.434  56.848  96.040  1.00  0.00           C
ATOM   2419  CG  LYS A 146      87.005  55.668  95.240  1.00  0.00           C
ATOM   2422  CD  LYS A 146      88.513  55.779  94.930  1.00  0.00           C
ATOM   2425  CE  LYS A 146      88.993  54.558  94.130  1.00  0.00           C
ATOM   2428  NZ  LYS A 146      90.434  54.628  93.781  1.00  0.00           N
ATOM   2432  C   LYS A 146      84.374  55.639  96.951  1.00  0.00           C
ATOM   2433  O   LYS A 146      84.314  55.649  98.181  1.00  0.00           O
ATOM   2434  N   PRO A 147      83.934  54.569  96.281  1.00  0.00           N
ATOM   2435  CD  PRO A 147      83.734  54.488  94.841  1.00  0.00           C
ATOM   2438  CA  PRO A 147      83.773  53.259  96.911  1.00  0.00           C
ATOM   2440  CB  PRO A 147      83.525  52.289  95.751  1.00  0.00           C
ATOM   2443  CG  PRO A 147      84.024  53.028  94.501  1.00  0.00           C
ATOM   2446  C   PRO A 147      84.904  52.859  97.851  1.00  0.00           C
ATOM   2447  O   PRO A 147      86.085  53.069  97.550  1.00  0.00           O
ATOM   2448  N   ALA A 148      84.543  52.318  99.021  1.00  0.00           N
ATOM   2450  CA  ALA A 148      85.504  51.959 100.031  1.00  0.00           C
ATOM   2452  CB  ALA A 148      84.794  51.749 101.370  1.00  0.00           C
ATOM   2456  C   ALA A 148      86.324  50.749  99.660  1.00  0.00           C
ATOM   2457  O   ALA A 148      87.494  50.658 100.001  1.00  0.00           O
ATOM   2458  N   GLY A 149      85.733  49.828  98.891  1.00  0.00           N
ATOM   2460  CA  GLY A 149      86.404  48.649  98.381  1.00  0.00           C
ATOM   2463  C   GLY A 149      86.133  48.438  96.931  1.00  0.00           C
ATOM   2464  O   GLY A 149      86.053  49.359  96.111  1.00  0.00           O
ATOM   2465  N   ASP A 150      85.955  47.159  96.571  1.00  0.00           N
ATOM   2467  CA  ASP A 150      85.544  46.689  95.280  1.00  0.00           C
ATOM   2469  CB  ASP A 150      85.494  45.138  95.251  1.00  0.00           C
ATOM   2472  CG  ASP A 150      86.773  44.459  95.701  1.00  0.00           C
ATOM   2473  OD1 ASP A 150      87.904  44.919  95.431  1.00  0.00           O
ATOM   2474  OD2 ASP A 150      86.604  43.319  96.241  1.00  0.00           O
ATOM   2475  C   ASP A 150      84.184  47.249  94.832  1.00  0.00           C
ATOM   2476  O   ASP A 150      83.293  47.559  95.620  1.00  0.00           O
ATOM   2477  N   TRP A 151      83.983  47.409  93.511  1.00  0.00           N
ATOM   2479  CA  TRP A 151      82.814  48.028  92.961  1.00  0.00           C
ATOM   2481  CB  TRP A 151      82.984  49.579  92.801  1.00  0.00           C
ATOM   2484  CG  TRP A 151      84.145  49.989  91.971  1.00  0.00           C
ATOM   2485  CD1 TRP A 151      85.434  50.119  92.411  1.00  0.00           C
ATOM   2487  NE1 TRP A 151      86.264  50.359  91.350  1.00  0.00           N
ATOM   2489  CE2 TRP A 151      85.523  50.429  90.201  1.00  0.00           C
ATOM   2490  CD2 TRP A 151      84.174  50.199  90.550  1.00  0.00           C
ATOM   2491  CE3 TRP A 151      83.194  50.208  89.550  1.00  0.00           C
ATOM   2493  CZ3 TRP A 151      83.604  50.449  88.230  1.00  0.00           C
ATOM   2495  CZ2 TRP A 151      85.924  50.658  88.900  1.00  0.00           C
ATOM   2497  CH2 TRP A 151      84.934  50.679  87.910  1.00  0.00           C
ATOM   2499  C   TRP A 151      82.494  47.359  91.641  1.00  0.00           C
ATOM   2500  O   TRP A 151      83.344  46.708  91.021  1.00  0.00           O
ATOM   2501  N   LYS A 152      81.225  47.458  91.231  1.00  0.00           N
ATOM   2503  CA  LYS A 152      80.744  47.019  89.940  1.00  0.00           C
ATOM   2505  CB  LYS A 152      79.835  45.759  90.031  1.00  0.00           C
ATOM   2508  CG  LYS A 152      80.523  44.509  90.611  1.00  0.00           C
ATOM   2511  CD  LYS A 152      81.645  43.979  89.701  1.00  0.00           C
ATOM   2514  CE  LYS A 152      82.145  42.579  90.090  1.00  0.00           C
ATOM   2517  NZ  LYS A 152      82.604  42.589  91.490  1.00  0.00           N
ATOM   2521  C   LYS A 152      79.924  48.129  89.331  1.00  0.00           C
ATOM   2522  O   LYS A 152      79.394  48.999  90.021  1.00  0.00           O
ATOM   2523  N   VAL A 153      79.794  48.129  88.001  1.00  0.00           N
ATOM   2525  CA  VAL A 153      78.755  48.869  87.300  1.00  0.00           C
ATOM   2527  CB  VAL A 153      79.303  49.899  86.330  1.00  0.00           C
ATOM   2529  CG1 VAL A 153      78.225  50.539  85.441  1.00  0.00           C
ATOM   2533  CG2 VAL A 153      80.084  50.969  87.101  1.00  0.00           C
ATOM   2537  C   VAL A 153      78.025  47.809  86.530  1.00  0.00           C
ATOM   2538  O   VAL A 153      78.614  46.839  86.050  1.00  0.00           O
ATOM   2539  N   ILE A 154      76.694  47.908  86.460  1.00  0.00           N
ATOM   2541  CA  ILE A 154      75.844  46.899  85.891  1.00  0.00           C
ATOM   2543  CB  ILE A 154      75.344  45.938  86.980  1.00  0.00           C
ATOM   2545  CG2 ILE A 154      74.233  45.049  86.400  1.00  0.00           C
ATOM   2549  CG1 ILE A 154      76.504  45.089  87.580  1.00  0.00           C
ATOM   2552  CD  ILE A 154      76.123  44.168  88.760  1.00  0.00           C
ATOM   2556  C   ILE A 154      74.714  47.679  85.261  1.00  0.00           C
ATOM   2557  O   ILE A 154      74.334  48.729  85.790  1.00  0.00           O
ATOM   2558  N   GLU A 155      74.124  47.239  84.130  1.00  0.00           N
ATOM   2560  CA  GLU A 155      72.854  47.799  83.690  1.00  0.00           C
ATOM   2562  CB  GLU A 155      72.854  48.259  82.211  1.00  0.00           C
ATOM   2565  CG  GLU A 155      72.134  47.429  81.110  1.00  0.00           C
ATOM   2568  CD  GLU A 155      72.024  48.189  79.791  1.00  0.00           C
ATOM   2569  OE1 GLU A 155      73.064  48.689  79.281  1.00  0.00           O
ATOM   2570  OE2 GLU A 155      70.893  48.308  79.230  1.00  0.00           O
ATOM   2571  C   GLU A 155      71.753  46.809  84.001  1.00  0.00           C
ATOM   2572  O   GLU A 155      71.975  45.598  84.061  1.00  0.00           O
ATOM   2573  N   ALA A 156      70.553  47.359  84.241  1.00  0.00           N
ATOM   2575  CA  ALA A 156      69.354  46.589  84.501  1.00  0.00           C
ATOM   2577  CB  ALA A 156      68.825  46.868  85.921  1.00  0.00           C
ATOM   2581  C   ALA A 156      68.284  46.969  83.501  1.00  0.00           C
ATOM   2582  O   ALA A 156      67.983  48.149  83.290  1.00  0.00           O
ATOM   2583  N   ALA A 157      67.684  45.959  82.861  1.00  0.00           N
ATOM   2585  CA  ALA A 157      66.624  46.169  81.910  1.00  0.00           C
ATOM   2587  CB  ALA A 157      67.214  46.539  80.541  1.00  0.00           C
ATOM   2591  C   ALA A 157      65.814  44.909  81.800  1.00  0.00           C
ATOM   2592  O   ALA A 157      66.255  43.839  82.211  1.00  0.00           O
ATOM   2593  N   TRP A 158      64.584  44.989  81.260  1.00  0.00           N
ATOM   2595  CA  TRP A 158      63.785  43.799  81.040  1.00  0.00           C
ATOM   2597  CB  TRP A 158      62.314  44.168  80.701  1.00  0.00           C
ATOM   2600  CG  TRP A 158      61.403  42.999  80.451  1.00  0.00           C
ATOM   2601  CD1 TRP A 158      61.283  42.359  79.251  1.00  0.00           C
ATOM   2603  NE1 TRP A 158      60.405  41.318  79.371  1.00  0.00           N
ATOM   2605  CE2 TRP A 158      59.973  41.239  80.660  1.00  0.00           C
ATOM   2606  CD2 TRP A 158      60.574  42.299  81.381  1.00  0.00           C
ATOM   2607  CE3 TRP A 158      60.284  42.469  82.740  1.00  0.00           C
ATOM   2609  CZ3 TRP A 158      59.373  41.589  83.330  1.00  0.00           C
ATOM   2611  CZ2 TRP A 158      59.104  40.348  81.260  1.00  0.00           C
ATOM   2613  CH2 TRP A 158      58.794  40.559  82.600  1.00  0.00           C
ATOM   2615  C   TRP A 158      64.334  42.799  80.010  1.00  0.00           C
ATOM   2616  O   TRP A 158      64.584  43.109  78.840  1.00  0.00           O
ATOM   2617  N   GLY A 159      64.424  41.528  80.451  1.00  0.00           N
ATOM   2619  CA  GLY A 159      64.814  40.399  79.651  1.00  0.00           C
ATOM   2622  C   GLY A 159      66.243  40.399  79.241  1.00  0.00           C
ATOM   2623  O   GLY A 159      67.084  41.149  79.730  1.00  0.00           O
ATOM   2624  N   ALA A 160      66.543  39.539  78.271  1.00  0.00           N
ATOM   2626  CA  ALA A 160      67.844  39.368  77.681  1.00  0.00           C
ATOM   2628  CB  ALA A 160      67.684  38.318  76.561  1.00  0.00           C
ATOM   2632  C   ALA A 160      68.443  40.649  77.081  1.00  0.00           C
ATOM   2633  O   ALA A 160      67.693  41.449  76.491  1.00  0.00           O
ATOM   2634  N   PRO A 161      69.755  40.899  77.171  1.00  0.00           N
ATOM   2635  CD  PRO A 161      70.684  40.089  77.980  1.00  0.00           C
ATOM   2638  CA  PRO A 161      70.473  41.949  76.451  1.00  0.00           C
ATOM   2640  CB  PRO A 161      71.934  41.489  76.501  1.00  0.00           C
ATOM   2643  CG  PRO A 161      72.044  40.769  77.840  1.00  0.00           C
ATOM   2646  C   PRO A 161      70.044  42.249  75.031  1.00  0.00           C
ATOM   2647  O   PRO A 161      70.254  41.429  74.141  1.00  0.00           O
ATOM   2648  N   LYS A 162      69.513  43.449  74.761  1.00  0.00           N
ATOM   2650  CA  LYS A 162      69.154  43.879  73.421  1.00  0.00           C
ATOM   2652  CB  LYS A 162      67.645  44.219  73.331  1.00  0.00           C
ATOM   2655  CG  LYS A 162      66.744  42.978  73.430  1.00  0.00           C
ATOM   2658  CD  LYS A 162      65.264  43.308  73.701  1.00  0.00           C
ATOM   2661  CE  LYS A 162      64.924  43.739  75.131  1.00  0.00           C
ATOM   2664  NZ  LYS A 162      65.145  42.638  76.101  1.00  0.00           N
ATOM   2668  C   LYS A 162      70.005  45.079  73.071  1.00  0.00           C
ATOM   2669  O   LYS A 162      70.954  45.019  72.291  1.00  0.00           O
ATOM   2670  N   LEU A 163      69.684  46.208  73.711  1.00  0.00           N
ATOM   2672  CA  LEU A 163      70.354  47.479  73.590  1.00  0.00           C
ATOM   2674  CB  LEU A 163      69.553  48.578  74.311  1.00  0.00           C
ATOM   2677  CG  LEU A 163      68.154  48.899  73.751  1.00  0.00           C
ATOM   2679  CD1 LEU A 163      68.193  49.348  72.291  1.00  0.00           C
ATOM   2683  CD2 LEU A 163      67.094  47.799  73.931  1.00  0.00           C
ATOM   2687  C   LEU A 163      71.753  47.439  74.171  1.00  0.00           C
ATOM   2688  O   LEU A 163      72.653  48.129  73.671  1.00  0.00           O
ATOM   2689  N   TYR A 164      71.964  46.619  75.230  1.00  0.00           N
ATOM   2691  CA  TYR A 164      73.244  46.369  75.891  1.00  0.00           C
ATOM   2693  CB  TYR A 164      73.074  45.478  77.160  1.00  0.00           C
ATOM   2696  CG  TYR A 164      74.394  45.109  77.830  1.00  0.00           C
ATOM   2697  CD1 TYR A 164      75.145  44.028  77.340  1.00  0.00           C
ATOM   2699  CE1 TYR A 164      76.364  43.699  77.931  1.00  0.00           C
ATOM   2701  CZ  TYR A 164      76.824  44.368  79.051  1.00  0.00           C
ATOM   2702  OH  TYR A 164      78.014  43.888  79.611  1.00  0.00           O
ATOM   2704  CD2 TYR A 164      74.884  45.808  78.951  1.00  0.00           C
ATOM   2706  CE2 TYR A 164      76.083  45.439  79.581  1.00  0.00           C
ATOM   2708  C   TYR A 164      74.264  45.808  74.931  1.00  0.00           C
ATOM   2709  O   TYR A 164      75.433  46.199  74.951  1.00  0.00           O
ATOM   2710  N   LEU A 165      73.833  44.909  74.021  1.00  0.00           N
ATOM   2712  CA  LEU A 165      74.693  44.389  73.001  1.00  0.00           C
ATOM   2714  CB  LEU A 165      74.004  43.298  72.131  1.00  0.00           C
ATOM   2717  CG  LEU A 165      73.404  42.128  72.951  1.00  0.00           C
ATOM   2719  CD1 LEU A 165      72.793  41.068  72.031  1.00  0.00           C
ATOM   2723  CD2 LEU A 165      74.454  41.469  73.851  1.00  0.00           C
ATOM   2727  C   LEU A 165      75.215  45.509  72.131  1.00  0.00           C
ATOM   2728  O   LEU A 165      76.395  45.519  71.811  1.00  0.00           O
ATOM   2729  N   ILE A 166      74.354  46.489  71.730  1.00  0.00           N
ATOM   2731  CA  ILE A 166      74.755  47.619  70.891  1.00  0.00           C
ATOM   2733  CB  ILE A 166      73.534  48.438  70.421  1.00  0.00           C
ATOM   2735  CG2 ILE A 166      73.993  49.609  69.521  1.00  0.00           C
ATOM   2739  CG1 ILE A 166      72.464  47.579  69.690  1.00  0.00           C
ATOM   2742  CD  ILE A 166      72.854  47.118  68.281  1.00  0.00           C
ATOM   2746  C   ILE A 166      75.753  48.539  71.571  1.00  0.00           C
ATOM   2747  O   ILE A 166      76.764  48.929  70.961  1.00  0.00           O
ATOM   2748  N   SER A 167      75.503  48.879  72.851  1.00  0.00           N
ATOM   2750  CA  SER A 167      76.285  49.869  73.570  1.00  0.00           C
ATOM   2752  CB  SER A 167      75.803  51.339  73.331  1.00  0.00           C
ATOM   2755  OG  SER A 167      75.753  51.649  71.941  1.00  0.00           O
ATOM   2757  C   SER A 167      76.094  49.609  75.050  1.00  0.00           C
ATOM   2758  O   SER A 167      74.993  49.239  75.461  1.00  0.00           O
ATOM   2759  N   HIS A 168      77.104  49.879  75.891  1.00  0.00           N
ATOM   2761  CA  HIS A 168      76.994  49.818  77.331  1.00  0.00           C
ATOM   2763  CB  HIS A 168      76.894  48.389  77.900  1.00  0.00           C
ATOM   2766  ND1 HIS A 168      77.824  46.559  76.411  1.00  0.00           N
ATOM   2768  CG  HIS A 168      77.983  47.449  77.451  1.00  0.00           C
ATOM   2769  CE1 HIS A 168      78.895  45.738  76.421  1.00  0.00           C
ATOM   2771  NE2 HIS A 168      79.733  46.049  77.391  1.00  0.00           N
ATOM   2772  CD2 HIS A 168      79.154  47.109  78.051  1.00  0.00           C
ATOM   2774  C   HIS A 168      78.123  50.598  77.951  1.00  0.00           C
ATOM   2775  O   HIS A 168      79.083  50.959  77.281  1.00  0.00           O
ATOM   2776  N   ILE A 169      78.025  50.919  79.271  1.00  0.00           N
ATOM   2778  CA  ILE A 169      79.113  51.519  80.041  1.00  0.00           C
ATOM   2780  CB  ILE A 169      78.743  51.809  81.501  1.00  0.00           C
ATOM   2782  CG2 ILE A 169      79.904  52.539  82.220  1.00  0.00           C
ATOM   2786  CG1 ILE A 169      77.403  52.568  81.651  1.00  0.00           C
ATOM   2789  CD  ILE A 169      77.443  54.039  81.281  1.00  0.00           C
ATOM   2793  C   ILE A 169      80.314  50.569  80.051  1.00  0.00           C
ATOM   2794  O   ILE A 169      80.104  49.399  80.380  1.00  0.00           O
ATOM   2795  N   PRO A 170      81.554  50.929  79.741  1.00  0.00           N
ATOM   2796  CD  PRO A 170      81.903  52.229  79.171  1.00  0.00           C
ATOM   2799  CA  PRO A 170      82.693  50.019  79.741  1.00  0.00           C
ATOM   2801  CB  PRO A 170      83.884  50.938  79.451  1.00  0.00           C
ATOM   2804  CG  PRO A 170      83.274  51.988  78.531  1.00  0.00           C
ATOM   2807  C   PRO A 170      82.924  49.239  81.001  1.00  0.00           C
ATOM   2808  O   PRO A 170      83.044  49.849  82.050  1.00  0.00           O
ATOM   2809  N   GLY A 171      83.035  47.899  80.951  1.00  0.00           N
ATOM   2811  CA  GLY A 171      83.233  47.029  82.111  1.00  0.00           C
ATOM   2814  C   GLY A 171      81.983  46.769  82.910  1.00  0.00           C
ATOM   2815  O   GLY A 171      82.034  46.219  84.011  1.00  0.00           O
ATOM   2816  N   ALA A 172      80.814  47.199  82.401  1.00  0.00           N
ATOM   2818  CA  ALA A 172      79.534  46.879  82.980  1.00  0.00           C
ATOM   2820  CB  ALA A 172      78.424  47.809  82.451  1.00  0.00           C
ATOM   2824  C   ALA A 172      79.124  45.439  82.721  1.00  0.00           C
ATOM   2825  O   ALA A 172      79.324  44.919  81.630  1.00  0.00           O
ATOM   2826  N   ASP A 173      78.494  44.789  83.710  1.00  0.00           N
ATOM   2828  CA  ASP A 173      77.803  43.519  83.531  1.00  0.00           C
ATOM   2830  CB  ASP A 173      78.084  42.669  84.811  1.00  0.00           C
ATOM   2833  CG  ASP A 173      77.944  41.169  84.611  1.00  0.00           C
ATOM   2834  OD1 ASP A 173      77.793  40.728  83.440  1.00  0.00           O
ATOM   2835  OD2 ASP A 173      78.044  40.429  85.611  1.00  0.00           O
ATOM   2836  C   ASP A 173      76.325  43.809  83.221  1.00  0.00           C
ATOM   2837  O   ASP A 173      75.924  44.969  83.081  1.00  0.00           O
ATOM   2838  N   TYR A 174      75.465  42.778  83.090  1.00  0.00           N
ATOM   2840  CA  TYR A 174      74.043  42.949  82.811  1.00  0.00           C
ATOM   2842  CB  TYR A 174      73.734  42.539  81.340  1.00  0.00           C
ATOM   2845  CG  TYR A 174      72.303  42.799  80.951  1.00  0.00           C
ATOM   2846  CD1 TYR A 174      71.964  43.979  80.280  1.00  0.00           C
ATOM   2848  CE1 TYR A 174      70.654  44.219  79.870  1.00  0.00           C
ATOM   2850  CZ  TYR A 174      69.674  43.249  80.080  1.00  0.00           C
ATOM   2851  OH  TYR A 174      68.384  43.459  79.550  1.00  0.00           O
ATOM   2853  CD2 TYR A 174      71.303  41.848  81.180  1.00  0.00           C
ATOM   2855  CE2 TYR A 174      69.984  42.069  80.760  1.00  0.00           C
ATOM   2857  C   TYR A 174      73.165  42.149  83.791  1.00  0.00           C
ATOM   2858  O   TYR A 174      73.384  40.959  84.021  1.00  0.00           O
ATOM   2859  N   ILE A 175      72.104  42.789  84.340  1.00  0.00           N
ATOM   2861  CA  ILE A 175      71.064  42.149  85.121  1.00  0.00           C
ATOM   2863  CB  ILE A 175      70.865  42.829  86.490  1.00  0.00           C
ATOM   2865  CG2 ILE A 175      69.483  42.559  87.131  1.00  0.00           C
ATOM   2869  CG1 ILE A 175      71.983  42.349  87.430  1.00  0.00           C
ATOM   2872  CD  ILE A 175      72.154  43.209  88.690  1.00  0.00           C
ATOM   2876  C   ILE A 175      69.774  42.099  84.331  1.00  0.00           C
ATOM   2877  O   ILE A 175      69.275  43.118  83.840  1.00  0.00           O
ATOM   2878  N   ASP A 176      69.164  40.899  84.221  1.00  0.00           N
ATOM   2880  CA  ASP A 176      67.803  40.759  83.741  1.00  0.00           C
ATOM   2882  CB  ASP A 176      67.645  39.368  83.031  1.00  0.00           C
ATOM   2885  CG  ASP A 176      66.263  39.019  82.500  1.00  0.00           C
ATOM   2886  OD1 ASP A 176      65.303  39.809  82.730  1.00  0.00           O
ATOM   2887  OD2 ASP A 176      66.114  37.919  81.891  1.00  0.00           O
ATOM   2888  C   ASP A 176      66.904  40.979  84.960  1.00  0.00           C
ATOM   2889  O   ASP A 176      67.174  40.478  86.050  1.00  0.00           O
ATOM   2890  N   THR A 177      65.794  41.749  84.832  1.00  0.00           N
ATOM   2892  CA  THR A 177      64.943  42.079  85.970  1.00  0.00           C
ATOM   2894  CB  THR A 177      63.973  43.228  85.690  1.00  0.00           C
ATOM   2896  OG1 THR A 177      63.214  43.009  84.510  1.00  0.00           O
ATOM   2898  CG2 THR A 177      64.784  44.519  85.461  1.00  0.00           C
ATOM   2902  C   THR A 177      64.174  40.859  86.411  1.00  0.00           C
ATOM   2903  O   THR A 177      63.785  40.699  87.570  1.00  0.00           O
ATOM   2904  N   ASN A 178      64.053  39.859  85.501  1.00  0.00           N
ATOM   2906  CA  ASN A 178      63.594  38.528  85.821  1.00  0.00           C
ATOM   2908  CB  ASN A 178      63.544  37.649  84.540  1.00  0.00           C
ATOM   2911  CG  ASN A 178      62.505  38.149  83.550  1.00  0.00           C
ATOM   2912  OD1 ASN A 178      61.385  38.479  83.960  1.00  0.00           O
ATOM   2913  ND2 ASN A 178      62.803  38.149  82.241  1.00  0.00           N
ATOM   2916  C   ASN A 178      64.424  37.789  86.861  1.00  0.00           C
ATOM   2917  O   ASN A 178      63.914  36.859  87.472  1.00  0.00           O
ATOM   2918  N   GLU A 179      65.714  38.158  87.090  1.00  0.00           N
ATOM   2920  CA  GLU A 179      66.553  37.589  88.131  1.00  0.00           C
ATOM   2922  CB  GLU A 179      68.053  38.019  87.991  1.00  0.00           C
ATOM   2925  CG  GLU A 179      68.723  37.439  86.721  1.00  0.00           C
ATOM   2928  CD  GLU A 179      70.204  37.769  86.451  1.00  0.00           C
ATOM   2929  OE1 GLU A 179      71.114  37.009  86.870  1.00  0.00           O
ATOM   2930  OE2 GLU A 179      70.444  38.699  85.631  1.00  0.00           O
ATOM   2931  C   GLU A 179      66.083  37.958  89.531  1.00  0.00           C
ATOM   2932  O   GLU A 179      66.333  37.249  90.501  1.00  0.00           O
ATOM   2933  N   VAL A 180      65.444  39.138  89.650  1.00  0.00           N
ATOM   2935  CA  VAL A 180      65.164  39.769  90.921  1.00  0.00           C
ATOM   2937  CB  VAL A 180      65.674  41.219  90.951  1.00  0.00           C
ATOM   2939  CG1 VAL A 180      67.154  41.299  90.501  1.00  0.00           C
ATOM   2943  CG2 VAL A 180      64.873  42.188  90.061  1.00  0.00           C
ATOM   2947  C   VAL A 180      63.685  39.699  91.260  1.00  0.00           C
ATOM   2948  O   VAL A 180      63.303  39.888  92.411  1.00  0.00           O
ATOM   2949  N   GLU A 181      62.803  39.389  90.291  1.00  0.00           N
ATOM   2951  CA  GLU A 181      61.374  39.418  90.531  1.00  0.00           C
ATOM   2953  CB  GLU A 181      60.795  40.859  90.391  1.00  0.00           C
ATOM   2956  CG  GLU A 181      60.685  41.388  88.931  1.00  0.00           C
ATOM   2959  CD  GLU A 181      60.525  42.899  88.911  1.00  0.00           C
ATOM   2960  OE1 GLU A 181      59.804  43.409  89.811  1.00  0.00           O
ATOM   2961  OE2 GLU A 181      61.114  43.609  88.050  1.00  0.00           O
ATOM   2962  C   GLU A 181      60.693  38.499  89.550  1.00  0.00           C
ATOM   2963  O   GLU A 181      61.204  38.189  88.480  1.00  0.00           O
ATOM   2964  N   SER A 182      59.505  37.979  89.911  1.00  0.00           N
ATOM   2966  CA  SER A 182      58.815  37.029  89.061  1.00  0.00           C
ATOM   2968  CB  SER A 182      59.424  35.589  89.100  1.00  0.00           C
ATOM   2971  OG  SER A 182      59.404  34.999  90.401  1.00  0.00           O
ATOM   2973  C   SER A 182      57.333  37.009  89.351  1.00  0.00           C
ATOM   2974  O   SER A 182      56.833  37.459  90.380  1.00  0.00           O
ATOM   2975  N   GLU A 183      56.553  36.489  88.381  1.00  0.00           N
ATOM   2977  CA  GLU A 183      55.214  35.949  88.550  1.00  0.00           C
ATOM   2979  CB  GLU A 183      54.844  35.029  87.360  1.00  0.00           C
ATOM   2982  CG  GLU A 183      54.573  35.789  86.040  1.00  0.00           C
ATOM   2985  CD  GLU A 183      53.165  36.388  85.930  1.00  0.00           C
ATOM   2986  OE1 GLU A 183      52.803  37.249  86.770  1.00  0.00           O
ATOM   2987  OE2 GLU A 183      52.424  35.989  84.991  1.00  0.00           O
ATOM   2988  C   GLU A 183      54.973  35.179  89.851  1.00  0.00           C
ATOM   2989  O   GLU A 183      55.884  34.509  90.331  1.00  0.00           O
ATOM   2990  N   PRO A 184      53.794  35.189  90.441  1.00  0.00           N
ATOM   2991  CD  PRO A 184      53.513  34.138  91.441  1.00  0.00           C
ATOM   2994  CA  PRO A 184      52.565  35.658  89.811  1.00  0.00           C
ATOM   2996  CB  PRO A 184      51.574  34.548  90.121  1.00  0.00           C
ATOM   2999  CG  PRO A 184      51.994  34.048  91.501  1.00  0.00           C
ATOM   3002  C   PRO A 184      52.123  36.929  90.451  1.00  0.00           C
ATOM   3003  O   PRO A 184      50.984  37.329  90.230  1.00  0.00           O
ATOM   3004  N   LEU A 185      52.975  37.549  91.281  1.00  0.00           N
ATOM   3006  CA  LEU A 185      52.673  38.839  91.881  1.00  0.00           C
ATOM   3008  CB  LEU A 185      52.953  38.799  93.391  1.00  0.00           C
ATOM   3011  CG  LEU A 185      51.743  38.309  94.201  1.00  0.00           C
ATOM   3013  CD1 LEU A 185      51.865  36.829  94.571  1.00  0.00           C
ATOM   3017  CD2 LEU A 185      51.604  39.179  95.451  1.00  0.00           C
ATOM   3021  C   LEU A 185      53.435  39.979  91.260  1.00  0.00           C
ATOM   3022  O   LEU A 185      53.095  41.138  91.490  1.00  0.00           O
ATOM   3023  N   TRP A 186      54.505  39.688  90.501  1.00  0.00           N
ATOM   3025  CA  TRP A 186      55.514  40.668  90.121  1.00  0.00           C
ATOM   3027  CB  TRP A 186      55.065  41.708  89.071  1.00  0.00           C
ATOM   3030  CG  TRP A 186      54.814  41.039  87.761  1.00  0.00           C
ATOM   3031  CD1 TRP A 186      53.614  40.689  87.220  1.00  0.00           C
ATOM   3033  NE1 TRP A 186      53.815  39.839  86.151  1.00  0.00           N
ATOM   3035  CE2 TRP A 186      55.153  39.688  85.940  1.00  0.00           C
ATOM   3036  CD2 TRP A 186      55.823  40.388  86.971  1.00  0.00           C
ATOM   3037  CE3 TRP A 186      57.213  40.269  87.080  1.00  0.00           C
ATOM   3039  CZ3 TRP A 186      57.905  39.459  86.180  1.00  0.00           C
ATOM   3041  CZ2 TRP A 186      55.844  38.939  85.000  1.00  0.00           C
ATOM   3043  CH2 TRP A 186      57.224  38.789  85.161  1.00  0.00           C
ATOM   3045  C   TRP A 186      56.234  41.249  91.311  1.00  0.00           C
ATOM   3046  O   TRP A 186      56.674  42.399  91.330  1.00  0.00           O
ATOM   3047  N   ASN A 187      56.353  40.399  92.341  1.00  0.00           N
ATOM   3049  CA  ASN A 187      57.073  40.719  93.540  1.00  0.00           C
ATOM   3051  CB  ASN A 187      56.294  40.339  94.841  1.00  0.00           C
ATOM   3054  CG  ASN A 187      56.005  38.859  95.061  1.00  0.00           C
ATOM   3055  OD1 ASN A 187      56.255  37.969  94.260  1.00  0.00           O
ATOM   3056  ND2 ASN A 187      55.405  38.559  96.241  1.00  0.00           N
ATOM   3059  C   ASN A 187      58.443  40.129  93.440  1.00  0.00           C
ATOM   3060  O   ASN A 187      58.734  39.309  92.570  1.00  0.00           O
ATOM   3061  N   LYS A 188      59.373  40.598  94.291  1.00  0.00           N
ATOM   3063  CA  LYS A 188      60.693  39.999  94.300  1.00  0.00           C
ATOM   3065  CB  LYS A 188      61.645  40.668  95.291  1.00  0.00           C
ATOM   3068  CG  LYS A 188      61.104  40.579  96.711  1.00  0.00           C
ATOM   3071  CD  LYS A 188      62.053  41.219  97.701  1.00  0.00           C
ATOM   3074  CE  LYS A 188      61.464  41.138  99.090  1.00  0.00           C
ATOM   3077  NZ  LYS A 188      61.543  39.769  99.611  1.00  0.00           N
ATOM   3081  C   LYS A 188      60.744  38.509  94.601  1.00  0.00           C
ATOM   3082  O   LYS A 188      59.944  37.949  95.361  1.00  0.00           O
ATOM   3083  N   VAL A 189      61.753  37.859  94.030  1.00  0.00           N
ATOM   3085  CA  VAL A 189      62.094  36.478  94.331  1.00  0.00           C
ATOM   3087  CB  VAL A 189      63.115  35.909  93.351  1.00  0.00           C
ATOM   3089  CG1 VAL A 189      62.524  35.989  91.931  1.00  0.00           C
ATOM   3093  CG2 VAL A 189      64.464  36.638  93.451  1.00  0.00           C
ATOM   3097  C   VAL A 189      62.533  36.239  95.781  1.00  0.00           C
ATOM   3098  O   VAL A 189      63.045  37.119  96.470  1.00  0.00           O
ATOM   3099  N   SER A 190      62.294  35.009  96.291  1.00  0.00           N
ATOM   3101  CA  SER A 190      62.705  34.579  97.620  1.00  0.00           C
ATOM   3103  CB  SER A 190      62.323  33.109  97.930  1.00  0.00           C
ATOM   3106  OG  SER A 190      62.915  32.169  97.031  1.00  0.00           O
ATOM   3108  C   SER A 190      64.154  34.849  97.991  1.00  0.00           C
ATOM   3109  O   SER A 190      65.035  34.969  97.141  1.00  0.00           O
ATOM   3110  N   ASP A 191      64.464  34.969  99.291  1.00  0.00           N
ATOM   3112  CA  ASP A 191      65.794  35.318  99.761  1.00  0.00           C
ATOM   3114  CB  ASP A 191      65.763  35.528 101.281  1.00  0.00           C
ATOM   3117  CG  ASP A 191      64.803  36.669 101.531  1.00  0.00           C
ATOM   3118  OD1 ASP A 191      65.204  37.839 101.391  1.00  0.00           O
ATOM   3119  OD2 ASP A 191      63.604  36.369 101.760  1.00  0.00           O
ATOM   3120  C   ASP A 191      66.884  34.329  99.351  1.00  0.00           C
ATOM   3121  O   ASP A 191      68.003  34.719  99.031  1.00  0.00           O
ATOM   3122  N   GLU A 192      66.574  33.019  99.291  1.00  0.00           N
ATOM   3124  CA  GLU A 192      67.454  32.048  98.671  1.00  0.00           C
ATOM   3126  CB  GLU A 192      66.975  30.579  98.830  1.00  0.00           C
ATOM   3129  CG  GLU A 192      65.584  30.199  98.260  1.00  0.00           C
ATOM   3132  CD  GLU A 192      64.434  30.439  99.221  1.00  0.00           C
ATOM   3133  OE1 GLU A 192      64.664  30.869 100.370  1.00  0.00           O
ATOM   3134  OE2 GLU A 192      63.274  30.259  98.760  1.00  0.00           O
ATOM   3135  C   GLU A 192      67.785  32.349  97.220  1.00  0.00           C
ATOM   3136  O   GLU A 192      68.943  32.249  96.811  1.00  0.00           O
ATOM   3137  N   GLN A 193      66.794  32.769  96.400  1.00  0.00           N
ATOM   3139  CA  GLN A 193      67.013  33.199  95.031  1.00  0.00           C
ATOM   3141  CB  GLN A 193      65.684  33.369  94.260  1.00  0.00           C
ATOM   3144  CG  GLN A 193      64.895  32.039  94.130  1.00  0.00           C
ATOM   3147  CD  GLN A 193      63.573  32.199  93.370  1.00  0.00           C
ATOM   3148  OE1 GLN A 193      63.513  32.129  92.141  1.00  0.00           O
ATOM   3149  NE2 GLN A 193      62.454  32.359  94.111  1.00  0.00           N
ATOM   3152  C   GLN A 193      67.904  34.439  94.891  1.00  0.00           C
ATOM   3153  O   GLN A 193      68.844  34.469  94.100  1.00  0.00           O
ATOM   3154  N   LEU A 194      67.653  35.458  95.741  1.00  0.00           N
ATOM   3156  CA  LEU A 194      68.474  36.659  95.870  1.00  0.00           C
ATOM   3158  CB  LEU A 194      67.883  37.619  96.940  1.00  0.00           C
ATOM   3161  CG  LEU A 194      66.434  38.129  96.691  1.00  0.00           C
ATOM   3163  CD1 LEU A 194      65.964  39.068  97.811  1.00  0.00           C
ATOM   3167  CD2 LEU A 194      66.294  38.859  95.370  1.00  0.00           C
ATOM   3171  C   LEU A 194      69.935  36.369  96.222  1.00  0.00           C
ATOM   3172  O   LEU A 194      70.854  36.949  95.650  1.00  0.00           O
ATOM   3173  N   LYS A 195      70.204  35.419  97.141  1.00  0.00           N
ATOM   3175  CA  LYS A 195      71.553  35.039  97.480  1.00  0.00           C
ATOM   3177  CB  LYS A 195      71.553  33.959  98.590  1.00  0.00           C
ATOM   3180  CG  LYS A 195      72.954  33.469  98.990  1.00  0.00           C
ATOM   3183  CD  LYS A 195      73.763  34.548  99.711  1.00  0.00           C
ATOM   3186  CE  LYS A 195      75.134  34.059 100.141  1.00  0.00           C
ATOM   3189  NZ  LYS A 195      75.964  33.908  98.941  1.00  0.00           N
ATOM   3193  C   LYS A 195      72.364  34.499  96.311  1.00  0.00           C
ATOM   3194  O   LYS A 195      73.544  34.799  96.141  1.00  0.00           O
ATOM   3195  N   ALA A 196      71.715  33.639  95.491  1.00  0.00           N
ATOM   3197  CA  ALA A 196      72.284  33.089  94.291  1.00  0.00           C
ATOM   3199  CB  ALA A 196      71.333  32.029  93.710  1.00  0.00           C
ATOM   3203  C   ALA A 196      72.575  34.149  93.241  1.00  0.00           C
ATOM   3204  O   ALA A 196      73.674  34.179  92.681  1.00  0.00           O
ATOM   3205  N   MET A 197      71.613  35.059  93.010  1.00  0.00           N
ATOM   3207  CA  MET A 197      71.733  36.199  92.120  1.00  0.00           C
ATOM   3209  CB  MET A 197      70.333  36.869  92.090  1.00  0.00           C
ATOM   3212  CG  MET A 197      70.223  38.399  91.891  1.00  0.00           C
ATOM   3215  SD  MET A 197      70.784  39.049  90.301  1.00  0.00           S
ATOM   3216  CE  MET A 197      71.764  40.399  91.021  1.00  0.00           C
ATOM   3220  C   MET A 197      72.863  37.159  92.472  1.00  0.00           C
ATOM   3221  O   MET A 197      73.723  37.489  91.651  1.00  0.00           O
ATOM   3222  N   LEU A 198      72.983  37.549  93.750  1.00  0.00           N
ATOM   3224  CA  LEU A 198      74.113  38.339  94.211  1.00  0.00           C
ATOM   3226  CB  LEU A 198      73.903  38.779  95.681  1.00  0.00           C
ATOM   3229  CG  LEU A 198      72.693  39.729  95.861  1.00  0.00           C
ATOM   3231  CD1 LEU A 198      72.395  39.929  97.340  1.00  0.00           C
ATOM   3235  CD2 LEU A 198      72.904  41.078  95.171  1.00  0.00           C
ATOM   3239  C   LEU A 198      75.454  37.629  94.071  1.00  0.00           C
ATOM   3240  O   LEU A 198      76.443  38.209  93.601  1.00  0.00           O
ATOM   3241  N   ALA A 199      75.503  36.329  94.410  1.00  0.00           N
ATOM   3243  CA  ALA A 199      76.694  35.509  94.221  1.00  0.00           C
ATOM   3245  CB  ALA A 199      76.454  34.099  94.811  1.00  0.00           C
ATOM   3249  C   ALA A 199      77.134  35.388  92.771  1.00  0.00           C
ATOM   3250  O   ALA A 199      78.314  35.519  92.460  1.00  0.00           O
ATOM   3251  N   LYS A 200      76.164  35.179  91.851  1.00  0.00           N
ATOM   3253  CA  LYS A 200      76.314  35.039  90.421  1.00  0.00           C
ATOM   3255  CB  LYS A 200      74.954  34.689  89.741  1.00  0.00           C
ATOM   3258  CG  LYS A 200      74.895  34.939  88.221  1.00  0.00           C
ATOM   3261  CD  LYS A 200      73.645  34.439  87.472  1.00  0.00           C
ATOM   3264  CE  LYS A 200      73.614  34.839  85.970  1.00  0.00           C
ATOM   3267  NZ  LYS A 200      73.564  36.299  85.821  1.00  0.00           N
ATOM   3271  C   LYS A 200      76.994  36.229  89.751  1.00  0.00           C
ATOM   3272  O   LYS A 200      77.803  36.059  88.840  1.00  0.00           O
ATOM   3273  N   HIS A 201      76.674  37.439  90.230  1.00  0.00           N
ATOM   3275  CA  HIS A 201      77.123  38.708  89.680  1.00  0.00           C
ATOM   3277  CB  HIS A 201      75.943  39.688  89.701  1.00  0.00           C
ATOM   3280  ND1 HIS A 201      75.233  39.679  87.351  1.00  0.00           N
ATOM   3281  CG  HIS A 201      74.954  39.298  88.641  1.00  0.00           C
ATOM   3282  CE1 HIS A 201      74.154  39.408  86.660  1.00  0.00           C
ATOM   3284  NE2 HIS A 201      73.193  38.839  87.430  1.00  0.00           N
ATOM   3286  CD2 HIS A 201      73.714  38.769  88.710  1.00  0.00           C
ATOM   3288  C   HIS A 201      78.334  39.298  90.401  1.00  0.00           C
ATOM   3289  O   HIS A 201      78.763  40.429  90.171  1.00  0.00           O
ATOM   3290  N   GLY A 202      78.943  38.519  91.320  1.00  0.00           N
ATOM   3292  CA  GLY A 202      80.124  38.908  92.071  1.00  0.00           C
ATOM   3295  C   GLY A 202      79.883  39.999  93.081  1.00  0.00           C
ATOM   3296  O   GLY A 202      80.724  40.859  93.351  1.00  0.00           O
ATOM   3297  N   ILE A 203      78.685  39.979  93.690  1.00  0.00           N
ATOM   3299  CA  ILE A 203      78.253  40.989  94.631  1.00  0.00           C
ATOM   3301  CB  ILE A 203      76.884  41.589  94.270  1.00  0.00           C
ATOM   3303  CG2 ILE A 203      76.524  42.689  95.280  1.00  0.00           C
ATOM   3307  CG1 ILE A 203      76.873  42.159  92.821  1.00  0.00           C
ATOM   3310  CD  ILE A 203      75.473  42.539  92.320  1.00  0.00           C
ATOM   3314  C   ILE A 203      78.284  40.418  96.050  1.00  0.00           C
ATOM   3315  O   ILE A 203      77.764  39.339  96.350  1.00  0.00           O
ATOM   3316  N   ARG A 204      78.943  41.159  96.960  1.00  0.00           N
ATOM   3318  CA  ARG A 204      79.024  40.899  98.381  1.00  0.00           C
ATOM   3320  CB  ARG A 204      80.473  40.649  98.891  1.00  0.00           C
ATOM   3323  CG  ARG A 204      81.203  39.469  98.201  1.00  0.00           C
ATOM   3326  CD  ARG A 204      82.535  39.098  98.870  1.00  0.00           C
ATOM   3329  NE  ARG A 204      83.414  40.318  98.911  1.00  0.00           N
ATOM   3331  CZ  ARG A 204      84.204  40.719  97.921  1.00  0.00           C
ATOM   3332  NH1 ARG A 204      84.344  40.059  96.791  1.00  0.00           N
ATOM   3335  NH2 ARG A 204      84.924  41.819  98.101  1.00  0.00           N
ATOM   3338  C   ARG A 204      78.544  42.188  99.021  1.00  0.00           C
ATOM   3339  O   ARG A 204      78.373  43.189  98.321  1.00  0.00           O
ATOM   3340  N   HIS A 205      78.294  42.199 100.340  1.00  0.00           N
ATOM   3342  CA  HIS A 205      77.715  43.339 101.070  1.00  0.00           C
ATOM   3344  CB  HIS A 205      77.414  42.999 102.561  1.00  0.00           C
ATOM   3347  ND1 HIS A 205      78.954  44.039 104.230  1.00  0.00           N
ATOM   3348  CG  HIS A 205      78.583  42.939 103.480  1.00  0.00           C
ATOM   3349  CE1 HIS A 205      79.994  43.619 104.921  1.00  0.00           C
ATOM   3351  NE2 HIS A 205      80.264  42.318 104.711  1.00  0.00           N
ATOM   3353  CD2 HIS A 205      79.354  41.868 103.781  1.00  0.00           C
ATOM   3355  C   HIS A 205      78.544  44.589 100.991  1.00  0.00           C
ATOM   3356  O   HIS A 205      78.035  45.709 100.861  1.00  0.00           O
ATOM   3357  N   ASP A 206      79.873  44.399 101.070  1.00  0.00           N
ATOM   3359  CA  ASP A 206      80.884  45.408 100.951  1.00  0.00           C
ATOM   3361  CB  ASP A 206      82.275  44.789 101.241  1.00  0.00           C
ATOM   3364  CG  ASP A 206      82.233  43.839 102.421  1.00  0.00           C
ATOM   3365  OD1 ASP A 206      82.005  42.629 102.191  1.00  0.00           O
ATOM   3366  OD2 ASP A 206      82.424  44.289 103.590  1.00  0.00           O
ATOM   3367  C   ASP A 206      80.904  46.068  99.580  1.00  0.00           C
ATOM   3368  O   ASP A 206      81.225  47.258  99.451  1.00  0.00           O
ATOM   3369  N   THR A 207      80.624  45.289  98.511  1.00  0.00           N
ATOM   3371  CA  THR A 207      80.663  45.658  97.090  1.00  0.00           C
ATOM   3373  CB  THR A 207      80.373  44.548  96.082  1.00  0.00           C
ATOM   3375  OG1 THR A 207      81.294  43.479  96.230  1.00  0.00           O
ATOM   3377  CG2 THR A 207      80.554  45.029  94.620  1.00  0.00           C
ATOM   3381  C   THR A 207      79.733  46.798  96.791  1.00  0.00           C
ATOM   3382  O   THR A 207      78.513  46.668  96.861  1.00  0.00           O
ATOM   3383  N   THR A 208      80.304  47.958  96.411  1.00  0.00           N
ATOM   3385  CA  THR A 208      79.524  49.079  95.891  1.00  0.00           C
ATOM   3387  CB  THR A 208      80.344  50.348  95.781  1.00  0.00           C
ATOM   3389  OG1 THR A 208      80.904  50.709  97.040  1.00  0.00           O
ATOM   3391  CG2 THR A 208      79.475  51.528  95.311  1.00  0.00           C
ATOM   3395  C   THR A 208      78.943  48.769  94.531  1.00  0.00           C
ATOM   3396  O   THR A 208      79.654  48.469  93.570  1.00  0.00           O
ATOM   3397  N   VAL A 209      77.604  48.809  94.410  1.00  0.00           N
ATOM   3399  CA  VAL A 209      76.924  48.459  93.181  1.00  0.00           C
ATOM   3401  CB  VAL A 209      75.794  47.458  93.430  1.00  0.00           C
ATOM   3403  CG1 VAL A 209      75.134  47.039  92.111  1.00  0.00           C
ATOM   3407  CG2 VAL A 209      76.354  46.199  94.111  1.00  0.00           C
ATOM   3411  C   VAL A 209      76.395  49.709  92.510  1.00  0.00           C
ATOM   3412  O   VAL A 209      75.584  50.449  93.081  1.00  0.00           O
ATOM   3413  N   ILE A 210      76.814  49.989  91.271  1.00  0.00           N
ATOM   3415  CA  ILE A 210      76.294  51.099  90.501  1.00  0.00           C
ATOM   3417  CB  ILE A 210      77.354  51.899  89.751  1.00  0.00           C
ATOM   3419  CG2 ILE A 210      76.715  53.199  89.201  1.00  0.00           C
ATOM   3423  CG1 ILE A 210      78.614  52.229  90.611  1.00  0.00           C
ATOM   3426  CD  ILE A 210      78.354  53.098  91.851  1.00  0.00           C
ATOM   3430  C   ILE A 210      75.293  50.539  89.501  1.00  0.00           C
ATOM   3431  O   ILE A 210      75.604  49.618  88.741  1.00  0.00           O
ATOM   3432  N   LEU A 211      74.053  51.049  89.471  1.00  0.00           N
ATOM   3434  CA  LEU A 211      73.094  50.629  88.451  1.00  0.00           C
ATOM   3436  CB  LEU A 211      71.844  49.879  88.980  1.00  0.00           C
ATOM   3439  CG  LEU A 211      72.193  48.508  89.611  1.00  0.00           C
ATOM   3441  CD1 LEU A 211      71.094  48.019  90.550  1.00  0.00           C
ATOM   3445  CD2 LEU A 211      72.435  47.469  88.521  1.00  0.00           C
ATOM   3449  C   LEU A 211      72.653  51.769  87.561  1.00  0.00           C
ATOM   3450  O   LEU A 211      72.604  52.939  87.931  1.00  0.00           O
ATOM   3451  N   TYR A 212      72.314  51.419  86.320  1.00  0.00           N
ATOM   3453  CA  TYR A 212      71.764  52.369  85.410  1.00  0.00           C
ATOM   3455  CB  TYR A 212      72.863  53.098  84.580  1.00  0.00           C
ATOM   3458  CG  TYR A 212      73.474  52.269  83.480  1.00  0.00           C
ATOM   3459  CD1 TYR A 212      74.513  51.359  83.731  1.00  0.00           C
ATOM   3461  CE1 TYR A 212      75.075  50.629  82.681  1.00  0.00           C
ATOM   3463  CZ  TYR A 212      74.564  50.759  81.381  1.00  0.00           C
ATOM   3464  OH  TYR A 212      75.104  50.029  80.301  1.00  0.00           O
ATOM   3466  CD2 TYR A 212      72.965  52.399  82.180  1.00  0.00           C
ATOM   3468  CE2 TYR A 212      73.483  51.619  81.141  1.00  0.00           C
ATOM   3470  C   TYR A 212      70.834  51.568  84.531  1.00  0.00           C
ATOM   3471  O   TYR A 212      70.854  50.339  84.521  1.00  0.00           O
ATOM   3472  N   GLY A 213      69.973  52.258  83.781  1.00  0.00           N
ATOM   3474  CA  GLY A 213      69.133  51.579  82.831  1.00  0.00           C
ATOM   3477  C   GLY A 213      68.825  52.549  81.760  1.00  0.00           C
ATOM   3478  O   GLY A 213      69.164  53.729  81.861  1.00  0.00           O
ATOM   3479  N   ARG A 214      68.184  52.069  80.690  1.00  0.00           N
ATOM   3481  CA  ARG A 214      67.553  52.859  79.651  1.00  0.00           C
ATOM   3483  CB  ARG A 214      67.143  51.939  78.480  1.00  0.00           C
ATOM   3486  CG  ARG A 214      68.263  50.969  78.051  1.00  0.00           C
ATOM   3489  CD  ARG A 214      69.503  51.658  77.501  1.00  0.00           C
ATOM   3492  NE  ARG A 214      70.584  50.618  77.440  1.00  0.00           N
ATOM   3494  CZ  ARG A 214      71.493  50.548  76.471  1.00  0.00           C
ATOM   3495  NH1 ARG A 214      71.583  51.479  75.561  1.00  0.00           N
ATOM   3498  NH2 ARG A 214      72.294  49.509  76.501  1.00  0.00           N
ATOM   3501  C   ARG A 214      66.364  53.609  80.201  1.00  0.00           C
ATOM   3502  O   ARG A 214      66.153  54.779  79.891  1.00  0.00           O
ATOM   3503  N   ASP A 215      65.623  52.958  81.120  1.00  0.00           N
ATOM   3505  CA  ASP A 215      64.674  53.629  81.980  1.00  0.00           C
ATOM   3507  CB  ASP A 215      63.284  52.978  81.870  1.00  0.00           C
ATOM   3510  CG  ASP A 215      62.793  53.129  80.441  1.00  0.00           C
ATOM   3511  OD1 ASP A 215      62.793  54.278  79.931  1.00  0.00           O
ATOM   3512  OD2 ASP A 215      62.384  52.099  79.851  1.00  0.00           O
ATOM   3513  C   ASP A 215      65.215  53.499  83.391  1.00  0.00           C
ATOM   3514  O   ASP A 215      65.693  52.429  83.791  1.00  0.00           O
ATOM   3515  N   VAL A 216      65.215  54.589  84.171  1.00  0.00           N
ATOM   3517  CA  VAL A 216      65.904  54.649  85.451  1.00  0.00           C
ATOM   3519  CB  VAL A 216      66.164  56.099  85.830  1.00  0.00           C
ATOM   3521  CG1 VAL A 216      64.854  56.859  86.070  1.00  0.00           C
ATOM   3525  CG2 VAL A 216      67.084  56.199  87.061  1.00  0.00           C
ATOM   3529  C   VAL A 216      65.184  53.849  86.530  1.00  0.00           C
ATOM   3530  O   VAL A 216      65.784  53.339  87.481  1.00  0.00           O
ATOM   3531  N   TYR A 217      63.864  53.589  86.340  1.00  0.00           N
ATOM   3533  CA  TYR A 217      63.123  52.629  87.120  1.00  0.00           C
ATOM   3535  CB  TYR A 217      61.585  52.638  86.821  1.00  0.00           C
ATOM   3538  CG  TYR A 217      61.134  52.679  85.380  1.00  0.00           C
ATOM   3539  CD1 TYR A 217      61.174  51.549  84.521  1.00  0.00           C
ATOM   3541  CE1 TYR A 217      60.525  51.579  83.271  1.00  0.00           C
ATOM   3543  CZ  TYR A 217      59.833  52.729  82.861  1.00  0.00           C
ATOM   3544  OH  TYR A 217      59.165  52.818  81.630  1.00  0.00           O
ATOM   3546  CD2 TYR A 217      60.444  53.809  84.930  1.00  0.00           C
ATOM   3548  CE2 TYR A 217      59.794  53.839  83.701  1.00  0.00           C
ATOM   3550  C   TYR A 217      63.694  51.229  87.131  1.00  0.00           C
ATOM   3551  O   TYR A 217      63.864  50.629  88.190  1.00  0.00           O
ATOM   3552  N   ALA A 218      64.104  50.668  85.970  1.00  0.00           N
ATOM   3554  CA  ALA A 218      64.643  49.319  85.910  1.00  0.00           C
ATOM   3556  CB  ALA A 218      64.903  48.929  84.451  1.00  0.00           C
ATOM   3560  C   ALA A 218      65.914  49.149  86.751  1.00  0.00           C
ATOM   3561  O   ALA A 218      66.104  48.168  87.472  1.00  0.00           O
ATOM   3562  N   ALA A 219      66.794  50.169  86.721  1.00  0.00           N
ATOM   3564  CA  ALA A 219      67.904  50.269  87.650  1.00  0.00           C
ATOM   3566  CB  ALA A 219      68.674  51.539  87.261  1.00  0.00           C
ATOM   3570  C   ALA A 219      67.505  50.369  89.111  1.00  0.00           C
ATOM   3571  O   ALA A 219      68.025  49.649  89.972  1.00  0.00           O
ATOM   3572  N   ALA A 220      66.524  51.239  89.431  1.00  0.00           N
ATOM   3574  CA  ALA A 220      66.013  51.458  90.771  1.00  0.00           C
ATOM   3576  CB  ALA A 220      65.013  52.629  90.751  1.00  0.00           C
ATOM   3580  C   ALA A 220      65.374  50.219  91.390  1.00  0.00           C
ATOM   3581  O   ALA A 220      65.574  49.909  92.561  1.00  0.00           O
ATOM   3582  N   ARG A 221      64.574  49.459  90.611  1.00  0.00           N
ATOM   3584  CA  ARG A 221      63.934  48.249  91.061  1.00  0.00           C
ATOM   3586  CB  ARG A 221      63.035  47.708  89.930  1.00  0.00           C
ATOM   3589  CG  ARG A 221      62.263  46.408  90.261  1.00  0.00           C
ATOM   3592  CD  ARG A 221      61.274  46.619  91.390  1.00  0.00           C
ATOM   3595  NE  ARG A 221      60.514  45.348  91.541  1.00  0.00           N
ATOM   3597  CZ  ARG A 221      59.864  45.039  92.640  1.00  0.00           C
ATOM   3598  NH1 ARG A 221      59.755  45.889  93.631  1.00  0.00           N
ATOM   3601  NH2 ARG A 221      59.313  43.849  92.730  1.00  0.00           N
ATOM   3604  C   ARG A 221      64.903  47.179  91.490  1.00  0.00           C
ATOM   3605  O   ARG A 221      64.803  46.649  92.600  1.00  0.00           O
ATOM   3606  N   VAL A 222      65.934  46.899  90.681  1.00  0.00           N
ATOM   3608  CA  VAL A 222      67.034  46.049  91.070  1.00  0.00           C
ATOM   3610  CB  VAL A 222      67.973  45.829  89.901  1.00  0.00           C
ATOM   3612  CG1 VAL A 222      69.194  44.989  90.321  1.00  0.00           C
ATOM   3616  CG2 VAL A 222      67.214  45.099  88.771  1.00  0.00           C
ATOM   3620  C   VAL A 222      67.764  46.598  92.290  1.00  0.00           C
ATOM   3621  O   VAL A 222      68.035  45.889  93.260  1.00  0.00           O
ATOM   3622  N   ALA A 223      68.044  47.918  92.300  1.00  0.00           N
ATOM   3624  CA  ALA A 223      68.723  48.589  93.381  1.00  0.00           C
ATOM   3626  CB  ALA A 223      68.914  50.079  93.020  1.00  0.00           C
ATOM   3630  C   ALA A 223      68.064  48.489  94.751  1.00  0.00           C
ATOM   3631  O   ALA A 223      68.734  48.219  95.751  1.00  0.00           O
ATOM   3632  N   GLN A 224      66.723  48.659  94.860  1.00  0.00           N
ATOM   3634  CA  GLN A 224      66.094  48.549  96.181  1.00  0.00           C
ATOM   3636  CB  GLN A 224      64.803  49.379  96.300  1.00  0.00           C
ATOM   3639  CG  GLN A 224      63.573  48.979  95.451  1.00  0.00           C
ATOM   3642  CD  GLN A 224      62.714  47.848  96.021  1.00  0.00           C
ATOM   3643  OE1 GLN A 224      62.164  47.058  95.251  1.00  0.00           O
ATOM   3644  NE2 GLN A 224      62.554  47.809  97.361  1.00  0.00           N
ATOM   3647  C   GLN A 224      65.914  47.109  96.651  1.00  0.00           C
ATOM   3648  O   GLN A 224      65.934  46.829  97.851  1.00  0.00           O
ATOM   3649  N   ILE A 225      65.803  46.138  95.711  1.00  0.00           N
ATOM   3651  CA  ILE A 225      65.893  44.709  95.991  1.00  0.00           C
ATOM   3653  CB  ILE A 225      65.525  43.859  94.781  1.00  0.00           C
ATOM   3655  CG2 ILE A 225      65.644  42.349  95.121  1.00  0.00           C
ATOM   3659  CG1 ILE A 225      64.064  44.149  94.400  1.00  0.00           C
ATOM   3662  CD  ILE A 225      63.645  43.589  93.031  1.00  0.00           C
ATOM   3666  C   ILE A 225      67.233  44.319  96.561  1.00  0.00           C
ATOM   3667  O   ILE A 225      67.344  43.619  97.571  1.00  0.00           O
ATOM   3668  N   MET A 226      68.314  44.849  95.961  1.00  0.00           N
ATOM   3670  CA  MET A 226      69.664  44.739  96.490  1.00  0.00           C
ATOM   3672  CB  MET A 226      70.644  45.359  95.471  1.00  0.00           C
ATOM   3675  CG  MET A 226      70.854  44.509  94.211  1.00  0.00           C
ATOM   3678  SD  MET A 226      72.044  45.259  93.101  1.00  0.00           S
ATOM   3679  CE  MET A 226      72.244  43.779  92.080  1.00  0.00           C
ATOM   3683  C   MET A 226      69.873  45.329  97.870  1.00  0.00           C
ATOM   3684  O   MET A 226      70.414  44.659  98.751  1.00  0.00           O
ATOM   3685  N   LEU A 227      69.384  46.549  98.140  1.00  0.00           N
ATOM   3687  CA  LEU A 227      69.454  47.128  99.471  1.00  0.00           C
ATOM   3689  CB  LEU A 227      68.874  48.549  99.510  1.00  0.00           C
ATOM   3692  CG  LEU A 227      69.664  49.599  98.741  1.00  0.00           C
ATOM   3694  CD1 LEU A 227      68.794  50.849  98.671  1.00  0.00           C
ATOM   3698  CD2 LEU A 227      71.013  49.909  99.411  1.00  0.00           C
ATOM   3702  C   LEU A 227      68.723  46.349 100.550  1.00  0.00           C
ATOM   3703  O   LEU A 227      69.244  46.179 101.641  1.00  0.00           O
ATOM   3704  N   TYR A 228      67.505  45.839 100.261  1.00  0.00           N
ATOM   3706  CA  TYR A 228      66.753  44.949 101.131  1.00  0.00           C
ATOM   3708  CB  TYR A 228      65.404  44.659 100.391  1.00  0.00           C
ATOM   3711  CG  TYR A 228      64.584  43.479 100.851  1.00  0.00           C
ATOM   3712  CD1 TYR A 228      63.435  43.629 101.660  1.00  0.00           C
ATOM   3714  CE1 TYR A 228      62.784  42.499 102.201  1.00  0.00           C
ATOM   3716  CZ  TYR A 228      63.274  41.219 101.900  1.00  0.00           C
ATOM   3717  OH  TYR A 228      62.714  40.059 102.440  1.00  0.00           O
ATOM   3719  CD2 TYR A 228      64.964  42.179 100.461  1.00  0.00           C
ATOM   3721  CE2 TYR A 228      64.344  41.059 101.011  1.00  0.00           C
ATOM   3723  C   TYR A 228      67.564  43.708 101.480  1.00  0.00           C
ATOM   3724  O   TYR A 228      67.814  43.368 102.641  1.00  0.00           O
ATOM   3725  N   ALA A 229      68.165  43.069 100.461  1.00  0.00           N
ATOM   3727  CA  ALA A 229      69.014  41.929 100.671  1.00  0.00           C
ATOM   3729  CB  ALA A 229      69.513  41.408  99.311  1.00  0.00           C
ATOM   3733  C   ALA A 229      70.174  42.229 101.620  1.00  0.00           C
ATOM   3734  O   ALA A 229      70.544  41.408 102.460  1.00  0.00           O
ATOM   3735  N   GLY A 230      70.784  43.429 101.531  1.00  0.00           N
ATOM   3737  CA  GLY A 230      71.794  43.859 102.491  1.00  0.00           C
ATOM   3740  C   GLY A 230      73.094  44.399 101.951  1.00  0.00           C
ATOM   3741  O   GLY A 230      74.035  44.569 102.720  1.00  0.00           O
ATOM   3742  N   VAL A 231      73.214  44.669 100.631  1.00  0.00           N
ATOM   3744  CA  VAL A 231      74.354  45.469 100.161  1.00  0.00           C
ATOM   3746  CB  VAL A 231      74.574  45.499  98.651  1.00  0.00           C
ATOM   3748  CG1 VAL A 231      75.064  44.138  98.150  1.00  0.00           C
ATOM   3752  CG2 VAL A 231      73.284  45.859  97.910  1.00  0.00           C
ATOM   3756  C   VAL A 231      74.334  46.889 100.690  1.00  0.00           C
ATOM   3757  O   VAL A 231      73.334  47.609 100.650  1.00  0.00           O
ATOM   3758  N   LYS A 232      75.444  47.339 101.291  1.00  0.00           N
ATOM   3760  CA  LYS A 232      75.433  48.619 101.971  1.00  0.00           C
ATOM   3762  CB  LYS A 232      76.633  48.719 102.951  1.00  0.00           C
ATOM   3765  CG  LYS A 232      76.624  50.029 103.760  1.00  0.00           C
ATOM   3768  CD  LYS A 232      77.634  50.059 104.921  1.00  0.00           C
ATOM   3771  CE  LYS A 232      79.094  49.989 104.501  1.00  0.00           C
ATOM   3774  NZ  LYS A 232      79.464  51.269 103.881  1.00  0.00           N
ATOM   3778  C   LYS A 232      75.414  49.809 101.040  1.00  0.00           C
ATOM   3779  O   LYS A 232      74.755  50.819 101.300  1.00  0.00           O
ATOM   3780  N   ASP A 233      76.114  49.719  99.901  1.00  0.00           N
ATOM   3782  CA  ASP A 233      76.333  50.859  99.051  1.00  0.00           C
ATOM   3784  CB  ASP A 233      77.854  51.208  99.071  1.00  0.00           C
ATOM   3787  CG  ASP A 233      78.123  52.619  98.590  1.00  0.00           C
ATOM   3788  OD1 ASP A 233      77.154  53.349  98.290  1.00  0.00           O
ATOM   3789  OD2 ASP A 233      79.324  53.019  98.561  1.00  0.00           O
ATOM   3790  C   ASP A 233      75.774  50.569  97.671  1.00  0.00           C
ATOM   3791  O   ASP A 233      76.314  49.779  96.900  1.00  0.00           O
ATOM   3792  N   VAL A 234      74.634  51.208  97.351  1.00  0.00           N
ATOM   3794  CA  VAL A 234      73.943  51.068  96.082  1.00  0.00           C
ATOM   3796  CB  VAL A 234      72.684  50.229  96.151  1.00  0.00           C
ATOM   3798  CG1 VAL A 234      72.074  50.059  94.751  1.00  0.00           C
ATOM   3802  CG2 VAL A 234      73.014  48.818  96.660  1.00  0.00           C
ATOM   3806  C   VAL A 234      73.623  52.458  95.581  1.00  0.00           C
ATOM   3807  O   VAL A 234      73.064  53.298  96.300  1.00  0.00           O
ATOM   3808  N   ARG A 235      74.035  52.769  94.340  1.00  0.00           N
ATOM   3810  CA  ARG A 235      74.104  54.119  93.830  1.00  0.00           C
ATOM   3812  CB  ARG A 235      75.553  54.669  93.900  1.00  0.00           C
ATOM   3815  CG  ARG A 235      76.243  54.469  95.271  1.00  0.00           C
ATOM   3818  CD  ARG A 235      77.764  54.639  95.311  1.00  0.00           C
ATOM   3821  NE  ARG A 235      78.134  56.089  95.291  1.00  0.00           N
ATOM   3823  CZ  ARG A 235      79.314  56.528  95.711  1.00  0.00           C
ATOM   3824  NH1 ARG A 235      80.243  55.728  96.181  1.00  0.00           N
ATOM   3827  NH2 ARG A 235      79.564  57.818  95.681  1.00  0.00           N
ATOM   3830  C   ARG A 235      73.653  54.098  92.370  1.00  0.00           C
ATOM   3831  O   ARG A 235      74.083  53.259  91.581  1.00  0.00           O
ATOM   3832  N   LEU A 236      72.785  55.019  91.961  1.00  0.00           N
ATOM   3834  CA  LEU A 236      72.174  54.969  90.650  1.00  0.00           C
ATOM   3836  CB  LEU A 236      70.644  55.259  90.681  1.00  0.00           C
ATOM   3839  CG  LEU A 236      69.714  54.149  91.231  1.00  0.00           C
ATOM   3841  CD1 LEU A 236      69.684  52.918  90.331  1.00  0.00           C
ATOM   3845  CD2 LEU A 236      70.013  53.699  92.661  1.00  0.00           C
ATOM   3849  C   LEU A 236      72.874  55.979  89.781  1.00  0.00           C
ATOM   3850  O   LEU A 236      73.294  57.039  90.240  1.00  0.00           O
ATOM   3851  N   LEU A 237      73.035  55.679  88.480  1.00  0.00           N
ATOM   3853  CA  LEU A 237      73.284  56.708  87.491  1.00  0.00           C
ATOM   3855  CB  LEU A 237      73.594  56.109  86.091  1.00  0.00           C
ATOM   3858  CG  LEU A 237      73.993  57.128  85.010  1.00  0.00           C
ATOM   3860  CD1 LEU A 237      75.035  58.109  85.550  1.00  0.00           C
ATOM   3864  CD2 LEU A 237      74.534  56.449  83.741  1.00  0.00           C
ATOM   3868  C   LEU A 237      72.104  57.649  87.332  1.00  0.00           C
ATOM   3869  O   LEU A 237      71.064  57.239  86.811  1.00  0.00           O
ATOM   3870  N   ASP A 238      72.255  58.908  87.771  1.00  0.00           N
ATOM   3872  CA  ASP A 238      71.223  59.929  87.681  1.00  0.00           C
ATOM   3874  CB  ASP A 238      71.645  61.159  88.511  1.00  0.00           C
ATOM   3877  CG  ASP A 238      70.465  61.969  89.021  1.00  0.00           C
ATOM   3878  OD1 ASP A 238      69.314  61.749  88.550  1.00  0.00           O
ATOM   3879  OD2 ASP A 238      70.693  62.839  89.901  1.00  0.00           O
ATOM   3880  C   ASP A 238      70.904  60.249  86.222  1.00  0.00           C
ATOM   3881  O   ASP A 238      71.794  60.439  85.380  1.00  0.00           O
ATOM   3882  N   GLY A 239      69.615  60.179  85.851  1.00  0.00           N
ATOM   3884  CA  GLY A 239      69.145  60.309  84.471  1.00  0.00           C
ATOM   3887  C   GLY A 239      69.303  59.068  83.620  1.00  0.00           C
ATOM   3888  O   GLY A 239      68.934  59.059  82.440  1.00  0.00           O
ATOM   3889  N   GLY A 240      69.824  57.958  84.201  1.00  0.00           N
ATOM   3891  CA  GLY A 240      70.044  56.689  83.521  1.00  0.00           C
ATOM   3894  C   GLY A 240      71.034  56.739  82.391  1.00  0.00           C
ATOM   3895  O   GLY A 240      71.915  57.589  82.332  1.00  0.00           O
ATOM   3896  N   TRP A 241      70.914  55.789  81.451  1.00  0.00           N
ATOM   3898  CA  TRP A 241      71.785  55.618  80.301  1.00  0.00           C
ATOM   3900  CB  TRP A 241      71.274  54.459  79.391  1.00  0.00           C
ATOM   3903  CG  TRP A 241      71.915  54.368  78.031  1.00  0.00           C
ATOM   3904  CD1 TRP A 241      71.325  54.679  76.831  1.00  0.00           C
ATOM   3906  NE1 TRP A 241      72.263  54.628  75.831  1.00  0.00           N
ATOM   3908  CE2 TRP A 241      73.464  54.259  76.361  1.00  0.00           C
ATOM   3909  CD2 TRP A 241      73.314  54.158  77.760  1.00  0.00           C
ATOM   3910  CE3 TRP A 241      74.434  53.929  78.561  1.00  0.00           C
ATOM   3912  CZ3 TRP A 241      75.654  53.638  77.941  1.00  0.00           C
ATOM   3914  CZ2 TRP A 241      74.684  53.989  75.741  1.00  0.00           C
ATOM   3916  CH2 TRP A 241      75.774  53.649  76.561  1.00  0.00           C
ATOM   3918  C   TRP A 241      71.934  56.868  79.461  1.00  0.00           C
ATOM   3919  O   TRP A 241      73.035  57.188  79.010  1.00  0.00           O
ATOM   3920  N   GLN A 242      70.824  57.609  79.251  1.00  0.00           N
ATOM   3922  CA  GLN A 242      70.733  58.708  78.311  1.00  0.00           C
ATOM   3924  CB  GLN A 242      69.363  59.418  78.451  1.00  0.00           C
ATOM   3927  CG  GLN A 242      69.083  60.449  77.331  1.00  0.00           C
ATOM   3930  CD  GLN A 242      69.244  59.758  75.971  1.00  0.00           C
ATOM   3931  OE1 GLN A 242      68.645  58.699  75.751  1.00  0.00           O
ATOM   3932  NE2 GLN A 242      70.053  60.309  75.061  1.00  0.00           N
ATOM   3935  C   GLN A 242      71.814  59.758  78.541  1.00  0.00           C
ATOM   3936  O   GLN A 242      72.443  60.278  77.631  1.00  0.00           O
ATOM   3937  N   THR A 243      72.084  60.039  79.820  1.00  0.00           N
ATOM   3939  CA  THR A 243      73.104  60.989  80.221  1.00  0.00           C
ATOM   3941  CB  THR A 243      73.053  61.249  81.711  1.00  0.00           C
ATOM   3943  OG1 THR A 243      73.434  60.119  82.491  1.00  0.00           O
ATOM   3945  CG2 THR A 243      71.624  61.568  82.111  1.00  0.00           C
ATOM   3949  C   THR A 243      74.513  60.649  79.811  1.00  0.00           C
ATOM   3950  O   THR A 243      75.274  61.528  79.421  1.00  0.00           O
ATOM   3951  N   TRP A 244      74.903  59.368  79.901  1.00  0.00           N
ATOM   3953  CA  TRP A 244      76.153  58.839  79.410  1.00  0.00           C
ATOM   3955  CB  TRP A 244      76.285  57.359  79.820  1.00  0.00           C
ATOM   3958  CG  TRP A 244      77.604  56.749  79.461  1.00  0.00           C
ATOM   3959  CD1 TRP A 244      77.933  56.149  78.271  1.00  0.00           C
ATOM   3961  NE1 TRP A 244      79.223  55.699  78.340  1.00  0.00           N
ATOM   3963  CE2 TRP A 244      79.754  55.989  79.561  1.00  0.00           C
ATOM   3964  CD2 TRP A 244      78.763  56.668  80.301  1.00  0.00           C
ATOM   3965  CE3 TRP A 244      79.035  57.069  81.611  1.00  0.00           C
ATOM   3967  CZ3 TRP A 244      80.294  56.789  82.150  1.00  0.00           C
ATOM   3969  CZ2 TRP A 244      80.983  55.709  80.090  1.00  0.00           C
ATOM   3971  CH2 TRP A 244      81.254  56.119  81.390  1.00  0.00           C
ATOM   3973  C   TRP A 244      76.303  58.969  77.900  1.00  0.00           C
ATOM   3974  O   TRP A 244      77.364  59.329  77.401  1.00  0.00           O
ATOM   3975  N   SER A 245      75.223  58.638  77.160  1.00  0.00           N
ATOM   3977  CA  SER A 245      75.164  58.789  75.711  1.00  0.00           C
ATOM   3979  CB  SER A 245      73.803  58.238  75.211  1.00  0.00           C
ATOM   3982  OG  SER A 245      73.704  58.179  73.791  1.00  0.00           O
ATOM   3984  C   SER A 245      75.285  60.239  75.301  1.00  0.00           C
ATOM   3985  O   SER A 245      76.114  60.609  74.471  1.00  0.00           O
ATOM   3986  N   ASP A 246      74.544  61.138  75.961  1.00  0.00           N
ATOM   3988  CA  ASP A 246      74.584  62.549  75.650  1.00  0.00           C
ATOM   3990  CB  ASP A 246      73.324  63.249  76.251  1.00  0.00           C
ATOM   3993  CG  ASP A 246      72.024  62.799  75.590  1.00  0.00           C
ATOM   3994  OD1 ASP A 246      72.034  62.249  74.461  1.00  0.00           O
ATOM   3995  OD2 ASP A 246      70.954  63.059  76.221  1.00  0.00           O
ATOM   3996  C   ASP A 246      75.884  63.209  76.160  1.00  0.00           C
ATOM   3997  O   ASP A 246      76.285  64.269  75.691  1.00  0.00           O
ATOM   3998  N   ALA A 247      76.613  62.599  77.120  1.00  0.00           N
ATOM   4000  CA  ALA A 247      77.965  63.009  77.471  1.00  0.00           C
ATOM   4002  CB  ALA A 247      78.365  62.419  78.830  1.00  0.00           C
ATOM   4006  C   ALA A 247      78.983  62.579  76.431  1.00  0.00           C
ATOM   4007  O   ALA A 247      80.094  63.109  76.361  1.00  0.00           O
ATOM   4008  N   GLY A 248      78.634  61.598  75.571  1.00  0.00           N
ATOM   4010  CA  GLY A 248      79.553  61.059  74.590  1.00  0.00           C
ATOM   4013  C   GLY A 248      80.744  60.429  75.211  1.00  0.00           C
ATOM   4014  O   GLY A 248      81.884  60.689  74.831  1.00  0.00           O
ATOM   4015  N   LEU A 249      80.535  59.609  76.241  1.00  0.00           N
ATOM   4017  CA  LEU A 249      81.614  58.908  76.891  1.00  0.00           C
ATOM   4019  CB  LEU A 249      81.324  58.739  78.401  1.00  0.00           C
ATOM   4022  CG  LEU A 249      81.434  60.068  79.181  1.00  0.00           C
ATOM   4024  CD1 LEU A 249      80.764  59.929  80.531  1.00  0.00           C
ATOM   4028  CD2 LEU A 249      82.883  60.528  79.391  1.00  0.00           C
ATOM   4032  C   LEU A 249      81.884  57.589  76.181  1.00  0.00           C
ATOM   4033  O   LEU A 249      80.993  57.128  75.461  1.00  0.00           O
ATOM   4034  N   PRO A 250      83.064  56.988  76.281  1.00  0.00           N
ATOM   4035  CD  PRO A 250      84.234  57.539  76.980  1.00  0.00           C
ATOM   4038  CA  PRO A 250      83.354  55.679  75.691  1.00  0.00           C
ATOM   4040  CB  PRO A 250      84.715  55.289  76.291  1.00  0.00           C
ATOM   4043  CG  PRO A 250      85.395  56.598  76.681  1.00  0.00           C
ATOM   4046  C   PRO A 250      82.313  54.599  75.940  1.00  0.00           C
ATOM   4047  O   PRO A 250      81.633  54.618  76.961  1.00  0.00           O
ATOM   4048  N   VAL A 251      82.174  53.629  75.021  1.00  0.00           N
ATOM   4050  CA  VAL A 251      81.203  52.559  75.181  1.00  0.00           C
ATOM   4052  CB  VAL A 251      79.953  52.719  74.311  1.00  0.00           C
ATOM   4054  CG1 VAL A 251      79.183  53.989  74.730  1.00  0.00           C
ATOM   4058  CG2 VAL A 251      80.324  52.778  72.821  1.00  0.00           C
ATOM   4062  C   VAL A 251      81.874  51.239  74.921  1.00  0.00           C
ATOM   4063  O   VAL A 251      82.814  51.149  74.131  1.00  0.00           O
ATOM   4064  N   GLU A 252      81.434  50.169  75.601  1.00  0.00           N
ATOM   4066  CA  GLU A 252      81.704  48.809  75.211  1.00  0.00           C
ATOM   4068  CB  GLU A 252      82.164  47.939  76.400  1.00  0.00           C
ATOM   4071  CG  GLU A 252      83.644  48.228  76.771  1.00  0.00           C
ATOM   4074  CD  GLU A 252      84.133  47.519  78.031  1.00  0.00           C
ATOM   4075  OE1 GLU A 252      83.404  46.668  78.601  1.00  0.00           O
ATOM   4076  OE2 GLU A 252      85.255  47.869  78.480  1.00  0.00           O
ATOM   4077  C   GLU A 252      80.544  48.219  74.461  1.00  0.00           C
ATOM   4078  O   GLU A 252      79.524  48.879  74.220  1.00  0.00           O
ATOM   4079  N   ARG A 253      80.694  46.978  73.971  1.00  0.00           N
ATOM   4081  CA  ARG A 253      79.733  46.399  73.081  1.00  0.00           C
ATOM   4083  CB  ARG A 253      80.115  46.778  71.631  1.00  0.00           C
ATOM   4086  CG  ARG A 253      79.035  46.449  70.601  1.00  0.00           C
ATOM   4089  CD  ARG A 253      79.253  47.149  69.281  1.00  0.00           C
ATOM   4092  NE  ARG A 253      78.044  46.839  68.440  1.00  0.00           N
ATOM   4094  CZ  ARG A 253      77.364  47.749  67.760  1.00  0.00           C
ATOM   4095  NH1 ARG A 253      77.793  48.979  67.631  1.00  0.00           N
ATOM   4098  NH2 ARG A 253      76.204  47.409  67.241  1.00  0.00           N
ATOM   4101  C   ARG A 253      79.763  44.888  73.261  1.00  0.00           C
ATOM   4102  O   ARG A 253      80.803  44.309  73.601  1.00  0.00           O
ATOM   4103  N   GLY A 254      78.623  44.228  73.031  1.00  0.00           N
ATOM   4105  CA  GLY A 254      78.513  42.778  72.991  1.00  0.00           C
ATOM   4108  C   GLY A 254      77.874  42.109  74.171  1.00  0.00           C
ATOM   4109  O   GLY A 254      77.344  42.729  75.080  1.00  0.00           O
ATOM   4110  N   THR A 255      77.914  40.759  74.141  1.00  0.00           N
ATOM   4112  CA  THR A 255      77.424  39.859  75.190  1.00  0.00           C
ATOM   4114  CB  THR A 255      77.733  38.399  74.870  1.00  0.00           C
ATOM   4116  OG1 THR A 255      77.214  38.028  73.601  1.00  0.00           O
ATOM   4118  CG2 THR A 255      77.115  37.449  75.901  1.00  0.00           C
ATOM   4122  C   THR A 255      78.123  40.169  76.501  1.00  0.00           C
ATOM   4123  O   THR A 255      79.344  40.339  76.431  1.00  0.00           O
ATOM   4124  N   PRO A 256      77.484  40.269  77.671  1.00  0.00           N
ATOM   4125  CD  PRO A 256      76.034  40.149  77.840  1.00  0.00           C
ATOM   4128  CA  PRO A 256      78.154  40.609  78.921  1.00  0.00           C
ATOM   4130  CB  PRO A 256      77.044  40.539  80.000  1.00  0.00           C
ATOM   4133  CG  PRO A 256      75.873  39.809  79.321  1.00  0.00           C
ATOM   4136  C   PRO A 256      79.334  39.699  79.220  1.00  0.00           C
ATOM   4137  O   PRO A 256      79.113  38.479  79.141  1.00  0.00           O
ATOM   4138  N   PRO A 257      80.574  40.119  79.491  1.00  0.00           N
ATOM   4139  CD  PRO A 257      80.965  41.519  79.651  1.00  0.00           C
ATOM   4142  CA  PRO A 257      81.654  39.199  79.851  1.00  0.00           C
ATOM   4144  CB  PRO A 257      82.883  40.099  80.031  1.00  0.00           C
ATOM   4147  CG  PRO A 257      82.294  41.458  80.421  1.00  0.00           C
ATOM   4150  C   PRO A 257      81.334  38.369  81.070  1.00  0.00           C
ATOM   4151  O   PRO A 257      80.624  38.818  81.971  1.00  0.00           O
ATOM   4152  N   LYS A 258      81.824  37.119  81.151  1.00  0.00           N
ATOM   4154  CA  LYS A 258      81.604  36.318  82.320  1.00  0.00           C
ATOM   4156  CB  LYS A 258      82.014  34.839  82.141  1.00  0.00           C
ATOM   4159  CG  LYS A 258      81.874  34.009  83.430  1.00  0.00           C
ATOM   4162  CD  LYS A 258      82.114  32.509  83.221  1.00  0.00           C
ATOM   4165  CE  LYS A 258      81.574  31.679  84.391  1.00  0.00           C
ATOM   4168  NZ  LYS A 258      82.134  32.159  85.671  1.00  0.00           N
ATOM   4172  C   LYS A 258      82.285  36.908  83.540  1.00  0.00           C
ATOM   4173  O   LYS A 258      83.483  37.149  83.550  1.00  0.00           O
ATOM   4174  N   VAL A 259      81.483  37.119  84.590  1.00  0.00           N
ATOM   4176  CA  VAL A 259      81.974  37.619  85.851  1.00  0.00           C
ATOM   4178  CB  VAL A 259      80.895  38.489  86.471  1.00  0.00           C
ATOM   4180  CG1 VAL A 259      79.693  37.638  86.951  1.00  0.00           C
ATOM   4184  CG2 VAL A 259      81.434  39.389  87.590  1.00  0.00           C
ATOM   4188  C   VAL A 259      82.434  36.449  86.721  1.00  0.00           C
ATOM   4189  O   VAL A 259      81.974  35.298  86.600  1.00  0.00           O
ATOM   4190  N   LYS A 260      83.414  36.669  87.631  1.00  0.00           N
ATOM   4192  CA  LYS A 260      83.574  35.798  88.781  1.00  0.00           C
ATOM   4194  CB  LYS A 260      84.813  36.129  89.650  1.00  0.00           C
ATOM   4197  CG  LYS A 260      86.144  35.679  89.030  1.00  0.00           C
ATOM   4200  CD  LYS A 260      87.383  36.089  89.851  1.00  0.00           C
ATOM   4203  CE  LYS A 260      87.564  35.519  91.281  1.00  0.00           C
ATOM   4206  NZ  LYS A 260      86.814  36.239  92.351  1.00  0.00           N
ATOM   4210  C   LYS A 260      82.364  35.818  89.701  1.00  0.00           C
ATOM   4211  O   LYS A 260      81.944  36.879  90.150  1.00  0.00           O
ATOM   4212  N   ALA A 261      81.824  34.649  90.070  1.00  0.00           N
ATOM   4214  CA  ALA A 261      80.965  34.589  91.222  1.00  0.00           C
ATOM   4216  CB  ALA A 261      80.084  33.318  91.201  1.00  0.00           C
ATOM   4220  C   ALA A 261      81.704  34.769  92.551  1.00  0.00           C
ATOM   4221  O   ALA A 261      82.883  34.418  92.710  1.00  0.00           O
ATOM   4222  N   GLU A 262      81.004  35.349  93.550  1.00  0.00           N
ATOM   4224  CA  GLU A 262      81.493  35.458  94.911  1.00  0.00           C
ATOM   4226  CB  GLU A 262      81.505  36.929  95.380  1.00  0.00           C
ATOM   4229  CG  GLU A 262      82.464  37.849  94.571  1.00  0.00           C
ATOM   4232  CD  GLU A 262      83.964  37.509  94.620  1.00  0.00           C
ATOM   4233  OE1 GLU A 262      84.474  37.109  95.690  1.00  0.00           O
ATOM   4234  OE2 GLU A 262      84.634  37.739  93.582  1.00  0.00           O
ATOM   4235  C   GLU A 262      80.584  34.609  95.800  1.00  0.00           C
ATOM   4236  O   GLU A 262      79.424  34.969  95.980  1.00  0.00           O
ATOM   4237  N   PRO A 263      80.993  33.469  96.362  1.00  0.00           N
ATOM   4238  CD  PRO A 263      82.184  32.749  95.881  1.00  0.00           C
ATOM   4241  CA  PRO A 263      80.023  32.539  96.951  1.00  0.00           C
ATOM   4243  CB  PRO A 263      80.834  31.259  97.131  1.00  0.00           C
ATOM   4246  CG  PRO A 263      81.834  31.279  95.991  1.00  0.00           C
ATOM   4249  C   PRO A 263      79.413  32.939  98.281  1.00  0.00           C
ATOM   4250  O   PRO A 263      78.263  32.609  98.540  1.00  0.00           O
ATOM   4251  N   ASP A 264      80.184  33.589  99.160  1.00  0.00           N
ATOM   4253  CA  ASP A 264      79.733  33.999 100.480  1.00  0.00           C
ATOM   4255  CB  ASP A 264      80.764  33.569 101.571  1.00  0.00           C
ATOM   4258  CG  ASP A 264      80.523  34.129 102.961  1.00  0.00           C
ATOM   4259  OD1 ASP A 264      80.535  35.368 103.131  1.00  0.00           O
ATOM   4260  OD2 ASP A 264      80.344  33.318 103.911  1.00  0.00           O
ATOM   4261  C   ASP A 264      79.434  35.479 100.410  1.00  0.00           C
ATOM   4262  O   ASP A 264      80.233  36.269  99.910  1.00  0.00           O
ATOM   4263  N   PHE A 265      78.214  35.869 100.840  1.00  0.00           N
ATOM   4265  CA  PHE A 265      77.785  37.249 100.721  1.00  0.00           C
ATOM   4267  CB  PHE A 265      76.223  37.289 100.690  1.00  0.00           C
ATOM   4270  CG  PHE A 265      75.753  38.689 100.570  1.00  0.00           C
ATOM   4271  CD1 PHE A 265      75.834  39.339  99.320  1.00  0.00           C
ATOM   4273  CE1 PHE A 265      75.584  40.709  99.230  1.00  0.00           C
ATOM   4275  CZ  PHE A 265      75.254  41.429 100.380  1.00  0.00           C
ATOM   4277  CD2 PHE A 265      75.344  39.408 101.701  1.00  0.00           C
ATOM   4279  CE2 PHE A 265      75.094  40.769 101.610  1.00  0.00           C
ATOM   4281  C   PHE A 265      78.344  38.119 101.851  1.00  0.00           C
ATOM   4282  O   PHE A 265      78.534  39.329 101.711  1.00  0.00           O
ATOM   4283  N   GLY A 266      78.614  37.459 102.991  1.00  0.00           N
ATOM   4285  CA  GLY A 266      79.194  38.009 104.211  1.00  0.00           C
ATOM   4288  C   GLY A 266      78.214  38.559 105.211  1.00  0.00           C
ATOM   4289  O   GLY A 266      78.614  39.068 106.251  1.00  0.00           O
ATOM   4290  N   VAL A 267      76.904  38.469 104.960  1.00  0.00           N
ATOM   4292  CA  VAL A 267      75.884  38.929 105.891  1.00  0.00           C
ATOM   4294  CB  VAL A 267      75.374  40.348 105.631  1.00  0.00           C
ATOM   4296  CG1 VAL A 267      74.464  40.849 106.771  1.00  0.00           C
ATOM   4300  CG2 VAL A 267      76.543  41.339 105.510  1.00  0.00           C
ATOM   4304  C   VAL A 267      74.763  37.919 105.751  1.00  0.00           C
ATOM   4305  O   VAL A 267      74.684  37.208 104.741  1.00  0.00           O
ATOM   4306  N   LYS A 268      73.854  37.839 106.750  1.00  0.00           N
ATOM   4308  CA  LYS A 268      72.553  37.229 106.581  1.00  0.00           C
ATOM   4310  CB  LYS A 268      71.683  37.309 107.880  1.00  0.00           C
ATOM   4313  CG  LYS A 268      72.324  36.679 109.141  1.00  0.00           C
ATOM   4316  CD  LYS A 268      71.564  36.969 110.451  1.00  0.00           C
ATOM   4319  CE  LYS A 268      72.284  36.489 111.730  1.00  0.00           C
ATOM   4322  NZ  LYS A 268      72.224  35.019 111.911  1.00  0.00           N
ATOM   4326  C   LYS A 268      71.785  37.899 105.430  1.00  0.00           C
ATOM   4327  O   LYS A 268      71.674  39.119 105.370  1.00  0.00           O
ATOM   4328  N   ILE A 269      71.243  37.099 104.501  1.00  0.00           N
ATOM   4330  CA  ILE A 269      70.285  37.579 103.531  1.00  0.00           C
ATOM   4332  CB  ILE A 269      70.374  36.969 102.131  1.00  0.00           C
ATOM   4334  CG2 ILE A 269      69.233  37.479 101.201  1.00  0.00           C
ATOM   4338  CG1 ILE A 269      71.753  37.208 101.501  1.00  0.00           C
ATOM   4341  CD  ILE A 269      71.834  38.509 100.710  1.00  0.00           C
ATOM   4345  C   ILE A 269      68.924  37.239 104.101  1.00  0.00           C
ATOM   4346  O   ILE A 269      68.693  36.069 104.421  1.00  0.00           O
ATOM   4347  N   PRO A 270      68.003  38.168 104.241  1.00  0.00           N
ATOM   4348  CD  PRO A 270      66.645  37.839 104.621  1.00  0.00           C
ATOM   4351  CA  PRO A 270      68.193  39.589 104.031  1.00  0.00           C
ATOM   4353  CB  PRO A 270      66.803  39.989 103.590  1.00  0.00           C
ATOM   4356  CG  PRO A 270      65.834  39.119 104.400  1.00  0.00           C
ATOM   4359  C   PRO A 270      68.604  40.348 105.290  1.00  0.00           C
ATOM   4360  O   PRO A 270      68.204  39.989 106.391  1.00  0.00           O
ATOM   4361  N   ALA A 271      69.404  41.419 105.120  1.00  0.00           N
ATOM   4363  CA  ALA A 271      69.884  42.219 106.230  1.00  0.00           C
ATOM   4365  CB  ALA A 271      71.374  42.539 106.021  1.00  0.00           C
ATOM   4369  C   ALA A 271      69.133  43.529 106.431  1.00  0.00           C
ATOM   4370  O   ALA A 271      69.294  44.208 107.440  1.00  0.00           O
ATOM   4371  N   GLN A 272      68.244  43.929 105.500  1.00  0.00           N
ATOM   4373  CA  GLN A 272      67.454  45.129 105.650  1.00  0.00           C
ATOM   4375  CB  GLN A 272      67.965  46.179 104.631  1.00  0.00           C
ATOM   4378  CG  GLN A 272      69.384  46.689 104.901  1.00  0.00           C
ATOM   4381  CD  GLN A 272      69.454  47.599 106.120  1.00  0.00           C
ATOM   4382  OE1 GLN A 272      69.854  47.289 107.241  1.00  0.00           O
ATOM   4383  NE2 GLN A 272      69.064  48.879 105.900  1.00  0.00           N
ATOM   4386  C   GLN A 272      65.964  44.899 105.441  1.00  0.00           C
ATOM   4387  O   GLN A 272      65.354  45.559 104.590  1.00  0.00           O
ATOM   4388  N   PRO A 273      65.285  43.989 106.160  1.00  0.00           N
ATOM   4389  CD  PRO A 273      65.873  43.189 107.251  1.00  0.00           C
ATOM   4392  CA  PRO A 273      63.914  43.568 105.861  1.00  0.00           C
ATOM   4394  CB  PRO A 273      63.804  42.249 106.630  1.00  0.00           C
ATOM   4397  CG  PRO A 273      64.674  42.479 107.860  1.00  0.00           C
ATOM   4400  C   PRO A 273      62.863  44.579 106.210  1.00  0.00           C
ATOM   4401  O   PRO A 273      61.694  44.278 106.021  1.00  0.00           O
ATOM   4402  N   GLN A 274      63.274  45.789 106.601  1.00  0.00           N
ATOM   4404  CA  GLN A 274      62.414  46.929 106.741  1.00  0.00           C
ATOM   4406  CB  GLN A 274      62.793  47.749 107.991  1.00  0.00           C
ATOM   4409  CG  GLN A 274      64.083  48.609 107.891  1.00  0.00           C
ATOM   4412  CD  GLN A 274      65.374  47.799 107.781  1.00  0.00           C
ATOM   4413  OE1 GLN A 274      65.465  46.619 108.111  1.00  0.00           O
ATOM   4414  NE2 GLN A 274      66.465  48.489 107.391  1.00  0.00           N
ATOM   4417  C   GLN A 274      62.444  47.848 105.510  1.00  0.00           C
ATOM   4418  O   GLN A 274      61.994  48.989 105.541  1.00  0.00           O
ATOM   4419  N   LEU A 275      62.993  47.388 104.370  1.00  0.00           N
ATOM   4421  CA  LEU A 275      62.953  48.179 103.140  1.00  0.00           C
ATOM   4423  CB  LEU A 275      64.285  48.079 102.361  1.00  0.00           C
ATOM   4426  CG  LEU A 275      65.285  49.168 102.781  1.00  0.00           C
ATOM   4428  CD1 LEU A 275      65.535  49.199 104.291  1.00  0.00           C
ATOM   4432  CD2 LEU A 275      66.583  48.958 102.001  1.00  0.00           C
ATOM   4436  C   LEU A 275      61.854  47.749 102.220  1.00  0.00           C
ATOM   4437  O   LEU A 275      61.604  48.359 101.190  1.00  0.00           O
ATOM   4438  N   MET A 276      61.124  46.699 102.600  1.00  0.00           N
ATOM   4440  CA  MET A 276      59.984  46.259 101.851  1.00  0.00           C
ATOM   4442  CB  MET A 276      60.265  45.009 101.011  1.00  0.00           C
ATOM   4445  CG  MET A 276      59.264  44.849  99.861  1.00  0.00           C
ATOM   4448  SD  MET A 276      59.914  43.929  98.461  1.00  0.00           S
ATOM   4449  CE  MET A 276      60.795  45.388  97.880  1.00  0.00           C
ATOM   4453  C   MET A 276      58.964  45.969 102.891  1.00  0.00           C
ATOM   4454  O   MET A 276      59.253  45.909 104.081  1.00  0.00           O
ATOM   4455  N   LEU A 277      57.714  45.868 102.440  1.00  0.00           N
ATOM   4457  CA  LEU A 277      56.613  45.589 103.311  1.00  0.00           C
ATOM   4459  CB  LEU A 277      55.873  46.899 103.631  1.00  0.00           C
ATOM   4462  CG  LEU A 277      56.574  47.939 104.501  1.00  0.00           C
ATOM   4464  CD1 LEU A 277      55.693  49.179 104.751  1.00  0.00           C
ATOM   4468  CD2 LEU A 277      56.854  47.328 105.861  1.00  0.00           C
ATOM   4472  C   LEU A 277      55.615  44.719 102.580  1.00  0.00           C
ATOM   4473  O   LEU A 277      55.395  44.879 101.381  1.00  0.00           O
ATOM   4474  N   ASP A 278      54.963  43.818 103.340  1.00  0.00           N
ATOM   4476  CA  ASP A 278      53.864  43.009 102.870  1.00  0.00           C
ATOM   4478  CB  ASP A 278      53.685  41.749 103.781  1.00  0.00           C
ATOM   4481  CG  ASP A 278      54.984  40.959 103.900  1.00  0.00           C
ATOM   4482  OD1 ASP A 278      55.784  40.989 102.921  1.00  0.00           O
ATOM   4483  OD2 ASP A 278      55.164  40.219 104.910  1.00  0.00           O
ATOM   4484  C   ASP A 278      52.583  43.839 102.851  1.00  0.00           C
ATOM   4485  O   ASP A 278      52.524  44.979 103.321  1.00  0.00           O
ATOM   4486  N   MET A 279      51.504  43.269 102.290  1.00  0.00           N
ATOM   4488  CA  MET A 279      50.195  43.879 102.211  1.00  0.00           C
ATOM   4490  CB  MET A 279      49.264  42.869 101.531  1.00  0.00           C
ATOM   4493  CG  MET A 279      47.854  43.409 101.300  1.00  0.00           C
ATOM   4496  SD  MET A 279      46.764  42.179 100.570  1.00  0.00           S
ATOM   4497  CE  MET A 279      46.064  43.479  99.551  1.00  0.00           C
ATOM   4501  C   MET A 279      49.594  44.278 103.550  1.00  0.00           C
ATOM   4502  O   MET A 279      49.015  45.348 103.730  1.00  0.00           O
ATOM   4503  N   GLU A 280      49.734  43.409 104.571  1.00  0.00           N
ATOM   4505  CA  GLU A 280      49.285  43.638 105.921  1.00  0.00           C
ATOM   4507  CB  GLU A 280      49.435  42.349 106.750  1.00  0.00           C
ATOM   4510  CG  GLU A 280      48.534  41.208 106.201  1.00  0.00           C
ATOM   4513  CD  GLU A 280      49.085  40.489 104.980  1.00  0.00           C
ATOM   4514  OE1 GLU A 280      50.233  40.779 104.571  1.00  0.00           O
ATOM   4515  OE2 GLU A 280      48.295  39.699 104.411  1.00  0.00           O
ATOM   4516  C   GLU A 280      49.973  44.789 106.601  1.00  0.00           C
ATOM   4517  O   GLU A 280      49.333  45.609 107.261  1.00  0.00           O
ATOM   4518  N   GLN A 281      51.304  44.919 106.421  1.00  0.00           N
ATOM   4520  CA  GLN A 281      52.005  46.109 106.841  1.00  0.00           C
ATOM   4522  CB  GLN A 281      53.544  45.989 106.771  1.00  0.00           C
ATOM   4525  CG  GLN A 281      54.165  44.979 107.771  1.00  0.00           C
ATOM   4528  CD  GLN A 281      54.295  43.589 107.150  1.00  0.00           C
ATOM   4529  OE1 GLN A 281      55.103  43.429 106.241  1.00  0.00           O
ATOM   4530  NE2 GLN A 281      53.474  42.609 107.571  1.00  0.00           N
ATOM   4533  C   GLN A 281      51.534  47.379 106.120  1.00  0.00           C
ATOM   4534  O   GLN A 281      51.324  48.399 106.760  1.00  0.00           O
ATOM   4535  N   ALA A 282      51.294  47.309 104.781  1.00  0.00           N
ATOM   4537  CA  ALA A 282      50.873  48.409 103.921  1.00  0.00           C
ATOM   4539  CB  ALA A 282      50.615  47.949 102.472  1.00  0.00           C
ATOM   4543  C   ALA A 282      49.604  49.049 104.351  1.00  0.00           C
ATOM   4544  O   ALA A 282      49.443  50.269 104.400  1.00  0.00           O
ATOM   4545  N   ARG A 283      48.664  48.189 104.730  1.00  0.00           N
ATOM   4547  CA  ARG A 283      47.354  48.609 105.161  1.00  0.00           C
ATOM   4549  CB  ARG A 283      46.473  47.379 105.211  1.00  0.00           C
ATOM   4552  CG  ARG A 283      45.044  47.658 105.690  1.00  0.00           C
ATOM   4555  CD  ARG A 283      44.043  46.579 105.290  1.00  0.00           C
ATOM   4558  NE  ARG A 283      44.623  45.278 105.741  1.00  0.00           N
ATOM   4560  CZ  ARG A 283      45.135  44.348 104.940  1.00  0.00           C
ATOM   4561  NH1 ARG A 283      45.094  44.429 103.641  1.00  0.00           N
ATOM   4564  NH2 ARG A 283      45.674  43.298 105.521  1.00  0.00           N
ATOM   4567  C   ARG A 283      47.384  49.339 106.501  1.00  0.00           C
ATOM   4568  O   ARG A 283      46.473  50.079 106.881  1.00  0.00           O
ATOM   4569  N   GLY A 284      48.494  49.208 107.230  1.00  0.00           N
ATOM   4571  CA  GLY A 284      48.704  49.909 108.480  1.00  0.00           C
ATOM   4574  C   GLY A 284      49.174  51.339 108.330  1.00  0.00           C
ATOM   4575  O   GLY A 284      49.155  52.109 109.281  1.00  0.00           O
ATOM   4576  N   LEU A 285      49.654  51.759 107.141  1.00  0.00           N
ATOM   4578  CA  LEU A 285      50.153  53.118 106.991  1.00  0.00           C
ATOM   4580  CB  LEU A 285      51.283  53.228 105.930  1.00  0.00           C
ATOM   4583  CG  LEU A 285      52.603  52.499 106.271  1.00  0.00           C
ATOM   4585  CD1 LEU A 285      52.603  51.078 105.701  1.00  0.00           C
ATOM   4589  CD2 LEU A 285      53.783  53.259 105.681  1.00  0.00           C
ATOM   4593  C   LEU A 285      49.034  54.098 106.641  1.00  0.00           C
ATOM   4594  O   LEU A 285      49.285  55.278 106.411  1.00  0.00           O
ATOM   4595  N   LEU A 286      47.775  53.629 106.610  1.00  0.00           N
ATOM   4597  CA  LEU A 286      46.655  54.429 106.181  1.00  0.00           C
ATOM   4599  CB  LEU A 286      45.574  53.599 105.441  1.00  0.00           C
ATOM   4602  CG  LEU A 286      45.914  53.089 104.021  1.00  0.00           C
ATOM   4604  CD1 LEU A 286      46.333  54.228 103.091  1.00  0.00           C
ATOM   4608  CD2 LEU A 286      46.964  51.988 104.011  1.00  0.00           C
ATOM   4612  C   LEU A 286      45.994  55.158 107.340  1.00  0.00           C
ATOM   4613  O   LEU A 286      45.755  54.599 108.410  1.00  0.00           O
ATOM   4614  N   HIS A 287      45.674  56.458 107.131  1.00  0.00           N
ATOM   4616  CA  HIS A 287      44.833  57.239 108.021  1.00  0.00           C
ATOM   4618  CB  HIS A 287      43.474  56.598 108.371  1.00  0.00           C
ATOM   4621  ND1 HIS A 287      42.684  54.818 106.771  1.00  0.00           N
ATOM   4622  CG  HIS A 287      42.695  56.138 107.180  1.00  0.00           C
ATOM   4623  CE1 HIS A 287      41.764  54.758 105.821  1.00  0.00           C
ATOM   4625  NE2 HIS A 287      41.143  55.949 105.661  1.00  0.00           N
ATOM   4627  CD2 HIS A 287      41.753  56.839 106.521  1.00  0.00           C
ATOM   4629  C   HIS A 287      45.574  57.669 109.271  1.00  0.00           C
ATOM   4630  O   HIS A 287      45.124  57.479 110.401  1.00  0.00           O
ATOM   4631  N   ARG A 288      46.795  58.179 109.110  1.00  0.00           N
ATOM   4633  CA  ARG A 288      47.614  58.499 110.251  1.00  0.00           C
ATOM   4635  CB  ARG A 288      48.284  57.249 110.871  1.00  0.00           C
ATOM   4638  CG  ARG A 288      49.145  56.408 109.921  1.00  0.00           C
ATOM   4641  CD  ARG A 288      49.475  54.979 110.410  1.00  0.00           C
ATOM   4644  NE  ARG A 288      50.583  55.029 111.421  1.00  0.00           N
ATOM   4646  CZ  ARG A 288      51.585  54.168 111.490  1.00  0.00           C
ATOM   4647  NH1 ARG A 288      51.624  53.039 110.811  1.00  0.00           N
ATOM   4650  NH2 ARG A 288      52.635  54.429 112.261  1.00  0.00           N
ATOM   4653  C   ARG A 288      48.634  59.558 109.910  1.00  0.00           C
ATOM   4654  O   ARG A 288      49.034  59.739 108.771  1.00  0.00           O
ATOM   4655  N   GLN A 289      49.053  60.329 110.941  1.00  0.00           N
ATOM   4657  CA  GLN A 289      49.914  61.469 110.731  1.00  0.00           C
ATOM   4659  CB  GLN A 289      49.634  62.519 111.841  1.00  0.00           C
ATOM   4662  CG  GLN A 289      50.265  63.919 111.660  1.00  0.00           C
ATOM   4665  CD  GLN A 289      50.083  64.418 110.220  1.00  0.00           C
ATOM   4666  OE1 GLN A 289      48.993  64.359 109.650  1.00  0.00           O
ATOM   4667  NE2 GLN A 289      51.185  64.848 109.561  1.00  0.00           N
ATOM   4670  C   GLN A 289      51.364  61.059 110.821  1.00  0.00           C
ATOM   4671  O   GLN A 289      52.255  61.798 110.401  1.00  0.00           O
ATOM   4672  N   ASP A 290      51.645  59.849 111.350  1.00  0.00           N
ATOM   4674  CA  ASP A 290      52.965  59.339 111.641  1.00  0.00           C
ATOM   4676  CB  ASP A 290      52.975  58.719 113.070  1.00  0.00           C
ATOM   4679  CG  ASP A 290      52.134  57.469 113.290  1.00  0.00           C
ATOM   4680  OD1 ASP A 290      50.963  57.388 112.831  1.00  0.00           O
ATOM   4681  OD2 ASP A 290      52.614  56.539 114.001  1.00  0.00           O
ATOM   4682  C   ASP A 290      53.365  58.319 110.591  1.00  0.00           C
ATOM   4683  O   ASP A 290      54.373  57.619 110.710  1.00  0.00           O
ATOM   4684  N   ALA A 291      52.594  58.228 109.501  1.00  0.00           N
ATOM   4686  CA  ALA A 291      52.944  57.379 108.410  1.00  0.00           C
ATOM   4688  CB  ALA A 291      52.664  55.889 108.690  1.00  0.00           C
ATOM   4692  C   ALA A 291      52.213  57.839 107.180  1.00  0.00           C
ATOM   4693  O   ALA A 291      51.315  58.679 107.201  1.00  0.00           O
ATOM   4694  N   SER A 292      52.603  57.299 106.031  1.00  0.00           N
ATOM   4696  CA  SER A 292      51.845  57.458 104.820  1.00  0.00           C
ATOM   4698  CB  SER A 292      52.263  58.729 104.040  1.00  0.00           C
ATOM   4701  OG  SER A 292      51.394  58.969 102.941  1.00  0.00           O
ATOM   4703  C   SER A 292      52.053  56.259 103.941  1.00  0.00           C
ATOM   4704  O   SER A 292      53.185  55.808 103.751  1.00  0.00           O
ATOM   4705  N   LEU A 293      50.974  55.749 103.330  1.00  0.00           N
ATOM   4707  CA  LEU A 293      51.114  54.919 102.160  1.00  0.00           C
ATOM   4709  CB  LEU A 293      50.024  53.829 102.111  1.00  0.00           C
ATOM   4712  CG  LEU A 293      50.275  52.769 101.031  1.00  0.00           C
ATOM   4714  CD1 LEU A 293      51.434  51.819 101.391  1.00  0.00           C
ATOM   4718  CD2 LEU A 293      48.993  51.978 100.771  1.00  0.00           C
ATOM   4722  C   LEU A 293      50.994  55.808 100.941  1.00  0.00           C
ATOM   4723  O   LEU A 293      50.044  56.589 100.811  1.00  0.00           O
ATOM   4724  N   VAL A 294      51.994  55.749 100.041  1.00  0.00           N
ATOM   4726  CA  VAL A 294      52.115  56.689  98.951  1.00  0.00           C
ATOM   4728  CB  VAL A 294      53.463  57.379  98.951  1.00  0.00           C
ATOM   4730  CG1 VAL A 294      53.534  58.438  97.840  1.00  0.00           C
ATOM   4734  CG2 VAL A 294      53.634  58.019 100.331  1.00  0.00           C
ATOM   4738  C   VAL A 294      51.915  56.008  97.631  1.00  0.00           C
ATOM   4739  O   VAL A 294      52.684  55.138  97.220  1.00  0.00           O
ATOM   4740  N   SER A 295      50.873  56.419  96.900  1.00  0.00           N
ATOM   4742  CA  SER A 295      50.674  55.938  95.541  1.00  0.00           C
ATOM   4744  CB  SER A 295      49.183  55.979  95.100  1.00  0.00           C
ATOM   4747  OG  SER A 295      48.643  57.289  94.960  1.00  0.00           O
ATOM   4749  C   SER A 295      51.525  56.739  94.601  1.00  0.00           C
ATOM   4750  O   SER A 295      51.423  57.958  94.540  1.00  0.00           O
ATOM   4751  N   ILE A 296      52.414  56.089  93.830  1.00  0.00           N
ATOM   4753  CA  ILE A 296      53.165  56.739  92.751  1.00  0.00           C
ATOM   4755  CB  ILE A 296      54.654  56.918  93.031  1.00  0.00           C
ATOM   4757  CG2 ILE A 296      55.493  57.179  91.760  1.00  0.00           C
ATOM   4761  CG1 ILE A 296      54.744  58.149  93.960  1.00  0.00           C
ATOM   4764  CD  ILE A 296      56.054  58.289  94.711  1.00  0.00           C
ATOM   4768  C   ILE A 296      52.733  56.119  91.451  1.00  0.00           C
ATOM   4769  O   ILE A 296      53.344  55.289  90.790  1.00  0.00           O
ATOM   4770  N   ARG A 297      51.534  56.528  91.082  1.00  0.00           N
ATOM   4772  CA  ARG A 297      50.795  56.068  89.951  1.00  0.00           C
ATOM   4774  CB  ARG A 297      49.693  55.129  90.471  1.00  0.00           C
ATOM   4777  CG  ARG A 297      50.083  53.789  91.120  1.00  0.00           C
ATOM   4780  CD  ARG A 297      48.824  53.028  91.561  1.00  0.00           C
ATOM   4783  NE  ARG A 297      48.154  52.519  90.311  1.00  0.00           N
ATOM   4785  CZ  ARG A 297      46.833  52.388  90.181  1.00  0.00           C
ATOM   4786  NH1 ARG A 297      45.954  52.908  91.001  1.00  0.00           N
ATOM   4789  NH2 ARG A 297      46.414  51.859  89.051  1.00  0.00           N
ATOM   4792  C   ARG A 297      50.243  57.349  89.351  1.00  0.00           C
ATOM   4793  O   ARG A 297      50.324  58.419  89.960  1.00  0.00           O
ATOM   4794  N   SER A 298      49.774  57.328  88.090  1.00  0.00           N
ATOM   4796  CA  SER A 298      49.373  58.559  87.421  1.00  0.00           C
ATOM   4798  CB  SER A 298      49.333  58.409  85.900  1.00  0.00           C
ATOM   4801  OG  SER A 298      50.665  58.118  85.491  1.00  0.00           O
ATOM   4803  C   SER A 298      48.045  59.098  87.870  1.00  0.00           C
ATOM   4804  O   SER A 298      47.213  58.368  88.430  1.00  0.00           O
ATOM   4805  N   TRP A 299      47.733  60.379  87.612  1.00  0.00           N
ATOM   4807  CA  TRP A 299      46.414  60.899  87.980  1.00  0.00           C
ATOM   4809  CB  TRP A 299      46.294  62.429  87.701  1.00  0.00           C
ATOM   4812  CG  TRP A 299      45.005  63.069  88.111  1.00  0.00           C
ATOM   4813  CD1 TRP A 299      43.983  63.559  87.341  1.00  0.00           C
ATOM   4815  NE1 TRP A 299      42.975  64.039  88.160  1.00  0.00           N
ATOM   4817  CE2 TRP A 299      43.314  63.818  89.451  1.00  0.00           C
ATOM   4818  CD2 TRP A 299      44.594  63.219  89.480  1.00  0.00           C
ATOM   4819  CE3 TRP A 299      45.184  62.899  90.701  1.00  0.00           C
ATOM   4821  CZ3 TRP A 299      44.494  63.209  91.870  1.00  0.00           C
ATOM   4823  CZ2 TRP A 299      42.603  64.079  90.611  1.00  0.00           C
ATOM   4825  CH2 TRP A 299      43.225  63.769  91.821  1.00  0.00           C
ATOM   4827  C   TRP A 299      45.214  60.119  87.411  1.00  0.00           C
ATOM   4828  O   TRP A 299      44.324  59.799  88.201  1.00  0.00           O
ATOM   4829  N   PRO A 300      45.144  59.688  86.141  1.00  0.00           N
ATOM   4830  CD  PRO A 300      45.823  60.348  85.021  1.00  0.00           C
ATOM   4833  CA  PRO A 300      44.225  58.659  85.650  1.00  0.00           C
ATOM   4835  CB  PRO A 300      44.763  58.349  84.251  1.00  0.00           C
ATOM   4838  CG  PRO A 300      45.265  59.709  83.750  1.00  0.00           C
ATOM   4841  C   PRO A 300      44.074  57.419  86.511  1.00  0.00           C
ATOM   4842  O   PRO A 300      42.953  56.929  86.730  1.00  0.00           O
ATOM   4843  N   GLU A 301      45.195  56.848  86.980  1.00  0.00           N
ATOM   4845  CA  GLU A 301      45.265  55.689  87.850  1.00  0.00           C
ATOM   4847  CB  GLU A 301      46.733  55.179  88.001  1.00  0.00           C
ATOM   4850  CG  GLU A 301      47.323  54.329  86.831  1.00  0.00           C
ATOM   4853  CD  GLU A 301      48.634  53.638  87.251  1.00  0.00           C
ATOM   4854  OE1 GLU A 301      48.624  52.399  87.481  1.00  0.00           O
ATOM   4855  OE2 GLU A 301      49.643  54.348  87.472  1.00  0.00           O
ATOM   4856  C   GLU A 301      44.594  55.929  89.191  1.00  0.00           C
ATOM   4857  O   GLU A 301      43.894  55.049  89.701  1.00  0.00           O
ATOM   4858  N   PHE A 302      44.804  57.128  89.751  1.00  0.00           N
ATOM   4860  CA  PHE A 302      44.435  57.549  91.091  1.00  0.00           C
ATOM   4862  CB  PHE A 302      45.144  58.899  91.411  1.00  0.00           C
ATOM   4865  CG  PHE A 302      44.993  59.278  92.850  1.00  0.00           C
ATOM   4866  CD1 PHE A 302      45.814  58.699  93.830  1.00  0.00           C
ATOM   4868  CE1 PHE A 302      45.693  59.079  95.181  1.00  0.00           C
ATOM   4870  CZ  PHE A 302      44.784  60.079  95.541  1.00  0.00           C
ATOM   4872  CD2 PHE A 302      44.074  60.259  93.230  1.00  0.00           C
ATOM   4874  CE2 PHE A 302      43.973  60.668  94.561  1.00  0.00           C
ATOM   4876  C   PHE A 302      42.924  57.658  91.250  1.00  0.00           C
ATOM   4877  O   PHE A 302      42.314  57.328  92.261  1.00  0.00           O
ATOM   4878  N   ILE A 303      42.304  58.158  90.171  1.00  0.00           N
ATOM   4880  CA  ILE A 303      40.904  58.459  90.121  1.00  0.00           C
ATOM   4882  CB  ILE A 303      40.714  59.789  89.400  1.00  0.00           C
ATOM   4884  CG2 ILE A 303      41.464  60.859  90.230  1.00  0.00           C
ATOM   4888  CG1 ILE A 303      41.213  59.809  87.941  1.00  0.00           C
ATOM   4891  CD  ILE A 303      40.153  59.449  86.900  1.00  0.00           C
ATOM   4895  C   ILE A 303      40.144  57.309  89.461  1.00  0.00           C
ATOM   4896  O   ILE A 303      38.924  57.229  89.561  1.00  0.00           O
ATOM   4897  N   GLY A 304      40.884  56.349  88.862  1.00  0.00           N
ATOM   4899  CA  GLY A 304      40.363  55.068  88.410  1.00  0.00           C
ATOM   4902  C   GLY A 304      39.724  55.068  87.061  1.00  0.00           C
ATOM   4903  O   GLY A 304      38.824  54.269  86.821  1.00  0.00           O
ATOM   4904  N   THR A 305      40.144  55.929  86.120  1.00  0.00           N
ATOM   4906  CA  THR A 305      39.573  55.909  84.771  1.00  0.00           C
ATOM   4908  CB  THR A 305      39.724  57.239  84.051  1.00  0.00           C
ATOM   4910  OG1 THR A 305      39.023  57.249  82.811  1.00  0.00           O
ATOM   4912  CG2 THR A 305      41.185  57.568  83.760  1.00  0.00           C
ATOM   4916  C   THR A 305      40.124  54.739  83.951  1.00  0.00           C
ATOM   4917  O   THR A 305      39.453  54.189  83.081  1.00  0.00           O
ATOM   4918  N   THR A 306      41.344  54.278  84.281  1.00  0.00           N
ATOM   4920  CA  THR A 306      41.943  53.089  83.710  1.00  0.00           C
ATOM   4922  CB  THR A 306      42.684  53.279  82.370  1.00  0.00           C
ATOM   4924  OG1 THR A 306      42.953  52.058  81.711  1.00  0.00           O
ATOM   4926  CG2 THR A 306      44.004  54.028  82.472  1.00  0.00           C
ATOM   4930  C   THR A 306      42.733  52.419  84.811  1.00  0.00           C
ATOM   4931  O   THR A 306      42.924  52.969  85.900  1.00  0.00           O
ATOM   4932  N   SER A 307      43.174  51.169  84.601  1.00  0.00           N
ATOM   4934  CA  SER A 307      44.243  50.598  85.401  1.00  0.00           C
ATOM   4936  CB  SER A 307      44.104  49.089  85.671  1.00  0.00           C
ATOM   4939  OG  SER A 307      45.083  48.659  86.620  1.00  0.00           O
ATOM   4941  C   SER A 307      45.493  50.859  84.620  1.00  0.00           C
ATOM   4942  O   SER A 307      45.465  51.159  83.430  1.00  0.00           O
ATOM   4943  N   GLY A 308      46.665  50.738  85.271  1.00  0.00           N
ATOM   4945  CA  GLY A 308      47.953  51.068  84.660  1.00  0.00           C
ATOM   4948  C   GLY A 308      48.295  50.229  83.451  1.00  0.00           C
ATOM   4949  O   GLY A 308      49.113  50.609  82.621  1.00  0.00           O
ATOM   4950  N   TYR A 309      47.695  49.019  83.400  1.00  0.00           N
ATOM   4952  CA  TYR A 309      48.144  47.929  82.590  1.00  0.00           C
ATOM   4954  CB  TYR A 309      49.085  47.009  83.400  1.00  0.00           C
ATOM   4957  CG  TYR A 309      50.144  47.789  84.111  1.00  0.00           C
ATOM   4958  CD1 TYR A 309      49.954  48.249  85.431  1.00  0.00           C
ATOM   4960  CE1 TYR A 309      50.943  49.019  86.061  1.00  0.00           C
ATOM   4962  CZ  TYR A 309      52.143  49.259  85.410  1.00  0.00           C
ATOM   4963  OH  TYR A 309      53.244  49.799  86.101  1.00  0.00           O
ATOM   4965  CD2 TYR A 309      51.353  48.069  83.461  1.00  0.00           C
ATOM   4967  CE2 TYR A 309      52.344  48.809  84.111  1.00  0.00           C
ATOM   4969  C   TYR A 309      47.005  47.029  82.160  1.00  0.00           C
ATOM   4970  O   TYR A 309      46.013  46.848  82.870  1.00  0.00           O
ATOM   4971  N   SER A 310      47.204  46.359  81.001  1.00  0.00           N
ATOM   4973  CA  SER A 310      46.243  45.539  80.280  1.00  0.00           C
ATOM   4975  CB  SER A 310      46.845  45.199  78.891  1.00  0.00           C
ATOM   4978  OG  SER A 310      47.414  46.369  78.290  1.00  0.00           O
ATOM   4980  C   SER A 310      45.914  44.219  80.961  1.00  0.00           C
ATOM   4981  O   SER A 310      44.893  43.589  80.701  1.00  0.00           O
ATOM   4982  N   TYR A 311      46.775  43.799  81.910  1.00  0.00           N
ATOM   4984  CA  TYR A 311      46.613  42.568  82.661  1.00  0.00           C
ATOM   4986  CB  TYR A 311      47.993  41.889  82.850  1.00  0.00           C
ATOM   4989  CG  TYR A 311      48.973  42.769  83.610  1.00  0.00           C
ATOM   4990  CD1 TYR A 311      49.854  43.629  82.931  1.00  0.00           C
ATOM   4992  CE1 TYR A 311      50.755  44.429  83.661  1.00  0.00           C
ATOM   4994  CZ  TYR A 311      50.733  44.429  85.051  1.00  0.00           C
ATOM   4995  OH  TYR A 311      51.585  45.278  85.771  1.00  0.00           O
ATOM   4997  CD2 TYR A 311      49.025  42.708  85.010  1.00  0.00           C
ATOM   4999  CE2 TYR A 311      49.893  43.549  85.730  1.00  0.00           C
ATOM   5001  C   TYR A 311      45.914  42.778  84.011  1.00  0.00           C
ATOM   5002  O   TYR A 311      45.665  41.809  84.720  1.00  0.00           O
ATOM   5003  N   ILE A 312      45.563  44.019  84.391  1.00  0.00           N
ATOM   5005  CA  ILE A 312      44.864  44.329  85.620  1.00  0.00           C
ATOM   5007  CB  ILE A 312      45.563  45.388  86.471  1.00  0.00           C
ATOM   5009  CG2 ILE A 312      44.763  45.609  87.780  1.00  0.00           C
ATOM   5013  CG1 ILE A 312      47.024  44.989  86.770  1.00  0.00           C
ATOM   5016  CD  ILE A 312      47.784  45.959  87.691  1.00  0.00           C
ATOM   5020  C   ILE A 312      43.494  44.828  85.251  1.00  0.00           C
ATOM   5021  O   ILE A 312      43.323  45.938  84.751  1.00  0.00           O
ATOM   5022  N   LYS A 313      42.454  44.009  85.491  1.00  0.00           N
ATOM   5024  CA  LYS A 313      41.073  44.379  85.291  1.00  0.00           C
ATOM   5026  CB  LYS A 313      40.114  43.149  85.321  1.00  0.00           C
ATOM   5029  CG  LYS A 313      40.615  41.839  84.680  1.00  0.00           C
ATOM   5032  CD  LYS A 313      39.784  40.618  85.150  1.00  0.00           C
ATOM   5035  CE  LYS A 313      40.124  40.169  86.590  1.00  0.00           C
ATOM   5038  NZ  LYS A 313      39.253  39.079  87.080  1.00  0.00           N
ATOM   5042  C   LYS A 313      40.545  45.429  86.281  1.00  0.00           C
ATOM   5043  O   LYS A 313      39.924  46.379  85.800  1.00  0.00           O
ATOM   5044  N   PRO A 314      40.714  45.388  87.612  1.00  0.00           N
ATOM   5045  CD  PRO A 314      41.264  44.269  88.391  1.00  0.00           C
ATOM   5048  CA  PRO A 314      40.173  46.408  88.491  1.00  0.00           C
ATOM   5050  CB  PRO A 314      40.493  45.929  89.911  1.00  0.00           C
ATOM   5053  CG  PRO A 314      40.654  44.418  89.771  1.00  0.00           C
ATOM   5056  C   PRO A 314      40.714  47.799  88.251  1.00  0.00           C
ATOM   5057  O   PRO A 314      41.894  47.958  87.941  1.00  0.00           O
ATOM   5058  N   LYS A 315      39.874  48.829  88.430  1.00  0.00           N
ATOM   5060  CA  LYS A 315      40.265  50.219  88.330  1.00  0.00           C
ATOM   5062  CB  LYS A 315      39.494  50.959  87.220  1.00  0.00           C
ATOM   5065  CG  LYS A 315      39.674  50.399  85.811  1.00  0.00           C
ATOM   5068  CD  LYS A 315      38.733  51.138  84.851  1.00  0.00           C
ATOM   5071  CE  LYS A 315      38.924  50.769  83.381  1.00  0.00           C
ATOM   5074  NZ  LYS A 315      37.874  51.399  82.570  1.00  0.00           N
ATOM   5078  C   LYS A 315      39.993  50.949  89.620  1.00  0.00           C
ATOM   5079  O   LYS A 315      39.023  50.709  90.340  1.00  0.00           O
ATOM   5080  N   GLY A 316      40.884  51.899  89.960  1.00  0.00           N
ATOM   5082  CA  GLY A 316      40.803  52.638  91.201  1.00  0.00           C
ATOM   5085  C   GLY A 316      42.104  52.638  91.910  1.00  0.00           C
ATOM   5086  O   GLY A 316      43.133  52.229  91.381  1.00  0.00           O
ATOM   5087  N   GLU A 317      42.073  53.129  93.141  1.00  0.00           N
ATOM   5089  CA  GLU A 317      43.244  53.319  93.951  1.00  0.00           C
ATOM   5091  CB  GLU A 317      43.513  54.839  94.061  1.00  0.00           C
ATOM   5094  CG  GLU A 317      44.874  55.249  94.671  1.00  0.00           C
ATOM   5097  CD  GLU A 317      46.005  54.769  93.781  1.00  0.00           C
ATOM   5098  OE1 GLU A 317      46.024  55.138  92.580  1.00  0.00           O
ATOM   5099  OE2 GLU A 317      46.873  53.999  94.241  1.00  0.00           O
ATOM   5100  C   GLU A 317      42.983  52.769  95.321  1.00  0.00           C
ATOM   5101  O   GLU A 317      41.833  52.609  95.741  1.00  0.00           O
ATOM   5102  N   ILE A 318      44.063  52.469  96.070  1.00  0.00           N
ATOM   5104  CA  ILE A 318      44.015  52.149  97.491  1.00  0.00           C
ATOM   5106  CB  ILE A 318      45.383  51.809  98.070  1.00  0.00           C
ATOM   5108  CG2 ILE A 318      45.284  51.449  99.580  1.00  0.00           C
ATOM   5112  CG1 ILE A 318      46.044  50.719  97.171  1.00  0.00           C
ATOM   5115  CD  ILE A 318      47.274  50.039  97.761  1.00  0.00           C
ATOM   5119  C   ILE A 318      43.393  53.279  98.290  1.00  0.00           C
ATOM   5120  O   ILE A 318      43.824  54.439  98.231  1.00  0.00           O
ATOM   5121  N   ALA A 319      42.344  52.978  99.061  1.00  0.00           N
ATOM   5123  CA  ALA A 319      41.613  53.989  99.800  1.00  0.00           C
ATOM   5125  CB  ALA A 319      40.303  53.419 100.351  1.00  0.00           C
ATOM   5129  C   ALA A 319      42.403  54.589 100.951  1.00  0.00           C
ATOM   5130  O   ALA A 319      42.874  53.869 101.831  1.00  0.00           O
ATOM   5131  N   GLY A 320      42.544  55.929 100.961  1.00  0.00           N
ATOM   5133  CA  GLY A 320      43.274  56.658 101.991  1.00  0.00           C
ATOM   5136  C   GLY A 320      44.693  56.899 101.601  1.00  0.00           C
ATOM   5137  O   GLY A 320      45.424  57.619 102.281  1.00  0.00           O
ATOM   5138  N   ALA A 321      45.153  56.289 100.491  1.00  0.00           N
ATOM   5140  CA  ALA A 321      46.504  56.479 100.010  1.00  0.00           C
ATOM   5142  CB  ALA A 321      46.883  55.489  98.900  1.00  0.00           C
ATOM   5146  C   ALA A 321      46.733  57.918  99.590  1.00  0.00           C
ATOM   5147  O   ALA A 321      45.854  58.599  99.051  1.00  0.00           O
ATOM   5148  N   ARG A 322      47.924  58.438  99.870  1.00  0.00           N
ATOM   5150  CA  ARG A 322      48.225  59.818  99.580  1.00  0.00           C
ATOM   5152  CB  ARG A 322      49.053  60.489 100.690  1.00  0.00           C
ATOM   5155  CG  ARG A 322      48.323  60.789 102.010  1.00  0.00           C
ATOM   5158  CD  ARG A 322      48.035  59.579 102.910  1.00  0.00           C
ATOM   5161  NE  ARG A 322      48.934  59.659 104.101  1.00  0.00           N
ATOM   5163  CZ  ARG A 322      48.713  60.478 105.120  1.00  0.00           C
ATOM   5164  NH1 ARG A 322      47.594  61.149 105.301  1.00  0.00           N
ATOM   5167  NH2 ARG A 322      49.654  60.629 106.021  1.00  0.00           N
ATOM   5170  C   ARG A 322      49.004  59.828  98.311  1.00  0.00           C
ATOM   5171  O   ARG A 322      49.935  59.039  98.140  1.00  0.00           O
ATOM   5172  N   TRP A 323      48.634  60.699  97.361  1.00  0.00           N
ATOM   5174  CA  TRP A 323      49.295  60.699  96.082  1.00  0.00           C
ATOM   5176  CB  TRP A 323      48.414  61.458  95.061  1.00  0.00           C
ATOM   5179  CG  TRP A 323      48.723  61.309  93.601  1.00  0.00           C
ATOM   5180  CD1 TRP A 323      49.194  60.189  92.961  1.00  0.00           C
ATOM   5182  NE1 TRP A 323      49.354  60.458  91.620  1.00  0.00           N
ATOM   5184  CE2 TRP A 323      49.015  61.749  91.371  1.00  0.00           C
ATOM   5185  CD2 TRP A 323      48.573  62.318  92.590  1.00  0.00           C
ATOM   5186  CE3 TRP A 323      48.115  63.638  92.600  1.00  0.00           C
ATOM   5188  CZ3 TRP A 323      48.193  64.399  91.431  1.00  0.00           C
ATOM   5190  CZ2 TRP A 323      49.043  62.489  90.210  1.00  0.00           C
ATOM   5192  CH2 TRP A 323      48.674  63.839  90.261  1.00  0.00           C
ATOM   5194  C   TRP A 323      50.733  61.239  96.171  1.00  0.00           C
ATOM   5195  O   TRP A 323      51.044  62.229  96.851  1.00  0.00           O
ATOM   5196  N   GLY A 324      51.655  60.579  95.471  1.00  0.00           N
ATOM   5198  CA  GLY A 324      52.924  61.138  95.051  1.00  0.00           C
ATOM   5201  C   GLY A 324      52.835  61.159  93.561  1.00  0.00           C
ATOM   5202  O   GLY A 324      52.524  60.158  92.931  1.00  0.00           O
ATOM   5203  N   HIS A 325      53.074  62.318  92.921  1.00  0.00           N
ATOM   5205  CA  HIS A 325      52.933  62.458  91.480  1.00  0.00           C
ATOM   5207  CB  HIS A 325      53.115  63.919  90.980  1.00  0.00           C
ATOM   5210  ND1 HIS A 325      52.284  65.229  92.921  1.00  0.00           N
ATOM   5211  CG  HIS A 325      52.193  64.929  91.571  1.00  0.00           C
ATOM   5212  CE1 HIS A 325      51.315  66.089  93.141  1.00  0.00           C
ATOM   5214  NE2 HIS A 325      50.654  66.408  92.010  1.00  0.00           N
ATOM   5216  CD2 HIS A 325      51.223  65.668  90.991  1.00  0.00           C
ATOM   5218  C   HIS A 325      53.934  61.629  90.711  1.00  0.00           C
ATOM   5219  O   HIS A 325      55.135  61.829  90.821  1.00  0.00           O
ATOM   5220  N   ALA A 326      53.443  60.689  89.891  1.00  0.00           N
ATOM   5222  CA  ALA A 326      54.285  59.888  89.030  1.00  0.00           C
ATOM   5224  CB  ALA A 326      53.573  58.559  88.731  1.00  0.00           C
ATOM   5228  C   ALA A 326      54.643  60.598  87.730  1.00  0.00           C
ATOM   5229  O   ALA A 326      55.615  61.359  87.650  1.00  0.00           O
ATOM   5230  N   GLY A 327      53.864  60.329  86.671  1.00  0.00           N
ATOM   5232  CA  GLY A 327      53.955  61.049  85.410  1.00  0.00           C
ATOM   5235  C   GLY A 327      52.653  60.949  84.660  1.00  0.00           C
ATOM   5236  O   GLY A 327      51.574  60.878  85.230  1.00  0.00           O
ATOM   5237  N   SER A 328      52.733  60.989  83.330  1.00  0.00           N
ATOM   5239  CA  SER A 328      51.604  60.859  82.430  1.00  0.00           C
ATOM   5241  CB  SER A 328      52.064  61.159  80.991  1.00  0.00           C
ATOM   5244  OG  SER A 328      52.983  60.189  80.491  1.00  0.00           O
ATOM   5246  C   SER A 328      50.854  59.529  82.440  1.00  0.00           C
ATOM   5247  O   SER A 328      49.634  59.469  82.551  1.00  0.00           O
ATOM   5248  N   ASP A 329      51.613  58.438  82.320  1.00  0.00           N
ATOM   5250  CA  ASP A 329      51.164  57.089  82.150  1.00  0.00           C
ATOM   5252  CB  ASP A 329      51.064  56.649  80.660  1.00  0.00           C
ATOM   5255  CG  ASP A 329      52.374  56.439  79.891  1.00  0.00           C
ATOM   5256  OD1 ASP A 329      53.474  56.589  80.491  1.00  0.00           O
ATOM   5257  OD2 ASP A 329      52.284  56.099  78.681  1.00  0.00           O
ATOM   5258  C   ASP A 329      52.174  56.279  82.910  1.00  0.00           C
ATOM   5259  O   ASP A 329      53.083  56.819  83.550  1.00  0.00           O
ATOM   5260  N   SER A 330      52.045  54.939  82.901  1.00  0.00           N
ATOM   5262  CA  SER A 330      52.714  54.068  83.840  1.00  0.00           C
ATOM   5264  CB  SER A 330      52.123  52.649  83.791  1.00  0.00           C
ATOM   5267  OG  SER A 330      50.744  52.699  84.130  1.00  0.00           O
ATOM   5269  C   SER A 330      54.194  53.999  83.570  1.00  0.00           C
ATOM   5270  O   SER A 330      54.973  53.589  84.431  1.00  0.00           O
ATOM   5271  N   THR A 331      54.604  54.449  82.381  1.00  0.00           N
ATOM   5273  CA  THR A 331      55.873  54.208  81.721  1.00  0.00           C
ATOM   5275  CB  THR A 331      55.574  53.908  80.251  1.00  0.00           C
ATOM   5277  OG1 THR A 331      54.755  52.749  80.221  1.00  0.00           O
ATOM   5279  CG2 THR A 331      56.795  53.589  79.391  1.00  0.00           C
ATOM   5283  C   THR A 331      56.753  55.418  81.840  1.00  0.00           C
ATOM   5284  O   THR A 331      57.933  55.359  81.490  1.00  0.00           O
ATOM   5285  N   HIS A 332      56.204  56.509  82.411  1.00  0.00           N
ATOM   5287  CA  HIS A 332      56.865  57.789  82.541  1.00  0.00           C
ATOM   5289  CB  HIS A 332      56.234  58.809  81.551  1.00  0.00           C
ATOM   5292  ND1 HIS A 332      57.793  58.249  79.701  1.00  0.00           N
ATOM   5293  CG  HIS A 332      56.483  58.429  80.121  1.00  0.00           C
ATOM   5294  CE1 HIS A 332      57.705  57.999  78.410  1.00  0.00           C
ATOM   5296  NE2 HIS A 332      56.414  57.999  77.980  1.00  0.00           N
ATOM   5298  CD2 HIS A 332      55.633  58.279  79.080  1.00  0.00           C
ATOM   5300  C   HIS A 332      56.803  58.368  83.951  1.00  0.00           C
ATOM   5301  O   HIS A 332      55.954  58.019  84.771  1.00  0.00           O
ATOM   5302  N   MET A 333      57.743  59.289  84.260  1.00  0.00           N
ATOM   5304  CA  MET A 333      57.953  59.879  85.561  1.00  0.00           C
ATOM   5306  CB  MET A 333      59.025  59.089  86.362  1.00  0.00           C
ATOM   5309  CG  MET A 333      58.494  57.759  86.910  1.00  0.00           C
ATOM   5312  SD  MET A 333      57.384  57.978  88.330  1.00  0.00           S
ATOM   5313  CE  MET A 333      58.755  57.799  89.521  1.00  0.00           C
ATOM   5317  C   MET A 333      58.314  61.359  85.471  1.00  0.00           C
ATOM   5318  O   MET A 333      59.253  61.848  86.101  1.00  0.00           O
ATOM   5319  N   GLU A 334      57.544  62.139  84.690  1.00  0.00           N
ATOM   5321  CA  GLU A 334      57.854  63.519  84.410  1.00  0.00           C
ATOM   5323  CB  GLU A 334      56.845  64.119  83.410  1.00  0.00           C
ATOM   5326  CG  GLU A 334      56.943  63.449  82.010  1.00  0.00           C
ATOM   5329  CD  GLU A 334      55.814  62.479  81.691  1.00  0.00           C
ATOM   5330  OE1 GLU A 334      55.103  62.079  82.650  1.00  0.00           O
ATOM   5331  OE2 GLU A 334      55.633  62.118  80.491  1.00  0.00           O
ATOM   5332  C   GLU A 334      57.944  64.429  85.620  1.00  0.00           C
ATOM   5333  O   GLU A 334      58.694  65.408  85.641  1.00  0.00           O
ATOM   5334  N   ASP A 335      57.185  64.129  86.691  1.00  0.00           N
ATOM   5336  CA  ASP A 335      57.034  65.018  87.831  1.00  0.00           C
ATOM   5338  CB  ASP A 335      55.693  64.699  88.531  1.00  0.00           C
ATOM   5341  CG  ASP A 335      54.584  64.999  87.551  1.00  0.00           C
ATOM   5342  OD1 ASP A 335      54.774  65.958  86.760  1.00  0.00           O
ATOM   5343  OD2 ASP A 335      53.463  64.418  87.612  1.00  0.00           O
ATOM   5344  C   ASP A 335      58.225  64.929  88.771  1.00  0.00           C
ATOM   5345  O   ASP A 335      58.494  65.859  89.531  1.00  0.00           O
ATOM   5346  N   PHE A 336      59.015  63.839  88.651  1.00  0.00           N
ATOM   5348  CA  PHE A 336      60.275  63.638  89.331  1.00  0.00           C
ATOM   5350  CB  PHE A 336      60.483  62.128  89.620  1.00  0.00           C
ATOM   5353  CG  PHE A 336      59.594  61.728  90.751  1.00  0.00           C
ATOM   5354  CD1 PHE A 336      59.903  62.149  92.050  1.00  0.00           C
ATOM   5356  CE1 PHE A 336      59.063  61.839  93.131  1.00  0.00           C
ATOM   5358  CZ  PHE A 336      57.933  61.039  92.910  1.00  0.00           C
ATOM   5360  CD2 PHE A 336      58.454  60.938  90.550  1.00  0.00           C
ATOM   5362  CE2 PHE A 336      57.644  60.569  91.620  1.00  0.00           C
ATOM   5364  C   PHE A 336      61.455  64.109  88.521  1.00  0.00           C
ATOM   5365  O   PHE A 336      62.565  64.219  89.041  1.00  0.00           O
ATOM   5366  N   HIS A 337      61.274  64.429  87.230  1.00  0.00           N
ATOM   5368  CA  HIS A 337      62.403  64.558  86.340  1.00  0.00           C
ATOM   5370  CB  HIS A 337      62.333  63.559  85.161  1.00  0.00           C
ATOM   5373  ND1 HIS A 337      62.463  61.138  84.561  1.00  0.00           N
ATOM   5374  CG  HIS A 337      62.574  62.118  85.541  1.00  0.00           C
ATOM   5375  CE1 HIS A 337      62.835  60.019  85.161  1.00  0.00           C
ATOM   5377  NE2 HIS A 337      63.133  60.219  86.460  1.00  0.00           N
ATOM   5379  CD2 HIS A 337      62.983  61.559  86.711  1.00  0.00           C
ATOM   5381  C   HIS A 337      62.533  65.979  85.840  1.00  0.00           C
ATOM   5382  O   HIS A 337      61.585  66.668  85.461  1.00  0.00           O
ATOM   5383  N   ASN A 338      63.774  66.469  85.811  1.00  0.00           N
ATOM   5385  CA  ASN A 338      64.154  67.638  85.041  1.00  0.00           C
ATOM   5387  CB  ASN A 338      65.503  68.179  85.590  1.00  0.00           C
ATOM   5390  CG  ASN A 338      65.363  68.749  87.001  1.00  0.00           C
ATOM   5391  OD1 ASN A 338      66.214  68.549  87.861  1.00  0.00           O
ATOM   5392  ND2 ASN A 338      64.264  69.488  87.281  1.00  0.00           N
ATOM   5395  C   ASN A 338      64.223  67.339  83.540  1.00  0.00           C
ATOM   5396  O   ASN A 338      64.104  66.169  83.150  1.00  0.00           O
ATOM   5397  N   PRO A 339      64.354  68.318  82.640  1.00  0.00           N
ATOM   5398  CD  PRO A 339      64.244  69.738  82.991  1.00  0.00           C
ATOM   5401  CA  PRO A 339      64.133  68.109  81.201  1.00  0.00           C
ATOM   5403  CB  PRO A 339      64.384  69.509  80.631  1.00  0.00           C
ATOM   5406  CG  PRO A 339      63.794  70.418  81.701  1.00  0.00           C
ATOM   5409  C   PRO A 339      65.053  67.128  80.510  1.00  0.00           C
ATOM   5410  O   PRO A 339      64.755  66.658  79.421  1.00  0.00           O
ATOM   5411  N   ASP A 340      66.214  66.869  81.110  1.00  0.00           N
ATOM   5413  CA  ASP A 340      67.274  65.988  80.660  1.00  0.00           C
ATOM   5415  CB  ASP A 340      68.623  66.708  80.991  1.00  0.00           C
ATOM   5418  CG  ASP A 340      68.794  67.049  82.472  1.00  0.00           C
ATOM   5419  OD1 ASP A 340      67.793  67.058  83.221  1.00  0.00           O
ATOM   5420  OD2 ASP A 340      69.954  67.378  82.831  1.00  0.00           O
ATOM   5421  C   ASP A 340      67.233  64.649  81.390  1.00  0.00           C
ATOM   5422  O   ASP A 340      68.104  63.799  81.210  1.00  0.00           O
ATOM   5423  N   GLY A 341      66.214  64.458  82.241  1.00  0.00           N
ATOM   5425  CA  GLY A 341      65.924  63.219  82.931  1.00  0.00           C
ATOM   5428  C   GLY A 341      66.564  63.059  84.281  1.00  0.00           C
ATOM   5429  O   GLY A 341      66.354  62.019  84.891  1.00  0.00           O
ATOM   5430  N   THR A 342      67.333  64.039  84.800  1.00  0.00           N
ATOM   5432  CA  THR A 342      67.914  63.979  86.151  1.00  0.00           C
ATOM   5434  CB  THR A 342      69.104  64.939  86.371  1.00  0.00           C
ATOM   5436  OG1 THR A 342      69.755  64.808  87.631  1.00  0.00           O
ATOM   5438  CG2 THR A 342      68.645  66.388  86.311  1.00  0.00           C
ATOM   5442  C   THR A 342      66.863  64.208  87.230  1.00  0.00           C
ATOM   5443  O   THR A 342      65.774  64.729  86.971  1.00  0.00           O
ATOM   5444  N   MET A 343      67.134  63.779  88.480  1.00  0.00           N
ATOM   5446  CA  MET A 343      66.214  63.929  89.590  1.00  0.00           C
ATOM   5448  CB  MET A 343      66.674  63.179  90.870  1.00  0.00           C
ATOM   5451  CG  MET A 343      65.693  63.279  92.061  1.00  0.00           C
ATOM   5454  SD  MET A 343      66.454  63.059  93.701  1.00  0.00           S
ATOM   5455  CE  MET A 343      67.233  64.699  93.680  1.00  0.00           C
ATOM   5459  C   MET A 343      65.954  65.388  89.930  1.00  0.00           C
ATOM   5460  O   MET A 343      66.854  66.159  90.261  1.00  0.00           O
ATOM   5461  N   ARG A 344      64.664  65.789  89.891  1.00  0.00           N
ATOM   5463  CA  ARG A 344      64.285  67.128  90.261  1.00  0.00           C
ATOM   5465  CB  ARG A 344      62.813  67.458  89.870  1.00  0.00           C
ATOM   5468  CG  ARG A 344      62.444  68.908  90.240  1.00  0.00           C
ATOM   5471  CD  ARG A 344      61.223  69.509  89.550  1.00  0.00           C
ATOM   5474  NE  ARG A 344      60.005  68.799  90.061  1.00  0.00           N
ATOM   5476  CZ  ARG A 344      58.783  69.278  89.881  1.00  0.00           C
ATOM   5477  NH1 ARG A 344      58.573  70.539  89.580  1.00  0.00           N
ATOM   5480  NH2 ARG A 344      57.733  68.479  89.972  1.00  0.00           N
ATOM   5483  C   ARG A 344      64.564  67.469  91.711  1.00  0.00           C
ATOM   5484  O   ARG A 344      64.303  66.699  92.631  1.00  0.00           O
ATOM   5485  N   SER A 345      65.094  68.698  91.921  1.00  0.00           N
ATOM   5487  CA  SER A 345      65.414  69.348  93.171  1.00  0.00           C
ATOM   5489  CB  SER A 345      65.354  70.899  93.081  1.00  0.00           C
ATOM   5492  OG  SER A 345      66.013  71.439  91.931  1.00  0.00           O
ATOM   5494  C   SER A 345      64.623  68.919  94.381  1.00  0.00           C
ATOM   5495  O   SER A 345      63.393  68.869  94.381  1.00  0.00           O
ATOM   5496  N   ALA A 346      65.344  68.589  95.471  1.00  0.00           N
ATOM   5498  CA  ALA A 346      64.784  67.969  96.651  1.00  0.00           C
ATOM   5500  CB  ALA A 346      65.924  67.568  97.600  1.00  0.00           C
ATOM   5504  C   ALA A 346      63.774  68.838  97.381  1.00  0.00           C
ATOM   5505  O   ALA A 346      62.874  68.348  98.070  1.00  0.00           O
ATOM   5506  N   ASP A 347      63.903  70.158  97.261  1.00  0.00           N
ATOM   5508  CA  ASP A 347      62.924  71.128  97.691  1.00  0.00           C
ATOM   5510  CB  ASP A 347      63.583  72.509  97.751  1.00  0.00           C
ATOM   5513  CG  ASP A 347      64.064  73.028  96.411  1.00  0.00           C
ATOM   5514  OD1 ASP A 347      64.534  72.229  95.561  1.00  0.00           O
ATOM   5515  OD2 ASP A 347      64.083  74.278  96.311  1.00  0.00           O
ATOM   5516  C   ASP A 347      61.613  71.119  96.881  1.00  0.00           C
ATOM   5517  O   ASP A 347      60.535  71.299  97.440  1.00  0.00           O
ATOM   5518  N   ASP A 348      61.665  70.889  95.550  1.00  0.00           N
ATOM   5520  CA  ASP A 348      60.475  70.638  94.751  1.00  0.00           C
ATOM   5522  CB  ASP A 348      60.795  70.729  93.230  1.00  0.00           C
ATOM   5525  CG  ASP A 348      60.823  72.168  92.730  1.00  0.00           C
ATOM   5526  OD1 ASP A 348      60.214  73.048  93.381  1.00  0.00           O
ATOM   5527  OD2 ASP A 348      61.283  72.348  91.571  1.00  0.00           O
ATOM   5528  C   ASP A 348      59.744  69.329  95.051  1.00  0.00           C
ATOM   5529  O   ASP A 348      58.524  69.339  95.261  1.00  0.00           O
ATOM   5530  N   ILE A 349      60.444  68.179  95.100  1.00  0.00           N
ATOM   5532  CA  ILE A 349      59.823  66.888  95.421  1.00  0.00           C
ATOM   5534  CB  ILE A 349      60.674  65.649  95.090  1.00  0.00           C
ATOM   5536  CG2 ILE A 349      60.725  65.499  93.561  1.00  0.00           C
ATOM   5540  CG1 ILE A 349      62.094  65.729  95.681  1.00  0.00           C
ATOM   5543  CD  ILE A 349      62.895  64.429  95.541  1.00  0.00           C
ATOM   5547  C   ILE A 349      59.243  66.848  96.831  1.00  0.00           C
ATOM   5548  O   ILE A 349      58.123  66.419  97.051  1.00  0.00           O
ATOM   5549  N   THR A 350      59.973  67.419  97.821  1.00  0.00           N
ATOM   5551  CA  THR A 350      59.443  67.638  99.171  1.00  0.00           C
ATOM   5553  CB  THR A 350      60.493  68.048 100.211  1.00  0.00           C
ATOM   5555  OG1 THR A 350      60.135  67.669 101.531  1.00  0.00           O
ATOM   5557  CG2 THR A 350      60.763  69.558 100.240  1.00  0.00           C
ATOM   5561  C   THR A 350      58.255  68.579  99.180  1.00  0.00           C
ATOM   5562  O   THR A 350      57.323  68.369  99.951  1.00  0.00           O
ATOM   5563  N   ALA A 351      58.204  69.659  98.361  1.00  0.00           N
ATOM   5565  CA  ALA A 351      57.024  70.489  98.221  1.00  0.00           C
ATOM   5567  CB  ALA A 351      57.364  71.769  97.440  1.00  0.00           C
ATOM   5571  C   ALA A 351      55.803  69.829  97.612  1.00  0.00           C
ATOM   5572  O   ALA A 351      54.685  70.029  98.081  1.00  0.00           O
ATOM   5573  N   MET A 352      55.984  68.999  96.551  1.00  0.00           N
ATOM   5575  CA  MET A 352      54.914  68.208  95.941  1.00  0.00           C
ATOM   5577  CB  MET A 352      55.483  67.259  94.841  1.00  0.00           C
ATOM   5580  CG  MET A 352      55.935  67.939  93.531  1.00  0.00           C
ATOM   5583  SD  MET A 352      55.733  66.848  92.080  1.00  0.00           S
ATOM   5584  CE  MET A 352      57.045  65.689  92.541  1.00  0.00           C
ATOM   5588  C   MET A 352      54.215  67.289  96.921  1.00  0.00           C
ATOM   5589  O   MET A 352      52.993  67.269  97.101  1.00  0.00           O
ATOM   5590  N   TRP A 353      55.074  66.559  97.631  1.00  0.00           N
ATOM   5592  CA  TRP A 353      54.794  65.619  98.681  1.00  0.00           C
ATOM   5594  CB  TRP A 353      56.114  64.869  98.951  1.00  0.00           C
ATOM   5597  CG  TRP A 353      56.464  63.888  97.880  1.00  0.00           C
ATOM   5598  CD1 TRP A 353      55.744  63.519  96.760  1.00  0.00           C
ATOM   5600  NE1 TRP A 353      56.434  62.549  96.070  1.00  0.00           N
ATOM   5602  CE2 TRP A 353      57.583  62.258  96.741  1.00  0.00           C
ATOM   5603  CD2 TRP A 353      57.653  63.089  97.870  1.00  0.00           C
ATOM   5604  CE3 TRP A 353      58.755  63.009  98.722  1.00  0.00           C
ATOM   5606  CZ3 TRP A 353      59.734  62.058  98.451  1.00  0.00           C
ATOM   5608  CZ2 TRP A 353      58.564  61.318  96.470  1.00  0.00           C
ATOM   5610  CH2 TRP A 353      59.643  61.229  97.340  1.00  0.00           C
ATOM   5612  C   TRP A 353      54.203  66.259  99.910  1.00  0.00           C
ATOM   5613  O   TRP A 353      53.303  65.719 100.561  1.00  0.00           O
ATOM   5614  N   LYS A 354      54.664  67.479 100.240  1.00  0.00           N
ATOM   5616  CA  LYS A 354      54.243  68.138 101.451  1.00  0.00           C
ATOM   5618  CB  LYS A 354      55.275  69.179 101.971  1.00  0.00           C
ATOM   5621  CG  LYS A 354      54.854  69.869 103.271  1.00  0.00           C
ATOM   5624  CD  LYS A 354      55.963  70.679 103.980  1.00  0.00           C
ATOM   5627  CE  LYS A 354      57.164  69.869 104.491  1.00  0.00           C
ATOM   5630  NZ  LYS A 354      56.694  68.759 105.340  1.00  0.00           N
ATOM   5634  C   LYS A 354      52.813  68.669 101.370  1.00  0.00           C
ATOM   5635  O   LYS A 354      52.134  68.929 102.361  1.00  0.00           O
ATOM   5636  N   ALA A 355      52.284  68.829 100.150  1.00  0.00           N
ATOM   5638  CA  ALA A 355      50.904  69.138  99.910  1.00  0.00           C
ATOM   5640  CB  ALA A 355      50.814  69.679  98.470  1.00  0.00           C
ATOM   5644  C   ALA A 355      49.944  67.979 100.080  1.00  0.00           C
ATOM   5645  O   ALA A 355      48.755  68.219 100.201  1.00  0.00           O
ATOM   5646  N   TRP A 356      50.444  66.719 100.080  1.00  0.00           N
ATOM   5648  CA  TRP A 356      49.634  65.509 100.120  1.00  0.00           C
ATOM   5650  CB  TRP A 356      50.044  64.558  98.970  1.00  0.00           C
ATOM   5653  CG  TRP A 356      49.225  64.799  97.751  1.00  0.00           C
ATOM   5654  CD1 TRP A 356      49.513  65.559  96.660  1.00  0.00           C
ATOM   5656  NE1 TRP A 356      48.513  65.439  95.721  1.00  0.00           N
ATOM   5658  CE2 TRP A 356      47.505  64.689  96.251  1.00  0.00           C
ATOM   5659  CD2 TRP A 356      47.924  64.229  97.521  1.00  0.00           C
ATOM   5660  CE3 TRP A 356      47.104  63.389  98.260  1.00  0.00           C
ATOM   5662  CZ3 TRP A 356      45.865  63.028  97.730  1.00  0.00           C
ATOM   5664  CZ2 TRP A 356      46.274  64.329  95.721  1.00  0.00           C
ATOM   5666  CH2 TRP A 356      45.453  63.489  96.480  1.00  0.00           C
ATOM   5668  C   TRP A 356      49.744  64.779 101.441  1.00  0.00           C
ATOM   5669  O   TRP A 356      49.174  63.708 101.620  1.00  0.00           O
ATOM   5670  N   ASN A 357      50.483  65.369 102.381  1.00  0.00           N
ATOM   5672  CA  ASN A 357      50.665  64.878 103.730  1.00  0.00           C
ATOM   5674  CB  ASN A 357      49.365  64.628 104.540  1.00  0.00           C
ATOM   5677  CG  ASN A 357      49.643  64.659 106.040  1.00  0.00           C
ATOM   5678  OD1 ASN A 357      50.744  64.969 106.511  1.00  0.00           O
ATOM   5679  ND2 ASN A 357      48.604  64.379 106.841  1.00  0.00           N
ATOM   5682  C   ASN A 357      51.674  63.749 103.751  1.00  0.00           C
ATOM   5683  O   ASN A 357      51.645  62.869 104.601  1.00  0.00           O
ATOM   5684  N   ILE A 358      52.635  63.779 102.811  1.00  0.00           N
ATOM   5686  CA  ILE A 358      53.815  62.908 102.801  1.00  0.00           C
ATOM   5688  CB  ILE A 358      54.253  62.599 101.370  1.00  0.00           C
ATOM   5690  CG2 ILE A 358      55.275  61.439 101.381  1.00  0.00           C
ATOM   5694  CG1 ILE A 358      53.095  62.339 100.380  1.00  0.00           C
ATOM   5697  CD  ILE A 358      52.164  61.249 100.830  1.00  0.00           C
ATOM   5701  C   ILE A 358      54.954  63.679 103.461  1.00  0.00           C
ATOM   5702  O   ILE A 358      55.233  64.808 103.061  1.00  0.00           O
ATOM   5703  N   LYS A 359      55.623  63.158 104.510  1.00  0.00           N
ATOM   5705  CA  LYS A 359      56.595  63.958 105.251  1.00  0.00           C
ATOM   5707  CB  LYS A 359      55.984  64.628 106.521  1.00  0.00           C
ATOM   5710  CG  LYS A 359      54.854  65.619 106.190  1.00  0.00           C
ATOM   5713  CD  LYS A 359      54.183  66.378 107.351  1.00  0.00           C
ATOM   5716  CE  LYS A 359      53.045  67.308 106.861  1.00  0.00           C
ATOM   5719  NZ  LYS A 359      52.213  67.869 107.961  1.00  0.00           N
ATOM   5723  C   LYS A 359      57.813  63.139 105.661  1.00  0.00           C
ATOM   5724  O   LYS A 359      57.695  61.918 105.781  1.00  0.00           O
ATOM   5725  N   PRO A 360      58.993  63.729 105.900  1.00  0.00           N
ATOM   5726  CD  PRO A 360      59.313  65.088 105.471  1.00  0.00           C
ATOM   5729  CA  PRO A 360      60.195  62.969 106.241  1.00  0.00           C
ATOM   5731  CB  PRO A 360      61.315  64.019 106.230  1.00  0.00           C
ATOM   5734  CG  PRO A 360      60.834  65.128 105.301  1.00  0.00           C
ATOM   5737  C   PRO A 360      60.184  62.258 107.580  1.00  0.00           C
ATOM   5738  O   PRO A 360      60.943  61.309 107.761  1.00  0.00           O
ATOM   5739  N   GLU A 361      59.404  62.769 108.561  1.00  0.00           N
ATOM   5741  CA  GLU A 361      59.345  62.169 109.881  1.00  0.00           C
ATOM   5743  CB  GLU A 361      58.945  63.219 110.951  1.00  0.00           C
ATOM   5746  CG  GLU A 361      57.454  63.649 110.991  1.00  0.00           C
ATOM   5749  CD  GLU A 361      57.053  64.659 109.921  1.00  0.00           C
ATOM   5750  OE1 GLU A 361      57.905  65.489 109.491  1.00  0.00           O
ATOM   5751  OE2 GLU A 361      55.854  64.639 109.551  1.00  0.00           O
ATOM   5752  C   GLU A 361      58.373  60.999 109.921  1.00  0.00           C
ATOM   5753  O   GLU A 361      58.354  60.208 110.861  1.00  0.00           O
ATOM   5754  N   GLN A 362      57.533  60.868 108.870  1.00  0.00           N
ATOM   5756  CA  GLN A 362      56.655  59.749 108.671  1.00  0.00           C
ATOM   5758  CB  GLN A 362      55.553  60.079 107.631  1.00  0.00           C
ATOM   5761  CG  GLN A 362      54.545  61.129 108.140  1.00  0.00           C
ATOM   5764  CD  GLN A 362      53.564  61.539 107.051  1.00  0.00           C
ATOM   5765  OE1 GLN A 362      53.685  61.149 105.891  1.00  0.00           O
ATOM   5766  NE2 GLN A 362      52.565  62.369 107.440  1.00  0.00           N
ATOM   5769  C   GLN A 362      57.364  58.469 108.281  1.00  0.00           C
ATOM   5770  O   GLN A 362      58.334  58.449 107.521  1.00  0.00           O
ATOM   5771  N   GLN A 363      56.813  57.339 108.751  1.00  0.00           N
ATOM   5773  CA  GLN A 363      57.034  56.049 108.131  1.00  0.00           C
ATOM   5775  CB  GLN A 363      56.364  54.939 108.990  1.00  0.00           C
ATOM   5778  CG  GLN A 363      56.813  53.489 108.681  1.00  0.00           C
ATOM   5781  CD  GLN A 363      58.263  53.139 109.051  1.00  0.00           C
ATOM   5782  OE1 GLN A 363      58.955  52.388 108.361  1.00  0.00           O
ATOM   5783  NE2 GLN A 363      58.734  53.629 110.220  1.00  0.00           N
ATOM   5786  C   GLN A 363      56.374  56.068 106.750  1.00  0.00           C
ATOM   5787  O   GLN A 363      55.164  56.229 106.641  1.00  0.00           O
ATOM   5788  N   VAL A 364      57.143  55.959 105.671  1.00  0.00           N
ATOM   5790  CA  VAL A 364      56.585  56.129 104.341  1.00  0.00           C
ATOM   5792  CB  VAL A 364      57.123  57.349 103.611  1.00  0.00           C
ATOM   5794  CG1 VAL A 364      56.574  57.458 102.180  1.00  0.00           C
ATOM   5798  CG2 VAL A 364      56.665  58.599 104.390  1.00  0.00           C
ATOM   5802  C   VAL A 364      56.803  54.818 103.631  1.00  0.00           C
ATOM   5803  O   VAL A 364      57.803  54.149 103.821  1.00  0.00           O
ATOM   5804  N   SER A 365      55.803  54.389 102.840  1.00  0.00           N
ATOM   5806  CA  SER A 365      55.924  53.249 101.960  1.00  0.00           C
ATOM   5808  CB  SER A 365      55.144  52.019 102.491  1.00  0.00           C
ATOM   5811  OG  SER A 365      55.144  50.929 101.561  1.00  0.00           O
ATOM   5813  C   SER A 365      55.415  53.659 100.601  1.00  0.00           C
ATOM   5814  O   SER A 365      54.303  54.168 100.461  1.00  0.00           O
ATOM   5815  N   PHE A 366      56.234  53.459  99.551  1.00  0.00           N
ATOM   5817  CA  PHE A 366      55.854  53.769  98.190  1.00  0.00           C
ATOM   5819  CB  PHE A 366      57.045  54.249  97.332  1.00  0.00           C
ATOM   5822  CG  PHE A 366      57.554  55.548  97.870  1.00  0.00           C
ATOM   5823  CD1 PHE A 366      56.753  56.689  97.771  1.00  0.00           C
ATOM   5825  CE1 PHE A 366      57.234  57.939  98.171  1.00  0.00           C
ATOM   5827  CZ  PHE A 366      58.524  58.039  98.671  1.00  0.00           C
ATOM   5829  CD2 PHE A 366      58.853  55.658  98.391  1.00  0.00           C
ATOM   5831  CE2 PHE A 366      59.333  56.908  98.811  1.00  0.00           C
ATOM   5833  C   PHE A 366      55.275  52.559  97.510  1.00  0.00           C
ATOM   5834  O   PHE A 366      55.774  51.449  97.671  1.00  0.00           O
ATOM   5835  N   TYR A 367      54.243  52.749  96.660  1.00  0.00           N
ATOM   5837  CA  TYR A 367      53.833  51.679  95.790  1.00  0.00           C
ATOM   5839  CB  TYR A 367      52.733  50.779  96.431  1.00  0.00           C
ATOM   5842  CG  TYR A 367      51.394  51.439  96.451  1.00  0.00           C
ATOM   5843  CD1 TYR A 367      51.083  52.349  97.472  1.00  0.00           C
ATOM   5845  CE1 TYR A 367      49.854  53.009  97.472  1.00  0.00           C
ATOM   5847  CZ  TYR A 367      48.934  52.739  96.470  1.00  0.00           C
ATOM   5848  OH  TYR A 367      47.705  53.399  96.540  1.00  0.00           O
ATOM   5850  CD2 TYR A 367      50.444  51.169  95.451  1.00  0.00           C
ATOM   5852  CE2 TYR A 367      49.215  51.839  95.441  1.00  0.00           C
ATOM   5854  C   TYR A 367      53.404  52.209  94.440  1.00  0.00           C
ATOM   5855  O   TYR A 367      53.165  53.399  94.211  1.00  0.00           O
ATOM   5856  N   CYS A 368      53.284  51.279  93.480  1.00  0.00           N
ATOM   5858  CA  CYS A 368      52.644  51.549  92.220  1.00  0.00           C
ATOM   5860  CB  CYS A 368      53.624  52.219  91.210  1.00  0.00           C
ATOM   5863  SG  CYS A 368      54.954  51.169  90.550  1.00  0.00           S
ATOM   5865  C   CYS A 368      52.104  50.208  91.770  1.00  0.00           C
ATOM   5866  O   CYS A 368      51.894  49.329  92.600  1.00  0.00           O
ATOM   5867  N   GLY A 369      51.845  49.979  90.461  1.00  0.00           N
ATOM   5869  CA  GLY A 369      51.385  48.679  89.972  1.00  0.00           C
ATOM   5872  C   GLY A 369      52.224  47.469  90.311  1.00  0.00           C
ATOM   5873  O   GLY A 369      51.733  46.549  90.940  1.00  0.00           O
ATOM   5874  N   THR A 370      53.505  47.458  89.901  1.00  0.00           N
ATOM   5876  CA  THR A 370      54.424  46.349  90.181  1.00  0.00           C
ATOM   5878  CB  THR A 370      54.944  45.689  88.921  1.00  0.00           C
ATOM   5880  OG1 THR A 370      55.535  46.658  88.061  1.00  0.00           O
ATOM   5882  CG2 THR A 370      53.734  45.079  88.190  1.00  0.00           C
ATOM   5886  C   THR A 370      55.623  46.859  90.951  1.00  0.00           C
ATOM   5887  O   THR A 370      56.683  46.239  90.980  1.00  0.00           O
ATOM   5888  N   GLY A 371      55.503  48.048  91.551  1.00  0.00           N
ATOM   5890  CA  GLY A 371      56.534  48.708  92.351  1.00  0.00           C
ATOM   5893  C   GLY A 371      57.803  49.109  91.641  1.00  0.00           C
ATOM   5894  O   GLY A 371      58.824  49.348  92.281  1.00  0.00           O
ATOM   5895  N   TRP A 372      57.775  49.208  90.311  1.00  0.00           N
ATOM   5897  CA  TRP A 372      58.824  49.739  89.461  1.00  0.00           C
ATOM   5899  CB  TRP A 372      58.454  49.348  88.001  1.00  0.00           C
ATOM   5902  CG  TRP A 372      58.824  47.939  87.612  1.00  0.00           C
ATOM   5903  CD1 TRP A 372      58.804  46.819  88.391  1.00  0.00           C
ATOM   5905  NE1 TRP A 372      59.354  45.769  87.701  1.00  0.00           N
ATOM   5907  CE2 TRP A 372      59.755  46.179  86.480  1.00  0.00           C
ATOM   5908  CD2 TRP A 372      59.464  47.559  86.381  1.00  0.00           C
ATOM   5909  CE3 TRP A 372      59.893  48.259  85.240  1.00  0.00           C
ATOM   5911  CZ3 TRP A 372      60.654  47.589  84.281  1.00  0.00           C
ATOM   5913  CZ2 TRP A 372      60.453  45.509  85.491  1.00  0.00           C
ATOM   5915  CH2 TRP A 372      60.935  46.239  84.400  1.00  0.00           C
ATOM   5917  C   TRP A 372      59.104  51.239  89.571  1.00  0.00           C
ATOM   5918  O   TRP A 372      60.223  51.708  89.720  1.00  0.00           O
ATOM   5919  N   ARG A 373      58.063  52.089  89.571  1.00  0.00           N
ATOM   5921  CA  ARG A 373      58.233  53.519  89.811  1.00  0.00           C
ATOM   5923  CB  ARG A 373      57.354  54.359  88.881  1.00  0.00           C
ATOM   5926  CG  ARG A 373      55.893  53.919  88.850  1.00  0.00           C
ATOM   5929  CD  ARG A 373      55.044  54.699  87.861  1.00  0.00           C
ATOM   5932  NE  ARG A 373      53.624  54.289  88.071  1.00  0.00           N
ATOM   5934  CZ  ARG A 373      53.095  53.158  87.631  1.00  0.00           C
ATOM   5935  NH1 ARG A 373      53.833  52.299  86.961  1.00  0.00           N
ATOM   5938  NH2 ARG A 373      51.833  52.859  87.831  1.00  0.00           N
ATOM   5941  C   ARG A 373      57.953  53.888  91.250  1.00  0.00           C
ATOM   5942  O   ARG A 373      58.025  55.049  91.651  1.00  0.00           O
ATOM   5943  N   ALA A 374      57.695  52.859  92.080  1.00  0.00           N
ATOM   5945  CA  ALA A 374      57.784  52.939  93.521  1.00  0.00           C
ATOM   5947  CB  ALA A 374      56.943  51.819  94.151  1.00  0.00           C
ATOM   5951  C   ALA A 374      59.215  52.759  94.001  1.00  0.00           C
ATOM   5952  O   ALA A 374      59.573  53.149  95.112  1.00  0.00           O
ATOM   5953  N   SER A 375      60.094  52.159  93.171  1.00  0.00           N
ATOM   5955  CA  SER A 375      61.493  52.019  93.521  1.00  0.00           C
ATOM   5957  CB  SER A 375      62.134  50.759  92.910  1.00  0.00           C
ATOM   5960  OG  SER A 375      62.084  50.808  91.501  1.00  0.00           O
ATOM   5962  C   SER A 375      62.294  53.238  93.150  1.00  0.00           C
ATOM   5963  O   SER A 375      63.214  53.609  93.881  1.00  0.00           O
ATOM   5964  N   GLU A 376      61.943  53.969  92.061  1.00  0.00           N
ATOM   5966  CA  GLU A 376      62.574  55.259  91.741  1.00  0.00           C
ATOM   5968  CB  GLU A 376      61.894  55.909  90.520  1.00  0.00           C
ATOM   5971  CG  GLU A 376      62.463  55.429  89.191  1.00  0.00           C
ATOM   5974  CD  GLU A 376      62.084  56.388  88.081  1.00  0.00           C
ATOM   5975  OE1 GLU A 376      62.473  57.589  88.211  1.00  0.00           O
ATOM   5976  OE2 GLU A 376      61.403  55.949  87.120  1.00  0.00           O
ATOM   5977  C   GLU A 376      62.473  56.289  92.831  1.00  0.00           C
ATOM   5978  O   GLU A 376      63.454  56.848  93.300  1.00  0.00           O
ATOM   5979  N   THR A 377      61.243  56.509  93.281  1.00  0.00           N
ATOM   5981  CA  THR A 377      60.893  57.379  94.381  1.00  0.00           C
ATOM   5983  CB  THR A 377      59.383  57.499  94.461  1.00  0.00           C
ATOM   5985  OG1 THR A 377      58.964  58.269  95.561  1.00  0.00           O
ATOM   5987  CG2 THR A 377      58.743  56.119  94.611  1.00  0.00           C
ATOM   5991  C   THR A 377      61.563  56.969  95.690  1.00  0.00           C
ATOM   5992  O   THR A 377      62.123  57.789  96.391  1.00  0.00           O
ATOM   5993  N   PHE A 378      61.613  55.649  95.991  1.00  0.00           N
ATOM   5995  CA  PHE A 378      62.364  55.109  97.101  1.00  0.00           C
ATOM   5997  CB  PHE A 378      62.013  53.599  97.230  1.00  0.00           C
ATOM   6000  CG  PHE A 378      62.883  52.869  98.210  1.00  0.00           C
ATOM   6001  CD1 PHE A 378      62.505  52.689  99.540  1.00  0.00           C
ATOM   6003  CE1 PHE A 378      63.373  52.048 100.441  1.00  0.00           C
ATOM   6005  CZ  PHE A 378      64.634  51.609 100.001  1.00  0.00           C
ATOM   6007  CD2 PHE A 378      64.133  52.388  97.781  1.00  0.00           C
ATOM   6009  CE2 PHE A 378      65.013  51.798  98.681  1.00  0.00           C
ATOM   6011  C   PHE A 378      63.874  55.408  97.040  1.00  0.00           C
ATOM   6012  O   PHE A 378      64.494  55.749  98.041  1.00  0.00           O
ATOM   6013  N   MET A 379      64.494  55.309  95.851  1.00  0.00           N
ATOM   6015  CA  MET A 379      65.844  55.798  95.611  1.00  0.00           C
ATOM   6017  CB  MET A 379      66.285  55.439  94.160  1.00  0.00           C
ATOM   6020  CG  MET A 379      67.074  54.129  94.051  1.00  0.00           C
ATOM   6023  SD  MET A 379      66.223  52.619  94.580  1.00  0.00           S
ATOM   6024  CE  MET A 379      67.513  52.099  95.741  1.00  0.00           C
ATOM   6028  C   MET A 379      66.044  57.299  95.840  1.00  0.00           C
ATOM   6029  O   MET A 379      66.943  57.719  96.561  1.00  0.00           O
ATOM   6030  N   TYR A 380      65.153  58.139  95.291  1.00  0.00           N
ATOM   6032  CA  TYR A 380      65.153  59.579  95.480  1.00  0.00           C
ATOM   6034  CB  TYR A 380      64.064  60.269  94.611  1.00  0.00           C
ATOM   6037  CG  TYR A 380      64.223  59.989  93.131  1.00  0.00           C
ATOM   6038  CD1 TYR A 380      65.483  59.849  92.521  1.00  0.00           C
ATOM   6040  CE1 TYR A 380      65.584  59.558  91.151  1.00  0.00           C
ATOM   6042  CZ  TYR A 380      64.434  59.368  90.391  1.00  0.00           C
ATOM   6043  OH  TYR A 380      64.544  58.939  89.051  1.00  0.00           O
ATOM   6045  CD2 TYR A 380      63.074  59.879  92.320  1.00  0.00           C
ATOM   6047  CE2 TYR A 380      63.174  59.548  90.961  1.00  0.00           C
ATOM   6049  C   TYR A 380      64.984  59.979  96.940  1.00  0.00           C
ATOM   6050  O   TYR A 380      65.725  60.808  97.451  1.00  0.00           O
ATOM   6051  N   ALA A 381      64.064  59.309  97.661  1.00  0.00           N
ATOM   6053  CA  ALA A 381      63.764  59.469  99.061  1.00  0.00           C
ATOM   6055  CB  ALA A 381      62.424  58.789  99.331  1.00  0.00           C
ATOM   6059  C   ALA A 381      64.763  58.839 100.021  1.00  0.00           C
ATOM   6060  O   ALA A 381      64.744  59.049 101.230  1.00  0.00           O
ATOM   6061  N   ARG A 382      65.684  58.028  99.501  1.00  0.00           N
ATOM   6063  CA  ARG A 382      66.844  57.629 100.251  1.00  0.00           C
ATOM   6065  CB  ARG A 382      67.314  56.229  99.790  1.00  0.00           C
ATOM   6068  CG  ARG A 382      68.483  55.649 100.611  1.00  0.00           C
ATOM   6071  CD  ARG A 382      68.983  54.249 100.220  1.00  0.00           C
ATOM   6074  NE  ARG A 382      69.223  54.228  98.741  1.00  0.00           N
ATOM   6076  CZ  ARG A 382      70.363  53.919  98.140  1.00  0.00           C
ATOM   6077  NH1 ARG A 382      71.514  53.789  98.751  1.00  0.00           N
ATOM   6080  NH2 ARG A 382      70.395  53.759  96.831  1.00  0.00           N
ATOM   6083  C   ARG A 382      67.954  58.669 100.061  1.00  0.00           C
ATOM   6084  O   ARG A 382      68.734  58.929 100.970  1.00  0.00           O
ATOM   6085  N   ALA A 383      68.025  59.269  98.850  1.00  0.00           N
ATOM   6087  CA  ALA A 383      68.983  60.299  98.511  1.00  0.00           C
ATOM   6089  CB  ALA A 383      69.024  60.478  96.991  1.00  0.00           C
ATOM   6093  C   ALA A 383      68.743  61.609  99.250  1.00  0.00           C
ATOM   6094  O   ALA A 383      69.615  62.089  99.972  1.00  0.00           O
ATOM   6095  N   MET A 384      67.513  62.179  99.191  1.00  0.00           N
ATOM   6097  CA  MET A 384      67.044  63.069 100.251  1.00  0.00           C
ATOM   6099  CB  MET A 384      65.774  63.919  99.921  1.00  0.00           C
ATOM   6102  CG  MET A 384      64.755  63.158  99.040  1.00  0.00           C
ATOM   6105  SD  MET A 384      62.983  63.469  99.291  1.00  0.00           S
ATOM   6106  CE  MET A 384      62.944  65.268  99.361  1.00  0.00           C
ATOM   6110  C   MET A 384      66.824  62.258 101.511  1.00  0.00           C
ATOM   6111  O   MET A 384      65.873  61.499 101.590  1.00  0.00           O
ATOM   6112  N   GLY A 385      67.715  62.349 102.521  1.00  0.00           N
ATOM   6114  CA  GLY A 385      67.743  61.359 103.601  1.00  0.00           C
ATOM   6117  C   GLY A 385      66.543  61.309 104.510  1.00  0.00           C
ATOM   6118  O   GLY A 385      66.514  61.999 105.531  1.00  0.00           O
ATOM   6119  N   TRP A 386      65.564  60.449 104.171  1.00  0.00           N
ATOM   6121  CA  TRP A 386      64.394  60.099 104.931  1.00  0.00           C
ATOM   6123  CB  TRP A 386      63.083  60.079 104.090  1.00  0.00           C
ATOM   6126  CG  TRP A 386      62.614  61.388 103.521  1.00  0.00           C
ATOM   6127  CD1 TRP A 386      63.365  62.489 103.181  1.00  0.00           C
ATOM   6129  NE1 TRP A 386      62.565  63.419 102.550  1.00  0.00           N
ATOM   6131  CE2 TRP A 386      61.283  62.969 102.531  1.00  0.00           C
ATOM   6132  CD2 TRP A 386      61.264  61.699 103.140  1.00  0.00           C
ATOM   6133  CE3 TRP A 386      60.054  61.019 103.260  1.00  0.00           C
ATOM   6135  CZ3 TRP A 386      58.903  61.598 102.740  1.00  0.00           C
ATOM   6137  CZ2 TRP A 386      60.124  63.559 102.031  1.00  0.00           C
ATOM   6139  CH2 TRP A 386      58.923  62.848 102.150  1.00  0.00           C
ATOM   6141  C   TRP A 386      64.674  58.708 105.451  1.00  0.00           C
ATOM   6142  O   TRP A 386      65.303  57.888 104.781  1.00  0.00           O
ATOM   6143  N   LYS A 387      64.334  58.438 106.721  1.00  0.00           N
ATOM   6145  CA  LYS A 387      65.024  57.379 107.440  1.00  0.00           C
ATOM   6147  CB  LYS A 387      65.404  57.939 108.830  1.00  0.00           C
ATOM   6150  CG  LYS A 387      66.424  59.098 108.791  1.00  0.00           C
ATOM   6153  CD  LYS A 387      67.883  58.638 108.641  1.00  0.00           C
ATOM   6156  CE  LYS A 387      68.393  58.469 107.211  1.00  0.00           C
ATOM   6159  NZ  LYS A 387      69.833  58.118 107.241  1.00  0.00           N
ATOM   6163  C   LYS A 387      64.183  56.119 107.550  1.00  0.00           C
ATOM   6164  O   LYS A 387      64.634  55.068 107.991  1.00  0.00           O
ATOM   6165  N   ASN A 388      62.944  56.229 107.080  1.00  0.00           N
ATOM   6167  CA  ASN A 388      61.915  55.269 107.281  1.00  0.00           C
ATOM   6169  CB  ASN A 388      61.104  55.509 108.601  1.00  0.00           C
ATOM   6172  CG  ASN A 388      60.914  56.959 109.101  1.00  0.00           C
ATOM   6173  OD1 ASN A 388      61.585  57.939 108.760  1.00  0.00           O
ATOM   6174  ND2 ASN A 388      59.914  57.118 110.001  1.00  0.00           N
ATOM   6177  C   ASN A 388      61.083  55.269 106.011  1.00  0.00           C
ATOM   6178  O   ASN A 388      59.914  55.629 105.980  1.00  0.00           O
ATOM   6179  N   VAL A 389      61.733  54.859 104.910  1.00  0.00           N
ATOM   6181  CA  VAL A 389      61.143  54.659 103.601  1.00  0.00           C
ATOM   6183  CB  VAL A 389      61.795  55.509 102.501  1.00  0.00           C
ATOM   6185  CG1 VAL A 389      61.445  56.978 102.740  1.00  0.00           C
ATOM   6189  CG2 VAL A 389      63.323  55.318 102.440  1.00  0.00           C
ATOM   6193  C   VAL A 389      61.243  53.189 103.231  1.00  0.00           C
ATOM   6194  O   VAL A 389      62.224  52.509 103.561  1.00  0.00           O
ATOM   6195  N   SER A 390      60.223  52.679 102.531  1.00  0.00           N
ATOM   6197  CA  SER A 390      60.124  51.289 102.101  1.00  0.00           C
ATOM   6199  CB  SER A 390      59.424  50.388 103.150  1.00  0.00           C
ATOM   6202  OG  SER A 390      58.053  50.749 103.351  1.00  0.00           O
ATOM   6204  C   SER A 390      59.373  51.219 100.790  1.00  0.00           C
ATOM   6205  O   SER A 390      58.903  52.229 100.261  1.00  0.00           O
ATOM   6206  N   VAL A 391      59.285  50.019 100.201  1.00  0.00           N
ATOM   6208  CA  VAL A 391      58.414  49.779  99.061  1.00  0.00           C
ATOM   6210  CB  VAL A 391      59.194  49.309  97.831  1.00  0.00           C
ATOM   6212  CG1 VAL A 391      58.255  48.979  96.651  1.00  0.00           C
ATOM   6216  CG2 VAL A 391      60.173  50.418  97.401  1.00  0.00           C
ATOM   6220  C   VAL A 391      57.364  48.759  99.471  1.00  0.00           C
ATOM   6221  O   VAL A 391      57.664  47.699 100.010  1.00  0.00           O
ATOM   6222  N   TYR A 392      56.073  49.049  99.201  1.00  0.00           N
ATOM   6224  CA  TYR A 392      55.014  48.069  99.191  1.00  0.00           C
ATOM   6226  CB  TYR A 392      53.643  48.649  99.650  1.00  0.00           C
ATOM   6229  CG  TYR A 392      52.454  47.749  99.381  1.00  0.00           C
ATOM   6230  CD1 TYR A 392      52.493  46.369  99.671  1.00  0.00           C
ATOM   6232  CE1 TYR A 392      51.414  45.539  99.351  1.00  0.00           C
ATOM   6234  CZ  TYR A 392      50.254  46.078  98.781  1.00  0.00           C
ATOM   6235  OH  TYR A 392      49.155  45.259  98.451  1.00  0.00           O
ATOM   6237  CD2 TYR A 392      51.283  48.279  98.811  1.00  0.00           C
ATOM   6239  CE2 TYR A 392      50.195  47.449  98.501  1.00  0.00           C
ATOM   6241  C   TYR A 392      54.944  47.439  97.821  1.00  0.00           C
ATOM   6242  O   TYR A 392      54.415  47.999  96.861  1.00  0.00           O
ATOM   6243  N   ASP A 393      55.553  46.249  97.711  1.00  0.00           N
ATOM   6245  CA  ASP A 393      55.823  45.579  96.470  1.00  0.00           C
ATOM   6247  CB  ASP A 393      56.775  44.418  96.890  1.00  0.00           C
ATOM   6250  CG  ASP A 393      57.274  43.508  95.790  1.00  0.00           C
ATOM   6251  OD1 ASP A 393      56.743  43.578  94.671  1.00  0.00           O
ATOM   6252  OD2 ASP A 393      58.185  42.679  96.061  1.00  0.00           O
ATOM   6253  C   ASP A 393      54.564  45.179  95.701  1.00  0.00           C
ATOM   6254  O   ASP A 393      54.365  45.449  94.510  1.00  0.00           O
ATOM   6255  N   GLY A 394      53.604  44.589  96.441  1.00  0.00           N
ATOM   6257  CA  GLY A 394      52.344  44.098  95.910  1.00  0.00           C
ATOM   6260  C   GLY A 394      51.534  45.138  95.210  1.00  0.00           C
ATOM   6261  O   GLY A 394      50.823  44.839  94.251  1.00  0.00           O
ATOM   6262  N   GLY A 395      51.624  46.388  95.671  1.00  0.00           N
ATOM   6264  CA  GLY A 395      50.994  47.549  95.090  1.00  0.00           C
ATOM   6267  C   GLY A 395      49.545  47.409  94.741  1.00  0.00           C
ATOM   6268  O   GLY A 395      48.764  46.719  95.410  1.00  0.00           O
ATOM   6269  N   TRP A 396      49.124  48.069  93.641  1.00  0.00           N
ATOM   6271  CA  TRP A 396      47.784  47.929  93.111  1.00  0.00           C
ATOM   6273  CB  TRP A 396      47.463  48.888  91.931  1.00  0.00           C
ATOM   6276  CG  TRP A 396      46.054  48.799  91.400  1.00  0.00           C
ATOM   6277  CD1 TRP A 396      45.714  48.568  90.090  1.00  0.00           C
ATOM   6279  NE1 TRP A 396      44.345  48.539  89.972  1.00  0.00           N
ATOM   6281  CE2 TRP A 396      43.764  48.759  91.180  1.00  0.00           C
ATOM   6282  CD2 TRP A 396      44.804  48.869  92.131  1.00  0.00           C
ATOM   6283  CE3 TRP A 396      44.454  49.019  93.480  1.00  0.00           C
ATOM   6285  CZ3 TRP A 396      43.123  49.259  93.811  1.00  0.00           C
ATOM   6287  CZ2 TRP A 396      42.424  48.888  91.521  1.00  0.00           C
ATOM   6289  CH2 TRP A 396      42.123  49.199  92.840  1.00  0.00           C
ATOM   6291  C   TRP A 396      47.473  46.519  92.681  1.00  0.00           C
ATOM   6292  O   TRP A 396      46.344  46.059  92.831  1.00  0.00           O
ATOM   6293  N   TYR A 397      48.454  45.808  92.080  1.00  0.00           N
ATOM   6295  CA  TYR A 397      48.225  44.478  91.571  1.00  0.00           C
ATOM   6297  CB  TYR A 397      49.545  43.999  90.881  1.00  0.00           C
ATOM   6300  CG  TYR A 397      49.415  42.619  90.301  1.00  0.00           C
ATOM   6301  CD1 TYR A 397      48.864  42.429  89.021  1.00  0.00           C
ATOM   6303  CE1 TYR A 397      48.764  41.149  88.461  1.00  0.00           C
ATOM   6305  CZ  TYR A 397      49.183  40.039  89.191  1.00  0.00           C
ATOM   6306  OH  TYR A 397      49.194  38.739  88.641  1.00  0.00           O
ATOM   6308  CD2 TYR A 397      49.814  41.489  91.031  1.00  0.00           C
ATOM   6310  CE2 TYR A 397      49.643  40.208  90.501  1.00  0.00           C
ATOM   6312  C   TYR A 397      47.775  43.499  92.640  1.00  0.00           C
ATOM   6313  O   TYR A 397      46.764  42.809  92.510  1.00  0.00           O
ATOM   6314  N   GLU A 398      48.484  43.469  93.781  1.00  0.00           N
ATOM   6316  CA  GLU A 398      48.095  42.739  94.951  1.00  0.00           C
ATOM   6318  CB  GLU A 398      49.275  42.529  95.921  1.00  0.00           C
ATOM   6321  CG  GLU A 398      48.945  41.668  97.160  1.00  0.00           C
ATOM   6324  CD  GLU A 398      50.214  41.269  97.891  1.00  0.00           C
ATOM   6325  OE1 GLU A 398      51.034  42.169  98.221  1.00  0.00           O
ATOM   6326  OE2 GLU A 398      50.405  40.039  98.091  1.00  0.00           O
ATOM   6327  C   GLU A 398      46.894  43.289  95.650  1.00  0.00           C
ATOM   6328  O   GLU A 398      46.044  42.489  96.011  1.00  0.00           O
ATOM   6329  N   TRP A 399      46.733  44.628  95.811  1.00  0.00           N
ATOM   6331  CA  TRP A 399      45.623  45.269  96.521  1.00  0.00           C
ATOM   6333  CB  TRP A 399      45.755  46.809  96.651  1.00  0.00           C
ATOM   6336  CG  TRP A 399      44.833  47.429  97.671  1.00  0.00           C
ATOM   6337  CD1 TRP A 399      43.624  48.069  97.472  1.00  0.00           C
ATOM   6339  NE1 TRP A 399      43.154  48.559  98.671  1.00  0.00           N
ATOM   6341  CE2 TRP A 399      44.025  48.209  99.671  1.00  0.00           C
ATOM   6342  CD2 TRP A 399      45.083  47.479  99.081  1.00  0.00           C
ATOM   6343  CE3 TRP A 399      46.104  46.988  99.901  1.00  0.00           C
ATOM   6345  CZ3 TRP A 399      46.064  47.258 101.271  1.00  0.00           C
ATOM   6347  CZ2 TRP A 399      43.973  48.469 101.031  1.00  0.00           C
ATOM   6349  CH2 TRP A 399      45.024  47.999 101.831  1.00  0.00           C
ATOM   6351  C   TRP A 399      44.264  44.989  95.910  1.00  0.00           C
ATOM   6352  O   TRP A 399      43.255  44.909  96.601  1.00  0.00           O
ATOM   6353  N   SER A 400      44.194  44.899  94.580  1.00  0.00           N
ATOM   6355  CA  SER A 400      42.924  44.749  93.900  1.00  0.00           C
ATOM   6357  CB  SER A 400      42.953  45.559  92.590  1.00  0.00           C
ATOM   6360  OG  SER A 400      43.815  45.009  91.590  1.00  0.00           O
ATOM   6362  C   SER A 400      42.603  43.308  93.601  1.00  0.00           C
ATOM   6363  O   SER A 400      41.624  43.019  92.921  1.00  0.00           O
ATOM   6364  N   SER A 401      43.393  42.339  94.111  1.00  0.00           N
ATOM   6366  CA  SER A 401      43.165  40.929  93.820  1.00  0.00           C
ATOM   6368  CB  SER A 401      44.475  40.068  93.741  1.00  0.00           C
ATOM   6371  OG  SER A 401      45.114  39.849  95.000  1.00  0.00           O
ATOM   6373  C   SER A 401      42.143  40.329  94.781  1.00  0.00           C
ATOM   6374  O   SER A 401      41.445  39.368  94.451  1.00  0.00           O
ATOM   6375  N   ASP A 402      41.924  40.959  95.941  1.00  0.00           N
ATOM   6377  CA  ASP A 402      40.963  40.649  96.960  1.00  0.00           C
ATOM   6379  CB  ASP A 402      41.655  40.658  98.340  1.00  0.00           C
ATOM   6382  CG  ASP A 402      40.854  40.179  99.510  1.00  0.00           C
ATOM   6383  OD1 ASP A 402      39.643  39.879  99.361  1.00  0.00           O
ATOM   6384  OD2 ASP A 402      41.445  40.179 100.620  1.00  0.00           O
ATOM   6385  C   ASP A 402      39.924  41.759  96.931  1.00  0.00           C
ATOM   6386  O   ASP A 402      40.254  42.908  97.241  1.00  0.00           O
ATOM   6387  N   PRO A 403      38.674  41.509  96.590  1.00  0.00           N
ATOM   6388  CD  PRO A 403      38.264  40.299  95.861  1.00  0.00           C
ATOM   6391  CA  PRO A 403      37.703  42.589  96.451  1.00  0.00           C
ATOM   6393  CB  PRO A 403      36.494  41.918  95.771  1.00  0.00           C
ATOM   6396  CG  PRO A 403      37.134  40.789  94.960  1.00  0.00           C
ATOM   6399  C   PRO A 403      37.304  43.158  97.790  1.00  0.00           C
ATOM   6400  O   PRO A 403      36.574  44.149  97.831  1.00  0.00           O
ATOM   6401  N   LYS A 404      37.773  42.559  98.911  1.00  0.00           N
ATOM   6403  CA  LYS A 404      37.464  43.048 100.230  1.00  0.00           C
ATOM   6405  CB  LYS A 404      37.915  42.139 101.421  1.00  0.00           C
ATOM   6408  CG  LYS A 404      39.333  42.318 101.971  1.00  0.00           C
ATOM   6411  CD  LYS A 404      39.594  41.408 103.171  1.00  0.00           C
ATOM   6414  CE  LYS A 404      41.044  41.458 103.631  1.00  0.00           C
ATOM   6417  NZ  LYS A 404      41.185  40.789 104.931  1.00  0.00           N
ATOM   6421  C   LYS A 404      38.094  44.389 100.401  1.00  0.00           C
ATOM   6422  O   LYS A 404      37.524  45.269 101.040  1.00  0.00           O
ATOM   6423  N   ASN A 405      39.313  44.589  99.851  1.00  0.00           N
ATOM   6425  CA  ASN A 405      40.094  45.738 100.171  1.00  0.00           C
ATOM   6427  CB  ASN A 405      41.553  45.589  99.680  1.00  0.00           C
ATOM   6430  CG  ASN A 405      42.364  44.618 100.550  1.00  0.00           C
ATOM   6431  OD1 ASN A 405      42.993  43.659 100.112  1.00  0.00           O
ATOM   6432  ND2 ASN A 405      42.384  44.869 101.881  1.00  0.00           N
ATOM   6435  C   ASN A 405      39.435  47.069  99.741  1.00  0.00           C
ATOM   6436  O   ASN A 405      38.883  47.188  98.641  1.00  0.00           O
ATOM   6437  N   PRO A 406      39.424  48.079 100.620  1.00  0.00           N
ATOM   6438  CD  PRO A 406      40.214  48.129 101.851  1.00  0.00           C
ATOM   6441  CA  PRO A 406      38.833  49.368 100.321  1.00  0.00           C
ATOM   6443  CB  PRO A 406      38.953  50.119 101.660  1.00  0.00           C
ATOM   6446  CG  PRO A 406      40.284  49.609 102.211  1.00  0.00           C
ATOM   6449  C   PRO A 406      39.545  50.068  99.180  1.00  0.00           C
ATOM   6450  O   PRO A 406      40.774  50.079  99.110  1.00  0.00           O
ATOM   6451  N   VAL A 407      38.764  50.639  98.260  1.00  0.00           N
ATOM   6453  CA  VAL A 407      39.264  51.289  97.061  1.00  0.00           C
ATOM   6455  CB  VAL A 407      39.034  50.449  95.811  1.00  0.00           C
ATOM   6457  CG1 VAL A 407      39.973  49.228  95.821  1.00  0.00           C
ATOM   6461  CG2 VAL A 407      37.574  49.969  95.760  1.00  0.00           C
ATOM   6465  C   VAL A 407      38.594  52.638  96.931  1.00  0.00           C
ATOM   6466  O   VAL A 407      37.424  52.799  97.271  1.00  0.00           O
ATOM   6467  N   ALA A 408      39.323  53.669  96.461  1.00  0.00           N
ATOM   6469  CA  ALA A 408      38.793  55.009  96.300  1.00  0.00           C
ATOM   6471  CB  ALA A 408      39.623  56.008  97.121  1.00  0.00           C
ATOM   6475  C   ALA A 408      38.813  55.399  94.832  1.00  0.00           C
ATOM   6476  O   ALA A 408      39.774  55.099  94.120  1.00  0.00           O
ATOM   6477  N   THR A 409      37.755  56.059  94.321  1.00  0.00           N
ATOM   6479  CA  THR A 409      37.615  56.379  92.901  1.00  0.00           C
ATOM   6481  CB  THR A 409      36.804  55.369  92.090  1.00  0.00           C
ATOM   6483  OG1 THR A 409      35.545  55.049  92.661  1.00  0.00           O
ATOM   6485  CG2 THR A 409      37.583  54.059  92.050  1.00  0.00           C
ATOM   6489  C   THR A 409      36.973  57.739  92.740  1.00  0.00           C
ATOM   6490  O   THR A 409      36.174  58.158  93.582  1.00  0.00           O
ATOM   6491  N   GLY A 410      37.333  58.469  91.660  1.00  0.00           N
ATOM   6493  CA  GLY A 410      36.914  59.859  91.421  1.00  0.00           C
ATOM   6496  C   GLY A 410      37.964  60.859  91.840  1.00  0.00           C
ATOM   6497  O   GLY A 410      38.873  60.528  92.580  1.00  0.00           O
ATOM   6498  N   GLU A 411      37.863  62.128  91.381  1.00  0.00           N
ATOM   6500  CA  GLU A 411      38.803  63.179  91.741  1.00  0.00           C
ATOM   6502  CB  GLU A 411      38.614  64.418  90.830  1.00  0.00           C
ATOM   6505  CG  GLU A 411      38.784  64.119  89.321  1.00  0.00           C
ATOM   6508  CD  GLU A 411      38.924  65.418  88.521  1.00  0.00           C
ATOM   6509  OE1 GLU A 411      37.903  66.149  88.400  1.00  0.00           O
ATOM   6510  OE2 GLU A 411      40.065  65.708  88.071  1.00  0.00           O
ATOM   6511  C   GLU A 411      38.743  63.609  93.211  1.00  0.00           C
ATOM   6512  O   GLU A 411      37.685  63.789  93.801  1.00  0.00           O
ATOM   6513  N   ARG A 412      39.924  63.759  93.840  1.00  0.00           N
ATOM   6515  CA  ARG A 412      39.973  64.098  95.251  1.00  0.00           C
ATOM   6517  CB  ARG A 412      39.724  62.869  96.181  1.00  0.00           C
ATOM   6520  CG  ARG A 412      40.733  61.719  96.011  1.00  0.00           C
ATOM   6523  CD  ARG A 412      40.433  60.449  96.841  1.00  0.00           C
ATOM   6526  NE  ARG A 412      41.455  59.408  96.490  1.00  0.00           N
ATOM   6528  CZ  ARG A 412      41.353  58.589  95.451  1.00  0.00           C
ATOM   6529  NH1 ARG A 412      40.324  58.599  94.631  1.00  0.00           N
ATOM   6532  NH2 ARG A 412      42.314  57.729  95.201  1.00  0.00           N
ATOM   6535  C   ARG A 412      41.304  64.749  95.581  1.00  0.00           C
ATOM   6536  O   ARG A 412      42.323  64.469  94.951  1.00  0.00           O
ATOM   6537  N   GLY A 413      41.315  65.638  96.581  1.00  0.00           N
ATOM   6539  CA  GLY A 413      42.473  66.408  96.971  1.00  0.00           C
ATOM   6542  C   GLY A 413      43.225  65.738  98.081  1.00  0.00           C
ATOM   6543  O   GLY A 413      42.863  64.639  98.501  1.00  0.00           O
ATOM   6544  N   PRO A 414      44.194  66.419  98.660  1.00  0.00           N
ATOM   6545  CD  PRO A 414      44.903  67.509  97.991  1.00  0.00           C
ATOM   6548  CA  PRO A 414      44.973  65.889  99.781  1.00  0.00           C
ATOM   6550  CB  PRO A 414      45.984  66.999 100.041  1.00  0.00           C
ATOM   6553  CG  PRO A 414      46.283  67.469  98.620  1.00  0.00           C
ATOM   6556  C   PRO A 414      44.174  65.668 101.011  1.00  0.00           C
ATOM   6557  O   PRO A 414      44.534  64.829 101.831  1.00  0.00           O
ATOM   6558  N   ASP A 415      43.095  66.429 101.181  1.00  0.00           N
ATOM   6560  CA  ASP A 415      42.314  66.399 102.391  1.00  0.00           C
ATOM   6562  CB  ASP A 415      41.414  67.658 102.491  1.00  0.00           C
ATOM   6565  CG  ASP A 415      42.084  68.949 102.930  1.00  0.00           C
ATOM   6566  OD1 ASP A 415      43.295  68.949 103.281  1.00  0.00           O
ATOM   6567  OD2 ASP A 415      41.364  69.979 102.971  1.00  0.00           O
ATOM   6568  C   ASP A 415      41.423  65.158 102.531  1.00  0.00           C
ATOM   6569  O   ASP A 415      40.884  64.888 103.601  1.00  0.00           O
ATOM   6570  N   SER A 416      41.223  64.359 101.461  1.00  0.00           N
ATOM   6572  CA  SER A 416      40.433  63.139 101.521  1.00  0.00           C
ATOM   6574  CB  SER A 416      40.044  62.649 100.112  1.00  0.00           C
ATOM   6577  OG  SER A 416      41.213  62.429  99.331  1.00  0.00           O
ATOM   6579  C   SER A 416      41.185  62.009 102.201  1.00  0.00           C
ATOM   6580  O   SER A 416      40.583  60.999 102.561  1.00  0.00           O
ATOM   6581  N   SER A 417      42.514  62.139 102.332  1.00  0.00           N
ATOM   6583  CA  SER A 417      43.443  61.049 102.631  1.00  0.00           C
ATOM   6585  CB  SER A 417      44.693  61.109 101.711  1.00  0.00           C
ATOM   6588  OG  SER A 417      44.354  60.999 100.331  1.00  0.00           O
ATOM   6590  C   SER A 417      43.955  61.099 104.061  1.00  0.00           C
ATOM   6591  O   SER A 417      45.083  60.658 104.331  1.00  0.00           O
ATOM   6592  N   LYS A 418      43.193  61.679 105.001  1.00  0.00           N
ATOM   6594  CA  LYS A 418      43.634  61.939 106.350  1.00  0.00           C
ATOM   6596  CB  LYS A 418      42.983  63.238 106.851  1.00  0.00           C
ATOM   6599  CG  LYS A 418      43.225  64.519 106.031  1.00  0.00           C
ATOM   6602  CD  LYS A 418      42.403  65.668 106.651  1.00  0.00           C
ATOM   6605  CE  LYS A 418      42.565  67.009 105.951  1.00  0.00           C
ATOM   6608  NZ  LYS A 418      41.743  68.019 106.630  1.00  0.00           N
ATOM   6612  C   LYS A 418      43.354  60.798 107.370  1.00  0.00           C
ATOM   6613  OT1 LYS A 418      42.304  60.089 107.290  1.00  0.00           O
ATOM   6614  OT2 LYS A 418      44.215  60.629 108.290  1.00  0.00           O
ATOM   6615  NH3 POPEB 419      35.014   7.459  71.531  1.00  0.00           N
ATOM   6619  C12 POPEB 419      34.043   6.539  70.840  1.00  0.00           C
ATOM   6622  C11 POPEB 419      33.803   5.229  71.620  1.00  0.00           C
ATOM   6625  P   POPEB 419      36.303   4.449  71.821  1.00  0.00           P
ATOM   6626  O13 POPEB 419      36.403   5.589  72.760  1.00  0.00           O
ATOM   6627  O14 POPEB 419      36.924   3.189  72.281  1.00  0.00           O
ATOM   6628  O11 POPEB 419      37.064   4.919  70.521  1.00  0.00           O
ATOM   6629  O12 POPEB 419      34.814   4.249  71.381  1.00  0.00           O
ATOM   6630  C1  POPEB 419      36.634   4.589  69.191  1.00  0.00           C
ATOM   6633  C2  POPEB 419      37.384   3.389  68.550  1.00  0.00           C
ATOM   6635  O21 POPEB 419      38.743   3.759  68.191  1.00  0.00           O
ATOM   6636  C21 POPEB 419      38.964   4.319  67.021  1.00  0.00           C
ATOM   6637  O22 POPEB 419      38.143   4.829  66.271  1.00  0.00           O
ATOM   6638  C22 POPEB 419      40.444   4.219  66.631  1.00  0.00           C
ATOM   6641  C3  POPEB 419      36.505   2.809  67.391  1.00  0.00           C
ATOM   6644  O31 POPEB 419      37.243   1.979  66.461  1.00  0.00           O
ATOM   6645  C31 POPEB 419      36.733   1.959  65.230  1.00  0.00           C
ATOM   6646  O32 POPEB 419      35.784   2.609  64.820  1.00  0.00           O
ATOM   6647  C32 POPEB 419      37.594   1.039  64.360  1.00  0.00           C
ATOM   6650  C23 POPEB 419      40.674   3.189  65.501  1.00  0.00           C
ATOM   6653  C24 POPEB 419      42.115   3.179  64.961  1.00  0.00           C
ATOM   6656  C25 POPEB 419      42.374   2.109  63.881  1.00  0.00           C
ATOM   6659  C26 POPEB 419      41.975   2.539  62.461  1.00  0.00           C
ATOM   6662  C27 POPEB 419      41.924   1.359  61.471  1.00  0.00           C
ATOM   6665  C28 POPEB 419      41.703   1.779  60.000  1.00  0.00           C
ATOM   6668  C29 POPEB 419      41.595   0.579  59.081  1.00  0.00           C
ATOM   6670 0C21 POPEB 419      41.083   0.569  57.831  1.00  0.00           C
ATOM   6672 1C21 POPEB 419      40.535   1.759  57.071  1.00  0.00           C
ATOM   6675 2C21 POPEB 419      39.884   1.289  55.751  1.00  0.00           C
ATOM   6678 3C21 POPEB 419      39.463   2.429  54.800  1.00  0.00           C
ATOM   6681 4C21 POPEB 419      38.754   1.859  53.561  1.00  0.00           C
ATOM   6684 5C21 POPEB 419      38.264   2.919  52.551  1.00  0.00           C
ATOM   6687 6C21 POPEB 419      39.323   3.319  51.511  1.00  0.00           C
ATOM   6690 7C21 POPEB 419      38.704   4.069  50.321  1.00  0.00           C
ATOM   6693 8C21 POPEB 419      39.734   4.499  49.271  1.00  0.00           C
ATOM   6697  C33 POPEB 419      37.243   1.159  62.861  1.00  0.00           C
ATOM   6700  C34 POPEB 419      37.874   2.439  62.291  1.00  0.00           C
ATOM   6703  C35 POPEB 419      37.243   2.989  61.011  1.00  0.00           C
ATOM   6706  C36 POPEB 419      37.214   1.999  59.841  1.00  0.00           C
ATOM   6709  C37 POPEB 419      36.774   2.709  58.550  1.00  0.00           C
ATOM   6712  C38 POPEB 419      36.435   1.749  57.411  1.00  0.00           C
ATOM   6715  C39 POPEB 419      35.094   1.019  57.621  1.00  0.00           C
ATOM   6718 0C31 POPEB 419      34.134   1.179  56.441  1.00  0.00           C
ATOM   6721 1C31 POPEB 419      32.764   0.549  56.711  1.00  0.00           C
ATOM   6724 2C31 POPEB 419      31.743   0.819  55.590  1.00  0.00           C
ATOM   6727 3C31 POPEB 419      32.043   0.059  54.281  1.00  0.00           C
ATOM   6730 4C31 POPEB 419      31.614  -1.418  54.351  1.00  0.00           C
ATOM   6733 5C31 POPEB 419      32.193  -2.278  53.221  1.00  0.00           C
ATOM   6736 6C31 POPEB 419      31.635  -3.708  53.260  1.00  0.00           C
ATOM   6740  NH3 POPEC 420     106.394 113.149  25.301  1.00  0.00           N
ATOM   6744  C12 POPEC 420     105.864 111.768  25.070  1.00  0.00           C
ATOM   6747  C11 POPEC 420     106.483 110.779  26.071  1.00  0.00           C
ATOM   6750  P   POPEC 420     104.724 108.858  26.281  1.00  0.00           P
ATOM   6751  O13 POPEC 420     104.594 107.449  25.861  1.00  0.00           O
ATOM   6752  O14 POPEC 420     103.674 109.828  25.921  1.00  0.00           O
ATOM   6753  O11 POPEC 420     105.035 108.928  27.840  1.00  0.00           O
ATOM   6754  O12 POPEC 420     106.114 109.429  25.761  1.00  0.00           O
ATOM   6755  C1  POPEC 420     104.273 108.169  28.791  1.00  0.00           C
ATOM   6758  C2  POPEC 420     105.115 107.799  30.051  1.00  0.00           C
ATOM   6760  O21 POPEC 420     104.254 106.959  30.861  1.00  0.00           O
ATOM   6761  C21 POPEC 420     104.785 106.068  31.641  1.00  0.00           C
ATOM   6762  O22 POPEC 420     105.983 105.798  31.751  1.00  0.00           O
ATOM   6763  C22 POPEC 420     103.744 105.289  32.451  1.00  0.00           C
ATOM   6766  C3  POPEC 420     105.564 109.089  30.800  1.00  0.00           C
ATOM   6769  O31 POPEC 420     106.604 108.899  31.781  1.00  0.00           O
ATOM   6770  C31 POPEC 420     106.214 108.529  32.991  1.00  0.00           C
ATOM   6771  O32 POPEC 420     105.064 108.379  33.371  1.00  0.00           O
ATOM   6772  C32 POPEC 420     107.443 108.188  33.811  1.00  0.00           C
ATOM   6775  C23 POPEC 420     104.244 105.089  33.901  1.00  0.00           C
ATOM   6778  C24 POPEC 420     103.414 104.138  34.781  1.00  0.00           C
ATOM   6781  C25 POPEC 420     104.104 103.939  36.141  1.00  0.00           C
ATOM   6784  C26 POPEC 420     103.224 103.259  37.211  1.00  0.00           C
ATOM   6787  C27 POPEC 420     103.834 103.429  38.611  1.00  0.00           C
ATOM   6790  C28 POPEC 420     102.854 103.119  39.761  1.00  0.00           C
ATOM   6793  C29 POPEC 420     102.714 101.638  40.051  1.00  0.00           C
ATOM   6795 0C21 POPEC 420     103.204 100.978  41.120  1.00  0.00           C
ATOM   6797 1C21 POPEC 420     104.034 101.539  42.250  1.00  0.00           C
ATOM   6800 2C21 POPEC 420     103.354 101.469  43.640  1.00  0.00           C
ATOM   6803 3C21 POPEC 420     103.174 100.028  44.160  1.00  0.00           C
ATOM   6806 4C21 POPEC 420     103.035  99.919  45.690  1.00  0.00           C
ATOM   6809 5C21 POPEC 420     101.654 100.318  46.231  1.00  0.00           C
ATOM   6812 6C21 POPEC 420     101.493 100.009  47.731  1.00  0.00           C
ATOM   6815 7C21 POPEC 420     100.035  99.898  48.171  1.00  0.00           C
ATOM   6818 8C21 POPEC 420      99.845  99.609  49.671  1.00  0.00           C
ATOM   6822  C33 POPEC 420     107.043 107.538  35.140  1.00  0.00           C
ATOM   6825  C34 POPEC 420     108.214 106.819  35.800  1.00  0.00           C
ATOM   6828  C35 POPEC 420     107.774 106.129  37.090  1.00  0.00           C
ATOM   6831  C36 POPEC 420     108.954 105.499  37.800  1.00  0.00           C
ATOM   6834  C37 POPEC 420     108.553 104.898  39.151  1.00  0.00           C
ATOM   6837  C38 POPEC 420     109.785 104.329  39.851  1.00  0.00           C
ATOM   6840  C39 POPEC 420     109.584 102.899  40.381  1.00  0.00           C
ATOM   6843 0C31 POPEC 420     108.803 102.869  41.691  1.00  0.00           C
ATOM   6846 1C31 POPEC 420     108.354 101.449  42.031  1.00  0.00           C
ATOM   6849 2C31 POPEC 420     107.755 101.309  43.441  1.00  0.00           C
ATOM   6852 3C31 POPEC 420     108.785 101.568  44.551  1.00  0.00           C
ATOM   6855 4C31 POPEC 420     108.204 101.309  45.951  1.00  0.00           C
ATOM   6858 5C31 POPEC 420     109.145 101.789  47.061  1.00  0.00           C
ATOM   6861 6C31 POPEC 420     108.535 101.719  48.461  1.00  0.00           C
ATOM   6865  NH3 POPED 421      48.993 112.559  31.181  1.00  0.00           N
ATOM   6869  C12 POPED 421      50.014 111.479  30.831  1.00  0.00           C
ATOM   6872  C11 POPED 421      51.364 112.048  30.331  1.00  0.00           C
ATOM   6875  P   POPED 421      53.095 110.119  30.941  1.00  0.00           P
ATOM   6876  O13 POPED 421      54.505 109.888  30.501  1.00  0.00           O
ATOM   6877  O14 POPED 421      52.294 108.899  31.191  1.00  0.00           O
ATOM   6878  O11 POPED 421      53.063 111.068  32.221  1.00  0.00           O
ATOM   6879  O12 POPED 421      52.294 111.029  29.921  1.00  0.00           O
ATOM   6880  C1  POPED 421      53.334 110.599  33.531  1.00  0.00           C
ATOM   6883  C2  POPED 421      52.915 111.579  34.671  1.00  0.00           C
ATOM   6885  O21 POPED 421      53.144 110.899  35.901  1.00  0.00           O
ATOM   6886  C21 POPED 421      54.345 110.938  36.431  1.00  0.00           C
ATOM   6887  O22 POPED 421      55.284 111.609  36.041  1.00  0.00           O
ATOM   6888  C22 POPED 421      54.394 109.848  37.500  1.00  0.00           C
ATOM   6891  C3  POPED 421      51.394 111.908  34.651  1.00  0.00           C
ATOM   6894  O31 POPED 421      50.984 113.109  35.361  1.00  0.00           O
ATOM   6895  C31 POPED 421      51.064 113.198  36.681  1.00  0.00           C
ATOM   6896  O32 POPED 421      51.525 112.388  37.461  1.00  0.00           O
ATOM   6897  C32 POPED 421      50.405 114.529  37.090  1.00  0.00           C
ATOM   6900  C23 POPED 421      53.874 110.289  38.881  1.00  0.00           C
ATOM   6903  C24 POPED 421      53.923 109.128  39.881  1.00  0.00           C
ATOM   6906  C25 POPED 421      55.345 108.729  40.331  1.00  0.00           C
ATOM   6909  C26 POPED 421      55.914 109.649  41.421  1.00  0.00           C
ATOM   6912  C27 POPED 421      57.255 109.149  41.981  1.00  0.00           C
ATOM   6915  C28 POPED 421      57.684 109.879  43.260  1.00  0.00           C
ATOM   6918  C29 POPED 421      59.074 109.459  43.671  1.00  0.00           C
ATOM   6920 0C21 POPED 421      59.424 108.608  44.660  1.00  0.00           C
ATOM   6922 1C21 POPED 421      58.505 107.878  45.611  1.00  0.00           C
ATOM   6925 2C21 POPED 421      59.063 107.708  47.041  1.00  0.00           C
ATOM   6928 3C21 POPED 421      60.433 106.999  47.081  1.00  0.00           C
ATOM   6931 4C21 POPED 421      60.763 106.329  48.431  1.00  0.00           C
ATOM   6934 5C21 POPED 421      60.763 107.269  49.641  1.00  0.00           C
ATOM   6937 6C21 POPED 421      61.294 106.568  50.910  1.00  0.00           C
ATOM   6940 7C21 POPED 421      61.504 107.528  52.090  1.00  0.00           C
ATOM   6943 8C21 POPED 421      62.174 106.899  53.311  1.00  0.00           C
ATOM   6947  C33 POPED 421      50.674 114.909  38.561  1.00  0.00           C
ATOM   6950  C34 POPED 421      49.814 116.108  38.991  1.00  0.00           C
ATOM   6953  C35 POPED 421      49.763 116.318  40.511  1.00  0.00           C
ATOM   6956  C36 POPED 421      49.155 115.108  41.241  1.00  0.00           C
ATOM   6959  C37 POPED 421      48.885 115.339  42.720  1.00  0.00           C
ATOM   6962  C38 POPED 421      48.833 114.039  43.541  1.00  0.00           C
ATOM   6965  C39 POPED 421      47.705 113.069  43.160  1.00  0.00           C
ATOM   6968 0C31 POPED 421      46.915 112.589  44.391  1.00  0.00           C
ATOM   6971 1C31 POPED 421      46.213 111.238  44.180  1.00  0.00           C
ATOM   6974 2C31 POPED 421      45.024 111.008  45.131  1.00  0.00           C
ATOM   6977 3C31 POPED 421      45.345 111.068  46.641  1.00  0.00           C
ATOM   6980 4C31 POPED 421      46.213 109.919  47.141  1.00  0.00           C
ATOM   6983 5C31 POPED 421      46.223 109.789  48.671  1.00  0.00           C
ATOM   6986 6C31 POPED 421      47.013 108.589  49.180  1.00  0.00           C
ATOM   6990  NH3 POPEE 422      66.123  45.399  33.881  1.00  0.00           N
ATOM   6994  C12 POPEE 422      66.333  44.189  33.011  1.00  0.00           C
ATOM   6997  C11 POPEE 422      66.994  43.009  33.731  1.00  0.00           C
ATOM   7000  P   POPEE 422      66.694  40.889  32.201  1.00  0.00           P
ATOM   7001  O13 POPEE 422      65.473  41.429  31.541  1.00  0.00           O
ATOM   7002  O14 POPEE 422      67.634  40.119  31.331  1.00  0.00           O
ATOM   7003  O11 POPEE 422      66.314  40.079  33.500  1.00  0.00           O
ATOM   7004  O12 POPEE 422      67.493  42.109  32.761  1.00  0.00           O
ATOM   7005  C1  POPEE 422      66.983  38.839  33.801  1.00  0.00           C
ATOM   7008  C2  POPEE 422      66.465  38.209  35.131  1.00  0.00           C
ATOM   7010  O21 POPEE 422      66.594  39.109  36.250  1.00  0.00           O
ATOM   7011  C21 POPEE 422      67.814  39.368  36.651  1.00  0.00           C
ATOM   7012  O22 POPEE 422      68.854  39.019  36.120  1.00  0.00           O
ATOM   7013  C22 POPEE 422      67.754  40.149  37.961  1.00  0.00           C
ATOM   7016  C3  POPEE 422      67.053  36.789  35.441  1.00  0.00           C
ATOM   7019  O31 POPEE 422      67.024  36.459  36.840  1.00  0.00           O
ATOM   7020  C31 POPEE 422      65.854  36.119  37.361  1.00  0.00           C
ATOM   7021  O32 POPEE 422      64.824  35.909  36.741  1.00  0.00           O
ATOM   7022  C32 POPEE 422      65.994  36.109  38.891  1.00  0.00           C
ATOM   7025  C23 POPEE 422      69.133  40.149  38.631  1.00  0.00           C
ATOM   7028  C24 POPEE 422      69.124  40.649  40.070  1.00  0.00           C
ATOM   7031  C25 POPEE 422      68.614  39.599  41.070  1.00  0.00           C
ATOM   7034  C26 POPEE 422      68.965  40.009  42.500  1.00  0.00           C
ATOM   7037  C27 POPEE 422      68.825  38.859  43.521  1.00  0.00           C
ATOM   7040  C28 POPEE 422      69.223  39.259  44.951  1.00  0.00           C
ATOM   7043  C29 POPEE 422      70.654  39.758  45.021  1.00  0.00           C
ATOM   7045 0C21 POPEE 422      71.683  39.219  45.711  1.00  0.00           C
ATOM   7047 1C21 POPEE 422      71.624  38.028  46.631  1.00  0.00           C
ATOM   7050 2C21 POPEE 422      72.473  38.279  47.881  1.00  0.00           C
ATOM   7053 3C21 POPEE 422      72.324  37.179  48.941  1.00  0.00           C
ATOM   7056 4C21 POPEE 422      73.225  37.399  50.161  1.00  0.00           C
ATOM   7059 5C21 POPEE 422      74.714  37.229  49.851  1.00  0.00           C
ATOM   7062 6C21 POPEE 422      75.613  37.319  51.081  1.00  0.00           C
ATOM   7065 7C21 POPEE 422      77.104  37.239  50.731  1.00  0.00           C
ATOM   7068 8C21 POPEE 422      78.014  37.189  51.961  1.00  0.00           C
ATOM   7072  C33 POPEE 422      64.704  35.629  39.611  1.00  0.00           C
ATOM   7075  C34 POPEE 422      64.774  35.689  41.151  1.00  0.00           C
ATOM   7078  C35 POPEE 422      65.983  34.959  41.761  1.00  0.00           C
ATOM   7081  C36 POPEE 422      65.873  34.829  43.291  1.00  0.00           C
ATOM   7084  C37 POPEE 422      67.115  34.159  43.911  1.00  0.00           C
ATOM   7087  C38 POPEE 422      67.094  34.149  45.441  1.00  0.00           C
ATOM   7090  C39 POPEE 422      67.403  35.519  46.050  1.00  0.00           C
ATOM   7093 0C31 POPEE 422      67.333  35.539  47.580  1.00  0.00           C
ATOM   7096 1C31 POPEE 422      67.803  36.879  48.160  1.00  0.00           C
ATOM   7099 2C31 POPEE 422      67.414  37.059  49.631  1.00  0.00           C
ATOM   7102 3C31 POPEE 422      67.493  38.519  50.100  1.00  0.00           C
ATOM   7105 4C31 POPEE 422      66.915  38.689  51.511  1.00  0.00           C
ATOM   7108 5C31 POPEE 422      67.064  40.109  52.061  1.00  0.00           C
ATOM   7111 6C31 POPEE 422      66.354  40.318  53.401  1.00  0.00           C
ATOM   7115  NH3 POPEF 423     104.514   7.459  25.701  1.00  0.00           N
ATOM   7119  C12 POPEF 423     104.223   7.129  27.151  1.00  0.00           C
ATOM   7122  C11 POPEF 423     103.424   8.239  27.861  1.00  0.00           C
ATOM   7125  P   POPEF 423     104.024  10.569  26.781  1.00  0.00           P
ATOM   7126  O13 POPEF 423     105.284  10.509  26.021  1.00  0.00           O
ATOM   7127  O14 POPEF 423     102.784  10.369  26.000  1.00  0.00           O
ATOM   7128  O11 POPEF 423     103.964  11.939  27.591  1.00  0.00           O
ATOM   7129  O12 POPEF 423     104.164   9.469  27.911  1.00  0.00           O
ATOM   7130  C1  POPEF 423     104.785  12.059  28.791  1.00  0.00           C
ATOM   7133  C2  POPEF 423     103.974  11.829  30.101  1.00  0.00           C
ATOM   7135  O21 POPEF 423     103.204  13.009  30.421  1.00  0.00           O
ATOM   7136  C21 POPEF 423     101.954  12.719  30.831  1.00  0.00           C
ATOM   7137  O22 POPEF 423     101.374  11.689  30.551  1.00  0.00           O
ATOM   7138  C22 POPEF 423     101.464  13.829  31.751  1.00  0.00           C
ATOM   7141  C3  POPEF 423     104.873  11.529  31.351  1.00  0.00           C
ATOM   7144  O31 POPEF 423     104.114  11.419  32.581  1.00  0.00           O
ATOM   7145  C31 POPEF 423     103.553  10.209  32.751  1.00  0.00           C
ATOM   7146  O32 POPEF 423     103.674   9.289  31.961  1.00  0.00           O
ATOM   7147  C32 POPEF 423     102.864  10.109  34.121  1.00  0.00           C
ATOM   7150  C23 POPEF 423     101.704  13.499  33.241  1.00  0.00           C
ATOM   7153  C24 POPEF 423     101.133  14.569  34.191  1.00  0.00           C
ATOM   7156  C25 POPEF 423      99.623  14.439  34.391  1.00  0.00           C
ATOM   7159  C26 POPEF 423      99.214  13.419  35.461  1.00  0.00           C
ATOM   7162  C27 POPEF 423      97.684  13.209  35.481  1.00  0.00           C
ATOM   7165  C28 POPEF 423      97.145  12.539  36.771  1.00  0.00           C
ATOM   7168  C29 POPEF 423      97.243  13.439  37.981  1.00  0.00           C
ATOM   7170 0C21 POPEF 423      96.324  14.339  38.381  1.00  0.00           C
ATOM   7172 1C21 POPEF 423      95.004  14.619  37.711  1.00  0.00           C
ATOM   7175 2C21 POPEF 423      95.023  15.919  36.881  1.00  0.00           C
ATOM   7178 3C21 POPEF 423      93.693  16.179  36.151  1.00  0.00           C
ATOM   7181 4C21 POPEF 423      93.734  17.509  35.391  1.00  0.00           C
ATOM   7184 5C21 POPEF 423      92.443  17.879  34.641  1.00  0.00           C
ATOM   7187 6C21 POPEF 423      92.193  17.009  33.410  1.00  0.00           C
ATOM   7190 7C21 POPEF 423      91.583  17.729  32.211  1.00  0.00           C
ATOM   7193 8C21 POPEF 423      91.193  16.729  31.131  1.00  0.00           C
ATOM   7197  C33 POPEF 423     103.354   8.839  34.870  1.00  0.00           C
ATOM   7200  C34 POPEF 423     102.544   8.459  36.120  1.00  0.00           C
ATOM   7203  C35 POPEF 423     102.313   9.549  37.181  1.00  0.00           C
ATOM   7206  C36 POPEF 423     101.714   8.949  38.471  1.00  0.00           C
ATOM   7209  C37 POPEF 423     101.434   9.999  39.551  1.00  0.00           C
ATOM   7212  C38 POPEF 423     100.864   9.369  40.831  1.00  0.00           C
ATOM   7215  C39 POPEF 423     100.134  10.379  41.730  1.00  0.00           C
ATOM   7218 0C31 POPEF 423     101.044  11.459  42.340  1.00  0.00           C
ATOM   7221 1C31 POPEF 423     100.224  12.539  43.050  1.00  0.00           C
ATOM   7224 2C31 POPEF 423     101.085  13.559  43.811  1.00  0.00           C
ATOM   7227 3C31 POPEF 423     100.243  14.639  44.510  1.00  0.00           C
ATOM   7230 4C31 POPEF 423     100.993  15.309  45.671  1.00  0.00           C
ATOM   7233 5C31 POPEF 423     100.144  16.349  46.411  1.00  0.00           C
ATOM   7236 6C31 POPEF 423     100.733  16.809  47.751  1.00  0.00           C
ATOM   7240  NH3 POPEG 424      74.014 125.038  24.071  1.00  0.00           N
ATOM   7244  C12 POPEG 424      75.444 125.318  24.441  1.00  0.00           C
ATOM   7247  C11 POPEG 424      76.294 124.058  24.661  1.00  0.00           C
ATOM   7250  P   POPEG 424      78.785 124.949  24.601  1.00  0.00           P
ATOM   7251  O13 POPEG 424      79.035 124.119  23.401  1.00  0.00           O
ATOM   7252  O14 POPEG 424      78.653 126.409  24.421  1.00  0.00           O
ATOM   7253  O11 POPEG 424      79.943 124.669  25.631  1.00  0.00           O
ATOM   7254  O12 POPEG 424      77.493 124.408  25.341  1.00  0.00           O
ATOM   7255  C1  POPEG 424      79.684 124.438  27.021  1.00  0.00           C
ATOM   7258  C2  POPEG 424      79.534 125.779  27.811  1.00  0.00           C
ATOM   7260  O21 POPEG 424      80.084 125.619  29.131  1.00  0.00           O
ATOM   7261  C21 POPEG 424      79.443 124.789  29.961  1.00  0.00           C
ATOM   7262  O22 POPEG 424      78.373 124.268  29.761  1.00  0.00           O
ATOM   7263  C22 POPEG 424      80.304 124.568  31.211  1.00  0.00           C
ATOM   7266  C3  POPEG 424      78.094 126.399  27.791  1.00  0.00           C
ATOM   7269  O31 POPEG 424      77.965 127.409  28.801  1.00  0.00           O
ATOM   7270  C31 POPEG 424      76.723 127.708  29.181  1.00  0.00           C
ATOM   7271  O32 POPEG 424      75.684 127.358  28.661  1.00  0.00           O
ATOM   7272  C32 POPEG 424      76.814 128.526  30.471  1.00  0.00           C
ATOM   7275  C23 POPEG 424      79.483 124.399  32.521  1.00  0.00           C
ATOM   7278  C24 POPEG 424      79.264 125.698  33.321  1.00  0.00           C
ATOM   7281  C25 POPEG 424      80.554 126.218  33.971  1.00  0.00           C
ATOM   7284  C26 POPEG 424      80.304 127.088  35.221  1.00  0.00           C
ATOM   7287  C27 POPEG 424      81.604 127.449  35.961  1.00  0.00           C
ATOM   7290  C28 POPEG 424      81.404 128.006  37.391  1.00  0.00           C
ATOM   7293  C29 POPEG 424      80.895 126.959  38.361  1.00  0.00           C
ATOM   7295 0C21 POPEG 424      81.493 126.488  39.471  1.00  0.00           C
ATOM   7297 1C21 POPEG 424      82.833 126.899  40.051  1.00  0.00           C
ATOM   7300 2C21 POPEG 424      82.724 127.678  41.381  1.00  0.00           C
ATOM   7303 3C21 POPEG 424      82.544 126.838  42.661  1.00  0.00           C
ATOM   7306 4C21 POPEG 424      81.154 126.199  42.840  1.00  0.00           C
ATOM   7309 5C21 POPEG 424      80.554 126.399  44.241  1.00  0.00           C
ATOM   7312 6C21 POPEG 424      80.053 127.836  44.491  1.00  0.00           C
ATOM   7315 7C21 POPEG 424      79.233 127.966  45.781  1.00  0.00           C
ATOM   7318 8C21 POPEG 424      78.785 129.406  46.081  1.00  0.00           C
ATOM   7322  C33 POPEG 424      75.654 128.276  31.441  1.00  0.00           C
ATOM   7325  C34 POPEG 424      75.924 128.895  32.821  1.00  0.00           C
ATOM   7328  C35 POPEG 424      74.774 128.655  33.791  1.00  0.00           C
ATOM   7331  C36 POPEG 424      75.035 129.165  35.210  1.00  0.00           C
ATOM   7334  C37 POPEG 424      73.844 128.856  36.131  1.00  0.00           C
ATOM   7337  C38 POPEG 424      74.113 129.165  37.601  1.00  0.00           C
ATOM   7340  C39 POPEG 424      72.924 128.846  38.511  1.00  0.00           C
ATOM   7343 0C31 POPEG 424      71.753 129.835  38.371  1.00  0.00           C
ATOM   7346 1C31 POPEG 424      70.404 129.226  38.761  1.00  0.00           C
ATOM   7349 2C31 POPEG 424      69.223 130.216  38.590  1.00  0.00           C
ATOM   7352 3C31 POPEG 424      69.204 131.365  39.611  1.00  0.00           C
ATOM   7355 4C31 POPEG 424      68.874 130.926  41.041  1.00  0.00           C
ATOM   7358 5C31 POPEG 424      69.014 132.066  42.061  1.00  0.00           C
ATOM   7361 6C31 POPEG 424      68.704 131.636  43.500  1.00  0.00           C
ATOM   7365  NH3 POPEH 425      30.434  45.859  27.500  1.00  0.00           N
ATOM   7369  C12 POPEH 425      29.713  44.659  28.021  1.00  0.00           C
ATOM   7372  C11 POPEH 425      28.363  44.499  27.311  1.00  0.00           C
ATOM   7375  P   POPEH 425      26.414  42.789  27.101  1.00  0.00           P
ATOM   7376  O13 POPEH 425      26.653  41.809  26.031  1.00  0.00           O
ATOM   7377  O14 POPEH 425      25.534  43.929  26.761  1.00  0.00           O
ATOM   7378  O11 POPEH 425      25.793  41.978  28.271  1.00  0.00           O
ATOM   7379  O12 POPEH 425      27.803  43.259  27.710  1.00  0.00           O
ATOM   7380  C1  POPEH 425      25.793  42.409  29.631  1.00  0.00           C
ATOM   7383  C2  POPEH 425      24.313  42.449  30.081  1.00  0.00           C
ATOM   7385  O21 POPEH 425      24.133  42.888  31.421  1.00  0.00           O
ATOM   7386  C21 POPEH 425      24.664  42.219  32.401  1.00  0.00           C
ATOM   7387  O22 POPEH 425      25.374  41.219  32.341  1.00  0.00           O
ATOM   7388  C22 POPEH 425      24.253  42.888  33.701  1.00  0.00           C
ATOM   7391  C3  POPEH 425      23.583  41.089  29.821  1.00  0.00           C
ATOM   7394  O31 POPEH 425      22.304  40.959  30.471  1.00  0.00           O
ATOM   7395  C31 POPEH 425      21.344  41.759  30.021  1.00  0.00           C
ATOM   7396  O32 POPEH 425      21.473  42.658  29.201  1.00  0.00           O
ATOM   7397  C32 POPEH 425      20.014  41.379  30.660  1.00  0.00           C
ATOM   7400  C23 POPEH 425      22.733  42.829  33.910  1.00  0.00           C
ATOM   7403  C24 POPEH 425      22.263  43.739  35.061  1.00  0.00           C
ATOM   7406  C25 POPEH 425      22.803  43.269  36.410  1.00  0.00           C
ATOM   7409  C26 POPEH 425      22.915  44.339  37.491  1.00  0.00           C
ATOM   7412  C27 POPEH 425      23.803  43.818  38.631  1.00  0.00           C
ATOM   7415  C28 POPEH 425      23.813  44.719  39.870  1.00  0.00           C
ATOM   7418  C29 POPEH 425      24.623  44.039  40.941  1.00  0.00           C
ATOM   7420 0C21 POPEH 425      24.225  43.769  42.191  1.00  0.00           C
ATOM   7422 1C21 POPEH 425      22.903  44.189  42.790  1.00  0.00           C
ATOM   7425 2C21 POPEH 425      22.924  44.049  44.331  1.00  0.00           C
ATOM   7428 3C21 POPEH 425      23.893  44.989  45.051  1.00  0.00           C
ATOM   7431 4C21 POPEH 425      23.363  46.419  45.290  1.00  0.00           C
ATOM   7434 5C21 POPEH 425      22.263  46.458  46.361  1.00  0.00           C
ATOM   7437 6C21 POPEH 425      21.874  47.888  46.761  1.00  0.00           C
ATOM   7440 7C21 POPEH 425      20.764  47.918  47.811  1.00  0.00           C
ATOM   7443 8C21 POPEH 425      20.174  49.309  48.061  1.00  0.00           C
ATOM   7447  C33 POPEH 425      20.053  41.318  32.211  1.00  0.00           C
ATOM   7450  C34 POPEH 425      18.783  40.679  32.791  1.00  0.00           C
ATOM   7453  C35 POPEH 425      18.723  40.658  34.321  1.00  0.00           C
ATOM   7456  C36 POPEH 425      19.903  39.919  34.971  1.00  0.00           C
ATOM   7459  C37 POPEH 425      19.693  39.628  36.471  1.00  0.00           C
ATOM   7462  C38 POPEH 425      20.764  38.658  37.000  1.00  0.00           C
ATOM   7465  C39 POPEH 425      20.573  38.209  38.451  1.00  0.00           C
ATOM   7468 0C31 POPEH 425      20.934  39.298  39.461  1.00  0.00           C
ATOM   7471 1C31 POPEH 425      20.954  38.809  40.910  1.00  0.00           C
ATOM   7474 2C31 POPEH 425      20.993  39.979  41.891  1.00  0.00           C
ATOM   7477 3C31 POPEH 425      21.143  39.569  43.361  1.00  0.00           C
ATOM   7480 4C31 POPEH 425      20.884  40.769  44.281  1.00  0.00           C
ATOM   7483 5C31 POPEH 425      21.264  40.528  45.741  1.00  0.00           C
ATOM   7486 6C31 POPEH 425      20.934  41.728  46.631  1.00  0.00           C
ATOM   7490  NH3 POPEI 426     104.083  43.729  21.601  1.00  0.00           N
ATOM   7494  C12 POPEI 426     103.623  45.138  21.390  1.00  0.00           C
ATOM   7497  C11 POPEI 426     102.484  45.399  22.391  1.00  0.00           C
ATOM   7500  P   POPEI 426     103.644  45.769  24.721  1.00  0.00           P
ATOM   7501  O13 POPEI 426     104.873  45.099  25.121  1.00  0.00           O
ATOM   7502  O14 POPEI 426     103.834  47.159  24.201  1.00  0.00           O
ATOM   7503  O11 POPEI 426     102.743  45.839  26.011  1.00  0.00           O
ATOM   7504  O12 POPEI 426     102.824  44.909  23.691  1.00  0.00           O
ATOM   7505  C1  POPEI 426     101.394  46.269  25.871  1.00  0.00           C
ATOM   7508  C2  POPEI 426     100.744  46.458  27.261  1.00  0.00           C
ATOM   7510  O21 POPEI 426     101.063  45.439  28.221  1.00  0.00           O
ATOM   7511  C21 POPEI 426     101.193  44.199  27.811  1.00  0.00           C
ATOM   7512  O22 POPEI 426     100.744  43.729  26.771  1.00  0.00           O
ATOM   7513  C22 POPEI 426     101.974  43.399  28.841  1.00  0.00           C
ATOM   7516  C3  POPEI 426      99.214  46.759  27.201  1.00  0.00           C
ATOM   7519  O31 POPEI 426      98.693  47.318  28.441  1.00  0.00           O
ATOM   7520  C31 POPEI 426      99.145  48.549  28.681  1.00  0.00           C
ATOM   7521  O32 POPEI 426      99.785  49.228  27.881  1.00  0.00           O
ATOM   7522  C32 POPEI 426      98.854  48.979  30.101  1.00  0.00           C
ATOM   7525  C23 POPEI 426     101.165  43.168  30.131  1.00  0.00           C
ATOM   7528  C24 POPEI 426     102.005  42.519  31.221  1.00  0.00           C
ATOM   7531  C25 POPEI 426     101.165  42.169  32.451  1.00  0.00           C
ATOM   7534  C26 POPEI 426     101.974  42.159  33.750  1.00  0.00           C
ATOM   7537  C27 POPEI 426     101.144  41.739  34.971  1.00  0.00           C
ATOM   7540  C28 POPEI 426     101.604  42.349  36.311  1.00  0.00           C
ATOM   7543  C29 POPEI 426     103.023  41.999  36.681  1.00  0.00           C
ATOM   7545 0C21 POPEI 426     103.535  41.939  37.921  1.00  0.00           C
ATOM   7547 1C21 POPEI 426     102.814  42.229  39.221  1.00  0.00           C
ATOM   7550 2C21 POPEI 426     102.784  41.029  40.181  1.00  0.00           C
ATOM   7553 3C21 POPEI 426     102.604  41.469  41.641  1.00  0.00           C
ATOM   7556 4C21 POPEI 426     102.364  40.318  42.621  1.00  0.00           C
ATOM   7559 5C21 POPEI 426     103.134  40.439  43.951  1.00  0.00           C
ATOM   7562 6C21 POPEI 426     103.104  41.819  44.641  1.00  0.00           C
ATOM   7565 7C21 POPEI 426     103.844  41.778  45.980  1.00  0.00           C
ATOM   7568 8C21 POPEI 426     104.394  43.139  46.451  1.00  0.00           C
ATOM   7572  C33 POPEI 426      99.715  50.199  30.511  1.00  0.00           C
ATOM   7575  C34 POPEI 426      99.553  50.539  32.000  1.00  0.00           C
ATOM   7578  C35 POPEI 426      99.413  52.048  32.250  1.00  0.00           C
ATOM   7581  C36 POPEI 426     100.733  52.839  32.181  1.00  0.00           C
ATOM   7584  C37 POPEI 426     100.464  54.289  31.751  1.00  0.00           C
ATOM   7587  C38 POPEI 426     101.574  55.309  32.000  1.00  0.00           C
ATOM   7590  C39 POPEI 426     101.165  56.658  31.381  1.00  0.00           C
ATOM   7593 0C31 POPEI 426     102.094  57.848  31.651  1.00  0.00           C
ATOM   7596 1C31 POPEI 426     101.493  59.119  31.031  1.00  0.00           C
ATOM   7599 2C31 POPEI 426     102.263  60.408  31.331  1.00  0.00           C
ATOM   7602 3C31 POPEI 426     103.224  60.819  30.210  1.00  0.00           C
ATOM   7605 4C31 POPEI 426     103.934  62.139  30.511  1.00  0.00           C
ATOM   7608 5C31 POPEI 426     104.854  62.589  29.371  1.00  0.00           C
ATOM   7611 6C31 POPEI 426     105.634  63.859  29.721  1.00  0.00           C
ATOM   7615  NH3 POPEJ 427     106.614  43.139  68.440  1.00  0.00           N
ATOM   7619  C12 POPEJ 427     106.863  44.228  69.441  1.00  0.00           C
ATOM   7622  C11 POPEJ 427     108.194  44.068  70.181  1.00  0.00           C
ATOM   7625  P   POPEJ 427     108.465  46.458  71.321  1.00  0.00           P
ATOM   7626  O13 POPEJ 427     107.324  47.149  71.991  1.00  0.00           O
ATOM   7627  O14 POPEJ 427     109.824  46.749  71.811  1.00  0.00           O
ATOM   7628  O11 POPEJ 427     108.364  46.769  69.791  1.00  0.00           O
ATOM   7629  O12 POPEJ 427     108.214  44.899  71.340  1.00  0.00           O
ATOM   7630  C1  POPEJ 427     109.553  46.939  69.021  1.00  0.00           C
ATOM   7633  C2  POPEJ 427     109.133  47.369  67.601  1.00  0.00           C
ATOM   7635  O21 POPEJ 427     110.174  47.179  66.611  1.00  0.00           O
ATOM   7636  C21 POPEJ 427     110.634  48.168  65.861  1.00  0.00           C
ATOM   7637  O22 POPEJ 427     110.594  49.359  66.101  1.00  0.00           O
ATOM   7638  C22 POPEJ 427     111.095  47.599  64.501  1.00  0.00           C
ATOM   7641  C3  POPEJ 427     108.404  48.729  67.681  1.00  0.00           C
ATOM   7644  O31 POPEJ 427     107.604  48.869  66.501  1.00  0.00           O
ATOM   7645  C31 POPEJ 427     106.294  48.899  66.650  1.00  0.00           C
ATOM   7646  O32 POPEJ 427     105.704  49.138  67.690  1.00  0.00           O
ATOM   7647  C32 POPEJ 427     105.653  48.519  65.321  1.00  0.00           C
ATOM   7650  C23 POPEJ 427     111.564  48.679  63.491  1.00  0.00           C
ATOM   7653  C24 POPEJ 427     111.184  48.349  62.031  1.00  0.00           C
ATOM   7656  C25 POPEJ 427     111.384  49.529  61.050  1.00  0.00           C
ATOM   7659  C26 POPEJ 427     110.724  49.319  59.671  1.00  0.00           C
ATOM   7662  C27 POPEJ 427     110.884  50.548  58.760  1.00  0.00           C
ATOM   7665  C28 POPEJ 427     110.444  50.329  57.291  1.00  0.00           C
ATOM   7668  C29 POPEJ 427     108.943  50.239  57.101  1.00  0.00           C
ATOM   7670 0C21 POPEJ 427     108.244  50.709  56.061  1.00  0.00           C
ATOM   7672 1C21 POPEJ 427     108.803  51.379  54.820  1.00  0.00           C
ATOM   7675 2C21 POPEJ 427     108.255  50.728  53.531  1.00  0.00           C
ATOM   7678 3C21 POPEJ 427     108.993  51.208  52.271  1.00  0.00           C
ATOM   7681 4C21 POPEJ 427     108.434  50.639  50.951  1.00  0.00           C
ATOM   7684 5C21 POPEJ 427     108.574  49.119  50.821  1.00  0.00           C
ATOM   7687 6C21 POPEJ 427     107.944  48.559  49.531  1.00  0.00           C
ATOM   7690 7C21 POPEJ 427     107.964  47.029  49.491  1.00  0.00           C
ATOM   7693 8C21 POPEJ 427     107.193  46.439  48.311  1.00  0.00           C
ATOM   7697  C33 POPEJ 427     106.154  49.379  64.141  1.00  0.00           C
ATOM   7700  C34 POPEJ 427     106.085  48.619  62.811  1.00  0.00           C
ATOM   7703  C35 POPEJ 427     106.063  49.499  61.561  1.00  0.00           C
ATOM   7706  C36 POPEJ 427     105.895  48.679  60.291  1.00  0.00           C
ATOM   7709  C37 POPEJ 427     105.513  49.569  59.111  1.00  0.00           C
ATOM   7712  C38 POPEJ 427     105.294  48.779  57.821  1.00  0.00           C
ATOM   7715  C39 POPEJ 427     104.263  49.459  56.921  1.00  0.00           C
ATOM   7718 0C31 POPEJ 427     104.005  48.659  55.651  1.00  0.00           C
ATOM   7721 1C31 POPEJ 427     103.035  49.379  54.711  1.00  0.00           C
ATOM   7724 2C31 POPEJ 427     102.824  48.578  53.421  1.00  0.00           C
ATOM   7727 3C31 POPEJ 427     102.104  49.368  52.331  1.00  0.00           C
ATOM   7730 4C31 POPEJ 427     102.043  48.589  51.011  1.00  0.00           C
ATOM   7733 5C31 POPEJ 427     101.574  49.459  49.840  1.00  0.00           C
ATOM   7736 6C31 POPEJ 427     101.645  48.749  48.480  1.00  0.00           C
ATOM   7740  NH3 POPEK 428      23.003  44.958  27.081  1.00  0.00           N
ATOM   7744  C12 POPEK 428      23.143  46.369  26.590  1.00  0.00           C
ATOM   7747  C11 POPEK 428      22.323  47.289  27.491  1.00  0.00           C
ATOM   7750  P   POPEK 428      19.763  47.638  26.991  1.00  0.00           P
ATOM   7751  O13 POPEK 428      20.213  48.508  25.881  1.00  0.00           O
ATOM   7752  O14 POPEK 428      18.553  46.809  26.781  1.00  0.00           O
ATOM   7753  O11 POPEK 428      19.313  48.549  28.211  1.00  0.00           O
ATOM   7754  O12 POPEK 428      20.973  46.819  27.570  1.00  0.00           O
ATOM   7755  C1  POPEK 428      20.073  48.859  29.381  1.00  0.00           C
ATOM   7758  C2  POPEK 428      19.643  48.009  30.631  1.00  0.00           C
ATOM   7760  O21 POPEK 428      20.333  48.429  31.821  1.00  0.00           O
ATOM   7761  C21 POPEK 428      21.624  48.129  31.920  1.00  0.00           C
ATOM   7762  O22 POPEK 428      22.354  47.769  31.011  1.00  0.00           O
ATOM   7763  C22 POPEK 428      22.063  48.209  33.371  1.00  0.00           C
ATOM   7766  C3  POPEK 428      19.704  46.458  30.431  1.00  0.00           C
ATOM   7769  O31 POPEK 428      19.504  45.689  31.641  1.00  0.00           O
ATOM   7770  C31 POPEK 428      18.243  45.658  32.081  1.00  0.00           C
ATOM   7771  O32 POPEK 428      17.323  46.289  31.590  1.00  0.00           O
ATOM   7772  C32 POPEK 428      18.093  44.679  33.241  1.00  0.00           C
ATOM   7775  C23 POPEK 428      22.573  49.609  33.801  1.00  0.00           C
ATOM   7778  C24 POPEK 428      22.924  49.688  35.301  1.00  0.00           C
ATOM   7781  C25 POPEK 428      21.714  49.478  36.221  1.00  0.00           C
ATOM   7784  C26 POPEK 428      22.063  49.429  37.711  1.00  0.00           C
ATOM   7787  C27 POPEK 428      21.223  48.368  38.451  1.00  0.00           C
ATOM   7790  C28 POPEK 428      21.603  48.289  39.931  1.00  0.00           C
ATOM   7793  C29 POPEK 428      20.934  47.149  40.651  1.00  0.00           C
ATOM   7795 0C21 POPEK 428      20.483  47.159  41.921  1.00  0.00           C
ATOM   7797 1C21 POPEK 428      20.594  48.279  42.921  1.00  0.00           C
ATOM   7800 2C21 POPEK 428      19.223  48.869  43.340  1.00  0.00           C
ATOM   7803 3C21 POPEK 428      18.243  47.829  43.900  1.00  0.00           C
ATOM   7806 4C21 POPEK 428      17.053  48.438  44.671  1.00  0.00           C
ATOM   7809 5C21 POPEK 428      16.383  49.609  43.941  1.00  0.00           C
ATOM   7812 6C21 POPEK 428      14.963  49.888  44.451  1.00  0.00           C
ATOM   7815 7C21 POPEK 428      14.343  51.149  43.830  1.00  0.00           C
ATOM   7818 8C21 POPEK 428      12.863  51.318  44.151  1.00  0.00           C
ATOM   7822  C33 POPEK 428      18.444  45.289  34.611  1.00  0.00           C
ATOM   7825  C34 POPEK 428      18.213  44.329  35.791  1.00  0.00           C
ATOM   7828  C35 POPEK 428      18.433  44.958  37.171  1.00  0.00           C
ATOM   7831  C36 POPEK 428      18.093  43.958  38.281  1.00  0.00           C
ATOM   7834  C37 POPEK 428      18.153  44.539  39.691  1.00  0.00           C
ATOM   7837  C38 POPEK 428      17.854  43.469  40.760  1.00  0.00           C
ATOM   7840  C39 POPEK 428      17.893  44.049  42.171  1.00  0.00           C
ATOM   7843 0C31 POPEK 428      17.903  42.969  43.271  1.00  0.00           C
ATOM   7846 1C31 POPEK 428      16.733  43.079  44.251  1.00  0.00           C
ATOM   7849 2C31 POPEK 428      17.123  42.509  45.611  1.00  0.00           C
ATOM   7852 3C31 POPEK 428      16.014  42.599  46.660  1.00  0.00           C
ATOM   7855 4C31 POPEK 428      16.593  42.359  48.061  1.00  0.00           C
ATOM   7858 5C31 POPEK 428      15.514  42.219  49.131  1.00  0.00           C
ATOM   7861 6C31 POPEK 428      16.033  42.258  50.571  1.00  0.00           C
ATOM   7865  NH3 POPEL 429      22.754  26.189  28.361  1.00  0.00           N
ATOM   7869  C12 POPEL 429      22.234  24.789  28.281  1.00  0.00           C
ATOM   7872  C11 POPEL 429      21.054  24.799  27.291  1.00  0.00           C
ATOM   7875  P   POPEL 429      18.783  25.999  26.931  1.00  0.00           P
ATOM   7876  O13 POPEL 429      18.223  27.299  27.371  1.00  0.00           O
ATOM   7877  O14 POPEL 429      18.943  25.769  25.491  1.00  0.00           O
ATOM   7878  O11 POPEL 429      17.793  24.869  27.431  1.00  0.00           O
ATOM   7879  O12 POPEL 429      20.115  25.759  27.731  1.00  0.00           O
ATOM   7880  C1  POPEL 429      17.283  25.019  28.760  1.00  0.00           C
ATOM   7883  C2  POPEL 429      17.103  23.649  29.461  1.00  0.00           C
ATOM   7885  O21 POPEL 429      17.053  23.839  30.881  1.00  0.00           O
ATOM   7886  C21 POPEL 429      16.133  24.659  31.361  1.00  0.00           C
ATOM   7887  O22 POPEL 429      15.223  25.199  30.761  1.00  0.00           O
ATOM   7888  C22 POPEL 429      16.303  24.679  32.871  1.00  0.00           C
ATOM   7891  C3  POPEL 429      18.264  22.659  29.101  1.00  0.00           C
ATOM   7894  O31 POPEL 429      18.414  21.559  30.031  1.00  0.00           O
ATOM   7895  C31 POPEL 429      19.223  21.818  31.061  1.00  0.00           C
ATOM   7896  O32 POPEL 429      19.833  22.849  31.241  1.00  0.00           O
ATOM   7897  C32 POPEL 429      19.254  20.619  32.011  1.00  0.00           C
ATOM   7900  C23 POPEL 429      15.644  23.429  33.480  1.00  0.00           C
ATOM   7903  C24 POPEL 429      16.504  22.819  34.571  1.00  0.00           C
ATOM   7906  C25 POPEL 429      15.764  21.729  35.351  1.00  0.00           C
ATOM   7909  C26 POPEL 429      16.604  21.219  36.521  1.00  0.00           C
ATOM   7912  C27 POPEL 429      15.873  20.238  37.431  1.00  0.00           C
ATOM   7915  C28 POPEL 429      16.764  19.739  38.590  1.00  0.00           C
ATOM   7918  C29 POPEL 429      17.094  20.839  39.561  1.00  0.00           C
ATOM   7920 0C21 POPEL 429      17.063  20.779  40.901  1.00  0.00           C
ATOM   7922 1C21 POPEL 429      16.743  19.569  41.751  1.00  0.00           C
ATOM   7925 2C21 POPEL 429      17.743  19.408  42.921  1.00  0.00           C
ATOM   7928 3C21 POPEL 429      17.653  20.549  43.961  1.00  0.00           C
ATOM   7931 4C21 POPEL 429      18.573  20.349  45.171  1.00  0.00           C
ATOM   7934 5C21 POPEL 429      18.594  21.599  46.070  1.00  0.00           C
ATOM   7937 6C21 POPEL 429      19.604  21.519  47.221  1.00  0.00           C
ATOM   7940 7C21 POPEL 429      19.653  22.819  48.031  1.00  0.00           C
ATOM   7943 8C21 POPEL 429      20.694  22.819  49.151  1.00  0.00           C
ATOM   7947  C33 POPEL 429      20.624  20.449  32.721  1.00  0.00           C
ATOM   7950  C34 POPEL 429      20.554  19.729  34.081  1.00  0.00           C
ATOM   7953  C35 POPEL 429      20.475  18.199  34.071  1.00  0.00           C
ATOM   7956  C36 POPEL 429      20.294  17.639  35.491  1.00  0.00           C
ATOM   7959  C37 POPEL 429      20.014  16.129  35.511  1.00  0.00           C
ATOM   7962  C38 POPEL 429      18.524  15.779  35.651  1.00  0.00           C
ATOM   7965  C39 POPEL 429      17.964  16.099  37.041  1.00  0.00           C
ATOM   7968 0C31 POPEL 429      16.563  15.519  37.271  1.00  0.00           C
ATOM   7971 1C31 POPEL 429      16.174  15.569  38.750  1.00  0.00           C
ATOM   7974 2C31 POPEL 429      14.943  14.719  39.061  1.00  0.00           C
ATOM   7977 3C31 POPEL 429      14.813  14.419  40.561  1.00  0.00           C
ATOM   7980 4C31 POPEL 429      13.643  13.479  40.861  1.00  0.00           C
ATOM   7983 5C31 POPEL 429      13.793  12.839  42.230  1.00  0.00           C
ATOM   7986 6C31 POPEL 429      12.674  11.859  42.570  1.00  0.00           C
ATOM   7990  NH3 POPEM 430      40.583 108.338  30.381  1.00  0.00           N
ATOM   7994  C12 POPEM 430      39.664 108.878  29.331  1.00  0.00           C
ATOM   7997  C11 POPEM 430      39.043 110.199  29.791  1.00  0.00           C
ATOM   8000  P   POPEM 430      38.314 112.239  28.331  1.00  0.00           P
ATOM   8001  O13 POPEM 430      39.615 112.559  27.701  1.00  0.00           O
ATOM   8002  O14 POPEM 430      37.074 112.509  27.570  1.00  0.00           O
ATOM   8003  O11 POPEM 430      38.194 112.929  29.741  1.00  0.00           O
ATOM   8004  O12 POPEM 430      38.303 110.719  28.701  1.00  0.00           O
ATOM   8005  C1  POPEM 430      39.214 113.799  30.231  1.00  0.00           C
ATOM   8008  C2  POPEM 430      39.023 113.899  31.751  1.00  0.00           C
ATOM   8010  O21 POPEM 430      39.584 115.128  32.261  1.00  0.00           O
ATOM   8011  C21 POPEM 430      38.684 116.059  32.481  1.00  0.00           C
ATOM   8012  O22 POPEM 430      37.583 116.129  31.941  1.00  0.00           O
ATOM   8013  C22 POPEM 430      39.083 116.878  33.701  1.00  0.00           C
ATOM   8016  C3  POPEM 430      39.654 112.699  32.500  1.00  0.00           C
ATOM   8019  O31 POPEM 430      39.424 112.869  33.910  1.00  0.00           O
ATOM   8020  C31 POPEM 430      40.223 112.188  34.711  1.00  0.00           C
ATOM   8021  O32 POPEM 430      41.044 111.348  34.391  1.00  0.00           O
ATOM   8022  C32 POPEM 430      39.914 112.608  36.151  1.00  0.00           C
ATOM   8025  C23 POPEM 430      38.054 116.638  34.831  1.00  0.00           C
ATOM   8028  C24 POPEM 430      38.624 116.878  36.241  1.00  0.00           C
ATOM   8031  C25 POPEM 430      38.833 118.349  36.611  1.00  0.00           C
ATOM   8034  C26 POPEM 430      37.524 119.068  36.961  1.00  0.00           C
ATOM   8037  C27 POPEM 430      37.773 120.439  37.601  1.00  0.00           C
ATOM   8040  C28 POPEM 430      36.505 121.199  38.021  1.00  0.00           C
ATOM   8043  C29 POPEM 430      35.803 120.569  39.201  1.00  0.00           C
ATOM   8045 0C21 POPEM 430      35.723 121.078  40.441  1.00  0.00           C
ATOM   8047 1C21 POPEM 430      36.373 122.369  40.881  1.00  0.00           C
ATOM   8050 2C21 POPEM 430      36.704 122.379  42.381  1.00  0.00           C
ATOM   8053 3C21 POPEM 430      35.464 122.348  43.301  1.00  0.00           C
ATOM   8056 4C21 POPEM 430      35.854 122.509  44.771  1.00  0.00           C
ATOM   8059 5C21 POPEM 430      34.674 122.258  45.721  1.00  0.00           C
ATOM   8062 6C21 POPEM 430      35.133 122.109  47.181  1.00  0.00           C
ATOM   8065 7C21 POPEM 430      34.014 121.619  48.090  1.00  0.00           C
ATOM   8068 8C21 POPEM 430      34.514 121.068  49.431  1.00  0.00           C
ATOM   8072  C33 POPEM 430      40.173 111.479  37.160  1.00  0.00           C
ATOM   8075  C34 POPEM 430      39.903 111.938  38.601  1.00  0.00           C
ATOM   8078  C35 POPEM 430      39.935 110.789  39.621  1.00  0.00           C
ATOM   8081  C36 POPEM 430      40.243 111.329  41.031  1.00  0.00           C
ATOM   8084  C37 POPEM 430      40.164 110.299  42.160  1.00  0.00           C
ATOM   8087  C38 POPEM 430      40.604 110.968  43.471  1.00  0.00           C
ATOM   8090  C39 POPEM 430      40.465 110.138  44.750  1.00  0.00           C
ATOM   8093 0C31 POPEM 430      40.865 110.989  45.961  1.00  0.00           C
ATOM   8096 1C31 POPEM 430      40.654 110.318  47.331  1.00  0.00           C
ATOM   8099 2C31 POPEM 430      40.733 111.358  48.461  1.00  0.00           C
ATOM   8102 3C31 POPEM 430      40.405 110.809  49.851  1.00  0.00           C
ATOM   8105 4C31 POPEM 430      41.595 110.168  50.581  1.00  0.00           C
ATOM   8108 5C31 POPEM 430      41.304 109.929  52.071  1.00  0.00           C
ATOM   8111 6C31 POPEM 430      42.544 109.588  52.910  1.00  0.00           C
ATOM   8115  NH3 POPEN 431      66.053 119.469  69.721  1.00  0.00           N
ATOM   8119  C12 POPEN 431      65.733 118.079  70.221  1.00  0.00           C
ATOM   8122  C11 POPEN 431      64.223 117.778  70.141  1.00  0.00           C
ATOM   8125  P   POPEN 431      62.824 119.939  70.730  1.00  0.00           P
ATOM   8126  O13 POPEN 431      61.385 119.879  71.011  1.00  0.00           O
ATOM   8127  O14 POPEN 431      63.604 120.989  71.421  1.00  0.00           O
ATOM   8128  O11 POPEN 431      63.095 120.089  69.160  1.00  0.00           O
ATOM   8129  O12 POPEN 431      63.474 118.549  71.081  1.00  0.00           O
ATOM   8130  C1  POPEN 431      61.975 120.499  68.351  1.00  0.00           C
ATOM   8133  C2  POPEN 431      62.364 120.649  66.851  1.00  0.00           C
ATOM   8135  O21 POPEN 431      61.174 120.529  66.021  1.00  0.00           O
ATOM   8136  C21 POPEN 431      60.535 121.689  65.921  1.00  0.00           C
ATOM   8137  O22 POPEN 431      60.844 122.689  66.541  1.00  0.00           O
ATOM   8138  C22 POPEN 431      59.415 121.628  64.901  1.00  0.00           C
ATOM   8141  C3  POPEN 431      63.373 119.548  66.461  1.00  0.00           C
ATOM   8144  O31 POPEN 431      63.404 119.279  65.041  1.00  0.00           O
ATOM   8145  C31 POPEN 431      64.524 119.609  64.410  1.00  0.00           C
ATOM   8146  O32 POPEN 431      65.465 120.229  64.870  1.00  0.00           O
ATOM   8147  C32 POPEN 431      64.454 119.058  62.991  1.00  0.00           C
ATOM   8150  C23 POPEN 431      58.894 123.048  64.550  1.00  0.00           C
ATOM   8153  C24 POPEN 431      58.393 123.158  63.101  1.00  0.00           C
ATOM   8156  C25 POPEN 431      59.545 123.359  62.101  1.00  0.00           C
ATOM   8159  C26 POPEN 431      59.085 123.219  60.651  1.00  0.00           C
ATOM   8162  C27 POPEN 431      60.214 123.468  59.641  1.00  0.00           C
ATOM   8165  C28 POPEN 431      59.823 123.139  58.181  1.00  0.00           C
ATOM   8168  C29 POPEN 431      58.894 124.149  57.561  1.00  0.00           C
ATOM   8170 0C21 POPEN 431      59.004 124.739  56.361  1.00  0.00           C
ATOM   8172 1C21 POPEN 431      60.083 124.539  55.331  1.00  0.00           C
ATOM   8175 2C21 POPEN 431      59.564 124.068  53.951  1.00  0.00           C
ATOM   8178 3C21 POPEN 431      58.664 125.089  53.241  1.00  0.00           C
ATOM   8181 4C21 POPEN 431      58.393 124.749  51.761  1.00  0.00           C
ATOM   8184 5C21 POPEN 431      57.695 123.399  51.551  1.00  0.00           C
ATOM   8187 6C21 POPEN 431      57.354 123.128  50.080  1.00  0.00           C
ATOM   8190 7C21 POPEN 431      56.674 121.768  49.870  1.00  0.00           C
ATOM   8193 8C21 POPEN 431      56.493 121.439  48.381  1.00  0.00           C
ATOM   8197  C33 POPEN 431      63.474 119.869  62.111  1.00  0.00           C
ATOM   8200  C34 POPEN 431      63.053 119.039  60.891  1.00  0.00           C
ATOM   8203  C35 POPEN 431      62.274 119.848  59.841  1.00  0.00           C
ATOM   8206  C36 POPEN 431      61.743 118.918  58.750  1.00  0.00           C
ATOM   8209  C37 POPEN 431      61.054 119.658  57.601  1.00  0.00           C
ATOM   8212  C38 POPEN 431      60.424 118.699  56.581  1.00  0.00           C
ATOM   8215  C39 POPEN 431      59.804 119.389  55.360  1.00  0.00           C
ATOM   8218 0C31 POPEN 431      60.834 120.028  54.421  1.00  0.00           C
ATOM   8221 1C31 POPEN 431      60.265 120.238  53.011  1.00  0.00           C
ATOM   8224 2C31 POPEN 431      61.174 121.029  52.071  1.00  0.00           C
ATOM   8227 3C31 POPEN 431      62.484 120.329  51.701  1.00  0.00           C
ATOM   8230 4C31 POPEN 431      63.263 121.129  50.660  1.00  0.00           C
ATOM   8233 5C31 POPEN 431      64.534 120.399  50.211  1.00  0.00           C
ATOM   8236 6C31 POPEN 431      65.333 121.119  49.121  1.00  0.00           C
ATOM   8240  NH3 POPEO 432      79.845  74.839  72.111  1.00  0.00           N
ATOM   8244  C12 POPEO 432      81.085  75.158  72.921  1.00  0.00           C
ATOM   8247  C11 POPEO 432      81.863  76.349  72.331  1.00  0.00           C
ATOM   8250  P   POPEO 432      84.454  75.999  72.440  1.00  0.00           P
ATOM   8251  O13 POPEO 432      85.383  75.659  73.541  1.00  0.00           O
ATOM   8252  O14 POPEO 432      84.975  76.969  71.461  1.00  0.00           O
ATOM   8253  O11 POPEO 432      83.983  74.719  71.660  1.00  0.00           O
ATOM   8254  O12 POPEO 432      83.094  76.579  73.040  1.00  0.00           O
ATOM   8255  C1  POPEO 432      84.953  73.849  71.081  1.00  0.00           C
ATOM   8258  C2  POPEO 432      85.344  74.259  69.651  1.00  0.00           C
ATOM   8260  O21 POPEO 432      84.584  73.589  68.631  1.00  0.00           O
ATOM   8261  C21 POPEO 432      83.395  74.079  68.370  1.00  0.00           C
ATOM   8262  O22 POPEO 432      82.615  74.619  69.131  1.00  0.00           O
ATOM   8263  C22 POPEO 432      83.224  74.109  66.851  1.00  0.00           C
ATOM   8266  C3  POPEO 432      86.834  73.979  69.391  1.00  0.00           C
ATOM   8269  O31 POPEO 432      87.193  74.689  68.201  1.00  0.00           O
ATOM   8270  C31 POPEO 432      87.904  74.039  67.311  1.00  0.00           C
ATOM   8271  O32 POPEO 432      88.493  72.979  67.480  1.00  0.00           O
ATOM   8272  C32 POPEO 432      87.774  74.769  65.991  1.00  0.00           C
ATOM   8275  C23 POPEO 432      82.383  72.958  66.251  1.00  0.00           C
ATOM   8278  C24 POPEO 432      81.913  73.378  64.851  1.00  0.00           C
ATOM   8281  C25 POPEO 432      80.904  72.458  64.150  1.00  0.00           C
ATOM   8284  C26 POPEO 432      80.104  73.259  63.111  1.00  0.00           C
ATOM   8287  C27 POPEO 432      79.294  72.388  62.141  1.00  0.00           C
ATOM   8290  C28 POPEO 432      78.645  73.199  61.000  1.00  0.00           C
ATOM   8293  C29 POPEO 432      77.544  74.109  61.471  1.00  0.00           C
ATOM   8295 0C21 POPEO 432      76.604  74.679  60.701  1.00  0.00           C
ATOM   8297 1C21 POPEO 432      76.454  74.528  59.211  1.00  0.00           C
ATOM   8300 2C21 POPEO 432      75.124  73.849  58.841  1.00  0.00           C
ATOM   8303 3C21 POPEO 432      73.884  74.738  59.030  1.00  0.00           C
ATOM   8306 4C21 POPEO 432      72.575  73.989  58.771  1.00  0.00           C
ATOM   8309 5C21 POPEO 432      72.164  73.869  57.291  1.00  0.00           C
ATOM   8312 6C21 POPEO 432      70.873  73.048  57.171  1.00  0.00           C
ATOM   8315 7C21 POPEO 432      70.285  73.048  55.751  1.00  0.00           C
ATOM   8318 8C21 POPEO 432      69.194  71.999  55.561  1.00  0.00           C
ATOM   8322  C33 POPEO 432      88.303  73.979  64.771  1.00  0.00           C
ATOM   8325  C34 POPEO 432      87.714  74.568  63.480  1.00  0.00           C
ATOM   8328  C35 POPEO 432      88.354  74.119  62.171  1.00  0.00           C
ATOM   8331  C36 POPEO 432      87.475  74.568  61.000  1.00  0.00           C
ATOM   8334  C37 POPEO 432      88.094  74.429  59.601  1.00  0.00           C
ATOM   8337  C38 POPEO 432      86.994  74.589  58.541  1.00  0.00           C
ATOM   8340  C39 POPEO 432      87.484  74.988  57.141  1.00  0.00           C
ATOM   8343 0C31 POPEO 432      86.285  75.109  56.190  1.00  0.00           C
ATOM   8346 1C31 POPEO 432      86.645  75.568  54.771  1.00  0.00           C
ATOM   8349 2C31 POPEO 432      85.424  75.598  53.841  1.00  0.00           C
ATOM   8352 3C31 POPEO 432      85.825  75.778  52.370  1.00  0.00           C
ATOM   8355 4C31 POPEO 432      84.623  75.778  51.421  1.00  0.00           C
ATOM   8358 5C31 POPEO 432      85.023  75.889  49.940  1.00  0.00           C
ATOM   8361 6C31 POPEO 432      83.844  75.708  48.991  1.00  0.00           C
ATOM   8365  NH3 POPEP 433      31.893 118.058  28.750  1.00  0.00           N
ATOM   8369  C12 POPEP 433      30.764 118.638  27.931  1.00  0.00           C
ATOM   8372  C11 POPEP 433      29.584 117.649  27.731  1.00  0.00           C
ATOM   8375  P   POPEP 433      30.545 115.208  27.531  1.00  0.00           P
ATOM   8376  O13 POPEP 433      30.283 114.039  26.661  1.00  0.00           O
ATOM   8377  O14 POPEP 433      31.963 115.558  27.731  1.00  0.00           O
ATOM   8378  O11 POPEP 433      29.804 115.079  28.901  1.00  0.00           O
ATOM   8379  O12 POPEP 433      29.893 116.518  26.891  1.00  0.00           O
ATOM   8380  C1  POPEP 433      28.443 114.649  29.071  1.00  0.00           C
ATOM   8383  C2  POPEP 433      28.354 113.669  30.271  1.00  0.00           C
ATOM   8385  O21 POPEP 433      27.014 113.169  30.501  1.00  0.00           O
ATOM   8386  C21 POPEP 433      26.114 113.949  31.081  1.00  0.00           C
ATOM   8387  O22 POPEP 433      26.104 115.178  31.061  1.00  0.00           O
ATOM   8388  C22 POPEP 433      25.123 113.039  31.831  1.00  0.00           C
ATOM   8391  C3  POPEP 433      29.044 114.219  31.561  1.00  0.00           C
ATOM   8394  O31 POPEP 433      29.383 113.149  32.471  1.00  0.00           O
ATOM   8395  C31 POPEP 433      30.584 112.619  32.321  1.00  0.00           C
ATOM   8396  O32 POPEP 433      31.444 112.979  31.531  1.00  0.00           O
ATOM   8397  C32 POPEP 433      30.823 111.509  33.331  1.00  0.00           C
ATOM   8400  C23 POPEP 433      24.083 113.809  32.660  1.00  0.00           C
ATOM   8403  C24 POPEP 433      24.623 114.338  33.991  1.00  0.00           C
ATOM   8406  C25 POPEP 433      24.354 113.399  35.160  1.00  0.00           C
ATOM   8409  C26 POPEP 433      24.723 114.039  36.511  1.00  0.00           C
ATOM   8412  C27 POPEP 433      24.403 113.158  37.721  1.00  0.00           C
ATOM   8415  C28 POPEP 433      25.415 112.009  37.911  1.00  0.00           C
ATOM   8418  C29 POPEP 433      24.893 110.919  38.811  1.00  0.00           C
ATOM   8420 0C21 POPEP 433      25.444 110.459  39.951  1.00  0.00           C
ATOM   8422 1C21 POPEP 433      26.714 110.938  40.611  1.00  0.00           C
ATOM   8425 2C21 POPEP 433      26.473 111.549  42.010  1.00  0.00           C
ATOM   8428 3C21 POPEP 433      25.415 112.659  42.001  1.00  0.00           C
ATOM   8431 4C21 POPEP 433      25.403 113.529  43.271  1.00  0.00           C
ATOM   8434 5C21 POPEP 433      24.124 114.378  43.391  1.00  0.00           C
ATOM   8437 6C21 POPEP 433      23.903 115.369  42.230  1.00  0.00           C
ATOM   8440 7C21 POPEP 433      22.434 115.779  42.090  1.00  0.00           C
ATOM   8443 8C21 POPEP 433      22.193 116.719  40.901  1.00  0.00           C
ATOM   8447  C33 POPEP 433      30.963 112.018  34.781  1.00  0.00           C
ATOM   8450  C34 POPEP 433      29.604 112.129  35.491  1.00  0.00           C
ATOM   8453  C35 POPEP 433      29.734 112.088  37.021  1.00  0.00           C
ATOM   8456  C36 POPEP 433      30.345 113.359  37.631  1.00  0.00           C
ATOM   8459  C37 POPEP 433      30.643 113.179  39.131  1.00  0.00           C
ATOM   8462  C38 POPEP 433      31.253 114.419  39.791  1.00  0.00           C
ATOM   8465  C39 POPEP 433      31.763 114.168  41.221  1.00  0.00           C
ATOM   8468 0C31 POPEP 433      30.663 113.759  42.211  1.00  0.00           C
ATOM   8471 1C31 POPEP 433      31.164 113.699  43.661  1.00  0.00           C
ATOM   8474 2C31 POPEP 433      30.073 113.239  44.641  1.00  0.00           C
ATOM   8477 3C31 POPEP 433      30.483 113.268  46.120  1.00  0.00           C
ATOM   8480 4C31 POPEP 433      31.693 112.388  46.461  1.00  0.00           C
ATOM   8483 5C31 POPEP 433      31.854 112.169  47.980  1.00  0.00           C
ATOM   8486 6C31 POPEP 433      32.983 111.208  48.331  1.00  0.00           C
ATOM   8490  NH3 POPEQ 434      52.975   5.519  71.521  1.00  0.00           N
ATOM   8494  C12 POPEQ 434      52.294   4.469  72.381  1.00  0.00           C
ATOM   8497  C11 POPEQ 434      51.595   3.349  71.580  1.00  0.00           C
ATOM   8500  P   POPEQ 434      50.195   1.209  72.291  1.00  0.00           P
ATOM   8501  O13 POPEQ 434      49.043   1.509  73.181  1.00  0.00           O
ATOM   8502  O14 POPEQ 434      50.803  -0.141  72.351  1.00  0.00           O
ATOM   8503  O11 POPEQ 434      49.794   1.479  70.781  1.00  0.00           O
ATOM   8504  O12 POPEQ 434      51.344   2.269  72.471  1.00  0.00           O
ATOM   8505  C1  POPEQ 434      48.454   1.239  70.361  1.00  0.00           C
ATOM   8508  C2  POPEQ 434      48.255   1.669  68.891  1.00  0.00           C
ATOM   8510  O21 POPEQ 434      47.374   2.819  68.861  1.00  0.00           O
ATOM   8511  C21 POPEQ 434      47.695   3.819  68.040  1.00  0.00           C
ATOM   8512  O22 POPEQ 434      48.694   3.879  67.340  1.00  0.00           O
ATOM   8513  C22 POPEQ 434      46.633   4.919  68.141  1.00  0.00           C
ATOM   8516  C3  POPEQ 434      47.624   0.499  68.081  1.00  0.00           C
ATOM   8519  O31 POPEQ 434      47.084   0.909  66.811  1.00  0.00           O
ATOM   8520  C31 POPEQ 434      47.895   0.879  65.771  1.00  0.00           C
ATOM   8521  O32 POPEQ 434      49.034   0.439  65.741  1.00  0.00           O
ATOM   8522  C32 POPEQ 434      47.143   1.459  64.571  1.00  0.00           C
ATOM   8525  C23 POPEQ 434      46.873   6.119  67.201  1.00  0.00           C
ATOM   8528  C24 POPEQ 434      46.604   5.799  65.721  1.00  0.00           C
ATOM   8531  C25 POPEQ 434      45.144   5.839  65.271  1.00  0.00           C
ATOM   8534  C26 POPEQ 434      44.844   7.119  64.461  1.00  0.00           C
ATOM   8537  C27 POPEQ 434      43.554   7.029  63.651  1.00  0.00           C
ATOM   8540  C28 POPEQ 434      43.643   7.719  62.271  1.00  0.00           C
ATOM   8543  C29 POPEQ 434      43.783   9.219  62.351  1.00  0.00           C
ATOM   8545 0C21 POPEQ 434      43.344  10.089  61.431  1.00  0.00           C
ATOM   8547 1C21 POPEQ 434      42.653   9.759  60.121  1.00  0.00           C
ATOM   8550 2C21 POPEQ 434      43.463  10.169  58.871  1.00  0.00           C
ATOM   8553 3C21 POPEQ 434      43.743  11.679  58.781  1.00  0.00           C
ATOM   8556 4C21 POPEQ 434      44.424  12.119  57.481  1.00  0.00           C
ATOM   8559 5C21 POPEQ 434      45.755  11.409  57.221  1.00  0.00           C
ATOM   8562 6C21 POPEQ 434      46.534  12.029  56.050  1.00  0.00           C
ATOM   8565 7C21 POPEQ 434      47.603  11.099  55.501  1.00  0.00           C
ATOM   8568 8C21 POPEQ 434      48.323  11.679  54.291  1.00  0.00           C
ATOM   8572  C33 POPEQ 434      47.754   1.019  63.230  1.00  0.00           C
ATOM   8575  C34 POPEQ 434      46.764   1.129  62.061  1.00  0.00           C
ATOM   8578  C35 POPEQ 434      47.473   0.979  60.721  1.00  0.00           C
ATOM   8581  C36 POPEQ 434      46.525   0.729  59.541  1.00  0.00           C
ATOM   8584  C37 POPEQ 434      47.294   0.739  58.221  1.00  0.00           C
ATOM   8587  C38 POPEQ 434      46.585   0.019  57.071  1.00  0.00           C
ATOM   8590  C39 POPEQ 434      45.335   0.749  56.561  1.00  0.00           C
ATOM   8593 0C31 POPEQ 434      44.734   0.059  55.331  1.00  0.00           C
ATOM   8596 1C31 POPEQ 434      43.564   0.859  54.741  1.00  0.00           C
ATOM   8599 2C31 POPEQ 434      42.874   0.169  53.541  1.00  0.00           C
ATOM   8602 3C31 POPEQ 434      42.213  -1.181  53.881  1.00  0.00           C
ATOM   8605 4C31 POPEQ 434      42.933  -2.358  53.221  1.00  0.00           C
ATOM   8608 5C31 POPEQ 434      42.154  -3.678  53.281  1.00  0.00           C
ATOM   8611 6C31 POPEQ 434      42.824  -4.828  52.521  1.00  0.00           C
ATOM   8615  NH3 POPER 435      85.904   9.099  66.741  1.00  0.00           N
ATOM   8619  C12 POPER 435      87.174   9.939  66.671  1.00  0.00           C
ATOM   8622  C11 POPER 435      88.443   9.049  66.741  1.00  0.00           C
ATOM   8625  P   POPER 435      91.025   8.989  66.510  1.00  0.00           P
ATOM   8626  O13 POPER 435      90.724   7.579  66.181  1.00  0.00           O
ATOM   8627  O14 POPER 435      91.974   9.249  67.631  1.00  0.00           O
ATOM   8628  O11 POPER 435      91.633   9.619  65.201  1.00  0.00           O
ATOM   8629  O12 POPER 435      89.654   9.799  66.671  1.00  0.00           O
ATOM   8630  C1  POPER 435      90.784   9.739  64.061  1.00  0.00           C
ATOM   8633  C2  POPER 435      91.674   9.829  62.801  1.00  0.00           C
ATOM   8635  O21 POPER 435      90.884  10.189  61.651  1.00  0.00           O
ATOM   8636  C21 POPER 435      90.604  11.479  61.600  1.00  0.00           C
ATOM   8637  O22 POPER 435      91.123  12.349  62.291  1.00  0.00           O
ATOM   8638  C22 POPER 435      89.575  11.779  60.521  1.00  0.00           C
ATOM   8641  C3  POPER 435      92.434   8.499  62.551  1.00  0.00           C
ATOM   8644  O31 POPER 435      93.654   8.819  61.861  1.00  0.00           O
ATOM   8645  C31 POPER 435      94.074   7.939  60.980  1.00  0.00           C
ATOM   8646  O32 POPER 435      93.633   6.819  60.800  1.00  0.00           O
ATOM   8647  C32 POPER 435      95.193   8.579  60.161  1.00  0.00           C
ATOM   8650  C23 POPER 435      90.084  11.609  59.071  1.00  0.00           C
ATOM   8653  C24 POPER 435      89.094  12.189  58.051  1.00  0.00           C
ATOM   8656  C25 POPER 435      89.054  13.729  58.101  1.00  0.00           C
ATOM   8659  C26 POPER 435      88.184  14.369  57.011  1.00  0.00           C
ATOM   8662  C27 POPER 435      88.373  15.889  56.961  1.00  0.00           C
ATOM   8665  C28 POPER 435      88.264  16.489  55.550  1.00  0.00           C
ATOM   8668  C29 POPER 435      88.544  17.969  55.590  1.00  0.00           C
ATOM   8670 0C21 POPER 435      89.623  18.609  55.091  1.00  0.00           C
ATOM   8672 1C21 POPER 435      90.755  17.979  54.321  1.00  0.00           C
ATOM   8675 2C21 POPER 435      91.203  18.869  53.141  1.00  0.00           C
ATOM   8678 3C21 POPER 435      92.404  18.269  52.390  1.00  0.00           C
ATOM   8681 4C21 POPER 435      92.804  19.129  51.190  1.00  0.00           C
ATOM   8684 5C21 POPER 435      93.884  18.499  50.311  1.00  0.00           C
ATOM   8687 6C21 POPER 435      94.104  19.299  49.021  1.00  0.00           C
ATOM   8690 7C21 POPER 435      94.785  18.489  47.910  1.00  0.00           C
ATOM   8693 8C21 POPER 435      94.924  19.259  46.601  1.00  0.00           C
ATOM   8697  C33 POPER 435      94.684   8.959  58.750  1.00  0.00           C
ATOM   8700  C34 POPER 435      95.733   9.709  57.921  1.00  0.00           C
ATOM   8703  C35 POPER 435      95.193  10.079  56.530  1.00  0.00           C
ATOM   8706  C36 POPER 435      96.273  10.649  55.611  1.00  0.00           C
ATOM   8709  C37 POPER 435      95.684  11.259  54.331  1.00  0.00           C
ATOM   8712  C38 POPER 435      96.723  11.979  53.471  1.00  0.00           C
ATOM   8715  C39 POPER 435      97.724  11.029  52.790  1.00  0.00           C
ATOM   8718 0C31 POPER 435      99.024  11.719  52.361  1.00  0.00           C
ATOM   8721 1C31 POPER 435     100.053  10.709  51.840  1.00  0.00           C
ATOM   8724 2C31 POPER 435     101.424  11.319  51.551  1.00  0.00           C
ATOM   8727 3C31 POPER 435     101.394  12.409  50.480  1.00  0.00           C
ATOM   8730 4C31 POPER 435     102.804  12.849  50.051  1.00  0.00           C
ATOM   8733 5C31 POPER 435     102.764  13.969  49.011  1.00  0.00           C
ATOM   8736 6C31 POPER 435     104.123  14.329  48.421  1.00  0.00           C
ATOM   8740  NH3 POPES 436     111.334 130.325  26.451  1.00  0.00           N
ATOM   8744  C12 POPES 436     110.814 130.035  25.070  1.00  0.00           C
ATOM   8747  C11 POPES 436     111.773 129.175  24.211  1.00  0.00           C
ATOM   8750  P   POPES 436     112.664 127.439  25.931  1.00  0.00           P
ATOM   8751  O13 POPES 436     113.074 126.029  25.841  1.00  0.00           O
ATOM   8752  O14 POPES 436     113.693 128.475  26.071  1.00  0.00           O
ATOM   8753  O11 POPES 436     111.554 127.708  27.041  1.00  0.00           O
ATOM   8754  O12 POPES 436     111.844 127.815  24.641  1.00  0.00           O
ATOM   8755  C1  POPES 436     111.505 126.768  28.111  1.00  0.00           C
ATOM   8758  C2  POPES 436     110.304 127.009  29.061  1.00  0.00           C
ATOM   8760  O21 POPES 436     110.793 127.169  30.411  1.00  0.00           O
ATOM   8761  C21 POPES 436     111.324 128.335  30.681  1.00  0.00           C
ATOM   8762  O22 POPES 436     111.344 129.315  29.941  1.00  0.00           O
ATOM   8763  C22 POPES 436     111.924 128.316  32.081  1.00  0.00           C
ATOM   8766  C3  POPES 436     109.324 125.809  29.021  1.00  0.00           C
ATOM   8769  O31 POPES 436     108.194 126.049  29.891  1.00  0.00           O
ATOM   8770  C31 POPES 436     108.224 125.408  31.061  1.00  0.00           C
ATOM   8771  O32 POPES 436     109.074 124.599  31.390  1.00  0.00           O
ATOM   8772  C32 POPES 436     107.034 125.779  31.941  1.00  0.00           C
ATOM   8775  C23 POPES 436     111.063 127.538  33.101  1.00  0.00           C
ATOM   8778  C24 POPES 436     111.684 127.598  34.500  1.00  0.00           C
ATOM   8781  C25 POPES 436     110.914 126.738  35.511  1.00  0.00           C
ATOM   8784  C26 POPES 436     111.754 126.439  36.761  1.00  0.00           C
ATOM   8787  C27 POPES 436     111.025 125.569  37.791  1.00  0.00           C
ATOM   8790  C28 POPES 436     111.924 125.199  38.980  1.00  0.00           C
ATOM   8793  C29 POPES 436     111.184 124.308  39.951  1.00  0.00           C
ATOM   8795 0C21 POPES 436     110.955 124.518  41.260  1.00  0.00           C
ATOM   8797 1C21 POPES 436     111.384 125.719  42.081  1.00  0.00           C
ATOM   8800 2C21 POPES 436     112.404 125.359  43.181  1.00  0.00           C
ATOM   8803 3C21 POPES 436     111.863 124.459  44.300  1.00  0.00           C
ATOM   8806 4C21 POPES 436     110.634 125.059  45.010  1.00  0.00           C
ATOM   8809 5C21 POPES 436     110.434 124.529  46.441  1.00  0.00           C
ATOM   8812 6C21 POPES 436     109.374 125.329  47.211  1.00  0.00           C
ATOM   8815 7C21 POPES 436     109.413 125.068  48.721  1.00  0.00           C
ATOM   8818 8C21 POPES 436     108.614 126.078  49.551  1.00  0.00           C
ATOM   8822  C33 POPES 436     106.944 124.888  33.201  1.00  0.00           C
ATOM   8825  C34 POPES 436     106.044 125.499  34.271  1.00  0.00           C
ATOM   8828  C35 POPES 436     105.873 124.618  35.521  1.00  0.00           C
ATOM   8831  C36 POPES 436     107.184 124.279  36.261  1.00  0.00           C
ATOM   8834  C37 POPES 436     106.954 123.399  37.511  1.00  0.00           C
ATOM   8837  C38 POPES 436     106.334 124.138  38.701  1.00  0.00           C
ATOM   8840  C39 POPES 436     107.335 124.548  39.791  1.00  0.00           C
ATOM   8843 0C31 POPES 436     106.633 125.318  40.910  1.00  0.00           C
ATOM   8846 1C31 POPES 436     107.564 125.818  42.021  1.00  0.00           C
ATOM   8849 2C31 POPES 436     106.824 126.798  42.951  1.00  0.00           C
ATOM   8852 3C31 POPES 436     107.684 127.269  44.121  1.00  0.00           C
ATOM   8855 4C31 POPES 436     107.014 128.415  44.881  1.00  0.00           C
ATOM   8858 5C31 POPES 436     107.854 128.925  46.061  1.00  0.00           C
ATOM   8861 6C31 POPES 436     107.243 130.136  46.761  1.00  0.00           C
ATOM   8865  NH3 POPET 437      46.694  72.999  70.561  1.00  0.00           N
ATOM   8869  C12 POPET 437      45.195  72.949  70.521  1.00  0.00           C
ATOM   8872  C11 POPET 437      44.584  73.829  71.631  1.00  0.00           C
ATOM   8875  P   POPET 437      45.195  76.299  70.940  1.00  0.00           P
ATOM   8876  O13 POPET 437      43.764  76.658  70.811  1.00  0.00           O
ATOM   8877  O14 POPET 437      46.073  77.378  71.421  1.00  0.00           O
ATOM   8878  O11 POPET 437      45.755  75.719  69.571  1.00  0.00           O
ATOM   8879  O12 POPET 437      45.345  75.029  71.860  1.00  0.00           O
ATOM   8880  C1  POPET 437      45.065  75.979  68.351  1.00  0.00           C
ATOM   8883  C2  POPET 437      46.044  76.198  67.160  1.00  0.00           C
ATOM   8885  O21 POPET 437      45.424  75.969  65.870  1.00  0.00           O
ATOM   8886  C21 POPET 437      45.083  74.729  65.571  1.00  0.00           C
ATOM   8887  O22 POPET 437      45.005  73.779  66.330  1.00  0.00           O
ATOM   8888  C22 POPET 437      44.724  74.659  64.090  1.00  0.00           C
ATOM   8891  C3  POPET 437      47.414  75.469  67.261  1.00  0.00           C
ATOM   8894  O31 POPET 437      48.384  76.259  66.551  1.00  0.00           O
ATOM   8895  C31 POPET 437      48.983  75.738  65.501  1.00  0.00           C
ATOM   8896  O32 POPET 437      48.774  74.649  65.021  1.00  0.00           O
ATOM   8897  C32 POPET 437      50.005  76.778  65.001  1.00  0.00           C
ATOM   8900  C23 POPET 437      45.974  74.519  63.191  1.00  0.00           C
ATOM   8903  C24 POPET 437      45.704  73.908  61.811  1.00  0.00           C
ATOM   8906  C25 POPET 437      45.265  72.439  61.891  1.00  0.00           C
ATOM   8909  C26 POPET 437      45.415  71.629  60.601  1.00  0.00           C
ATOM   8912  C27 POPET 437      45.354  70.109  60.831  1.00  0.00           C
ATOM   8915  C28 POPET 437      45.784  69.309  59.590  1.00  0.00           C
ATOM   8918  C29 POPET 437      45.914  67.829  59.870  1.00  0.00           C
ATOM   8920 0C21 POPET 437      46.243  66.888  58.971  1.00  0.00           C
ATOM   8922 1C21 POPET 437      46.515  67.089  57.510  1.00  0.00           C
ATOM   8925 2C21 POPET 437      46.114  65.848  56.691  1.00  0.00           C
ATOM   8928 3C21 POPET 437      46.364  66.009  55.191  1.00  0.00           C
ATOM   8931 4C21 POPET 437      45.984  64.779  54.361  1.00  0.00           C
ATOM   8934 5C21 POPET 437      46.894  63.559  54.601  1.00  0.00           C
ATOM   8937 6C21 POPET 437      46.574  62.399  53.640  1.00  0.00           C
ATOM   8940 7C21 POPET 437      47.374  61.129  53.941  1.00  0.00           C
ATOM   8943 8C21 POPET 437      47.034  59.969  53.001  1.00  0.00           C
ATOM   8947  C33 POPET 437      51.013  76.289  63.921  1.00  0.00           C
ATOM   8950  C34 POPET 437      50.725  76.778  62.491  1.00  0.00           C
ATOM   8953  C35 POPET 437      49.874  75.839  61.611  1.00  0.00           C
ATOM   8956  C36 POPET 437      49.903  76.268  60.131  1.00  0.00           C
ATOM   8959  C37 POPET 437      49.243  75.268  59.160  1.00  0.00           C
ATOM   8962  C38 POPET 437      49.345  75.738  57.691  1.00  0.00           C
ATOM   8965  C39 POPET 437      48.853  74.738  56.631  1.00  0.00           C
ATOM   8968 0C31 POPET 437      49.194  75.239  55.211  1.00  0.00           C
ATOM   8971 1C31 POPET 437      48.723  74.329  54.051  1.00  0.00           C
ATOM   8974 2C31 POPET 437      49.145  74.919  52.691  1.00  0.00           C
ATOM   8977 3C31 POPET 437      49.053  73.949  51.491  1.00  0.00           C
ATOM   8980 4C31 POPET 437      47.644  73.749  50.921  1.00  0.00           C
ATOM   8983 5C31 POPET 437      47.635  73.028  49.561  1.00  0.00           C
ATOM   8986 6C31 POPET 437      46.255  72.918  48.921  1.00  0.00           C
ATOM   8990  NH3 POPEU 438      37.734  46.029  29.061  1.00  0.00           N
ATOM   8994  C12 POPEU 438      37.304  45.089  27.961  1.00  0.00           C
ATOM   8997  C11 POPEU 438      36.484  43.879  28.481  1.00  0.00           C
ATOM   9000  P   POPEU 438      33.803  43.799  28.671  1.00  0.00           P
ATOM   9001  O13 POPEU 438      33.133  44.958  28.031  1.00  0.00           O
ATOM   9002  O14 POPEU 438      33.824  42.529  27.931  1.00  0.00           O
ATOM   9003  O11 POPEU 438      33.133  43.568  30.081  1.00  0.00           O
ATOM   9004  O12 POPEU 438      35.255  44.269  29.081  1.00  0.00           O
ATOM   9005  C1  POPEU 438      33.664  42.708  31.101  1.00  0.00           C
ATOM   9008  C2  POPEU 438      32.504  42.029  31.881  1.00  0.00           C
ATOM   9010  O21 POPEU 438      33.045  41.279  32.991  1.00  0.00           O
ATOM   9011  C21 POPEU 438      32.314  41.408  34.101  1.00  0.00           C
ATOM   9012  O22 POPEU 438      31.383  40.699  34.421  1.00  0.00           O
ATOM   9013  C22 POPEU 438      32.755  42.669  34.851  1.00  0.00           C
ATOM   9016  C3  POPEU 438      31.644  41.159  30.921  1.00  0.00           C
ATOM   9019  O31 POPEU 438      30.594  40.429  31.590  1.00  0.00           O
ATOM   9020  C31 POPEU 438      30.924  39.189  31.971  1.00  0.00           C
ATOM   9021  O32 POPEU 438      31.994  38.669  31.721  1.00  0.00           O
ATOM   9022  C32 POPEU 438      29.755  38.509  32.691  1.00  0.00           C
ATOM   9025  C23 POPEU 438      32.824  42.479  36.381  1.00  0.00           C
ATOM   9028  C24 POPEU 438      31.854  43.409  37.121  1.00  0.00           C
ATOM   9031  C25 POPEU 438      32.184  43.589  38.611  1.00  0.00           C
ATOM   9034  C26 POPEU 438      31.784  42.419  39.521  1.00  0.00           C
ATOM   9037  C27 POPEU 438      32.384  42.579  40.931  1.00  0.00           C
ATOM   9040  C28 POPEU 438      32.174  41.359  41.851  1.00  0.00           C
ATOM   9043  C29 POPEU 438      30.774  41.259  42.421  1.00  0.00           C
ATOM   9045 0C21 POPEU 438      30.403  41.598  43.671  1.00  0.00           C
ATOM   9047 1C21 POPEU 438      31.284  42.199  44.741  1.00  0.00           C
ATOM   9050 2C21 POPEU 438      31.893  41.169  45.711  1.00  0.00           C
ATOM   9053 3C21 POPEU 438      30.844  40.388  46.521  1.00  0.00           C
ATOM   9056 4C21 POPEU 438      31.473  39.519  47.621  1.00  0.00           C
ATOM   9059 5C21 POPEU 438      30.424  38.899  48.561  1.00  0.00           C
ATOM   9062 6C21 POPEU 438      29.553  37.798  47.930  1.00  0.00           C
ATOM   9065 7C21 POPEU 438      30.283  36.459  47.781  1.00  0.00           C
ATOM   9068 8C21 POPEU 438      29.374  35.318  47.300  1.00  0.00           C
ATOM   9072  C33 POPEU 438      29.755  36.969  32.510  1.00  0.00           C
ATOM   9075  C34 POPEU 438      29.174  36.229  33.731  1.00  0.00           C
ATOM   9078  C35 POPEU 438      28.635  34.829  33.401  1.00  0.00           C
ATOM   9081  C36 POPEU 438      29.674  33.699  33.291  1.00  0.00           C
ATOM   9084  C37 POPEU 438      30.273  33.228  34.621  1.00  0.00           C
ATOM   9087  C38 POPEU 438      30.973  31.859  34.480  1.00  0.00           C
ATOM   9090  C39 POPEU 438      31.774  31.409  35.721  1.00  0.00           C
ATOM   9093 0C31 POPEU 438      30.924  31.189  36.981  1.00  0.00           C
ATOM   9096 1C31 POPEU 438      31.753  30.869  38.231  1.00  0.00           C
ATOM   9099 2C31 POPEU 438      30.943  30.989  39.521  1.00  0.00           C
ATOM   9102 3C31 POPEU 438      31.763  30.749  40.801  1.00  0.00           C
ATOM   9105 4C31 POPEU 438      31.083  31.299  42.071  1.00  0.00           C
ATOM   9108 5C31 POPEU 438      31.725  32.599  42.591  1.00  0.00           C
ATOM   9111 6C31 POPEU 438      31.043  33.179  43.841  1.00  0.00           C
ATOM   9115  NH3 POPEV 439      84.263 117.519  68.440  1.00  0.00           N
ATOM   9119  C12 POPEV 439      84.824 116.169  68.110  1.00  0.00           C
ATOM   9122  C11 POPEV 439      83.744 115.208  67.561  1.00  0.00           C
ATOM   9125  P   POPEV 439      81.773 114.489  69.181  1.00  0.00           P
ATOM   9126  O13 POPEV 439      80.825 115.278  69.991  1.00  0.00           O
ATOM   9127  O14 POPEV 439      82.824 113.778  69.931  1.00  0.00           O
ATOM   9128  O11 POPEV 439      80.974 113.429  68.311  1.00  0.00           O
ATOM   9129  O12 POPEV 439      82.453 115.448  68.110  1.00  0.00           O
ATOM   9130  C1  POPEV 439      79.964 113.799  67.370  1.00  0.00           C
ATOM   9133  C2  POPEV 439      80.314 113.328  65.930  1.00  0.00           C
ATOM   9135  O21 POPEV 439      79.303 113.928  65.101  1.00  0.00           O
ATOM   9136  C21 POPEV 439      79.693 114.289  63.900  1.00  0.00           C
ATOM   9137  O22 POPEV 439      80.784 114.089  63.391  1.00  0.00           O
ATOM   9138  C22 POPEV 439      78.614 115.168  63.281  1.00  0.00           C
ATOM   9141  C3  POPEV 439      80.354 111.768  65.800  1.00  0.00           C
ATOM   9144  O31 POPEV 439      80.535 111.318  64.441  1.00  0.00           O
ATOM   9145  C31 POPEV 439      79.464 110.859  63.811  1.00  0.00           C
ATOM   9146  O32 POPEV 439      78.344 110.739  64.271  1.00  0.00           O
ATOM   9147  C32 POPEV 439      79.864 110.539  62.361  1.00  0.00           C
ATOM   9150  C23 POPEV 439      78.035 114.669  61.941  1.00  0.00           C
ATOM   9153  C24 POPEV 439      77.464 115.849  61.151  1.00  0.00           C
ATOM   9156  C25 POPEV 439      76.844 115.488  59.791  1.00  0.00           C
ATOM   9159  C26 POPEV 439      76.473 116.768  59.030  1.00  0.00           C
ATOM   9162  C27 POPEV 439      75.954 116.549  57.601  1.00  0.00           C
ATOM   9165  C28 POPEV 439      75.613 117.859  56.871  1.00  0.00           C
ATOM   9168  C29 POPEV 439      76.844 118.708  56.631  1.00  0.00           C
ATOM   9170 0C21 POPEV 439      77.294 119.189  55.461  1.00  0.00           C
ATOM   9172 1C21 POPEV 439      76.654 119.058  54.101  1.00  0.00           C
ATOM   9175 2C21 POPEV 439      76.403 120.439  53.471  1.00  0.00           C
ATOM   9178 3C21 POPEV 439      75.834 120.359  52.051  1.00  0.00           C
ATOM   9181 4C21 POPEV 439      75.525 121.729  51.431  1.00  0.00           C
ATOM   9184 5C21 POPEV 439      76.744 122.659  51.381  1.00  0.00           C
ATOM   9187 6C21 POPEV 439      76.473 123.979  50.641  1.00  0.00           C
ATOM   9190 7C21 POPEV 439      77.754 124.789  50.421  1.00  0.00           C
ATOM   9193 8C21 POPEV 439      77.505 126.169  49.820  1.00  0.00           C
ATOM   9197  C33 POPEV 439      78.803 110.989  61.330  1.00  0.00           C
ATOM   9200  C34 POPEV 439      79.363 111.218  59.921  1.00  0.00           C
ATOM   9203  C35 POPEV 439      79.943 109.958  59.291  1.00  0.00           C
ATOM   9206  C36 POPEV 439      80.613 110.229  57.951  1.00  0.00           C
ATOM   9209  C37 POPEV 439      81.104 108.939  57.300  1.00  0.00           C
ATOM   9212  C38 POPEV 439      81.714 109.149  55.910  1.00  0.00           C
ATOM   9215  C39 POPEV 439      81.114 108.209  54.851  1.00  0.00           C
ATOM   9218 0C31 POPEV 439      81.324 106.719  55.141  1.00  0.00           C
ATOM   9221 1C31 POPEV 439      80.704 105.828  54.061  1.00  0.00           C
ATOM   9224 2C31 POPEV 439      80.864 104.329  54.311  1.00  0.00           C
ATOM   9227 3C31 POPEV 439      82.324 103.878  54.391  1.00  0.00           C
ATOM   9230 4C31 POPEV 439      82.523 102.369  54.180  1.00  0.00           C
ATOM   9233 5C31 POPEV 439      82.345 101.948  52.720  1.00  0.00           C
ATOM   9236 6C31 POPEV 439      82.654 100.469  52.471  1.00  0.00           C
ATOM   9240  NH3 POPEW 440      51.364  18.639  71.631  1.00  0.00           N
ATOM   9244  C12 POPEW 440      52.034  19.189  70.400  1.00  0.00           C
ATOM   9247  C11 POPEW 440      51.034  19.719  69.331  1.00  0.00           C
ATOM   9250  P   POPEW 440      48.524  19.189  69.781  1.00  0.00           P
ATOM   9251  O13 POPEW 440      47.574  18.059  69.671  1.00  0.00           O
ATOM   9252  O14 POPEW 440      48.824  19.589  71.171  1.00  0.00           O
ATOM   9253  O11 POPEW 440      47.993  20.449  69.001  1.00  0.00           O
ATOM   9254  O12 POPEW 440      49.903  18.839  69.111  1.00  0.00           O
ATOM   9255  C1  POPEW 440      47.824  20.389  67.590  1.00  0.00           C
ATOM   9258  C2  POPEW 440      48.794  21.318  66.801  1.00  0.00           C
ATOM   9260  O21 POPEW 440      47.965  22.269  66.101  1.00  0.00           O
ATOM   9261  C21 POPEW 440      48.544  23.409  65.761  1.00  0.00           C
ATOM   9262  O22 POPEW 440      49.713  23.699  65.930  1.00  0.00           O
ATOM   9263  C22 POPEW 440      47.524  24.279  65.031  1.00  0.00           C
ATOM   9266  C3  POPEW 440      49.634  20.419  65.840  1.00  0.00           C
ATOM   9269  O31 POPEW 440      50.654  21.089  65.071  1.00  0.00           O
ATOM   9270  C31 POPEW 440      50.313  21.509  63.871  1.00  0.00           C
ATOM   9271  O32 POPEW 440      49.194  21.479  63.391  1.00  0.00           O
ATOM   9272  C32 POPEW 440      51.574  21.978  63.131  1.00  0.00           C
ATOM   9275  C23 POPEW 440      48.144  25.568  64.421  1.00  0.00           C
ATOM   9278  C24 POPEW 440      49.063  25.349  63.211  1.00  0.00           C
ATOM   9281  C25 POPEW 440      49.394  26.679  62.521  1.00  0.00           C
ATOM   9284  C26 POPEW 440      50.214  26.559  61.231  1.00  0.00           C
ATOM   9287  C27 POPEW 440      49.874  27.629  60.171  1.00  0.00           C
ATOM   9290  C28 POPEW 440      50.884  27.899  59.021  1.00  0.00           C
ATOM   9293  C29 POPEW 440      52.274  28.309  59.491  1.00  0.00           C
ATOM   9295 0C21 POPEW 440      53.035  29.269  58.941  1.00  0.00           C
ATOM   9297 1C21 POPEW 440      52.673  30.109  57.751  1.00  0.00           C
ATOM   9300 2C21 POPEW 440      53.894  30.859  57.171  1.00  0.00           C
ATOM   9303 3C21 POPEW 440      54.383  31.989  58.081  1.00  0.00           C
ATOM   9306 4C21 POPEW 440      55.755  32.559  57.681  1.00  0.00           C
ATOM   9309 5C21 POPEW 440      56.894  31.539  57.861  1.00  0.00           C
ATOM   9312 6C21 POPEW 440      58.295  32.169  57.821  1.00  0.00           C
ATOM   9315 7C21 POPEW 440      59.383  31.149  58.151  1.00  0.00           C
ATOM   9318 8C21 POPEW 440      60.795  31.739  58.071  1.00  0.00           C
ATOM   9322  C33 POPEW 440      51.283  22.179  61.631  1.00  0.00           C
ATOM   9325  C34 POPEW 440      52.533  22.459  60.781  1.00  0.00           C
ATOM   9328  C35 POPEW 440      52.204  22.359  59.281  1.00  0.00           C
ATOM   9331  C36 POPEW 440      53.314  22.769  58.281  1.00  0.00           C
ATOM   9334  C37 POPEW 440      52.933  22.379  56.851  1.00  0.00           C
ATOM   9337  C38 POPEW 440      53.844  23.019  55.781  1.00  0.00           C
ATOM   9340  C39 POPEW 440      53.513  24.478  55.441  1.00  0.00           C
ATOM   9343 0C31 POPEW 440      52.134  24.679  54.781  1.00  0.00           C
ATOM   9346 1C31 POPEW 440      52.013  25.989  53.981  1.00  0.00           C
ATOM   9349 2C31 POPEW 440      52.813  25.959  52.661  1.00  0.00           C
ATOM   9352 3C31 POPEW 440      52.524  27.139  51.711  1.00  0.00           C
ATOM   9355 4C31 POPEW 440      53.544  28.289  51.771  1.00  0.00           C
ATOM   9358 5C31 POPEW 440      53.573  29.049  53.111  1.00  0.00           C
ATOM   9361 6C31 POPEW 440      54.524  30.238  53.090  1.00  0.00           C
ATOM   9365  NH3 POPEX 441      21.533  42.339  70.101  1.00  0.00           N
ATOM   9369  C12 POPEX 441      20.764  42.239  71.370  1.00  0.00           C
ATOM   9372  C11 POPEX 441      21.243  43.259  72.410  1.00  0.00           C
ATOM   9375  P   POPEX 441      23.344  44.749  72.021  1.00  0.00           P
ATOM   9376  O13 POPEX 441      23.604  46.179  71.751  1.00  0.00           O
ATOM   9377  O14 POPEX 441      23.823  44.189  73.300  1.00  0.00           O
ATOM   9378  O11 POPEX 441      23.903  43.879  70.821  1.00  0.00           O
ATOM   9379  O12 POPEX 441      21.784  44.459  71.851  1.00  0.00           O
ATOM   9380  C1  POPEX 441      25.254  44.239  70.461  1.00  0.00           C
ATOM   9383  C2  POPEX 441      25.793  43.349  69.321  1.00  0.00           C
ATOM   9385  O21 POPEX 441      25.063  43.708  68.131  1.00  0.00           O
ATOM   9386  C21 POPEX 441      25.764  43.669  67.011  1.00  0.00           C
ATOM   9387  O22 POPEX 441      26.924  43.329  66.881  1.00  0.00           O
ATOM   9388  C22 POPEX 441      24.924  44.259  65.891  1.00  0.00           C
ATOM   9391  C3  POPEX 441      25.594  41.848  69.631  1.00  0.00           C
ATOM   9394  O31 POPEX 441      26.214  41.039  68.611  1.00  0.00           O
ATOM   9395  C31 POPEX 441      25.823  39.769  68.660  1.00  0.00           C
ATOM   9396  O32 POPEX 441      25.043  39.329  69.491  1.00  0.00           O
ATOM   9397  C32 POPEX 441      26.504  38.969  67.561  1.00  0.00           C
ATOM   9400  C23 POPEX 441      25.364  43.759  64.501  1.00  0.00           C
ATOM   9403  C24 POPEX 441      24.573  44.439  63.370  1.00  0.00           C
ATOM   9406  C25 POPEX 441      25.194  44.259  61.980  1.00  0.00           C
ATOM   9409  C26 POPEX 441      24.934  42.879  61.371  1.00  0.00           C
ATOM   9412  C27 POPEX 441      23.774  42.869  60.371  1.00  0.00           C
ATOM   9415  C28 POPEX 441      23.664  41.499  59.671  1.00  0.00           C
ATOM   9418  C29 POPEX 441      22.894  41.568  58.370  1.00  0.00           C
ATOM   9420 0C21 POPEX 441      23.443  41.719  57.141  1.00  0.00           C
ATOM   9422 1C21 POPEX 441      24.914  41.889  56.831  1.00  0.00           C
ATOM   9425 2C21 POPEX 441      25.213  43.199  56.101  1.00  0.00           C
ATOM   9428 3C21 POPEX 441      26.725  43.419  55.871  1.00  0.00           C
ATOM   9431 4C21 POPEX 441      26.993  44.688  55.061  1.00  0.00           C
ATOM   9434 5C21 POPEX 441      28.484  45.039  54.890  1.00  0.00           C
ATOM   9437 6C21 POPEX 441      28.694  46.388  54.191  1.00  0.00           C
ATOM   9440 7C21 POPEX 441      30.104  46.978  54.271  1.00  0.00           C
ATOM   9443 8C21 POPEX 441      30.153  48.349  53.590  1.00  0.00           C
ATOM   9447  C33 POPEX 441      26.903  39.809  66.321  1.00  0.00           C
ATOM   9450  C34 POPEX 441      27.773  39.009  65.340  1.00  0.00           C
ATOM   9453  C35 POPEX 441      27.014  37.979  64.491  1.00  0.00           C
ATOM   9456  C36 POPEX 441      26.424  38.569  63.201  1.00  0.00           C
ATOM   9459  C37 POPEX 441      25.884  37.469  62.271  1.00  0.00           C
ATOM   9462  C38 POPEX 441      25.303  37.999  60.951  1.00  0.00           C
ATOM   9465  C39 POPEX 441      26.205  37.749  59.741  1.00  0.00           C
ATOM   9468 0C31 POPEX 441      25.475  37.999  58.410  1.00  0.00           C
ATOM   9471 1C31 POPEX 441      26.313  37.629  57.181  1.00  0.00           C
ATOM   9474 2C31 POPEX 441      25.554  37.888  55.871  1.00  0.00           C
ATOM   9477 3C31 POPEX 441      26.424  37.658  54.631  1.00  0.00           C
ATOM   9480 4C31 POPEX 441      25.823  38.269  53.361  1.00  0.00           C
ATOM   9483 5C31 POPEX 441      26.714  38.009  52.141  1.00  0.00           C
ATOM   9486 6C31 POPEX 441      26.233  38.699  50.861  1.00  0.00           C
ATOM   9490  NH3 POPEY 442     129.070  77.939  28.321  1.00  0.00           N
ATOM   9494  C12 POPEY 442     129.340  79.318  27.791  1.00  0.00           C
ATOM   9497  C11 POPEY 442     128.551  80.408  28.551  1.00  0.00           C
ATOM   9500  P   POPEY 442     126.213  80.079  29.731  1.00  0.00           P
ATOM   9501  O13 POPEY 442     125.913  81.428  30.251  1.00  0.00           O
ATOM   9502  O14 POPEY 442     125.043  79.308  29.251  1.00  0.00           O
ATOM   9503  O11 POPEY 442     127.063  79.219  30.771  1.00  0.00           O
ATOM   9504  O12 POPEY 442     127.154  80.189  28.451  1.00  0.00           O
ATOM   9505  C1  POPEY 442     126.623  79.369  32.131  1.00  0.00           C
ATOM   9508  C2  POPEY 442     127.333  78.389  33.081  1.00  0.00           C
ATOM   9510  O21 POPEY 442     126.703  78.589  34.351  1.00  0.00           O
ATOM   9511  C21 POPEY 442     127.183  78.028  35.451  1.00  0.00           C
ATOM   9512  O22 POPEY 442     127.434  78.638  36.471  1.00  0.00           O
ATOM   9513  C22 POPEY 442     127.233  76.509  35.331  1.00  0.00           C
ATOM   9516  C3  POPEY 442     128.870  78.649  33.121  1.00  0.00           C
ATOM   9519  O31 POPEY 442     129.630  77.568  33.721  1.00  0.00           O
ATOM   9520  C31 POPEY 442     130.190  76.689  32.891  1.00  0.00           C
ATOM   9521  O32 POPEY 442     130.130  76.708  31.681  1.00  0.00           O
ATOM   9522  C32 POPEY 442     130.880  75.609  33.731  1.00  0.00           C
ATOM   9525  C23 POPEY 442     127.543  75.899  36.721  1.00  0.00           C
ATOM   9528  C24 POPEY 442     127.383  74.379  36.771  1.00  0.00           C
ATOM   9531  C25 POPEY 442     127.604  73.809  38.171  1.00  0.00           C
ATOM   9534  C26 POPEY 442     129.080  73.619  38.531  1.00  0.00           C
ATOM   9537  C27 POPEY 442     129.251  73.048  39.941  1.00  0.00           C
ATOM   9540  C28 POPEY 442     130.721  72.979  40.391  1.00  0.00           C
ATOM   9543  C29 POPEY 442     131.430  71.749  39.891  1.00  0.00           C
ATOM   9545 0C21 POPEY 442     131.801  70.679  40.631  1.00  0.00           C
ATOM   9547 1C21 POPEY 442     131.590  70.479  42.111  1.00  0.00           C
ATOM   9550 2C21 POPEY 442     130.701  69.259  42.460  1.00  0.00           C
ATOM   9553 3C21 POPEY 442     129.270  69.329  41.881  1.00  0.00           C
ATOM   9556 4C21 POPEY 442     128.324  68.299  42.510  1.00  0.00           C
ATOM   9559 5C21 POPEY 442     127.743  68.768  43.861  1.00  0.00           C
ATOM   9562 6C21 POPEY 442     126.853  67.708  44.531  1.00  0.00           C
ATOM   9565 7C21 POPEY 442     126.193  68.238  45.811  1.00  0.00           C
ATOM   9568 8C21 POPEY 442     125.544  67.159  46.671  1.00  0.00           C
ATOM   9572  C33 POPEY 442     132.301  76.058  34.191  1.00  0.00           C
ATOM   9575  C34 POPEY 442     132.620  75.708  35.660  1.00  0.00           C
ATOM   9578  C35 POPEY 442     131.770  76.429  36.721  1.00  0.00           C
ATOM   9581  C36 POPEY 442     131.971  77.958  36.801  1.00  0.00           C
ATOM   9584  C37 POPEY 442     130.690  78.729  37.160  1.00  0.00           C
ATOM   9587  C38 POPEY 442     130.340  78.829  38.661  1.00  0.00           C
ATOM   9590  C39 POPEY 442     130.010  77.509  39.351  1.00  0.00           C
ATOM   9593 0C31 POPEY 442     129.600  77.679  40.821  1.00  0.00           C
ATOM   9596 1C31 POPEY 442     129.360  76.329  41.491  1.00  0.00           C
ATOM   9599 2C31 POPEY 442     129.100  76.388  43.001  1.00  0.00           C
ATOM   9602 3C31 POPEY 442     130.240  77.058  43.780  1.00  0.00           C
ATOM   9605 4C31 POPEY 442     130.201  76.749  45.281  1.00  0.00           C
ATOM   9608 5C31 POPEY 442     131.340  77.448  46.041  1.00  0.00           C
ATOM   9611 6C31 POPEY 442     131.391  77.079  47.521  1.00  0.00           C
ATOM   9615  NH3 POPEZ 443      10.184 104.209  25.511  1.00  0.00           N
ATOM   9619  C12 POPEZ 443      11.073 103.888  24.331  1.00  0.00           C
ATOM   9622  C11 POPEZ 443      11.373 102.388  24.231  1.00  0.00           C
ATOM   9625  P   POPEZ 443      13.603 101.068  24.601  1.00  0.00           P
ATOM   9626  O13 POPEZ 443      13.033  99.979  23.791  1.00  0.00           O
ATOM   9627  O14 POPEZ 443      14.633 101.908  23.961  1.00  0.00           O
ATOM   9628  O11 POPEZ 443      14.233 100.448  25.921  1.00  0.00           O
ATOM   9629  O12 POPEZ 443      12.454 102.029  25.111  1.00  0.00           O
ATOM   9630  C1  POPEZ 443      13.453  99.919  27.011  1.00  0.00           C
ATOM   9633  C2  POPEZ 443      13.573 100.779  28.300  1.00  0.00           C
ATOM   9635  O21 POPEZ 443      12.663 100.278  29.291  1.00  0.00           O
ATOM   9636  C21 POPEZ 443      12.763 100.739  30.561  1.00  0.00           C
ATOM   9637  O22 POPEZ 443      11.813 101.019  31.260  1.00  0.00           O
ATOM   9638  C22 POPEZ 443      14.184 100.688  31.141  1.00  0.00           C
ATOM   9641  C3  POPEZ 443      13.243 102.258  27.961  1.00  0.00           C
ATOM   9644  O31 POPEZ 443      13.344 103.069  29.131  1.00  0.00           O
ATOM   9645  C31 POPEZ 443      12.983 104.319  28.971  1.00  0.00           C
ATOM   9646  O32 POPEZ 443      12.613 104.839  27.931  1.00  0.00           O
ATOM   9647  C32 POPEZ 443      13.233 105.019  30.301  1.00  0.00           C
ATOM   9650  C23 POPEZ 443      14.123 100.779  32.691  1.00  0.00           C
ATOM   9653  C24 POPEZ 443      15.423 100.348  33.401  1.00  0.00           C
ATOM   9656  C25 POPEZ 443      15.223 100.079  34.901  1.00  0.00           C
ATOM   9659  C26 POPEZ 443      15.163 101.318  35.800  1.00  0.00           C
ATOM   9662  C27 POPEZ 443      15.013 100.949  37.291  1.00  0.00           C
ATOM   9665  C28 POPEZ 443      15.434 102.099  38.221  1.00  0.00           C
ATOM   9668  C29 POPEZ 443      14.833 102.109  39.611  1.00  0.00           C
ATOM   9670 0C21 POPEZ 443      15.233 101.399  40.681  1.00  0.00           C
ATOM   9672 1C21 POPEZ 443      16.323 100.359  40.711  1.00  0.00           C
ATOM   9675 2C21 POPEZ 443      17.633 100.828  41.391  1.00  0.00           C
ATOM   9678 3C21 POPEZ 443      17.583 100.968  42.921  1.00  0.00           C
ATOM   9681 4C21 POPEZ 443      18.983 101.259  43.480  1.00  0.00           C
ATOM   9684 5C21 POPEZ 443      19.053 101.318  45.021  1.00  0.00           C
ATOM   9687 6C21 POPEZ 443      20.483 101.539  45.561  1.00  0.00           C
ATOM   9690 7C21 POPEZ 443      20.524 101.469  47.101  1.00  0.00           C
ATOM   9693 8C21 POPEZ 443      21.865 101.759  47.771  1.00  0.00           C
ATOM   9697  C33 POPEZ 443      11.944 105.339  31.081  1.00  0.00           C
ATOM   9700  C34 POPEZ 443      12.103 105.089  32.581  1.00  0.00           C
ATOM   9703  C35 POPEZ 443      13.183 105.949  33.250  1.00  0.00           C
ATOM   9706  C36 POPEZ 443      13.303 105.639  34.750  1.00  0.00           C
ATOM   9709  C37 POPEZ 443      14.323 106.539  35.471  1.00  0.00           C
ATOM   9712  C38 POPEZ 443      14.493 106.199  36.961  1.00  0.00           C
ATOM   9715  C39 POPEZ 443      13.214 106.369  37.791  1.00  0.00           C
ATOM   9718 0C31 POPEZ 443      13.474 106.288  39.311  1.00  0.00           C
ATOM   9721 1C31 POPEZ 443      12.203 106.619  40.131  1.00  0.00           C
ATOM   9724 2C31 POPEZ 443      12.433 106.668  41.651  1.00  0.00           C
ATOM   9727 3C31 POPEZ 443      11.183 107.059  42.460  1.00  0.00           C
ATOM   9730 4C31 POPEZ 443      10.104 105.968  42.500  1.00  0.00           C
ATOM   9733 5C31 POPEZ 443       8.863 106.369  43.331  1.00  0.00           C
ATOM   9736 6C31 POPEZ 443       7.783 105.278  43.351  1.00  0.00           C
ATOM   9740  NH3 POPEa 444      55.005  81.439  72.900  1.00  0.00           N
ATOM   9744  C12 POPEa 444      53.594  81.129  72.531  1.00  0.00           C
ATOM   9747  C11 POPEa 444      52.603  82.208  73.031  1.00  0.00           C
ATOM   9750  P   POPEa 444      50.374  80.989  72.291  1.00  0.00           P
ATOM   9751  O13 POPEa 444      50.954  79.869  73.051  1.00  0.00           O
ATOM   9752  O14 POPEa 444      49.053  81.439  72.791  1.00  0.00           O
ATOM   9753  O11 POPEa 444      50.214  80.599  70.761  1.00  0.00           O
ATOM   9754  O12 POPEa 444      51.374  82.218  72.300  1.00  0.00           O
ATOM   9755  C1  POPEa 444      51.315  80.838  69.870  1.00  0.00           C
ATOM   9758  C2  POPEa 444      51.064  80.278  68.440  1.00  0.00           C
ATOM   9760  O21 POPEa 444      52.284  80.138  67.701  1.00  0.00           O
ATOM   9761  C21 POPEa 444      53.154  79.219  68.051  1.00  0.00           C
ATOM   9762  O22 POPEa 444      53.063  78.429  68.961  1.00  0.00           O
ATOM   9763  C22 POPEa 444      54.313  79.359  67.050  1.00  0.00           C
ATOM   9766  C3  POPEa 444      50.124  81.179  67.590  1.00  0.00           C
ATOM   9769  O31 POPEa 444      49.844  80.548  66.321  1.00  0.00           O
ATOM   9770  C31 POPEa 444      50.553  80.789  65.201  1.00  0.00           C
ATOM   9771  O32 POPEa 444      50.444  80.098  64.201  1.00  0.00           O
ATOM   9772  C32 POPEa 444      51.483  82.009  65.221  1.00  0.00           C
ATOM   9775  C23 POPEa 444      53.955  78.888  65.621  1.00  0.00           C
ATOM   9778  C24 POPEa 444      55.135  79.098  64.671  1.00  0.00           C
ATOM   9781  C25 POPEa 444      55.054  78.278  63.381  1.00  0.00           C
ATOM   9784  C26 POPEa 444      54.183  78.859  62.261  1.00  0.00           C
ATOM   9787  C27 POPEa 444      54.354  78.009  60.980  1.00  0.00           C
ATOM   9790  C28 POPEa 444      53.424  78.378  59.811  1.00  0.00           C
ATOM   9793  C29 POPEa 444      53.885  79.579  59.030  1.00  0.00           C
ATOM   9795 0C21 POPEa 444      53.583  79.839  57.741  1.00  0.00           C
ATOM   9797 1C21 POPEa 444      52.723  79.009  56.831  1.00  0.00           C
ATOM   9800 2C21 POPEa 444      51.764  79.839  55.951  1.00  0.00           C
ATOM   9803 3C21 POPEa 444      50.755  78.958  55.191  1.00  0.00           C
ATOM   9806 4C21 POPEa 444      49.804  79.769  54.300  1.00  0.00           C
ATOM   9809 5C21 POPEa 444      48.564  78.978  53.830  1.00  0.00           C
ATOM   9812 6C21 POPEa 444      47.514  78.738  54.931  1.00  0.00           C
ATOM   9815 7C21 POPEa 444      46.324  77.908  54.440  1.00  0.00           C
ATOM   9818 8C21 POPEa 444      45.324  77.559  55.541  1.00  0.00           C
ATOM   9822  C33 POPEa 444      52.094  82.249  63.811  1.00  0.00           C
ATOM   9825  C34 POPEa 444      52.924  83.529  63.640  1.00  0.00           C
ATOM   9828  C35 POPEa 444      53.424  83.669  62.190  1.00  0.00           C
ATOM   9831  C36 POPEa 444      54.295  84.909  61.910  1.00  0.00           C
ATOM   9834  C37 POPEa 444      53.505  86.229  61.961  1.00  0.00           C
ATOM   9837  C38 POPEa 444      54.295  87.479  61.521  1.00  0.00           C
ATOM   9840  C39 POPEa 444      54.704  87.549  60.041  1.00  0.00           C
ATOM   9843 0C31 POPEa 444      53.583  88.119  59.171  1.00  0.00           C
ATOM   9846 1C31 POPEa 444      53.993  88.368  57.721  1.00  0.00           C
ATOM   9849 2C31 POPEa 444      52.775  88.738  56.861  1.00  0.00           C
ATOM   9852 3C31 POPEa 444      53.123  89.289  55.471  1.00  0.00           C
ATOM   9855 4C31 POPEa 444      54.053  88.389  54.651  1.00  0.00           C
ATOM   9858 5C31 POPEa 444      54.275  88.939  53.241  1.00  0.00           C
ATOM   9861 6C31 POPEa 444      55.415  88.249  52.491  1.00  0.00           C
ATOM   9865  NH3 POPEb 445     108.044  96.108  69.051  1.00  0.00           N
ATOM   9869  C12 POPEb 445     106.564  95.929  69.251  1.00  0.00           C
ATOM   9872  C11 POPEb 445     106.203  95.329  70.621  1.00  0.00           C
ATOM   9875  P   POPEb 445     103.773  96.029  71.311  1.00  0.00           P
ATOM   9876  O13 POPEb 445     103.834  95.849  72.771  1.00  0.00           O
ATOM   9877  O14 POPEb 445     103.974  97.409  70.771  1.00  0.00           O
ATOM   9878  O11 POPEb 445     102.345  95.579  70.811  1.00  0.00           O
ATOM   9879  O12 POPEb 445     104.813  95.028  70.650  1.00  0.00           O
ATOM   9880  C1  POPEb 445     102.043  94.359  70.141  1.00  0.00           C
ATOM   9883  C2  POPEb 445     102.494  94.389  68.651  1.00  0.00           C
ATOM   9885  O21 POPEb 445     101.704  95.299  67.851  1.00  0.00           O
ATOM   9886  C21 POPEb 445     102.464  95.978  67.001  1.00  0.00           C
ATOM   9887  O22 POPEb 445     103.563  96.449  67.271  1.00  0.00           O
ATOM   9888  C22 POPEb 445     101.903  95.868  65.601  1.00  0.00           C
ATOM   9891  C3  POPEb 445     102.443  92.999  67.980  1.00  0.00           C
ATOM   9894  O31 POPEb 445     103.325  93.029  66.851  1.00  0.00           O
ATOM   9895  C31 POPEb 445     103.325  91.959  66.070  1.00  0.00           C
ATOM   9896  O32 POPEb 445     102.494  91.068  66.081  1.00  0.00           O
ATOM   9897  C32 POPEb 445     104.543  92.088  65.150  1.00  0.00           C
ATOM   9900  C23 POPEb 445     102.934  96.288  64.521  1.00  0.00           C
ATOM   9903  C24 POPEb 445     102.833  95.418  63.271  1.00  0.00           C
ATOM   9906  C25 POPEb 445     101.514  95.579  62.531  1.00  0.00           C
ATOM   9909  C26 POPEb 445     101.404  94.669  61.311  1.00  0.00           C
ATOM   9912  C27 POPEb 445     100.023  94.789  60.651  1.00  0.00           C
ATOM   9915  C28 POPEb 445      99.924  94.028  59.321  1.00  0.00           C
ATOM   9918  C29 POPEb 445      98.644  94.419  58.611  1.00  0.00           C
ATOM   9920 0C21 POPEb 445      97.944  93.679  57.731  1.00  0.00           C
ATOM   9922 1C21 POPEb 445      98.284  92.289  57.261  1.00  0.00           C
ATOM   9925 2C21 POPEb 445      97.443  91.269  58.041  1.00  0.00           C
ATOM   9928 3C21 POPEb 445      97.475  89.869  57.440  1.00  0.00           C
ATOM   9931 4C21 POPEb 445      96.594  88.888  58.230  1.00  0.00           C
ATOM   9934 5C21 POPEb 445      96.344  87.589  57.471  1.00  0.00           C
ATOM   9937 6C21 POPEb 445      95.454  86.619  58.251  1.00  0.00           C
ATOM   9940 7C21 POPEb 445      95.124  85.369  57.421  1.00  0.00           C
ATOM   9943 8C21 POPEb 445      94.273  84.369  58.201  1.00  0.00           C
ATOM   9947  C33 POPEb 445     104.763  90.938  64.160  1.00  0.00           C
ATOM   9950  C34 POPEb 445     105.304  91.428  62.811  1.00  0.00           C
ATOM   9953  C35 POPEb 445     106.645  90.789  62.411  1.00  0.00           C
ATOM   9956  C36 POPEb 445     106.884  90.798  60.891  1.00  0.00           C
ATOM   9959  C37 POPEb 445     108.255  90.238  60.480  1.00  0.00           C
ATOM   9962  C38 POPEb 445     108.344  89.848  58.991  1.00  0.00           C
ATOM   9965  C39 POPEb 445     108.814  90.978  58.061  1.00  0.00           C
ATOM   9968 0C31 POPEb 445     108.924  90.518  56.600  1.00  0.00           C
ATOM   9971 1C31 POPEb 445     109.294  91.668  55.651  1.00  0.00           C
ATOM   9974 2C31 POPEb 445     109.334  91.248  54.171  1.00  0.00           C
ATOM   9977 3C31 POPEb 445     109.123  92.429  53.201  1.00  0.00           C
ATOM   9980 4C31 POPEb 445     107.664  92.899  53.160  1.00  0.00           C
ATOM   9983 5C31 POPEb 445     107.475  94.249  52.460  1.00  0.00           C
ATOM   9986 6C31 POPEb 445     106.114  94.879  52.761  1.00  0.00           C
ATOM   9990  NH3 POPEc 446      -1.224 116.218  27.201  1.00  0.00           N
ATOM   9994  C12 POPEc 446      -0.187 117.218  26.721  1.00  0.00           C
ATOM   9997  C11 POPEc 446      -0.367 118.598  27.361  1.00  0.00           C
ATOM  10000  P   POPEc 446      -0.027 120.588  25.641  1.00  0.00           P
ATOM  10001  O13 POPEc 446       1.143 121.299  25.051  1.00  0.00           O
ATOM  10002  O14 POPEc 446      -0.924 119.879  24.721  1.00  0.00           O
ATOM  10003  O11 POPEc 446      -0.844 121.679  26.451  1.00  0.00           O
ATOM  10004  O12 POPEc 446       0.483 119.559  26.741  1.00  0.00           O
ATOM  10005  C1  POPEc 446      -1.144 121.679  27.840  1.00  0.00           C
ATOM  10008  C2  POPEc 446      -0.704 122.969  28.581  1.00  0.00           C
ATOM  10010  O21 POPEc 446      -1.324 122.979  29.881  1.00  0.00           O
ATOM  10011  C21 POPEc 446      -0.687 123.778  30.741  1.00  0.00           C
ATOM  10012  O22 POPEc 446       0.483 124.109  30.631  1.00  0.00           O
ATOM  10013  C22 POPEc 446      -1.664 124.268  31.801  1.00  0.00           C
ATOM  10016  C3  POPEc 446      -1.064 124.279  27.821  1.00  0.00           C
ATOM  10019  O31 POPEc 446       0.053 125.199  27.741  1.00  0.00           O
ATOM  10020  C31 POPEc 446       0.063 126.238  28.611  1.00  0.00           C
ATOM  10021  O32 POPEc 446      -0.814 126.469  29.420  1.00  0.00           O
ATOM  10022  C32 POPEc 446       1.343 127.048  28.441  1.00  0.00           C
ATOM  10025  C23 POPEc 446      -0.964 124.429  33.171  1.00  0.00           C
ATOM  10028  C24 POPEc 446      -1.854 125.119  34.211  1.00  0.00           C
ATOM  10031  C25 POPEc 446      -1.124 125.278  35.551  1.00  0.00           C
ATOM  10034  C26 POPEc 446      -0.964 123.949  36.301  1.00  0.00           C
ATOM  10037  C27 POPEc 446      -2.264 123.529  36.971  1.00  0.00           C
ATOM  10040  C28 POPEc 446      -2.104 122.269  37.831  1.00  0.00           C
ATOM  10043  C29 POPEc 446      -3.384 122.059  38.601  1.00  0.00           C
ATOM  10045 0C21 POPEc 446      -3.484 121.759  39.911  1.00  0.00           C
ATOM  10047 1C21 POPEc 446      -2.354 121.469  40.871  1.00  0.00           C
ATOM  10050 2C21 POPEc 446      -2.344 122.318  42.151  1.00  0.00           C
ATOM  10053 3C21 POPEc 446      -3.604 122.179  43.031  1.00  0.00           C
ATOM  10056 4C21 POPEc 446      -3.454 122.939  44.351  1.00  0.00           C
ATOM  10059 5C21 POPEc 446      -4.754 123.139  45.141  1.00  0.00           C
ATOM  10062 6C21 POPEc 446      -5.224 121.869  45.861  1.00  0.00           C
ATOM  10065 7C21 POPEc 446      -6.384 122.149  46.840  1.00  0.00           C
ATOM  10068 8C21 POPEc 446      -6.624 121.059  47.881  1.00  0.00           C
ATOM  10072  C33 POPEc 446       2.173 127.009  29.750  1.00  0.00           C
ATOM  10075  C34 POPEc 446       3.413 127.915  29.771  1.00  0.00           C
ATOM  10078  C35 POPEc 446       4.553 127.449  28.861  1.00  0.00           C
ATOM  10081  C36 POPEc 446       5.913 128.085  29.201  1.00  0.00           C
ATOM  10084  C37 POPEc 446       7.083 127.559  28.371  1.00  0.00           C
ATOM  10087  C38 POPEc 446       8.383 128.345  28.601  1.00  0.00           C
ATOM  10090  C39 POPEc 446       9.133 127.985  29.891  1.00  0.00           C
ATOM  10093 0C31 POPEc 446       9.863 126.649  29.781  1.00  0.00           C
ATOM  10096 1C31 POPEc 446      10.863 126.418  30.931  1.00  0.00           C
ATOM  10099 2C31 POPEc 446      11.803 125.248  30.621  1.00  0.00           C
ATOM  10102 3C31 POPEc 446      12.953 125.089  31.631  1.00  0.00           C
ATOM  10105 4C31 POPEc 446      13.633 123.729  31.460  1.00  0.00           C
ATOM  10108 5C31 POPEc 446      14.763 123.468  32.461  1.00  0.00           C
ATOM  10111 6C31 POPEc 446      15.464 122.129  32.221  1.00  0.00           C
ATOM  10115  NH3 POPEd 447     107.313  31.659  26.821  1.00  0.00           N
ATOM  10119  C12 POPEd 447     107.664  30.349  26.171  1.00  0.00           C
ATOM  10122  C11 POPEd 447     109.184  30.269  26.000  1.00  0.00           C
ATOM  10125  P   POPEd 447     111.203  31.689  25.151  1.00  0.00           P
ATOM  10126  O13 POPEd 447     111.763  30.389  24.771  1.00  0.00           O
ATOM  10127  O14 POPEd 447     111.273  32.769  24.131  1.00  0.00           O
ATOM  10128  O11 POPEd 447     111.874  32.289  26.451  1.00  0.00           O
ATOM  10129  O12 POPEd 447     109.674  31.539  25.561  1.00  0.00           O
ATOM  10130  C1  POPEd 447     111.934  31.739  27.761  1.00  0.00           C
ATOM  10133  C2  POPEd 447     111.404  32.779  28.781  1.00  0.00           C
ATOM  10135  O21 POPEd 447     111.234  32.208  30.101  1.00  0.00           O
ATOM  10136  C21 POPEd 447     110.274  31.329  30.271  1.00  0.00           C
ATOM  10137  O22 POPEd 447     109.575  30.839  29.391  1.00  0.00           O
ATOM  10138  C22 POPEd 447     110.174  30.949  31.751  1.00  0.00           C
ATOM  10141  C3  POPEd 447     110.144  33.559  28.291  1.00  0.00           C
ATOM  10144  O31 POPEd 447     109.693  34.519  29.281  1.00  0.00           O
ATOM  10145  C31 POPEd 447     108.525  34.299  29.851  1.00  0.00           C
ATOM  10146  O32 POPEd 447     107.774  33.359  29.601  1.00  0.00           O
ATOM  10147  C32 POPEd 447     108.255  35.368  30.911  1.00  0.00           C
ATOM  10150  C23 POPEd 447     108.904  30.109  32.000  1.00  0.00           C
ATOM  10153  C24 POPEd 447     108.725  29.619  33.441  1.00  0.00           C
ATOM  10156  C25 POPEd 447     107.574  28.599  33.531  1.00  0.00           C
ATOM  10159  C26 POPEd 447     107.263  28.149  34.971  1.00  0.00           C
ATOM  10162  C27 POPEd 447     106.273  26.969  35.031  1.00  0.00           C
ATOM  10165  C28 POPEd 447     105.233  27.119  36.151  1.00  0.00           C
ATOM  10168  C29 POPEd 447     104.645  25.798  36.591  1.00  0.00           C
ATOM  10170 0C21 POPEd 447     104.964  25.129  37.721  1.00  0.00           C
ATOM  10172 1C21 POPEd 447     105.965  25.559  38.761  1.00  0.00           C
ATOM  10175 2C21 POPEd 447     105.284  26.019  40.061  1.00  0.00           C
ATOM  10178 3C21 POPEd 447     104.604  24.879  40.840  1.00  0.00           C
ATOM  10181 4C21 POPEd 447     104.083  25.319  42.211  1.00  0.00           C
ATOM  10184 5C21 POPEd 447     105.014  24.949  43.381  1.00  0.00           C
ATOM  10187 6C21 POPEd 447     106.394  25.629  43.340  1.00  0.00           C
ATOM  10190 7C21 POPEd 447     107.224  25.329  44.581  1.00  0.00           C
ATOM  10193 8C21 POPEd 447     108.563  26.059  44.601  1.00  0.00           C
ATOM  10197  C33 POPEd 447     108.744  34.939  32.311  1.00  0.00           C
ATOM  10200  C34 POPEd 447     108.395  35.979  33.401  1.00  0.00           C
ATOM  10203  C35 POPEd 447     108.814  35.568  34.821  1.00  0.00           C
ATOM  10206  C36 POPEd 447     110.324  35.368  35.010  1.00  0.00           C
ATOM  10209  C37 POPEd 447     110.684  34.889  36.431  1.00  0.00           C
ATOM  10212  C38 POPEd 447     112.164  34.548  36.581  1.00  0.00           C
ATOM  10215  C39 POPEd 447     112.475  33.789  37.881  1.00  0.00           C
ATOM  10218 0C31 POPEd 447     112.574  34.669  39.131  1.00  0.00           C
ATOM  10221 1C31 POPEd 447     112.755  33.809  40.381  1.00  0.00           C
ATOM  10224 2C31 POPEd 447     113.224  34.579  41.621  1.00  0.00           C
ATOM  10227 3C31 POPEd 447     113.734  33.639  42.731  1.00  0.00           C
ATOM  10230 4C31 POPEd 447     112.724  32.559  43.131  1.00  0.00           C
ATOM  10233 5C31 POPEd 447     113.244  31.699  44.291  1.00  0.00           C
ATOM  10236 6C31 POPEd 447     112.294  30.559  44.651  1.00  0.00           C
ATOM  10240  NH3 POPEe 448      93.803  19.559  26.910  1.00  0.00           N
ATOM  10244  C12 POPEe 448      93.144  20.429  25.881  1.00  0.00           C
ATOM  10247  C11 POPEe 448      92.064  21.309  26.521  1.00  0.00           C
ATOM  10250  P   POPEe 448      91.694  22.899  28.561  1.00  0.00           P
ATOM  10251  O13 POPEe 448      92.484  23.328  29.731  1.00  0.00           O
ATOM  10252  O14 POPEe 448      91.004  24.029  27.901  1.00  0.00           O
ATOM  10253  O11 POPEe 448      90.634  21.829  29.021  1.00  0.00           O
ATOM  10254  O12 POPEe 448      92.644  22.099  27.561  1.00  0.00           O
ATOM  10255  C1  POPEe 448      90.714  21.239  30.321  1.00  0.00           C
ATOM  10258  C2  POPEe 448      89.964  22.099  31.351  1.00  0.00           C
ATOM  10260  O21 POPEe 448      90.004  21.459  32.640  1.00  0.00           O
ATOM  10261  C21 POPEe 448      90.914  21.949  33.461  1.00  0.00           C
ATOM  10262  O22 POPEe 448      91.744  22.799  33.211  1.00  0.00           O
ATOM  10263  C22 POPEe 448      90.724  21.299  34.821  1.00  0.00           C
ATOM  10266  C3  POPEe 448      88.483  22.289  30.941  1.00  0.00           C
ATOM  10269  O31 POPEe 448      87.814  23.179  31.861  1.00  0.00           O
ATOM  10270  C31 POPEe 448      87.075  22.589  32.791  1.00  0.00           C
ATOM  10271  O32 POPEe 448      86.884  21.399  32.911  1.00  0.00           O
ATOM  10272  C32 POPEe 448      86.483  23.669  33.711  1.00  0.00           C
ATOM  10275  C23 POPEe 448      91.785  21.779  35.831  1.00  0.00           C
ATOM  10278  C24 POPEe 448      91.604  21.099  37.191  1.00  0.00           C
ATOM  10281  C25 POPEe 448      90.414  21.689  37.971  1.00  0.00           C
ATOM  10284  C26 POPEe 448      90.744  23.049  38.590  1.00  0.00           C
ATOM  10287  C27 POPEe 448      89.514  23.699  39.221  1.00  0.00           C
ATOM  10290  C28 POPEe 448      89.854  24.899  40.131  1.00  0.00           C
ATOM  10293  C29 POPEe 448      90.594  24.478  41.381  1.00  0.00           C
ATOM  10295 0C21 POPEe 448      90.074  23.759  42.390  1.00  0.00           C
ATOM  10297 1C21 POPEe 448      88.633  23.298  42.491  1.00  0.00           C
ATOM  10300 2C21 POPEe 448      88.144  23.199  43.951  1.00  0.00           C
ATOM  10303 3C21 POPEe 448      88.233  21.779  44.521  1.00  0.00           C
ATOM  10306 4C21 POPEe 448      87.934  21.709  46.031  1.00  0.00           C
ATOM  10309 5C21 POPEe 448      86.594  22.339  46.441  1.00  0.00           C
ATOM  10312 6C21 POPEe 448      86.384  22.319  47.961  1.00  0.00           C
ATOM  10315 7C21 POPEe 448      85.084  22.999  48.391  1.00  0.00           C
ATOM  10318 8C21 POPEe 448      84.883  23.019  49.911  1.00  0.00           C
ATOM  10322  C33 POPEe 448      87.394  24.019  34.911  1.00  0.00           C
ATOM  10325  C34 POPEe 448      86.633  24.699  36.071  1.00  0.00           C
ATOM  10328  C35 POPEe 448      86.314  26.189  35.840  1.00  0.00           C
ATOM  10331  C36 POPEe 448      87.484  27.169  36.081  1.00  0.00           C
ATOM  10334  C37 POPEe 448      88.044  27.199  37.511  1.00  0.00           C
ATOM  10337  C38 POPEe 448      89.083  28.298  37.771  1.00  0.00           C
ATOM  10340  C39 POPEe 448      88.504  29.729  37.751  1.00  0.00           C
ATOM  10343 0C31 POPEe 448      89.534  30.779  38.221  1.00  0.00           C
ATOM  10346 1C31 POPEe 448      89.285  32.229  37.771  1.00  0.00           C
ATOM  10349 2C31 POPEe 448      88.404  33.068  38.711  1.00  0.00           C
ATOM  10352 3C31 POPEe 448      86.903  32.749  38.661  1.00  0.00           C
ATOM  10355 4C31 POPEe 448      86.104  33.729  39.521  1.00  0.00           C
ATOM  10358 5C31 POPEe 448      84.584  33.658  39.291  1.00  0.00           C
ATOM  10361 6C31 POPEe 448      83.844  34.749  40.061  1.00  0.00           C
ATOM  10365  NH3 POPEf 449      34.243   0.059  28.251  1.00  0.00           N
ATOM  10369  C12 POPEf 449      34.903   0.909  29.291  1.00  0.00           C
ATOM  10372  C11 POPEf 449      33.914   1.869  29.961  1.00  0.00           C
ATOM  10375  P   POPEf 449      32.583   3.189  28.151  1.00  0.00           P
ATOM  10376  O13 POPEf 449      32.524   4.579  27.681  1.00  0.00           O
ATOM  10377  O14 POPEf 449      32.874   2.149  27.151  1.00  0.00           O
ATOM  10378  O11 POPEf 449      31.293   2.879  29.001  1.00  0.00           O
ATOM  10379  O12 POPEf 449      33.764   3.069  29.201  1.00  0.00           O
ATOM  10380  C1  POPEf 449      31.104   3.569  30.251  1.00  0.00           C
ATOM  10383  C2  POPEf 449      30.043   2.859  31.161  1.00  0.00           C
ATOM  10385  O21 POPEf 449      30.345   3.009  32.561  1.00  0.00           O
ATOM  10386  C21 POPEf 449      31.344   2.329  33.071  1.00  0.00           C
ATOM  10387  O22 POPEf 449      32.174   1.669  32.471  1.00  0.00           O
ATOM  10388  C22 POPEf 449      31.303   2.439  34.601  1.00  0.00           C
ATOM  10391  C3  POPEf 449      29.823   1.359  30.741  1.00  0.00           C
ATOM  10394  O31 POPEf 449      29.083   0.609  31.741  1.00  0.00           O
ATOM  10395  C31 POPEf 449      29.114  -0.691  31.491  1.00  0.00           C
ATOM  10396  O32 POPEf 449      29.674  -1.201  30.541  1.00  0.00           O
ATOM  10397  C32 POPEf 449      28.454  -1.508  32.611  1.00  0.00           C
ATOM  10400  C23 POPEf 449      32.364   1.539  35.281  1.00  0.00           C
ATOM  10403  C24 POPEf 449      32.384   1.619  36.821  1.00  0.00           C
ATOM  10406  C25 POPEf 449      31.223   0.879  37.500  1.00  0.00           C
ATOM  10409  C26 POPEf 449      30.333   1.829  38.311  1.00  0.00           C
ATOM  10412  C27 POPEf 449      29.214   1.129  39.091  1.00  0.00           C
ATOM  10415  C28 POPEf 449      28.543   2.099  40.080  1.00  0.00           C
ATOM  10418  C29 POPEf 449      27.534   1.449  40.991  1.00  0.00           C
ATOM  10420 0C21 POPEf 449      27.604   1.359  42.331  1.00  0.00           C
ATOM  10422 1C21 POPEf 449      28.723   1.909  43.181  1.00  0.00           C
ATOM  10425 2C21 POPEf 449      28.303   2.249  44.621  1.00  0.00           C
ATOM  10428 3C21 POPEf 449      28.163   1.009  45.521  1.00  0.00           C
ATOM  10431 4C21 POPEf 449      28.045   1.329  47.021  1.00  0.00           C
ATOM  10434 5C21 POPEf 449      29.274   2.079  47.561  1.00  0.00           C
ATOM  10437 6C21 POPEf 449      29.403   2.139  49.090  1.00  0.00           C
ATOM  10440 7C21 POPEf 449      30.374   3.239  49.551  1.00  0.00           C
ATOM  10443 8C21 POPEf 449      31.813   3.049  49.061  1.00  0.00           C
ATOM  10447  C33 POPEf 449      27.604  -0.731  33.641  1.00  0.00           C
ATOM  10450  C34 POPEf 449      27.123  -1.688  34.741  1.00  0.00           C
ATOM  10453  C35 POPEf 449      26.205  -1.071  35.811  1.00  0.00           C
ATOM  10456  C36 POPEf 449      25.854  -2.118  36.881  1.00  0.00           C
ATOM  10459  C37 POPEf 449      24.814  -1.698  37.931  1.00  0.00           C
ATOM  10462  C38 POPEf 449      24.524  -2.858  38.891  1.00  0.00           C
ATOM  10465  C39 POPEf 449      23.254  -2.728  39.741  1.00  0.00           C
ATOM  10468 0C31 POPEf 449      23.373  -1.838  40.980  1.00  0.00           C
ATOM  10471 1C31 POPEf 449      24.203  -2.478  42.101  1.00  0.00           C
ATOM  10474 2C31 POPEf 449      23.973  -1.808  43.461  1.00  0.00           C
ATOM  10477 3C31 POPEf 449      24.793  -2.458  44.581  1.00  0.00           C
ATOM  10480 4C31 POPEf 449      24.434  -1.938  45.980  1.00  0.00           C
ATOM  10483 5C31 POPEf 449      25.464  -2.368  47.031  1.00  0.00           C
ATOM  10486 6C31 POPEf 449      25.024  -2.088  48.471  1.00  0.00           C
ATOM  10490  NH3 POPEg 450     120.634  79.528  68.620  1.00  0.00           N
ATOM  10494  C12 POPEg 450     121.863  78.958  69.271  1.00  0.00           C
ATOM  10497  C11 POPEg 450     121.594  77.568  69.870  1.00  0.00           C
ATOM  10500  P   POPEg 450     122.394  75.239  69.051  1.00  0.00           P
ATOM  10501  O13 POPEg 450     122.123  74.409  70.241  1.00  0.00           O
ATOM  10502  O14 POPEg 450     121.303  75.278  68.061  1.00  0.00           O
ATOM  10503  O11 POPEg 450     123.754  74.859  68.361  1.00  0.00           O
ATOM  10504  O12 POPEg 450     122.693  76.699  69.561  1.00  0.00           O
ATOM  10505  C1  POPEg 450     124.064  75.329  67.040  1.00  0.00           C
ATOM  10508  C2  POPEg 450     123.884  74.199  66.001  1.00  0.00           C
ATOM  10510  O21 POPEg 450     124.664  74.469  64.831  1.00  0.00           O
ATOM  10511  C21 POPEg 450     124.223  75.399  64.001  1.00  0.00           C
ATOM  10512  O22 POPEg 450     123.264  76.128  64.150  1.00  0.00           O
ATOM  10513  C22 POPEg 450     125.174  75.449  62.811  1.00  0.00           C
ATOM  10516  C3  POPEg 450     122.373  73.878  65.711  1.00  0.00           C
ATOM  10519  O31 POPEg 450     122.193  73.068  64.531  1.00  0.00           O
ATOM  10520  C31 POPEg 450     120.955  73.098  64.071  1.00  0.00           C
ATOM  10521  O32 POPEg 450     120.053  73.829  64.451  1.00  0.00           O
ATOM  10522  C32 POPEg 450     120.774  71.949  63.090  1.00  0.00           C
ATOM  10525  C23 POPEg 450     124.444  75.829  61.511  1.00  0.00           C
ATOM  10528  C24 POPEg 450     124.794  74.958  60.301  1.00  0.00           C
ATOM  10531  C25 POPEg 450     124.204  75.528  59.011  1.00  0.00           C
ATOM  10534  C26 POPEg 450     124.634  74.759  57.761  1.00  0.00           C
ATOM  10537  C27 POPEg 450     124.394  75.539  56.471  1.00  0.00           C
ATOM  10540  C28 POPEg 450     124.873  74.708  55.271  1.00  0.00           C
ATOM  10543  C29 POPEg 450     124.733  75.388  53.931  1.00  0.00           C
ATOM  10545 0C21 POPEg 450     125.383  74.979  52.821  1.00  0.00           C
ATOM  10547 1C21 POPEg 450     126.334  73.799  52.781  1.00  0.00           C
ATOM  10550 2C21 POPEg 450     125.844  72.599  51.961  1.00  0.00           C
ATOM  10553 3C21 POPEg 450     126.694  71.349  52.250  1.00  0.00           C
ATOM  10556 4C21 POPEg 450     126.623  70.278  51.161  1.00  0.00           C
ATOM  10559 5C21 POPEg 450     127.523  70.568  49.940  1.00  0.00           C
ATOM  10562 6C21 POPEg 450     129.021  70.429  50.251  1.00  0.00           C
ATOM  10565 7C21 POPEg 450     129.891  70.539  49.001  1.00  0.00           C
ATOM  10568 8C21 POPEg 450     131.382  70.318  49.291  1.00  0.00           C
ATOM  10572  C33 POPEg 450     120.004  72.359  61.831  1.00  0.00           C
ATOM  10575  C34 POPEg 450     120.873  73.068  60.781  1.00  0.00           C
ATOM  10578  C35 POPEg 450     122.043  72.219  60.251  1.00  0.00           C
ATOM  10581  C36 POPEg 450     121.623  70.848  59.701  1.00  0.00           C
ATOM  10584  C37 POPEg 450     122.824  70.068  59.160  1.00  0.00           C
ATOM  10587  C38 POPEg 450     122.464  68.628  58.781  1.00  0.00           C
ATOM  10590  C39 POPEg 450     123.633  67.899  58.111  1.00  0.00           C
ATOM  10593 0C31 POPEg 450     124.005  68.509  56.761  1.00  0.00           C
ATOM  10596 1C31 POPEg 450     125.094  67.708  56.021  1.00  0.00           C
ATOM  10599 2C31 POPEg 450     125.224  68.159  54.571  1.00  0.00           C
ATOM  10602 3C31 POPEg 450     124.054  67.679  53.690  1.00  0.00           C
ATOM  10605 4C31 POPEg 450     124.123  68.318  52.300  1.00  0.00           C
ATOM  10608 5C31 POPEg 450     122.934  67.999  51.400  1.00  0.00           C
ATOM  10611 6C31 POPEg 450     123.064  68.719  50.061  1.00  0.00           C
ATOM  10615  NH3 POPEh 451      15.303  87.918  68.971  1.00  0.00           N
ATOM  10619  C12 POPEh 451      15.123  87.549  70.410  1.00  0.00           C
ATOM  10622  C11 POPEh 451      15.623  86.098  70.671  1.00  0.00           C
ATOM  10625  P   POPEh 451      17.613  84.438  70.311  1.00  0.00           P
ATOM  10626  O13 POPEh 451      19.093  84.438  70.470  1.00  0.00           O
ATOM  10627  O14 POPEh 451      16.813  83.559  71.201  1.00  0.00           O
ATOM  10628  O11 POPEh 451      17.353  84.068  68.791  1.00  0.00           O
ATOM  10629  O12 POPEh 451      17.014  85.919  70.361  1.00  0.00           O
ATOM  10630  C1  POPEh 451      17.323  85.189  67.891  1.00  0.00           C
ATOM  10633  C2  POPEh 451      17.623  84.718  66.461  1.00  0.00           C
ATOM  10635  O21 POPEh 451      17.203  85.768  65.551  1.00  0.00           O
ATOM  10636  C21 POPEh 451      18.153  86.628  65.281  1.00  0.00           C
ATOM  10637  O22 POPEh 451      19.264  86.668  65.781  1.00  0.00           O
ATOM  10638  C22 POPEh 451      17.843  87.318  63.951  1.00  0.00           C
ATOM  10641  C3  POPEh 451      16.893  83.408  66.120  1.00  0.00           C
ATOM  10644  O31 POPEh 451      16.914  83.268  64.680  1.00  0.00           O
ATOM  10645  C31 POPEh 451      15.684  83.139  64.181  1.00  0.00           C
ATOM  10646  O32 POPEh 451      14.893  82.289  64.521  1.00  0.00           O
ATOM  10647  C32 POPEh 451      15.403  84.429  63.401  1.00  0.00           C
ATOM  10650  C23 POPEh 451      18.844  88.468  63.651  1.00  0.00           C
ATOM  10653  C24 POPEh 451      19.444  88.389  62.241  1.00  0.00           C
ATOM  10656  C25 POPEh 451      18.373  88.499  61.151  1.00  0.00           C
ATOM  10659  C26 POPEh 451      18.993  88.489  59.761  1.00  0.00           C
ATOM  10662  C27 POPEh 451      17.953  88.279  58.671  1.00  0.00           C
ATOM  10665  C28 POPEh 451      18.613  88.228  57.281  1.00  0.00           C
ATOM  10668  C29 POPEh 451      17.633  87.738  56.250  1.00  0.00           C
ATOM  10670 0C21 POPEh 451      17.374  88.298  55.061  1.00  0.00           C
ATOM  10672 1C21 POPEh 451      18.004  89.539  54.461  1.00  0.00           C
ATOM  10675 2C21 POPEh 451      16.983  90.509  53.820  1.00  0.00           C
ATOM  10678 3C21 POPEh 451      15.953  89.828  52.910  1.00  0.00           C
ATOM  10681 4C21 POPEh 451      15.434  90.709  51.771  1.00  0.00           C
ATOM  10684 5C21 POPEh 451      14.633  91.929  52.221  1.00  0.00           C
ATOM  10687 6C21 POPEh 451      13.704  92.419  51.101  1.00  0.00           C
ATOM  10690 7C21 POPEh 451      12.763  93.549  51.540  1.00  0.00           C
ATOM  10693 8C21 POPEh 451      11.764  93.958  50.461  1.00  0.00           C
ATOM  10697  C33 POPEh 451      14.383  84.279  62.261  1.00  0.00           C
ATOM  10700  C34 POPEh 451      14.123  85.609  61.561  1.00  0.00           C
ATOM  10703  C35 POPEh 451      13.373  85.429  60.241  1.00  0.00           C
ATOM  10706  C36 POPEh 451      14.303  85.318  59.021  1.00  0.00           C
ATOM  10709  C37 POPEh 451      13.533  85.149  57.701  1.00  0.00           C
ATOM  10712  C38 POPEh 451      14.313  85.759  56.530  1.00  0.00           C
ATOM  10715  C39 POPEh 451      13.674  85.499  55.161  1.00  0.00           C
ATOM  10718 0C31 POPEh 451      14.373  86.299  54.061  1.00  0.00           C
ATOM  10721 1C31 POPEh 451      13.643  86.318  52.711  1.00  0.00           C
ATOM  10724 2C31 POPEh 451      12.813  87.598  52.481  1.00  0.00           C
ATOM  10727 3C31 POPEh 451      11.483  87.699  53.251  1.00  0.00           C
ATOM  10730 4C31 POPEh 451      10.403  86.749  52.701  1.00  0.00           C
ATOM  10733 5C31 POPEh 451       9.013  87.068  53.251  1.00  0.00           C
ATOM  10736 6C31 POPEh 451       7.893  86.309  52.541  1.00  0.00           C
ATOM  10740  NH3 POPEi 452      65.153  65.729  30.351  1.00  0.00           N
ATOM  10744  C12 POPEi 452      65.854  66.609  31.351  1.00  0.00           C
ATOM  10747  C11 POPEi 452      66.794  67.599  30.670  1.00  0.00           C
ATOM  10750  P   POPEi 452      68.645  69.339  31.241  1.00  0.00           P
ATOM  10751  O13 POPEi 452      69.113  69.018  29.881  1.00  0.00           O
ATOM  10752  O14 POPEi 452      68.154  70.708  31.501  1.00  0.00           O
ATOM  10753  O11 POPEi 452      69.814  69.059  32.261  1.00  0.00           O
ATOM  10754  O12 POPEi 452      67.535  68.289  31.681  1.00  0.00           O
ATOM  10755  C1  POPEi 452      69.574  68.768  33.641  1.00  0.00           C
ATOM  10758  C2  POPEi 452      70.383  67.488  33.960  1.00  0.00           C
ATOM  10760  O21 POPEi 452      70.075  66.949  35.261  1.00  0.00           O
ATOM  10761  C21 POPEi 452      70.374  67.658  36.340  1.00  0.00           C
ATOM  10762  O22 POPEi 452      70.854  68.779  36.361  1.00  0.00           O
ATOM  10763  C22 POPEi 452      70.005  66.839  37.581  1.00  0.00           C
ATOM  10766  C3  POPEi 452      71.904  67.708  33.701  1.00  0.00           C
ATOM  10769  O31 POPEi 452      72.524  66.568  33.090  1.00  0.00           O
ATOM  10770  C31 POPEi 452      73.253  65.689  33.771  1.00  0.00           C
ATOM  10771  O32 POPEi 452      74.194  65.088  33.261  1.00  0.00           O
ATOM  10772  C32 POPEi 452      72.824  65.458  35.201  1.00  0.00           C
ATOM  10775  C23 POPEi 452      70.974  67.058  38.761  1.00  0.00           C
ATOM  10778  C24 POPEi 452      70.725  66.079  39.921  1.00  0.00           C
ATOM  10781  C25 POPEi 452      71.834  66.128  40.991  1.00  0.00           C
ATOM  10784  C26 POPEi 452      71.694  65.049  42.081  1.00  0.00           C
ATOM  10787  C27 POPEi 452      70.414  65.138  42.921  1.00  0.00           C
ATOM  10790  C28 POPEi 452      70.404  64.068  44.040  1.00  0.00           C
ATOM  10793  C29 POPEi 452      69.145  64.109  44.881  1.00  0.00           C
ATOM  10795 0C21 POPEi 452      69.035  63.649  46.140  1.00  0.00           C
ATOM  10797 1C21 POPEi 452      70.114  62.978  46.951  1.00  0.00           C
ATOM  10800 2C21 POPEi 452      70.693  63.849  48.081  1.00  0.00           C
ATOM  10803 3C21 POPEi 452      70.564  63.189  49.461  1.00  0.00           C
ATOM  10806 4C21 POPEi 452      71.083  64.079  50.611  1.00  0.00           C
ATOM  10809 5C21 POPEi 452      72.604  64.229  50.611  1.00  0.00           C
ATOM  10812 6C21 POPEi 452      73.134  64.848  51.910  1.00  0.00           C
ATOM  10815 7C21 POPEi 452      74.664  64.848  51.981  1.00  0.00           C
ATOM  10818 8C21 POPEi 452      75.204  65.278  53.351  1.00  0.00           C
ATOM  10822  C33 POPEi 452      73.844  64.539  35.910  1.00  0.00           C
ATOM  10825  C34 POPEi 452      73.314  64.098  37.271  1.00  0.00           C
ATOM  10828  C35 POPEi 452      74.424  63.708  38.261  1.00  0.00           C
ATOM  10831  C36 POPEi 452      73.803  63.129  39.521  1.00  0.00           C
ATOM  10834  C37 POPEi 452      74.714  63.109  40.751  1.00  0.00           C
ATOM  10837  C38 POPEi 452      74.154  62.179  41.840  1.00  0.00           C
ATOM  10840  C39 POPEi 452      74.564  62.539  43.271  1.00  0.00           C
ATOM  10843 0C31 POPEi 452      76.074  62.439  43.521  1.00  0.00           C
ATOM  10846 1C31 POPEi 452      76.414  62.509  45.021  1.00  0.00           C
ATOM  10849 2C31 POPEi 452      77.924  62.629  45.290  1.00  0.00           C
ATOM  10852 3C31 POPEi 452      78.244  62.789  46.781  1.00  0.00           C
ATOM  10855 4C31 POPEi 452      79.584  63.499  47.010  1.00  0.00           C
ATOM  10858 5C31 POPEi 452      79.934  63.649  48.500  1.00  0.00           C
ATOM  10861 6C31 POPEi 452      81.114  64.598  48.750  1.00  0.00           C
ATOM  10865  NH3 POPEj 453      22.543  -2.018  27.101  1.00  0.00           N
ATOM  10869  C12 POPEj 453      23.873  -1.368  27.261  1.00  0.00           C
ATOM  10872  C11 POPEj 453      24.934  -2.038  26.390  1.00  0.00           C
ATOM  10875  P   POPEj 453      26.804  -0.271  26.931  1.00  0.00           P
ATOM  10876  O13 POPEj 453      26.523   0.419  25.660  1.00  0.00           O
ATOM  10877  O14 POPEj 453      28.194  -0.421  27.391  1.00  0.00           O
ATOM  10878  O11 POPEj 453      25.934   0.339  28.121  1.00  0.00           O
ATOM  10879  O12 POPEj 453      26.233  -1.738  26.871  1.00  0.00           O
ATOM  10880  C1  POPEj 453      26.043   1.739  28.401  1.00  0.00           C
ATOM  10883  C2  POPEj 453      25.793   2.049  29.901  1.00  0.00           C
ATOM  10885  O21 POPEj 453      24.374   2.009  30.181  1.00  0.00           O
ATOM  10886  C21 POPEj 453      24.023   1.449  31.331  1.00  0.00           C
ATOM  10887  O22 POPEj 453      24.704   0.679  31.980  1.00  0.00           O
ATOM  10888  C22 POPEj 453      22.623   1.919  31.741  1.00  0.00           C
ATOM  10891  C3  POPEj 453      26.344   3.469  30.231  1.00  0.00           C
ATOM  10894  O31 POPEj 453      26.665   3.619  31.631  1.00  0.00           O
ATOM  10895  C31 POPEj 453      25.684   4.099  32.391  1.00  0.00           C
ATOM  10896  O32 POPEj 453      24.584   4.449  31.980  1.00  0.00           O
ATOM  10897  C32 POPEj 453      26.124   4.149  33.851  1.00  0.00           C
ATOM  10900  C23 POPEj 453      22.084   1.169  32.981  1.00  0.00           C
ATOM  10903  C24 POPEj 453      21.054   1.949  33.801  1.00  0.00           C
ATOM  10906  C25 POPEj 453      20.514   1.099  34.951  1.00  0.00           C
ATOM  10909  C26 POPEj 453      21.533   0.849  36.071  1.00  0.00           C
ATOM  10912  C27 POPEj 453      20.924   0.349  37.391  1.00  0.00           C
ATOM  10915  C28 POPEj 453      20.733  -1.181  37.481  1.00  0.00           C
ATOM  10918  C29 POPEj 453      19.573  -1.808  36.741  1.00  0.00           C
ATOM  10920 0C21 POPEj 453      18.473  -2.328  37.321  1.00  0.00           C
ATOM  10922 1C21 POPEj 453      18.164  -2.268  38.801  1.00  0.00           C
ATOM  10925 2C21 POPEj 453      16.653  -2.278  39.131  1.00  0.00           C
ATOM  10928 3C21 POPEj 453      16.393  -2.258  40.651  1.00  0.00           C
ATOM  10931 4C21 POPEj 453      14.933  -2.558  41.041  1.00  0.00           C
ATOM  10934 5C21 POPEj 453      13.913  -1.558  40.471  1.00  0.00           C
ATOM  10937 6C21 POPEj 453      12.483  -1.838  40.941  1.00  0.00           C
ATOM  10940 7C21 POPEj 453      11.473  -0.811  40.401  1.00  0.00           C
ATOM  10943 8C21 POPEj 453      10.004  -1.101  40.721  1.00  0.00           C
ATOM  10947  C33 POPEj 453      26.674   2.809  34.391  1.00  0.00           C
ATOM  10950  C34 POPEj 453      27.455   2.969  35.701  1.00  0.00           C
ATOM  10953  C35 POPEj 453      26.684   3.629  36.851  1.00  0.00           C
ATOM  10956  C36 POPEj 453      25.534   2.789  37.391  1.00  0.00           C
ATOM  10959  C37 POPEj 453      24.955   3.349  38.701  1.00  0.00           C
ATOM  10962  C38 POPEj 453      23.883   2.429  39.321  1.00  0.00           C
ATOM  10965  C39 POPEj 453      23.443   2.869  40.721  1.00  0.00           C
ATOM  10968 0C31 POPEj 453      22.234   2.069  41.210  1.00  0.00           C
ATOM  10971 1C31 POPEj 453      21.674   2.519  42.580  1.00  0.00           C
ATOM  10974 2C31 POPEj 453      22.393   1.889  43.780  1.00  0.00           C
ATOM  10977 3C31 POPEj 453      21.544   1.879  45.070  1.00  0.00           C
ATOM  10980 4C31 POPEj 453      20.243   1.049  45.010  1.00  0.00           C
ATOM  10983 5C31 POPEj 453      20.453  -0.411  44.551  1.00  0.00           C
ATOM  10986 6C31 POPEj 453      19.174  -1.241  44.541  1.00  0.00           C
ATOM  10990  NH3 POPEk 454     127.804 114.149  65.870  1.00  0.00           N
ATOM  10994  C12 POPEk 454     126.604 114.548  65.050  1.00  0.00           C
ATOM  10997  C11 POPEk 454     125.704 113.359  64.680  1.00  0.00           C
ATOM  11000  P   POPEk 454     123.344 114.389  64.241  1.00  0.00           P
ATOM  11001  O13 POPEk 454     122.674 113.399  65.101  1.00  0.00           O
ATOM  11002  O14 POPEk 454     123.553 115.739  64.831  1.00  0.00           O
ATOM  11003  O11 POPEk 454     122.494 114.588  62.931  1.00  0.00           O
ATOM  11004  O12 POPEk 454     124.733 113.809  63.731  1.00  0.00           O
[truncated: 1,897,750 more chars]
