# Supplementary material for: Characterizing Membrane Association and Periplasmic Transfer of Bacterial Lipoproteins through Molecular Dynamics Simulations
Source: Structure. 2020 Apr 7;28(4):475–487.e3. doi: 10.1016/j.str.2020.01.012 (PMC7139219; doi:10.1016/j.str.2020.01.012)
Supplement: Data S1. Final Coordinates from Simulations (Y–Z), Related to Figure 3 [file mmc3.zip › Y-Z/YNJE-5-atomistic.pdb]

TITLE     Protein
REMARK    THIS IS A SIMULATION BOX
CRYST1  129.077  129.077  132.553  90.00  90.00  90.00 P 1           1
MODEL        1
ATOM      1  N   CYSTA   1      91.424  63.593  58.155  1.00  0.00           N
ATOM      3  CA  CYSTA   1      90.814  62.703  59.135  1.00  0.00           C
ATOM      5  C   CYSTA   1      90.264  63.533  60.275  1.00  0.00           C
ATOM      6  O   CYSTA   1      89.074  63.533  60.565  1.00  0.00           O
ATOM      7  CB  CYSTA   1      89.805  61.683  58.525  1.00  0.00           C
ATOM     10  SG  CYSTA   1      90.574  60.743  57.155  1.00  0.00           S
ATOM     11  C1  CYSTA   1      91.694  59.673  58.125  1.00  0.00           C
ATOM     14  CA1 CYSTA   1      90.753  64.593  57.555  1.00  0.00           C
ATOM     15  OA1 CYSTA   1      89.545  64.483  57.335  1.00  0.00           O
ATOM     16  CA2 CYSTA   1      91.454  65.873  57.255  1.00  0.00           C
ATOM     19  C11 CYSTA   1      91.184  58.253  58.475  1.00  0.00           C
ATOM     21  O11 CYSTA   1      91.594  57.313  57.475  1.00  0.00           O
ATOM     22  CX1 CYSTA   1      90.865  57.103  56.405  1.00  0.00           C
ATOM     23  OX1 CYSTA   1      89.854  57.693  56.065  1.00  0.00           O
ATOM     24  CX2 CYSTA   1      91.484  55.933  55.635  1.00  0.00           C
ATOM     27  C12 CYSTA   1      89.685  58.153  58.885  1.00  0.00           C
ATOM     30  O12 CYSTA   1      89.194  56.813  59.045  1.00  0.00           O
ATOM     31  CD1 CYSTA   1      89.754  56.003  59.915  1.00  0.00           C
ATOM     32  OD1 CYSTA   1      90.733  56.183  60.605  1.00  0.00           O
ATOM     33  CD2 CYSTA   1      88.874  54.753  59.975  1.00  0.00           C
ATOM     36  CA3 CYSTA   1      92.654  65.653  56.315  1.00  0.00           C
ATOM     39  CA4 CYSTA   1      93.435  66.963  56.095  1.00  0.00           C
ATOM     42  CA5 CYSTA   1      94.424  66.883  54.925  1.00  0.00           C
ATOM     45  CA6 CYSTA   1      93.803  66.463  53.585  1.00  0.00           C
ATOM     48  CA7 CYSTA   1      92.615  67.334  53.185  1.00  0.00           C
ATOM     51  CA8 CYSTA   1      91.975  66.913  51.855  1.00  0.00           C
ATOM     54  CA9 CYSTA   1      90.733  67.763  51.575  1.00  0.00           C
ATOM     57 0CA1 CYSTA   1      90.074  67.473  50.225  1.00  0.00           C
ATOM     60 1CA1 CYSTA   1      91.023  67.743  49.055  1.00  0.00           C
ATOM     63 2CA1 CYSTA   1      90.274  67.883  47.725  1.00  0.00           C
ATOM     66 3CA1 CYSTA   1      91.234  68.183  46.575  1.00  0.00           C
ATOM     69 4CA1 CYSTA   1      90.514  68.553  45.275  1.00  0.00           C
ATOM     72 5CA1 CYSTA   1      89.844  69.923  45.325  1.00  0.00           C
ATOM     75 6CA1 CYSTA   1      89.374  70.363  43.945  1.00  0.00           C
ATOM     79  CD3 CYSTA   1      89.024  53.853  58.725  1.00  0.00           C
ATOM     82  CD4 CYSTA   1      88.163  54.253  57.525  1.00  0.00           C
ATOM     85  CD5 CYSTA   1      88.124  53.113  56.505  1.00  0.00           C
ATOM     88  CD6 CYSTA   1      87.174  53.363  55.335  1.00  0.00           C
ATOM     91  CD7 CYSTA   1      87.734  54.333  54.285  1.00  0.00           C
ATOM     94  CD8 CYSTA   1      86.784  54.483  53.095  1.00  0.00           C
ATOM     97  CD9 CYSTA   1      87.324  55.433  52.025  1.00  0.00           C
ATOM    100 0CD1 CYSTA   1      86.234  55.833  51.015  1.00  0.00           C
ATOM    103 1CD1 CYSTA   1      86.773  56.613  49.815  1.00  0.00           C
ATOM    106 2CD1 CYSTA   1      85.644  57.073  48.885  1.00  0.00           C
ATOM    109 3CD1 CYSTA   1      86.124  57.603  47.525  1.00  0.00           C
ATOM    112 4CD1 CYSTA   1      87.143  58.743  47.625  1.00  0.00           C
ATOM    115 5CD1 CYSTA   1      87.305  59.513  46.305  1.00  0.00           C
ATOM    118 6CD1 CYSTA   1      88.334  60.643  46.385  1.00  0.00           C
ATOM    122  CX3 CYSTA   1      91.264  56.063  54.115  1.00  0.00           C
ATOM    125  CX4 CYSTA   1      92.264  55.243  53.285  1.00  0.00           C
ATOM    128  CX5 CYSTA   1      91.993  53.733  53.275  1.00  0.00           C
ATOM    131  CX6 CYSTA   1      93.054  52.953  52.475  1.00  0.00           C
ATOM    134  CX7 CYSTA   1      92.704  51.463  52.315  1.00  0.00           C
ATOM    137  CX8 CYSTA   1      93.663  50.693  51.385  1.00  0.00           C
ATOM    140  CX9 CYSTA   1      95.034  50.523  51.995  1.00  0.00           C
ATOM    142 0CX1 CYSTA   1      95.883  49.503  51.815  1.00  0.00           C
ATOM    144 1CX1 CYSTA   1      95.714  48.293  50.925  1.00  0.00           C
ATOM    147 2CX1 CYSTA   1      96.534  48.453  49.635  1.00  0.00           C
ATOM    150 3CX1 CYSTA   1      96.813  47.113  48.935  1.00  0.00           C
ATOM    153 4CX1 CYSTA   1      97.644  47.273  47.655  1.00  0.00           C
ATOM    156 5CX1 CYSTA   1      98.284  45.953  47.225  1.00  0.00           C
ATOM    159 6CX1 CYSTA   1      99.063  46.073  45.905  1.00  0.00           C
ATOM    162 7CX1 CYSTA   1      99.714  44.743  45.505  1.00  0.00           C
ATOM    165 8CX1 CYSTA   1     100.545  44.843  44.225  1.00  0.00           C
ATOM    169  N   ALA A   2      91.225  64.293  60.845  1.00  0.00           N
ATOM    171  CA  ALA A   2      91.174  65.253  61.915  1.00  0.00           C
ATOM    173  CB  ALA A   2      89.835  65.433  62.615  1.00  0.00           C
ATOM    177  C   ALA A   2      92.284  64.813  62.835  1.00  0.00           C
ATOM    178  O   ALA A   2      93.134  64.023  62.415  1.00  0.00           O
ATOM    179  N   SER A   3      92.354  65.313  64.075  1.00  0.00           N
ATOM    181  CA  SER A   3      93.243  64.694  65.065  1.00  0.00           C
ATOM    183  CB  SER A   3      93.555  65.573  66.285  1.00  0.00           C
ATOM    186  OG  SER A   3      94.615  66.453  65.935  1.00  0.00           O
ATOM    188  C   SER A   3      92.865  63.293  65.495  1.00  0.00           C
ATOM    189  O   SER A   3      91.764  63.003  65.955  1.00  0.00           O
ATOM    190  N   SER A   4      93.794  62.363  65.225  1.00  0.00           N
ATOM    192  CA  SER A   4      93.634  60.913  65.325  1.00  0.00           C
ATOM    194  CB  SER A   4      93.334  60.373  66.735  1.00  0.00           C
ATOM    197  OG  SER A   4      94.154  59.233  67.055  1.00  0.00           O
ATOM    199  C   SER A   4      92.684  60.403  64.275  1.00  0.00           C
ATOM    200  O   SER A   4      93.134  59.793  63.315  1.00  0.00           O
ATOM    201  N   TRP A   5      91.365  60.663  64.455  1.00  0.00           N
ATOM    203  CA  TRP A   5      90.234  60.293  63.625  1.00  0.00           C
ATOM    205  CB  TRP A   5      89.664  61.523  62.885  1.00  0.00           C
ATOM    208  CG  TRP A   5      88.393  62.063  63.455  1.00  0.00           C
ATOM    209  CD1 TRP A   5      88.264  62.773  64.625  1.00  0.00           C
ATOM    211  NE1 TRP A   5      86.944  63.103  64.785  1.00  0.00           N
ATOM    213  CE2 TRP A   5      86.204  62.613  63.775  1.00  0.00           C
ATOM    214  CD2 TRP A   5      87.074  61.933  62.905  1.00  0.00           C
ATOM    215  CE3 TRP A   5      86.563  61.293  61.775  1.00  0.00           C
ATOM    217  CZ3 TRP A   5      85.174  61.303  61.585  1.00  0.00           C
ATOM    219  CZ2 TRP A   5      84.844  62.643  63.575  1.00  0.00           C
ATOM    221  CH2 TRP A   5      84.334  61.963  62.475  1.00  0.00           C
ATOM    223  C   TRP A   5      90.414  59.113  62.655  1.00  0.00           C
ATOM    224  O   TRP A   5      90.883  59.293  61.535  1.00  0.00           O
ATOM    225  N   ALA A   6      90.124  57.863  63.045  1.00  0.00           N
ATOM    227  CA  ALA A   6      89.254  57.463  64.135  1.00  0.00           C
ATOM    229  CB  ALA A   6      87.865  57.093  63.565  1.00  0.00           C
ATOM    233  C   ALA A   6      89.835  56.303  64.935  1.00  0.00           C
ATOM    234  O   ALA A   6      91.044  56.113  64.945  1.00  0.00           O
ATOM    235  N   ALA A   7      88.943  55.543  65.615  1.00  0.00           N
ATOM    237  CA  ALA A   7      89.234  54.363  66.415  1.00  0.00           C
ATOM    239  CB  ALA A   7      90.274  53.413  65.765  1.00  0.00           C
ATOM    243  C   ALA A   7      89.545  54.633  67.885  1.00  0.00           C
ATOM    244  O   ALA A   7      88.674  54.453  68.755  1.00  0.00           O
ATOM    245  N   GLU A   8      90.784  55.063  68.195  1.00  0.00           N
ATOM    247  CA  GLU A   8      91.264  55.253  69.545  1.00  0.00           C
ATOM    249  CB  GLU A   8      92.615  54.563  69.845  1.00  0.00           C
ATOM    252  CG  GLU A   8      93.844  54.813  68.925  1.00  0.00           C
ATOM    255  CD  GLU A   8      94.063  56.203  68.305  1.00  0.00           C
ATOM    256  OE1 GLU A   8      95.115  56.793  68.645  1.00  0.00           O
ATOM    257  OE2 GLU A   8      93.233  56.673  67.495  1.00  0.00           O
ATOM    258  C   GLU A   8      91.214  56.673  70.075  1.00  0.00           C
ATOM    259  O   GLU A   8      91.264  57.683  69.375  1.00  0.00           O
ATOM    260  N   LEU A   9      91.004  56.773  71.395  1.00  0.00           N
ATOM    262  CA  LEU A   9      90.824  58.043  72.055  1.00  0.00           C
ATOM    264  CB  LEU A   9      90.053  57.893  73.375  1.00  0.00           C
ATOM    267  CG  LEU A   9      88.514  57.873  73.215  1.00  0.00           C
ATOM    269  CD1 LEU A   9      87.994  57.194  71.935  1.00  0.00           C
ATOM    273  CD2 LEU A   9      87.874  57.283  74.475  1.00  0.00           C
ATOM    277  C   LEU A   9      92.115  58.793  72.265  1.00  0.00           C
ATOM    278  O   LEU A   9      93.204  58.213  72.405  1.00  0.00           O
ATOM    279  N   ALA A  10      91.975  60.123  72.335  1.00  0.00           N
ATOM    281  CA  ALA A  10      93.054  61.023  72.625  1.00  0.00           C
ATOM    283  CB  ALA A  10      92.654  62.493  72.445  1.00  0.00           C
ATOM    287  C   ALA A  10      93.585  60.783  74.005  1.00  0.00           C
ATOM    288  O   ALA A  10      92.994  60.083  74.835  1.00  0.00           O
ATOM    289  N   LYS A  11      94.794  61.303  74.235  1.00  0.00           N
ATOM    291  CA  LYS A  11      95.545  60.933  75.395  1.00  0.00           C
ATOM    293  CB  LYS A  11      96.935  61.593  75.355  1.00  0.00           C
ATOM    296  CG  LYS A  11      97.914  61.014  76.385  1.00  0.00           C
ATOM    299  CD  LYS A  11      99.313  61.553  76.105  1.00  0.00           C
ATOM    302  CE  LYS A  11     100.354  61.233  77.175  1.00  0.00           C
ATOM    305  NZ  LYS A  11     101.144  62.453  77.425  1.00  0.00           N
ATOM    309  C   LYS A  11      94.784  61.303  76.675  1.00  0.00           C
ATOM    310  O   LYS A  11      94.295  62.433  76.745  1.00  0.00           O
ATOM    311  N   PRO A  12      94.624  60.403  77.655  1.00  0.00           N
ATOM    312  CD  PRO A  12      95.225  59.073  77.665  1.00  0.00           C
ATOM    315  CA  PRO A  12      93.943  60.663  78.925  1.00  0.00           C
ATOM    317  CB  PRO A  12      94.284  59.453  79.805  1.00  0.00           C
ATOM    320  CG  PRO A  12      95.504  58.833  79.135  1.00  0.00           C
ATOM    323  C   PRO A  12      94.295  61.973  79.575  1.00  0.00           C
ATOM    324  O   PRO A  12      95.473  62.334  79.605  1.00  0.00           O
ATOM    325  N   LEU A  13      93.284  62.693  80.075  1.00  0.00           N
ATOM    327  CA  LEU A  13      93.435  64.033  80.585  1.00  0.00           C
ATOM    329  CB  LEU A  13      92.514  65.023  79.835  1.00  0.00           C
ATOM    332  CG  LEU A  13      92.754  65.043  78.315  1.00  0.00           C
ATOM    334  CD1 LEU A  13      91.764  65.964  77.605  1.00  0.00           C
ATOM    338  CD2 LEU A  13      94.174  65.484  77.965  1.00  0.00           C
ATOM    342  C   LEU A  13      93.004  64.003  82.025  1.00  0.00           C
ATOM    343  O   LEU A  13      91.975  63.423  82.345  1.00  0.00           O
ATOM    344  N   THR A  14      93.725  64.633  82.955  1.00  0.00           N
ATOM    346  CA  THR A  14      93.204  64.834  84.295  1.00  0.00           C
ATOM    348  CB  THR A  14      94.284  64.973  85.365  1.00  0.00           C
ATOM    350  OG1 THR A  14      94.824  66.284  85.455  1.00  0.00           O
ATOM    352  CG2 THR A  14      95.434  63.993  85.085  1.00  0.00           C
ATOM    356  C   THR A  14      92.234  66.003  84.305  1.00  0.00           C
ATOM    357  O   THR A  14      92.064  66.734  83.335  1.00  0.00           O
ATOM    358  N   LEU A  15      91.514  66.193  85.435  1.00  0.00           N
ATOM    360  CA  LEU A  15      90.545  67.273  85.625  1.00  0.00           C
ATOM    362  CB  LEU A  15      89.894  67.183  87.025  1.00  0.00           C
ATOM    365  CG  LEU A  15      88.514  67.874  87.245  1.00  0.00           C
ATOM    367  CD1 LEU A  15      88.534  69.403  87.455  1.00  0.00           C
ATOM    371  CD2 LEU A  15      87.484  67.523  86.165  1.00  0.00           C
ATOM    375  C   LEU A  15      91.174  68.633  85.485  1.00  0.00           C
ATOM    376  O   LEU A  15      90.604  69.553  84.905  1.00  0.00           O
ATOM    377  N   ASP A  16      92.404  68.763  86.025  1.00  0.00           N
ATOM    379  CA  ASP A  16      93.185  69.964  85.915  1.00  0.00           C
ATOM    381  CB  ASP A  16      94.483  69.753  86.725  1.00  0.00           C
ATOM    384  CG  ASP A  16      95.274  71.033  86.895  1.00  0.00           C
ATOM    385  OD1 ASP A  16      94.695  72.133  86.705  1.00  0.00           O
ATOM    386  OD2 ASP A  16      96.424  70.913  87.385  1.00  0.00           O
ATOM    387  C   ASP A  16      93.484  70.293  84.475  1.00  0.00           C
ATOM    388  O   ASP A  16      93.174  71.373  83.985  1.00  0.00           O
ATOM    389  N   GLN A  17      93.954  69.293  83.715  1.00  0.00           N
ATOM    391  CA  GLN A  17      94.214  69.463  82.295  1.00  0.00           C
ATOM    393  CB  GLN A  17      94.864  68.173  81.745  1.00  0.00           C
ATOM    396  CG  GLN A  17      96.144  67.823  82.525  1.00  0.00           C
ATOM    399  CD  GLN A  17      96.813  66.563  81.975  1.00  0.00           C
ATOM    400  OE1 GLN A  17      96.294  65.463  82.105  1.00  0.00           O
ATOM    401  NE2 GLN A  17      98.004  66.743  81.365  1.00  0.00           N
ATOM    404  C   GLN A  17      92.953  69.854  81.525  1.00  0.00           C
ATOM    405  O   GLN A  17      92.953  70.783  80.715  1.00  0.00           O
ATOM    406  N   LEU A  18      91.824  69.213  81.855  1.00  0.00           N
ATOM    408  CA  LEU A  18      90.514  69.523  81.345  1.00  0.00           C
ATOM    410  CB  LEU A  18      89.514  68.473  81.845  1.00  0.00           C
ATOM    413  CG  LEU A  18      88.144  68.543  81.155  1.00  0.00           C
ATOM    415  CD1 LEU A  18      88.243  68.153  79.675  1.00  0.00           C
ATOM    419  CD2 LEU A  18      87.185  67.623  81.895  1.00  0.00           C
ATOM    423  C   LEU A  18      89.954  70.913  81.605  1.00  0.00           C
ATOM    424  O   LEU A  18      89.374  71.533  80.705  1.00  0.00           O
ATOM    425  N   GLN A  19      90.064  71.473  82.835  1.00  0.00           N
ATOM    427  CA  GLN A  19      89.524  72.813  83.085  1.00  0.00           C
ATOM    429  CB  GLN A  19      89.223  73.063  84.595  1.00  0.00           C
ATOM    432  CG  GLN A  19      90.434  72.984  85.555  1.00  0.00           C
ATOM    435  CD  GLN A  19      90.034  73.353  86.995  1.00  0.00           C
ATOM    436  OE1 GLN A  19      90.523  74.323  87.575  1.00  0.00           O
ATOM    437  NE2 GLN A  19      89.074  72.613  87.585  1.00  0.00           N
ATOM    440  C   GLN A  19      90.354  73.943  82.465  1.00  0.00           C
ATOM    441  O   GLN A  19      89.835  74.964  82.035  1.00  0.00           O
ATOM    442  N   GLN A  20      91.684  73.743  82.345  1.00  0.00           N
ATOM    444  CA  GLN A  20      92.644  74.633  81.705  1.00  0.00           C
ATOM    446  CB  GLN A  20      94.094  74.163  82.005  1.00  0.00           C
ATOM    449  CG  GLN A  20      94.464  74.234  83.495  1.00  0.00           C
ATOM    452  CD  GLN A  20      95.893  73.753  83.745  1.00  0.00           C
ATOM    453  OE1 GLN A  20      96.703  74.533  84.255  1.00  0.00           O
ATOM    454  NE2 GLN A  20      96.204  72.493  83.365  1.00  0.00           N
ATOM    457  C   GLN A  20      92.524  74.733  80.185  1.00  0.00           C
ATOM    458  O   GLN A  20      92.934  75.703  79.565  1.00  0.00           O
ATOM    459  N   GLN A  21      91.954  73.714  79.545  1.00  0.00           N
ATOM    461  CA  GLN A  21      91.764  73.703  78.105  1.00  0.00           C
ATOM    463  CB  GLN A  21      92.174  72.323  77.555  1.00  0.00           C
ATOM    466  CG  GLN A  21      91.274  71.173  78.055  1.00  0.00           C
ATOM    469  CD  GLN A  21      91.874  69.773  77.945  1.00  0.00           C
ATOM    470  OE1 GLN A  21      91.163  68.813  78.205  1.00  0.00           O
ATOM    471  NE2 GLN A  21      93.163  69.643  77.595  1.00  0.00           N
ATOM    474  C   GLN A  21      90.324  73.993  77.735  1.00  0.00           C
ATOM    475  O   GLN A  21      89.994  74.053  76.565  1.00  0.00           O
ATOM    476  N   ASN A  22      89.424  74.203  78.725  1.00  0.00           N
ATOM    478  CA  ASN A  22      88.023  74.523  78.505  1.00  0.00           C
ATOM    480  CB  ASN A  22      87.754  75.813  77.675  1.00  0.00           C
ATOM    483  CG  ASN A  22      88.354  77.053  78.315  1.00  0.00           C
ATOM    484  OD1 ASN A  22      87.634  77.813  78.965  1.00  0.00           O
ATOM    485  ND2 ASN A  22      89.654  77.334  78.065  1.00  0.00           N
ATOM    488  C   ASN A  22      87.224  73.363  77.915  1.00  0.00           C
ATOM    489  O   ASN A  22      86.274  73.563  77.165  1.00  0.00           O
ATOM    490  N   GLY A  23      87.615  72.113  78.265  1.00  0.00           N
ATOM    492  CA  GLY A  23      86.894  70.923  77.865  1.00  0.00           C
ATOM    495  C   GLY A  23      85.805  70.573  78.845  1.00  0.00           C
ATOM    496  O   GLY A  23      85.634  71.214  79.885  1.00  0.00           O
ATOM    497  N   LYS A  24      85.004  69.553  78.515  1.00  0.00           N
ATOM    499  CA  LYS A  24      83.844  69.163  79.295  1.00  0.00           C
ATOM    501  CB  LYS A  24      82.544  69.223  78.455  1.00  0.00           C
ATOM    504  CG  LYS A  24      82.214  70.603  77.835  1.00  0.00           C
ATOM    507  CD  LYS A  24      82.195  71.743  78.865  1.00  0.00           C
ATOM    510  CE  LYS A  24      81.424  72.984  78.415  1.00  0.00           C
ATOM    513  NZ  LYS A  24      82.224  73.663  77.405  1.00  0.00           N
ATOM    517  C   LYS A  24      84.063  67.743  79.755  1.00  0.00           C
ATOM    518  O   LYS A  24      84.545  66.903  78.995  1.00  0.00           O
ATOM    519  N   ALA A  25      83.725  67.433  81.025  1.00  0.00           N
ATOM    521  CA  ALA A  25      83.734  66.084  81.525  1.00  0.00           C
ATOM    523  CB  ALA A  25      84.154  65.993  83.005  1.00  0.00           C
ATOM    527  C   ALA A  25      82.364  65.484  81.345  1.00  0.00           C
ATOM    528  O   ALA A  25      81.344  66.163  81.515  1.00  0.00           O
ATOM    529  N   ILE A  26      82.305  64.203  80.995  1.00  0.00           N
ATOM    531  CA  ILE A  26      81.063  63.453  80.835  1.00  0.00           C
ATOM    533  CB  ILE A  26      80.893  62.943  79.415  1.00  0.00           C
ATOM    535  CG2 ILE A  26      79.545  62.213  79.265  1.00  0.00           C
ATOM    539  CG1 ILE A  26      81.033  64.053  78.345  1.00  0.00           C
ATOM    542  CD  ILE A  26      80.014  65.183  78.475  1.00  0.00           C
ATOM    546  C   ILE A  26      81.063  62.273  81.795  1.00  0.00           C
ATOM    547  O   ILE A  26      81.944  61.413  81.755  1.00  0.00           O
ATOM    548  N   ASP A  27      80.044  62.183  82.665  1.00  0.00           N
ATOM    550  CA  ASP A  27      79.805  61.014  83.485  1.00  0.00           C
ATOM    552  CB  ASP A  27      79.104  61.423  84.805  1.00  0.00           C
ATOM    555  CG  ASP A  27      79.243  60.393  85.905  1.00  0.00           C
ATOM    556  OD1 ASP A  27      79.313  59.163  85.655  1.00  0.00           O
ATOM    557  OD2 ASP A  27      79.243  60.843  87.085  1.00  0.00           O
ATOM    558  C   ASP A  27      78.953  60.053  82.665  1.00  0.00           C
ATOM    559  O   ASP A  27      77.905  60.433  82.155  1.00  0.00           O
ATOM    560  N   THR A  28      79.444  58.813  82.485  1.00  0.00           N
ATOM    562  CA  THR A  28      78.824  57.833  81.595  1.00  0.00           C
ATOM    564  CB  THR A  28      79.795  57.043  80.705  1.00  0.00           C
ATOM    566  OG1 THR A  28      80.814  56.353  81.425  1.00  0.00           O
ATOM    568  CG2 THR A  28      80.504  58.063  79.795  1.00  0.00           C
ATOM    572  C   THR A  28      77.984  56.853  82.375  1.00  0.00           C
ATOM    573  O   THR A  28      77.295  56.003  81.815  1.00  0.00           O
ATOM    574  N   ARG A  29      77.964  57.003  83.705  1.00  0.00           N
ATOM    576  CA  ARG A  29      77.084  56.303  84.615  1.00  0.00           C
ATOM    578  CB  ARG A  29      77.563  56.483  86.075  1.00  0.00           C
ATOM    581  CG  ARG A  29      78.984  55.933  86.325  1.00  0.00           C
ATOM    584  CD  ARG A  29      79.483  56.123  87.755  1.00  0.00           C
ATOM    587  NE  ARG A  29      79.633  57.593  87.985  1.00  0.00           N
ATOM    589  CZ  ARG A  29      79.764  58.133  89.185  1.00  0.00           C
ATOM    590  NH1 ARG A  29      79.894  57.423  90.285  1.00  0.00           N
ATOM    593  NH2 ARG A  29      79.754  59.443  89.265  1.00  0.00           N
ATOM    596  C   ARG A  29      75.633  56.763  84.535  1.00  0.00           C
ATOM    597  O   ARG A  29      75.365  57.903  84.145  1.00  0.00           O
ATOM    598  N   PRO A  30      74.665  55.933  84.915  1.00  0.00           N
ATOM    599  CD  PRO A  30      74.805  54.483  84.975  1.00  0.00           C
ATOM    602  CA  PRO A  30      73.314  56.353  85.265  1.00  0.00           C
ATOM    604  CB  PRO A  30      72.703  55.143  85.965  1.00  0.00           C
ATOM    607  CG  PRO A  30      73.383  53.983  85.235  1.00  0.00           C
ATOM    610  C   PRO A  30      73.174  57.593  86.105  1.00  0.00           C
ATOM    611  O   PRO A  30      74.034  57.873  86.945  1.00  0.00           O
ATOM    612  N   SER A  31      72.034  58.293  85.945  1.00  0.00           N
ATOM    614  CA  SER A  31      71.695  59.533  86.645  1.00  0.00           C
ATOM    616  CB  SER A  31      70.273  60.083  86.275  1.00  0.00           C
ATOM    619  OG  SER A  31      70.004  61.343  86.895  1.00  0.00           O
ATOM    621  C   SER A  31      71.804  59.353  88.135  1.00  0.00           C
ATOM    622  O   SER A  31      72.424  60.153  88.815  1.00  0.00           O
ATOM    623  N   ALA A  32      71.344  58.213  88.675  1.00  0.00           N
ATOM    625  CA  ALA A  32      71.435  57.953  90.085  1.00  0.00           C
ATOM    627  CB  ALA A  32      70.854  56.543  90.295  1.00  0.00           C
ATOM    631  C   ALA A  32      72.835  58.033  90.685  1.00  0.00           C
ATOM    632  O   ALA A  32      73.085  58.713  91.675  1.00  0.00           O
ATOM    633  N   PHE A  33      73.854  57.403  90.065  1.00  0.00           N
ATOM    635  CA  PHE A  33      75.234  57.593  90.475  1.00  0.00           C
ATOM    637  CB  PHE A  33      76.185  56.633  89.715  1.00  0.00           C
ATOM    640  CG  PHE A  33      75.804  55.213  90.005  1.00  0.00           C
ATOM    641  CD1 PHE A  33      75.843  54.703  91.315  1.00  0.00           C
ATOM    643  CE1 PHE A  33      75.434  53.403  91.595  1.00  0.00           C
ATOM    645  CZ  PHE A  33      75.024  52.563  90.555  1.00  0.00           C
ATOM    647  CD2 PHE A  33      75.405  54.353  88.965  1.00  0.00           C
ATOM    649  CE2 PHE A  33      75.034  53.033  89.235  1.00  0.00           C
ATOM    651  C   PHE A  33      75.733  59.023  90.315  1.00  0.00           C
ATOM    652  O   PHE A  33      76.335  59.603  91.215  1.00  0.00           O
ATOM    653  N   TYR A  34      75.405  59.643  89.165  1.00  0.00           N
ATOM    655  CA  TYR A  34      75.674  61.043  88.895  1.00  0.00           C
ATOM    657  CB  TYR A  34      75.195  61.373  87.455  1.00  0.00           C
ATOM    660  CG  TYR A  34      75.243  62.843  87.125  1.00  0.00           C
ATOM    661  CD1 TYR A  34      76.445  63.403  86.655  1.00  0.00           C
ATOM    663  CE1 TYR A  34      76.515  64.753  86.345  1.00  0.00           C
ATOM    665  CZ  TYR A  34      75.394  65.583  86.485  1.00  0.00           C
ATOM    666  OH  TYR A  34      75.504  66.953  86.185  1.00  0.00           O
ATOM    668  CD2 TYR A  34      74.115  63.673  87.265  1.00  0.00           C
ATOM    670  CE2 TYR A  34      74.195  65.043  86.955  1.00  0.00           C
ATOM    672  C   TYR A  34      75.085  62.003  89.935  1.00  0.00           C
ATOM    673  O   TYR A  34      75.754  62.913  90.425  1.00  0.00           O
ATOM    674  N   ASN A  35      73.824  61.783  90.375  1.00  0.00           N
ATOM    676  CA  ASN A  35      73.115  62.693  91.235  1.00  0.00           C
ATOM    678  CB  ASN A  35      71.554  62.753  90.985  1.00  0.00           C
ATOM    681  CG  ASN A  35      70.633  61.523  91.045  1.00  0.00           C
ATOM    682  OD1 ASN A  35      69.945  61.193  90.085  1.00  0.00           O
ATOM    683  ND2 ASN A  35      70.515  60.853  92.205  1.00  0.00           N
ATOM    686  C   ASN A  35      73.545  62.503  92.685  1.00  0.00           C
ATOM    687  O   ASN A  35      73.115  63.253  93.555  1.00  0.00           O
ATOM    688  N   GLY A  36      74.493  61.573  92.955  1.00  0.00           N
ATOM    690  CA  GLY A  36      75.133  61.423  94.255  1.00  0.00           C
ATOM    693  C   GLY A  36      75.174  60.053  94.795  1.00  0.00           C
ATOM    694  O   GLY A  36      75.674  59.843  95.895  1.00  0.00           O
ATOM    695  N   TRP A  37      74.655  59.043  94.085  1.00  0.00           N
ATOM    697  CA  TRP A  37      74.475  57.773  94.735  1.00  0.00           C
ATOM    699  CB  TRP A  37      73.304  56.853  94.255  1.00  0.00           C
ATOM    702  CG  TRP A  37      71.894  57.264  94.655  1.00  0.00           C
ATOM    703  CD1 TRP A  37      70.935  57.753  93.805  1.00  0.00           C
ATOM    705  NE1 TRP A  37      69.764  57.953  94.485  1.00  0.00           N
ATOM    707  CE2 TRP A  37      69.884  57.533  95.755  1.00  0.00           C
ATOM    708  CD2 TRP A  37      71.214  57.043  95.905  1.00  0.00           C
ATOM    709  CE3 TRP A  37      71.554  56.433  97.115  1.00  0.00           C
ATOM    711  CZ3 TRP A  37      70.574  56.303  98.105  1.00  0.00           C
ATOM    713  CZ2 TRP A  37      68.945  57.453  96.755  1.00  0.00           C
ATOM    715  CH2 TRP A  37      69.295  56.793  97.925  1.00  0.00           C
ATOM    717  C   TRP A  37      75.834  57.083  94.695  1.00  0.00           C
ATOM    718  O   TRP A  37      76.493  57.083  93.665  1.00  0.00           O
ATOM    719  N   PRO A  38      76.335  56.573  95.805  1.00  0.00           N
ATOM    720  CD  PRO A  38      75.725  56.663  97.125  1.00  0.00           C
ATOM    723  CA  PRO A  38      77.544  55.763  95.805  1.00  0.00           C
ATOM    725  CB  PRO A  38      77.714  55.363  97.275  1.00  0.00           C
ATOM    728  CG  PRO A  38      76.874  56.383  98.065  1.00  0.00           C
ATOM    731  C   PRO A  38      77.445  54.543  94.905  1.00  0.00           C
ATOM    732  O   PRO A  38      76.335  54.083  94.645  1.00  0.00           O
ATOM    733  N   GLN A  39      78.594  54.013  94.455  1.00  0.00           N
ATOM    735  CA  GLN A  39      78.615  52.823  93.615  1.00  0.00           C
ATOM    737  CB  GLN A  39      79.383  53.123  92.305  1.00  0.00           C
ATOM    740  CG  GLN A  39      80.854  53.593  92.465  1.00  0.00           C
ATOM    743  CD  GLN A  39      81.365  54.203  91.145  1.00  0.00           C
ATOM    744  OE1 GLN A  39      80.585  54.563  90.265  1.00  0.00           O
ATOM    745  NE2 GLN A  39      82.693  54.393  91.035  1.00  0.00           N
ATOM    748  C   GLN A  39      79.164  51.603  94.325  1.00  0.00           C
ATOM    749  O   GLN A  39      79.335  50.533  93.755  1.00  0.00           O
ATOM    750  N   THR A  40      79.413  51.763  95.635  1.00  0.00           N
ATOM    752  CA  THR A  40      79.754  50.723  96.605  1.00  0.00           C
ATOM    754  CB  THR A  40      81.243  50.383  96.765  1.00  0.00           C
ATOM    756  OG1 THR A  40      82.024  51.513  97.145  1.00  0.00           O
ATOM    758  CG2 THR A  40      81.804  49.823  95.455  1.00  0.00           C
ATOM    762  C   THR A  40      79.195  51.263  97.915  1.00  0.00           C
ATOM    763  O   THR A  40      78.483  52.273  97.905  1.00  0.00           O
ATOM    764  N   LEU A  41      79.453  50.623  99.075  1.00  0.00           N
ATOM    766  CA  LEU A  41      79.144  51.263 100.345  1.00  0.00           C
ATOM    768  CB  LEU A  41      78.594  50.313 101.415  1.00  0.00           C
ATOM    771  CG  LEU A  41      77.563  50.944 102.375  1.00  0.00           C
ATOM    773  CD1 LEU A  41      76.874  49.823 103.155  1.00  0.00           C
ATOM    777  CD2 LEU A  41      78.163  51.913 103.395  1.00  0.00           C
ATOM    781  C   LEU A  41      80.354  52.033 100.825  1.00  0.00           C
ATOM    782  O   LEU A  41      81.465  51.513 100.925  1.00  0.00           O
ATOM    783  N   ASN A  42      80.165  53.353 101.055  1.00  0.00           N
ATOM    785  CA  ASN A  42      81.214  54.273 101.455  1.00  0.00           C
ATOM    787  CB  ASN A  42      81.954  53.933 102.775  1.00  0.00           C
ATOM    790  CG  ASN A  42      81.033  53.783 103.975  1.00  0.00           C
ATOM    791  OD1 ASN A  42      81.023  52.733 104.615  1.00  0.00           O
ATOM    792  ND2 ASN A  42      80.235  54.834 104.315  1.00  0.00           N
ATOM    795  C   ASN A  42      82.164  54.543 100.295  1.00  0.00           C
ATOM    796  O   ASN A  42      83.354  54.773 100.465  1.00  0.00           O
ATOM    797  N   GLY A  43      81.604  54.523  99.065  1.00  0.00           N
ATOM    799  CA  GLY A  43      82.273  54.923  97.845  1.00  0.00           C
ATOM    802  C   GLY A  43      82.464  56.413  97.705  1.00  0.00           C
ATOM    803  O   GLY A  43      82.313  57.173  98.665  1.00  0.00           O
ATOM    804  N   PRO A  44      82.704  56.883  96.495  1.00  0.00           N
ATOM    805  CD  PRO A  44      83.324  56.103  95.425  1.00  0.00           C
ATOM    808  CA  PRO A  44      82.553  58.293  96.155  1.00  0.00           C
ATOM    810  CB  PRO A  44      83.454  58.423  94.915  1.00  0.00           C
ATOM    813  CG  PRO A  44      83.383  57.053  94.235  1.00  0.00           C
ATOM    816  C   PRO A  44      81.085  58.603  95.865  1.00  0.00           C
ATOM    817  O   PRO A  44      80.344  57.723  95.425  1.00  0.00           O
ATOM    818  N   SER A  45      80.593  59.823  96.215  1.00  0.00           N
ATOM    820  CA  SER A  45      79.214  60.243  95.975  1.00  0.00           C
ATOM    822  CB  SER A  45      78.354  60.593  97.225  1.00  0.00           C
ATOM    825  OG  SER A  45      79.044  61.363  98.215  1.00  0.00           O
ATOM    827  C   SER A  45      79.225  61.453  95.095  1.00  0.00           C
ATOM    828  O   SER A  45      79.733  62.503  95.465  1.00  0.00           O
ATOM    829  N   GLY A  46      78.634  61.333  93.885  1.00  0.00           N
ATOM    831  CA  GLY A  46      78.464  62.463  92.985  1.00  0.00           C
ATOM    834  C   GLY A  46      79.313  62.403  91.755  1.00  0.00           C
ATOM    835  O   GLY A  46      79.814  61.353  91.365  1.00  0.00           O
ATOM    836  N   HIS A  47      79.424  63.584  91.115  1.00  0.00           N
ATOM    838  CA  HIS A  47      80.074  63.803  89.855  1.00  0.00           C
ATOM    840  CB  HIS A  47      79.034  64.143  88.755  1.00  0.00           C
ATOM    843  ND1 HIS A  47      77.014  65.343  89.675  1.00  0.00           N
ATOM    845  CG  HIS A  47      78.233  65.383  89.045  1.00  0.00           C
ATOM    846  CE1 HIS A  47      76.534  66.613  89.685  1.00  0.00           C
ATOM    848  NE2 HIS A  47      77.354  67.453  89.095  1.00  0.00           N
ATOM    849  CD2 HIS A  47      78.415  66.673  88.655  1.00  0.00           C
ATOM    851  C   HIS A  47      81.063  64.943  89.945  1.00  0.00           C
ATOM    852  O   HIS A  47      80.993  65.813  90.825  1.00  0.00           O
ATOM    853  N   GLU A  48      82.045  64.943  89.035  1.00  0.00           N
ATOM    855  CA  GLU A  48      83.104  65.923  88.875  1.00  0.00           C
ATOM    857  CB  GLU A  48      84.144  65.363  87.875  1.00  0.00           C
ATOM    860  CG  GLU A  48      84.824  64.043  88.365  1.00  0.00           C
ATOM    863  CD  GLU A  48      85.743  64.243  89.555  1.00  0.00           C
ATOM    864  OE1 GLU A  48      85.924  65.393  90.015  1.00  0.00           O
ATOM    865  OE2 GLU A  48      86.424  63.263  89.945  1.00  0.00           O
ATOM    866  C   GLU A  48      82.594  67.313  88.455  1.00  0.00           C
ATOM    867  O   GLU A  48      81.514  67.423  87.875  1.00  0.00           O
ATOM    868  N   LEU A  49      83.314  68.413  88.795  1.00  0.00           N
ATOM    870  CA  LEU A  49      82.813  69.803  88.895  1.00  0.00           C
ATOM    872  CB  LEU A  49      83.954  70.824  88.685  1.00  0.00           C
ATOM    875  CG  LEU A  49      83.594  72.313  88.925  1.00  0.00           C
ATOM    877  CD1 LEU A  49      82.804  72.563  90.225  1.00  0.00           C
ATOM    881  CD2 LEU A  49      84.874  73.163  88.955  1.00  0.00           C
ATOM    885  C   LEU A  49      81.534  70.234  88.175  1.00  0.00           C
ATOM    886  O   LEU A  49      80.484  70.393  88.795  1.00  0.00           O
ATOM    887  N   ALA A  50      81.563  70.403  86.845  1.00  0.00           N
ATOM    889  CA  ALA A  50      80.354  70.653  86.095  1.00  0.00           C
ATOM    891  CB  ALA A  50      80.375  72.074  85.515  1.00  0.00           C
ATOM    895  C   ALA A  50      80.284  69.593  85.025  1.00  0.00           C
ATOM    896  O   ALA A  50      80.024  69.893  83.865  1.00  0.00           O
ATOM    897  N   ALA A  51      80.604  68.334  85.375  1.00  0.00           N
ATOM    899  CA  ALA A  51      80.494  67.183  84.495  1.00  0.00           C
ATOM    901  CB  ALA A  51      81.063  65.913  85.165  1.00  0.00           C
ATOM    905  C   ALA A  51      79.063  66.913  84.055  1.00  0.00           C
ATOM    906  O   ALA A  51      78.124  67.123  84.805  1.00  0.00           O
ATOM    907  N   LEU A  52      78.875  66.463  82.825  1.00  0.00           N
ATOM    909  CA  LEU A  52      77.544  66.313  82.275  1.00  0.00           C
ATOM    911  CB  LEU A  52      77.485  66.783  80.805  1.00  0.00           C
ATOM    914  CG  LEU A  52      78.015  68.203  80.625  1.00  0.00           C
ATOM    916  CD1 LEU A  52      78.093  68.503  79.135  1.00  0.00           C
ATOM    920  CD2 LEU A  52      77.165  69.223  81.375  1.00  0.00           C
ATOM    924  C   LEU A  52      77.144  64.873  82.295  1.00  0.00           C
ATOM    925  O   LEU A  52      77.993  63.993  82.135  1.00  0.00           O
ATOM    926  N   ASN A  53      75.843  64.593  82.485  1.00  0.00           N
ATOM    928  CA  ASN A  53      75.405  63.213  82.545  1.00  0.00           C
ATOM    930  CB  ASN A  53      74.324  63.013  83.625  1.00  0.00           C
ATOM    933  CG  ASN A  53      74.023  61.543  83.945  1.00  0.00           C
ATOM    934  OD1 ASN A  53      72.883  61.163  84.205  1.00  0.00           O
ATOM    935  ND2 ASN A  53      75.055  60.673  83.855  1.00  0.00           N
ATOM    938  C   ASN A  53      74.913  62.733  81.195  1.00  0.00           C
ATOM    939  O   ASN A  53      73.854  63.113  80.695  1.00  0.00           O
ATOM    940  N   LEU A  54      75.663  61.823  80.575  1.00  0.00           N
ATOM    942  CA  LEU A  54      75.185  61.053  79.465  1.00  0.00           C
ATOM    944  CB  LEU A  54      75.954  61.403  78.175  1.00  0.00           C
ATOM    947  CG  LEU A  54      75.515  60.623  76.925  1.00  0.00           C
ATOM    949  CD1 LEU A  54      74.124  61.053  76.435  1.00  0.00           C
ATOM    953  CD2 LEU A  54      76.574  60.853  75.855  1.00  0.00           C
ATOM    957  C   LEU A  54      75.405  59.603  79.785  1.00  0.00           C
ATOM    958  O   LEU A  54      76.445  59.023  79.485  1.00  0.00           O
ATOM    959  N   SER A  55      74.394  58.963  80.395  1.00  0.00           N
ATOM    961  CA  SER A  55      74.483  57.543  80.665  1.00  0.00           C
ATOM    963  CB  SER A  55      73.324  57.043  81.565  1.00  0.00           C
ATOM    966  OG  SER A  55      73.534  55.693  81.975  1.00  0.00           O
ATOM    968  C   SER A  55      74.514  56.703  79.405  1.00  0.00           C
ATOM    969  O   SER A  55      73.754  56.943  78.465  1.00  0.00           O
ATOM    970  N   ALA A  56      75.354  55.643  79.385  1.00  0.00           N
ATOM    972  CA  ALA A  56      75.405  54.643  78.325  1.00  0.00           C
ATOM    974  CB  ALA A  56      76.475  53.603  78.615  1.00  0.00           C
ATOM    978  C   ALA A  56      74.085  53.923  78.095  1.00  0.00           C
ATOM    979  O   ALA A  56      73.735  53.543  76.975  1.00  0.00           O
ATOM    980  N   SER A  57      73.295  53.763  79.175  1.00  0.00           N
ATOM    982  CA  SER A  57      72.025  53.073  79.145  1.00  0.00           C
ATOM    984  CB  SER A  57      71.534  52.663  80.565  1.00  0.00           C
ATOM    987  OG  SER A  57      71.243  53.763  81.425  1.00  0.00           O
ATOM    989  C   SER A  57      70.944  53.883  78.465  1.00  0.00           C
ATOM    990  O   SER A  57      69.894  53.363  78.105  1.00  0.00           O
ATOM    991  N   TRP A  58      71.163  55.193  78.215  1.00  0.00           N
ATOM    993  CA  TRP A  58      70.214  55.993  77.465  1.00  0.00           C
ATOM    995  CB  TRP A  58      70.394  57.493  77.795  1.00  0.00           C
ATOM    998  CG  TRP A  58      70.243  57.853  79.235  1.00  0.00           C
ATOM    999  CD1 TRP A  58      69.795  57.093  80.275  1.00  0.00           C
ATOM   1001  NE1 TRP A  58      69.814  57.833  81.425  1.00  0.00           N
ATOM   1003  CE2 TRP A  58      70.335  59.063  81.165  1.00  0.00           C
ATOM   1004  CD2 TRP A  58      70.604  59.123  79.775  1.00  0.00           C
ATOM   1005  CE3 TRP A  58      71.104  60.303  79.205  1.00  0.00           C
ATOM   1007  CZ3 TRP A  58      71.375  61.373  80.045  1.00  0.00           C
ATOM   1009  CZ2 TRP A  58      70.655  60.113  81.995  1.00  0.00           C
ATOM   1011  CH2 TRP A  58      71.185  61.273  81.425  1.00  0.00           C
ATOM   1013  C   TRP A  58      70.365  55.873  75.965  1.00  0.00           C
ATOM   1014  O   TRP A  58      69.435  56.183  75.225  1.00  0.00           O
ATOM   1015  N   LEU A  59      71.544  55.443  75.485  1.00  0.00           N
ATOM   1017  CA  LEU A  59      71.983  55.583  74.095  1.00  0.00           C
ATOM   1019  CB  LEU A  59      73.464  55.163  73.885  1.00  0.00           C
ATOM   1022  CG  LEU A  59      74.514  56.263  74.175  1.00  0.00           C
ATOM   1024  CD1 LEU A  59      74.405  57.523  73.295  1.00  0.00           C
ATOM   1028  CD2 LEU A  59      74.444  56.723  75.615  1.00  0.00           C
ATOM   1032  C   LEU A  59      71.084  54.903  73.085  1.00  0.00           C
ATOM   1033  O   LEU A  59      70.834  55.463  72.015  1.00  0.00           O
ATOM   1034  N   ASP A  60      70.523  53.733  73.405  1.00  0.00           N
ATOM   1036  CA  ASP A  60      69.545  53.013  72.605  1.00  0.00           C
ATOM   1038  CB  ASP A  60      69.243  51.623  73.215  1.00  0.00           C
ATOM   1041  CG  ASP A  60      70.493  50.883  73.605  1.00  0.00           C
ATOM   1042  OD1 ASP A  60      71.174  51.343  74.565  1.00  0.00           O
ATOM   1043  OD2 ASP A  60      70.764  49.834  72.965  1.00  0.00           O
ATOM   1044  C   ASP A  60      68.185  53.693  72.495  1.00  0.00           C
ATOM   1045  O   ASP A  60      67.334  53.313  71.695  1.00  0.00           O
ATOM   1046  N   LYS A  61      67.924  54.713  73.315  1.00  0.00           N
ATOM   1048  CA  LYS A  61      66.714  55.483  73.255  1.00  0.00           C
ATOM   1050  CB  LYS A  61      66.243  55.803  74.715  1.00  0.00           C
ATOM   1053  CG  LYS A  61      65.935  54.543  75.535  1.00  0.00           C
ATOM   1056  CD  LYS A  61      65.725  54.743  77.045  1.00  0.00           C
ATOM   1059  CE  LYS A  61      65.404  53.493  77.895  1.00  0.00           C
ATOM   1062  NZ  LYS A  61      64.243  52.743  77.375  1.00  0.00           N
ATOM   1066  C   LYS A  61      66.975  56.773  72.485  1.00  0.00           C
ATOM   1067  O   LYS A  61      66.045  57.523  72.205  1.00  0.00           O
ATOM   1068  N   MET A  62      68.264  57.053  72.165  1.00  0.00           N
ATOM   1070  CA  MET A  62      68.743  58.313  71.615  1.00  0.00           C
ATOM   1072  CB  MET A  62      70.144  58.773  72.175  1.00  0.00           C
ATOM   1075  CG  MET A  62      70.284  59.133  73.675  1.00  0.00           C
ATOM   1078  SD  MET A  62      69.805  60.833  74.155  1.00  0.00           S
ATOM   1079  CE  MET A  62      71.335  61.663  73.655  1.00  0.00           C
ATOM   1083  C   MET A  62      68.935  58.253  70.105  1.00  0.00           C
ATOM   1084  O   MET A  62      69.834  57.573  69.605  1.00  0.00           O
ATOM   1085  N   SER A  63      68.144  59.023  69.335  1.00  0.00           N
ATOM   1087  CA  SER A  63      68.304  59.193  67.895  1.00  0.00           C
ATOM   1089  CB  SER A  63      67.124  59.963  67.225  1.00  0.00           C
ATOM   1092  OG  SER A  63      67.144  61.383  67.445  1.00  0.00           O
ATOM   1094  C   SER A  63      69.574  59.933  67.545  1.00  0.00           C
ATOM   1095  O   SER A  63      70.273  60.503  68.385  1.00  0.00           O
ATOM   1096  N   THR A  64      69.935  59.993  66.255  1.00  0.00           N
ATOM   1098  CA  THR A  64      71.034  60.833  65.805  1.00  0.00           C
ATOM   1100  CB  THR A  64      71.574  60.513  64.425  1.00  0.00           C
ATOM   1102  OG1 THR A  64      70.754  60.933  63.345  1.00  0.00           O
ATOM   1104  CG2 THR A  64      71.684  59.003  64.325  1.00  0.00           C
ATOM   1108  C   THR A  64      70.754  62.313  65.935  1.00  0.00           C
ATOM   1109  O   THR A  64      71.684  63.073  66.235  1.00  0.00           O
ATOM   1110  N   GLU A  65      69.493  62.763  65.735  1.00  0.00           N
ATOM   1112  CA  GLU A  65      69.104  64.143  66.005  1.00  0.00           C
ATOM   1114  CB  GLU A  65      67.594  64.403  65.705  1.00  0.00           C
ATOM   1117  CG  GLU A  65      67.074  63.893  64.335  1.00  0.00           C
ATOM   1120  CD  GLU A  65      65.554  64.033  64.185  1.00  0.00           C
ATOM   1121  OE1 GLU A  65      64.884  64.403  65.185  1.00  0.00           O
ATOM   1122  OE2 GLU A  65      65.044  63.743  63.085  1.00  0.00           O
ATOM   1123  C   GLU A  65      69.284  64.483  67.475  1.00  0.00           C
ATOM   1124  O   GLU A  65      69.935  65.463  67.835  1.00  0.00           O
ATOM   1125  N   GLN A  66      68.724  63.633  68.345  1.00  0.00           N
ATOM   1127  CA  GLN A  66      68.615  63.833  69.775  1.00  0.00           C
ATOM   1129  CB  GLN A  66      67.784  62.683  70.385  1.00  0.00           C
ATOM   1132  CG  GLN A  66      67.373  62.953  71.845  1.00  0.00           C
ATOM   1135  CD  GLN A  66      66.664  61.723  72.395  1.00  0.00           C
ATOM   1136  OE1 GLN A  66      66.404  60.743  71.695  1.00  0.00           O
ATOM   1137  NE2 GLN A  66      66.375  61.723  73.715  1.00  0.00           N
ATOM   1140  C   GLN A  66      69.964  63.853  70.445  1.00  0.00           C
ATOM   1141  O   GLN A  66      70.243  64.643  71.335  1.00  0.00           O
ATOM   1142  N   LEU A  67      70.854  62.953  69.975  1.00  0.00           N
ATOM   1144  CA  LEU A  67      72.273  62.933  70.275  1.00  0.00           C
ATOM   1146  CB  LEU A  67      72.894  61.683  69.595  1.00  0.00           C
ATOM   1149  CG  LEU A  67      74.214  61.103  70.135  1.00  0.00           C
ATOM   1151  CD1 LEU A  67      75.344  62.133  70.235  1.00  0.00           C
ATOM   1155  CD2 LEU A  67      74.034  60.433  71.495  1.00  0.00           C
ATOM   1159  C   LEU A  67      72.945  64.243  69.845  1.00  0.00           C
ATOM   1160  O   LEU A  67      73.604  64.883  70.655  1.00  0.00           O
ATOM   1161  N   ASN A  68      72.703  64.723  68.605  1.00  0.00           N
ATOM   1163  CA  ASN A  68      73.233  66.023  68.185  1.00  0.00           C
ATOM   1165  CB  ASN A  68      72.984  66.284  66.645  1.00  0.00           C
ATOM   1168  CG  ASN A  68      73.444  67.653  66.125  1.00  0.00           C
ATOM   1169  OD1 ASN A  68      73.214  68.723  66.675  1.00  0.00           O
ATOM   1170  ND2 ASN A  68      74.243  67.663  65.035  1.00  0.00           N
ATOM   1173  C   ASN A  68      72.734  67.194  69.045  1.00  0.00           C
ATOM   1174  O   ASN A  68      73.523  68.003  69.515  1.00  0.00           O
ATOM   1175  N   ALA A  69      71.414  67.243  69.295  1.00  0.00           N
ATOM   1177  CA  ALA A  69      70.775  68.264  70.075  1.00  0.00           C
ATOM   1179  CB  ALA A  69      69.254  68.043  70.005  1.00  0.00           C
ATOM   1183  C   ALA A  69      71.254  68.313  71.505  1.00  0.00           C
ATOM   1184  O   ALA A  69      71.504  69.383  72.045  1.00  0.00           O
ATOM   1185  N   TRP A  70      71.453  67.153  72.145  1.00  0.00           N
ATOM   1187  CA  TRP A  70      72.004  67.053  73.485  1.00  0.00           C
ATOM   1189  CB  TRP A  70      72.064  65.554  73.925  1.00  0.00           C
ATOM   1192  CG  TRP A  70      72.514  65.253  75.325  1.00  0.00           C
ATOM   1193  CD1 TRP A  70      71.684  64.933  76.375  1.00  0.00           C
ATOM   1195  NE1 TRP A  70      72.424  64.793  77.525  1.00  0.00           N
ATOM   1197  CE2 TRP A  70      73.735  64.993  77.255  1.00  0.00           C
ATOM   1198  CD2 TRP A  70      73.854  65.273  75.875  1.00  0.00           C
ATOM   1199  CE3 TRP A  70      75.125  65.523  75.335  1.00  0.00           C
ATOM   1201  CZ3 TRP A  70      76.235  65.523  76.185  1.00  0.00           C
ATOM   1203  CZ2 TRP A  70      74.834  65.003  78.095  1.00  0.00           C
ATOM   1205  CH2 TRP A  70      76.084  65.273  77.545  1.00  0.00           C
ATOM   1207  C   TRP A  70      73.374  67.723  73.555  1.00  0.00           C
ATOM   1208  O   TRP A  70      73.663  68.523  74.445  1.00  0.00           O
ATOM   1209  N   ILE A  71      74.254  67.473  72.565  1.00  0.00           N
ATOM   1211  CA  ILE A  71      75.534  68.173  72.485  1.00  0.00           C
ATOM   1213  CB  ILE A  71      76.424  67.563  71.405  1.00  0.00           C
ATOM   1215  CG2 ILE A  71      77.464  68.553  70.845  1.00  0.00           C
ATOM   1219  CG1 ILE A  71      77.185  66.333  71.945  1.00  0.00           C
ATOM   1222  CD  ILE A  71      76.394  65.043  71.805  1.00  0.00           C
ATOM   1226  C   ILE A  71      75.424  69.683  72.325  1.00  0.00           C
ATOM   1227  O   ILE A  71      76.174  70.433  72.965  1.00  0.00           O
ATOM   1228  N   LYS A  72      74.493  70.153  71.485  1.00  0.00           N
ATOM   1230  CA  LYS A  72      74.243  71.563  71.285  1.00  0.00           C
ATOM   1232  CB  LYS A  72      73.233  71.764  70.125  1.00  0.00           C
ATOM   1235  CG  LYS A  72      73.695  71.233  68.755  1.00  0.00           C
ATOM   1238  CD  LYS A  72      74.593  72.194  67.945  1.00  0.00           C
ATOM   1241  CE  LYS A  72      74.805  71.673  66.515  1.00  0.00           C
ATOM   1244  NZ  LYS A  72      75.484  72.643  65.625  1.00  0.00           N
ATOM   1248  C   LYS A  72      73.784  72.293  72.555  1.00  0.00           C
ATOM   1249  O   LYS A  72      74.383  73.313  72.915  1.00  0.00           O
ATOM   1250  N   GLN A  73      72.835  71.703  73.325  1.00  0.00           N
ATOM   1252  CA  GLN A  73      72.373  72.214  74.615  1.00  0.00           C
ATOM   1254  CB  GLN A  73      71.383  71.223  75.285  1.00  0.00           C
ATOM   1257  CG  GLN A  73      70.024  71.143  74.585  1.00  0.00           C
ATOM   1260  CD  GLN A  73      69.074  70.234  75.365  1.00  0.00           C
ATOM   1261  OE1 GLN A  73      69.265  69.023  75.515  1.00  0.00           O
ATOM   1262  NE2 GLN A  73      67.934  70.813  75.815  1.00  0.00           N
ATOM   1265  C   GLN A  73      73.464  72.413  75.625  1.00  0.00           C
ATOM   1266  O   GLN A  73      73.534  73.393  76.375  1.00  0.00           O
ATOM   1267  N   HIS A  74      74.383  71.443  75.665  1.00  0.00           N
ATOM   1269  CA  HIS A  74      75.464  71.373  76.605  1.00  0.00           C
ATOM   1271  CB  HIS A  74      75.703  69.883  76.875  1.00  0.00           C
ATOM   1274  ND1 HIS A  74      74.475  69.854  78.985  1.00  0.00           N
ATOM   1275  CG  HIS A  74      74.604  69.323  77.725  1.00  0.00           C
ATOM   1276  CE1 HIS A  74      73.444  69.223  79.515  1.00  0.00           C
ATOM   1278  NE2 HIS A  74      72.905  68.324  78.655  1.00  0.00           N
ATOM   1280  CD2 HIS A  74      73.654  68.373  77.505  1.00  0.00           C
ATOM   1282  C   HIS A  74      76.714  72.043  76.065  1.00  0.00           C
ATOM   1283  O   HIS A  74      77.794  72.014  76.675  1.00  0.00           O
ATOM   1284  N   ASN A  75      76.563  72.713  74.915  1.00  0.00           N
ATOM   1286  CA  ASN A  75      77.514  73.523  74.175  1.00  0.00           C
ATOM   1288  CB  ASN A  75      77.334  75.023  74.545  1.00  0.00           C
ATOM   1291  CG  ASN A  75      77.703  75.333  75.985  1.00  0.00           C
ATOM   1292  OD1 ASN A  75      76.894  75.433  76.915  1.00  0.00           O
ATOM   1293  ND2 ASN A  75      79.023  75.514  76.235  1.00  0.00           N
ATOM   1296  C   ASN A  75      78.953  73.003  74.115  1.00  0.00           C
ATOM   1297  O   ASN A  75      79.935  73.753  74.265  1.00  0.00           O
ATOM   1298  N   LEU A  76      79.094  71.683  73.865  1.00  0.00           N
ATOM   1300  CA  LEU A  76      80.365  71.043  73.625  1.00  0.00           C
ATOM   1302  CB  LEU A  76      80.365  69.483  73.665  1.00  0.00           C
ATOM   1305  CG  LEU A  76      79.993  68.833  75.005  1.00  0.00           C
ATOM   1307  CD1 LEU A  76      78.483  68.613  75.165  1.00  0.00           C
ATOM   1311  CD2 LEU A  76      80.743  67.503  75.125  1.00  0.00           C
ATOM   1315  C   LEU A  76      80.834  71.403  72.255  1.00  0.00           C
ATOM   1316  O   LEU A  76      80.174  71.063  71.275  1.00  0.00           O
ATOM   1317  N   LYS A  77      81.975  72.093  72.125  1.00  0.00           N
ATOM   1319  CA  LYS A  77      82.564  72.363  70.835  1.00  0.00           C
ATOM   1321  CB  LYS A  77      83.563  73.543  70.835  1.00  0.00           C
ATOM   1324  CG  LYS A  77      82.944  74.873  71.295  1.00  0.00           C
ATOM   1327  CD  LYS A  77      82.883  75.034  72.825  1.00  0.00           C
ATOM   1330  CE  LYS A  77      82.374  76.403  73.265  1.00  0.00           C
ATOM   1333  NZ  LYS A  77      80.945  76.563  72.925  1.00  0.00           N
ATOM   1337  C   LYS A  77      83.163  71.093  70.255  1.00  0.00           C
ATOM   1338  O   LYS A  77      83.544  70.213  71.015  1.00  0.00           O
ATOM   1339  N   THR A  78      83.204  70.923  68.925  1.00  0.00           N
ATOM   1341  CA  THR A  78      83.663  69.694  68.285  1.00  0.00           C
ATOM   1343  CB  THR A  78      83.504  69.723  66.765  1.00  0.00           C
ATOM   1345  OG1 THR A  78      83.784  71.023  66.255  1.00  0.00           O
ATOM   1347  CG2 THR A  78      82.034  69.444  66.455  1.00  0.00           C
ATOM   1351  C   THR A  78      85.094  69.343  68.605  1.00  0.00           C
ATOM   1352  O   THR A  78      85.424  68.173  68.815  1.00  0.00           O
ATOM   1353  N   ASP A  79      85.945  70.374  68.645  1.00  0.00           N
ATOM   1355  CA  ASP A  79      87.364  70.283  68.885  1.00  0.00           C
ATOM   1357  CB  ASP A  79      88.084  71.393  68.085  1.00  0.00           C
ATOM   1360  CG  ASP A  79      87.824  71.354  66.605  1.00  0.00           C
ATOM   1361  OD1 ASP A  79      87.204  70.383  66.095  1.00  0.00           O
ATOM   1362  OD2 ASP A  79      88.225  72.354  65.945  1.00  0.00           O
ATOM   1363  C   ASP A  79      87.715  70.533  70.335  1.00  0.00           C
ATOM   1364  O   ASP A  79      88.865  70.463  70.735  1.00  0.00           O
ATOM   1365  N   ALA A  80      86.723  70.863  71.185  1.00  0.00           N
ATOM   1367  CA  ALA A  80      87.014  71.104  72.585  1.00  0.00           C
ATOM   1369  CB  ALA A  80      85.954  71.963  73.295  1.00  0.00           C
ATOM   1373  C   ALA A  80      87.094  69.753  73.285  1.00  0.00           C
ATOM   1374  O   ALA A  80      86.154  68.984  73.145  1.00  0.00           O
ATOM   1375  N   PRO A  81      88.174  69.423  73.995  1.00  0.00           N
ATOM   1376  CD  PRO A  81      89.404  70.213  74.015  1.00  0.00           C
ATOM   1379  CA  PRO A  81      88.305  68.183  74.735  1.00  0.00           C
ATOM   1381  CB  PRO A  81      89.514  68.464  75.625  1.00  0.00           C
ATOM   1384  CG  PRO A  81      90.414  69.353  74.765  1.00  0.00           C
ATOM   1387  C   PRO A  81      87.084  67.633  75.475  1.00  0.00           C
ATOM   1388  O   PRO A  81      86.484  68.363  76.275  1.00  0.00           O
ATOM   1389  N   VAL A  82      86.734  66.354  75.285  1.00  0.00           N
ATOM   1391  CA  VAL A  82      85.654  65.703  75.995  1.00  0.00           C
ATOM   1393  CB  VAL A  82      84.564  65.234  75.035  1.00  0.00           C
ATOM   1395  CG1 VAL A  82      83.383  64.633  75.825  1.00  0.00           C
ATOM   1399  CG2 VAL A  82      84.115  66.453  74.215  1.00  0.00           C
ATOM   1403  C   VAL A  82      86.174  64.523  76.805  1.00  0.00           C
ATOM   1404  O   VAL A  82      86.654  63.543  76.245  1.00  0.00           O
ATOM   1405  N   ALA A  83      86.094  64.593  78.145  1.00  0.00           N
ATOM   1407  CA  ALA A  83      86.754  63.633  78.995  1.00  0.00           C
ATOM   1409  CB  ALA A  83      87.654  64.283  80.055  1.00  0.00           C
ATOM   1413  C   ALA A  83      85.733  62.793  79.715  1.00  0.00           C
ATOM   1414  O   ALA A  83      84.904  63.293  80.465  1.00  0.00           O
ATOM   1415  N   LEU A  84      85.764  61.473  79.535  1.00  0.00           N
ATOM   1417  CA  LEU A  84      84.704  60.653  80.065  1.00  0.00           C
ATOM   1419  CB  LEU A  84      84.194  59.683  78.995  1.00  0.00           C
ATOM   1422  CG  LEU A  84      83.725  60.373  77.705  1.00  0.00           C
ATOM   1424  CD1 LEU A  84      84.604  59.923  76.535  1.00  0.00           C
ATOM   1428  CD2 LEU A  84      82.243  60.043  77.485  1.00  0.00           C
ATOM   1432  C   LEU A  84      85.154  59.843  81.255  1.00  0.00           C
ATOM   1433  O   LEU A  84      86.303  59.413  81.355  1.00  0.00           O
ATOM   1434  N   TYR A  85      84.234  59.573  82.185  1.00  0.00           N
ATOM   1436  CA  TYR A  85      84.534  58.643  83.255  1.00  0.00           C
ATOM   1438  CB  TYR A  85      85.154  59.383  84.445  1.00  0.00           C
ATOM   1441  CG  TYR A  85      84.194  60.313  85.125  1.00  0.00           C
ATOM   1442  CD1 TYR A  85      83.993  61.633  84.705  1.00  0.00           C
ATOM   1444  CE1 TYR A  85      83.054  62.453  85.355  1.00  0.00           C
ATOM   1446  CZ  TYR A  85      82.305  61.923  86.415  1.00  0.00           C
ATOM   1447  OH  TYR A  85      81.284  62.653  87.035  1.00  0.00           O
ATOM   1449  CD2 TYR A  85      83.464  59.813  86.215  1.00  0.00           C
ATOM   1451  CE2 TYR A  85      82.494  60.603  86.835  1.00  0.00           C
ATOM   1453  C   TYR A  85      83.284  57.883  83.655  1.00  0.00           C
ATOM   1454  O   TYR A  85      82.164  58.363  83.485  1.00  0.00           O
ATOM   1455  N   GLY A  86      83.454  56.653  84.155  1.00  0.00           N
ATOM   1457  CA  GLY A  86      82.344  55.753  84.395  1.00  0.00           C
ATOM   1460  C   GLY A  86      82.804  54.403  83.965  1.00  0.00           C
ATOM   1461  O   GLY A  86      84.004  54.153  83.905  1.00  0.00           O
ATOM   1462  N   ASN A  87      81.884  53.463  83.715  1.00  0.00           N
ATOM   1464  CA  ASN A  87      82.264  52.093  83.455  1.00  0.00           C
ATOM   1466  CB  ASN A  87      81.033  51.173  83.705  1.00  0.00           C
ATOM   1469  CG  ASN A  87      81.284  49.743  83.265  1.00  0.00           C
ATOM   1470  OD1 ASN A  87      80.795  49.303  82.225  1.00  0.00           O
ATOM   1471  ND2 ASN A  87      82.185  49.033  83.965  1.00  0.00           N
ATOM   1474  C   ASN A  87      82.964  51.893  82.095  1.00  0.00           C
ATOM   1475  O   ASN A  87      82.654  52.573  81.125  1.00  0.00           O
ATOM   1476  N   ASP A  88      83.924  50.933  82.005  1.00  0.00           N
ATOM   1478  CA  ASP A  88      84.714  50.643  80.835  1.00  0.00           C
ATOM   1480  CB  ASP A  88      85.805  49.553  81.135  1.00  0.00           C
ATOM   1483  CG  ASP A  88      86.714  49.783  82.355  1.00  0.00           C
ATOM   1484  OD1 ASP A  88      86.594  50.823  83.045  1.00  0.00           O
ATOM   1485  OD2 ASP A  88      87.484  48.833  82.675  1.00  0.00           O
ATOM   1486  C   ASP A  88      83.835  50.243  79.635  1.00  0.00           C
ATOM   1487  O   ASP A  88      84.133  50.593  78.495  1.00  0.00           O
ATOM   1488  N   LYS A  89      82.725  49.483  79.835  1.00  0.00           N
ATOM   1490  CA  LYS A  89      81.714  49.253  78.795  1.00  0.00           C
ATOM   1492  CB  LYS A  89      80.663  48.213  79.245  1.00  0.00           C
ATOM   1495  CG  LYS A  89      81.234  46.963  79.935  1.00  0.00           C
ATOM   1498  CD  LYS A  89      82.185  46.133  79.065  1.00  0.00           C
ATOM   1501  CE  LYS A  89      82.594  44.823  79.735  1.00  0.00           C
ATOM   1504  NZ  LYS A  89      81.404  43.993  80.005  1.00  0.00           N
ATOM   1508  C   LYS A  89      80.924  50.513  78.425  1.00  0.00           C
ATOM   1509  O   LYS A  89      80.824  50.873  77.255  1.00  0.00           O
ATOM   1510  N   ASP A  90      80.365  51.203  79.435  1.00  0.00           N
ATOM   1512  CA  ASP A  90      79.545  52.393  79.275  1.00  0.00           C
ATOM   1514  CB  ASP A  90      79.023  52.863  80.655  1.00  0.00           C
ATOM   1517  CG  ASP A  90      78.004  51.913  81.285  1.00  0.00           C
ATOM   1518  OD1 ASP A  90      77.804  50.773  80.795  1.00  0.00           O
ATOM   1519  OD2 ASP A  90      77.464  52.334  82.345  1.00  0.00           O
ATOM   1520  C   ASP A  90      80.273  53.533  78.555  1.00  0.00           C
ATOM   1521  O   ASP A  90      79.754  54.143  77.615  1.00  0.00           O
ATOM   1522  N   VAL A  91      81.555  53.803  78.915  1.00  0.00           N
ATOM   1524  CA  VAL A  91      82.404  54.743  78.195  1.00  0.00           C
ATOM   1526  CB  VAL A  91      83.774  54.923  78.825  1.00  0.00           C
ATOM   1528  CG1 VAL A  91      84.734  53.723  78.785  1.00  0.00           C
ATOM   1532  CG2 VAL A  91      84.475  56.153  78.205  1.00  0.00           C
ATOM   1536  C   VAL A  91      82.585  54.373  76.745  1.00  0.00           C
ATOM   1537  O   VAL A  91      82.475  55.203  75.855  1.00  0.00           O
ATOM   1538  N   ASP A  92      82.833  53.083  76.475  1.00  0.00           N
ATOM   1540  CA  ASP A  92      82.973  52.563  75.145  1.00  0.00           C
ATOM   1542  CB  ASP A  92      83.484  51.113  75.245  1.00  0.00           C
ATOM   1545  CG  ASP A  92      84.054  50.663  73.925  1.00  0.00           C
ATOM   1546  OD1 ASP A  92      85.024  51.303  73.435  1.00  0.00           O
ATOM   1547  OD2 ASP A  92      83.663  49.563  73.465  1.00  0.00           O
ATOM   1548  C   ASP A  92      81.714  52.693  74.295  1.00  0.00           C
ATOM   1549  O   ASP A  92      81.764  53.103  73.145  1.00  0.00           O
ATOM   1550  N   ALA A  93      80.523  52.433  74.865  1.00  0.00           N
ATOM   1552  CA  ALA A  93      79.284  52.653  74.165  1.00  0.00           C
ATOM   1554  CB  ALA A  93      78.124  52.203  75.065  1.00  0.00           C
ATOM   1558  C   ALA A  93      79.074  54.103  73.765  1.00  0.00           C
ATOM   1559  O   ALA A  93      78.735  54.433  72.625  1.00  0.00           O
ATOM   1560  N   VAL A  94      79.343  55.023  74.715  1.00  0.00           N
ATOM   1562  CA  VAL A  94      79.313  56.453  74.495  1.00  0.00           C
ATOM   1564  CB  VAL A  94      79.475  57.233  75.815  1.00  0.00           C
ATOM   1566  CG1 VAL A  94      79.574  58.743  75.565  1.00  0.00           C
ATOM   1570  CG2 VAL A  94      78.264  56.963  76.735  1.00  0.00           C
ATOM   1574  C   VAL A  94      80.305  56.923  73.435  1.00  0.00           C
ATOM   1575  O   VAL A  94      79.964  57.723  72.565  1.00  0.00           O
ATOM   1576  N   LYS A  95      81.563  56.423  73.435  1.00  0.00           N
ATOM   1578  CA  LYS A  95      82.644  57.063  72.675  1.00  0.00           C
ATOM   1580  CB  LYS A  95      84.083  56.703  73.175  1.00  0.00           C
ATOM   1583  CG  LYS A  95      84.975  55.783  72.315  1.00  0.00           C
ATOM   1586  CD  LYS A  95      84.524  54.323  72.305  1.00  0.00           C
ATOM   1589  CE  LYS A  95      84.844  53.493  71.065  1.00  0.00           C
ATOM   1592  NZ  LYS A  95      86.303  53.393  70.885  1.00  0.00           N
ATOM   1596  C   LYS A  95      82.464  56.823  71.185  1.00  0.00           C
ATOM   1597  O   LYS A  95      82.764  57.683  70.375  1.00  0.00           O
ATOM   1598  N   THR A  96      81.865  55.673  70.815  1.00  0.00           N
ATOM   1600  CA  THR A  96      81.404  55.343  69.465  1.00  0.00           C
ATOM   1602  CB  THR A  96      80.753  53.963  69.415  1.00  0.00           C
ATOM   1604  OG1 THR A  96      81.555  52.933  69.985  1.00  0.00           O
ATOM   1606  CG2 THR A  96      80.453  53.533  67.975  1.00  0.00           C
ATOM   1610  C   THR A  96      80.365  56.333  68.975  1.00  0.00           C
ATOM   1611  O   THR A  96      80.354  56.803  67.825  1.00  0.00           O
ATOM   1612  N   ARG A  97      79.413  56.693  69.855  1.00  0.00           N
ATOM   1614  CA  ARG A  97      78.365  57.633  69.605  1.00  0.00           C
ATOM   1616  CB  ARG A  97      77.243  57.493  70.675  1.00  0.00           C
ATOM   1619  CG  ARG A  97      76.594  56.093  70.635  1.00  0.00           C
ATOM   1622  CD  ARG A  97      75.843  55.773  69.345  1.00  0.00           C
ATOM   1625  NE  ARG A  97      74.704  56.733  69.205  1.00  0.00           N
ATOM   1627  CZ  ARG A  97      73.523  56.583  69.805  1.00  0.00           C
ATOM   1628  NH1 ARG A  97      73.185  55.533  70.505  1.00  0.00           N
ATOM   1631  NH2 ARG A  97      72.615  57.523  69.715  1.00  0.00           N
ATOM   1634  C   ARG A  97      78.865  59.053  69.465  1.00  0.00           C
ATOM   1635  O   ARG A  97      78.435  59.773  68.565  1.00  0.00           O
ATOM   1636  N   LEU A  98      79.824  59.453  70.325  1.00  0.00           N
ATOM   1638  CA  LEU A  98      80.585  60.693  70.195  1.00  0.00           C
ATOM   1640  CB  LEU A  98      81.434  60.983  71.465  1.00  0.00           C
ATOM   1643  CG  LEU A  98      80.655  61.053  72.805  1.00  0.00           C
ATOM   1645  CD1 LEU A  98      81.583  61.523  73.935  1.00  0.00           C
ATOM   1649  CD2 LEU A  98      79.365  61.883  72.775  1.00  0.00           C
ATOM   1653  C   LEU A  98      81.434  60.793  68.935  1.00  0.00           C
ATOM   1654  O   LEU A  98      81.443  61.823  68.275  1.00  0.00           O
ATOM   1655  N   GLN A  99      82.143  59.703  68.535  1.00  0.00           N
ATOM   1657  CA  GLN A  99      82.874  59.643  67.275  1.00  0.00           C
ATOM   1659  CB  GLN A  99      83.634  58.293  67.155  1.00  0.00           C
ATOM   1662  CG  GLN A  99      84.913  58.213  68.025  1.00  0.00           C
ATOM   1665  CD  GLN A  99      85.453  56.793  68.155  1.00  0.00           C
ATOM   1666  OE1 GLN A  99      84.864  55.933  68.805  1.00  0.00           O
ATOM   1667  NE2 GLN A  99      86.654  56.533  67.605  1.00  0.00           N
ATOM   1670  C   GLN A  99      82.003  59.843  66.045  1.00  0.00           C
ATOM   1671  O   GLN A  99      82.273  60.643  65.155  1.00  0.00           O
ATOM   1672  N   LYS A 100      80.844  59.143  65.995  1.00  0.00           N
ATOM   1674  CA  LYS A 100      79.865  59.253  64.935  1.00  0.00           C
ATOM   1676  CB  LYS A 100      78.695  58.273  65.195  1.00  0.00           C
ATOM   1679  CG  LYS A 100      77.975  57.803  63.925  1.00  0.00           C
ATOM   1682  CD  LYS A 100      77.144  58.813  63.115  1.00  0.00           C
ATOM   1685  CE  LYS A 100      76.754  58.253  61.735  1.00  0.00           C
ATOM   1688  NZ  LYS A 100      75.874  57.113  61.935  1.00  0.00           N
ATOM   1692  C   LYS A 100      79.273  60.653  64.855  1.00  0.00           C
ATOM   1693  O   LYS A 100      79.124  61.263  63.795  1.00  0.00           O
ATOM   1694  N   ALA A 101      78.924  61.223  66.015  1.00  0.00           N
ATOM   1696  CA  ALA A 101      78.264  62.503  66.115  1.00  0.00           C
ATOM   1698  CB  ALA A 101      77.334  62.423  67.335  1.00  0.00           C
ATOM   1702  C   ALA A 101      79.273  63.643  66.175  1.00  0.00           C
ATOM   1703  O   ALA A 101      79.074  64.653  66.855  1.00  0.00           O
ATOM   1704  N   GLY A 102      80.333  63.433  65.375  1.00  0.00           N
ATOM   1706  CA  GLY A 102      81.574  64.153  65.155  1.00  0.00           C
ATOM   1709  C   GLY A 102      82.154  65.013  66.235  1.00  0.00           C
ATOM   1710  O   GLY A 102      82.294  66.223  66.075  1.00  0.00           O
ATOM   1711  N   LEU A 103      82.585  64.393  67.335  1.00  0.00           N
ATOM   1713  CA  LEU A 103      83.474  65.023  68.285  1.00  0.00           C
ATOM   1715  CB  LEU A 103      83.124  64.653  69.745  1.00  0.00           C
ATOM   1718  CG  LEU A 103      81.975  65.473  70.365  1.00  0.00           C
ATOM   1720  CD1 LEU A 103      80.694  65.484  69.525  1.00  0.00           C
ATOM   1724  CD2 LEU A 103      81.654  64.913  71.755  1.00  0.00           C
ATOM   1728  C   LEU A 103      84.884  64.574  67.985  1.00  0.00           C
ATOM   1729  O   LEU A 103      85.164  63.373  67.835  1.00  0.00           O
ATOM   1730  N   THR A 104      85.824  65.523  67.825  1.00  0.00           N
ATOM   1732  CA  THR A 104      87.154  65.193  67.345  1.00  0.00           C
ATOM   1734  CB  THR A 104      87.734  66.284  66.435  1.00  0.00           C
ATOM   1736  OG1 THR A 104      88.115  67.423  67.175  1.00  0.00           O
ATOM   1738  CG2 THR A 104      86.703  66.693  65.365  1.00  0.00           C
ATOM   1742  C   THR A 104      88.093  64.883  68.475  1.00  0.00           C
ATOM   1743  O   THR A 104      88.993  64.063  68.325  1.00  0.00           O
ATOM   1744  N   HIS A 105      87.874  65.503  69.645  1.00  0.00           N
ATOM   1746  CA  HIS A 105      88.734  65.303  70.795  1.00  0.00           C
ATOM   1748  CB  HIS A 105      89.254  66.624  71.385  1.00  0.00           C
ATOM   1751  ND1 HIS A 105      91.644  66.734  72.005  1.00  0.00           N
ATOM   1752  CG  HIS A 105      90.374  66.373  72.365  1.00  0.00           C
ATOM   1753  CE1 HIS A 105      92.434  66.303  72.965  1.00  0.00           C
ATOM   1755  NE2 HIS A 105      91.723  65.703  73.945  1.00  0.00           N
ATOM   1757  CD2 HIS A 105      90.394  65.743  73.575  1.00  0.00           C
ATOM   1759  C   HIS A 105      87.984  64.553  71.855  1.00  0.00           C
ATOM   1760  O   HIS A 105      87.133  65.094  72.565  1.00  0.00           O
ATOM   1761  N   ILE A 106      88.274  63.253  72.035  1.00  0.00           N
ATOM   1763  CA  ILE A 106      87.604  62.443  73.035  1.00  0.00           C
ATOM   1765  CB  ILE A 106      86.644  61.413  72.435  1.00  0.00           C
ATOM   1767  CG2 ILE A 106      85.834  60.793  73.585  1.00  0.00           C
ATOM   1771  CG1 ILE A 106      85.685  62.023  71.375  1.00  0.00           C
ATOM   1774  CD  ILE A 106      85.004  60.944  70.535  1.00  0.00           C
ATOM   1778  C   ILE A 106      88.695  61.733  73.805  1.00  0.00           C
ATOM   1779  O   ILE A 106      89.534  61.063  73.205  1.00  0.00           O
ATOM   1780  N   SER A 107      88.704  61.863  75.145  1.00  0.00           N
ATOM   1782  CA  SER A 107      89.714  61.263  76.015  1.00  0.00           C
ATOM   1784  CB  SER A 107      90.714  62.273  76.625  1.00  0.00           C
ATOM   1787  OG  SER A 107      91.344  63.073  75.625  1.00  0.00           O
ATOM   1789  C   SER A 107      88.984  60.643  77.175  1.00  0.00           C
ATOM   1790  O   SER A 107      87.833  60.953  77.445  1.00  0.00           O
ATOM   1791  N   ILE A 108      89.615  59.764  77.975  1.00  0.00           N
ATOM   1793  CA  ILE A 108      89.063  59.423  79.285  1.00  0.00           C
ATOM   1795  CB  ILE A 108      89.284  57.983  79.735  1.00  0.00           C
ATOM   1797  CG2 ILE A 108      88.674  57.063  78.655  1.00  0.00           C
ATOM   1801  CG1 ILE A 108      90.764  57.633  80.025  1.00  0.00           C
ATOM   1804  CD  ILE A 108      91.124  57.653  81.525  1.00  0.00           C
ATOM   1808  C   ILE A 108      89.584  60.423  80.305  1.00  0.00           C
ATOM   1809  O   ILE A 108      90.593  61.084  80.075  1.00  0.00           O
ATOM   1810  N   LEU A 109      88.884  60.583  81.455  1.00  0.00           N
ATOM   1812  CA  LEU A 109      89.304  61.473  82.515  1.00  0.00           C
ATOM   1814  CB  LEU A 109      88.074  62.133  83.185  1.00  0.00           C
ATOM   1817  CG  LEU A 109      88.393  63.233  84.215  1.00  0.00           C
ATOM   1819  CD1 LEU A 109      88.884  64.513  83.525  1.00  0.00           C
ATOM   1823  CD2 LEU A 109      87.154  63.563  85.055  1.00  0.00           C
ATOM   1827  C   LEU A 109      90.115  60.723  83.575  1.00  0.00           C
ATOM   1828  O   LEU A 109      89.594  59.893  84.315  1.00  0.00           O
ATOM   1829  N   SER A 110      91.443  60.953  83.645  1.00  0.00           N
ATOM   1831  CA  SER A 110      92.364  60.033  84.335  1.00  0.00           C
ATOM   1833  CB  SER A 110      93.865  60.293  84.005  1.00  0.00           C
ATOM   1836  OG  SER A 110      93.993  60.973  82.765  1.00  0.00           O
ATOM   1838  C   SER A 110      92.273  60.113  85.845  1.00  0.00           C
ATOM   1839  O   SER A 110      92.553  59.153  86.565  1.00  0.00           O
ATOM   1840  N   ASP A 111      91.843  61.263  86.385  1.00  0.00           N
ATOM   1842  CA  ASP A 111      91.764  61.443  87.815  1.00  0.00           C
ATOM   1844  CB  ASP A 111      92.494  62.733  88.305  1.00  0.00           C
ATOM   1847  CG  ASP A 111      94.004  62.753  88.095  1.00  0.00           C
ATOM   1848  OD1 ASP A 111      94.555  61.953  87.305  1.00  0.00           O
ATOM   1849  OD2 ASP A 111      94.643  63.663  88.705  1.00  0.00           O
ATOM   1850  C   ASP A 111      90.294  61.453  88.235  1.00  0.00           C
ATOM   1851  O   ASP A 111      89.913  62.003  89.265  1.00  0.00           O
ATOM   1852  N   ALA A 112      89.413  60.863  87.415  1.00  0.00           N
ATOM   1854  CA  ALA A 112      88.004  60.763  87.705  1.00  0.00           C
ATOM   1856  CB  ALA A 112      87.313  60.063  86.555  1.00  0.00           C
ATOM   1860  C   ALA A 112      87.644  59.963  88.945  1.00  0.00           C
ATOM   1861  O   ALA A 112      87.973  58.783  89.045  1.00  0.00           O
ATOM   1862  N   LEU A 113      86.944  60.603  89.895  1.00  0.00           N
ATOM   1864  CA  LEU A 113      86.443  60.003  91.115  1.00  0.00           C
ATOM   1866  CB  LEU A 113      85.574  58.723  90.905  1.00  0.00           C
ATOM   1869  CG  LEU A 113      84.394  58.883  89.915  1.00  0.00           C
ATOM   1871  CD1 LEU A 113      83.624  57.563  89.745  1.00  0.00           C
ATOM   1875  CD2 LEU A 113      83.435  60.013  90.315  1.00  0.00           C
ATOM   1879  C   LEU A 113      87.574  59.803  92.125  1.00  0.00           C
ATOM   1880  O   LEU A 113      87.424  59.103  93.135  1.00  0.00           O
ATOM   1881  N   SER A 114      88.725  60.453  91.885  1.00  0.00           N
ATOM   1883  CA  SER A 114      89.894  60.423  92.745  1.00  0.00           C
ATOM   1885  CB  SER A 114      91.074  61.213  92.115  1.00  0.00           C
ATOM   1888  OG  SER A 114      92.294  61.084  92.845  1.00  0.00           O
ATOM   1890  C   SER A 114      89.654  60.983  94.135  1.00  0.00           C
ATOM   1891  O   SER A 114      90.074  60.393  95.125  1.00  0.00           O
ATOM   1892  N   GLU A 115      88.975  62.143  94.225  1.00  0.00           N
ATOM   1894  CA  GLU A 115      88.865  62.903  95.455  1.00  0.00           C
ATOM   1896  CB  GLU A 115      89.633  64.253  95.305  1.00  0.00           C
ATOM   1899  CG  GLU A 115      91.195  64.073  95.335  1.00  0.00           C
ATOM   1902  CD  GLU A 115      91.964  64.623  94.145  1.00  0.00           C
ATOM   1903  OE1 GLU A 115      91.604  65.694  93.585  1.00  0.00           O
ATOM   1904  OE2 GLU A 115      92.994  64.003  93.745  1.00  0.00           O
ATOM   1905  C   GLU A 115      87.384  63.123  95.795  1.00  0.00           C
ATOM   1906  O   GLU A 115      86.734  63.953  95.155  1.00  0.00           O
ATOM   1907  N   PRO A 116      86.784  62.443  96.795  1.00  0.00           N
ATOM   1908  CD  PRO A 116      87.354  61.193  97.295  1.00  0.00           C
ATOM   1911  CA  PRO A 116      85.333  62.503  97.055  1.00  0.00           C
ATOM   1913  CB  PRO A 116      85.104  61.433  98.115  1.00  0.00           C
ATOM   1916  CG  PRO A 116      86.154  60.373  97.795  1.00  0.00           C
ATOM   1919  C   PRO A 116      84.874  63.853  97.525  1.00  0.00           C
ATOM   1920  O   PRO A 116      83.714  64.223  97.345  1.00  0.00           O
ATOM   1921  N   SER A 117      85.814  64.593  98.115  1.00  0.00           N
ATOM   1923  CA  SER A 117      85.743  65.973  98.525  1.00  0.00           C
ATOM   1925  CB  SER A 117      87.104  66.323  99.205  1.00  0.00           C
ATOM   1928  OG  SER A 117      88.204  65.923  98.375  1.00  0.00           O
ATOM   1930  C   SER A 117      85.414  66.923  97.375  1.00  0.00           C
ATOM   1931  O   SER A 117      84.633  67.853  97.535  1.00  0.00           O
ATOM   1932  N   ARG A 118      85.924  66.653  96.165  1.00  0.00           N
ATOM   1934  CA  ARG A 118      85.704  67.473  94.995  1.00  0.00           C
ATOM   1936  CB  ARG A 118      86.964  67.323  94.095  1.00  0.00           C
ATOM   1939  CG  ARG A 118      86.894  67.833  92.635  1.00  0.00           C
ATOM   1942  CD  ARG A 118      88.163  67.534  91.825  1.00  0.00           C
ATOM   1945  NE  ARG A 118      88.163  66.063  91.585  1.00  0.00           N
ATOM   1947  CZ  ARG A 118      89.133  65.403  91.005  1.00  0.00           C
ATOM   1948  NH1 ARG A 118      90.184  66.003  90.515  1.00  0.00           N
ATOM   1951  NH2 ARG A 118      89.034  64.103  90.865  1.00  0.00           N
ATOM   1954  C   ARG A 118      84.384  67.173  94.265  1.00  0.00           C
ATOM   1955  O   ARG A 118      84.014  67.853  93.305  1.00  0.00           O
ATOM   1956  N   LEU A 119      83.604  66.183  94.745  1.00  0.00           N
ATOM   1958  CA  LEU A 119      82.384  65.764  94.085  1.00  0.00           C
ATOM   1960  CB  LEU A 119      82.055  64.273  94.315  1.00  0.00           C
ATOM   1963  CG  LEU A 119      83.104  63.293  93.765  1.00  0.00           C
ATOM   1965  CD1 LEU A 119      82.574  61.863  93.915  1.00  0.00           C
ATOM   1969  CD2 LEU A 119      83.454  63.523  92.285  1.00  0.00           C
ATOM   1973  C   LEU A 119      81.144  66.583  94.395  1.00  0.00           C
ATOM   1974  O   LEU A 119      80.924  67.113  95.485  1.00  0.00           O
ATOM   1975  N   GLN A 120      80.294  66.703  93.365  1.00  0.00           N
ATOM   1977  CA  GLN A 120      79.094  67.473  93.335  1.00  0.00           C
ATOM   1979  CB  GLN A 120      78.984  68.453  92.125  1.00  0.00           C
ATOM   1982  CG  GLN A 120      79.824  69.753  92.215  1.00  0.00           C
ATOM   1985  CD  GLN A 120      81.344  69.613  92.165  1.00  0.00           C
ATOM   1986  OE1 GLN A 120      82.055  70.543  92.565  1.00  0.00           O
ATOM   1987  NE2 GLN A 120      81.843  68.473  91.665  1.00  0.00           N
ATOM   1990  C   GLN A 120      77.964  66.503  93.275  1.00  0.00           C
ATOM   1991  O   GLN A 120      78.004  65.514  92.545  1.00  0.00           O
ATOM   1992  N   LYS A 121      76.905  66.723  94.065  1.00  0.00           N
ATOM   1994  CA  LYS A 121      75.824  65.764  94.065  1.00  0.00           C
ATOM   1996  CB  LYS A 121      76.014  64.663  95.135  1.00  0.00           C
ATOM   1999  CG  LYS A 121      75.624  64.923  96.605  1.00  0.00           C
ATOM   2002  CD  LYS A 121      76.534  65.873  97.385  1.00  0.00           C
ATOM   2005  CE  LYS A 121      76.204  65.973  98.895  1.00  0.00           C
ATOM   2008  NZ  LYS A 121      74.814  66.424  99.195  1.00  0.00           N
ATOM   2012  C   LYS A 121      74.574  66.553  94.275  1.00  0.00           C
ATOM   2013  O   LYS A 121      74.633  67.703  94.705  1.00  0.00           O
ATOM   2014  N   LEU A 122      73.415  65.973  93.935  1.00  0.00           N
ATOM   2016  CA  LEU A 122      72.115  66.563  94.145  1.00  0.00           C
ATOM   2018  CB  LEU A 122      71.055  65.653  93.465  1.00  0.00           C
ATOM   2021  CG  LEU A 122      69.593  66.143  93.475  1.00  0.00           C
ATOM   2023  CD1 LEU A 122      69.413  67.264  92.455  1.00  0.00           C
ATOM   2027  CD2 LEU A 122      68.634  65.003  93.105  1.00  0.00           C
ATOM   2031  C   LEU A 122      71.883  66.703  95.645  1.00  0.00           C
ATOM   2032  O   LEU A 122      72.115  65.713  96.335  1.00  0.00           O
ATOM   2033  N   PRO A 123      71.563  67.843  96.245  1.00  0.00           N
ATOM   2034  CD  PRO A 123      71.604  69.153  95.585  1.00  0.00           C
ATOM   2037  CA  PRO A 123      71.504  67.984  97.705  1.00  0.00           C
ATOM   2039  CB  PRO A 123      71.023  69.413  97.925  1.00  0.00           C
ATOM   2042  CG  PRO A 123      71.563  70.183  96.715  1.00  0.00           C
ATOM   2045  C   PRO A 123      70.775  66.913  98.505  1.00  0.00           C
ATOM   2046  O   PRO A 123      71.394  66.333  99.385  1.00  0.00           O
ATOM   2047  N   HIS A 124      69.525  66.593  98.155  1.00  0.00           N
ATOM   2049  CA  HIS A 124      68.824  65.463  98.735  1.00  0.00           C
ATOM   2051  CB  HIS A 124      67.435  65.783  99.295  1.00  0.00           C
ATOM   2054  ND1 HIS A 124      67.344  66.823 101.555  1.00  0.00           N
ATOM   2055  CG  HIS A 124      67.485  66.953 100.195  1.00  0.00           C
ATOM   2056  CE1 HIS A 124      67.464  68.043 102.035  1.00  0.00           C
ATOM   2058  NE2 HIS A 124      67.644  68.943 101.035  1.00  0.00           N
ATOM   2060  CD2 HIS A 124      67.644  68.253  99.855  1.00  0.00           C
ATOM   2062  C   HIS A 124      68.663  64.493  97.605  1.00  0.00           C
ATOM   2063  O   HIS A 124      67.615  64.393  96.965  1.00  0.00           O
ATOM   2064  N   PHE A 125      69.725  63.753  97.305  1.00  0.00           N
ATOM   2066  CA  PHE A 125      69.685  62.783  96.245  1.00  0.00           C
ATOM   2068  CB  PHE A 125      71.123  62.543  95.785  1.00  0.00           C
ATOM   2071  CG  PHE A 125      72.054  61.853  96.765  1.00  0.00           C
ATOM   2072  CD1 PHE A 125      71.983  60.473  97.035  1.00  0.00           C
ATOM   2074  CE1 PHE A 125      72.934  59.853  97.855  1.00  0.00           C
ATOM   2076  CZ  PHE A 125      73.964  60.603  98.415  1.00  0.00           C
ATOM   2078  CD2 PHE A 125      73.074  62.593  97.375  1.00  0.00           C
ATOM   2080  CE2 PHE A 125      74.023  61.983  98.195  1.00  0.00           C
ATOM   2082  C   PHE A 125      68.993  61.533  96.715  1.00  0.00           C
ATOM   2083  O   PHE A 125      68.365  60.783  95.955  1.00  0.00           O
ATOM   2084  N   GLU A 126      69.044  61.343  98.045  1.00  0.00           N
ATOM   2086  CA  GLU A 126      68.564  60.233  98.815  1.00  0.00           C
ATOM   2088  CB  GLU A 126      68.794  60.553 100.315  1.00  0.00           C
ATOM   2091  CG  GLU A 126      70.234  61.003 100.665  1.00  0.00           C
ATOM   2094  CD  GLU A 126      70.374  62.523 100.745  1.00  0.00           C
ATOM   2095  OE1 GLU A 126      69.674  63.143 101.585  1.00  0.00           O
ATOM   2096  OE2 GLU A 126      71.163  63.073  99.935  1.00  0.00           O
ATOM   2097  C   GLU A 126      67.084  59.983  98.585  1.00  0.00           C
ATOM   2098  O   GLU A 126      66.604  58.853  98.695  1.00  0.00           O
ATOM   2099  N   GLN A 127      66.324  61.043  98.275  1.00  0.00           N
ATOM   2101  CA  GLN A 127      64.894  60.983  98.065  1.00  0.00           C
ATOM   2103  CB  GLN A 127      64.224  62.343  98.375  1.00  0.00           C
ATOM   2106  CG  GLN A 127      64.335  63.413  97.265  1.00  0.00           C
ATOM   2109  CD  GLN A 127      63.654  64.723  97.675  1.00  0.00           C
ATOM   2110  OE1 GLN A 127      62.654  65.123  97.085  1.00  0.00           O
ATOM   2111  NE2 GLN A 127      64.195  65.393  98.715  1.00  0.00           N
ATOM   2114  C   GLN A 127      64.525  60.533  96.655  1.00  0.00           C
ATOM   2115  O   GLN A 127      63.374  60.173  96.445  1.00  0.00           O
ATOM   2116  N   LEU A 128      65.445  60.503  95.675  1.00  0.00           N
ATOM   2118  CA  LEU A 128      65.185  59.834  94.415  1.00  0.00           C
ATOM   2120  CB  LEU A 128      65.585  60.693  93.195  1.00  0.00           C
ATOM   2123  CG  LEU A 128      64.644  61.893  92.935  1.00  0.00           C
ATOM   2125  CD1 LEU A 128      65.053  62.583  91.635  1.00  0.00           C
ATOM   2129  CD2 LEU A 128      63.163  61.463  92.845  1.00  0.00           C
ATOM   2133  C   LEU A 128      65.905  58.523  94.395  1.00  0.00           C
ATOM   2134  O   LEU A 128      67.064  58.413  94.005  1.00  0.00           O
ATOM   2135  N   VAL A 129      65.203  57.453  94.795  1.00  0.00           N
ATOM   2137  CA  VAL A 129      65.795  56.133  94.905  1.00  0.00           C
ATOM   2139  CB  VAL A 129      65.193  55.273  96.015  1.00  0.00           C
ATOM   2141  CG1 VAL A 129      65.294  56.033  97.355  1.00  0.00           C
ATOM   2145  CG2 VAL A 129      63.743  54.863  95.715  1.00  0.00           C
ATOM   2149  C   VAL A 129      65.733  55.443  93.575  1.00  0.00           C
ATOM   2150  O   VAL A 129      64.834  55.693  92.775  1.00  0.00           O
ATOM   2151  N   TYR A 130      66.695  54.543  93.295  1.00  0.00           N
ATOM   2153  CA  TYR A 130      66.743  53.753  92.085  1.00  0.00           C
ATOM   2155  CB  TYR A 130      68.133  53.843  91.395  1.00  0.00           C
ATOM   2158  CG  TYR A 130      69.295  53.473  92.285  1.00  0.00           C
ATOM   2159  CD1 TYR A 130      69.764  52.153  92.295  1.00  0.00           C
ATOM   2161  CE1 TYR A 130      70.954  51.833  92.975  1.00  0.00           C
ATOM   2163  CZ  TYR A 130      71.644  52.803  93.675  1.00  0.00           C
ATOM   2164  OH  TYR A 130      72.824  52.373  94.285  1.00  0.00           O
ATOM   2166  CD2 TYR A 130      69.985  54.443  93.015  1.00  0.00           C
ATOM   2168  CE2 TYR A 130      71.144  54.103  93.725  1.00  0.00           C
ATOM   2170  C   TYR A 130      66.365  52.303  92.405  1.00  0.00           C
ATOM   2171  O   TYR A 130      66.335  51.943  93.585  1.00  0.00           O
ATOM   2172  N   PRO A 131      66.074  51.423  91.435  1.00  0.00           N
ATOM   2173  CD  PRO A 131      65.775  51.833  90.055  1.00  0.00           C
ATOM   2176  CA  PRO A 131      65.474  50.123  91.745  1.00  0.00           C
ATOM   2178  CB  PRO A 131      65.144  49.523  90.365  1.00  0.00           C
ATOM   2181  CG  PRO A 131      64.854  50.743  89.505  1.00  0.00           C
ATOM   2184  C   PRO A 131      66.383  49.193  92.505  1.00  0.00           C
ATOM   2185  O   PRO A 131      65.915  48.493  93.395  1.00  0.00           O
ATOM   2186  N   GLN A 132      67.685  49.153  92.165  1.00  0.00           N
ATOM   2188  CA  GLN A 132      68.623  48.313  92.875  1.00  0.00           C
ATOM   2190  CB  GLN A 132      70.044  48.413  92.285  1.00  0.00           C
ATOM   2193  CG  GLN A 132      70.234  47.893  90.855  1.00  0.00           C
ATOM   2196  CD  GLN A 132      71.734  47.803  90.545  1.00  0.00           C
ATOM   2197  OE1 GLN A 132      72.514  47.293  91.365  1.00  0.00           O
ATOM   2198  NE2 GLN A 132      72.174  48.313  89.375  1.00  0.00           N
ATOM   2201  C   GLN A 132      68.743  48.603  94.355  1.00  0.00           C
ATOM   2202  O   GLN A 132      68.743  47.663  95.145  1.00  0.00           O
ATOM   2203  N   TRP A 133      68.813  49.883  94.765  1.00  0.00           N
ATOM   2205  CA  TRP A 133      68.914  50.273  96.165  1.00  0.00           C
ATOM   2207  CB  TRP A 133      69.044  51.823  96.255  1.00  0.00           C
ATOM   2210  CG  TRP A 133      69.063  52.433  97.625  1.00  0.00           C
ATOM   2211  CD1 TRP A 133      70.195  52.753  98.345  1.00  0.00           C
ATOM   2213  NE1 TRP A 133      69.834  53.363  99.525  1.00  0.00           N
ATOM   2215  CE2 TRP A 133      68.475  53.444  99.595  1.00  0.00           C
ATOM   2216  CD2 TRP A 133      67.945  52.843  98.425  1.00  0.00           C
ATOM   2217  CE3 TRP A 133      66.554  52.773  98.265  1.00  0.00           C
ATOM   2219  CZ3 TRP A 133      65.733  53.253  99.285  1.00  0.00           C
ATOM   2221  CZ2 TRP A 133      67.654  53.993 100.565  1.00  0.00           C
ATOM   2223  CH2 TRP A 133      66.264  53.873 100.415  1.00  0.00           C
ATOM   2225  C   TRP A 133      67.725  49.823  96.975  1.00  0.00           C
ATOM   2226  O   TRP A 133      67.844  49.313  98.085  1.00  0.00           O
ATOM   2227  N   LEU A 134      66.534  49.973  96.375  1.00  0.00           N
ATOM   2229  CA  LEU A 134      65.294  49.503  96.925  1.00  0.00           C
ATOM   2231  CB  LEU A 134      64.174  49.963  95.965  1.00  0.00           C
ATOM   2234  CG  LEU A 134      62.743  50.013  96.545  1.00  0.00           C
ATOM   2236  CD1 LEU A 134      62.225  48.693  97.135  1.00  0.00           C
ATOM   2240  CD2 LEU A 134      62.644  51.143  97.575  1.00  0.00           C
ATOM   2244  C   LEU A 134      65.284  47.993  97.075  1.00  0.00           C
ATOM   2245  O   LEU A 134      65.004  47.463  98.145  1.00  0.00           O
ATOM   2246  N   HIS A 135      65.663  47.253  96.015  1.00  0.00           N
ATOM   2248  CA  HIS A 135      65.743  45.813  96.065  1.00  0.00           C
ATOM   2250  CB  HIS A 135      66.023  45.163  94.695  1.00  0.00           C
ATOM   2253  ND1 HIS A 135      64.984  42.903  94.975  1.00  0.00           N
ATOM   2254  CG  HIS A 135      66.123  43.673  94.835  1.00  0.00           C
ATOM   2255  CE1 HIS A 135      65.424  41.693  95.245  1.00  0.00           C
ATOM   2257  NE2 HIS A 135      66.773  41.643  95.305  1.00  0.00           N
ATOM   2259  CD2 HIS A 135      67.233  42.913  95.015  1.00  0.00           C
ATOM   2261  C   HIS A 135      66.754  45.323  97.075  1.00  0.00           C
ATOM   2262  O   HIS A 135      66.475  44.413  97.845  1.00  0.00           O
ATOM   2263  N   ASP A 136      67.934  45.963  97.145  1.00  0.00           N
ATOM   2265  CA  ASP A 136      68.953  45.733  98.155  1.00  0.00           C
ATOM   2267  CB  ASP A 136      70.195  46.673  97.945  1.00  0.00           C
ATOM   2270  CG  ASP A 136      71.084  46.383  96.735  1.00  0.00           C
ATOM   2271  OD1 ASP A 136      71.115  45.203  96.285  1.00  0.00           O
ATOM   2272  OD2 ASP A 136      71.865  47.293  96.355  1.00  0.00           O
ATOM   2273  C   ASP A 136      68.354  45.944  99.555  1.00  0.00           C
ATOM   2274  O   ASP A 136      68.615  45.153 100.455  1.00  0.00           O
ATOM   2275  N   LEU A 137      67.514  46.993  99.755  1.00  0.00           N
ATOM   2277  CA  LEU A 137      66.913  47.363 101.045  1.00  0.00           C
ATOM   2279  CB  LEU A 137      66.074  48.683 100.935  1.00  0.00           C
ATOM   2282  CG  LEU A 137      65.775  49.473 102.235  1.00  0.00           C
ATOM   2284  CD1 LEU A 137      64.954  50.723 101.895  1.00  0.00           C
ATOM   2288  CD2 LEU A 137      65.034  48.723 103.345  1.00  0.00           C
ATOM   2292  C   LEU A 137      66.055  46.243 101.565  1.00  0.00           C
ATOM   2293  O   LEU A 137      66.214  45.803 102.695  1.00  0.00           O
ATOM   2294  N   GLN A 138      65.224  45.673 100.665  1.00  0.00           N
ATOM   2296  CA  GLN A 138      64.374  44.523 100.895  1.00  0.00           C
ATOM   2298  CB  GLN A 138      63.534  44.233  99.615  1.00  0.00           C
ATOM   2301  CG  GLN A 138      62.544  45.333  99.155  1.00  0.00           C
ATOM   2304  CD  GLN A 138      61.884  44.893  97.845  1.00  0.00           C
ATOM   2305  OE1 GLN A 138      62.524  44.383  96.935  1.00  0.00           O
ATOM   2306  NE2 GLN A 138      60.544  45.053  97.745  1.00  0.00           N
ATOM   2309  C   GLN A 138      65.154  43.243 101.225  1.00  0.00           C
ATOM   2310  O   GLN A 138      64.644  42.343 101.895  1.00  0.00           O
ATOM   2311  N   GLN A 139      66.414  43.133 100.775  1.00  0.00           N
ATOM   2313  CA  GLN A 139      67.284  42.003 101.075  1.00  0.00           C
ATOM   2315  CB  GLN A 139      68.314  41.753  99.935  1.00  0.00           C
ATOM   2318  CG  GLN A 139      67.754  41.543  98.515  1.00  0.00           C
ATOM   2321  CD  GLN A 139      67.194  40.153  98.235  1.00  0.00           C
ATOM   2322  OE1 GLN A 139      67.865  39.323  97.625  1.00  0.00           O
ATOM   2323  NE2 GLN A 139      65.915  39.913  98.595  1.00  0.00           N
ATOM   2326  C   GLN A 139      68.124  42.253 102.325  1.00  0.00           C
ATOM   2327  O   GLN A 139      69.085  41.533 102.575  1.00  0.00           O
ATOM   2328  N   GLY A 140      67.824  43.303 103.115  1.00  0.00           N
ATOM   2330  CA  GLY A 140      68.415  43.593 104.425  1.00  0.00           C
ATOM   2333  C   GLY A 140      69.805  44.093 104.395  1.00  0.00           C
ATOM   2334  O   GLY A 140      70.453  44.253 105.425  1.00  0.00           O
ATOM   2335  N   LYS A 141      70.273  44.373 103.165  1.00  0.00           N
ATOM   2337  CA  LYS A 141      71.585  44.893 102.885  1.00  0.00           C
ATOM   2339  CB  LYS A 141      71.874  44.773 101.365  1.00  0.00           C
ATOM   2342  CG  LYS A 141      73.074  45.553 100.825  1.00  0.00           C
ATOM   2345  CD  LYS A 141      73.493  45.073  99.425  1.00  0.00           C
ATOM   2348  CE  LYS A 141      74.725  45.783  98.875  1.00  0.00           C
ATOM   2351  NZ  LYS A 141      75.843  45.543  99.785  1.00  0.00           N
ATOM   2355  C   LYS A 141      71.824  46.263 103.515  1.00  0.00           C
ATOM   2356  O   LYS A 141      70.954  47.123 103.575  1.00  0.00           O
ATOM   2357  N   GLU A 142      73.034  46.503 104.065  1.00  0.00           N
ATOM   2359  CA  GLU A 142      73.454  47.833 104.445  1.00  0.00           C
ATOM   2361  CB  GLU A 142      74.784  47.783 105.245  1.00  0.00           C
ATOM   2364  CG  GLU A 142      75.085  49.073 106.075  1.00  0.00           C
ATOM   2367  CD  GLU A 142      76.523  49.223 106.585  1.00  0.00           C
ATOM   2368  OE1 GLU A 142      77.365  48.303 106.435  1.00  0.00           O
ATOM   2369  OE2 GLU A 142      76.773  50.313 107.175  1.00  0.00           O
ATOM   2370  C   GLU A 142      73.594  48.693 103.175  1.00  0.00           C
ATOM   2371  O   GLU A 142      74.195  48.243 102.205  1.00  0.00           O
ATOM   2372  N   VAL A 143      73.034  49.913 103.165  1.00  0.00           N
ATOM   2374  CA  VAL A 143      73.124  50.833 102.035  1.00  0.00           C
ATOM   2376  CB  VAL A 143      71.924  50.873 101.095  1.00  0.00           C
ATOM   2378  CG1 VAL A 143      72.054  49.713 100.105  1.00  0.00           C
ATOM   2382  CG2 VAL A 143      70.593  50.883 101.895  1.00  0.00           C
ATOM   2386  C   VAL A 143      73.365  52.213 102.565  1.00  0.00           C
ATOM   2387  O   VAL A 143      73.264  52.473 103.765  1.00  0.00           O
ATOM   2388  N   THR A 144      73.695  53.173 101.695  1.00  0.00           N
ATOM   2390  CA  THR A 144      73.564  54.583 102.015  1.00  0.00           C
ATOM   2392  CB  THR A 144      74.225  55.533 101.035  1.00  0.00           C
ATOM   2394  OG1 THR A 144      74.784  56.603 101.745  1.00  0.00           O
ATOM   2396  CG2 THR A 144      73.304  56.113  99.965  1.00  0.00           C
ATOM   2400  C   THR A 144      72.155  55.033 102.275  1.00  0.00           C
ATOM   2401  O   THR A 144      71.195  54.453 101.765  1.00  0.00           O
ATOM   2402  N   ALA A 145      72.064  56.093 103.105  1.00  0.00           N
ATOM   2404  CA  ALA A 145      70.854  56.813 103.435  1.00  0.00           C
ATOM   2406  CB  ALA A 145      70.523  57.783 102.285  1.00  0.00           C
ATOM   2410  C   ALA A 145      69.694  55.903 103.795  1.00  0.00           C
ATOM   2411  O   ALA A 145      68.555  56.084 103.345  1.00  0.00           O
ATOM   2412  N   LYS A 146      69.974  54.863 104.615  1.00  0.00           N
ATOM   2414  CA  LYS A 146      68.984  53.923 105.065  1.00  0.00           C
ATOM   2416  CB  LYS A 146      69.633  52.683 105.765  1.00  0.00           C
ATOM   2419  CG  LYS A 146      68.654  51.563 106.145  1.00  0.00           C
ATOM   2422  CD  LYS A 146      69.295  50.303 106.755  1.00  0.00           C
ATOM   2425  CE  LYS A 146      68.254  49.283 107.235  1.00  0.00           C
ATOM   2428  NZ  LYS A 146      68.883  48.013 107.685  1.00  0.00           N
ATOM   2432  C   LYS A 146      67.934  54.623 105.935  1.00  0.00           C
ATOM   2433  O   LYS A 146      68.304  55.483 106.735  1.00  0.00           O
ATOM   2434  N   PRO A 147      66.633  54.363 105.765  1.00  0.00           N
ATOM   2435  CD  PRO A 147      66.055  53.413 104.805  1.00  0.00           C
ATOM   2438  CA  PRO A 147      65.614  54.883 106.665  1.00  0.00           C
ATOM   2440  CB  PRO A 147      64.324  54.433 105.985  1.00  0.00           C
ATOM   2443  CG  PRO A 147      64.663  53.103 105.345  1.00  0.00           C
ATOM   2446  C   PRO A 147      65.814  54.443 108.125  1.00  0.00           C
ATOM   2447  O   PRO A 147      66.365  53.383 108.415  1.00  0.00           O
ATOM   2448  N   ALA A 148      65.424  55.343 109.055  1.00  0.00           N
ATOM   2450  CA  ALA A 148      65.944  55.413 110.405  1.00  0.00           C
ATOM   2452  CB  ALA A 148      66.243  56.893 110.705  1.00  0.00           C
ATOM   2456  C   ALA A 148      64.993  54.863 111.455  1.00  0.00           C
ATOM   2457  O   ALA A 148      65.104  55.163 112.655  1.00  0.00           O
ATOM   2458  N   GLY A 149      64.014  54.073 111.025  1.00  0.00           N
ATOM   2460  CA  GLY A 149      63.085  53.323 111.845  1.00  0.00           C
ATOM   2463  C   GLY A 149      62.354  52.403 110.925  1.00  0.00           C
ATOM   2464  O   GLY A 149      63.015  51.603 110.275  1.00  0.00           O
ATOM   2465  N   ASP A 150      61.014  52.473 110.835  1.00  0.00           N
ATOM   2467  CA  ASP A 150      60.203  51.653 109.935  1.00  0.00           C
ATOM   2469  CB  ASP A 150      58.834  51.313 110.565  1.00  0.00           C
ATOM   2472  CG  ASP A 150      58.935  50.583 111.895  1.00  0.00           C
ATOM   2473  OD1 ASP A 150      60.014  50.083 112.295  1.00  0.00           O
ATOM   2474  OD2 ASP A 150      57.824  50.483 112.495  1.00  0.00           O
ATOM   2475  C   ASP A 150      59.914  52.313 108.585  1.00  0.00           C
ATOM   2476  O   ASP A 150      59.824  53.533 108.465  1.00  0.00           O
ATOM   2477  N   TRP A 151      59.734  51.503 107.515  1.00  0.00           N
ATOM   2479  CA  TRP A 151      59.554  51.963 106.145  1.00  0.00           C
ATOM   2481  CB  TRP A 151      60.844  51.793 105.255  1.00  0.00           C
ATOM   2484  CG  TRP A 151      61.365  50.383 105.125  1.00  0.00           C
ATOM   2485  CD1 TRP A 151      62.094  49.673 106.055  1.00  0.00           C
ATOM   2487  NE1 TRP A 151      62.164  48.353 105.665  1.00  0.00           N
ATOM   2489  CE2 TRP A 151      61.523  48.193 104.485  1.00  0.00           C
ATOM   2490  CD2 TRP A 151      61.064  49.463 104.065  1.00  0.00           C
ATOM   2491  CE3 TRP A 151      60.445  49.593 102.825  1.00  0.00           C
ATOM   2493  CZ3 TRP A 151      60.294  48.444 102.035  1.00  0.00           C
ATOM   2495  CZ2 TRP A 151      61.284  47.053 103.745  1.00  0.00           C
ATOM   2497  CH2 TRP A 151      60.684  47.194 102.495  1.00  0.00           C
ATOM   2499  C   TRP A 151      58.405  51.213 105.485  1.00  0.00           C
ATOM   2500  O   TRP A 151      57.974  50.153 105.935  1.00  0.00           O
ATOM   2501  N   LYS A 152      57.864  51.803 104.395  1.00  0.00           N
ATOM   2503  CA  LYS A 152      56.843  51.213 103.545  1.00  0.00           C
ATOM   2505  CB  LYS A 152      55.424  51.743 103.875  1.00  0.00           C
ATOM   2508  CG  LYS A 152      54.914  51.423 105.295  1.00  0.00           C
ATOM   2511  CD  LYS A 152      54.725  49.903 105.535  1.00  0.00           C
ATOM   2514  CE  LYS A 152      53.883  49.533 106.765  1.00  0.00           C
ATOM   2517  NZ  LYS A 152      54.483  50.093 107.995  1.00  0.00           N
ATOM   2521  C   LYS A 152      57.134  51.553 102.095  1.00  0.00           C
ATOM   2522  O   LYS A 152      57.474  52.683 101.765  1.00  0.00           O
ATOM   2523  N   VAL A 153      56.975  50.583 101.175  1.00  0.00           N
ATOM   2525  CA  VAL A 153      56.884  50.853  99.745  1.00  0.00           C
ATOM   2527  CB  VAL A 153      57.633  49.843  98.885  1.00  0.00           C
ATOM   2529  CG1 VAL A 153      57.324  49.983  97.375  1.00  0.00           C
ATOM   2533  CG2 VAL A 153      59.144  50.083  99.085  1.00  0.00           C
ATOM   2537  C   VAL A 153      55.424  50.843  99.385  1.00  0.00           C
ATOM   2538  O   VAL A 153      54.664  49.993  99.845  1.00  0.00           O
ATOM   2539  N   ILE A 154      54.954  51.793  98.575  1.00  0.00           N
ATOM   2541  CA  ILE A 154      53.574  51.833  98.165  1.00  0.00           C
ATOM   2543  CB  ILE A 154      52.754  52.763  99.075  1.00  0.00           C
ATOM   2545  CG2 ILE A 154      51.313  52.853  98.535  1.00  0.00           C
ATOM   2549  CG1 ILE A 154      52.794  52.313 100.565  1.00  0.00           C
ATOM   2552  CD  ILE A 154      52.045  53.233 101.535  1.00  0.00           C
ATOM   2556  C   ILE A 154      53.564  52.264  96.705  1.00  0.00           C
ATOM   2557  O   ILE A 154      54.434  53.013  96.265  1.00  0.00           O
ATOM   2558  N   GLU A 155      52.594  51.783  95.875  1.00  0.00           N
ATOM   2560  CA  GLU A 155      52.404  52.353  94.545  1.00  0.00           C
ATOM   2562  CB  GLU A 155      52.394  51.303  93.395  1.00  0.00           C
ATOM   2565  CG  GLU A 155      51.054  50.913  92.725  1.00  0.00           C
ATOM   2568  CD  GLU A 155      51.243  50.033  91.495  1.00  0.00           C
ATOM   2569  OE1 GLU A 155      52.164  49.173  91.505  1.00  0.00           O
ATOM   2570  OE2 GLU A 155      50.504  50.193  90.475  1.00  0.00           O
ATOM   2571  C   GLU A 155      51.154  53.193  94.545  1.00  0.00           C
ATOM   2572  O   GLU A 155      50.144  52.863  95.145  1.00  0.00           O
ATOM   2573  N   ALA A 156      51.224  54.333  93.845  1.00  0.00           N
ATOM   2575  CA  ALA A 156      50.144  55.273  93.745  1.00  0.00           C
ATOM   2577  CB  ALA A 156      50.604  56.663  94.205  1.00  0.00           C
ATOM   2581  C   ALA A 156      49.685  55.363  92.305  1.00  0.00           C
ATOM   2582  O   ALA A 156      50.474  55.513  91.375  1.00  0.00           O
ATOM   2583  N   ALA A 157      48.365  55.243  92.105  1.00  0.00           N
ATOM   2585  CA  ALA A 157      47.784  55.253  90.785  1.00  0.00           C
ATOM   2587  CB  ALA A 157      47.964  53.873  90.115  1.00  0.00           C
ATOM   2591  C   ALA A 157      46.324  55.623  90.895  1.00  0.00           C
ATOM   2592  O   ALA A 157      45.744  55.633  91.985  1.00  0.00           O
ATOM   2593  N   TRP A 158      45.704  56.003  89.755  1.00  0.00           N
ATOM   2595  CA  TRP A 158      44.314  56.403  89.715  1.00  0.00           C
ATOM   2597  CB  TRP A 158      43.953  57.313  88.485  1.00  0.00           C
ATOM   2600  CG  TRP A 158      42.493  57.663  88.315  1.00  0.00           C
ATOM   2601  CD1 TRP A 158      41.524  56.823  87.835  1.00  0.00           C
ATOM   2603  NE1 TRP A 158      40.294  57.443  87.905  1.00  0.00           N
ATOM   2605  CE2 TRP A 158      40.445  58.683  88.445  1.00  0.00           C
ATOM   2606  CD2 TRP A 158      41.814  58.883  88.695  1.00  0.00           C
ATOM   2607  CE3 TRP A 158      42.234  60.113  89.195  1.00  0.00           C
ATOM   2609  CZ3 TRP A 158      41.273  61.103  89.445  1.00  0.00           C
ATOM   2611  CZ2 TRP A 158      39.493  59.653  88.695  1.00  0.00           C
ATOM   2613  CH2 TRP A 158      39.935  60.873  89.205  1.00  0.00           C
ATOM   2615  C   TRP A 158      43.354  55.223  89.845  1.00  0.00           C
ATOM   2616  O   TRP A 158      43.374  54.253  89.075  1.00  0.00           O
ATOM   2617  N   GLY A 159      42.435  55.323  90.825  1.00  0.00           N
ATOM   2619  CA  GLY A 159      41.354  54.393  91.055  1.00  0.00           C
ATOM   2622  C   GLY A 159      41.835  53.083  91.605  1.00  0.00           C
ATOM   2623  O   GLY A 159      42.955  52.943  92.095  1.00  0.00           O
ATOM   2624  N   ALA A 160      40.975  52.073  91.545  1.00  0.00           N
ATOM   2626  CA  ALA A 160      41.273  50.733  92.005  1.00  0.00           C
ATOM   2628  CB  ALA A 160      40.084  49.803  91.765  1.00  0.00           C
ATOM   2632  C   ALA A 160      42.504  50.083  91.355  1.00  0.00           C
ATOM   2633  O   ALA A 160      42.794  50.393  90.195  1.00  0.00           O
ATOM   2634  N   PRO A 161      43.225  49.193  92.045  1.00  0.00           N
ATOM   2635  CD  PRO A 161      43.085  48.973  93.475  1.00  0.00           C
ATOM   2638  CA  PRO A 161      44.284  48.373  91.485  1.00  0.00           C
ATOM   2640  CB  PRO A 161      44.554  47.323  92.575  1.00  0.00           C
ATOM   2643  CG  PRO A 161      44.234  48.053  93.875  1.00  0.00           C
ATOM   2646  C   PRO A 161      43.924  47.703  90.175  1.00  0.00           C
ATOM   2647  O   PRO A 161      43.085  46.823  90.165  1.00  0.00           O
ATOM   2648  N   LYS A 162      44.594  48.093  89.085  1.00  0.00           N
ATOM   2650  CA  LYS A 162      44.424  47.443  87.815  1.00  0.00           C
ATOM   2652  CB  LYS A 162      44.074  48.453  86.695  1.00  0.00           C
ATOM   2655  CG  LYS A 162      42.654  49.033  86.805  1.00  0.00           C
ATOM   2658  CD  LYS A 162      42.444  50.233  85.865  1.00  0.00           C
ATOM   2661  CE  LYS A 162      43.275  51.493  86.185  1.00  0.00           C
ATOM   2664  NZ  LYS A 162      42.974  51.983  87.545  1.00  0.00           N
ATOM   2668  C   LYS A 162      45.694  46.723  87.465  1.00  0.00           C
ATOM   2669  O   LYS A 162      45.824  45.503  87.515  1.00  0.00           O
ATOM   2670  N   LEU A 163      46.695  47.523  87.075  1.00  0.00           N
ATOM   2672  CA  LEU A 163      48.034  47.123  86.735  1.00  0.00           C
ATOM   2674  CB  LEU A 163      48.844  48.313  86.195  1.00  0.00           C
ATOM   2677  CG  LEU A 163      48.384  49.023  84.885  1.00  0.00           C
ATOM   2679  CD1 LEU A 163      48.384  48.063  83.705  1.00  0.00           C
ATOM   2683  CD2 LEU A 163      47.054  49.773  84.935  1.00  0.00           C
ATOM   2687  C   LEU A 163      48.754  46.463  87.915  1.00  0.00           C
ATOM   2688  O   LEU A 163      49.464  45.493  87.725  1.00  0.00           O
ATOM   2689  N   TYR A 164      48.534  46.953  89.165  1.00  0.00           N
ATOM   2691  CA  TYR A 164      49.023  46.363  90.415  1.00  0.00           C
ATOM   2693  CB  TYR A 164      48.685  47.253  91.665  1.00  0.00           C
ATOM   2696  CG  TYR A 164      49.114  46.713  93.015  1.00  0.00           C
ATOM   2697  CD1 TYR A 164      48.405  45.673  93.635  1.00  0.00           C
ATOM   2699  CE1 TYR A 164      48.804  45.163  94.875  1.00  0.00           C
ATOM   2701  CZ  TYR A 164      49.884  45.713  95.565  1.00  0.00           C
ATOM   2702  OH  TYR A 164      50.234  45.123  96.795  1.00  0.00           O
ATOM   2704  CD2 TYR A 164      50.203  47.273  93.725  1.00  0.00           C
ATOM   2706  CE2 TYR A 164      50.585  46.793  94.995  1.00  0.00           C
ATOM   2708  C   TYR A 164      48.594  44.913  90.575  1.00  0.00           C
ATOM   2709  O   TYR A 164      49.314  44.073  91.105  1.00  0.00           O
ATOM   2710  N   LEU A 165      47.404  44.523  90.095  1.00  0.00           N
ATOM   2712  CA  LEU A 165      46.983  43.133  90.225  1.00  0.00           C
ATOM   2714  CB  LEU A 165      45.484  42.973  89.915  1.00  0.00           C
ATOM   2717  CG  LEU A 165      44.525  43.813  90.775  1.00  0.00           C
ATOM   2719  CD1 LEU A 165      43.074  43.543  90.365  1.00  0.00           C
ATOM   2723  CD2 LEU A 165      44.704  43.533  92.265  1.00  0.00           C
ATOM   2727  C   LEU A 165      47.794  42.163  89.345  1.00  0.00           C
ATOM   2728  O   LEU A 165      47.754  40.953  89.575  1.00  0.00           O
ATOM   2729  N   ILE A 166      48.534  42.673  88.345  1.00  0.00           N
ATOM   2731  CA  ILE A 166      49.374  41.883  87.435  1.00  0.00           C
ATOM   2733  CB  ILE A 166      49.384  42.533  86.045  1.00  0.00           C
ATOM   2735  CG2 ILE A 166      50.234  41.703  85.065  1.00  0.00           C
ATOM   2739  CG1 ILE A 166      47.945  42.753  85.505  1.00  0.00           C
ATOM   2742  CD  ILE A 166      47.104  41.483  85.445  1.00  0.00           C
ATOM   2746  C   ILE A 166      50.814  41.763  87.925  1.00  0.00           C
ATOM   2747  O   ILE A 166      51.444  40.703  87.835  1.00  0.00           O
ATOM   2748  N   SER A 167      51.365  42.883  88.455  1.00  0.00           N
ATOM   2750  CA  SER A 167      52.773  43.073  88.735  1.00  0.00           C
ATOM   2752  CB  SER A 167      53.634  43.693  87.565  1.00  0.00           C
ATOM   2755  OG  SER A 167      53.435  43.123  86.265  1.00  0.00           O
ATOM   2757  C   SER A 167      52.773  44.183  89.755  1.00  0.00           C
ATOM   2758  O   SER A 167      51.913  45.043  89.695  1.00  0.00           O
ATOM   2759  N   HIS A 168      53.784  44.243  90.635  1.00  0.00           N
ATOM   2761  CA  HIS A 168      54.044  45.363  91.515  1.00  0.00           C
ATOM   2763  CB  HIS A 168      52.945  45.613  92.575  1.00  0.00           C
ATOM   2766  ND1 HIS A 168      51.284  43.743  92.945  1.00  0.00           N
ATOM   2768  CG  HIS A 168      52.444  44.393  93.305  1.00  0.00           C
ATOM   2769  CE1 HIS A 168      50.975  42.883  93.945  1.00  0.00           C
ATOM   2771  NE2 HIS A 168      51.854  42.933  94.925  1.00  0.00           N
ATOM   2772  CD2 HIS A 168      52.764  43.903  94.535  1.00  0.00           C
ATOM   2774  C   HIS A 168      55.385  45.073  92.145  1.00  0.00           C
ATOM   2775  O   HIS A 168      55.935  43.993  91.925  1.00  0.00           O
ATOM   2776  N   ILE A 169      55.975  46.014  92.915  1.00  0.00           N
ATOM   2778  CA  ILE A 169      57.155  45.793  93.745  1.00  0.00           C
ATOM   2780  CB  ILE A 169      57.674  47.083  94.405  1.00  0.00           C
ATOM   2782  CG2 ILE A 169      58.984  46.833  95.185  1.00  0.00           C
ATOM   2786  CG1 ILE A 169      57.844  48.253  93.405  1.00  0.00           C
ATOM   2789  CD  ILE A 169      59.023  48.123  92.475  1.00  0.00           C
ATOM   2793  C   ILE A 169      56.794  44.803  94.855  1.00  0.00           C
ATOM   2794  O   ILE A 169      55.744  45.013  95.475  1.00  0.00           O
ATOM   2795  N   PRO A 170      57.534  43.733  95.185  1.00  0.00           N
ATOM   2796  CD  PRO A 170      58.743  43.333  94.475  1.00  0.00           C
ATOM   2799  CA  PRO A 170      57.374  42.973  96.425  1.00  0.00           C
ATOM   2801  CB  PRO A 170      58.624  42.083  96.495  1.00  0.00           C
ATOM   2804  CG  PRO A 170      59.034  41.943  95.025  1.00  0.00           C
ATOM   2807  C   PRO A 170      57.124  43.793  97.675  1.00  0.00           C
ATOM   2808  O   PRO A 170      57.734  44.843  97.845  1.00  0.00           O
ATOM   2809  N   GLY A 171      56.224  43.363  98.575  1.00  0.00           N
ATOM   2811  CA  GLY A 171      55.954  44.103  99.815  1.00  0.00           C
ATOM   2814  C   GLY A 171      55.273  45.453  99.695  1.00  0.00           C
ATOM   2815  O   GLY A 171      54.935  46.073 100.705  1.00  0.00           O
ATOM   2816  N   ALA A 172      55.054  45.983  98.485  1.00  0.00           N
ATOM   2818  CA  ALA A 172      54.284  47.183  98.275  1.00  0.00           C
ATOM   2820  CB  ALA A 172      54.384  47.653  96.805  1.00  0.00           C
ATOM   2824  C   ALA A 172      52.824  47.063  98.685  1.00  0.00           C
ATOM   2825  O   ALA A 172      52.164  46.073  98.375  1.00  0.00           O
ATOM   2826  N   ASP A 173      52.264  48.113  99.325  1.00  0.00           N
ATOM   2828  CA  ASP A 173      50.834  48.353  99.385  1.00  0.00           C
ATOM   2830  CB  ASP A 173      50.424  49.123 100.685  1.00  0.00           C
ATOM   2833  CG  ASP A 173      49.044  48.743 101.215  1.00  0.00           C
ATOM   2834  OD1 ASP A 173      48.134  48.473 100.385  1.00  0.00           O
ATOM   2835  OD2 ASP A 173      48.874  48.793 102.465  1.00  0.00           O
ATOM   2836  C   ASP A 173      50.403  49.103  98.125  1.00  0.00           C
ATOM   2837  O   ASP A 173      51.214  49.453  97.265  1.00  0.00           O
ATOM   2838  N   TYR A 174      49.104  49.393  97.995  1.00  0.00           N
ATOM   2840  CA  TYR A 174      48.554  50.223  96.945  1.00  0.00           C
ATOM   2842  CB  TYR A 174      47.644  49.383  96.015  1.00  0.00           C
ATOM   2845  CG  TYR A 174      47.084  50.203  94.885  1.00  0.00           C
ATOM   2846  CD1 TYR A 174      47.743  50.243  93.665  1.00  0.00           C
ATOM   2848  CE1 TYR A 174      47.274  51.033  92.625  1.00  0.00           C
ATOM   2850  CZ  TYR A 174      46.064  51.713  92.745  1.00  0.00           C
ATOM   2851  OH  TYR A 174      45.534  52.383  91.635  1.00  0.00           O
ATOM   2853  CD2 TYR A 174      45.884  50.923  95.035  1.00  0.00           C
ATOM   2855  CE2 TYR A 174      45.364  51.663  93.955  1.00  0.00           C
ATOM   2857  C   TYR A 174      47.804  51.433  97.505  1.00  0.00           C
ATOM   2858  O   TYR A 174      46.954  51.323  98.385  1.00  0.00           O
ATOM   2859  N   ILE A 175      48.034  52.623  96.915  1.00  0.00           N
ATOM   2861  CA  ILE A 175      47.314  53.843  97.205  1.00  0.00           C
ATOM   2863  CB  ILE A 175      48.295  54.933  97.645  1.00  0.00           C
ATOM   2865  CG2 ILE A 175      47.854  56.333  97.185  1.00  0.00           C
ATOM   2869  CG1 ILE A 175      48.454  54.873  99.185  1.00  0.00           C
ATOM   2872  CD  ILE A 175      49.584  55.763  99.725  1.00  0.00           C
ATOM   2876  C   ILE A 175      46.514  54.283  95.985  1.00  0.00           C
ATOM   2877  O   ILE A 175      47.034  54.353  94.875  1.00  0.00           O
ATOM   2878  N   ASP A 176      45.214  54.623  96.145  1.00  0.00           N
ATOM   2880  CA  ASP A 176      44.434  55.223  95.065  1.00  0.00           C
ATOM   2882  CB  ASP A 176      42.964  54.703  95.095  1.00  0.00           C
ATOM   2885  CG  ASP A 176      41.905  55.413  94.285  1.00  0.00           C
ATOM   2886  OD1 ASP A 176      42.164  56.333  93.475  1.00  0.00           O
ATOM   2887  OD2 ASP A 176      40.725  55.013  94.495  1.00  0.00           O
ATOM   2888  C   ASP A 176      44.483  56.733  95.235  1.00  0.00           C
ATOM   2889  O   ASP A 176      44.294  57.233  96.335  1.00  0.00           O
ATOM   2890  N   THR A 177      44.714  57.493  94.145  1.00  0.00           N
ATOM   2892  CA  THR A 177      44.743  58.953  94.145  1.00  0.00           C
ATOM   2894  CB  THR A 177      45.254  59.593  92.855  1.00  0.00           C
ATOM   2896  OG1 THR A 177      44.674  59.083  91.665  1.00  0.00           O
ATOM   2898  CG2 THR A 177      46.754  59.233  92.735  1.00  0.00           C
ATOM   2902  C   THR A 177      43.504  59.623  94.715  1.00  0.00           C
ATOM   2903  O   THR A 177      43.564  60.683  95.325  1.00  0.00           O
ATOM   2904  N   ASN A 178      42.344  58.933  94.665  1.00  0.00           N
ATOM   2906  CA  ASN A 178      41.104  59.363  95.295  1.00  0.00           C
ATOM   2908  CB  ASN A 178      39.924  58.413  94.895  1.00  0.00           C
ATOM   2911  CG  ASN A 178      39.563  58.573  93.425  1.00  0.00           C
ATOM   2912  OD1 ASN A 178      39.504  59.683  92.895  1.00  0.00           O
ATOM   2913  ND2 ASN A 178      39.354  57.423  92.725  1.00  0.00           N
ATOM   2916  C   ASN A 178      41.133  59.423  96.825  1.00  0.00           C
ATOM   2917  O   ASN A 178      40.254  60.043  97.425  1.00  0.00           O
ATOM   2918  N   GLU A 179      42.104  58.773  97.505  1.00  0.00           N
ATOM   2920  CA  GLU A 179      42.284  58.893  98.945  1.00  0.00           C
ATOM   2922  CB  GLU A 179      43.184  57.743  99.505  1.00  0.00           C
ATOM   2925  CG  GLU A 179      42.424  56.403  99.445  1.00  0.00           C
ATOM   2928  CD  GLU A 179      43.093  55.213 100.125  1.00  0.00           C
ATOM   2929  OE1 GLU A 179      42.524  54.723 101.145  1.00  0.00           O
ATOM   2930  OE2 GLU A 179      43.993  54.593  99.515  1.00  0.00           O
ATOM   2931  C   GLU A 179      42.815  60.233  99.435  1.00  0.00           C
ATOM   2932  O   GLU A 179      42.524  60.653 100.555  1.00  0.00           O
ATOM   2933  N   VAL A 180      43.624  60.933  98.625  1.00  0.00           N
ATOM   2935  CA  VAL A 180      44.294  62.153  99.055  1.00  0.00           C
ATOM   2937  CB  VAL A 180      45.784  62.143  98.725  1.00  0.00           C
ATOM   2939  CG1 VAL A 180      46.474  61.043  99.535  1.00  0.00           C
ATOM   2943  CG2 VAL A 180      46.004  62.023  97.205  1.00  0.00           C
ATOM   2947  C   VAL A 180      43.694  63.393  98.445  1.00  0.00           C
ATOM   2948  O   VAL A 180      43.984  64.493  98.915  1.00  0.00           O
ATOM   2949  N   GLU A 181      42.824  63.293  97.425  1.00  0.00           N
ATOM   2951  CA  GLU A 181      42.243  64.453  96.775  1.00  0.00           C
ATOM   2953  CB  GLU A 181      43.134  64.943  95.615  1.00  0.00           C
ATOM   2956  CG  GLU A 181      43.054  64.073  94.335  1.00  0.00           C
ATOM   2959  CD  GLU A 181      44.135  64.453  93.355  1.00  0.00           C
ATOM   2960  OE1 GLU A 181      44.844  65.463  93.595  1.00  0.00           O
ATOM   2961  OE2 GLU A 181      44.384  63.673  92.405  1.00  0.00           O
ATOM   2962  C   GLU A 181      40.865  64.133  96.245  1.00  0.00           C
ATOM   2963  O   GLU A 181      40.564  62.983  95.905  1.00  0.00           O
ATOM   2964  N   SER A 182      39.974  65.133  96.195  1.00  0.00           N
ATOM   2966  CA  SER A 182      38.614  64.883  95.755  1.00  0.00           C
ATOM   2968  CB  SER A 182      37.764  64.223  96.885  1.00  0.00           C
ATOM   2971  OG  SER A 182      37.504  65.034  98.025  1.00  0.00           O
ATOM   2973  C   SER A 182      37.984  66.153  95.165  1.00  0.00           C
ATOM   2974  O   SER A 182      38.365  67.273  95.495  1.00  0.00           O
ATOM   2975  N   GLU A 183      37.034  65.983  94.205  1.00  0.00           N
ATOM   2977  CA  GLU A 183      36.084  67.003  93.735  1.00  0.00           C
ATOM   2979  CB  GLU A 183      34.874  66.373  92.965  1.00  0.00           C
ATOM   2982  CG  GLU A 183      35.184  65.843  91.545  1.00  0.00           C
ATOM   2985  CD  GLU A 183      34.944  66.843  90.425  1.00  0.00           C
ATOM   2986  OE1 GLU A 183      35.684  67.843  90.315  1.00  0.00           O
ATOM   2987  OE2 GLU A 183      33.984  66.643  89.635  1.00  0.00           O
ATOM   2988  C   GLU A 183      35.514  67.963  94.805  1.00  0.00           C
ATOM   2989  O   GLU A 183      35.374  67.594  95.965  1.00  0.00           O
ATOM   2990  N   PRO A 184      35.124  69.193  94.455  1.00  0.00           N
ATOM   2991  CD  PRO A 184      34.194  69.854  95.375  1.00  0.00           C
ATOM   2994  CA  PRO A 184      34.964  69.673  93.085  1.00  0.00           C
ATOM   2996  CB  PRO A 184      33.664  70.503  93.185  1.00  0.00           C
ATOM   2999  CG  PRO A 184      33.704  71.063  94.595  1.00  0.00           C
ATOM   3002  C   PRO A 184      36.124  70.523  92.615  1.00  0.00           C
ATOM   3003  O   PRO A 184      36.025  71.084  91.525  1.00  0.00           O
ATOM   3004  N   LEU A 185      37.234  70.633  93.385  1.00  0.00           N
ATOM   3006  CA  LEU A 185      38.435  71.344  92.955  1.00  0.00           C
ATOM   3008  CB  LEU A 185      39.034  72.243  94.065  1.00  0.00           C
ATOM   3011  CG  LEU A 185      38.414  73.653  94.135  1.00  0.00           C
ATOM   3013  CD1 LEU A 185      37.194  73.703  95.065  1.00  0.00           C
ATOM   3017  CD2 LEU A 185      39.484  74.663  94.565  1.00  0.00           C
ATOM   3021  C   LEU A 185      39.545  70.473  92.415  1.00  0.00           C
ATOM   3022  O   LEU A 185      40.464  70.973  91.775  1.00  0.00           O
ATOM   3023  N   TRP A 186      39.514  69.153  92.695  1.00  0.00           N
ATOM   3025  CA  TRP A 186      40.663  68.273  92.565  1.00  0.00           C
ATOM   3027  CB  TRP A 186      41.074  67.993  91.095  1.00  0.00           C
ATOM   3030  CG  TRP A 186      40.034  67.163  90.415  1.00  0.00           C
ATOM   3031  CD1 TRP A 186      39.024  67.573  89.605  1.00  0.00           C
ATOM   3033  NE1 TRP A 186      38.114  66.553  89.445  1.00  0.00           N
ATOM   3035  CE2 TRP A 186      38.554  65.453  90.125  1.00  0.00           C
ATOM   3036  CD2 TRP A 186      39.764  65.803  90.775  1.00  0.00           C
ATOM   3037  CE3 TRP A 186      40.394  64.893  91.615  1.00  0.00           C
ATOM   3039  CZ3 TRP A 186      39.764  63.673  91.865  1.00  0.00           C
ATOM   3041  CZ2 TRP A 186      37.984  64.193  90.305  1.00  0.00           C
ATOM   3043  CH2 TRP A 186      38.574  63.333  91.235  1.00  0.00           C
ATOM   3045  C   TRP A 186      41.824  68.683  93.445  1.00  0.00           C
ATOM   3046  O   TRP A 186      42.984  68.383  93.175  1.00  0.00           O
ATOM   3047  N   ASN A 187      41.504  69.363  94.565  1.00  0.00           N
ATOM   3049  CA  ASN A 187      42.474  69.733  95.545  1.00  0.00           C
ATOM   3051  CB  ASN A 187      42.254  71.183  96.095  1.00  0.00           C
ATOM   3054  CG  ASN A 187      40.984  71.403  96.905  1.00  0.00           C
ATOM   3055  OD1 ASN A 187      40.124  70.533  97.035  1.00  0.00           O
ATOM   3056  ND2 ASN A 187      40.894  72.594  97.535  1.00  0.00           N
ATOM   3059  C   ASN A 187      42.514  68.653  96.595  1.00  0.00           C
ATOM   3060  O   ASN A 187      41.624  67.793  96.675  1.00  0.00           O
ATOM   3061  N   LYS A 188      43.574  68.633  97.415  1.00  0.00           N
ATOM   3063  CA  LYS A 188      43.743  67.643  98.445  1.00  0.00           C
ATOM   3065  CB  LYS A 188      45.063  67.823  99.235  1.00  0.00           C
ATOM   3068  CG  LYS A 188      45.094  69.153 100.005  1.00  0.00           C
ATOM   3071  CD  LYS A 188      46.264  69.304 100.975  1.00  0.00           C
ATOM   3074  CE  LYS A 188      46.324  70.723 101.555  1.00  0.00           C
ATOM   3077  NZ  LYS A 188      45.124  71.063 102.335  1.00  0.00           N
ATOM   3081  C   LYS A 188      42.584  67.604  99.435  1.00  0.00           C
ATOM   3082  O   LYS A 188      41.913  68.593  99.725  1.00  0.00           O
ATOM   3083  N   VAL A 189      42.314  66.413 100.005  1.00  0.00           N
ATOM   3085  CA  VAL A 189      41.314  66.263 101.035  1.00  0.00           C
ATOM   3087  CB  VAL A 189      40.824  64.834 101.235  1.00  0.00           C
ATOM   3089  CG1 VAL A 189      40.304  64.333  99.885  1.00  0.00           C
ATOM   3093  CG2 VAL A 189      41.934  63.923 101.785  1.00  0.00           C
ATOM   3097  C   VAL A 189      41.714  66.913 102.355  1.00  0.00           C
ATOM   3098  O   VAL A 189      42.874  67.223 102.635  1.00  0.00           O
ATOM   3099  N   SER A 190      40.704  67.183 103.195  1.00  0.00           N
ATOM   3101  CA  SER A 190      40.865  67.803 104.485  1.00  0.00           C
ATOM   3103  CB  SER A 190      39.504  68.124 105.125  1.00  0.00           C
ATOM   3106  OG  SER A 190      38.704  66.944 105.305  1.00  0.00           O
ATOM   3108  C   SER A 190      41.765  67.043 105.435  1.00  0.00           C
ATOM   3109  O   SER A 190      41.924  65.834 105.365  1.00  0.00           O
ATOM   3110  N   ASP A 191      42.424  67.743 106.365  1.00  0.00           N
ATOM   3112  CA  ASP A 191      43.435  67.194 107.245  1.00  0.00           C
ATOM   3114  CB  ASP A 191      44.004  68.413 107.995  1.00  0.00           C
ATOM   3117  CG  ASP A 191      44.795  69.163 106.945  1.00  0.00           C
ATOM   3118  OD1 ASP A 191      45.784  68.563 106.465  1.00  0.00           O
ATOM   3119  OD2 ASP A 191      44.394  70.253 106.485  1.00  0.00           O
ATOM   3120  C   ASP A 191      42.974  66.033 108.135  1.00  0.00           C
ATOM   3121  O   ASP A 191      43.674  65.034 108.365  1.00  0.00           O
ATOM   3122  N   GLU A 192      41.714  66.063 108.585  1.00  0.00           N
ATOM   3124  CA  GLU A 192      41.034  64.913 109.145  1.00  0.00           C
ATOM   3126  CB  GLU A 192      39.654  65.353 109.675  1.00  0.00           C
ATOM   3129  CG  GLU A 192      38.634  65.923 108.645  1.00  0.00           C
ATOM   3132  CD  GLU A 192      38.734  67.413 108.325  1.00  0.00           C
ATOM   3133  OE1 GLU A 192      39.714  68.093 108.705  1.00  0.00           O
ATOM   3134  OE2 GLU A 192      37.813  67.883 107.595  1.00  0.00           O
ATOM   3135  C   GLU A 192      40.865  63.683 108.235  1.00  0.00           C
ATOM   3136  O   GLU A 192      41.084  62.553 108.675  1.00  0.00           O
ATOM   3137  N   GLN A 193      40.504  63.873 106.955  1.00  0.00           N
ATOM   3139  CA  GLN A 193      40.494  62.843 105.915  1.00  0.00           C
ATOM   3141  CB  GLN A 193      39.824  63.343 104.605  1.00  0.00           C
ATOM   3144  CG  GLN A 193      38.295  63.553 104.745  1.00  0.00           C
ATOM   3147  CD  GLN A 193      37.594  63.983 103.435  1.00  0.00           C
ATOM   3148  OE1 GLN A 193      37.254  63.163 102.575  1.00  0.00           O
ATOM   3149  NE2 GLN A 193      37.324  65.303 103.305  1.00  0.00           N
ATOM   3152  C   GLN A 193      41.884  62.293 105.625  1.00  0.00           C
ATOM   3153  O   GLN A 193      42.115  61.084 105.535  1.00  0.00           O
ATOM   3154  N   LEU A 194      42.885  63.183 105.545  1.00  0.00           N
ATOM   3156  CA  LEU A 194      44.275  62.813 105.495  1.00  0.00           C
ATOM   3158  CB  LEU A 194      45.144  64.073 105.265  1.00  0.00           C
ATOM   3161  CG  LEU A 194      44.984  64.743 103.875  1.00  0.00           C
ATOM   3163  CD1 LEU A 194      45.924  65.953 103.755  1.00  0.00           C
ATOM   3167  CD2 LEU A 194      45.273  63.793 102.705  1.00  0.00           C
ATOM   3171  C   LEU A 194      44.764  62.023 106.715  1.00  0.00           C
ATOM   3172  O   LEU A 194      45.494  61.043 106.585  1.00  0.00           O
ATOM   3173  N   LYS A 195      44.413  62.403 107.955  1.00  0.00           N
ATOM   3175  CA  LYS A 195      44.795  61.683 109.155  1.00  0.00           C
ATOM   3177  CB  LYS A 195      44.254  62.443 110.405  1.00  0.00           C
ATOM   3180  CG  LYS A 195      44.475  61.753 111.765  1.00  0.00           C
ATOM   3183  CD  LYS A 195      45.924  61.893 112.245  1.00  0.00           C
ATOM   3186  CE  LYS A 195      46.365  60.973 113.385  1.00  0.00           C
ATOM   3189  NZ  LYS A 195      46.493  59.563 112.935  1.00  0.00           N
ATOM   3193  C   LYS A 195      44.335  60.223 109.195  1.00  0.00           C
ATOM   3194  O   LYS A 195      45.084  59.333 109.585  1.00  0.00           O
ATOM   3195  N   ALA A 196      43.064  59.983 108.775  1.00  0.00           N
ATOM   3197  CA  ALA A 196      42.534  58.653 108.575  1.00  0.00           C
ATOM   3199  CB  ALA A 196      41.034  58.723 108.215  1.00  0.00           C
ATOM   3203  C   ALA A 196      43.275  57.863 107.505  1.00  0.00           C
ATOM   3204  O   ALA A 196      43.594  56.693 107.675  1.00  0.00           O
ATOM   3205  N   MET A 197      43.584  58.514 106.365  1.00  0.00           N
ATOM   3207  CA  MET A 197      44.343  57.923 105.285  1.00  0.00           C
ATOM   3209  CB  MET A 197      44.374  58.953 104.115  1.00  0.00           C
ATOM   3212  CG  MET A 197      45.604  58.963 103.195  1.00  0.00           C
ATOM   3215  SD  MET A 197      45.844  57.373 102.365  1.00  0.00           S
ATOM   3216  CE  MET A 197      47.654  57.393 102.515  1.00  0.00           C
ATOM   3220  C   MET A 197      45.744  57.433 105.675  1.00  0.00           C
ATOM   3221  O   MET A 197      46.115  56.283 105.435  1.00  0.00           O
ATOM   3222  N   LEU A 198      46.544  58.233 106.375  1.00  0.00           N
ATOM   3224  CA  LEU A 198      47.854  57.773 106.815  1.00  0.00           C
ATOM   3226  CB  LEU A 198      48.664  58.943 107.395  1.00  0.00           C
ATOM   3229  CG  LEU A 198      48.984  60.003 106.345  1.00  0.00           C
ATOM   3231  CD1 LEU A 198      49.954  61.033 106.905  1.00  0.00           C
ATOM   3235  CD2 LEU A 198      49.604  59.413 105.085  1.00  0.00           C
ATOM   3239  C   LEU A 198      47.804  56.673 107.835  1.00  0.00           C
ATOM   3240  O   LEU A 198      48.634  55.773 107.855  1.00  0.00           O
ATOM   3241  N   ALA A 199      46.794  56.723 108.725  1.00  0.00           N
ATOM   3243  CA  ALA A 199      46.574  55.673 109.695  1.00  0.00           C
ATOM   3245  CB  ALA A 199      45.445  56.093 110.655  1.00  0.00           C
ATOM   3249  C   ALA A 199      46.284  54.343 109.035  1.00  0.00           C
ATOM   3250  O   ALA A 199      46.843  53.313 109.405  1.00  0.00           O
ATOM   3251  N   LYS A 200      45.434  54.353 107.995  1.00  0.00           N
ATOM   3253  CA  LYS A 200      44.964  53.203 107.235  1.00  0.00           C
ATOM   3255  CB  LYS A 200      43.865  53.633 106.225  1.00  0.00           C
ATOM   3258  CG  LYS A 200      43.584  52.623 105.095  1.00  0.00           C
ATOM   3261  CD  LYS A 200      42.394  53.013 104.195  1.00  0.00           C
ATOM   3264  CE  LYS A 200      42.264  52.103 102.955  1.00  0.00           C
ATOM   3267  NZ  LYS A 200      43.414  52.303 102.075  1.00  0.00           N
ATOM   3271  C   LYS A 200      46.054  52.413 106.575  1.00  0.00           C
ATOM   3272  O   LYS A 200      46.004  51.193 106.515  1.00  0.00           O
ATOM   3273  N   HIS A 201      47.074  53.143 106.085  1.00  0.00           N
ATOM   3275  CA  HIS A 201      48.204  52.603 105.355  1.00  0.00           C
ATOM   3277  CB  HIS A 201      48.584  53.584 104.235  1.00  0.00           C
ATOM   3280  ND1 HIS A 201      47.894  52.543 102.115  1.00  0.00           N
ATOM   3281  CG  HIS A 201      47.615  53.453 103.105  1.00  0.00           C
ATOM   3282  CE1 HIS A 201      46.944  52.703 101.215  1.00  0.00           C
ATOM   3284  NE2 HIS A 201      46.074  53.683 101.555  1.00  0.00           N
ATOM   3286  CD2 HIS A 201      46.493  54.163 102.785  1.00  0.00           C
ATOM   3288  C   HIS A 201      49.384  52.313 106.265  1.00  0.00           C
ATOM   3289  O   HIS A 201      50.484  51.983 105.815  1.00  0.00           O
ATOM   3290  N   GLY A 202      49.195  52.413 107.605  1.00  0.00           N
ATOM   3292  CA  GLY A 202      50.203  52.133 108.615  1.00  0.00           C
ATOM   3295  C   GLY A 202      51.374  53.083 108.595  1.00  0.00           C
ATOM   3296  O   GLY A 202      52.524  52.683 108.805  1.00  0.00           O
ATOM   3297  N   ILE A 203      51.084  54.373 108.335  1.00  0.00           N
ATOM   3299  CA  ILE A 203      52.064  55.433 108.185  1.00  0.00           C
ATOM   3301  CB  ILE A 203      51.884  56.263 106.905  1.00  0.00           C
ATOM   3303  CG2 ILE A 203      52.974  57.353 106.795  1.00  0.00           C
ATOM   3307  CG1 ILE A 203      51.934  55.363 105.645  1.00  0.00           C
ATOM   3310  CD  ILE A 203      51.464  56.073 104.365  1.00  0.00           C
ATOM   3314  C   ILE A 203      51.994  56.353 109.405  1.00  0.00           C
ATOM   3315  O   ILE A 203      50.935  56.743 109.895  1.00  0.00           O
ATOM   3316  N   ARG A 204      53.184  56.693 109.935  1.00  0.00           N
ATOM   3318  CA  ARG A 204      53.424  57.623 111.015  1.00  0.00           C
ATOM   3320  CB  ARG A 204      53.964  56.953 112.285  1.00  0.00           C
ATOM   3323  CG  ARG A 204      53.044  55.863 112.865  1.00  0.00           C
ATOM   3326  CD  ARG A 204      53.464  55.443 114.285  1.00  0.00           C
ATOM   3329  NE  ARG A 204      54.884  54.953 114.255  1.00  0.00           N
ATOM   3331  CZ  ARG A 204      55.243  53.733 113.845  1.00  0.00           C
ATOM   3332  NH1 ARG A 204      54.343  52.853 113.445  1.00  0.00           N
ATOM   3335  NH2 ARG A 204      56.514  53.373 113.795  1.00  0.00           N
ATOM   3338  C   ARG A 204      54.494  58.584 110.525  1.00  0.00           C
ATOM   3339  O   ARG A 204      55.044  58.383 109.445  1.00  0.00           O
ATOM   3340  N   HIS A 205      54.795  59.643 111.295  1.00  0.00           N
ATOM   3342  CA  HIS A 205      55.714  60.713 110.915  1.00  0.00           C
ATOM   3344  CB  HIS A 205      55.684  61.833 111.965  1.00  0.00           C
ATOM   3347  ND1 HIS A 205      57.685  61.833 113.455  1.00  0.00           N
ATOM   3348  CG  HIS A 205      56.354  61.533 113.275  1.00  0.00           C
ATOM   3349  CE1 HIS A 205      57.914  61.603 114.735  1.00  0.00           C
ATOM   3351  NE2 HIS A 205      56.794  61.223 115.385  1.00  0.00           N
ATOM   3353  CD2 HIS A 205      55.795  61.173 114.445  1.00  0.00           C
ATOM   3355  C   HIS A 205      57.144  60.243 110.735  1.00  0.00           C
ATOM   3356  O   HIS A 205      57.914  60.793 109.945  1.00  0.00           O
ATOM   3357  N   ASP A 206      57.474  59.203 111.495  1.00  0.00           N
ATOM   3359  CA  ASP A 206      58.714  58.493 111.515  1.00  0.00           C
ATOM   3361  CB  ASP A 206      58.874  57.773 112.895  1.00  0.00           C
ATOM   3364  CG  ASP A 206      57.964  58.273 113.995  1.00  0.00           C
ATOM   3365  OD1 ASP A 206      56.724  58.093 113.875  1.00  0.00           O
ATOM   3366  OD2 ASP A 206      58.504  58.723 115.045  1.00  0.00           O
ATOM   3367  C   ASP A 206      58.794  57.423 110.425  1.00  0.00           C
ATOM   3368  O   ASP A 206      59.865  56.843 110.205  1.00  0.00           O
ATOM   3369  N   THR A 207      57.674  57.103 109.755  1.00  0.00           N
ATOM   3371  CA  THR A 207      57.644  56.043 108.755  1.00  0.00           C
ATOM   3373  CB  THR A 207      56.284  55.403 108.495  1.00  0.00           C
ATOM   3375  OG1 THR A 207      55.775  54.793 109.675  1.00  0.00           O
ATOM   3377  CG2 THR A 207      56.374  54.293 107.435  1.00  0.00           C
ATOM   3381  C   THR A 207      58.124  56.603 107.445  1.00  0.00           C
ATOM   3382  O   THR A 207      57.474  57.463 106.845  1.00  0.00           O
ATOM   3383  N   THR A 208      59.265  56.093 106.945  1.00  0.00           N
ATOM   3385  CA  THR A 208      59.764  56.403 105.615  1.00  0.00           C
ATOM   3387  CB  THR A 208      61.194  55.953 105.365  1.00  0.00           C
ATOM   3389  OG1 THR A 208      62.045  56.583 106.305  1.00  0.00           O
ATOM   3391  CG2 THR A 208      61.664  56.373 103.965  1.00  0.00           C
ATOM   3395  C   THR A 208      58.874  55.813 104.555  1.00  0.00           C
ATOM   3396  O   THR A 208      58.685  54.593 104.465  1.00  0.00           O
ATOM   3397  N   VAL A 209      58.314  56.673 103.695  1.00  0.00           N
ATOM   3399  CA  VAL A 209      57.444  56.223 102.635  1.00  0.00           C
ATOM   3401  CB  VAL A 209      56.124  56.983 102.595  1.00  0.00           C
ATOM   3403  CG1 VAL A 209      55.203  56.343 101.535  1.00  0.00           C
ATOM   3407  CG2 VAL A 209      55.445  56.913 103.985  1.00  0.00           C
ATOM   3411  C   VAL A 209      58.184  56.313 101.315  1.00  0.00           C
ATOM   3412  O   VAL A 209      58.694  57.353 100.895  1.00  0.00           O
ATOM   3413  N   ILE A 210      58.233  55.183 100.585  1.00  0.00           N
ATOM   3415  CA  ILE A 210      58.734  55.123  99.235  1.00  0.00           C
ATOM   3417  CB  ILE A 210      59.655  53.943  98.955  1.00  0.00           C
ATOM   3419  CG2 ILE A 210      60.294  54.133  97.555  1.00  0.00           C
ATOM   3423  CG1 ILE A 210      60.725  53.713 100.065  1.00  0.00           C
ATOM   3426  CD  ILE A 210      61.684  54.883 100.275  1.00  0.00           C
ATOM   3430  C   ILE A 210      57.544  55.063  98.305  1.00  0.00           C
ATOM   3431  O   ILE A 210      56.714  54.153  98.395  1.00  0.00           O
ATOM   3432  N   LEU A 211      57.424  56.023  97.375  1.00  0.00           N
ATOM   3434  CA  LEU A 211      56.324  56.033  96.425  1.00  0.00           C
ATOM   3436  CB  LEU A 211      55.385  57.253  96.565  1.00  0.00           C
ATOM   3439  CG  LEU A 211      54.424  57.143  97.765  1.00  0.00           C
ATOM   3441  CD1 LEU A 211      53.685  58.463  97.985  1.00  0.00           C
ATOM   3445  CD2 LEU A 211      53.405  56.023  97.585  1.00  0.00           C
ATOM   3449  C   LEU A 211      56.765  55.883  95.005  1.00  0.00           C
ATOM   3450  O   LEU A 211      57.794  56.373  94.535  1.00  0.00           O
ATOM   3451  N   TYR A 212      55.964  55.123  94.245  1.00  0.00           N
ATOM   3453  CA  TYR A 212      56.254  54.933  92.855  1.00  0.00           C
ATOM   3455  CB  TYR A 212      57.243  53.753  92.675  1.00  0.00           C
ATOM   3458  CG  TYR A 212      56.574  52.423  92.755  1.00  0.00           C
ATOM   3459  CD1 TYR A 212      56.334  51.753  93.965  1.00  0.00           C
ATOM   3461  CE1 TYR A 212      55.624  50.543  93.965  1.00  0.00           C
ATOM   3463  CZ  TYR A 212      55.194  49.993  92.755  1.00  0.00           C
ATOM   3464  OH  TYR A 212      54.504  48.763  92.685  1.00  0.00           O
ATOM   3466  CD2 TYR A 212      56.185  51.843  91.555  1.00  0.00           C
ATOM   3468  CE2 TYR A 212      55.504  50.643  91.565  1.00  0.00           C
ATOM   3470  C   TYR A 212      54.944  54.813  92.105  1.00  0.00           C
ATOM   3471  O   TYR A 212      53.865  54.623  92.675  1.00  0.00           O
ATOM   3472  N   GLY A 213      54.993  54.993  90.775  1.00  0.00           N
ATOM   3474  CA  GLY A 213      53.794  54.853  89.955  1.00  0.00           C
ATOM   3477  C   GLY A 213      54.153  54.453  88.565  1.00  0.00           C
ATOM   3478  O   GLY A 213      55.324  54.453  88.175  1.00  0.00           O
ATOM   3479  N   ARG A 214      53.144  54.093  87.755  1.00  0.00           N
ATOM   3481  CA  ARG A 214      53.244  53.933  86.305  1.00  0.00           C
ATOM   3483  CB  ARG A 214      51.934  53.353  85.735  1.00  0.00           C
ATOM   3486  CG  ARG A 214      51.464  52.033  86.395  1.00  0.00           C
ATOM   3489  CD  ARG A 214      52.354  50.783  86.215  1.00  0.00           C
ATOM   3492  NE  ARG A 214      51.814  49.753  87.165  1.00  0.00           N
ATOM   3494  CZ  ARG A 214      52.004  48.423  87.125  1.00  0.00           C
ATOM   3495  NH1 ARG A 214      52.424  47.753  86.075  1.00  0.00           N
ATOM   3498  NH2 ARG A 214      51.635  47.773  88.215  1.00  0.00           N
ATOM   3501  C   ARG A 214      53.564  55.273  85.635  1.00  0.00           C
ATOM   3502  O   ARG A 214      54.413  55.393  84.755  1.00  0.00           O
ATOM   3503  N   ASP A 215      52.945  56.343  86.135  1.00  0.00           N
ATOM   3505  CA  ASP A 215      53.314  57.683  85.825  1.00  0.00           C
ATOM   3507  CB  ASP A 215      52.094  58.473  85.305  1.00  0.00           C
ATOM   3510  CG  ASP A 215      51.724  58.043  83.895  1.00  0.00           C
ATOM   3511  OD1 ASP A 215      52.574  58.233  82.985  1.00  0.00           O
ATOM   3512  OD2 ASP A 215      50.593  57.523  83.675  1.00  0.00           O
ATOM   3513  C   ASP A 215      53.874  58.243  87.115  1.00  0.00           C
ATOM   3514  O   ASP A 215      53.424  57.893  88.205  1.00  0.00           O
ATOM   3515  N   VAL A 216      54.954  59.043  87.045  1.00  0.00           N
ATOM   3517  CA  VAL A 216      55.725  59.413  88.235  1.00  0.00           C
ATOM   3519  CB  VAL A 216      57.174  59.694  87.815  1.00  0.00           C
ATOM   3521  CG1 VAL A 216      57.234  60.783  86.755  1.00  0.00           C
ATOM   3525  CG2 VAL A 216      58.054  60.103  89.005  1.00  0.00           C
ATOM   3529  C   VAL A 216      55.034  60.543  89.015  1.00  0.00           C
ATOM   3530  O   VAL A 216      55.124  60.633  90.235  1.00  0.00           O
ATOM   3531  N   TYR A 217      54.205  61.343  88.315  1.00  0.00           N
ATOM   3533  CA  TYR A 217      53.284  62.313  88.875  1.00  0.00           C
ATOM   3535  CB  TYR A 217      52.624  63.213  87.795  1.00  0.00           C
ATOM   3538  CG  TYR A 217      52.094  62.483  86.585  1.00  0.00           C
ATOM   3539  CD1 TYR A 217      50.905  61.743  86.635  1.00  0.00           C
ATOM   3541  CE1 TYR A 217      50.304  61.263  85.465  1.00  0.00           C
ATOM   3543  CZ  TYR A 217      50.944  61.463  84.235  1.00  0.00           C
ATOM   3544  OH  TYR A 217      50.333  61.073  83.035  1.00  0.00           O
ATOM   3546  CD2 TYR A 217      52.724  62.653  85.345  1.00  0.00           C
ATOM   3548  CE2 TYR A 217      52.185  62.113  84.185  1.00  0.00           C
ATOM   3550  C   TYR A 217      52.243  61.793  89.855  1.00  0.00           C
ATOM   3551  O   TYR A 217      51.975  62.443  90.865  1.00  0.00           O
ATOM   3552  N   ALA A 218      51.635  60.623  89.615  1.00  0.00           N
ATOM   3554  CA  ALA A 218      50.694  60.033  90.555  1.00  0.00           C
ATOM   3556  CB  ALA A 218      50.084  58.773  89.925  1.00  0.00           C
ATOM   3560  C   ALA A 218      51.313  59.723  91.915  1.00  0.00           C
ATOM   3561  O   ALA A 218      50.764  60.043  92.965  1.00  0.00           O
ATOM   3562  N   ALA A 219      52.534  59.153  91.915  1.00  0.00           N
ATOM   3564  CA  ALA A 219      53.365  59.023  93.105  1.00  0.00           C
ATOM   3566  CB  ALA A 219      54.644  58.283  92.705  1.00  0.00           C
ATOM   3570  C   ALA A 219      53.764  60.333  93.745  1.00  0.00           C
ATOM   3571  O   ALA A 219      53.644  60.533  94.955  1.00  0.00           O
ATOM   3572  N   ALA A 220      54.214  61.303  92.915  1.00  0.00           N
ATOM   3574  CA  ALA A 220      54.624  62.613  93.375  1.00  0.00           C
ATOM   3576  CB  ALA A 220      55.224  63.403  92.195  1.00  0.00           C
ATOM   3580  C   ALA A 220      53.484  63.393  94.025  1.00  0.00           C
ATOM   3581  O   ALA A 220      53.654  64.023  95.065  1.00  0.00           O
ATOM   3582  N   ARG A 221      52.264  63.323  93.445  1.00  0.00           N
ATOM   3584  CA  ARG A 221      51.074  63.943  93.995  1.00  0.00           C
ATOM   3586  CB  ARG A 221      49.884  63.763  93.025  1.00  0.00           C
ATOM   3589  CG  ARG A 221      48.574  64.403  93.505  1.00  0.00           C
ATOM   3592  CD  ARG A 221      48.634  65.923  93.685  1.00  0.00           C
ATOM   3595  NE  ARG A 221      47.295  66.354  94.155  1.00  0.00           N
ATOM   3597  CZ  ARG A 221      46.994  67.523  94.705  1.00  0.00           C
ATOM   3598  NH1 ARG A 221      47.854  68.483  94.855  1.00  0.00           N
ATOM   3601  NH2 ARG A 221      45.733  67.793  94.955  1.00  0.00           N
ATOM   3604  C   ARG A 221      50.704  63.433  95.355  1.00  0.00           C
ATOM   3605  O   ARG A 221      50.525  64.213  96.285  1.00  0.00           O
ATOM   3606  N   VAL A 222      50.684  62.103  95.555  1.00  0.00           N
ATOM   3608  CA  VAL A 222      50.544  61.533  96.885  1.00  0.00           C
ATOM   3610  CB  VAL A 222      50.434  60.013  96.805  1.00  0.00           C
ATOM   3612  CG1 VAL A 222      50.315  59.383  98.205  1.00  0.00           C
ATOM   3616  CG2 VAL A 222      49.184  59.663  95.985  1.00  0.00           C
ATOM   3620  C   VAL A 222      51.674  61.943  97.815  1.00  0.00           C
ATOM   3621  O   VAL A 222      51.453  62.393  98.935  1.00  0.00           O
ATOM   3622  N   ALA A 223      52.934  61.883  97.335  1.00  0.00           N
ATOM   3624  CA  ALA A 223      54.104  62.213  98.125  1.00  0.00           C
ATOM   3626  CB  ALA A 223      55.354  61.943  97.265  1.00  0.00           C
ATOM   3630  C   ALA A 223      54.144  63.633  98.655  1.00  0.00           C
ATOM   3631  O   ALA A 223      54.454  63.853  99.825  1.00  0.00           O
ATOM   3632  N   GLN A 224      53.813  64.663  97.845  1.00  0.00           N
ATOM   3634  CA  GLN A 224      53.764  66.023  98.355  1.00  0.00           C
ATOM   3636  CB  GLN A 224      53.894  67.103  97.255  1.00  0.00           C
ATOM   3639  CG  GLN A 224      52.734  67.264  96.235  1.00  0.00           C
ATOM   3642  CD  GLN A 224      51.523  68.054  96.735  1.00  0.00           C
ATOM   3643  OE1 GLN A 224      50.434  67.893  96.175  1.00  0.00           O
ATOM   3644  NE2 GLN A 224      51.705  68.924  97.735  1.00  0.00           N
ATOM   3647  C   GLN A 224      52.644  66.284  99.355  1.00  0.00           C
ATOM   3648  O   GLN A 224      52.844  66.983 100.355  1.00  0.00           O
ATOM   3649  N   ILE A 225      51.444  65.694  99.155  1.00  0.00           N
ATOM   3651  CA  ILE A 225      50.344  65.713 100.115  1.00  0.00           C
ATOM   3653  CB  ILE A 225      49.074  65.073  99.565  1.00  0.00           C
ATOM   3655  CG2 ILE A 225      47.964  65.043 100.645  1.00  0.00           C
ATOM   3659  CG1 ILE A 225      48.584  65.824  98.295  1.00  0.00           C
ATOM   3662  CD  ILE A 225      47.544  65.034  97.505  1.00  0.00           C
ATOM   3666  C   ILE A 225      50.725  65.063 101.445  1.00  0.00           C
ATOM   3667  O   ILE A 225      50.484  65.613 102.515  1.00  0.00           O
ATOM   3668  N   MET A 226      51.404  63.903 101.375  1.00  0.00           N
ATOM   3670  CA  MET A 226      52.034  63.273 102.515  1.00  0.00           C
ATOM   3672  CB  MET A 226      52.734  61.973 102.055  1.00  0.00           C
ATOM   3675  CG  MET A 226      51.784  60.803 101.785  1.00  0.00           C
ATOM   3678  SD  MET A 226      52.644  59.223 101.545  1.00  0.00           S
ATOM   3679  CE  MET A 226      51.104  58.283 101.665  1.00  0.00           C
ATOM   3683  C   MET A 226      53.034  64.153 103.245  1.00  0.00           C
ATOM   3684  O   MET A 226      52.974  64.323 104.465  1.00  0.00           O
ATOM   3685  N   LEU A 227      53.953  64.823 102.515  1.00  0.00           N
ATOM   3687  CA  LEU A 227      54.854  65.783 103.115  1.00  0.00           C
ATOM   3689  CB  LEU A 227      55.824  66.413 102.095  1.00  0.00           C
ATOM   3692  CG  LEU A 227      56.874  65.473 101.505  1.00  0.00           C
ATOM   3694  CD1 LEU A 227      57.664  66.313 100.505  1.00  0.00           C
ATOM   3698  CD2 LEU A 227      57.764  64.843 102.575  1.00  0.00           C
ATOM   3702  C   LEU A 227      54.174  66.963 103.795  1.00  0.00           C
ATOM   3703  O   LEU A 227      54.564  67.313 104.895  1.00  0.00           O
ATOM   3704  N   TYR A 228      53.134  67.563 103.165  1.00  0.00           N
ATOM   3706  CA  TYR A 228      52.314  68.633 103.715  1.00  0.00           C
ATOM   3708  CB  TYR A 228      51.243  69.093 102.645  1.00  0.00           C
ATOM   3711  CG  TYR A 228      50.044  69.823 103.225  1.00  0.00           C
ATOM   3712  CD1 TYR A 228      49.954  71.223 103.315  1.00  0.00           C
ATOM   3714  CE1 TYR A 228      48.844  71.823 103.945  1.00  0.00           C
ATOM   3716  CZ  TYR A 228      47.844  71.033 104.515  1.00  0.00           C
ATOM   3717  OH  TYR A 228      46.705  71.593 105.145  1.00  0.00           O
ATOM   3719  CD2 TYR A 228      48.984  69.053 103.705  1.00  0.00           C
ATOM   3721  CE2 TYR A 228      47.903  69.653 104.355  1.00  0.00           C
ATOM   3723  C   TYR A 228      51.705  68.223 105.045  1.00  0.00           C
ATOM   3724  O   TYR A 228      51.714  68.953 106.035  1.00  0.00           O
ATOM   3725  N   ALA A 229      51.224  66.973 105.105  1.00  0.00           N
ATOM   3727  CA  ALA A 229      50.744  66.354 106.305  1.00  0.00           C
ATOM   3729  CB  ALA A 229      50.094  65.023 105.895  1.00  0.00           C
ATOM   3733  C   ALA A 229      51.804  66.223 107.405  1.00  0.00           C
ATOM   3734  O   ALA A 229      51.514  66.473 108.575  1.00  0.00           O
ATOM   3735  N   GLY A 230      53.064  65.843 107.105  1.00  0.00           N
ATOM   3737  CA  GLY A 230      54.104  65.773 108.125  1.00  0.00           C
ATOM   3740  C   GLY A 230      54.904  64.513 108.185  1.00  0.00           C
ATOM   3741  O   GLY A 230      55.644  64.313 109.145  1.00  0.00           O
ATOM   3742  N   VAL A 231      54.814  63.593 107.215  1.00  0.00           N
ATOM   3744  CA  VAL A 231      55.844  62.553 107.145  1.00  0.00           C
ATOM   3746  CB  VAL A 231      55.564  61.373 106.245  1.00  0.00           C
ATOM   3748  CG1 VAL A 231      54.514  60.483 106.935  1.00  0.00           C
ATOM   3752  CG2 VAL A 231      55.063  61.863 104.895  1.00  0.00           C
ATOM   3756  C   VAL A 231      57.174  63.163 106.775  1.00  0.00           C
ATOM   3757  O   VAL A 231      57.304  63.903 105.805  1.00  0.00           O
ATOM   3758  N   LYS A 232      58.194  62.913 107.605  1.00  0.00           N
ATOM   3760  CA  LYS A 232      59.454  63.584 107.385  1.00  0.00           C
ATOM   3762  CB  LYS A 232      60.304  63.533 108.655  1.00  0.00           C
ATOM   3765  CG  LYS A 232      61.604  64.343 108.565  1.00  0.00           C
ATOM   3768  CD  LYS A 232      62.365  64.373 109.895  1.00  0.00           C
ATOM   3771  CE  LYS A 232      62.955  63.033 110.335  1.00  0.00           C
ATOM   3774  NZ  LYS A 232      64.104  62.683 109.495  1.00  0.00           N
ATOM   3778  C   LYS A 232      60.203  62.973 106.215  1.00  0.00           C
ATOM   3779  O   LYS A 232      60.884  63.683 105.475  1.00  0.00           O
ATOM   3780  N   ASP A 233      60.054  61.653 105.985  1.00  0.00           N
ATOM   3782  CA  ASP A 233      60.865  60.993 104.985  1.00  0.00           C
ATOM   3784  CB  ASP A 233      61.784  59.963 105.695  1.00  0.00           C
ATOM   3787  CG  ASP A 233      62.914  59.513 104.795  1.00  0.00           C
ATOM   3788  OD1 ASP A 233      62.924  59.903 103.605  1.00  0.00           O
ATOM   3789  OD2 ASP A 233      63.824  58.753 105.255  1.00  0.00           O
ATOM   3790  C   ASP A 233      59.944  60.423 103.915  1.00  0.00           C
ATOM   3791  O   ASP A 233      59.265  59.413 104.105  1.00  0.00           O
ATOM   3792  N   VAL A 234      59.924  61.093 102.745  1.00  0.00           N
ATOM   3794  CA  VAL A 234      59.205  60.653 101.555  1.00  0.00           C
ATOM   3796  CB  VAL A 234      57.924  61.413 101.235  1.00  0.00           C
ATOM   3798  CG1 VAL A 234      57.174  60.763 100.055  1.00  0.00           C
ATOM   3802  CG2 VAL A 234      57.014  61.353 102.455  1.00  0.00           C
ATOM   3806  C   VAL A 234      60.124  60.753 100.375  1.00  0.00           C
ATOM   3807  O   VAL A 234      60.754  61.783 100.085  1.00  0.00           O
ATOM   3808  N   ARG A 235      60.224  59.633  99.645  1.00  0.00           N
ATOM   3810  CA  ARG A 235      61.234  59.393  98.655  1.00  0.00           C
ATOM   3812  CB  ARG A 235      62.354  58.473  99.225  1.00  0.00           C
ATOM   3815  CG  ARG A 235      62.885  58.913 100.605  1.00  0.00           C
ATOM   3818  CD  ARG A 235      63.724  57.873 101.335  1.00  0.00           C
ATOM   3821  NE  ARG A 235      65.133  57.933 100.855  1.00  0.00           N
ATOM   3823  CZ  ARG A 235      66.123  57.363 101.515  1.00  0.00           C
ATOM   3824  NH1 ARG A 235      65.964  56.903 102.735  1.00  0.00           N
ATOM   3827  NH2 ARG A 235      67.324  57.293 100.995  1.00  0.00           N
ATOM   3830  C   ARG A 235      60.515  58.693  97.535  1.00  0.00           C
ATOM   3831  O   ARG A 235      59.534  57.993  97.735  1.00  0.00           O
ATOM   3832  N   LEU A 236      60.944  58.933  96.295  1.00  0.00           N
ATOM   3834  CA  LEU A 236      60.224  58.514  95.135  1.00  0.00           C
ATOM   3836  CB  LEU A 236      59.834  59.683  94.195  1.00  0.00           C
ATOM   3839  CG  LEU A 236      58.764  60.693  94.695  1.00  0.00           C
ATOM   3841  CD1 LEU A 236      57.384  60.033  94.765  1.00  0.00           C
ATOM   3845  CD2 LEU A 236      59.083  61.403  96.015  1.00  0.00           C
ATOM   3849  C   LEU A 236      61.154  57.563  94.425  1.00  0.00           C
ATOM   3850  O   LEU A 236      62.354  57.793  94.345  1.00  0.00           O
ATOM   3851  N   LEU A 237      60.624  56.443  93.895  1.00  0.00           N
ATOM   3853  CA  LEU A 237      61.365  55.633  92.935  1.00  0.00           C
ATOM   3855  CB  LEU A 237      60.674  54.283  92.625  1.00  0.00           C
ATOM   3858  CG  LEU A 237      61.435  53.353  91.655  1.00  0.00           C
ATOM   3860  CD1 LEU A 237      62.804  52.943  92.205  1.00  0.00           C
ATOM   3864  CD2 LEU A 237      60.624  52.083  91.325  1.00  0.00           C
ATOM   3868  C   LEU A 237      61.554  56.403  91.645  1.00  0.00           C
ATOM   3869  O   LEU A 237      60.574  56.723  90.955  1.00  0.00           O
ATOM   3870  N   ASP A 238      62.804  56.763  91.325  1.00  0.00           N
ATOM   3872  CA  ASP A 238      63.214  57.523  90.175  1.00  0.00           C
ATOM   3874  CB  ASP A 238      64.694  57.903  90.325  1.00  0.00           C
ATOM   3877  CG  ASP A 238      65.044  59.163  89.545  1.00  0.00           C
ATOM   3878  OD1 ASP A 238      64.164  59.703  88.825  1.00  0.00           O
ATOM   3879  OD2 ASP A 238      66.214  59.583  89.665  1.00  0.00           O
ATOM   3880  C   ASP A 238      62.903  56.793  88.885  1.00  0.00           C
ATOM   3881  O   ASP A 238      62.903  55.563  88.775  1.00  0.00           O
ATOM   3882  N   GLY A 239      62.454  57.573  87.895  1.00  0.00           N
ATOM   3884  CA  GLY A 239      61.754  57.053  86.725  1.00  0.00           C
ATOM   3887  C   GLY A 239      60.354  56.533  86.975  1.00  0.00           C
ATOM   3888  O   GLY A 239      59.475  56.703  86.135  1.00  0.00           O
ATOM   3889  N   GLY A 240      60.074  55.843  88.095  1.00  0.00           N
ATOM   3891  CA  GLY A 240      58.804  55.203  88.425  1.00  0.00           C
ATOM   3894  C   GLY A 240      58.844  53.723  88.145  1.00  0.00           C
ATOM   3895  O   GLY A 240      59.904  53.113  88.125  1.00  0.00           O
ATOM   3896  N   TRP A 241      57.694  53.063  87.915  1.00  0.00           N
ATOM   3898  CA  TRP A 241      57.604  51.613  87.745  1.00  0.00           C
ATOM   3900  CB  TRP A 241      56.115  51.173  87.615  1.00  0.00           C
ATOM   3903  CG  TRP A 241      55.874  49.764  87.155  1.00  0.00           C
ATOM   3904  CD1 TRP A 241      55.504  49.343  85.905  1.00  0.00           C
ATOM   3906  NE1 TRP A 241      55.534  47.973  85.845  1.00  0.00           N
ATOM   3908  CE2 TRP A 241      55.924  47.473  87.045  1.00  0.00           C
ATOM   3909  CD2 TRP A 241      56.174  48.573  87.905  1.00  0.00           C
ATOM   3910  CE3 TRP A 241      56.664  48.333  89.185  1.00  0.00           C
ATOM   3912  CZ3 TRP A 241      56.784  47.023  89.615  1.00  0.00           C
ATOM   3914  CZ2 TRP A 241      56.084  46.163  87.465  1.00  0.00           C
ATOM   3916  CH2 TRP A 241      56.484  45.953  88.785  1.00  0.00           C
ATOM   3918  C   TRP A 241      58.464  50.983  86.645  1.00  0.00           C
ATOM   3919  O   TRP A 241      58.993  49.883  86.815  1.00  0.00           O
ATOM   3920  N   GLN A 242      58.624  51.643  85.475  1.00  0.00           N
ATOM   3922  CA  GLN A 242      59.364  51.113  84.345  1.00  0.00           C
ATOM   3924  CB  GLN A 242      59.354  52.033  83.095  1.00  0.00           C
ATOM   3927  CG  GLN A 242      59.894  51.403  81.785  1.00  0.00           C
ATOM   3930  CD  GLN A 242      59.044  50.243  81.295  1.00  0.00           C
ATOM   3931  OE1 GLN A 242      57.824  50.233  81.475  1.00  0.00           O
ATOM   3932  NE2 GLN A 242      59.664  49.253  80.625  1.00  0.00           N
ATOM   3935  C   GLN A 242      60.795  50.783  84.695  1.00  0.00           C
ATOM   3936  O   GLN A 242      61.313  49.753  84.265  1.00  0.00           O
ATOM   3937  N   THR A 243      61.474  51.603  85.545  1.00  0.00           N
ATOM   3939  CA  THR A 243      62.844  51.343  85.965  1.00  0.00           C
ATOM   3941  CB  THR A 243      63.475  52.483  86.775  1.00  0.00           C
ATOM   3943  OG1 THR A 243      62.724  52.793  87.945  1.00  0.00           O
ATOM   3945  CG2 THR A 243      63.524  53.763  85.935  1.00  0.00           C
ATOM   3949  C   THR A 243      62.984  50.023  86.705  1.00  0.00           C
ATOM   3950  O   THR A 243      63.914  49.253  86.465  1.00  0.00           O
ATOM   3951  N   TRP A 244      62.045  49.663  87.585  1.00  0.00           N
ATOM   3953  CA  TRP A 244      62.025  48.343  88.205  1.00  0.00           C
ATOM   3955  CB  TRP A 244      60.884  48.303  89.255  1.00  0.00           C
ATOM   3958  CG  TRP A 244      60.865  47.043  90.065  1.00  0.00           C
ATOM   3959  CD1 TRP A 244      60.164  45.893  89.785  1.00  0.00           C
ATOM   3961  NE1 TRP A 244      60.385  44.993  90.795  1.00  0.00           N
ATOM   3963  CE2 TRP A 244      61.204  45.523  91.725  1.00  0.00           C
ATOM   3964  CD2 TRP A 244      61.544  46.833  91.305  1.00  0.00           C
ATOM   3965  CE3 TRP A 244      62.354  47.633  92.115  1.00  0.00           C
ATOM   3967  CZ3 TRP A 244      62.784  47.113  93.335  1.00  0.00           C
ATOM   3969  CZ2 TRP A 244      61.674  45.003  92.925  1.00  0.00           C
ATOM   3971  CH2 TRP A 244      62.464  45.823  93.725  1.00  0.00           C
ATOM   3973  C   TRP A 244      61.843  47.173  87.225  1.00  0.00           C
ATOM   3974  O   TRP A 244      62.514  46.133  87.285  1.00  0.00           O
ATOM   3975  N   SER A 245      60.884  47.363  86.295  1.00  0.00           N
ATOM   3977  CA  SER A 245      60.455  46.443  85.245  1.00  0.00           C
ATOM   3979  CB  SER A 245      59.254  47.083  84.475  1.00  0.00           C
ATOM   3982  OG  SER A 245      58.564  46.173  83.605  1.00  0.00           O
ATOM   3984  C   SER A 245      61.574  46.143  84.265  1.00  0.00           C
ATOM   3985  O   SER A 245      61.864  44.983  83.965  1.00  0.00           O
ATOM   3986  N   ASP A 246      62.284  47.194  83.805  1.00  0.00           N
ATOM   3988  CA  ASP A 246      63.493  47.143  83.015  1.00  0.00           C
ATOM   3990  CB  ASP A 246      63.953  48.563  82.635  1.00  0.00           C
ATOM   3993  CG  ASP A 246      63.015  49.243  81.665  1.00  0.00           C
ATOM   3994  OD1 ASP A 246      62.304  48.573  80.875  1.00  0.00           O
ATOM   3995  OD2 ASP A 246      63.144  50.493  81.575  1.00  0.00           O
ATOM   3996  C   ASP A 246      64.663  46.483  83.715  1.00  0.00           C
ATOM   3997  O   ASP A 246      65.474  45.803  83.085  1.00  0.00           O
ATOM   3998  N   ALA A 247      64.814  46.683  85.035  1.00  0.00           N
ATOM   4000  CA  ALA A 247      65.865  46.073  85.815  1.00  0.00           C
ATOM   4002  CB  ALA A 247      65.874  46.703  87.225  1.00  0.00           C
ATOM   4006  C   ALA A 247      65.733  44.563  85.925  1.00  0.00           C
ATOM   4007  O   ALA A 247      66.714  43.873  86.195  1.00  0.00           O
ATOM   4008  N   GLY A 248      64.514  44.013  85.675  1.00  0.00           N
ATOM   4010  CA  GLY A 248      64.234  42.583  85.645  1.00  0.00           C
ATOM   4013  C   GLY A 248      64.083  42.023  87.035  1.00  0.00           C
ATOM   4014  O   GLY A 248      64.214  40.833  87.285  1.00  0.00           O
ATOM   4015  N   LEU A 249      63.804  42.933  87.995  1.00  0.00           N
ATOM   4017  CA  LEU A 249      63.724  42.623  89.395  1.00  0.00           C
ATOM   4019  CB  LEU A 249      63.804  43.913  90.245  1.00  0.00           C
ATOM   4022  CG  LEU A 249      65.185  44.613  90.175  1.00  0.00           C
ATOM   4024  CD1 LEU A 249      65.104  46.003  90.795  1.00  0.00           C
ATOM   4028  CD2 LEU A 249      66.294  43.793  90.855  1.00  0.00           C
ATOM   4032  C   LEU A 249      62.493  41.793  89.735  1.00  0.00           C
ATOM   4033  O   LEU A 249      61.464  41.893  89.055  1.00  0.00           O
ATOM   4034  N   PRO A 250      62.544  40.923  90.775  1.00  0.00           N
ATOM   4035  CD  PRO A 250      63.724  40.713  91.615  1.00  0.00           C
ATOM   4038  CA  PRO A 250      61.365  40.273  91.345  1.00  0.00           C
ATOM   4040  CB  PRO A 250      61.835  39.793  92.725  1.00  0.00           C
ATOM   4043  CG  PRO A 250      63.334  39.563  92.555  1.00  0.00           C
ATOM   4046  C   PRO A 250      60.104  41.113  91.435  1.00  0.00           C
ATOM   4047  O   PRO A 250      60.185  42.303  91.735  1.00  0.00           O
ATOM   4048  N   VAL A 251      58.935  40.513  91.185  1.00  0.00           N
ATOM   4050  CA  VAL A 251      57.685  41.223  91.275  1.00  0.00           C
ATOM   4052  CB  VAL A 251      57.014  41.503  89.925  1.00  0.00           C
ATOM   4054  CG1 VAL A 251      57.903  42.453  89.115  1.00  0.00           C
ATOM   4058  CG2 VAL A 251      56.724  40.203  89.155  1.00  0.00           C
ATOM   4062  C   VAL A 251      56.794  40.403  92.165  1.00  0.00           C
ATOM   4063  O   VAL A 251      57.045  39.213  92.385  1.00  0.00           O
ATOM   4064  N   GLU A 252      55.754  41.043  92.705  1.00  0.00           N
ATOM   4066  CA  GLU A 252      54.674  40.413  93.405  1.00  0.00           C
ATOM   4068  CB  GLU A 252      54.534  40.883  94.865  1.00  0.00           C
ATOM   4071  CG  GLU A 252      55.414  40.043  95.815  1.00  0.00           C
ATOM   4074  CD  GLU A 252      55.074  40.313  97.265  1.00  0.00           C
ATOM   4075  OE1 GLU A 252      53.865  40.284  97.585  1.00  0.00           O
ATOM   4076  OE2 GLU A 252      56.014  40.483  98.095  1.00  0.00           O
ATOM   4077  C   GLU A 252      53.384  40.583  92.635  1.00  0.00           C
ATOM   4078  O   GLU A 252      53.334  41.233  91.585  1.00  0.00           O
ATOM   4079  N   ARG A 253      52.324  39.903  93.095  1.00  0.00           N
ATOM   4081  CA  ARG A 253      51.104  39.834  92.345  1.00  0.00           C
ATOM   4083  CB  ARG A 253      51.144  38.683  91.325  1.00  0.00           C
ATOM   4086  CG  ARG A 253      50.024  38.763  90.275  1.00  0.00           C
ATOM   4089  CD  ARG A 253      50.124  37.693  89.205  1.00  0.00           C
ATOM   4092  NE  ARG A 253      49.114  38.073  88.165  1.00  0.00           N
ATOM   4094  CZ  ARG A 253      49.324  38.153  86.855  1.00  0.00           C
ATOM   4095  NH1 ARG A 253      50.484  37.953  86.315  1.00  0.00           N
ATOM   4098  NH2 ARG A 253      48.275  38.293  86.075  1.00  0.00           N
ATOM   4101  C   ARG A 253      49.924  39.623  93.275  1.00  0.00           C
ATOM   4102  O   ARG A 253      49.964  38.873  94.255  1.00  0.00           O
ATOM   4103  N   GLY A 254      48.794  40.263  92.895  1.00  0.00           N
ATOM   4105  CA  GLY A 254      47.493  40.093  93.525  1.00  0.00           C
ATOM   4108  C   GLY A 254      46.934  41.373  94.085  1.00  0.00           C
ATOM   4109  O   GLY A 254      47.454  42.453  93.875  1.00  0.00           O
ATOM   4110  N   THR A 255      45.784  41.243  94.775  1.00  0.00           N
ATOM   4112  CA  THR A 255      45.124  42.313  95.525  1.00  0.00           C
ATOM   4114  CB  THR A 255      43.784  41.853  96.115  1.00  0.00           C
ATOM   4116  OG1 THR A 255      42.894  41.503  95.075  1.00  0.00           O
ATOM   4118  CG2 THR A 255      43.064  42.933  96.945  1.00  0.00           C
ATOM   4122  C   THR A 255      45.984  42.753  96.685  1.00  0.00           C
ATOM   4123  O   THR A 255      46.464  41.823  97.345  1.00  0.00           O
ATOM   4124  N   PRO A 256      46.214  44.043  96.995  1.00  0.00           N
ATOM   4125  CD  PRO A 256      45.614  45.193  96.305  1.00  0.00           C
ATOM   4128  CA  PRO A 256      47.045  44.473  98.115  1.00  0.00           C
ATOM   4130  CB  PRO A 256      46.824  46.003  98.225  1.00  0.00           C
ATOM   4133  CG  PRO A 256      45.585  46.283  97.375  1.00  0.00           C
ATOM   4136  C   PRO A 256      46.794  43.693  99.415  1.00  0.00           C
ATOM   4137  O   PRO A 256      45.624  43.643  99.815  1.00  0.00           O
ATOM   4138  N   PRO A 257      47.773  43.053 100.075  1.00  0.00           N
ATOM   4139  CD  PRO A 257      49.195  43.073  99.685  1.00  0.00           C
ATOM   4142  CA  PRO A 257      47.584  42.463 101.395  1.00  0.00           C
ATOM   4144  CB  PRO A 257      48.964  41.913 101.795  1.00  0.00           C
ATOM   4147  CG  PRO A 257      49.964  42.733 100.965  1.00  0.00           C
ATOM   4150  C   PRO A 257      47.045  43.453 102.395  1.00  0.00           C
ATOM   4151  O   PRO A 257      47.344  44.643 102.315  1.00  0.00           O
ATOM   4152  N   LYS A 258      46.214  43.023 103.355  1.00  0.00           N
ATOM   4154  CA  LYS A 258      45.733  43.963 104.345  1.00  0.00           C
ATOM   4156  CB  LYS A 258      44.594  43.413 105.235  1.00  0.00           C
ATOM   4159  CG  LYS A 258      44.205  44.433 106.325  1.00  0.00           C
ATOM   4162  CD  LYS A 258      42.964  44.093 107.165  1.00  0.00           C
ATOM   4165  CE  LYS A 258      42.594  45.243 108.115  1.00  0.00           C
ATOM   4168  NZ  LYS A 258      43.743  45.563 108.985  1.00  0.00           N
ATOM   4172  C   LYS A 258      46.854  44.473 105.235  1.00  0.00           C
ATOM   4173  O   LYS A 258      47.615  43.703 105.815  1.00  0.00           O
ATOM   4174  N   VAL A 259      46.964  45.793 105.395  1.00  0.00           N
ATOM   4176  CA  VAL A 259      47.955  46.383 106.275  1.00  0.00           C
ATOM   4178  CB  VAL A 259      48.435  47.683 105.665  1.00  0.00           C
ATOM   4180  CG1 VAL A 259      47.324  48.743 105.725  1.00  0.00           C
ATOM   4184  CG2 VAL A 259      49.743  48.203 106.305  1.00  0.00           C
ATOM   4188  C   VAL A 259      47.435  46.513 107.705  1.00  0.00           C
ATOM   4189  O   VAL A 259      46.224  46.623 107.955  1.00  0.00           O
ATOM   4190  N   LYS A 260      48.334  46.493 108.715  1.00  0.00           N
ATOM   4192  CA  LYS A 260      48.064  47.063 110.015  1.00  0.00           C
ATOM   4194  CB  LYS A 260      49.214  46.803 111.015  1.00  0.00           C
ATOM   4197  CG  LYS A 260      49.284  45.373 111.575  1.00  0.00           C
ATOM   4200  CD  LYS A 260      50.445  45.103 112.545  1.00  0.00           C
ATOM   4203  CE  LYS A 260      50.424  45.893 113.865  1.00  0.00           C
ATOM   4206  NZ  LYS A 260      50.804  47.303 113.655  1.00  0.00           N
ATOM   4210  C   LYS A 260      47.833  48.573 109.985  1.00  0.00           C
ATOM   4211  O   LYS A 260      48.674  49.323 109.515  1.00  0.00           O
ATOM   4212  N   ALA A 261      46.705  49.053 110.535  1.00  0.00           N
ATOM   4214  CA  ALA A 261      46.523  50.473 110.705  1.00  0.00           C
ATOM   4216  CB  ALA A 261      45.034  50.823 110.895  1.00  0.00           C
ATOM   4220  C   ALA A 261      47.344  51.003 111.875  1.00  0.00           C
ATOM   4221  O   ALA A 261      47.504  50.303 112.885  1.00  0.00           O
ATOM   4222  N   GLU A 262      47.833  52.253 111.785  1.00  0.00           N
ATOM   4224  CA  GLU A 262      48.554  52.913 112.855  1.00  0.00           C
ATOM   4226  CB  GLU A 262      49.974  53.303 112.385  1.00  0.00           C
ATOM   4229  CG  GLU A 262      50.905  52.083 112.155  1.00  0.00           C
ATOM   4232  CD  GLU A 262      51.144  51.253 113.405  1.00  0.00           C
ATOM   4233  OE1 GLU A 262      51.365  51.853 114.485  1.00  0.00           O
ATOM   4234  OE2 GLU A 262      51.224  49.993 113.275  1.00  0.00           O
ATOM   4235  C   GLU A 262      47.773  54.153 113.305  1.00  0.00           C
ATOM   4236  O   GLU A 262      47.833  55.203 112.665  1.00  0.00           O
ATOM   4237  N   PRO A 263      47.054  54.103 114.445  1.00  0.00           N
ATOM   4238  CD  PRO A 263      46.644  52.823 115.055  1.00  0.00           C
ATOM   4241  CA  PRO A 263      46.054  55.123 114.735  1.00  0.00           C
ATOM   4243  CB  PRO A 263      45.364  54.573 115.998  1.00  0.00           C
ATOM   4246  CG  PRO A 263      45.294  53.083 115.725  1.00  0.00           C
ATOM   4249  C   PRO A 263      46.635  56.463 115.025  1.00  0.00           C
ATOM   4250  O   PRO A 263      46.054  57.483 114.665  1.00  0.00           O
ATOM   4251  N   ASP A 264      47.784  56.503 115.695  1.00  0.00           N
ATOM   4253  CA  ASP A 264      48.394  57.743 116.078  1.00  0.00           C
ATOM   4255  CB  ASP A 264      48.574  57.753 117.618  1.00  0.00           C
ATOM   4258  CG  ASP A 264      49.434  58.863 118.188  1.00  0.00           C
ATOM   4259  OD1 ASP A 264      50.403  59.283 117.518  1.00  0.00           O
ATOM   4260  OD2 ASP A 264      49.174  59.233 119.358  1.00  0.00           O
ATOM   4261  C   ASP A 264      49.554  58.003 115.135  1.00  0.00           C
ATOM   4262  O   ASP A 264      50.394  57.143 114.855  1.00  0.00           O
ATOM   4263  N   PHE A 265      49.564  59.213 114.535  1.00  0.00           N
ATOM   4265  CA  PHE A 265      50.544  59.613 113.565  1.00  0.00           C
ATOM   4267  CB  PHE A 265      49.904  60.703 112.645  1.00  0.00           C
ATOM   4270  CG  PHE A 265      50.874  61.123 111.585  1.00  0.00           C
ATOM   4271  CD1 PHE A 265      51.134  60.283 110.505  1.00  0.00           C
ATOM   4273  CE1 PHE A 265      52.144  60.603 109.595  1.00  0.00           C
ATOM   4275  CZ  PHE A 265      52.894  61.773 109.775  1.00  0.00           C
ATOM   4277  CD2 PHE A 265      51.583  62.313 111.725  1.00  0.00           C
ATOM   4279  CE2 PHE A 265      52.594  62.643 110.815  1.00  0.00           C
ATOM   4281  C   PHE A 265      51.794  60.143 114.245  1.00  0.00           C
ATOM   4282  O   PHE A 265      52.894  60.003 113.715  1.00  0.00           O
ATOM   4283  N   GLY A 266      51.604  60.723 115.455  1.00  0.00           N
ATOM   4285  CA  GLY A 266      52.604  61.223 116.378  1.00  0.00           C
ATOM   4288  C   GLY A 266      52.934  62.693 116.288  1.00  0.00           C
ATOM   4289  O   GLY A 266      53.813  63.183 116.998  1.00  0.00           O
ATOM   4290  N   VAL A 267      52.243  63.423 115.405  1.00  0.00           N
ATOM   4292  CA  VAL A 267      52.504  64.823 115.145  1.00  0.00           C
ATOM   4294  CB  VAL A 267      53.405  65.043 113.915  1.00  0.00           C
ATOM   4296  CG1 VAL A 267      53.764  66.513 113.695  1.00  0.00           C
ATOM   4300  CG2 VAL A 267      54.714  64.253 114.055  1.00  0.00           C
ATOM   4304  C   VAL A 267      51.134  65.443 114.975  1.00  0.00           C
ATOM   4305  O   VAL A 267      50.133  64.743 114.785  1.00  0.00           O
ATOM   4306  N   LYS A 268      51.014  66.793 115.075  1.00  0.00           N
ATOM   4308  CA  LYS A 268      49.824  67.493 114.625  1.00  0.00           C
ATOM   4310  CB  LYS A 268      49.774  68.993 115.055  1.00  0.00           C
ATOM   4313  CG  LYS A 268      49.894  69.253 116.568  1.00  0.00           C
ATOM   4316  CD  LYS A 268      50.154  70.743 116.838  1.00  0.00           C
ATOM   4319  CE  LYS A 268      50.445  71.133 118.308  1.00  0.00           C
ATOM   4322  NZ  LYS A 268      49.234  71.354 119.118  1.00  0.00           N
ATOM   4326  C   LYS A 268      49.734  67.453 113.105  1.00  0.00           C
ATOM   4327  O   LYS A 268      50.655  67.863 112.395  1.00  0.00           O
ATOM   4328  N   ILE A 269      48.615  66.963 112.555  1.00  0.00           N
ATOM   4330  CA  ILE A 269      48.324  67.093 111.135  1.00  0.00           C
ATOM   4332  CB  ILE A 269      47.394  65.973 110.675  1.00  0.00           C
ATOM   4334  CG2 ILE A 269      46.934  66.193 109.215  1.00  0.00           C
ATOM   4338  CG1 ILE A 269      48.064  64.593 110.795  1.00  0.00           C
ATOM   4341  CD  ILE A 269      49.114  64.343 109.705  1.00  0.00           C
ATOM   4345  C   ILE A 269      47.703  68.473 110.905  1.00  0.00           C
ATOM   4346  O   ILE A 269      46.874  68.854 111.735  1.00  0.00           O
ATOM   4347  N   PRO A 270      48.034  69.264 109.885  1.00  0.00           N
ATOM   4348  CD  PRO A 270      47.185  70.393 109.515  1.00  0.00           C
ATOM   4351  CA  PRO A 270      49.214  69.163 109.045  1.00  0.00           C
ATOM   4353  CB  PRO A 270      48.813  69.933 107.785  1.00  0.00           C
ATOM   4356  CG  PRO A 270      47.844  71.014 108.285  1.00  0.00           C
ATOM   4359  C   PRO A 270      50.424  69.813 109.685  1.00  0.00           C
ATOM   4360  O   PRO A 270      50.385  70.973 110.115  1.00  0.00           O
ATOM   4361  N   ALA A 271      51.554  69.093 109.735  1.00  0.00           N
ATOM   4363  CA  ALA A 271      52.773  69.584 110.325  1.00  0.00           C
ATOM   4365  CB  ALA A 271      53.615  68.353 110.725  1.00  0.00           C
ATOM   4369  C   ALA A 271      53.564  70.484 109.375  1.00  0.00           C
ATOM   4370  O   ALA A 271      54.364  71.323 109.795  1.00  0.00           O
ATOM   4371  N   GLN A 272      53.314  70.353 108.055  1.00  0.00           N
ATOM   4373  CA  GLN A 272      54.014  71.123 107.045  1.00  0.00           C
ATOM   4375  CB  GLN A 272      54.874  70.174 106.185  1.00  0.00           C
ATOM   4378  CG  GLN A 272      56.004  69.463 106.955  1.00  0.00           C
ATOM   4381  CD  GLN A 272      56.983  70.484 107.515  1.00  0.00           C
ATOM   4382  OE1 GLN A 272      56.934  70.913 108.665  1.00  0.00           O
ATOM   4383  NE2 GLN A 272      57.914  70.923 106.635  1.00  0.00           N
ATOM   4386  C   GLN A 272      53.064  71.893 106.135  1.00  0.00           C
ATOM   4387  O   GLN A 272      53.074  71.703 104.915  1.00  0.00           O
ATOM   4388  N   PRO A 273      52.254  72.803 106.645  1.00  0.00           N
ATOM   4389  CD  PRO A 273      52.214  73.223 108.045  1.00  0.00           C
ATOM   4392  CA  PRO A 273      51.204  73.453 105.865  1.00  0.00           C
ATOM   4394  CB  PRO A 273      50.344  74.153 106.915  1.00  0.00           C
ATOM   4397  CG  PRO A 273      51.324  74.453 108.055  1.00  0.00           C
ATOM   4400  C   PRO A 273      51.754  74.393 104.815  1.00  0.00           C
ATOM   4401  O   PRO A 273      51.054  74.673 103.855  1.00  0.00           O
ATOM   4402  N   GLN A 274      53.004  74.893 104.945  1.00  0.00           N
ATOM   4404  CA  GLN A 274      53.615  75.803 103.985  1.00  0.00           C
ATOM   4406  CB  GLN A 274      54.884  76.453 104.575  1.00  0.00           C
ATOM   4409  CG  GLN A 274      56.124  75.554 104.825  1.00  0.00           C
ATOM   4412  CD  GLN A 274      56.004  74.714 106.095  1.00  0.00           C
ATOM   4413  OE1 GLN A 274      55.074  74.863 106.895  1.00  0.00           O
ATOM   4414  NE2 GLN A 274      56.983  73.813 106.295  1.00  0.00           N
ATOM   4417  C   GLN A 274      53.935  75.153 102.635  1.00  0.00           C
ATOM   4418  O   GLN A 274      54.284  75.803 101.655  1.00  0.00           O
ATOM   4419  N   LEU A 275      53.794  73.823 102.535  1.00  0.00           N
ATOM   4421  CA  LEU A 275      54.034  73.124 101.295  1.00  0.00           C
ATOM   4423  CB  LEU A 275      54.254  71.613 101.525  1.00  0.00           C
ATOM   4426  CG  LEU A 275      55.714  71.273 101.885  1.00  0.00           C
ATOM   4428  CD1 LEU A 275      56.254  72.053 103.085  1.00  0.00           C
ATOM   4432  CD2 LEU A 275      55.824  69.773 102.125  1.00  0.00           C
ATOM   4436  C   LEU A 275      52.914  73.343 100.305  1.00  0.00           C
ATOM   4437  O   LEU A 275      53.074  73.103  99.115  1.00  0.00           O
ATOM   4438  N   MET A 276      51.734  73.813 100.755  1.00  0.00           N
ATOM   4440  CA  MET A 276      50.634  74.043  99.865  1.00  0.00           C
ATOM   4442  CB  MET A 276      49.554  72.963 100.045  1.00  0.00           C
ATOM   4445  CG  MET A 276      48.704  72.833  98.775  1.00  0.00           C
ATOM   4448  SD  MET A 276      47.764  71.303  98.685  1.00  0.00           S
ATOM   4449  CE  MET A 276      49.094  70.113  98.545  1.00  0.00           C
ATOM   4453  C   MET A 276      50.044  75.423 100.055  1.00  0.00           C
ATOM   4454  O   MET A 276      49.804  75.903 101.155  1.00  0.00           O
ATOM   4455  N   LEU A 277      49.784  76.093  98.915  1.00  0.00           N
ATOM   4457  CA  LEU A 277      49.294  77.453  98.875  1.00  0.00           C
ATOM   4459  CB  LEU A 277      50.194  78.403  98.045  1.00  0.00           C
ATOM   4462  CG  LEU A 277      51.604  78.613  98.635  1.00  0.00           C
ATOM   4464  CD1 LEU A 277      52.334  79.683  97.815  1.00  0.00           C
ATOM   4468  CD2 LEU A 277      51.574  79.023 100.105  1.00  0.00           C
ATOM   4472  C   LEU A 277      47.914  77.503  98.285  1.00  0.00           C
ATOM   4473  O   LEU A 277      47.574  76.753  97.375  1.00  0.00           O
ATOM   4474  N   ASP A 278      47.094  78.393  98.875  1.00  0.00           N
ATOM   4476  CA  ASP A 278      45.764  78.753  98.425  1.00  0.00           C
ATOM   4478  CB  ASP A 278      44.874  79.463  99.495  1.00  0.00           C
ATOM   4481  CG  ASP A 278      45.024  78.993 100.925  1.00  0.00           C
ATOM   4482  OD1 ASP A 278      45.333  77.803 101.185  1.00  0.00           O
ATOM   4483  OD2 ASP A 278      44.734  79.823 101.835  1.00  0.00           O
ATOM   4484  C   ASP A 278      45.884  79.734  97.265  1.00  0.00           C
ATOM   4485  O   ASP A 278      46.954  80.264  96.945  1.00  0.00           O
ATOM   4486  N   MET A 279      44.754  80.033  96.615  1.00  0.00           N
ATOM   4488  CA  MET A 279      44.685  80.984  95.535  1.00  0.00           C
ATOM   4490  CB  MET A 279      43.225  81.013  95.045  1.00  0.00           C
ATOM   4493  CG  MET A 279      43.004  81.823  93.765  1.00  0.00           C
ATOM   4496  SD  MET A 279      41.264  82.183  93.455  1.00  0.00           S
ATOM   4497  CE  MET A 279      41.464  81.843  91.695  1.00  0.00           C
ATOM   4501  C   MET A 279      45.154  82.393  95.915  1.00  0.00           C
ATOM   4502  O   MET A 279      45.884  83.053  95.155  1.00  0.00           O
ATOM   4503  N   GLU A 280      44.774  82.874  97.115  1.00  0.00           N
ATOM   4505  CA  GLU A 280      45.254  84.124  97.655  1.00  0.00           C
ATOM   4507  CB  GLU A 280      44.584  84.424  99.025  1.00  0.00           C
ATOM   4510  CG  GLU A 280      43.064  84.763  98.965  1.00  0.00           C
ATOM   4513  CD  GLU A 280      42.174  83.583  99.335  1.00  0.00           C
ATOM   4514  OE1 GLU A 280      42.615  82.444  99.055  1.00  0.00           O
ATOM   4515  OE2 GLU A 280      41.063  83.793  99.905  1.00  0.00           O
ATOM   4516  C   GLU A 280      46.754  84.214  97.845  1.00  0.00           C
ATOM   4517  O   GLU A 280      47.384  85.173  97.395  1.00  0.00           O
ATOM   4518  N   GLN A 281      47.394  83.203  98.475  1.00  0.00           N
ATOM   4520  CA  GLN A 281      48.834  83.174  98.595  1.00  0.00           C
ATOM   4522  CB  GLN A 281      49.384  82.053  99.505  1.00  0.00           C
ATOM   4525  CG  GLN A 281      48.953  82.143 100.975  1.00  0.00           C
ATOM   4528  CD  GLN A 281      47.764  81.234 101.205  1.00  0.00           C
ATOM   4529  OE1 GLN A 281      47.874  80.014 101.075  1.00  0.00           O
ATOM   4530  NE2 GLN A 281      46.583  81.823 101.505  1.00  0.00           N
ATOM   4533  C   GLN A 281      49.534  83.083  97.265  1.00  0.00           C
ATOM   4534  O   GLN A 281      50.494  83.804  97.025  1.00  0.00           O
ATOM   4535  N   ALA A 282      49.034  82.214  96.355  1.00  0.00           N
ATOM   4537  CA  ALA A 282      49.584  81.994  95.025  1.00  0.00           C
ATOM   4539  CB  ALA A 282      48.743  80.954  94.285  1.00  0.00           C
ATOM   4543  C   ALA A 282      49.644  83.273  94.205  1.00  0.00           C
ATOM   4544  O   ALA A 282      50.655  83.624  93.605  1.00  0.00           O
ATOM   4545  N   ARG A 283      48.564  84.074  94.295  1.00  0.00           N
ATOM   4547  CA  ARG A 283      48.504  85.404  93.745  1.00  0.00           C
ATOM   4549  CB  ARG A 283      47.064  85.893  93.875  1.00  0.00           C
ATOM   4552  CG  ARG A 283      46.814  87.283  93.265  1.00  0.00           C
ATOM   4555  CD  ARG A 283      45.364  87.523  92.865  1.00  0.00           C
ATOM   4558  NE  ARG A 283      44.554  87.323  94.095  1.00  0.00           N
ATOM   4560  CZ  ARG A 283      43.874  86.223  94.375  1.00  0.00           C
ATOM   4561  NH1 ARG A 283      43.794  85.203  93.565  1.00  0.00           N
ATOM   4564  NH2 ARG A 283      43.204  86.153  95.505  1.00  0.00           N
ATOM   4567  C   ARG A 283      49.494  86.403  94.355  1.00  0.00           C
ATOM   4568  O   ARG A 283      49.904  87.383  93.725  1.00  0.00           O
ATOM   4569  N   GLY A 284      49.964  86.173  95.585  1.00  0.00           N
ATOM   4571  CA  GLY A 284      51.064  86.894  96.205  1.00  0.00           C
ATOM   4574  C   GLY A 284      52.435  86.604  95.645  1.00  0.00           C
ATOM   4575  O   GLY A 284      53.384  87.314  95.955  1.00  0.00           O
ATOM   4576  N   LEU A 285      52.633  85.563  94.815  1.00  0.00           N
ATOM   4578  CA  LEU A 285      53.953  85.255  94.275  1.00  0.00           C
ATOM   4580  CB  LEU A 285      54.234  83.743  94.125  1.00  0.00           C
ATOM   4583  CG  LEU A 285      54.374  83.004  95.455  1.00  0.00           C
ATOM   4585  CD1 LEU A 285      53.034  82.454  95.895  1.00  0.00           C
ATOM   4589  CD2 LEU A 285      55.364  81.854  95.335  1.00  0.00           C
ATOM   4593  C   LEU A 285      54.234  85.933  92.945  1.00  0.00           C
ATOM   4594  O   LEU A 285      55.315  85.773  92.375  1.00  0.00           O
ATOM   4595  N   LEU A 286      53.284  86.733  92.435  1.00  0.00           N
ATOM   4597  CA  LEU A 286      53.414  87.393  91.145  1.00  0.00           C
ATOM   4599  CB  LEU A 286      52.054  87.543  90.415  1.00  0.00           C
ATOM   4602  CG  LEU A 286      51.383  86.243  89.925  1.00  0.00           C
ATOM   4604  CD1 LEU A 286      52.264  85.433  88.985  1.00  0.00           C
ATOM   4608  CD2 LEU A 286      50.894  85.334  91.045  1.00  0.00           C
ATOM   4612  C   LEU A 286      54.104  88.743  91.245  1.00  0.00           C
ATOM   4613  O   LEU A 286      53.935  89.494  92.205  1.00  0.00           O
ATOM   4614  N   HIS A 287      54.904  89.043  90.195  1.00  0.00           N
ATOM   4616  CA  HIS A 287      55.464  90.324  89.805  1.00  0.00           C
ATOM   4618  CB  HIS A 287      54.405  91.444  89.635  1.00  0.00           C
ATOM   4621  ND1 HIS A 287      52.084  90.843  88.855  1.00  0.00           N
ATOM   4622  CG  HIS A 287      53.384  91.223  88.545  1.00  0.00           C
ATOM   4623  CE1 HIS A 287      51.404  90.933  87.735  1.00  0.00           C
ATOM   4625  NE2 HIS A 287      52.185  91.353  86.715  1.00  0.00           N
ATOM   4627  CD2 HIS A 287      53.444  91.553  87.225  1.00  0.00           C
ATOM   4629  C   HIS A 287      56.644  90.723  90.685  1.00  0.00           C
ATOM   4630  O   HIS A 287      56.854  91.894  91.005  1.00  0.00           O
ATOM   4631  N   ARG A 288      57.444  89.743  91.155  1.00  0.00           N
ATOM   4633  CA  ARG A 288      58.365  90.023  92.235  1.00  0.00           C
ATOM   4635  CB  ARG A 288      57.674  89.844  93.605  1.00  0.00           C
ATOM   4638  CG  ARG A 288      57.174  88.414  93.915  1.00  0.00           C
ATOM   4641  CD  ARG A 288      56.214  88.293  95.115  1.00  0.00           C
ATOM   4644  NE  ARG A 288      57.014  88.184  96.385  1.00  0.00           N
ATOM   4646  CZ  ARG A 288      56.724  87.393  97.415  1.00  0.00           C
ATOM   4647  NH1 ARG A 288      55.554  86.803  97.545  1.00  0.00           N
ATOM   4650  NH2 ARG A 288      57.615  87.113  98.345  1.00  0.00           N
ATOM   4653  C   ARG A 288      59.634  89.193  92.125  1.00  0.00           C
ATOM   4654  O   ARG A 288      59.655  88.073  91.595  1.00  0.00           O
ATOM   4655  N   GLN A 289      60.775  89.763  92.575  1.00  0.00           N
ATOM   4657  CA  GLN A 289      62.084  89.214  92.285  1.00  0.00           C
ATOM   4659  CB  GLN A 289      63.155  90.343  92.215  1.00  0.00           C
ATOM   4662  CG  GLN A 289      64.604  89.923  91.845  1.00  0.00           C
ATOM   4665  CD  GLN A 289      64.644  89.053  90.575  1.00  0.00           C
ATOM   4666  OE1 GLN A 289      64.174  89.434  89.505  1.00  0.00           O
ATOM   4667  NE2 GLN A 289      65.214  87.824  90.665  1.00  0.00           N
ATOM   4670  C   GLN A 289      62.474  88.193  93.345  1.00  0.00           C
ATOM   4671  O   GLN A 289      63.414  87.414  93.175  1.00  0.00           O
ATOM   4672  N   ASP A 290      61.714  88.123  94.445  1.00  0.00           N
ATOM   4674  CA  ASP A 290      61.924  87.293  95.605  1.00  0.00           C
ATOM   4676  CB  ASP A 290      61.644  88.153  96.885  1.00  0.00           C
ATOM   4679  CG  ASP A 290      60.214  88.673  96.955  1.00  0.00           C
ATOM   4680  OD1 ASP A 290      59.594  88.853  95.885  1.00  0.00           O
ATOM   4681  OD2 ASP A 290      59.725  89.023  98.055  1.00  0.00           O
ATOM   4682  C   ASP A 290      60.993  86.073  95.575  1.00  0.00           C
ATOM   4683  O   ASP A 290      61.024  85.224  96.465  1.00  0.00           O
ATOM   4684  N   ALA A 291      60.174  85.924  94.525  1.00  0.00           N
ATOM   4686  CA  ALA A 291      59.294  84.793  94.415  1.00  0.00           C
ATOM   4688  CB  ALA A 291      57.964  85.023  95.155  1.00  0.00           C
ATOM   4692  C   ALA A 291      59.044  84.434  92.975  1.00  0.00           C
ATOM   4693  O   ALA A 291      59.413  85.133  92.035  1.00  0.00           O
ATOM   4694  N   SER A 292      58.414  83.273  92.745  1.00  0.00           N
ATOM   4696  CA  SER A 292      57.854  82.964  91.455  1.00  0.00           C
ATOM   4698  CB  SER A 292      58.894  82.253  90.565  1.00  0.00           C
ATOM   4701  OG  SER A 292      58.414  82.164  89.225  1.00  0.00           O
ATOM   4703  C   SER A 292      56.653  82.074  91.605  1.00  0.00           C
ATOM   4704  O   SER A 292      56.705  81.043  92.285  1.00  0.00           O
ATOM   4705  N   LEU A 293      55.544  82.414  90.925  1.00  0.00           N
ATOM   4707  CA  LEU A 293      54.514  81.453  90.615  1.00  0.00           C
ATOM   4709  CB  LEU A 293      53.114  82.093  90.545  1.00  0.00           C
ATOM   4712  CG  LEU A 293      51.964  81.064  90.515  1.00  0.00           C
ATOM   4714  CD1 LEU A 293      51.775  80.383  91.875  1.00  0.00           C
ATOM   4718  CD2 LEU A 293      50.644  81.674  90.065  1.00  0.00           C
ATOM   4722  C   LEU A 293      54.865  80.803  89.295  1.00  0.00           C
ATOM   4723  O   LEU A 293      55.094  81.484  88.285  1.00  0.00           O
ATOM   4724  N   VAL A 294      54.974  79.453  89.275  1.00  0.00           N
ATOM   4726  CA  VAL A 294      55.544  78.714  88.165  1.00  0.00           C
ATOM   4728  CB  VAL A 294      56.714  77.833  88.595  1.00  0.00           C
ATOM   4730  CG1 VAL A 294      57.354  77.123  87.385  1.00  0.00           C
ATOM   4734  CG2 VAL A 294      57.743  78.763  89.255  1.00  0.00           C
ATOM   4738  C   VAL A 294      54.514  77.793  87.565  1.00  0.00           C
ATOM   4739  O   VAL A 294      54.164  76.743  88.115  1.00  0.00           O
ATOM   4740  N   SER A 295      54.054  78.093  86.335  1.00  0.00           N
ATOM   4742  CA  SER A 295      53.214  77.143  85.615  1.00  0.00           C
ATOM   4744  CB  SER A 295      52.474  77.753  84.415  1.00  0.00           C
ATOM   4747  OG  SER A 295      53.264  77.953  83.245  1.00  0.00           O
ATOM   4749  C   SER A 295      54.054  75.983  85.185  1.00  0.00           C
ATOM   4750  O   SER A 295      55.203  76.163  84.815  1.00  0.00           O
ATOM   4751  N   ILE A 296      53.584  74.733  85.315  1.00  0.00           N
ATOM   4753  CA  ILE A 296      54.234  73.593  84.695  1.00  0.00           C
ATOM   4755  CB  ILE A 296      55.074  72.713  85.635  1.00  0.00           C
ATOM   4757  CG2 ILE A 296      55.294  71.273  85.125  1.00  0.00           C
ATOM   4761  CG1 ILE A 296      56.464  73.383  85.745  1.00  0.00           C
ATOM   4764  CD  ILE A 296      57.295  73.054  86.965  1.00  0.00           C
ATOM   4768  C   ILE A 296      53.184  72.973  83.815  1.00  0.00           C
ATOM   4769  O   ILE A 296      52.493  72.003  84.135  1.00  0.00           O
ATOM   4770  N   ARG A 297      52.984  73.633  82.675  1.00  0.00           N
ATOM   4772  CA  ARG A 297      51.954  73.313  81.725  1.00  0.00           C
ATOM   4774  CB  ARG A 297      50.874  74.413  81.715  1.00  0.00           C
ATOM   4777  CG  ARG A 297      50.164  74.633  83.065  1.00  0.00           C
ATOM   4780  CD  ARG A 297      49.135  75.764  82.975  1.00  0.00           C
ATOM   4783  NE  ARG A 297      47.885  75.253  82.335  1.00  0.00           N
ATOM   4785  CZ  ARG A 297      47.034  76.063  81.715  1.00  0.00           C
ATOM   4786  NH1 ARG A 297      47.174  77.363  81.695  1.00  0.00           N
ATOM   4789  NH2 ARG A 297      46.094  75.484  80.995  1.00  0.00           N
ATOM   4792  C   ARG A 297      52.674  73.194  80.395  1.00  0.00           C
ATOM   4793  O   ARG A 297      53.844  73.584  80.275  1.00  0.00           O
ATOM   4794  N   SER A 298      52.034  72.594  79.385  1.00  0.00           N
ATOM   4796  CA  SER A 298      52.563  72.523  78.025  1.00  0.00           C
ATOM   4798  CB  SER A 298      51.684  71.693  77.085  1.00  0.00           C
ATOM   4801  OG  SER A 298      51.365  70.453  77.685  1.00  0.00           O
ATOM   4803  C   SER A 298      52.654  73.893  77.395  1.00  0.00           C
ATOM   4804  O   SER A 298      51.934  74.803  77.795  1.00  0.00           O
ATOM   4805  N   TRP A 299      53.493  74.103  76.375  1.00  0.00           N
ATOM   4807  CA  TRP A 299      53.493  75.403  75.725  1.00  0.00           C
ATOM   4809  CB  TRP A 299      54.655  75.503  74.695  1.00  0.00           C
ATOM   4812  CG  TRP A 299      54.685  76.793  73.935  1.00  0.00           C
ATOM   4813  CD1 TRP A 299      54.304  77.063  72.645  1.00  0.00           C
ATOM   4815  NE1 TRP A 299      54.374  78.423  72.435  1.00  0.00           N
ATOM   4817  CE2 TRP A 299      54.824  79.033  73.575  1.00  0.00           C
ATOM   4818  CD2 TRP A 299      55.004  78.043  74.555  1.00  0.00           C
ATOM   4819  CE3 TRP A 299      55.424  78.393  75.835  1.00  0.00           C
ATOM   4821  CZ3 TRP A 299      55.704  79.734  76.105  1.00  0.00           C
ATOM   4823  CZ2 TRP A 299      55.115  80.364  73.835  1.00  0.00           C
ATOM   4825  CH2 TRP A 299      55.544  80.703  75.125  1.00  0.00           C
ATOM   4827  C   TRP A 299      52.124  75.853  75.145  1.00  0.00           C
ATOM   4828  O   TRP A 299      51.695  76.963  75.455  1.00  0.00           O
ATOM   4829  N   PRO A 300      51.374  75.023  74.395  1.00  0.00           N
ATOM   4830  CD  PRO A 300      51.905  73.863  73.685  1.00  0.00           C
ATOM   4833  CA  PRO A 300      49.954  75.183  74.085  1.00  0.00           C
ATOM   4835  CB  PRO A 300      49.545  73.793  73.595  1.00  0.00           C
ATOM   4838  CG  PRO A 300      50.775  73.373  72.795  1.00  0.00           C
ATOM   4841  C   PRO A 300      49.054  75.683  75.185  1.00  0.00           C
ATOM   4842  O   PRO A 300      48.264  76.603  74.955  1.00  0.00           O
ATOM   4843  N   GLU A 301      49.135  75.094  76.385  1.00  0.00           N
ATOM   4845  CA  GLU A 301      48.424  75.563  77.545  1.00  0.00           C
ATOM   4847  CB  GLU A 301      48.685  74.623  78.735  1.00  0.00           C
ATOM   4850  CG  GLU A 301      47.894  73.293  78.705  1.00  0.00           C
ATOM   4853  CD  GLU A 301      48.085  72.643  80.055  1.00  0.00           C
ATOM   4854  OE1 GLU A 301      47.194  72.863  80.935  1.00  0.00           O
ATOM   4855  OE2 GLU A 301      49.184  72.093  80.305  1.00  0.00           O
ATOM   4856  C   GLU A 301      48.784  76.973  77.995  1.00  0.00           C
ATOM   4857  O   GLU A 301      47.894  77.783  78.265  1.00  0.00           O
ATOM   4858  N   PHE A 302      50.104  77.273  78.045  1.00  0.00           N
ATOM   4860  CA  PHE A 302      50.704  78.523  78.495  1.00  0.00           C
ATOM   4862  CB  PHE A 302      52.243  78.383  78.435  1.00  0.00           C
ATOM   4865  CG  PHE A 302      52.964  79.584  78.985  1.00  0.00           C
ATOM   4866  CD1 PHE A 302      53.214  79.664  80.355  1.00  0.00           C
ATOM   4868  CE1 PHE A 302      53.894  80.763  80.905  1.00  0.00           C
ATOM   4870  CZ  PHE A 302      54.343  81.785  80.075  1.00  0.00           C
ATOM   4872  CD2 PHE A 302      53.424  80.624  78.155  1.00  0.00           C
ATOM   4874  CE2 PHE A 302      54.124  81.703  78.695  1.00  0.00           C
ATOM   4876  C   PHE A 302      50.254  79.723  77.665  1.00  0.00           C
ATOM   4877  O   PHE A 302      50.044  80.843  78.135  1.00  0.00           O
ATOM   4878  N   ILE A 303      50.104  79.514  76.345  1.00  0.00           N
ATOM   4880  CA  ILE A 303      49.725  80.544  75.415  1.00  0.00           C
ATOM   4882  CB  ILE A 303      50.484  80.393  74.095  1.00  0.00           C
ATOM   4884  CG2 ILE A 303      51.975  80.554  74.445  1.00  0.00           C
ATOM   4888  CG1 ILE A 303      50.294  79.033  73.395  1.00  0.00           C
ATOM   4891  CD  ILE A 303      49.124  78.973  72.415  1.00  0.00           C
ATOM   4895  C   ILE A 303      48.225  80.574  75.175  1.00  0.00           C
ATOM   4896  O   ILE A 303      47.694  81.514  74.585  1.00  0.00           O
ATOM   4897  N   GLY A 304      47.474  79.574  75.675  1.00  0.00           N
ATOM   4899  CA  GLY A 304      46.024  79.553  75.605  1.00  0.00           C
ATOM   4902  C   GLY A 304      45.434  79.103  74.305  1.00  0.00           C
ATOM   4903  O   GLY A 304      44.374  79.603  73.925  1.00  0.00           O
ATOM   4904  N   THR A 305      46.074  78.143  73.585  1.00  0.00           N
ATOM   4906  CA  THR A 305      45.424  77.523  72.415  1.00  0.00           C
ATOM   4908  CB  THR A 305      46.394  76.923  71.375  1.00  0.00           C
ATOM   4910  OG1 THR A 305      45.775  76.613  70.145  1.00  0.00           O
ATOM   4912  CG2 THR A 305      47.074  75.633  71.845  1.00  0.00           C
ATOM   4916  C   THR A 305      44.434  76.473  72.885  1.00  0.00           C
ATOM   4917  O   THR A 305      43.344  76.313  72.355  1.00  0.00           O
ATOM   4918  N   THR A 306      44.754  75.793  73.985  1.00  0.00           N
ATOM   4920  CA  THR A 306      43.924  74.733  74.505  1.00  0.00           C
ATOM   4922  CB  THR A 306      44.335  73.343  74.005  1.00  0.00           C
ATOM   4924  OG1 THR A 306      43.304  72.373  74.195  1.00  0.00           O
ATOM   4926  CG2 THR A 306      45.634  72.813  74.655  1.00  0.00           C
ATOM   4930  C   THR A 306      44.014  74.903  75.995  1.00  0.00           C
ATOM   4931  O   THR A 306      45.004  75.403  76.535  1.00  0.00           O
ATOM   4932  N   SER A 307      42.974  74.493  76.735  1.00  0.00           N
ATOM   4934  CA  SER A 307      43.155  74.213  78.145  1.00  0.00           C
ATOM   4936  CB  SER A 307      41.864  74.264  78.995  1.00  0.00           C
ATOM   4939  OG  SER A 307      42.194  74.213  80.385  1.00  0.00           O
ATOM   4941  C   SER A 307      43.685  72.813  78.185  1.00  0.00           C
ATOM   4942  O   SER A 307      43.534  72.084  77.215  1.00  0.00           O
ATOM   4943  N   GLY A 308      44.314  72.354  79.265  1.00  0.00           N
ATOM   4945  CA  GLY A 308      44.924  71.033  79.245  1.00  0.00           C
ATOM   4948  C   GLY A 308      43.953  69.883  79.095  1.00  0.00           C
ATOM   4949  O   GLY A 308      44.364  68.763  78.775  1.00  0.00           O
ATOM   4950  N   TYR A 309      42.664  70.143  79.365  1.00  0.00           N
ATOM   4952  CA  TYR A 309      41.674  69.113  79.575  1.00  0.00           C
ATOM   4954  CB  TYR A 309      41.424  68.863  81.075  1.00  0.00           C
ATOM   4957  CG  TYR A 309      42.714  68.613  81.775  1.00  0.00           C
ATOM   4958  CD1 TYR A 309      43.464  69.683  82.295  1.00  0.00           C
ATOM   4960  CE1 TYR A 309      44.743  69.463  82.805  1.00  0.00           C
ATOM   4962  CZ  TYR A 309      45.234  68.153  82.855  1.00  0.00           C
ATOM   4963  OH  TYR A 309      46.514  67.923  83.365  1.00  0.00           O
ATOM   4965  CD2 TYR A 309      43.214  67.303  81.875  1.00  0.00           C
ATOM   4967  CE2 TYR A 309      44.475  67.074  82.425  1.00  0.00           C
ATOM   4969  C   TYR A 309      40.324  69.533  79.025  1.00  0.00           C
ATOM   4970  O   TYR A 309      39.984  70.713  78.955  1.00  0.00           O
ATOM   4971  N   SER A 310      39.493  68.514  78.725  1.00  0.00           N
ATOM   4973  CA  SER A 310      38.094  68.584  78.325  1.00  0.00           C
ATOM   4975  CB  SER A 310      37.554  67.153  78.125  1.00  0.00           C
ATOM   4978  OG  SER A 310      38.464  66.433  77.305  1.00  0.00           O
ATOM   4980  C   SER A 310      37.174  69.264  79.305  1.00  0.00           C
ATOM   4981  O   SER A 310      36.274  70.023  78.935  1.00  0.00           O
ATOM   4982  N   TYR A 311      37.374  69.063  80.615  1.00  0.00           N
ATOM   4984  CA  TYR A 311      36.484  69.584  81.635  1.00  0.00           C
ATOM   4986  CB  TYR A 311      36.524  68.683  82.915  1.00  0.00           C
ATOM   4989  CG  TYR A 311      37.904  68.633  83.515  1.00  0.00           C
ATOM   4990  CD1 TYR A 311      38.824  67.643  83.135  1.00  0.00           C
ATOM   4992  CE1 TYR A 311      40.124  67.653  83.675  1.00  0.00           C
ATOM   4994  CZ  TYR A 311      40.504  68.633  84.575  1.00  0.00           C
ATOM   4995  OH  TYR A 311      41.794  68.663  85.125  1.00  0.00           O
ATOM   4997  CD2 TYR A 311      38.274  69.574  84.485  1.00  0.00           C
ATOM   4999  CE2 TYR A 311      39.574  69.574  85.015  1.00  0.00           C
ATOM   5001  C   TYR A 311      36.833  71.033  81.995  1.00  0.00           C
ATOM   5002  O   TYR A 311      36.214  71.643  82.865  1.00  0.00           O
ATOM   5003  N   ILE A 312      37.804  71.653  81.315  1.00  0.00           N
ATOM   5005  CA  ILE A 312      38.083  73.063  81.525  1.00  0.00           C
ATOM   5007  CB  ILE A 312      39.514  73.303  81.995  1.00  0.00           C
ATOM   5009  CG2 ILE A 312      39.705  74.813  82.285  1.00  0.00           C
ATOM   5013  CG1 ILE A 312      39.824  72.464  83.255  1.00  0.00           C
ATOM   5016  CD  ILE A 312      41.234  72.683  83.825  1.00  0.00           C
ATOM   5020  C   ILE A 312      37.804  73.773  80.215  1.00  0.00           C
ATOM   5021  O   ILE A 312      38.564  73.683  79.255  1.00  0.00           O
ATOM   5022  N   LYS A 313      36.674  74.523  80.155  1.00  0.00           N
ATOM   5024  CA  LYS A 313      36.364  75.453  79.095  1.00  0.00           C
ATOM   5026  CB  LYS A 313      34.935  76.063  79.245  1.00  0.00           C
ATOM   5029  CG  LYS A 313      33.844  75.123  79.815  1.00  0.00           C
ATOM   5032  CD  LYS A 313      32.594  75.903  80.295  1.00  0.00           C
ATOM   5035  CE  LYS A 313      32.794  76.563  81.665  1.00  0.00           C
ATOM   5038  NZ  LYS A 313      31.634  77.403  82.085  1.00  0.00           N
ATOM   5042  C   LYS A 313      37.384  76.593  78.995  1.00  0.00           C
ATOM   5043  O   LYS A 313      37.834  76.843  77.875  1.00  0.00           O
ATOM   5044  N   PRO A 314      37.813  77.313  80.045  1.00  0.00           N
ATOM   5045  CD  PRO A 314      37.244  77.354  81.405  1.00  0.00           C
ATOM   5048  CA  PRO A 314      38.704  78.453  79.845  1.00  0.00           C
ATOM   5050  CB  PRO A 314      38.743  79.153  81.205  1.00  0.00           C
ATOM   5053  CG  PRO A 314      37.404  78.793  81.855  1.00  0.00           C
ATOM   5056  C   PRO A 314      40.104  78.103  79.385  1.00  0.00           C
ATOM   5057  O   PRO A 314      40.754  77.243  79.975  1.00  0.00           O
ATOM   5058  N   LYS A 315      40.593  78.844  78.375  1.00  0.00           N
ATOM   5060  CA  LYS A 315      41.934  78.733  77.885  1.00  0.00           C
ATOM   5062  CB  LYS A 315      41.913  78.653  76.355  1.00  0.00           C
ATOM   5065  CG  LYS A 315      41.013  77.534  75.815  1.00  0.00           C
ATOM   5068  CD  LYS A 315      40.905  77.693  74.295  1.00  0.00           C
ATOM   5071  CE  LYS A 315      40.144  76.573  73.625  1.00  0.00           C
ATOM   5074  NZ  LYS A 315      40.084  76.913  72.205  1.00  0.00           N
ATOM   5078  C   LYS A 315      42.714  79.994  78.235  1.00  0.00           C
ATOM   5079  O   LYS A 315      42.185  81.104  78.255  1.00  0.00           O
ATOM   5080  N   GLY A 316      44.004  79.823  78.505  1.00  0.00           N
ATOM   5082  CA  GLY A 316      44.894  80.903  78.885  1.00  0.00           C
ATOM   5085  C   GLY A 316      45.684  80.484  80.075  1.00  0.00           C
ATOM   5086  O   GLY A 316      45.694  79.323  80.465  1.00  0.00           O
ATOM   5087  N   GLU A 317      46.424  81.423  80.635  1.00  0.00           N
ATOM   5089  CA  GLU A 317      47.344  81.113  81.695  1.00  0.00           C
ATOM   5091  CB  GLU A 317      48.754  81.113  81.075  1.00  0.00           C
ATOM   5094  CG  GLU A 317      49.924  80.763  82.005  1.00  0.00           C
ATOM   5097  CD  GLU A 317      49.854  79.323  82.485  1.00  0.00           C
ATOM   5098  OE1 GLU A 317      50.714  78.514  82.045  1.00  0.00           O
ATOM   5099  OE2 GLU A 317      48.974  78.984  83.315  1.00  0.00           O
ATOM   5100  C   GLU A 317      47.214  82.164  82.755  1.00  0.00           C
ATOM   5101  O   GLU A 317      46.695  83.244  82.505  1.00  0.00           O
ATOM   5102  N   ILE A 318      47.674  81.894  83.995  1.00  0.00           N
ATOM   5104  CA  ILE A 318      47.824  82.883  85.045  1.00  0.00           C
ATOM   5106  CB  ILE A 318      48.314  82.263  86.355  1.00  0.00           C
ATOM   5108  CG2 ILE A 318      48.475  83.333  87.455  1.00  0.00           C
ATOM   5112  CG1 ILE A 318      47.344  81.113  86.725  1.00  0.00           C
ATOM   5115  CD  ILE A 318      47.365  80.713  88.205  1.00  0.00           C
ATOM   5119  C   ILE A 318      48.774  84.005  84.645  1.00  0.00           C
ATOM   5120  O   ILE A 318      49.954  83.783  84.375  1.00  0.00           O
ATOM   5121  N   ALA A 319      48.264  85.243  84.545  1.00  0.00           N
ATOM   5123  CA  ALA A 319      49.065  86.363  84.085  1.00  0.00           C
ATOM   5125  CB  ALA A 319      48.184  87.624  84.015  1.00  0.00           C
ATOM   5129  C   ALA A 319      50.284  86.683  84.935  1.00  0.00           C
ATOM   5130  O   ALA A 319      50.185  87.023  86.115  1.00  0.00           O
ATOM   5131  N   GLY A 320      51.484  86.574  84.355  1.00  0.00           N
ATOM   5133  CA  GLY A 320      52.724  86.873  85.055  1.00  0.00           C
ATOM   5136  C   GLY A 320      53.324  85.693  85.715  1.00  0.00           C
ATOM   5137  O   GLY A 320      54.444  85.784  86.225  1.00  0.00           O
ATOM   5138  N   ALA A 321      52.633  84.534  85.715  1.00  0.00           N
ATOM   5140  CA  ALA A 321      53.233  83.293  86.105  1.00  0.00           C
ATOM   5142  CB  ALA A 321      52.164  82.214  86.295  1.00  0.00           C
ATOM   5146  C   ALA A 321      54.314  82.924  85.095  1.00  0.00           C
ATOM   5147  O   ALA A 321      54.174  83.144  83.895  1.00  0.00           O
ATOM   5148  N   ARG A 322      55.434  82.403  85.605  1.00  0.00           N
ATOM   5150  CA  ARG A 322      56.614  82.153  84.835  1.00  0.00           C
ATOM   5152  CB  ARG A 322      57.894  82.414  85.665  1.00  0.00           C
ATOM   5155  CG  ARG A 322      58.214  83.883  85.955  1.00  0.00           C
ATOM   5158  CD  ARG A 322      57.404  84.553  87.075  1.00  0.00           C
ATOM   5161  NE  ARG A 322      58.314  84.734  88.255  1.00  0.00           N
ATOM   5163  CZ  ARG A 322      59.144  85.753  88.375  1.00  0.00           C
ATOM   5164  NH1 ARG A 322      59.205  86.723  87.495  1.00  0.00           N
ATOM   5167  NH2 ARG A 322      59.924  85.873  89.445  1.00  0.00           N
ATOM   5170  C   ARG A 322      56.594  80.723  84.405  1.00  0.00           C
ATOM   5171  O   ARG A 322      56.224  79.843  85.175  1.00  0.00           O
ATOM   5172  N   TRP A 323      56.954  80.423  83.145  1.00  0.00           N
ATOM   5174  CA  TRP A 323      56.905  79.063  82.685  1.00  0.00           C
ATOM   5176  CB  TRP A 323      56.964  78.993  81.135  1.00  0.00           C
ATOM   5179  CG  TRP A 323      56.534  77.713  80.495  1.00  0.00           C
ATOM   5180  CD1 TRP A 323      55.534  76.863  80.895  1.00  0.00           C
ATOM   5182  NE1 TRP A 323      55.414  75.834  79.985  1.00  0.00           N
ATOM   5184  CE2 TRP A 323      56.324  76.003  78.995  1.00  0.00           C
ATOM   5185  CD2 TRP A 323      57.054  77.183  79.265  1.00  0.00           C
ATOM   5186  CE3 TRP A 323      58.044  77.604  78.375  1.00  0.00           C
ATOM   5188  CZ3 TRP A 323      58.304  76.823  77.255  1.00  0.00           C
ATOM   5190  CZ2 TRP A 323      56.614  75.203  77.905  1.00  0.00           C
ATOM   5192  CH2 TRP A 323      57.624  75.633  77.025  1.00  0.00           C
ATOM   5194  C   TRP A 323      58.025  78.233  83.285  1.00  0.00           C
ATOM   5195  O   TRP A 323      59.205  78.553  83.215  1.00  0.00           O
ATOM   5196  N   GLY A 324      57.654  77.113  83.915  1.00  0.00           N
ATOM   5198  CA  GLY A 324      58.554  75.983  84.025  1.00  0.00           C
ATOM   5201  C   GLY A 324      58.034  75.043  82.985  1.00  0.00           C
ATOM   5202  O   GLY A 324      56.864  74.663  83.005  1.00  0.00           O
ATOM   5203  N   HIS A 325      58.865  74.653  82.025  1.00  0.00           N
ATOM   5205  CA  HIS A 325      58.475  73.723  80.985  1.00  0.00           C
ATOM   5207  CB  HIS A 325      59.674  73.433  80.065  1.00  0.00           C
ATOM   5210  ND1 HIS A 325      61.084  75.514  80.275  1.00  0.00           N
ATOM   5211  CG  HIS A 325      60.385  74.613  79.485  1.00  0.00           C
ATOM   5212  CE1 HIS A 325      61.734  76.284  79.415  1.00  0.00           C
ATOM   5214  NE2 HIS A 325      61.493  75.923  78.135  1.00  0.00           N
ATOM   5216  CD2 HIS A 325      60.624  74.854  78.175  1.00  0.00           C
ATOM   5218  C   HIS A 325      57.955  72.393  81.525  1.00  0.00           C
ATOM   5219  O   HIS A 325      58.545  71.833  82.445  1.00  0.00           O
ATOM   5220  N   ALA A 326      56.835  71.863  81.015  1.00  0.00           N
ATOM   5222  CA  ALA A 326      56.344  70.543  81.355  1.00  0.00           C
ATOM   5224  CB  ALA A 326      54.795  70.583  81.475  1.00  0.00           C
ATOM   5228  C   ALA A 326      56.744  69.493  80.325  1.00  0.00           C
ATOM   5229  O   ALA A 326      57.794  68.854  80.405  1.00  0.00           O
ATOM   5230  N   GLY A 327      55.884  69.283  79.315  1.00  0.00           N
ATOM   5232  CA  GLY A 327      56.144  68.413  78.195  1.00  0.00           C
ATOM   5235  C   GLY A 327      55.214  68.743  77.065  1.00  0.00           C
ATOM   5236  O   GLY A 327      54.725  69.873  76.935  1.00  0.00           O
ATOM   5237  N   SER A 328      54.944  67.734  76.215  1.00  0.00           N
ATOM   5239  CA  SER A 328      54.164  67.763  74.985  1.00  0.00           C
ATOM   5241  CB  SER A 328      54.364  66.473  74.135  1.00  0.00           C
ATOM   5244  OG  SER A 328      53.984  65.273  74.825  1.00  0.00           O
ATOM   5246  C   SER A 328      52.674  67.953  75.175  1.00  0.00           C
ATOM   5247  O   SER A 328      51.983  68.533  74.335  1.00  0.00           O
ATOM   5248  N   ASP A 329      52.124  67.464  76.295  1.00  0.00           N
ATOM   5250  CA  ASP A 329      50.744  67.633  76.645  1.00  0.00           C
ATOM   5252  CB  ASP A 329      49.814  66.543  76.005  1.00  0.00           C
ATOM   5255  CG  ASP A 329      49.904  65.133  76.555  1.00  0.00           C
ATOM   5256  OD1 ASP A 329      50.775  64.883  77.415  1.00  0.00           O
ATOM   5257  OD2 ASP A 329      49.114  64.263  76.115  1.00  0.00           O
ATOM   5258  C   ASP A 329      50.634  67.653  78.145  1.00  0.00           C
ATOM   5259  O   ASP A 329      51.614  67.543  78.885  1.00  0.00           O
ATOM   5260  N   SER A 330      49.394  67.783  78.635  1.00  0.00           N
ATOM   5262  CA  SER A 330      49.023  67.594  80.015  1.00  0.00           C
ATOM   5264  CB  SER A 330      47.484  67.483  80.095  1.00  0.00           C
ATOM   5267  OG  SER A 330      46.924  68.763  79.805  1.00  0.00           O
ATOM   5269  C   SER A 330      49.564  66.354  80.685  1.00  0.00           C
ATOM   5270  O   SER A 330      49.865  66.373  81.875  1.00  0.00           O
ATOM   5271  N   THR A 331      49.714  65.253  79.925  1.00  0.00           N
ATOM   5273  CA  THR A 331      49.894  63.893  80.385  1.00  0.00           C
ATOM   5275  CB  THR A 331      49.184  62.923  79.425  1.00  0.00           C
ATOM   5277  OG1 THR A 331      47.794  63.223  79.375  1.00  0.00           O
ATOM   5279  CG2 THR A 331      49.294  61.453  79.845  1.00  0.00           C
ATOM   5283  C   THR A 331      51.383  63.573  80.475  1.00  0.00           C
ATOM   5284  O   THR A 331      51.804  62.593  81.095  1.00  0.00           O
ATOM   5285  N   HIS A 332      52.234  64.443  79.905  1.00  0.00           N
ATOM   5287  CA  HIS A 332      53.644  64.163  79.705  1.00  0.00           C
ATOM   5289  CB  HIS A 332      53.935  63.963  78.205  1.00  0.00           C
ATOM   5292  ND1 HIS A 332      53.685  61.473  78.205  1.00  0.00           N
ATOM   5293  CG  HIS A 332      53.295  62.713  77.695  1.00  0.00           C
ATOM   5294  CE1 HIS A 332      53.015  60.593  77.495  1.00  0.00           C
ATOM   5296  NE2 HIS A 332      52.204  61.183  76.575  1.00  0.00           N
ATOM   5298  CD2 HIS A 332      52.384  62.543  76.695  1.00  0.00           C
ATOM   5300  C   HIS A 332      54.584  65.213  80.285  1.00  0.00           C
ATOM   5301  O   HIS A 332      54.244  66.373  80.465  1.00  0.00           O
ATOM   5302  N   MET A 333      55.814  64.753  80.615  1.00  0.00           N
ATOM   5304  CA  MET A 333      56.835  65.533  81.285  1.00  0.00           C
ATOM   5306  CB  MET A 333      56.874  65.193  82.805  1.00  0.00           C
ATOM   5309  CG  MET A 333      55.704  65.843  83.565  1.00  0.00           C
ATOM   5312  SD  MET A 333      55.874  67.643  83.705  1.00  0.00           S
ATOM   5313  CE  MET A 333      56.635  67.493  85.345  1.00  0.00           C
ATOM   5317  C   MET A 333      58.214  65.353  80.665  1.00  0.00           C
ATOM   5318  O   MET A 333      59.224  65.153  81.355  1.00  0.00           O
ATOM   5319  N   GLU A 334      58.304  65.443  79.325  1.00  0.00           N
ATOM   5321  CA  GLU A 334      59.534  65.243  78.565  1.00  0.00           C
ATOM   5323  CB  GLU A 334      59.284  65.353  77.045  1.00  0.00           C
ATOM   5326  CG  GLU A 334      58.365  64.223  76.495  1.00  0.00           C
ATOM   5329  CD  GLU A 334      56.934  64.673  76.235  1.00  0.00           C
ATOM   5330  OE1 GLU A 334      56.484  65.673  76.845  1.00  0.00           O
ATOM   5331  OE2 GLU A 334      56.214  64.003  75.445  1.00  0.00           O
ATOM   5332  C   GLU A 334      60.663  66.173  78.945  1.00  0.00           C
ATOM   5333  O   GLU A 334      61.824  65.783  78.945  1.00  0.00           O
ATOM   5334  N   ASP A 335      60.364  67.443  79.295  1.00  0.00           N
ATOM   5336  CA  ASP A 335      61.374  68.473  79.435  1.00  0.00           C
ATOM   5338  CB  ASP A 335      60.725  69.883  79.325  1.00  0.00           C
ATOM   5341  CG  ASP A 335      60.094  70.123  77.955  1.00  0.00           C
ATOM   5342  OD1 ASP A 335      60.403  69.383  76.985  1.00  0.00           O
ATOM   5343  OD2 ASP A 335      59.364  71.133  77.795  1.00  0.00           O
ATOM   5344  C   ASP A 335      62.155  68.283  80.745  1.00  0.00           C
ATOM   5345  O   ASP A 335      63.284  68.753  80.885  1.00  0.00           O
ATOM   5346  N   PHE A 336      61.574  67.503  81.685  1.00  0.00           N
ATOM   5348  CA  PHE A 336      62.155  67.084  82.945  1.00  0.00           C
ATOM   5350  CB  PHE A 336      61.045  66.983  84.025  1.00  0.00           C
ATOM   5353  CG  PHE A 336      60.624  68.353  84.425  1.00  0.00           C
ATOM   5354  CD1 PHE A 336      61.523  69.163  85.115  1.00  0.00           C
ATOM   5356  CE1 PHE A 336      61.154  70.443  85.525  1.00  0.00           C
ATOM   5358  CZ  PHE A 336      59.854  70.903  85.285  1.00  0.00           C
ATOM   5360  CD2 PHE A 336      59.335  68.833  84.155  1.00  0.00           C
ATOM   5362  CE2 PHE A 336      58.944  70.083  84.625  1.00  0.00           C
ATOM   5364  C   PHE A 336      62.804  65.723  82.915  1.00  0.00           C
ATOM   5365  O   PHE A 336      63.545  65.374  83.835  1.00  0.00           O
ATOM   5366  N   HIS A 337      62.574  64.913  81.865  1.00  0.00           N
ATOM   5368  CA  HIS A 337      62.934  63.514  81.935  1.00  0.00           C
ATOM   5370  CB  HIS A 337      61.744  62.563  81.665  1.00  0.00           C
ATOM   5373  ND1 HIS A 337      59.664  61.623  82.695  1.00  0.00           N
ATOM   5374  CG  HIS A 337      60.754  62.473  82.795  1.00  0.00           C
ATOM   5375  CE1 HIS A 337      58.974  61.823  83.805  1.00  0.00           C
ATOM   5377  NE2 HIS A 337      59.554  62.743  84.605  1.00  0.00           N
ATOM   5379  CD2 HIS A 337      60.704  63.163  83.975  1.00  0.00           C
ATOM   5381  C   HIS A 337      64.074  63.223  80.995  1.00  0.00           C
ATOM   5382  O   HIS A 337      64.144  63.683  79.865  1.00  0.00           O
ATOM   5383  N   ASN A 338      65.004  62.403  81.475  1.00  0.00           N
ATOM   5385  CA  ASN A 338      65.964  61.743  80.625  1.00  0.00           C
ATOM   5387  CB  ASN A 338      67.084  61.163  81.495  1.00  0.00           C
ATOM   5390  CG  ASN A 338      67.964  62.243  82.065  1.00  0.00           C
ATOM   5391  OD1 ASN A 338      68.324  62.153  83.235  1.00  0.00           O
ATOM   5392  ND2 ASN A 338      68.324  63.283  81.275  1.00  0.00           N
ATOM   5395  C   ASN A 338      65.314  60.613  79.845  1.00  0.00           C
ATOM   5396  O   ASN A 338      64.144  60.283  80.045  1.00  0.00           O
ATOM   5397  N   PRO A 339      66.045  59.973  78.935  1.00  0.00           N
ATOM   5398  CD  PRO A 339      67.273  60.543  78.375  1.00  0.00           C
ATOM   5401  CA  PRO A 339      65.414  59.053  78.015  1.00  0.00           C
ATOM   5403  CB  PRO A 339      66.585  58.653  77.125  1.00  0.00           C
ATOM   5406  CG  PRO A 339      67.334  59.973  76.975  1.00  0.00           C
ATOM   5409  C   PRO A 339      64.803  57.813  78.605  1.00  0.00           C
ATOM   5410  O   PRO A 339      63.894  57.273  77.985  1.00  0.00           O
ATOM   5411  N   ASP A 340      65.344  57.323  79.745  1.00  0.00           N
ATOM   5413  CA  ASP A 340      64.884  56.213  80.545  1.00  0.00           C
ATOM   5415  CB  ASP A 340      66.104  55.423  81.095  1.00  0.00           C
ATOM   5418  CG  ASP A 340      67.025  56.253  81.985  1.00  0.00           C
ATOM   5419  OD1 ASP A 340      67.074  57.493  81.785  1.00  0.00           O
ATOM   5420  OD2 ASP A 340      67.804  55.623  82.745  1.00  0.00           O
ATOM   5421  C   ASP A 340      63.993  56.703  81.695  1.00  0.00           C
ATOM   5422  O   ASP A 340      63.634  55.953  82.595  1.00  0.00           O
ATOM   5423  N   GLY A 341      63.584  57.983  81.645  1.00  0.00           N
ATOM   5425  CA  GLY A 341      62.474  58.523  82.405  1.00  0.00           C
ATOM   5428  C   GLY A 341      62.844  59.053  83.745  1.00  0.00           C
ATOM   5429  O   GLY A 341      61.975  59.513  84.475  1.00  0.00           O
ATOM   5430  N   THR A 342      64.135  58.973  84.095  1.00  0.00           N
ATOM   5432  CA  THR A 342      64.733  59.503  85.315  1.00  0.00           C
ATOM   5434  CB  THR A 342      66.123  58.913  85.605  1.00  0.00           C
ATOM   5436  OG1 THR A 342      66.765  59.443  86.755  1.00  0.00           O
ATOM   5438  CG2 THR A 342      67.093  59.243  84.485  1.00  0.00           C
ATOM   5442  C   THR A 342      64.733  61.014  85.295  1.00  0.00           C
ATOM   5443  O   THR A 342      64.633  61.623  84.215  1.00  0.00           O
ATOM   5444  N   MET A 343      64.803  61.673  86.465  1.00  0.00           N
ATOM   5446  CA  MET A 343      64.954  63.113  86.565  1.00  0.00           C
ATOM   5448  CB  MET A 343      65.084  63.514  88.065  1.00  0.00           C
ATOM   5451  CG  MET A 343      65.193  65.023  88.335  1.00  0.00           C
ATOM   5454  SD  MET A 343      65.915  65.523  89.925  1.00  0.00           S
ATOM   5455  CE  MET A 343      67.604  64.993  89.505  1.00  0.00           C
ATOM   5459  C   MET A 343      66.185  63.633  85.815  1.00  0.00           C
ATOM   5460  O   MET A 343      67.314  63.233  86.095  1.00  0.00           O
ATOM   5461  N   ARG A 344      66.004  64.574  84.845  1.00  0.00           N
ATOM   5463  CA  ARG A 344      67.144  65.213  84.205  1.00  0.00           C
ATOM   5465  CB  ARG A 344      66.754  66.043  82.945  1.00  0.00           C
ATOM   5468  CG  ARG A 344      67.984  66.663  82.235  1.00  0.00           C
ATOM   5471  CD  ARG A 344      67.784  67.123  80.785  1.00  0.00           C
ATOM   5474  NE  ARG A 344      66.804  68.253  80.775  1.00  0.00           N
ATOM   5476  CZ  ARG A 344      66.664  69.093  79.765  1.00  0.00           C
ATOM   5477  NH1 ARG A 344      67.555  69.264  78.815  1.00  0.00           N
ATOM   5480  NH2 ARG A 344      65.544  69.783  79.685  1.00  0.00           N
ATOM   5483  C   ARG A 344      67.953  66.043  85.185  1.00  0.00           C
ATOM   5484  O   ARG A 344      67.404  66.723  86.055  1.00  0.00           O
ATOM   5485  N   SER A 345      69.304  65.964  85.065  1.00  0.00           N
ATOM   5487  CA  SER A 345      70.304  66.683  85.835  1.00  0.00           C
ATOM   5489  CB  SER A 345      71.574  67.003  85.015  1.00  0.00           C
ATOM   5492  OG  SER A 345      72.174  65.853  84.445  1.00  0.00           O
ATOM   5494  C   SER A 345      69.913  68.033  86.395  1.00  0.00           C
ATOM   5495  O   SER A 345      69.365  68.893  85.705  1.00  0.00           O
ATOM   5496  N   ALA A 346      70.265  68.283  87.675  1.00  0.00           N
ATOM   5498  CA  ALA A 346      69.945  69.514  88.355  1.00  0.00           C
ATOM   5500  CB  ALA A 346      70.515  69.444  89.775  1.00  0.00           C
ATOM   5504  C   ALA A 346      70.445  70.773  87.635  1.00  0.00           C
ATOM   5505  O   ALA A 346      69.754  71.793  87.585  1.00  0.00           O
ATOM   5506  N   ASP A 347      71.644  70.723  87.045  1.00  0.00           N
ATOM   5508  CA  ASP A 347      72.233  71.793  86.275  1.00  0.00           C
ATOM   5510  CB  ASP A 347      73.714  71.424  86.015  1.00  0.00           C
ATOM   5513  CG  ASP A 347      73.914  70.393  84.915  1.00  0.00           C
ATOM   5514  OD1 ASP A 347      73.063  69.493  84.745  1.00  0.00           O
ATOM   5515  OD2 ASP A 347      75.004  70.463  84.305  1.00  0.00           O
ATOM   5516  C   ASP A 347      71.435  72.203  85.015  1.00  0.00           C
ATOM   5517  O   ASP A 347      71.274  73.393  84.735  1.00  0.00           O
ATOM   5518  N   ASP A 348      70.894  71.243  84.245  1.00  0.00           N
ATOM   5520  CA  ASP A 348      69.924  71.484  83.195  1.00  0.00           C
ATOM   5522  CB  ASP A 348      69.624  70.153  82.455  1.00  0.00           C
ATOM   5525  CG  ASP A 348      70.824  69.733  81.635  1.00  0.00           C
ATOM   5526  OD1 ASP A 348      71.664  70.593  81.305  1.00  0.00           O
ATOM   5527  OD2 ASP A 348      70.854  68.543  81.225  1.00  0.00           O
ATOM   5528  C   ASP A 348      68.594  72.074  83.635  1.00  0.00           C
ATOM   5529  O   ASP A 348      68.155  73.093  83.115  1.00  0.00           O
ATOM   5530  N   ILE A 349      67.914  71.473  84.645  1.00  0.00           N
ATOM   5532  CA  ILE A 349      66.655  72.033  85.135  1.00  0.00           C
ATOM   5534  CB  ILE A 349      65.834  71.133  86.055  1.00  0.00           C
ATOM   5536  CG2 ILE A 349      65.174  70.043  85.185  1.00  0.00           C
ATOM   5540  CG1 ILE A 349      66.674  70.514  87.195  1.00  0.00           C
ATOM   5543  CD  ILE A 349      65.865  69.633  88.165  1.00  0.00           C
ATOM   5547  C   ILE A 349      66.824  73.433  85.715  1.00  0.00           C
ATOM   5548  O   ILE A 349      66.014  74.313  85.455  1.00  0.00           O
ATOM   5549  N   THR A 350      67.914  73.673  86.475  1.00  0.00           N
ATOM   5551  CA  THR A 350      68.233  74.993  87.055  1.00  0.00           C
ATOM   5553  CB  THR A 350      69.335  74.964  88.115  1.00  0.00           C
ATOM   5555  OG1 THR A 350      69.214  76.033  89.035  1.00  0.00           O
ATOM   5557  CG2 THR A 350      70.754  75.003  87.545  1.00  0.00           C
ATOM   5561  C   THR A 350      68.464  76.033  85.995  1.00  0.00           C
ATOM   5562  O   THR A 350      67.993  77.153  86.135  1.00  0.00           O
ATOM   5563  N   ALA A 351      69.144  75.683  84.895  1.00  0.00           N
ATOM   5565  CA  ALA A 351      69.273  76.503  83.715  1.00  0.00           C
ATOM   5567  CB  ALA A 351      70.284  75.843  82.775  1.00  0.00           C
ATOM   5571  C   ALA A 351      67.984  76.804  82.965  1.00  0.00           C
ATOM   5572  O   ALA A 351      67.754  77.953  82.595  1.00  0.00           O
ATOM   5573  N   MET A 352      67.084  75.803  82.745  1.00  0.00           N
ATOM   5575  CA  MET A 352      65.775  76.053  82.145  1.00  0.00           C
ATOM   5577  CB  MET A 352      64.904  74.764  82.055  1.00  0.00           C
ATOM   5580  CG  MET A 352      65.354  73.693  81.055  1.00  0.00           C
ATOM   5583  SD  MET A 352      63.984  72.594  80.545  1.00  0.00           S
ATOM   5584  CE  MET A 352      63.685  71.793  82.155  1.00  0.00           C
ATOM   5588  C   MET A 352      64.943  77.043  82.945  1.00  0.00           C
ATOM   5589  O   MET A 352      64.405  78.033  82.435  1.00  0.00           O
ATOM   5590  N   TRP A 353      64.865  76.783  84.255  1.00  0.00           N
ATOM   5592  CA  TRP A 353      64.164  77.573  85.215  1.00  0.00           C
ATOM   5594  CB  TRP A 353      64.034  76.703  86.485  1.00  0.00           C
ATOM   5597  CG  TRP A 353      62.964  75.653  86.395  1.00  0.00           C
ATOM   5598  CD1 TRP A 353      62.155  75.243  85.365  1.00  0.00           C
ATOM   5600  NE1 TRP A 353      61.414  74.153  85.765  1.00  0.00           N
ATOM   5602  CE2 TRP A 353      61.714  73.854  87.065  1.00  0.00           C
ATOM   5603  CD2 TRP A 353      62.654  74.803  87.505  1.00  0.00           C
ATOM   5604  CE3 TRP A 353      63.114  74.743  88.805  1.00  0.00           C
ATOM   5606  CZ3 TRP A 353      62.724  73.693  89.635  1.00  0.00           C
ATOM   5608  CZ2 TRP A 353      61.294  72.833  87.885  1.00  0.00           C
ATOM   5610  CH2 TRP A 353      61.824  72.743  89.175  1.00  0.00           C
ATOM   5612  C   TRP A 353      64.773  78.943  85.445  1.00  0.00           C
ATOM   5613  O   TRP A 353      64.083  79.953  85.525  1.00  0.00           O
ATOM   5614  N   LYS A 354      66.115  79.053  85.515  1.00  0.00           N
ATOM   5616  CA  LYS A 354      66.795  80.313  85.655  1.00  0.00           C
ATOM   5618  CB  LYS A 354      68.304  80.143  85.905  1.00  0.00           C
ATOM   5621  CG  LYS A 354      69.063  81.474  86.015  1.00  0.00           C
ATOM   5624  CD  LYS A 354      70.475  81.363  86.615  1.00  0.00           C
ATOM   5627  CE  LYS A 354      70.563  80.773  88.025  1.00  0.00           C
ATOM   5630  NZ  LYS A 354      69.604  81.383  88.965  1.00  0.00           N
ATOM   5634  C   LYS A 354      66.523  81.304  84.545  1.00  0.00           C
ATOM   5635  O   LYS A 354      66.324  82.484  84.805  1.00  0.00           O
ATOM   5636  N   ALA A 355      66.464  80.814  83.285  1.00  0.00           N
ATOM   5638  CA  ALA A 355      66.115  81.604  82.115  1.00  0.00           C
ATOM   5640  CB  ALA A 355      66.144  80.684  80.875  1.00  0.00           C
ATOM   5644  C   ALA A 355      64.764  82.293  82.275  1.00  0.00           C
ATOM   5645  O   ALA A 355      64.624  83.473  81.975  1.00  0.00           O
ATOM   5646  N   TRP A 356      63.794  81.614  82.905  1.00  0.00           N
ATOM   5648  CA  TRP A 356      62.474  82.113  83.255  1.00  0.00           C
ATOM   5650  CB  TRP A 356      61.484  80.924  83.235  1.00  0.00           C
ATOM   5653  CG  TRP A 356      60.975  80.613  81.875  1.00  0.00           C
ATOM   5654  CD1 TRP A 356      61.365  79.623  81.015  1.00  0.00           C
ATOM   5656  NE1 TRP A 356      60.655  79.723  79.835  1.00  0.00           N
ATOM   5658  CE2 TRP A 356      59.774  80.773  79.945  1.00  0.00           C
ATOM   5659  CD2 TRP A 356      59.924  81.334  81.225  1.00  0.00           C
ATOM   5660  CE3 TRP A 356      59.083  82.374  81.645  1.00  0.00           C
ATOM   5662  CZ3 TRP A 356      58.093  82.813  80.765  1.00  0.00           C
ATOM   5664  CZ2 TRP A 356      58.824  81.243  79.065  1.00  0.00           C
ATOM   5666  CH2 TRP A 356      57.964  82.253  79.495  1.00  0.00           C
ATOM   5668  C   TRP A 356      62.404  82.824  84.595  1.00  0.00           C
ATOM   5669  O   TRP A 356      61.313  83.123  85.095  1.00  0.00           O
ATOM   5670  N   ASN A 357      63.534  83.144  85.245  1.00  0.00           N
ATOM   5672  CA  ASN A 357      63.624  83.894  86.495  1.00  0.00           C
ATOM   5674  CB  ASN A 357      62.994  85.334  86.495  1.00  0.00           C
ATOM   5677  CG  ASN A 357      63.484  86.204  87.675  1.00  0.00           C
ATOM   5678  OD1 ASN A 357      64.444  85.863  88.385  1.00  0.00           O
ATOM   5679  ND2 ASN A 357      62.833  87.374  87.885  1.00  0.00           N
ATOM   5682  C   ASN A 357      63.104  83.073  87.655  1.00  0.00           C
ATOM   5683  O   ASN A 357      62.903  83.564  88.755  1.00  0.00           O
ATOM   5684  N   ILE A 358      62.964  81.754  87.495  1.00  0.00           N
ATOM   5686  CA  ILE A 358      62.674  80.833  88.565  1.00  0.00           C
ATOM   5688  CB  ILE A 358      62.174  79.493  88.035  1.00  0.00           C
ATOM   5690  CG2 ILE A 358      61.604  78.663  89.205  1.00  0.00           C
ATOM   5694  CG1 ILE A 358      61.194  79.593  86.855  1.00  0.00           C
ATOM   5697  CD  ILE A 358      59.993  80.463  87.155  1.00  0.00           C
ATOM   5701  C   ILE A 358      64.014  80.624  89.235  1.00  0.00           C
ATOM   5702  O   ILE A 358      65.004  80.484  88.535  1.00  0.00           O
ATOM   5703  N   LYS A 359      64.154  80.703  90.565  1.00  0.00           N
ATOM   5705  CA  LYS A 359      65.504  80.613  91.085  1.00  0.00           C
ATOM   5707  CB  LYS A 359      66.274  81.983  91.045  1.00  0.00           C
ATOM   5710  CG  LYS A 359      66.493  82.633  89.665  1.00  0.00           C
ATOM   5713  CD  LYS A 359      67.165  84.014  89.685  1.00  0.00           C
ATOM   5716  CE  LYS A 359      67.413  84.583  88.275  1.00  0.00           C
ATOM   5719  NZ  LYS A 359      67.644  86.043  88.285  1.00  0.00           N
ATOM   5723  C   LYS A 359      65.445  80.073  92.505  1.00  0.00           C
ATOM   5724  O   LYS A 359      64.394  80.274  93.125  1.00  0.00           O
ATOM   5725  N   PRO A 360      66.493  79.444  93.045  1.00  0.00           N
ATOM   5726  CD  PRO A 360      67.654  79.003  92.265  1.00  0.00           C
ATOM   5729  CA  PRO A 360      66.414  78.743  94.325  1.00  0.00           C
ATOM   5731  CB  PRO A 360      67.804  78.073  94.475  1.00  0.00           C
ATOM   5734  CG  PRO A 360      68.324  77.874  93.045  1.00  0.00           C
ATOM   5737  C   PRO A 360      66.174  79.653  95.505  1.00  0.00           C
ATOM   5738  O   PRO A 360      65.684  79.193  96.535  1.00  0.00           O
ATOM   5739  N   GLU A 361      66.574  80.943  95.415  1.00  0.00           N
ATOM   5741  CA  GLU A 361      66.534  81.873  96.535  1.00  0.00           C
ATOM   5743  CB  GLU A 361      67.555  83.014  96.265  1.00  0.00           C
ATOM   5746  CG  GLU A 361      67.155  84.104  95.215  1.00  0.00           C
ATOM   5749  CD  GLU A 361      67.334  83.754  93.745  1.00  0.00           C
ATOM   5750  OE1 GLU A 361      68.045  82.773  93.395  1.00  0.00           O
ATOM   5751  OE2 GLU A 361      66.743  84.494  92.905  1.00  0.00           O
ATOM   5752  C   GLU A 361      65.124  82.423  96.725  1.00  0.00           C
ATOM   5753  O   GLU A 361      64.773  83.063  97.725  1.00  0.00           O
ATOM   5754  N   GLN A 362      64.275  82.193  95.725  1.00  0.00           N
ATOM   5756  CA  GLN A 362      62.914  82.653  95.695  1.00  0.00           C
ATOM   5758  CB  GLN A 362      62.435  82.813  94.235  1.00  0.00           C
ATOM   5761  CG  GLN A 362      63.054  84.043  93.555  1.00  0.00           C
ATOM   5764  CD  GLN A 362      62.493  84.174  92.155  1.00  0.00           C
ATOM   5765  OE1 GLN A 362      62.094  83.193  91.525  1.00  0.00           O
ATOM   5766  NE2 GLN A 362      62.644  85.354  91.525  1.00  0.00           N
ATOM   5769  C   GLN A 362      61.954  81.773  96.455  1.00  0.00           C
ATOM   5770  O   GLN A 362      62.074  80.554  96.525  1.00  0.00           O
ATOM   5771  N   GLN A 363      60.874  82.393  96.955  1.00  0.00           N
ATOM   5773  CA  GLN A 363      59.674  81.654  97.285  1.00  0.00           C
ATOM   5775  CB  GLN A 363      58.685  82.624  97.985  1.00  0.00           C
ATOM   5778  CG  GLN A 363      57.563  81.943  98.805  1.00  0.00           C
ATOM   5781  CD  GLN A 363      58.064  81.124  99.995  1.00  0.00           C
ATOM   5782  OE1 GLN A 363      57.474  80.093 100.335  1.00  0.00           O
ATOM   5783  NE2 GLN A 363      59.124  81.584 100.695  1.00  0.00           N
ATOM   5786  C   GLN A 363      59.074  81.104  95.995  1.00  0.00           C
ATOM   5787  O   GLN A 363      58.674  81.863  95.125  1.00  0.00           O
ATOM   5788  N   VAL A 364      59.044  79.773  95.795  1.00  0.00           N
ATOM   5790  CA  VAL A 364      58.594  79.223  94.525  1.00  0.00           C
ATOM   5792  CB  VAL A 364      59.704  78.533  93.735  1.00  0.00           C
ATOM   5794  CG1 VAL A 364      59.144  77.853  92.465  1.00  0.00           C
ATOM   5798  CG2 VAL A 364      60.744  79.613  93.335  1.00  0.00           C
ATOM   5802  C   VAL A 364      57.374  78.353  94.715  1.00  0.00           C
ATOM   5803  O   VAL A 364      57.295  77.473  95.555  1.00  0.00           O
ATOM   5804  N   SER A 365      56.334  78.604  93.905  1.00  0.00           N
ATOM   5806  CA  SER A 365      55.115  77.843  93.915  1.00  0.00           C
ATOM   5808  CB  SER A 365      53.894  78.723  94.295  1.00  0.00           C
ATOM   5811  OG  SER A 365      52.633  78.124  94.025  1.00  0.00           O
ATOM   5813  C   SER A 365      54.935  77.223  92.555  1.00  0.00           C
ATOM   5814  O   SER A 365      54.954  77.893  91.515  1.00  0.00           O
ATOM   5815  N   PHE A 366      54.774  75.903  92.515  1.00  0.00           N
ATOM   5817  CA  PHE A 366      54.534  75.183  91.285  1.00  0.00           C
ATOM   5819  CB  PHE A 366      55.315  73.854  91.225  1.00  0.00           C
ATOM   5822  CG  PHE A 366      56.794  74.113  91.355  1.00  0.00           C
ATOM   5823  CD1 PHE A 366      57.524  74.633  90.275  1.00  0.00           C
ATOM   5825  CE1 PHE A 366      58.914  74.813  90.365  1.00  0.00           C
ATOM   5827  CZ  PHE A 366      59.574  74.483  91.545  1.00  0.00           C
ATOM   5829  CD2 PHE A 366      57.474  73.803  92.545  1.00  0.00           C
ATOM   5831  CE2 PHE A 366      58.854  73.984  92.635  1.00  0.00           C
ATOM   5833  C   PHE A 366      53.054  74.923  91.145  1.00  0.00           C
ATOM   5834  O   PHE A 366      52.374  74.493  92.065  1.00  0.00           O
ATOM   5835  N   TYR A 367      52.493  75.153  89.945  1.00  0.00           N
ATOM   5837  CA  TYR A 367      51.134  74.733  89.705  1.00  0.00           C
ATOM   5839  CB  TYR A 367      50.185  75.944  89.815  1.00  0.00           C
ATOM   5842  CG  TYR A 367      50.333  76.893  88.655  1.00  0.00           C
ATOM   5843  CD1 TYR A 367      51.115  78.043  88.735  1.00  0.00           C
ATOM   5845  CE1 TYR A 367      51.074  78.984  87.695  1.00  0.00           C
ATOM   5847  CZ  TYR A 367      50.254  78.773  86.585  1.00  0.00           C
ATOM   5848  OH  TYR A 367      50.164  79.714  85.555  1.00  0.00           O
ATOM   5850  CD2 TYR A 367      49.574  76.663  87.505  1.00  0.00           C
ATOM   5852  CE2 TYR A 367      49.504  77.604  86.485  1.00  0.00           C
ATOM   5854  C   TYR A 367      51.064  74.043  88.355  1.00  0.00           C
ATOM   5855  O   TYR A 367      52.025  74.083  87.565  1.00  0.00           O
ATOM   5856  N   CYS A 368      49.935  73.353  88.095  1.00  0.00           N
ATOM   5858  CA  CYS A 368      49.545  72.903  86.775  1.00  0.00           C
ATOM   5860  CB  CYS A 368      50.284  71.624  86.305  1.00  0.00           C
ATOM   5863  SG  CYS A 368      49.725  70.083  87.075  1.00  0.00           S
ATOM   5865  C   CYS A 368      48.034  72.773  86.875  1.00  0.00           C
ATOM   5866  O   CYS A 368      47.454  73.464  87.695  1.00  0.00           O
ATOM   5867  N   GLY A 369      47.304  72.014  86.035  1.00  0.00           N
ATOM   5869  CA  GLY A 369      45.834  72.014  86.095  1.00  0.00           C
ATOM   5872  C   GLY A 369      45.194  71.624  87.435  1.00  0.00           C
ATOM   5873  O   GLY A 369      44.434  72.393  88.005  1.00  0.00           O
ATOM   5874  N   THR A 370      45.515  70.413  87.925  1.00  0.00           N
ATOM   5876  CA  THR A 370      45.084  69.854  89.225  1.00  0.00           C
ATOM   5878  CB  THR A 370      44.244  68.573  89.105  1.00  0.00           C
ATOM   5880  OG1 THR A 370      44.974  67.464  88.565  1.00  0.00           O
ATOM   5882  CG2 THR A 370      43.054  68.833  88.175  1.00  0.00           C
ATOM   5886  C   THR A 370      46.304  69.533  90.055  1.00  0.00           C
ATOM   5887  O   THR A 370      46.243  68.943  91.135  1.00  0.00           O
ATOM   5888  N   GLY A 371      47.493  69.923  89.555  1.00  0.00           N
ATOM   5890  CA  GLY A 371      48.764  69.923  90.255  1.00  0.00           C
ATOM   5893  C   GLY A 371      49.514  68.633  90.315  1.00  0.00           C
ATOM   5894  O   GLY A 371      50.464  68.503  91.075  1.00  0.00           O
ATOM   5895  N   TRP A 372      49.153  67.653  89.485  1.00  0.00           N
ATOM   5897  CA  TRP A 372      49.914  66.424  89.315  1.00  0.00           C
ATOM   5899  CB  TRP A 372      49.094  65.433  88.455  1.00  0.00           C
ATOM   5902  CG  TRP A 372      47.903  64.854  89.145  1.00  0.00           C
ATOM   5903  CD1 TRP A 372      47.115  65.353  90.155  1.00  0.00           C
ATOM   5905  NE1 TRP A 372      46.243  64.373  90.565  1.00  0.00           N
ATOM   5907  CE2 TRP A 372      46.453  63.243  89.855  1.00  0.00           C
ATOM   5908  CD2 TRP A 372      47.474  63.503  88.915  1.00  0.00           C
ATOM   5909  CE3 TRP A 372      47.874  62.513  88.025  1.00  0.00           C
ATOM   5911  CZ3 TRP A 372      47.334  61.233  88.165  1.00  0.00           C
ATOM   5913  CZ2 TRP A 372      45.884  61.993  89.955  1.00  0.00           C
ATOM   5915  CH2 TRP A 372      46.354  60.973  89.135  1.00  0.00           C
ATOM   5917  C   TRP A 372      51.313  66.593  88.715  1.00  0.00           C
ATOM   5918  O   TRP A 372      52.314  66.084  89.195  1.00  0.00           O
ATOM   5919  N   ARG A 373      51.464  67.393  87.655  1.00  0.00           N
ATOM   5921  CA  ARG A 373      52.794  67.653  87.095  1.00  0.00           C
ATOM   5923  CB  ARG A 373      52.794  67.753  85.545  1.00  0.00           C
ATOM   5926  CG  ARG A 373      51.804  68.733  84.905  1.00  0.00           C
ATOM   5929  CD  ARG A 373      51.794  68.733  83.365  1.00  0.00           C
ATOM   5932  NE  ARG A 373      50.914  69.854  82.885  1.00  0.00           N
ATOM   5934  CZ  ARG A 373      49.604  69.933  83.065  1.00  0.00           C
ATOM   5935  NH1 ARG A 373      48.944  68.953  83.605  1.00  0.00           N
ATOM   5938  NH2 ARG A 373      48.953  71.023  82.705  1.00  0.00           N
ATOM   5941  C   ARG A 373      53.435  68.863  87.755  1.00  0.00           C
ATOM   5942  O   ARG A 373      54.584  69.213  87.495  1.00  0.00           O
ATOM   5943  N   ALA A 374      52.703  69.503  88.695  1.00  0.00           N
ATOM   5945  CA  ALA A 374      53.225  70.433  89.665  1.00  0.00           C
ATOM   5947  CB  ALA A 374      52.094  71.333  90.145  1.00  0.00           C
ATOM   5951  C   ALA A 374      53.804  69.753  90.905  1.00  0.00           C
ATOM   5952  O   ALA A 374      54.615  70.343  91.625  1.00  0.00           O
ATOM   5953  N   SER A 375      53.424  68.493  91.175  1.00  0.00           N
ATOM   5955  CA  SER A 375      53.964  67.763  92.305  1.00  0.00           C
ATOM   5957  CB  SER A 375      52.955  66.743  92.885  1.00  0.00           C
ATOM   5960  OG  SER A 375      52.574  65.773  91.925  1.00  0.00           O
ATOM   5962  C   SER A 375      55.273  67.063  91.975  1.00  0.00           C
ATOM   5963  O   SER A 375      56.154  66.993  92.825  1.00  0.00           O
ATOM   5964  N   GLU A 376      55.474  66.593  90.715  1.00  0.00           N
ATOM   5966  CA  GLU A 376      56.754  66.093  90.225  1.00  0.00           C
ATOM   5968  CB  GLU A 376      56.653  65.834  88.705  1.00  0.00           C
ATOM   5971  CG  GLU A 376      56.174  64.413  88.395  1.00  0.00           C
ATOM   5974  CD  GLU A 376      56.554  64.033  86.975  1.00  0.00           C
ATOM   5975  OE1 GLU A 376      57.773  64.023  86.685  1.00  0.00           O
ATOM   5976  OE2 GLU A 376      55.644  63.653  86.205  1.00  0.00           O
ATOM   5977  C   GLU A 376      57.924  67.043  90.375  1.00  0.00           C
ATOM   5978  O   GLU A 376      58.935  66.764  91.005  1.00  0.00           O
ATOM   5979  N   THR A 377      57.724  68.233  89.825  1.00  0.00           N
ATOM   5981  CA  THR A 377      58.604  69.374  89.905  1.00  0.00           C
ATOM   5983  CB  THR A 377      58.064  70.503  89.045  1.00  0.00           C
ATOM   5985  OG1 THR A 377      58.734  71.734  89.225  1.00  0.00           O
ATOM   5987  CG2 THR A 377      56.604  70.803  89.395  1.00  0.00           C
ATOM   5991  C   THR A 377      58.904  69.803  91.315  1.00  0.00           C
ATOM   5992  O   THR A 377      60.054  70.023  91.675  1.00  0.00           O
ATOM   5993  N   PHE A 378      57.885  69.843  92.195  1.00  0.00           N
ATOM   5995  CA  PHE A 378      58.054  70.043  93.615  1.00  0.00           C
ATOM   5997  CB  PHE A 378      56.644  70.243  94.235  1.00  0.00           C
ATOM   6000  CG  PHE A 378      56.684  70.253  95.725  1.00  0.00           C
ATOM   6001  CD1 PHE A 378      56.824  71.443  96.455  1.00  0.00           C
ATOM   6003  CE1 PHE A 378      56.975  71.403  97.845  1.00  0.00           C
ATOM   6005  CZ  PHE A 378      57.004  70.174  98.505  1.00  0.00           C
ATOM   6007  CD2 PHE A 378      56.644  69.033  96.405  1.00  0.00           C
ATOM   6009  CE2 PHE A 378      56.835  68.993  97.785  1.00  0.00           C
ATOM   6011  C   PHE A 378      58.935  68.984  94.295  1.00  0.00           C
ATOM   6012  O   PHE A 378      59.804  69.304  95.095  1.00  0.00           O
ATOM   6013  N   MET A 379      58.754  67.683  93.955  1.00  0.00           N
ATOM   6015  CA  MET A 379      59.685  66.633  94.335  1.00  0.00           C
ATOM   6017  CB  MET A 379      59.144  65.263  93.865  1.00  0.00           C
ATOM   6020  CG  MET A 379      58.324  64.493  94.915  1.00  0.00           C
ATOM   6023  SD  MET A 379      56.835  65.303  95.535  1.00  0.00           S
ATOM   6024  CE  MET A 379      57.243  65.113  97.285  1.00  0.00           C
ATOM   6028  C   MET A 379      61.104  66.823  93.835  1.00  0.00           C
ATOM   6029  O   MET A 379      62.064  66.743  94.595  1.00  0.00           O
ATOM   6030  N   TYR A 380      61.284  67.143  92.545  1.00  0.00           N
ATOM   6032  CA  TYR A 380      62.574  67.433  91.955  1.00  0.00           C
ATOM   6034  CB  TYR A 380      62.474  67.633  90.415  1.00  0.00           C
ATOM   6037  CG  TYR A 380      61.884  66.443  89.695  1.00  0.00           C
ATOM   6038  CD1 TYR A 380      62.164  65.113  90.065  1.00  0.00           C
ATOM   6040  CE1 TYR A 380      61.594  64.033  89.385  1.00  0.00           C
ATOM   6042  CZ  TYR A 380      60.704  64.263  88.335  1.00  0.00           C
ATOM   6043  OH  TYR A 380      60.054  63.183  87.715  1.00  0.00           O
ATOM   6045  CD2 TYR A 380      61.045  66.653  88.575  1.00  0.00           C
ATOM   6047  CE2 TYR A 380      60.445  65.573  87.915  1.00  0.00           C
ATOM   6049  C   TYR A 380      63.254  68.663  92.565  1.00  0.00           C
ATOM   6050  O   TYR A 380      64.424  68.604  92.925  1.00  0.00           O
ATOM   6051  N   ALA A 381      62.514  69.773  92.745  1.00  0.00           N
ATOM   6053  CA  ALA A 381      62.934  71.003  93.385  1.00  0.00           C
ATOM   6055  CB  ALA A 381      61.854  72.093  93.195  1.00  0.00           C
ATOM   6059  C   ALA A 381      63.225  70.853  94.865  1.00  0.00           C
ATOM   6060  O   ALA A 381      64.114  71.473  95.435  1.00  0.00           O
ATOM   6061  N   ARG A 382      62.493  69.964  95.555  1.00  0.00           N
ATOM   6063  CA  ARG A 382      62.964  69.483  96.825  1.00  0.00           C
ATOM   6065  CB  ARG A 382      61.854  68.643  97.495  1.00  0.00           C
ATOM   6068  CG  ARG A 382      62.204  68.293  98.955  1.00  0.00           C
ATOM   6071  CD  ARG A 382      61.134  67.534  99.725  1.00  0.00           C
ATOM   6074  NE  ARG A 382      60.754  66.313  98.965  1.00  0.00           N
ATOM   6076  CZ  ARG A 382      60.804  65.053  99.395  1.00  0.00           C
ATOM   6077  NH1 ARG A 382      61.313  64.663 100.535  1.00  0.00           N
ATOM   6080  NH2 ARG A 382      60.394  64.113  98.575  1.00  0.00           N
ATOM   6083  C   ARG A 382      64.284  68.703  96.755  1.00  0.00           C
ATOM   6084  O   ARG A 382      65.185  68.963  97.555  1.00  0.00           O
ATOM   6085  N   ALA A 383      64.475  67.753  95.825  1.00  0.00           N
ATOM   6087  CA  ALA A 383      65.694  66.973  95.715  1.00  0.00           C
ATOM   6089  CB  ALA A 383      65.504  65.863  94.675  1.00  0.00           C
ATOM   6093  C   ALA A 383      66.944  67.793  95.405  1.00  0.00           C
ATOM   6094  O   ALA A 383      67.945  67.743  96.125  1.00  0.00           O
ATOM   6095  N   MET A 384      66.883  68.673  94.385  1.00  0.00           N
ATOM   6097  CA  MET A 384      67.824  69.764  94.225  1.00  0.00           C
ATOM   6099  CB  MET A 384      67.883  70.393  92.805  1.00  0.00           C
ATOM   6102  CG  MET A 384      66.504  70.493  92.125  1.00  0.00           C
ATOM   6105  SD  MET A 384      66.174  71.933  91.085  1.00  0.00           S
ATOM   6106  CE  MET A 384      67.835  72.264  90.445  1.00  0.00           C
ATOM   6110  C   MET A 384      67.534  70.863  95.215  1.00  0.00           C
ATOM   6111  O   MET A 384      66.835  71.793  94.875  1.00  0.00           O
ATOM   6112  N   GLY A 385      68.015  70.733  96.465  1.00  0.00           N
ATOM   6114  CA  GLY A 385      67.464  71.443  97.615  1.00  0.00           C
ATOM   6117  C   GLY A 385      67.264  72.923  97.535  1.00  0.00           C
ATOM   6118  O   GLY A 385      68.194  73.714  97.775  1.00  0.00           O
ATOM   6119  N   TRP A 386      66.004  73.303  97.275  1.00  0.00           N
ATOM   6121  CA  TRP A 386      65.424  74.623  97.345  1.00  0.00           C
ATOM   6123  CB  TRP A 386      64.525  74.923  96.105  1.00  0.00           C
ATOM   6126  CG  TRP A 386      65.174  75.013  94.765  1.00  0.00           C
ATOM   6127  CD1 TRP A 386      66.414  74.563  94.365  1.00  0.00           C
ATOM   6129  NE1 TRP A 386      66.585  74.783  93.025  1.00  0.00           N
ATOM   6131  CE2 TRP A 386      65.534  75.493  92.555  1.00  0.00           C
ATOM   6132  CD2 TRP A 386      64.593  75.633  93.605  1.00  0.00           C
ATOM   6133  CE3 TRP A 386      63.394  76.284  93.365  1.00  0.00           C
ATOM   6135  CZ3 TRP A 386      63.204  76.883  92.115  1.00  0.00           C
ATOM   6137  CZ2 TRP A 386      65.364  76.113  91.335  1.00  0.00           C
ATOM   6139  CH2 TRP A 386      64.195  76.843  91.145  1.00  0.00           C
ATOM   6141  C   TRP A 386      64.554  74.673  98.595  1.00  0.00           C
ATOM   6142  O   TRP A 386      63.764  73.763  98.855  1.00  0.00           O
ATOM   6143  N   LYS A 387      64.685  75.723  99.435  1.00  0.00           N
ATOM   6145  CA  LYS A 387      64.204  75.743 100.815  1.00  0.00           C
ATOM   6147  CB  LYS A 387      65.224  76.453 101.725  1.00  0.00           C
ATOM   6150  CG  LYS A 387      66.563  75.743 101.865  1.00  0.00           C
ATOM   6153  CD  LYS A 387      66.615  74.613 102.915  1.00  0.00           C
ATOM   6156  CE  LYS A 387      65.883  73.343 102.485  1.00  0.00           C
ATOM   6159  NZ  LYS A 387      66.235  72.203 103.345  1.00  0.00           N
ATOM   6163  C   LYS A 387      62.864  76.443 100.985  1.00  0.00           C
ATOM   6164  O   LYS A 387      62.404  76.723 102.085  1.00  0.00           O
ATOM   6165  N   ASN A 388      62.234  76.734  99.855  1.00  0.00           N
ATOM   6167  CA  ASN A 388      61.034  77.503  99.805  1.00  0.00           C
ATOM   6169  CB  ASN A 388      61.224  79.033 100.015  1.00  0.00           C
ATOM   6172  CG  ASN A 388      62.563  79.664  99.585  1.00  0.00           C
ATOM   6173  OD1 ASN A 388      63.604  79.063  99.335  1.00  0.00           O
ATOM   6174  ND2 ASN A 388      62.563  81.013  99.595  1.00  0.00           N
ATOM   6177  C   ASN A 388      60.333  77.153  98.515  1.00  0.00           C
ATOM   6178  O   ASN A 388      60.294  77.943  97.575  1.00  0.00           O
ATOM   6179  N   VAL A 389      59.774  75.923  98.475  1.00  0.00           N
ATOM   6181  CA  VAL A 389      58.984  75.433  97.365  1.00  0.00           C
ATOM   6183  CB  VAL A 389      59.655  74.323  96.545  1.00  0.00           C
ATOM   6185  CG1 VAL A 389      60.834  74.943  95.785  1.00  0.00           C
ATOM   6189  CG2 VAL A 389      60.133  73.153  97.405  1.00  0.00           C
ATOM   6193  C   VAL A 389      57.624  75.003  97.875  1.00  0.00           C
ATOM   6194  O   VAL A 389      57.444  74.653  99.035  1.00  0.00           O
ATOM   6195  N   SER A 390      56.594  75.043  97.015  1.00  0.00           N
ATOM   6197  CA  SER A 390      55.254  74.653  97.385  1.00  0.00           C
ATOM   6199  CB  SER A 390      54.554  75.733  98.255  1.00  0.00           C
ATOM   6202  OG  SER A 390      54.534  77.003  97.625  1.00  0.00           O
ATOM   6204  C   SER A 390      54.454  74.313  96.135  1.00  0.00           C
ATOM   6205  O   SER A 390      54.904  74.514  95.005  1.00  0.00           O
ATOM   6206  N   VAL A 391      53.244  73.753  96.285  1.00  0.00           N
ATOM   6208  CA  VAL A 391      52.354  73.523  95.145  1.00  0.00           C
ATOM   6210  CB  VAL A 391      52.025  72.053  94.885  1.00  0.00           C
ATOM   6212  CG1 VAL A 391      51.134  71.913  93.635  1.00  0.00           C
ATOM   6216  CG2 VAL A 391      53.314  71.263  94.615  1.00  0.00           C
ATOM   6220  C   VAL A 391      51.104  74.353  95.385  1.00  0.00           C
ATOM   6221  O   VAL A 391      50.585  74.433  96.495  1.00  0.00           O
ATOM   6222  N   TYR A 392      50.634  75.083  94.355  1.00  0.00           N
ATOM   6224  CA  TYR A 392      49.384  75.834  94.405  1.00  0.00           C
ATOM   6226  CB  TYR A 392      49.454  77.233  93.695  1.00  0.00           C
ATOM   6229  CG  TYR A 392      48.114  77.803  93.275  1.00  0.00           C
ATOM   6230  CD1 TYR A 392      47.034  77.813  94.175  1.00  0.00           C
ATOM   6232  CE1 TYR A 392      45.754  78.213  93.765  1.00  0.00           C
ATOM   6234  CZ  TYR A 392      45.554  78.683  92.465  1.00  0.00           C
ATOM   6235  OH  TYR A 392      44.275  79.003  91.985  1.00  0.00           O
ATOM   6237  CD2 TYR A 392      47.914  78.324  91.985  1.00  0.00           C
ATOM   6239  CE2 TYR A 392      46.644  78.784  91.605  1.00  0.00           C
ATOM   6241  C   TYR A 392      48.275  74.933  93.895  1.00  0.00           C
ATOM   6242  O   TYR A 392      48.163  74.653  92.695  1.00  0.00           O
ATOM   6243  N   ASP A 393      47.464  74.403  94.825  1.00  0.00           N
ATOM   6245  CA  ASP A 393      46.674  73.223  94.565  1.00  0.00           C
ATOM   6247  CB  ASP A 393      46.194  72.633  95.905  1.00  0.00           C
ATOM   6250  CG  ASP A 393      45.674  71.214  95.865  1.00  0.00           C
ATOM   6251  OD1 ASP A 393      45.534  70.613  94.775  1.00  0.00           O
ATOM   6252  OD2 ASP A 393      45.403  70.624  96.935  1.00  0.00           O
ATOM   6253  C   ASP A 393      45.564  73.433  93.545  1.00  0.00           C
ATOM   6254  O   ASP A 393      45.324  72.613  92.665  1.00  0.00           O
ATOM   6255  N   GLY A 394      44.935  74.613  93.595  1.00  0.00           N
ATOM   6257  CA  GLY A 394      43.794  74.973  92.775  1.00  0.00           C
ATOM   6260  C   GLY A 394      44.083  74.964  91.315  1.00  0.00           C
ATOM   6261  O   GLY A 394      43.225  74.703  90.475  1.00  0.00           O
ATOM   6262  N   GLY A 395      45.333  75.273  90.965  1.00  0.00           N
ATOM   6264  CA  GLY A 395      45.795  75.293  89.595  1.00  0.00           C
ATOM   6267  C   GLY A 395      45.044  76.263  88.705  1.00  0.00           C
ATOM   6268  O   GLY A 395      44.405  77.223  89.145  1.00  0.00           O
ATOM   6269  N   TRP A 396      45.154  76.043  87.385  1.00  0.00           N
ATOM   6271  CA  TRP A 396      44.374  76.734  86.375  1.00  0.00           C
ATOM   6273  CB  TRP A 396      44.865  76.383  84.935  1.00  0.00           C
ATOM   6276  CG  TRP A 396      44.034  76.903  83.805  1.00  0.00           C
ATOM   6277  CD1 TRP A 396      43.225  76.183  82.965  1.00  0.00           C
ATOM   6279  NE1 TRP A 396      42.584  77.063  82.125  1.00  0.00           N
ATOM   6281  CE2 TRP A 396      42.964  78.334  82.405  1.00  0.00           C
ATOM   6282  CD2 TRP A 396      43.894  78.283  83.465  1.00  0.00           C
ATOM   6283  CE3 TRP A 396      44.464  79.463  83.935  1.00  0.00           C
ATOM   6285  CZ3 TRP A 396      44.083  80.674  83.345  1.00  0.00           C
ATOM   6287  CZ2 TRP A 396      42.574  79.533  81.835  1.00  0.00           C
ATOM   6289  CH2 TRP A 396      43.144  80.703  82.315  1.00  0.00           C
ATOM   6291  C   TRP A 396      42.894  76.463  86.555  1.00  0.00           C
ATOM   6292  O   TRP A 396      42.054  77.313  86.285  1.00  0.00           O
ATOM   6293  N   TYR A 397      42.554  75.263  87.055  1.00  0.00           N
ATOM   6295  CA  TYR A 397      41.185  74.883  87.345  1.00  0.00           C
ATOM   6297  CB  TYR A 397      41.203  73.413  87.855  1.00  0.00           C
ATOM   6300  CG  TYR A 397      39.814  72.933  88.145  1.00  0.00           C
ATOM   6301  CD1 TYR A 397      39.024  72.433  87.095  1.00  0.00           C
ATOM   6303  CE1 TYR A 397      37.714  72.003  87.335  1.00  0.00           C
ATOM   6305  CZ  TYR A 397      37.174  72.113  88.605  1.00  0.00           C
ATOM   6306  OH  TYR A 397      35.865  71.673  88.865  1.00  0.00           O
ATOM   6308  CD2 TYR A 397      39.254  73.033  89.425  1.00  0.00           C
ATOM   6310  CE2 TYR A 397      37.924  72.674  89.645  1.00  0.00           C
ATOM   6312  C   TYR A 397      40.473  75.824  88.325  1.00  0.00           C
ATOM   6313  O   TYR A 397      39.384  76.313  88.065  1.00  0.00           O
ATOM   6314  N   GLU A 398      41.104  76.173  89.455  1.00  0.00           N
ATOM   6316  CA  GLU A 398      40.604  77.183  90.355  1.00  0.00           C
ATOM   6318  CB  GLU A 398      41.273  77.063  91.735  1.00  0.00           C
ATOM   6321  CG  GLU A 398      40.754  78.083  92.785  1.00  0.00           C
ATOM   6324  CD  GLU A 398      41.154  77.743  94.215  1.00  0.00           C
ATOM   6325  OE1 GLU A 398      42.185  77.084  94.465  1.00  0.00           O
ATOM   6326  OE2 GLU A 398      40.374  78.173  95.115  1.00  0.00           O
ATOM   6327  C   GLU A 398      40.704  78.604  89.815  1.00  0.00           C
ATOM   6328  O   GLU A 398      39.775  79.403  89.965  1.00  0.00           O
ATOM   6329  N   TRP A 399      41.835  78.953  89.135  1.00  0.00           N
ATOM   6331  CA  TRP A 399      42.144  80.294  88.665  1.00  0.00           C
ATOM   6333  CB  TRP A 399      43.554  80.383  88.025  1.00  0.00           C
ATOM   6336  CG  TRP A 399      44.065  81.794  87.875  1.00  0.00           C
ATOM   6337  CD1 TRP A 399      44.065  82.594  86.745  1.00  0.00           C
ATOM   6339  NE1 TRP A 399      44.674  83.793  87.045  1.00  0.00           N
ATOM   6341  CE2 TRP A 399      45.004  83.824  88.365  1.00  0.00           C
ATOM   6342  CD2 TRP A 399      44.644  82.574  88.925  1.00  0.00           C
ATOM   6343  CE3 TRP A 399      44.924  82.323  90.275  1.00  0.00           C
ATOM   6345  CZ3 TRP A 399      45.564  83.303  91.025  1.00  0.00           C
ATOM   6347  CZ2 TRP A 399      45.564  84.833  89.135  1.00  0.00           C
ATOM   6349  CH2 TRP A 399      45.874  84.543  90.465  1.00  0.00           C
ATOM   6351  C   TRP A 399      41.133  80.814  87.675  1.00  0.00           C
ATOM   6352  O   TRP A 399      40.683  81.963  87.695  1.00  0.00           O
ATOM   6353  N   SER A 400      40.704  79.913  86.775  1.00  0.00           N
ATOM   6355  CA  SER A 400      39.874  80.274  85.665  1.00  0.00           C
ATOM   6357  CB  SER A 400      40.204  79.403  84.435  1.00  0.00           C
ATOM   6360  OG  SER A 400      39.694  78.063  84.505  1.00  0.00           O
ATOM   6362  C   SER A 400      38.424  80.103  86.075  1.00  0.00           C
ATOM   6363  O   SER A 400      37.514  80.393  85.305  1.00  0.00           O
ATOM   6364  N   SER A 401      38.184  79.683  87.335  1.00  0.00           N
ATOM   6366  CA  SER A 401      36.833  79.593  87.855  1.00  0.00           C
ATOM   6368  CB  SER A 401      36.703  78.514  88.975  1.00  0.00           C
ATOM   6371  OG  SER A 401      37.094  78.953  90.275  1.00  0.00           O
ATOM   6373  C   SER A 401      36.344  80.964  88.315  1.00  0.00           C
ATOM   6374  O   SER A 401      35.124  81.164  88.435  1.00  0.00           O
ATOM   6375  N   ASP A 402      37.244  81.963  88.495  1.00  0.00           N
ATOM   6377  CA  ASP A 402      36.874  83.354  88.645  1.00  0.00           C
ATOM   6379  CB  ASP A 402      37.554  83.993  89.895  1.00  0.00           C
ATOM   6382  CG  ASP A 402      36.764  85.214  90.345  1.00  0.00           C
ATOM   6383  OD1 ASP A 402      36.454  86.073  89.485  1.00  0.00           O
ATOM   6384  OD2 ASP A 402      36.434  85.324  91.565  1.00  0.00           O
ATOM   6385  C   ASP A 402      37.234  84.154  87.385  1.00  0.00           C
ATOM   6386  O   ASP A 402      38.424  84.323  87.085  1.00  0.00           O
ATOM   6387  N   PRO A 403      36.294  84.714  86.625  1.00  0.00           N
ATOM   6388  CD  PRO A 403      34.894  84.294  86.595  1.00  0.00           C
ATOM   6391  CA  PRO A 403      36.664  85.504  85.455  1.00  0.00           C
ATOM   6393  CB  PRO A 403      35.334  85.684  84.695  1.00  0.00           C
ATOM   6396  CG  PRO A 403      34.464  84.503  85.155  1.00  0.00           C
ATOM   6399  C   PRO A 403      37.284  86.863  85.795  1.00  0.00           C
ATOM   6400  O   PRO A 403      37.723  87.563  84.895  1.00  0.00           O
ATOM   6401  N   LYS A 404      37.334  87.253  87.105  1.00  0.00           N
ATOM   6403  CA  LYS A 404      37.974  88.484  87.535  1.00  0.00           C
ATOM   6405  CB  LYS A 404      37.674  88.894  89.025  1.00  0.00           C
ATOM   6408  CG  LYS A 404      38.574  88.303  90.135  1.00  0.00           C
ATOM   6411  CD  LYS A 404      38.304  88.853  91.545  1.00  0.00           C
ATOM   6414  CE  LYS A 404      39.164  88.093  92.575  1.00  0.00           C
ATOM   6417  NZ  LYS A 404      39.354  88.783  93.865  1.00  0.00           N
ATOM   6421  C   LYS A 404      39.464  88.303  87.455  1.00  0.00           C
ATOM   6422  O   LYS A 404      40.224  89.273  87.385  1.00  0.00           O
ATOM   6423  N   ASN A 405      39.964  87.064  87.555  1.00  0.00           N
ATOM   6425  CA  ASN A 405      41.374  86.813  87.615  1.00  0.00           C
ATOM   6427  CB  ASN A 405      41.714  85.383  88.085  1.00  0.00           C
ATOM   6430  CG  ASN A 405      41.583  85.264  89.595  1.00  0.00           C
ATOM   6431  OD1 ASN A 405      40.984  84.333  90.125  1.00  0.00           O
ATOM   6432  ND2 ASN A 405      42.104  86.243  90.365  1.00  0.00           N
ATOM   6435  C   ASN A 405      42.104  87.153  86.325  1.00  0.00           C
ATOM   6436  O   ASN A 405      41.614  86.873  85.235  1.00  0.00           O
ATOM   6437  N   PRO A 406      43.275  87.803  86.425  1.00  0.00           N
ATOM   6438  CD  PRO A 406      43.924  88.213  87.685  1.00  0.00           C
ATOM   6441  CA  PRO A 406      44.094  88.144  85.275  1.00  0.00           C
ATOM   6443  CB  PRO A 406      45.203  89.014  85.865  1.00  0.00           C
ATOM   6446  CG  PRO A 406      45.354  88.543  87.305  1.00  0.00           C
ATOM   6449  C   PRO A 406      44.604  86.924  84.525  1.00  0.00           C
ATOM   6450  O   PRO A 406      45.324  86.094  85.095  1.00  0.00           O
ATOM   6451  N   VAL A 407      44.275  86.803  83.235  1.00  0.00           N
ATOM   6453  CA  VAL A 407      44.694  85.693  82.405  1.00  0.00           C
ATOM   6455  CB  VAL A 407      43.534  84.883  81.825  1.00  0.00           C
ATOM   6457  CG1 VAL A 407      42.794  84.214  83.005  1.00  0.00           C
ATOM   6461  CG2 VAL A 407      42.554  85.744  81.005  1.00  0.00           C
ATOM   6465  C   VAL A 407      45.585  86.213  81.295  1.00  0.00           C
ATOM   6466  O   VAL A 407      45.354  87.293  80.775  1.00  0.00           O
ATOM   6467  N   ALA A 408      46.635  85.464  80.905  1.00  0.00           N
ATOM   6469  CA  ALA A 408      47.514  85.854  79.825  1.00  0.00           C
ATOM   6471  CB  ALA A 408      48.984  85.933  80.285  1.00  0.00           C
ATOM   6475  C   ALA A 408      47.384  84.844  78.705  1.00  0.00           C
ATOM   6476  O   ALA A 408      47.414  83.624  78.915  1.00  0.00           O
ATOM   6477  N   THR A 409      47.234  85.313  77.455  1.00  0.00           N
ATOM   6479  CA  THR A 409      47.264  84.453  76.275  1.00  0.00           C
ATOM   6481  CB  THR A 409      45.905  84.214  75.605  1.00  0.00           C
ATOM   6483  OG1 THR A 409      45.403  85.364  74.945  1.00  0.00           O
ATOM   6485  CG2 THR A 409      44.854  83.813  76.645  1.00  0.00           C
ATOM   6489  C   THR A 409      48.275  85.023  75.295  1.00  0.00           C
ATOM   6490  O   THR A 409      48.914  86.043  75.525  1.00  0.00           O
ATOM   6491  N   GLY A 410      48.504  84.285  74.185  1.00  0.00           N
ATOM   6493  CA  GLY A 410      49.514  84.613  73.185  1.00  0.00           C
ATOM   6496  C   GLY A 410      50.905  84.163  73.545  1.00  0.00           C
ATOM   6497  O   GLY A 410      51.204  83.853  74.705  1.00  0.00           O
ATOM   6498  N   GLU A 411      51.804  84.084  72.545  1.00  0.00           N
ATOM   6500  CA  GLU A 411      53.204  83.713  72.725  1.00  0.00           C
ATOM   6502  CB  GLU A 411      53.904  83.213  71.435  1.00  0.00           C
ATOM   6505  CG  GLU A 411      53.244  81.943  70.835  1.00  0.00           C
ATOM   6508  CD  GLU A 411      54.065  81.304  69.715  1.00  0.00           C
ATOM   6509  OE1 GLU A 411      54.314  82.013  68.705  1.00  0.00           O
ATOM   6510  OE2 GLU A 411      54.434  80.103  69.855  1.00  0.00           O
ATOM   6511  C   GLU A 411      54.014  84.854  73.325  1.00  0.00           C
ATOM   6512  O   GLU A 411      53.784  86.024  73.025  1.00  0.00           O
ATOM   6513  N   ARG A 412      54.924  84.534  74.255  1.00  0.00           N
ATOM   6515  CA  ARG A 412      55.644  85.535  75.015  1.00  0.00           C
ATOM   6517  CB  ARG A 412      54.714  86.204  76.065  1.00  0.00           C
ATOM   6520  CG  ARG A 412      53.813  85.194  76.835  1.00  0.00           C
ATOM   6523  CD  ARG A 412      52.914  85.824  77.905  1.00  0.00           C
ATOM   6526  NE  ARG A 412      52.444  84.734  78.825  1.00  0.00           N
ATOM   6528  CZ  ARG A 412      51.394  83.944  78.635  1.00  0.00           C
ATOM   6529  NH1 ARG A 412      50.644  83.923  77.555  1.00  0.00           N
ATOM   6532  NH2 ARG A 412      51.134  83.035  79.555  1.00  0.00           N
ATOM   6535  C   ARG A 412      56.913  84.954  75.655  1.00  0.00           C
ATOM   6536  O   ARG A 412      56.934  83.793  76.065  1.00  0.00           O
ATOM   6537  N   GLY A 413      57.994  85.753  75.745  1.00  0.00           N
ATOM   6539  CA  GLY A 413      59.284  85.334  76.305  1.00  0.00           C
ATOM   6542  C   GLY A 413      59.374  85.523  77.805  1.00  0.00           C
ATOM   6543  O   GLY A 413      58.504  86.184  78.365  1.00  0.00           O
ATOM   6544  N   PRO A 414      60.434  85.103  78.495  1.00  0.00           N
ATOM   6545  CD  PRO A 414      61.334  84.053  78.005  1.00  0.00           C
ATOM   6548  CA  PRO A 414      60.694  85.395  79.905  1.00  0.00           C
ATOM   6550  CB  PRO A 414      62.134  84.893  80.105  1.00  0.00           C
ATOM   6553  CG  PRO A 414      62.194  83.653  79.205  1.00  0.00           C
ATOM   6556  C   PRO A 414      60.484  86.823  80.395  1.00  0.00           C
ATOM   6557  O   PRO A 414      60.124  87.023  81.555  1.00  0.00           O
ATOM   6558  N   ASP A 415      60.733  87.843  79.555  1.00  0.00           N
ATOM   6560  CA  ASP A 415      60.644  89.243  79.905  1.00  0.00           C
ATOM   6562  CB  ASP A 415      61.254  90.124  78.775  1.00  0.00           C
ATOM   6565  CG  ASP A 415      62.754  90.293  78.865  1.00  0.00           C
ATOM   6566  OD1 ASP A 415      63.454  89.604  79.645  1.00  0.00           O
ATOM   6567  OD2 ASP A 415      63.233  91.173  78.115  1.00  0.00           O
ATOM   6568  C   ASP A 415      59.234  89.774  80.155  1.00  0.00           C
ATOM   6569  O   ASP A 415      59.094  90.854  80.725  1.00  0.00           O
ATOM   6570  N   SER A 416      58.163  89.074  79.745  1.00  0.00           N
ATOM   6572  CA  SER A 416      56.794  89.463  80.035  1.00  0.00           C
ATOM   6574  CB  SER A 416      55.814  88.613  79.205  1.00  0.00           C
ATOM   6577  OG  SER A 416      56.243  87.263  79.275  1.00  0.00           O
ATOM   6579  C   SER A 416      56.394  89.303  81.495  1.00  0.00           C
ATOM   6580  O   SER A 416      55.534  90.014  82.005  1.00  0.00           O
ATOM   6581  N   SER A 417      57.025  88.343  82.195  1.00  0.00           N
ATOM   6583  CA  SER A 417      56.604  87.834  83.495  1.00  0.00           C
ATOM   6585  CB  SER A 417      56.954  86.324  83.645  1.00  0.00           C
ATOM   6588  OG  SER A 417      56.424  85.493  82.615  1.00  0.00           O
ATOM   6590  C   SER A 417      57.304  88.513  84.665  1.00  0.00           C
ATOM   6591  O   SER A 417      57.394  87.933  85.745  1.00  0.00           O
ATOM   6592  N   LYS A 418      57.874  89.723  84.455  1.00  0.00           N
ATOM   6594  CA  LYS A 418      58.634  90.443  85.475  1.00  0.00           C
ATOM   6596  CB  LYS A 418      59.594  91.484  84.835  1.00  0.00           C
ATOM   6599  CG  LYS A 418      60.634  90.954  83.815  1.00  0.00           C
ATOM   6602  CD  LYS A 418      61.414  92.143  83.205  1.00  0.00           C
ATOM   6605  CE  LYS A 418      62.324  91.854  82.005  1.00  0.00           C
ATOM   6608  NZ  LYS A 418      62.833  93.104  81.395  1.00  0.00           N
ATOM   6612  C   LYS A 418      57.724  91.184  86.505  1.00  0.00           C
ATOM   6613  OT1 LYS A 418      56.484  91.234  86.295  1.00  0.00           O
ATOM   6614  OT2 LYS A 418      58.254  91.723  87.515  1.00  0.00           O
ATOM   6615  NH3 POPEB 419      42.344  62.264  66.285  1.00  0.00           N
ATOM   6619  C12 POPEB 419      43.534  63.043  66.805  1.00  0.00           C
ATOM   6622  C11 POPEB 419      44.844  62.313  66.475  1.00  0.00           C
ATOM   6625  P   POPEB 419      46.565  64.393  66.415  1.00  0.00           P
ATOM   6626  O13 POPEB 419      46.174  65.433  67.395  1.00  0.00           O
ATOM   6627  O14 POPEB 419      48.015  64.303  66.175  1.00  0.00           O
ATOM   6628  O11 POPEB 419      45.814  64.643  65.035  1.00  0.00           O
ATOM   6629  O12 POPEB 419      45.993  63.013  66.915  1.00  0.00           O
ATOM   6630  C1  POPEB 419      46.264  63.953  63.855  1.00  0.00           C
ATOM   6633  C2  POPEB 419      45.104  63.683  62.855  1.00  0.00           C
ATOM   6635  O21 POPEB 419      45.604  63.444  61.515  1.00  0.00           O
ATOM   6636  C21 POPEB 419      45.464  64.333  60.555  1.00  0.00           C
ATOM   6637  O22 POPEB 419      45.024  65.463  60.635  1.00  0.00           O
ATOM   6638  C22 POPEB 419      46.024  63.773  59.235  1.00  0.00           C
ATOM   6641  C3  POPEB 419      43.904  64.663  63.065  1.00  0.00           C
ATOM   6644  O31 POPEB 419      42.764  64.313  62.255  1.00  0.00           O
ATOM   6645  C31 POPEB 419      42.104  63.223  62.635  1.00  0.00           C
ATOM   6646  O32 POPEB 419      42.514  62.353  63.385  1.00  0.00           O
ATOM   6647  C32 POPEB 419      40.754  63.233  61.965  1.00  0.00           C
ATOM   6650  C23 POPEB 419      44.984  63.173  58.255  1.00  0.00           C
ATOM   6653  C24 POPEB 419      45.544  63.163  56.815  1.00  0.00           C
ATOM   6656  C25 POPEB 419      44.655  62.463  55.775  1.00  0.00           C
ATOM   6659  C26 POPEB 419      43.334  63.193  55.475  1.00  0.00           C
ATOM   6662  C27 POPEB 419      42.514  62.493  54.385  1.00  0.00           C
ATOM   6665  C28 POPEB 419      41.324  63.353  53.875  1.00  0.00           C
ATOM   6668  C29 POPEB 419      41.614  64.033  52.555  1.00  0.00           C
ATOM   6670 0C21 POPEB 419      40.733  64.273  51.565  1.00  0.00           C
ATOM   6672 1C21 POPEB 419      39.254  63.993  51.595  1.00  0.00           C
ATOM   6675 2C21 POPEB 419      38.424  65.283  51.435  1.00  0.00           C
ATOM   6678 3C21 POPEB 419      38.674  66.313  52.555  1.00  0.00           C
ATOM   6681 4C21 POPEB 419      37.974  67.663  52.285  1.00  0.00           C
ATOM   6684 5C21 POPEB 419      36.493  67.683  52.685  1.00  0.00           C
ATOM   6687 6C21 POPEB 419      36.304  67.703  54.215  1.00  0.00           C
ATOM   6690 7C21 POPEB 419      34.864  67.973  54.635  1.00  0.00           C
ATOM   6693 8C21 POPEB 419      34.764  68.633  56.015  1.00  0.00           C
ATOM   6697  C33 POPEB 419      40.814  62.713  60.525  1.00  0.00           C
ATOM   6700  C34 POPEB 419      39.444  62.843  59.875  1.00  0.00           C
ATOM   6703  C35 POPEB 419      39.454  62.613  58.355  1.00  0.00           C
ATOM   6706  C36 POPEB 419      38.184  63.223  57.755  1.00  0.00           C
ATOM   6709  C37 POPEB 419      38.004  62.963  56.265  1.00  0.00           C
ATOM   6712  C38 POPEB 419      36.694  63.603  55.795  1.00  0.00           C
ATOM   6715  C39 POPEB 419      36.294  63.223  54.365  1.00  0.00           C
ATOM   6718 0C31 POPEB 419      34.884  63.723  54.035  1.00  0.00           C
ATOM   6721 1C31 POPEB 419      34.464  63.353  52.615  1.00  0.00           C
ATOM   6724 2C31 POPEB 419      33.243  64.163  52.145  1.00  0.00           C
ATOM   6727 3C31 POPEB 419      33.083  64.173  50.625  1.00  0.00           C
ATOM   6730 4C31 POPEB 419      32.904  62.783  50.015  1.00  0.00           C
ATOM   6733 5C31 POPEB 419      32.854  62.813  48.485  1.00  0.00           C
ATOM   6736 6C31 POPEB 419      32.743  61.403  47.905  1.00  0.00           C
ATOM   6740  NH3 POPEC 420     117.143 128.154  22.725  1.00  0.00           N
ATOM   6744  C12 POPEC 420     118.344 127.243  22.595  1.00  0.00           C
ATOM   6747  C11 POPEC 420     119.454 127.533  23.635  1.00  0.00           C
ATOM   6750  P   POPEC 420     120.694 125.214  23.825  1.00  0.00           P
ATOM   6751  O13 POPEC 420     120.243 124.814  22.475  1.00  0.00           O
ATOM   6752  O14 POPEC 420     122.094 125.633  23.975  1.00  0.00           O
ATOM   6753  O11 POPEC 420     120.424 124.014  24.835  1.00  0.00           O
ATOM   6754  O12 POPEC 420     119.754 126.374  24.395  1.00  0.00           O
ATOM   6755  C1  POPEC 420     119.454 124.023  25.875  1.00  0.00           C
ATOM   6758  C2  POPEC 420     120.004 123.493  27.225  1.00  0.00           C
ATOM   6760  O21 POPEC 420     119.164 124.053  28.255  1.00  0.00           O
ATOM   6761  C21 POPEC 420     118.445 123.174  28.935  1.00  0.00           C
ATOM   6762  O22 POPEC 420     118.514 121.963  28.835  1.00  0.00           O
ATOM   6763  C22 POPEC 420     117.553 123.894  29.935  1.00  0.00           C
ATOM   6766  C3  POPEC 420     121.484 123.944  27.455  1.00  0.00           C
ATOM   6769  O31 POPEC 420     121.723 124.343  28.815  1.00  0.00           O
ATOM   6770  C31 POPEC 420     122.115 123.403  29.655  1.00  0.00           C
ATOM   6771  O32 POPEC 420     122.294 122.234  29.385  1.00  0.00           O
ATOM   6772  C32 POPEC 420     122.284 124.063  31.025  1.00  0.00           C
ATOM   6775  C23 POPEC 420     116.074 123.464  29.855  1.00  0.00           C
ATOM   6778  C24 POPEC 420     115.473 123.153  31.235  1.00  0.00           C
ATOM   6781  C25 POPEC 420     115.574 124.343  32.205  1.00  0.00           C
ATOM   6784  C26 POPEC 420     114.934 124.014  33.555  1.00  0.00           C
ATOM   6787  C27 POPEC 420     114.813 125.243  34.465  1.00  0.00           C
ATOM   6790  C28 POPEC 420     114.054 124.944  35.765  1.00  0.00           C
ATOM   6793  C29 POPEC 420     114.874 124.145  36.745  1.00  0.00           C
ATOM   6795 0C21 POPEC 420     115.134 124.494  38.025  1.00  0.00           C
ATOM   6797 1C21 POPEC 420     114.643 125.763  38.685  1.00  0.00           C
ATOM   6800 2C21 POPEC 420     113.214 125.623  39.225  1.00  0.00           C
ATOM   6803 3C21 POPEC 420     113.163 125.084  40.665  1.00  0.00           C
ATOM   6806 4C21 POPEC 420     111.723 124.883  41.155  1.00  0.00           C
ATOM   6809 5C21 POPEC 420     111.554 125.054  42.675  1.00  0.00           C
ATOM   6812 6C21 POPEC 420     111.633 126.523  43.125  1.00  0.00           C
ATOM   6815 7C21 POPEC 420     111.055 126.733  44.535  1.00  0.00           C
ATOM   6818 8C21 POPEC 420     111.004 128.193  44.995  1.00  0.00           C
ATOM   6822  C33 POPEC 420     122.504 123.073  32.195  1.00  0.00           C
ATOM   6825  C34 POPEC 420     123.074 123.813  33.415  1.00  0.00           C
ATOM   6828  C35 POPEC 420     123.243 122.913  34.645  1.00  0.00           C
ATOM   6831  C36 POPEC 420     123.614 123.713  35.915  1.00  0.00           C
ATOM   6834  C37 POPEC 420     124.024 122.793  37.065  1.00  0.00           C
ATOM   6837  C38 POPEC 420     124.304 123.493  38.395  1.00  0.00           C
ATOM   6840  C39 POPEC 420     123.023 123.964  39.105  1.00  0.00           C
ATOM   6843 0C31 POPEC 420     123.233 124.403  40.565  1.00  0.00           C
ATOM   6846 1C31 POPEC 420     123.523 123.244  41.535  1.00  0.00           C
ATOM   6849 2C31 POPEC 420     123.435 123.684  43.005  1.00  0.00           C
ATOM   6852 3C31 POPEC 420     123.884 122.613  44.005  1.00  0.00           C
ATOM   6855 4C31 POPEC 420     125.414 122.563  44.195  1.00  0.00           C
ATOM   6858 5C31 POPEC 420     125.844 121.584  45.295  1.00  0.00           C
ATOM   6861 6C31 POPEC 420     127.364 121.484  45.465  1.00  0.00           C
ATOM   6865  NH3 POPED 421      59.065  57.273  26.475  1.00  0.00           N
ATOM   6869  C12 POPED 421      57.844  58.083  26.775  1.00  0.00           C
ATOM   6872  C11 POPED 421      56.544  57.343  26.435  1.00  0.00           C
ATOM   6875  P   POPED 421      53.964  57.653  26.735  1.00  0.00           P
ATOM   6876  O13 POPED 421      53.034  58.763  27.005  1.00  0.00           O
ATOM   6877  O14 POPED 421      53.754  56.973  25.435  1.00  0.00           O
ATOM   6878  O11 POPED 421      53.824  56.633  27.935  1.00  0.00           O
ATOM   6879  O12 POPED 421      55.455  58.183  26.795  1.00  0.00           O
ATOM   6880  C1  POPED 421      54.644  56.783  29.105  1.00  0.00           C
ATOM   6883  C2  POPED 421      53.874  56.393  30.395  1.00  0.00           C
ATOM   6885  O21 POPED 421      54.764  56.573  31.495  1.00  0.00           O
ATOM   6886  C21 POPED 421      54.184  56.723  32.685  1.00  0.00           C
ATOM   6887  O22 POPED 421      52.984  56.853  32.875  1.00  0.00           O
ATOM   6888  C22 POPED 421      55.264  56.803  33.775  1.00  0.00           C
ATOM   6891  C3  POPED 421      53.394  54.913  30.315  1.00  0.00           C
ATOM   6894  O31 POPED 421      52.454  54.573  31.365  1.00  0.00           O
ATOM   6895  C31 POPED 421      51.174  54.764  31.035  1.00  0.00           C
ATOM   6896  O32 POPED 421      50.775  55.083  29.925  1.00  0.00           O
ATOM   6897  C32 POPED 421      50.234  54.453  32.225  1.00  0.00           C
ATOM   6900  C23 POPED 421      55.014  56.053  35.115  1.00  0.00           C
ATOM   6903  C24 POPED 421      56.064  56.473  36.155  1.00  0.00           C
ATOM   6906  C25 POPED 421      55.804  56.103  37.625  1.00  0.00           C
ATOM   6909  C26 POPED 421      55.804  54.603  37.965  1.00  0.00           C
ATOM   6912  C27 POPED 421      56.045  54.373  39.475  1.00  0.00           C
ATOM   6915  C28 POPED 421      55.744  52.943  39.975  1.00  0.00           C
ATOM   6918  C29 POPED 421      56.574  52.603  41.195  1.00  0.00           C
ATOM   6920 0C21 POPED 421      56.134  52.143  42.385  1.00  0.00           C
ATOM   6922 1C21 POPED 421      54.704  51.833  42.755  1.00  0.00           C
ATOM   6925 2C21 POPED 421      54.284  52.443  44.105  1.00  0.00           C
ATOM   6928 3C21 POPED 421      52.784  52.203  44.335  1.00  0.00           C
ATOM   6931 4C21 POPED 421      52.204  52.853  45.605  1.00  0.00           C
ATOM   6934 5C21 POPED 421      52.604  52.143  46.905  1.00  0.00           C
ATOM   6937 6C21 POPED 421      51.374  51.823  47.775  1.00  0.00           C
ATOM   6940 7C21 POPED 421      51.765  51.263  49.145  1.00  0.00           C
ATOM   6943 8C21 POPED 421      50.564  50.833  50.005  1.00  0.00           C
ATOM   6947  C33 POPED 421      50.544  55.203  33.545  1.00  0.00           C
ATOM   6950  C34 POPED 421      49.634  54.853  34.725  1.00  0.00           C
ATOM   6953  C35 POPED 421      50.024  55.643  35.985  1.00  0.00           C
ATOM   6956  C36 POPED 421      49.364  55.103  37.255  1.00  0.00           C
ATOM   6959  C37 POPED 421      49.784  55.863  38.515  1.00  0.00           C
ATOM   6962  C38 POPED 421      49.265  55.213  39.805  1.00  0.00           C
ATOM   6965  C39 POPED 421      49.615  56.003  41.075  1.00  0.00           C
ATOM   6968 0C31 POPED 421      51.104  55.944  41.445  1.00  0.00           C
ATOM   6971 1C31 POPED 421      51.424  56.793  42.675  1.00  0.00           C
ATOM   6974 2C31 POPED 421      52.685  56.333  43.415  1.00  0.00           C
ATOM   6977 3C31 POPED 421      53.275  57.393  44.365  1.00  0.00           C
ATOM   6980 4C31 POPED 421      52.264  58.013  45.345  1.00  0.00           C
ATOM   6983 5C31 POPED 421      52.844  59.213  46.105  1.00  0.00           C
ATOM   6986 6C31 POPED 421      51.835  59.933  46.985  1.00  0.00           C
ATOM   6990  NH3 POPEE 422       8.844  57.673  22.815  1.00  0.00           N
ATOM   6994  C12 POPEE 422       8.414  58.533  23.955  1.00  0.00           C
ATOM   6997  C11 POPEE 422       9.134  59.893  23.915  1.00  0.00           C
ATOM   7000  P   POPEE 422       8.134  60.793  21.625  1.00  0.00           P
ATOM   7001  O13 POPEE 422       7.544  59.523  21.145  1.00  0.00           O
ATOM   7002  O14 POPEE 422       8.634  61.713  20.585  1.00  0.00           O
ATOM   7003  O11 POPEE 422       7.054  61.513  22.525  1.00  0.00           O
ATOM   7004  O12 POPEE 422       9.314  60.423  22.605  1.00  0.00           O
ATOM   7005  C1  POPEE 422       7.024  62.933  22.715  1.00  0.00           C
ATOM   7008  C2  POPEE 422       5.834  63.223  23.665  1.00  0.00           C
ATOM   7010  O21 POPEE 422       5.394  64.583  23.765  1.00  0.00           O
ATOM   7011  C21 POPEE 422       6.024  65.374  24.635  1.00  0.00           C
ATOM   7012  O22 POPEE 422       7.224  65.393  24.845  1.00  0.00           O
ATOM   7013  C22 POPEE 422       4.964  66.284  25.285  1.00  0.00           C
ATOM   7016  C3  POPEE 422       6.034  62.553  25.045  1.00  0.00           C
ATOM   7019  O31 POPEE 422       4.774  62.603  25.725  1.00  0.00           O
ATOM   7020  C31 POPEE 422       4.754  61.813  26.775  1.00  0.00           C
ATOM   7021  O32 POPEE 422       5.704  61.173  27.195  1.00  0.00           O
ATOM   7022  C32 POPEE 422       3.344  61.733  27.315  1.00  0.00           C
ATOM   7025  C23 POPEE 422       5.354  67.003  26.605  1.00  0.00           C
ATOM   7028  C24 POPEE 422       5.034  66.233  27.915  1.00  0.00           C
ATOM   7031  C25 POPEE 422       4.924  67.214  29.105  1.00  0.00           C
ATOM   7034  C26 POPEE 422       4.984  66.633  30.545  1.00  0.00           C
ATOM   7037  C27 POPEE 422       5.174  67.783  31.555  1.00  0.00           C
ATOM   7040  C28 POPEE 422       5.384  67.423  33.045  1.00  0.00           C
ATOM   7043  C29 POPEE 422       4.124  67.093  33.805  1.00  0.00           C
ATOM   7045 0C21 POPEE 422       3.454  67.883  34.665  1.00  0.00           C
ATOM   7047 1C21 POPEE 422       3.804  69.304  35.075  1.00  0.00           C
ATOM   7050 2C21 POPEE 422       3.014  69.773  36.315  1.00  0.00           C
ATOM   7053 3C21 POPEE 422       3.534  69.203  37.645  1.00  0.00           C
ATOM   7056 4C21 POPEE 422       2.604  69.514  38.825  1.00  0.00           C
ATOM   7059 5C21 POPEE 422       3.224  69.173  40.185  1.00  0.00           C
ATOM   7062 6C21 POPEE 422       2.274  69.473  41.345  1.00  0.00           C
ATOM   7065 7C21 POPEE 422       2.874  69.193  42.725  1.00  0.00           C
ATOM   7068 8C21 POPEE 422       1.974  69.694  43.855  1.00  0.00           C
ATOM   7072  C33 POPEE 422       3.334  61.913  28.835  1.00  0.00           C
ATOM   7075  C34 POPEE 422       1.904  62.023  29.345  1.00  0.00           C
ATOM   7078  C35 POPEE 422       1.854  62.393  30.825  1.00  0.00           C
ATOM   7081  C36 POPEE 422       0.414  62.453  31.315  1.00  0.00           C
ATOM   7084  C37 POPEE 422       0.264  62.213  32.815  1.00  0.00           C
ATOM   7087  C38 POPEE 422      -1.223  62.133  33.195  1.00  0.00           C
ATOM   7090  C39 POPEE 422      -1.483  61.353  34.485  1.00  0.00           C
ATOM   7093 0C31 POPEE 422      -1.063  62.123  35.745  1.00  0.00           C
ATOM   7096 1C31 POPEE 422      -1.703  61.553  37.005  1.00  0.00           C
ATOM   7099 2C31 POPEE 422      -2.083  62.653  38.005  1.00  0.00           C
ATOM   7102 3C31 POPEE 422      -2.913  62.103  39.165  1.00  0.00           C
ATOM   7105 4C31 POPEE 422      -3.223  63.173  40.215  1.00  0.00           C
ATOM   7108 5C31 POPEE 422      -4.173  62.643  41.285  1.00  0.00           C
ATOM   7111 6C31 POPEE 422      -4.573  63.713  42.295  1.00  0.00           C
ATOM   7115  NH3 POPEF 423      21.634  63.793  21.415  1.00  0.00           N
ATOM   7119  C12 POPEF 423      21.775  62.293  21.505  1.00  0.00           C
ATOM   7122  C11 POPEF 423      21.324  61.783  22.895  1.00  0.00           C
ATOM   7125  P   POPEF 423      22.084  59.753  24.395  1.00  0.00           P
ATOM   7126  O13 POPEF 423      21.554  58.373  24.445  1.00  0.00           O
ATOM   7127  O14 POPEF 423      23.554  59.893  24.475  1.00  0.00           O
ATOM   7128  O11 POPEF 423      21.374  60.713  25.465  1.00  0.00           O
ATOM   7129  O12 POPEF 423      21.644  60.403  23.015  1.00  0.00           O
ATOM   7130  C1  POPEF 423      20.404  60.203  26.405  1.00  0.00           C
ATOM   7133  C2  POPEF 423      19.244  61.203  26.735  1.00  0.00           C
ATOM   7135  O21 POPEF 423      19.564  61.953  27.945  1.00  0.00           O
ATOM   7136  C21 POPEF 423      18.804  63.043  28.115  1.00  0.00           C
ATOM   7137  O22 POPEF 423      18.254  63.653  27.225  1.00  0.00           O
ATOM   7138  C22 POPEF 423      18.604  63.253  29.635  1.00  0.00           C
ATOM   7141  C3  POPEF 423      17.904  60.403  26.925  1.00  0.00           C
ATOM   7144  O31 POPEF 423      16.954  61.043  27.815  1.00  0.00           O
ATOM   7145  C31 POPEF 423      15.854  60.323  28.055  1.00  0.00           C
ATOM   7146  O32 POPEF 423      15.584  59.263  27.525  1.00  0.00           O
ATOM   7147  C32 POPEF 423      15.034  61.003  29.135  1.00  0.00           C
ATOM   7150  C23 POPEF 423      17.434  64.203  30.035  1.00  0.00           C
ATOM   7153  C24 POPEF 423      16.854  63.923  31.445  1.00  0.00           C
ATOM   7156  C25 POPEF 423      17.834  64.043  32.635  1.00  0.00           C
ATOM   7159  C26 POPEF 423      17.244  63.523  33.965  1.00  0.00           C
ATOM   7162  C27 POPEF 423      16.714  64.574  34.965  1.00  0.00           C
ATOM   7165  C28 POPEF 423      16.034  63.923  36.185  1.00  0.00           C
ATOM   7168  C29 POPEF 423      15.974  64.803  37.425  1.00  0.00           C
ATOM   7170 0C21 POPEF 423      15.774  64.393  38.695  1.00  0.00           C
ATOM   7172 1C21 POPEF 423      15.474  62.983  39.155  1.00  0.00           C
ATOM   7175 2C21 POPEF 423      14.414  62.873  40.275  1.00  0.00           C
ATOM   7178 3C21 POPEF 423      14.934  63.273  41.675  1.00  0.00           C
ATOM   7181 4C21 POPEF 423      13.844  63.123  42.755  1.00  0.00           C
ATOM   7184 5C21 POPEF 423      14.284  63.503  44.175  1.00  0.00           C
ATOM   7187 6C21 POPEF 423      14.794  64.953  44.305  1.00  0.00           C
ATOM   7190 7C21 POPEF 423      14.774  65.453  45.755  1.00  0.00           C
ATOM   7193 8C21 POPEF 423      15.364  66.863  45.915  1.00  0.00           C
ATOM   7197  C33 POPEF 423      14.554  60.003  30.205  1.00  0.00           C
ATOM   7200  C34 POPEF 423      13.894  60.703  31.395  1.00  0.00           C
ATOM   7203  C35 POPEF 423      12.704  59.933  31.965  1.00  0.00           C
ATOM   7206  C36 POPEF 423      12.014  60.683  33.115  1.00  0.00           C
ATOM   7209  C37 POPEF 423      12.484  60.273  34.505  1.00  0.00           C
ATOM   7212  C38 POPEF 423      12.154  61.323  35.575  1.00  0.00           C
ATOM   7215  C39 POPEF 423      10.824  61.133  36.305  1.00  0.00           C
ATOM   7218 0C31 POPEF 423      10.724  62.113  37.485  1.00  0.00           C
ATOM   7221 1C31 POPEF 423       9.914  61.593  38.685  1.00  0.00           C
ATOM   7224 2C31 POPEF 423       9.964  62.603  39.845  1.00  0.00           C
ATOM   7227 3C31 POPEF 423       8.904  62.393  40.935  1.00  0.00           C
ATOM   7230 4C31 POPEF 423       9.064  61.093  41.745  1.00  0.00           C
ATOM   7233 5C31 POPEF 423       8.354  61.183  43.105  1.00  0.00           C
ATOM   7236 6C31 POPEF 423       8.394  59.883  43.915  1.00  0.00           C
ATOM   7240  NH3 POPEG 424     117.534  90.264  20.975  1.00  0.00           N
ATOM   7244  C12 POPEG 424     118.824  90.433  20.215  1.00  0.00           C
ATOM   7247  C11 POPEG 424     119.365  89.114  19.635  1.00  0.00           C
ATOM   7250  P   POPEG 424     117.354  87.463  19.145  1.00  0.00           P
ATOM   7251  O13 POPEG 424     116.163  88.244  19.565  1.00  0.00           O
ATOM   7252  O14 POPEG 424     117.234  86.474  18.065  1.00  0.00           O
ATOM   7253  O11 POPEG 424     118.014  86.823  20.445  1.00  0.00           O
ATOM   7254  O12 POPEG 424     118.454  88.503  18.725  1.00  0.00           O
ATOM   7255  C1  POPEG 424     117.684  85.514  20.915  1.00  0.00           C
ATOM   7258  C2  POPEG 424     118.305  85.303  22.335  1.00  0.00           C
ATOM   7260  O21 POPEG 424     118.144  84.023  22.985  1.00  0.00           O
ATOM   7261  C21 POPEG 424     118.014  82.904  22.315  1.00  0.00           C
ATOM   7262  O22 POPEG 424     117.313  82.703  21.335  1.00  0.00           O
ATOM   7263  C22 POPEG 424     119.034  81.913  22.915  1.00  0.00           C
ATOM   7266  C3  POPEG 424     117.854  86.423  23.325  1.00  0.00           C
ATOM   7269  O31 POPEG 424     118.523  86.304  24.605  1.00  0.00           O
ATOM   7270  C31 POPEG 424     118.424  87.403  25.355  1.00  0.00           C
ATOM   7271  O32 POPEG 424     117.894  88.433  25.005  1.00  0.00           O
ATOM   7272  C32 POPEG 424     119.104  87.164  26.715  1.00  0.00           C
ATOM   7275  C23 POPEG 424     118.534  80.914  23.995  1.00  0.00           C
ATOM   7278  C24 POPEG 424     118.803  81.334  25.455  1.00  0.00           C
ATOM   7281  C25 POPEG 424     119.184  80.163  26.385  1.00  0.00           C
ATOM   7284  C26 POPEG 424     119.304  80.523  27.875  1.00  0.00           C
ATOM   7287  C27 POPEG 424     120.193  79.543  28.665  1.00  0.00           C
ATOM   7290  C28 POPEG 424     120.264  79.753  30.205  1.00  0.00           C
ATOM   7293  C29 POPEG 424     119.984  81.143  30.715  1.00  0.00           C
ATOM   7295 0C21 POPEG 424     119.184  81.453  31.745  1.00  0.00           C
ATOM   7297 1C21 POPEG 424     118.424  80.453  32.595  1.00  0.00           C
ATOM   7300 2C21 POPEG 424     119.313  79.643  33.555  1.00  0.00           C
ATOM   7303 3C21 POPEG 424     119.794  80.434  34.775  1.00  0.00           C
ATOM   7306 4C21 POPEG 424     118.663  80.873  35.715  1.00  0.00           C
ATOM   7309 5C21 POPEG 424     119.203  81.243  37.105  1.00  0.00           C
ATOM   7312 6C21 POPEG 424     118.204  82.053  37.935  1.00  0.00           C
ATOM   7315 7C21 POPEG 424     118.824  82.574  39.245  1.00  0.00           C
ATOM   7318 8C21 POPEG 424     117.914  83.573  39.955  1.00  0.00           C
ATOM   7322  C33 POPEG 424     118.115  86.953  27.885  1.00  0.00           C
ATOM   7325  C34 POPEG 424     118.835  86.983  29.235  1.00  0.00           C
ATOM   7328  C35 POPEG 424     118.063  86.334  30.395  1.00  0.00           C
ATOM   7331  C36 POPEG 424     118.835  86.394  31.725  1.00  0.00           C
ATOM   7334  C37 POPEG 424     118.074  85.773  32.905  1.00  0.00           C
ATOM   7337  C38 POPEG 424     118.784  85.973  34.245  1.00  0.00           C
ATOM   7340  C39 POPEG 424     119.975  85.023  34.505  1.00  0.00           C
ATOM   7343 0C31 POPEG 424     120.834  85.535  35.665  1.00  0.00           C
ATOM   7346 1C31 POPEG 424     121.773  84.483  36.275  1.00  0.00           C
ATOM   7349 2C31 POPEG 424     122.594  85.084  37.435  1.00  0.00           C
ATOM   7352 3C31 POPEG 424     123.054  84.063  38.495  1.00  0.00           C
ATOM   7355 4C31 POPEG 424     124.555  83.734  38.435  1.00  0.00           C
ATOM   7358 5C31 POPEG 424     125.053  83.113  39.755  1.00  0.00           C
ATOM   7361 6C31 POPEG 424     126.574  82.993  39.855  1.00  0.00           C
ATOM   7365  NH3 POPEH 425      13.894   7.743  22.985  1.00  0.00           N
ATOM   7369  C12 POPEH 425      14.654   8.133  24.205  1.00  0.00           C
ATOM   7372  C11 POPEH 425      13.804   9.023  25.125  1.00  0.00           C
ATOM   7375  P   POPEH 425      12.684  10.953  23.715  1.00  0.00           P
ATOM   7376  O13 POPEH 425      12.944  12.393  23.545  1.00  0.00           O
ATOM   7377  O14 POPEH 425      12.674  10.113  22.485  1.00  0.00           O
ATOM   7378  O11 POPEH 425      11.394  10.713  24.595  1.00  0.00           O
ATOM   7379  O12 POPEH 425      13.814  10.353  24.625  1.00  0.00           O
ATOM   7380  C1  POPEH 425      11.434  10.933  26.015  1.00  0.00           C
ATOM   7383  C2  POPEH 425      10.124  11.583  26.535  1.00  0.00           C
ATOM   7385  O21 POPEH 425       9.694  10.993  27.775  1.00  0.00           O
ATOM   7386  C21 POPEH 425       9.164   9.783  27.765  1.00  0.00           C
ATOM   7387  O22 POPEH 425       9.214   8.953  26.875  1.00  0.00           O
ATOM   7388  C22 POPEH 425       8.524   9.533  29.135  1.00  0.00           C
ATOM   7391  C3  POPEH 425       8.974  11.663  25.485  1.00  0.00           C
ATOM   7394  O31 POPEH 425       7.874  12.343  26.105  1.00  0.00           O
ATOM   7395  C31 POPEH 425       6.984  12.863  25.285  1.00  0.00           C
ATOM   7396  O32 POPEH 425       6.944  12.753  24.075  1.00  0.00           O
ATOM   7397  C32 POPEH 425       5.954  13.643  26.105  1.00  0.00           C
ATOM   7400  C23 POPEH 425       7.124   8.883  29.075  1.00  0.00           C
ATOM   7403  C24 POPEH 425       6.574   8.643  30.485  1.00  0.00           C
ATOM   7406  C25 POPEH 425       5.184   7.993  30.525  1.00  0.00           C
ATOM   7409  C26 POPEH 425       4.684   7.773  31.965  1.00  0.00           C
ATOM   7412  C27 POPEH 425       5.374   6.593  32.665  1.00  0.00           C
ATOM   7415  C28 POPEH 425       5.764   6.883  34.125  1.00  0.00           C
ATOM   7418  C29 POPEH 425       4.564   7.153  35.005  1.00  0.00           C
ATOM   7420 0C21 POPEH 425       4.024   6.323  35.905  1.00  0.00           C
ATOM   7422 1C21 POPEH 425       4.474   4.913  36.215  1.00  0.00           C
ATOM   7425 2C21 POPEH 425       5.324   4.843  37.505  1.00  0.00           C
ATOM   7428 3C21 POPEH 425       6.004   3.473  37.645  1.00  0.00           C
ATOM   7431 4C21 POPEH 425       6.834   3.293  38.925  1.00  0.00           C
ATOM   7434 5C21 POPEH 425       7.944   4.333  39.125  1.00  0.00           C
ATOM   7437 6C21 POPEH 425       8.754   4.073  40.405  1.00  0.00           C
ATOM   7440 7C21 POPEH 425       9.904   5.063  40.595  1.00  0.00           C
ATOM   7443 8C21 POPEH 425      10.804   4.713  41.775  1.00  0.00           C
ATOM   7447  C33 POPEH 425       6.574  14.593  27.165  1.00  0.00           C
ATOM   7450  C34 POPEH 425       6.224  14.143  28.585  1.00  0.00           C
ATOM   7453  C35 POPEH 425       7.104  14.813  29.655  1.00  0.00           C
ATOM   7456  C36 POPEH 425       6.454  14.723  31.045  1.00  0.00           C
ATOM   7459  C37 POPEH 425       7.444  14.813  32.205  1.00  0.00           C
ATOM   7462  C38 POPEH 425       6.704  14.883  33.555  1.00  0.00           C
ATOM   7465  C39 POPEH 425       7.444  14.213  34.725  1.00  0.00           C
ATOM   7468 0C31 POPEH 425       8.494  15.093  35.405  1.00  0.00           C
ATOM   7471 1C31 POPEH 425       9.074  14.393  36.645  1.00  0.00           C
ATOM   7474 2C31 POPEH 425       9.994  15.273  37.515  1.00  0.00           C
ATOM   7477 3C31 POPEH 425       9.354  15.703  38.835  1.00  0.00           C
ATOM   7480 4C31 POPEH 425       8.494  16.963  38.745  1.00  0.00           C
ATOM   7483 5C31 POPEH 425       7.754  17.213  40.065  1.00  0.00           C
ATOM   7486 6C31 POPEH 425       7.174  18.623  40.175  1.00  0.00           C
ATOM   7490  NH3 POPEI 426      55.324  28.473  26.215  1.00  0.00           N
ATOM   7494  C12 POPEI 426      56.674  29.093  26.475  1.00  0.00           C
ATOM   7497  C11 POPEI 426      57.764  28.413  25.625  1.00  0.00           C
ATOM   7500  P   POPEI 426      60.185  28.173  26.645  1.00  0.00           P
ATOM   7501  O13 POPEI 426      60.884  27.323  25.645  1.00  0.00           O
ATOM   7502  O14 POPEI 426      60.954  29.173  27.415  1.00  0.00           O
ATOM   7503  O11 POPEI 426      59.324  27.243  27.595  1.00  0.00           O
ATOM   7504  O12 POPEI 426      59.034  28.993  25.945  1.00  0.00           O
ATOM   7505  C1  POPEI 426      59.704  26.793  28.895  1.00  0.00           C
ATOM   7508  C2  POPEI 426      59.494  25.263  29.085  1.00  0.00           C
ATOM   7510  O21 POPEI 426      60.004  24.853  30.365  1.00  0.00           O
ATOM   7511  C21 POPEI 426      59.195  25.103  31.365  1.00  0.00           C
ATOM   7512  O22 POPEI 426      58.124  25.673  31.305  1.00  0.00           O
ATOM   7513  C22 POPEI 426      59.924  24.633  32.615  1.00  0.00           C
ATOM   7516  C3  POPEI 426      60.234  24.423  28.005  1.00  0.00           C
ATOM   7519  O31 POPEI 426      60.474  23.073  28.455  1.00  0.00           O
ATOM   7520  C31 POPEI 426      59.464  22.223  28.315  1.00  0.00           C
ATOM   7521  O32 POPEI 426      58.405  22.473  27.765  1.00  0.00           O
ATOM   7522  C32 POPEI 426      59.894  20.883  28.895  1.00  0.00           C
ATOM   7525  C23 POPEI 426      59.153  24.963  33.905  1.00  0.00           C
ATOM   7528  C24 POPEI 426      60.034  24.853  35.145  1.00  0.00           C
ATOM   7531  C25 POPEI 426      59.244  25.283  36.375  1.00  0.00           C
ATOM   7534  C26 POPEI 426      59.914  24.953  37.705  1.00  0.00           C
ATOM   7537  C27 POPEI 426      58.883  24.963  38.835  1.00  0.00           C
ATOM   7540  C28 POPEI 426      59.343  24.243  40.115  1.00  0.00           C
ATOM   7543  C29 POPEI 426      60.254  25.093  40.975  1.00  0.00           C
ATOM   7545 0C21 POPEI 426      60.034  25.413  42.265  1.00  0.00           C
ATOM   7547 1C21 POPEI 426      58.854  24.943  43.085  1.00  0.00           C
ATOM   7550 2C21 POPEI 426      57.633  25.863  42.965  1.00  0.00           C
ATOM   7553 3C21 POPEI 426      56.334  25.153  43.355  1.00  0.00           C
ATOM   7556 4C21 POPEI 426      55.124  26.103  43.415  1.00  0.00           C
ATOM   7559 5C21 POPEI 426      53.784  25.373  43.625  1.00  0.00           C
ATOM   7562 6C21 POPEI 426      52.734  26.303  44.265  1.00  0.00           C
ATOM   7565 7C21 POPEI 426      51.304  25.753  44.175  1.00  0.00           C
ATOM   7568 8C21 POPEI 426      50.284  26.703  44.815  1.00  0.00           C
ATOM   7572  C33 POPEI 426      59.554  20.753  30.385  1.00  0.00           C
ATOM   7575  C34 POPEI 426      60.354  19.613  31.035  1.00  0.00           C
ATOM   7578  C35 POPEI 426      59.824  19.213  32.415  1.00  0.00           C
ATOM   7581  C36 POPEI 426      60.004  20.283  33.495  1.00  0.00           C
ATOM   7584  C37 POPEI 426      59.023  20.023  34.655  1.00  0.00           C
ATOM   7587  C38 POPEI 426      59.135  21.023  35.815  1.00  0.00           C
ATOM   7590  C39 POPEI 426      60.414  20.873  36.655  1.00  0.00           C
ATOM   7593 0C31 POPEI 426      60.364  19.693  37.655  1.00  0.00           C
ATOM   7596 1C31 POPEI 426      61.674  19.573  38.445  1.00  0.00           C
ATOM   7599 2C31 POPEI 426      61.804  18.273  39.255  1.00  0.00           C
ATOM   7602 3C31 POPEI 426      60.744  18.103  40.355  1.00  0.00           C
ATOM   7605 4C31 POPEI 426      61.084  16.923  41.275  1.00  0.00           C
ATOM   7608 5C31 POPEI 426      60.094  16.743  42.425  1.00  0.00           C
ATOM   7611 6C31 POPEI 426      60.585  15.773  43.505  1.00  0.00           C
ATOM   7615  NH3 POPEJ 427      98.324  50.823  61.225  1.00  0.00           N
ATOM   7619  C12 POPEJ 427      98.814  51.983  62.055  1.00  0.00           C
ATOM   7622  C11 POPEJ 427     100.014  51.563  62.925  1.00  0.00           C
ATOM   7625  P   POPEJ 427     101.954  53.343  62.615  1.00  0.00           P
ATOM   7626  O13 POPEJ 427     101.894  54.823  62.745  1.00  0.00           O
ATOM   7627  O14 POPEJ 427     103.134  52.673  63.185  1.00  0.00           O
ATOM   7628  O11 POPEJ 427     101.804  52.943  61.095  1.00  0.00           O
ATOM   7629  O12 POPEJ 427     100.714  52.713  63.365  1.00  0.00           O
ATOM   7630  C1  POPEJ 427     102.335  51.703  60.605  1.00  0.00           C
ATOM   7633  C2  POPEJ 427     103.354  51.893  59.455  1.00  0.00           C
ATOM   7635  O21 POPEJ 427     104.184  50.723  59.435  1.00  0.00           O
ATOM   7636  C21 POPEJ 427     104.124  49.773  58.495  1.00  0.00           C
ATOM   7637  O22 POPEJ 427     104.954  48.883  58.425  1.00  0.00           O
ATOM   7638  C22 POPEJ 427     102.994  49.903  57.475  1.00  0.00           C
ATOM   7641  C3  POPEJ 427     104.264  53.143  59.565  1.00  0.00           C
ATOM   7644  O31 POPEJ 427     104.604  53.663  58.255  1.00  0.00           O
ATOM   7645  C31 POPEJ 427     105.874  53.673  57.805  1.00  0.00           C
ATOM   7646  O32 POPEJ 427     106.335  54.583  57.135  1.00  0.00           O
ATOM   7647  C32 POPEJ 427     106.644  52.383  58.085  1.00  0.00           C
ATOM   7650  C23 POPEJ 427     103.084  48.763  56.445  1.00  0.00           C
ATOM   7653  C24 POPEJ 427     102.074  48.923  55.305  1.00  0.00           C
ATOM   7656  C25 POPEJ 427     102.354  47.923  54.165  1.00  0.00           C
ATOM   7659  C26 POPEJ 427     101.163  47.733  53.245  1.00  0.00           C
ATOM   7662  C27 POPEJ 427     101.354  46.563  52.265  1.00  0.00           C
ATOM   7665  C28 POPEJ 427     100.215  46.403  51.255  1.00  0.00           C
ATOM   7668  C29 POPEJ 427      98.844  46.423  51.895  1.00  0.00           C
ATOM   7670 0C21 POPEJ 427      98.295  45.433  52.615  1.00  0.00           C
ATOM   7672 1C21 POPEJ 427      98.984  44.133  52.905  1.00  0.00           C
ATOM   7675 2C21 POPEJ 427      98.115  42.963  53.405  1.00  0.00           C
ATOM   7678 3C21 POPEJ 427      97.394  42.213  52.275  1.00  0.00           C
ATOM   7681 4C21 POPEJ 427      96.983  40.793  52.685  1.00  0.00           C
ATOM   7684 5C21 POPEJ 427      98.045  39.713  52.385  1.00  0.00           C
ATOM   7687 6C21 POPEJ 427      98.574  38.993  53.635  1.00  0.00           C
ATOM   7690 7C21 POPEJ 427      99.424  37.773  53.285  1.00  0.00           C
ATOM   7693 8C21 POPEJ 427      99.884  36.993  54.515  1.00  0.00           C
ATOM   7697  C33 POPEJ 427     107.524  51.953  56.895  1.00  0.00           C
ATOM   7700  C34 POPEJ 427     106.714  51.583  55.645  1.00  0.00           C
ATOM   7703  C35 POPEJ 427     107.585  51.103  54.465  1.00  0.00           C
ATOM   7706  C36 POPEJ 427     108.744  52.033  54.095  1.00  0.00           C
ATOM   7709  C37 POPEJ 427     108.334  53.493  53.885  1.00  0.00           C
ATOM   7712  C38 POPEJ 427     109.524  54.383  53.505  1.00  0.00           C
ATOM   7715  C39 POPEJ 427     109.894  54.353  52.015  1.00  0.00           C
ATOM   7718 0C31 POPEJ 427     108.784  54.923  51.115  1.00  0.00           C
ATOM   7721 1C31 POPEJ 427     109.273  55.323  49.715  1.00  0.00           C
ATOM   7724 2C31 POPEJ 427     108.214  56.073  48.895  1.00  0.00           C
ATOM   7727 3C31 POPEJ 427     107.914  57.483  49.435  1.00  0.00           C
ATOM   7730 4C31 POPEJ 427     106.983  58.303  48.535  1.00  0.00           C
ATOM   7733 5C31 POPEJ 427     106.754  59.713  49.085  1.00  0.00           C
ATOM   7736 6C31 POPEJ 427     105.795  60.553  48.255  1.00  0.00           C
ATOM   7740  NH3 POPEK 428      83.574   7.593  20.645  1.00  0.00           N
ATOM   7744  C12 POPEK 428      82.953   8.863  20.135  1.00  0.00           C
ATOM   7747  C11 POPEK 428      83.704  10.093  20.685  1.00  0.00           C
ATOM   7750  P   POPEK 428      82.624  12.423  21.205  1.00  0.00           P
ATOM   7751  O13 POPEK 428      83.814  13.283  21.455  1.00  0.00           O
ATOM   7752  O14 POPEK 428      81.404  13.103  20.725  1.00  0.00           O
ATOM   7753  O11 POPEK 428      82.254  11.703  22.575  1.00  0.00           O
ATOM   7754  O12 POPEK 428      83.014  11.253  20.235  1.00  0.00           O
ATOM   7755  C1  POPEK 428      82.014  12.633  23.645  1.00  0.00           C
ATOM   7758  C2  POPEK 428      81.583  11.933  24.955  1.00  0.00           C
ATOM   7760  O21 POPEK 428      82.594  11.973  25.995  1.00  0.00           O
ATOM   7761  C21 POPEK 428      82.804  13.203  26.505  1.00  0.00           C
ATOM   7762  O22 POPEK 428      82.445  14.253  25.995  1.00  0.00           O
ATOM   7763  C22 POPEK 428      83.424  13.053  27.895  1.00  0.00           C
ATOM   7766  C3  POPEK 428      81.044  10.483  24.755  1.00  0.00           C
ATOM   7769  O31 POPEK 428      80.634   9.903  26.025  1.00  0.00           O
ATOM   7770  C31 POPEK 428      81.404   8.963  26.525  1.00  0.00           C
ATOM   7771  O32 POPEK 428      82.364   8.453  25.955  1.00  0.00           O
ATOM   7772  C32 POPEK 428      80.993   8.593  27.955  1.00  0.00           C
ATOM   7775  C23 POPEK 428      83.045  14.223  28.825  1.00  0.00           C
ATOM   7778  C24 POPEK 428      83.784  14.223  30.175  1.00  0.00           C
ATOM   7781  C25 POPEK 428      83.544  12.973  31.025  1.00  0.00           C
ATOM   7784  C26 POPEK 428      84.133  13.123  32.435  1.00  0.00           C
ATOM   7787  C27 POPEK 428      84.234  11.793  33.195  1.00  0.00           C
ATOM   7790  C28 POPEK 428      84.805  11.943  34.625  1.00  0.00           C
ATOM   7793  C29 POPEK 428      85.024  10.593  35.255  1.00  0.00           C
ATOM   7795 0C21 POPEK 428      85.854  10.293  36.275  1.00  0.00           C
ATOM   7797 1C21 POPEK 428      86.723  11.233  37.075  1.00  0.00           C
ATOM   7800 2C21 POPEK 428      86.134  11.383  38.495  1.00  0.00           C
ATOM   7803 3C21 POPEK 428      87.185  11.673  39.585  1.00  0.00           C
ATOM   7806 4C21 POPEK 428      86.544  11.733  40.975  1.00  0.00           C
ATOM   7809 5C21 POPEK 428      87.553  11.703  42.135  1.00  0.00           C
ATOM   7812 6C21 POPEK 428      88.744  12.653  41.955  1.00  0.00           C
ATOM   7815 7C21 POPEK 428      89.615  12.693  43.215  1.00  0.00           C
ATOM   7818 8C21 POPEK 428      90.893  13.513  43.065  1.00  0.00           C
ATOM   7822  C33 POPEK 428      80.694   9.793  28.875  1.00  0.00           C
ATOM   7825  C34 POPEK 428      80.685   9.483  30.385  1.00  0.00           C
ATOM   7828  C35 POPEK 428      79.483   8.643  30.845  1.00  0.00           C
ATOM   7831  C36 POPEK 428      79.554   8.223  32.325  1.00  0.00           C
ATOM   7834  C37 POPEK 428      78.424   7.253  32.725  1.00  0.00           C
ATOM   7837  C38 POPEK 428      78.074   7.233  34.225  1.00  0.00           C
ATOM   7840  C39 POPEK 428      76.734   6.523  34.455  1.00  0.00           C
ATOM   7843 0C31 POPEK 428      76.195   6.583  35.895  1.00  0.00           C
ATOM   7846 1C31 POPEK 428      74.655   6.553  35.945  1.00  0.00           C
ATOM   7849 2C31 POPEK 428      74.074   5.713  37.095  1.00  0.00           C
ATOM   7852 3C31 POPEK 428      74.464   6.203  38.495  1.00  0.00           C
ATOM   7855 4C31 POPEK 428      73.875   5.323  39.605  1.00  0.00           C
ATOM   7858 5C31 POPEK 428      74.584   5.533  40.945  1.00  0.00           C
ATOM   7861 6C31 POPEK 428      73.935   4.773  42.095  1.00  0.00           C
ATOM   7865  NH3 POPEL 429     100.044 128.540  23.575  1.00  0.00           N
ATOM   7869  C12 POPEL 429     100.545 128.550  22.165  1.00  0.00           C
ATOM   7872  C11 POPEL 429     102.055 128.471  22.205  1.00  0.00           C
ATOM   7875  P   POPEL 429     104.154 128.421  20.725  1.00  0.00           P
ATOM   7876  O13 POPEL 429     104.493 127.034  20.355  1.00  0.00           O
ATOM   7877  O14 POPEL 429     104.594 129.551  19.865  1.00  0.00           O
ATOM   7878  O11 POPEL 429     104.604 128.632  22.225  1.00  0.00           O
ATOM   7879  O12 POPEL 429     102.574 128.570  20.875  1.00  0.00           O
ATOM   7880  C1  POPEL 429     105.935 128.820  22.645  1.00  0.00           C
ATOM   7883  C2  POPEL 429     106.114 128.174  24.025  1.00  0.00           C
ATOM   7885  O21 POPEL 429     107.374 128.641  24.555  1.00  0.00           O
ATOM   7886  C21 POPEL 429     107.335 129.121  25.775  1.00  0.00           C
ATOM   7887  O22 POPEL 429     106.314 129.370  26.405  1.00  0.00           O
ATOM   7888  C22 POPEL 429     108.744 129.431  26.275  1.00  0.00           C
ATOM   7891  C3  POPEL 429     106.074 126.614  23.925  1.00  0.00           C
ATOM   7894  O31 POPEL 429     105.725 125.943  25.155  1.00  0.00           O
ATOM   7895  C31 POPEL 429     106.734 125.763  26.015  1.00  0.00           C
ATOM   7896  O32 POPEL 429     107.844 126.234  25.915  1.00  0.00           O
ATOM   7897  C32 POPEL 429     106.274 124.833  27.135  1.00  0.00           C
ATOM   7900  C23 POPEL 429     108.764 130.721  27.145  1.00  0.00           C
ATOM   7903  C24 POPEL 429     110.184 131.220  27.425  1.00  0.00           C
ATOM   7906  C25 POPEL 429     110.874 130.570  28.635  1.00  0.00           C
ATOM   7909  C26 POPEL 429     110.354 131.090  29.995  1.00  0.00           C
ATOM   7912  C27 POPEL 429     111.374 130.951  31.135  1.00  0.00           C
ATOM   7915  C28 POPEL 429     111.284 129.611  31.905  1.00  0.00           C
ATOM   7918  C29 POPEL 429     112.624 129.100  32.385  1.00  0.00           C
ATOM   7920 0C21 POPEL 429     113.045 128.870  33.645  1.00  0.00           C
ATOM   7922 1C21 POPEL 429     112.273 129.090  34.925  1.00  0.00           C
ATOM   7925 2C21 POPEL 429     113.214 129.230  36.135  1.00  0.00           C
ATOM   7928 3C21 POPEL 429     112.494 129.421  37.485  1.00  0.00           C
ATOM   7931 4C21 POPEL 429     113.474 129.510  38.665  1.00  0.00           C
ATOM   7934 5C21 POPEL 429     112.784 129.701  40.025  1.00  0.00           C
ATOM   7937 6C21 POPEL 429     113.774 129.751  41.195  1.00  0.00           C
ATOM   7940 7C21 POPEL 429     113.093 130.111  42.525  1.00  0.00           C
ATOM   7943 8C21 POPEL 429     114.044 130.132  43.725  1.00  0.00           C
ATOM   7947  C33 POPEL 429     107.413 124.453  28.115  1.00  0.00           C
ATOM   7950  C34 POPEL 429     106.894 123.583  29.265  1.00  0.00           C
ATOM   7953  C35 POPEL 429     106.195 124.394  30.365  1.00  0.00           C
ATOM   7956  C36 POPEL 429     105.464 123.524  31.405  1.00  0.00           C
ATOM   7959  C37 POPEL 429     104.864 124.373  32.525  1.00  0.00           C
ATOM   7962  C38 POPEL 429     104.144 123.533  33.595  1.00  0.00           C
ATOM   7965  C39 POPEL 429     103.284 124.383  34.545  1.00  0.00           C
ATOM   7968 0C31 POPEL 429     103.435 124.074  36.035  1.00  0.00           C
ATOM   7971 1C31 POPEL 429     102.195 124.534  36.825  1.00  0.00           C
ATOM   7974 2C31 POPEL 429     102.374 124.494  38.345  1.00  0.00           C
ATOM   7977 3C31 POPEL 429     102.994 125.773  38.925  1.00  0.00           C
ATOM   7980 4C31 POPEL 429     102.014 126.963  38.965  1.00  0.00           C
ATOM   7983 5C31 POPEL 429     102.424 128.035  39.985  1.00  0.00           C
ATOM   7986 6C31 POPEL 429     101.354 129.100  40.225  1.00  0.00           C
ATOM   7990  NH3 POPEM 430       2.944 108.384  22.515  1.00  0.00           N
ATOM   7994  C12 POPEM 430       2.714 108.863  23.905  1.00  0.00           C
ATOM   7997  C11 POPEM 430       1.464 109.763  23.915  1.00  0.00           C
ATOM   8000  P   POPEM 430       2.424 111.703  25.355  1.00  0.00           P
ATOM   8001  O13 POPEM 430       2.814 112.183  24.015  1.00  0.00           O
ATOM   8002  O14 POPEM 430       1.894 112.673  26.325  1.00  0.00           O
ATOM   8003  O11 POPEM 430       3.594 110.854  25.985  1.00  0.00           O
ATOM   8004  O12 POPEM 430       1.364 110.563  25.095  1.00  0.00           O
ATOM   8005  C1  POPEM 430       4.494 111.403  26.935  1.00  0.00           C
ATOM   8008  C2  POPEM 430       4.824 110.383  28.055  1.00  0.00           C
ATOM   8010  O21 POPEM 430       5.964 110.903  28.755  1.00  0.00           O
ATOM   8011  C21 POPEM 430       6.114 110.383  29.955  1.00  0.00           C
ATOM   8012  O22 POPEM 430       5.464 109.453  30.405  1.00  0.00           O
ATOM   8013  C22 POPEM 430       7.124 111.213  30.745  1.00  0.00           C
ATOM   8016  C3  POPEM 430       5.084 108.964  27.485  1.00  0.00           C
ATOM   8019  O31 POPEM 430       3.924 108.133  27.715  1.00  0.00           O
ATOM   8020  C31 POPEM 430       4.094 107.043  28.435  1.00  0.00           C
ATOM   8021  O32 POPEM 430       5.124 106.403  28.555  1.00  0.00           O
ATOM   8022  C32 POPEM 430       2.794 106.773  29.195  1.00  0.00           C
ATOM   8025  C23 POPEM 430       6.914 110.954  32.255  1.00  0.00           C
ATOM   8028  C24 POPEM 430       7.764 111.833  33.175  1.00  0.00           C
ATOM   8031  C25 POPEM 430       7.344 111.593  34.635  1.00  0.00           C
ATOM   8034  C26 POPEM 430       8.294 112.093  35.715  1.00  0.00           C
ATOM   8037  C27 POPEM 430       7.694 111.803  37.095  1.00  0.00           C
ATOM   8040  C28 POPEM 430       8.554 112.274  38.275  1.00  0.00           C
ATOM   8043  C29 POPEM 430       7.884 111.913  39.575  1.00  0.00           C
ATOM   8045 0C21 POPEM 430       8.134 112.454  40.775  1.00  0.00           C
ATOM   8047 1C21 POPEM 430       9.184 113.503  41.075  1.00  0.00           C
ATOM   8050 2C21 POPEM 430      10.634 113.035  40.835  1.00  0.00           C
ATOM   8053 3C21 POPEM 430      10.994 111.754  41.615  1.00  0.00           C
ATOM   8056 4C21 POPEM 430      12.424 111.273  41.365  1.00  0.00           C
ATOM   8059 5C21 POPEM 430      12.784 110.124  42.315  1.00  0.00           C
ATOM   8062 6C21 POPEM 430      14.084 109.413  41.925  1.00  0.00           C
ATOM   8065 7C21 POPEM 430      14.324 108.153  42.775  1.00  0.00           C
ATOM   8068 8C21 POPEM 430      15.544 107.344  42.345  1.00  0.00           C
ATOM   8072  C33 POPEM 430       2.994 107.013  30.705  1.00  0.00           C
ATOM   8075  C34 POPEM 430       1.684 107.013  31.505  1.00  0.00           C
ATOM   8078  C35 POPEM 430       1.924 106.863  33.015  1.00  0.00           C
ATOM   8081  C36 POPEM 430       2.434 108.133  33.725  1.00  0.00           C
ATOM   8084  C37 POPEM 430       3.524 107.813  34.745  1.00  0.00           C
ATOM   8087  C38 POPEM 430       3.694 108.874  35.845  1.00  0.00           C
ATOM   8090  C39 POPEM 430       4.964 108.604  36.685  1.00  0.00           C
ATOM   8093 0C31 POPEM 430       4.804 108.894  38.175  1.00  0.00           C
ATOM   8096 1C31 POPEM 430       6.084 108.533  38.955  1.00  0.00           C
ATOM   8099 2C31 POPEM 430       6.014 108.824  40.455  1.00  0.00           C
ATOM   8102 3C31 POPEM 430       5.164 107.824  41.255  1.00  0.00           C
ATOM   8105 4C31 POPEM 430       5.264 108.073  42.765  1.00  0.00           C
ATOM   8108 5C31 POPEM 430       4.604 106.983  43.615  1.00  0.00           C
ATOM   8111 6C31 POPEM 430       4.854 107.174  45.105  1.00  0.00           C
ATOM   8115  NH3 POPEN 431      60.663 122.454  65.045  1.00  0.00           N
ATOM   8119  C12 POPEN 431      62.094 122.644  64.605  1.00  0.00           C
ATOM   8122  C11 POPEN 431      62.604 124.005  65.075  1.00  0.00           C
ATOM   8125  P   POPEN 431      64.873 125.194  64.565  1.00  0.00           P
ATOM   8126  O13 POPEN 431      64.624 126.374  65.415  1.00  0.00           O
ATOM   8127  O14 POPEN 431      66.313 124.854  64.525  1.00  0.00           O
ATOM   8128  O11 POPEN 431      64.304 125.395  63.125  1.00  0.00           O
ATOM   8129  O12 POPEN 431      64.034 123.984  65.115  1.00  0.00           O
ATOM   8130  C1  POPEN 431      65.133 125.563  61.975  1.00  0.00           C
ATOM   8133  C2  POPEN 431      64.554 124.763  60.795  1.00  0.00           C
ATOM   8135  O21 POPEN 431      65.284 125.094  59.605  1.00  0.00           O
ATOM   8136  C21 POPEN 431      66.045 124.124  59.085  1.00  0.00           C
ATOM   8137  O22 POPEN 431      66.224 123.035  59.565  1.00  0.00           O
ATOM   8138  C22 POPEN 431      66.493 124.604  57.685  1.00  0.00           C
ATOM   8141  C3  POPEN 431      63.064 125.133  60.615  1.00  0.00           C
ATOM   8144  O31 POPEN 431      62.504 124.503  59.445  1.00  0.00           O
ATOM   8145  C31 POPEN 431      62.784 125.023  58.255  1.00  0.00           C
ATOM   8146  O32 POPEN 431      63.214 124.383  57.315  1.00  0.00           O
ATOM   8147  C32 POPEN 431      62.324 126.493  58.165  1.00  0.00           C
ATOM   8150  C23 POPEN 431      67.784 123.944  57.135  1.00  0.00           C
ATOM   8153  C24 POPEN 431      67.934 124.084  55.615  1.00  0.00           C
ATOM   8156  C25 POPEN 431      68.365 125.493  55.165  1.00  0.00           C
ATOM   8159  C26 POPEN 431      68.383 125.684  53.645  1.00  0.00           C
ATOM   8162  C27 POPEN 431      68.314 127.164  53.195  1.00  0.00           C
ATOM   8165  C28 POPEN 431      68.574 127.383  51.685  1.00  0.00           C
ATOM   8168  C29 POPEN 431      67.563 126.733  50.765  1.00  0.00           C
ATOM   8170 0C21 POPEN 431      67.115 127.204  49.585  1.00  0.00           C
ATOM   8172 1C21 POPEN 431      67.524 128.510  48.935  1.00  0.00           C
ATOM   8175 2C21 POPEN 431      66.484 129.070  47.935  1.00  0.00           C
ATOM   8178 3C21 POPEN 431      66.414 128.300  46.605  1.00  0.00           C
ATOM   8181 4C21 POPEN 431      66.123 129.221  45.395  1.00  0.00           C
ATOM   8184 5C21 POPEN 431      67.365 129.980  44.875  1.00  0.00           C
ATOM   8187 6C21 POPEN 431      68.365 129.051  44.175  1.00  0.00           C
ATOM   8190 7C21 POPEN 431      69.534 129.780  43.525  1.00  0.00           C
ATOM   8193 8C21 POPEN 431      70.475 128.831  42.785  1.00  0.00           C
ATOM   8197  C33 POPEN 431      62.295 127.013  56.715  1.00  0.00           C
ATOM   8200  C34 POPEN 431      62.365 128.530  56.605  1.00  0.00           C
ATOM   8203  C35 POPEN 431      62.754 129.000  55.195  1.00  0.00           C
ATOM   8206  C36 POPEN 431      61.994 128.300  54.065  1.00  0.00           C
ATOM   8209  C37 POPEN 431      61.975 129.130  52.775  1.00  0.00           C
ATOM   8212  C38 POPEN 431      61.045 128.520  51.715  1.00  0.00           C
ATOM   8215  C39 POPEN 431      60.754 129.451  50.535  1.00  0.00           C
ATOM   8218 0C31 POPEN 431      61.964 129.701  49.615  1.00  0.00           C
ATOM   8221 1C31 POPEN 431      61.554 130.551  48.415  1.00  0.00           C
ATOM   8224 2C31 POPEN 431      62.703 130.910  47.465  1.00  0.00           C
ATOM   8227 3C31 POPEN 431      62.314 132.061  46.515  1.00  0.00           C
ATOM   8230 4C31 POPEN 431      61.164 131.710  45.565  1.00  0.00           C
ATOM   8233 5C31 POPEN 431      60.525 132.971  44.975  1.00  0.00           C
ATOM   8236 6C31 POPEN 431      59.205 132.710  44.245  1.00  0.00           C
ATOM   8240  NH3 POPEO 432     130.622 124.294  65.015  1.00  0.00           N
ATOM   8244  C12 POPEO 432     131.561 123.594  64.075  1.00  0.00           C
ATOM   8247  C11 POPEO 432     130.740 122.843  63.005  1.00  0.00           C
ATOM   8250  P   POPEO 432     128.725 121.204  63.565  1.00  0.00           P
ATOM   8251  O13 POPEO 432     129.340 120.313  62.565  1.00  0.00           O
ATOM   8252  O14 POPEO 432     128.753 120.793  64.985  1.00  0.00           O
ATOM   8253  O11 POPEO 432     127.224 121.543  63.155  1.00  0.00           O
ATOM   8254  O12 POPEO 432     129.391 122.633  63.435  1.00  0.00           O
ATOM   8255  C1  POPEO 432     127.045 122.333  61.975  1.00  0.00           C
ATOM   8258  C2  POPEO 432     125.545 122.574  61.635  1.00  0.00           C
ATOM   8260  O21 POPEO 432     125.534 123.613  60.645  1.00  0.00           O
ATOM   8261  C21 POPEO 432     124.564 123.554  59.765  1.00  0.00           C
ATOM   8262  O22 POPEO 432     123.865 122.584  59.525  1.00  0.00           O
ATOM   8263  C22 POPEO 432     124.454 124.903  59.055  1.00  0.00           C
ATOM   8266  C3  POPEO 432     124.734 123.035  62.885  1.00  0.00           C
ATOM   8269  O31 POPEO 432     123.295 122.924  62.695  1.00  0.00           O
ATOM   8270  C31 POPEO 432     122.624 124.053  62.535  1.00  0.00           C
ATOM   8271  O32 POPEO 432     123.124 125.153  62.365  1.00  0.00           O
ATOM   8272  C32 POPEO 432     121.104 123.793  62.545  1.00  0.00           C
ATOM   8275  C23 POPEO 432     124.734 124.854  57.525  1.00  0.00           C
ATOM   8278  C24 POPEO 432     124.493 126.213  56.845  1.00  0.00           C
ATOM   8281  C25 POPEO 432     124.324 126.143  55.325  1.00  0.00           C
ATOM   8284  C26 POPEO 432     125.624 125.814  54.575  1.00  0.00           C
ATOM   8287  C27 POPEO 432     125.453 125.914  53.055  1.00  0.00           C
ATOM   8290  C28 POPEO 432     126.664 125.343  52.285  1.00  0.00           C
ATOM   8293  C29 POPEO 432     126.384 125.163  50.815  1.00  0.00           C
ATOM   8295 0C21 POPEO 432     127.214 124.553  49.945  1.00  0.00           C
ATOM   8297 1C21 POPEO 432     128.585 124.023  50.285  1.00  0.00           C
ATOM   8300 2C21 POPEO 432     128.604 122.504  50.545  1.00  0.00           C
ATOM   8303 3C21 POPEO 432     128.435 121.654  49.275  1.00  0.00           C
ATOM   8306 4C21 POPEO 432     128.654 120.163  49.565  1.00  0.00           C
ATOM   8309 5C21 POPEO 432     129.881 119.583  48.855  1.00  0.00           C
ATOM   8312 6C21 POPEO 432     130.271 118.203  49.405  1.00  0.00           C
ATOM   8315 7C21 POPEO 432     131.521 117.624  48.735  1.00  0.00           C
ATOM   8318 8C21 POPEO 432     131.932 116.273  49.315  1.00  0.00           C
ATOM   8322  C33 POPEO 432     120.685 122.374  62.085  1.00  0.00           C
ATOM   8325  C34 POPEO 432     119.273 122.323  61.465  1.00  0.00           C
ATOM   8328  C35 POPEO 432     119.194 122.883  60.035  1.00  0.00           C
ATOM   8331  C36 POPEO 432     119.884 121.983  58.995  1.00  0.00           C
ATOM   8334  C37 POPEO 432     119.984 122.624  57.615  1.00  0.00           C
ATOM   8337  C38 POPEO 432     120.733 121.714  56.635  1.00  0.00           C
ATOM   8340  C39 POPEO 432     121.384 122.473  55.475  1.00  0.00           C
ATOM   8343 0C31 POPEO 432     120.383 123.163  54.545  1.00  0.00           C
ATOM   8346 1C31 POPEO 432     121.074 124.203  53.655  1.00  0.00           C
ATOM   8349 2C31 POPEO 432     120.094 124.863  52.675  1.00  0.00           C
ATOM   8352 3C31 POPEO 432     119.773 123.944  51.495  1.00  0.00           C
ATOM   8355 4C31 POPEO 432     118.284 123.944  51.155  1.00  0.00           C
ATOM   8358 5C31 POPEO 432     117.994 122.983  50.005  1.00  0.00           C
ATOM   8361 6C31 POPEO 432     116.514 122.943  49.655  1.00  0.00           C
ATOM   8365  NH3 POPEP 433     119.394  42.264  21.335  1.00  0.00           N
ATOM   8369  C12 POPEP 433     118.305  42.073  20.305  1.00  0.00           C
ATOM   8372  C11 POPEP 433     117.725  40.633  20.245  1.00  0.00           C
ATOM   8375  P   POPEP 433     115.204  40.013  20.725  1.00  0.00           P
ATOM   8376  O13 POPEP 433     114.524  41.213  20.165  1.00  0.00           O
ATOM   8377  O14 POPEP 433     115.294  38.813  19.865  1.00  0.00           O
ATOM   8378  O11 POPEP 433     114.424  39.613  22.055  1.00  0.00           O
ATOM   8379  O12 POPEP 433     116.664  40.433  21.195  1.00  0.00           O
ATOM   8380  C1  POPEP 433     115.094  39.643  23.325  1.00  0.00           C
ATOM   8383  C2  POPEP 433     114.115  39.473  24.515  1.00  0.00           C
ATOM   8385  O21 POPEP 433     114.924  39.253  25.695  1.00  0.00           O
ATOM   8386  C21 POPEP 433     114.545  39.873  26.815  1.00  0.00           C
ATOM   8387  O22 POPEP 433     113.563  40.573  26.955  1.00  0.00           O
ATOM   8388  C22 POPEP 433     115.634  39.643  27.865  1.00  0.00           C
ATOM   8391  C3  POPEP 433     113.144  38.263  24.295  1.00  0.00           C
ATOM   8394  O31 POPEP 433     112.094  38.183  25.285  1.00  0.00           O
ATOM   8395  C31 POPEP 433     112.374  37.483  26.385  1.00  0.00           C
ATOM   8396  O32 POPEP 433     113.393  36.853  26.585  1.00  0.00           O
ATOM   8397  C32 POPEP 433     111.195  37.593  27.345  1.00  0.00           C
ATOM   8400  C23 POPEP 433     115.085  39.073  29.195  1.00  0.00           C
ATOM   8403  C24 POPEP 433     116.244  38.803  30.165  1.00  0.00           C
ATOM   8406  C25 POPEP 433     115.814  38.203  31.505  1.00  0.00           C
ATOM   8409  C26 POPEP 433     117.034  37.933  32.395  1.00  0.00           C
ATOM   8412  C27 POPEP 433     116.703  37.163  33.685  1.00  0.00           C
ATOM   8415  C28 POPEP 433     117.973  36.963  34.535  1.00  0.00           C
ATOM   8418  C29 POPEP 433     117.634  36.303  35.845  1.00  0.00           C
ATOM   8420 0C21 POPEP 433     118.233  36.523  37.035  1.00  0.00           C
ATOM   8422 1C21 POPEP 433     119.413  37.423  37.325  1.00  0.00           C
ATOM   8425 2C21 POPEP 433     120.704  36.613  37.555  1.00  0.00           C
ATOM   8428 3C21 POPEP 433     120.615  35.603  38.715  1.00  0.00           C
ATOM   8431 4C21 POPEP 433     121.884  34.763  38.845  1.00  0.00           C
ATOM   8434 5C21 POPEP 433     123.034  35.503  39.545  1.00  0.00           C
ATOM   8437 6C21 POPEP 433     124.343  34.713  39.495  1.00  0.00           C
ATOM   8440 7C21 POPEP 433     125.494  35.423  40.215  1.00  0.00           C
ATOM   8443 8C21 POPEP 433     126.824  34.663  40.145  1.00  0.00           C
ATOM   8447  C33 POPEP 433     111.604  38.343  28.625  1.00  0.00           C
ATOM   8450  C34 POPEP 433     110.444  38.573  29.595  1.00  0.00           C
ATOM   8453  C35 POPEP 433     110.795  39.603  30.675  1.00  0.00           C
ATOM   8456  C36 POPEP 433     111.884  39.153  31.645  1.00  0.00           C
ATOM   8459  C37 POPEP 433     112.234  40.263  32.645  1.00  0.00           C
ATOM   8462  C38 POPEP 433     112.553  39.793  34.065  1.00  0.00           C
ATOM   8465  C39 POPEP 433     111.404  38.993  34.705  1.00  0.00           C
ATOM   8468 0C31 POPEP 433     111.524  38.853  36.225  1.00  0.00           C
ATOM   8471 1C31 POPEP 433     110.453  37.923  36.815  1.00  0.00           C
ATOM   8474 2C31 POPEP 433     110.464  37.913  38.355  1.00  0.00           C
ATOM   8477 3C31 POPEP 433     109.864  36.633  38.965  1.00  0.00           C
ATOM   8480 4C31 POPEP 433     110.844  35.453  38.935  1.00  0.00           C
ATOM   8483 5C31 POPEP 433     110.284  34.193  39.615  1.00  0.00           C
ATOM   8486 6C31 POPEP 433     111.294  33.053  39.785  1.00  0.00           C
ATOM   8490  NH3 POPEQ 434      74.435  83.863  65.195  1.00  0.00           N
ATOM   8494  C12 POPEQ 434      73.875  84.503  66.435  1.00  0.00           C
ATOM   8497  C11 POPEQ 434      74.935  85.313  67.225  1.00  0.00           C
ATOM   8500  P   POPEQ 434      77.514  84.934  66.805  1.00  0.00           P
ATOM   8501  O13 POPEQ 434      77.703  86.403  66.675  1.00  0.00           O
ATOM   8502  O14 POPEQ 434      78.604  84.193  67.485  1.00  0.00           O
ATOM   8503  O11 POPEQ 434      77.243  84.343  65.345  1.00  0.00           O
ATOM   8504  O12 POPEQ 434      76.123  84.583  67.465  1.00  0.00           O
ATOM   8505  C1  POPEQ 434      78.394  83.853  64.645  1.00  0.00           C
ATOM   8508  C2  POPEQ 434      78.015  83.035  63.385  1.00  0.00           C
ATOM   8510  O21 POPEQ 434      77.384  83.933  62.445  1.00  0.00           O
ATOM   8511  C21 POPEQ 434      77.784  83.793  61.195  1.00  0.00           C
ATOM   8512  O22 POPEQ 434      78.584  82.973  60.785  1.00  0.00           O
ATOM   8513  C22 POPEQ 434      76.993  84.734  60.295  1.00  0.00           C
ATOM   8516  C3  POPEQ 434      77.093  81.843  63.785  1.00  0.00           C
ATOM   8519  O31 POPEQ 434      76.935  80.873  62.725  1.00  0.00           O
ATOM   8520  C31 POPEQ 434      75.694  80.423  62.515  1.00  0.00           C
ATOM   8521  O32 POPEQ 434      74.674  80.903  62.995  1.00  0.00           O
ATOM   8522  C32 POPEQ 434      75.754  79.223  61.585  1.00  0.00           C
ATOM   8525  C23 POPEQ 434      77.064  84.243  58.825  1.00  0.00           C
ATOM   8528  C24 POPEQ 434      75.975  84.854  57.935  1.00  0.00           C
ATOM   8531  C25 POPEQ 434      75.523  83.923  56.805  1.00  0.00           C
ATOM   8534  C26 POPEQ 434      76.563  83.684  55.695  1.00  0.00           C
ATOM   8537  C27 POPEQ 434      75.944  82.895  54.525  1.00  0.00           C
ATOM   8540  C28 POPEQ 434      76.865  82.813  53.295  1.00  0.00           C
ATOM   8543  C29 POPEQ 434      76.185  82.093  52.155  1.00  0.00           C
ATOM   8545 0C21 POPEQ 434      75.725  82.624  51.005  1.00  0.00           C
ATOM   8547 1C21 POPEQ 434      75.795  84.063  50.575  1.00  0.00           C
ATOM   8550 2C21 POPEQ 434      74.424  84.634  50.135  1.00  0.00           C
ATOM   8553 3C21 POPEQ 434      74.554  86.064  49.585  1.00  0.00           C
ATOM   8556 4C21 POPEQ 434      73.275  86.593  48.915  1.00  0.00           C
ATOM   8559 5C21 POPEQ 434      73.475  88.035  48.405  1.00  0.00           C
ATOM   8562 6C21 POPEQ 434      72.254  88.643  47.695  1.00  0.00           C
ATOM   8565 7C21 POPEQ 434      72.574  90.033  47.145  1.00  0.00           C
ATOM   8568 8C21 POPEQ 434      71.365  90.723  46.505  1.00  0.00           C
ATOM   8572  C33 POPEQ 434      74.483  79.043  60.715  1.00  0.00           C
ATOM   8575  C34 POPEQ 434      74.865  78.313  59.425  1.00  0.00           C
ATOM   8578  C35 POPEQ 434      73.654  77.793  58.645  1.00  0.00           C
ATOM   8581  C36 POPEQ 434      74.044  77.354  57.225  1.00  0.00           C
ATOM   8584  C37 POPEQ 434      72.813  76.923  56.415  1.00  0.00           C
ATOM   8587  C38 POPEQ 434      73.004  77.063  54.895  1.00  0.00           C
ATOM   8590  C39 POPEQ 434      73.844  75.964  54.255  1.00  0.00           C
ATOM   8593 0C31 POPEQ 434      73.754  76.003  52.725  1.00  0.00           C
ATOM   8596 1C31 POPEQ 434      74.545  74.873  52.065  1.00  0.00           C
ATOM   8599 2C31 POPEQ 434      74.234  74.723  50.575  1.00  0.00           C
ATOM   8602 3C31 POPEQ 434      75.234  73.823  49.835  1.00  0.00           C
ATOM   8605 4C31 POPEQ 434      75.265  72.373  50.335  1.00  0.00           C
ATOM   8608 5C31 POPEQ 434      76.544  71.653  49.905  1.00  0.00           C
ATOM   8611 6C31 POPEQ 434      77.754  71.963  50.795  1.00  0.00           C
ATOM   8615  NH3 POPER 435      81.085  14.673  65.635  1.00  0.00           N
ATOM   8619  C12 POPER 435      81.884  13.693  64.845  1.00  0.00           C
ATOM   8622  C11 POPER 435      82.734  12.843  65.795  1.00  0.00           C
ATOM   8625  P   POPER 435      80.914  11.123  66.515  1.00  0.00           P
ATOM   8626  O13 POPER 435      80.784  10.213  67.675  1.00  0.00           O
ATOM   8627  O14 POPER 435      79.694  11.803  66.035  1.00  0.00           O
ATOM   8628  O11 POPER 435      81.514  10.303  65.315  1.00  0.00           O
ATOM   8629  O12 POPER 435      81.975  12.233  66.825  1.00  0.00           O
ATOM   8630  C1  POPER 435      80.663   9.303  64.715  1.00  0.00           C
ATOM   8633  C2  POPER 435      80.174   9.653  63.275  1.00  0.00           C
ATOM   8635  O21 POPER 435      79.974  11.073  63.125  1.00  0.00           O
ATOM   8636  C21 POPER 435      80.133  11.533  61.895  1.00  0.00           C
ATOM   8637  O22 POPER 435      80.484  10.873  60.925  1.00  0.00           O
ATOM   8638  C22 POPER 435      79.784  13.013  61.835  1.00  0.00           C
ATOM   8641  C3  POPER 435      78.844   8.913  62.935  1.00  0.00           C
ATOM   8644  O31 POPER 435      78.743   8.613  61.535  1.00  0.00           O
ATOM   8645  C31 POPER 435      77.975   9.363  60.785  1.00  0.00           C
ATOM   8646  O32 POPER 435      77.204  10.233  61.155  1.00  0.00           O
ATOM   8647  C32 POPER 435      78.295   9.043  59.325  1.00  0.00           C
ATOM   8650  C23 POPER 435      80.924  13.813  61.165  1.00  0.00           C
ATOM   8653  C24 POPER 435      80.564  15.283  60.895  1.00  0.00           C
ATOM   8656  C25 POPER 435      79.504  15.523  59.815  1.00  0.00           C
ATOM   8659  C26 POPER 435      79.894  14.943  58.445  1.00  0.00           C
ATOM   8662  C27 POPER 435      79.155  15.613  57.275  1.00  0.00           C
ATOM   8665  C28 POPER 435      79.773  16.963  56.875  1.00  0.00           C
ATOM   8668  C29 POPER 435      78.764  17.943  56.335  1.00  0.00           C
ATOM   8670 0C21 POPER 435      78.674  18.413  55.075  1.00  0.00           C
ATOM   8672 1C21 POPER 435      79.525  18.023  53.905  1.00  0.00           C
ATOM   8675 2C21 POPER 435      78.754  18.183  52.575  1.00  0.00           C
ATOM   8678 3C21 POPER 435      79.554  17.663  51.375  1.00  0.00           C
ATOM   8681 4C21 POPER 435      78.774  17.823  50.055  1.00  0.00           C
ATOM   8684 5C21 POPER 435      79.514  17.223  48.855  1.00  0.00           C
ATOM   8687 6C21 POPER 435      78.724  17.363  47.545  1.00  0.00           C
ATOM   8690 7C21 POPER 435      79.424  16.703  46.345  1.00  0.00           C
ATOM   8693 8C21 POPER 435      78.724  16.973  45.015  1.00  0.00           C
ATOM   8697  C33 POPER 435      77.093   9.173  58.365  1.00  0.00           C
ATOM   8700  C34 POPER 435      77.504   8.803  56.935  1.00  0.00           C
ATOM   8703  C35 POPER 435      76.404   9.083  55.915  1.00  0.00           C
ATOM   8706  C36 POPER 435      76.854   8.793  54.485  1.00  0.00           C
ATOM   8709  C37 POPER 435      75.883   9.383  53.455  1.00  0.00           C
ATOM   8712  C38 POPER 435      75.905   8.583  52.155  1.00  0.00           C
ATOM   8715  C39 POPER 435      75.104   9.243  51.025  1.00  0.00           C
ATOM   8718 0C31 POPER 435      75.733  10.543  50.495  1.00  0.00           C
ATOM   8721 1C31 POPER 435      75.324  10.843  49.055  1.00  0.00           C
ATOM   8724 2C31 POPER 435      73.835  11.143  48.885  1.00  0.00           C
ATOM   8727 3C31 POPER 435      73.354  11.093  47.435  1.00  0.00           C
ATOM   8730 4C31 POPER 435      74.094  12.033  46.465  1.00  0.00           C
ATOM   8733 5C31 POPER 435      73.574  11.903  45.035  1.00  0.00           C
ATOM   8736 6C31 POPER 435      73.894  13.113  44.155  1.00  0.00           C
ATOM   8740  NH3 POPES 436      16.274  44.963  26.675  1.00  0.00           N
ATOM   8744  C12 POPES 436      15.514  45.793  25.665  1.00  0.00           C
ATOM   8747  C11 POPES 436      14.354  45.013  24.995  1.00  0.00           C
ATOM   8750  P   POPES 436      12.814  47.123  24.415  1.00  0.00           P
ATOM   8751  O13 POPES 436      13.804  48.173  24.735  1.00  0.00           O
ATOM   8752  O14 POPES 436      11.854  47.393  23.345  1.00  0.00           O
ATOM   8753  O11 POPES 436      12.024  46.693  25.725  1.00  0.00           O
ATOM   8754  O12 POPES 436      13.594  45.783  24.065  1.00  0.00           O
ATOM   8755  C1  POPES 436      10.764  47.303  26.085  1.00  0.00           C
ATOM   8758  C2  POPES 436      10.824  47.763  27.555  1.00  0.00           C
ATOM   8760  O21 POPES 436       9.484  48.073  28.015  1.00  0.00           O
ATOM   8761  C21 POPES 436       9.294  47.733  29.285  1.00  0.00           C
ATOM   8762  O22 POPES 436      10.114  47.183  30.005  1.00  0.00           O
ATOM   8763  C22 POPES 436       7.924  48.133  29.795  1.00  0.00           C
ATOM   8766  C3  POPES 436      11.774  48.983  27.685  1.00  0.00           C
ATOM   8769  O31 POPES 436      12.184  49.263  29.035  1.00  0.00           O
ATOM   8770  C31 POPES 436      11.474  50.173  29.675  1.00  0.00           C
ATOM   8771  O32 POPES 436      10.464  50.723  29.255  1.00  0.00           O
ATOM   8772  C32 POPES 436      12.104  50.443  31.035  1.00  0.00           C
ATOM   8775  C23 POPES 436       7.854  47.833  31.315  1.00  0.00           C
ATOM   8778  C24 POPES 436       6.534  48.273  31.975  1.00  0.00           C
ATOM   8781  C25 POPES 436       6.464  47.883  33.455  1.00  0.00           C
ATOM   8784  C26 POPES 436       6.894  48.983  34.425  1.00  0.00           C
ATOM   8787  C27 POPES 436       6.834  48.493  35.885  1.00  0.00           C
ATOM   8790  C28 POPES 436       6.834  49.623  36.925  1.00  0.00           C
ATOM   8793  C29 POPES 436       8.214  49.903  37.475  1.00  0.00           C
ATOM   8795 0C21 POPES 436       8.524  50.073  38.775  1.00  0.00           C
ATOM   8797 1C21 POPES 436       7.544  50.113  39.925  1.00  0.00           C
ATOM   8800 2C21 POPES 436       7.204  48.743  40.535  1.00  0.00           C
ATOM   8803 3C21 POPES 436       6.434  48.893  41.855  1.00  0.00           C
ATOM   8806 4C21 POPES 436       5.954  47.563  42.445  1.00  0.00           C
ATOM   8809 5C21 POPES 436       4.574  47.703  43.105  1.00  0.00           C
ATOM   8812 6C21 POPES 436       4.044  46.393  43.705  1.00  0.00           C
ATOM   8815 7C21 POPES 436       2.614  46.533  44.255  1.00  0.00           C
ATOM   8818 8C21 POPES 436       2.114  45.253  44.915  1.00  0.00           C
ATOM   8822  C33 POPES 436      11.054  51.023  32.005  1.00  0.00           C
ATOM   8825  C34 POPES 436      11.704  51.453  33.325  1.00  0.00           C
ATOM   8828  C35 POPES 436      10.684  52.043  34.305  1.00  0.00           C
ATOM   8831  C36 POPES 436      11.344  52.473  35.625  1.00  0.00           C
ATOM   8834  C37 POPES 436      10.364  53.263  36.505  1.00  0.00           C
ATOM   8837  C38 POPES 436      11.054  53.943  37.705  1.00  0.00           C
ATOM   8840  C39 POPES 436      11.274  52.993  38.885  1.00  0.00           C
ATOM   8843 0C31 POPES 436      11.894  53.683  40.115  1.00  0.00           C
ATOM   8846 1C31 POPES 436      11.734  52.833  41.375  1.00  0.00           C
ATOM   8849 2C31 POPES 436      12.524  53.323  42.595  1.00  0.00           C
ATOM   8852 3C31 POPES 436      12.704  52.194  43.615  1.00  0.00           C
ATOM   8855 4C31 POPES 436      13.284  52.613  44.975  1.00  0.00           C
ATOM   8858 5C31 POPES 436      14.034  51.453  45.645  1.00  0.00           C
ATOM   8861 6C31 POPES 436      14.454  51.733  47.095  1.00  0.00           C
ATOM   8865  NH3 POPET 437      45.714 102.293  63.435  1.00  0.00           N
ATOM   8869  C12 POPET 437      46.653 103.414  63.805  1.00  0.00           C
ATOM   8872  C11 POPET 437      48.114 102.913  63.965  1.00  0.00           C
ATOM   8875  P   POPET 437      49.624 101.194  65.275  1.00  0.00           P
ATOM   8876  O13 POPET 437      50.604 102.263  65.565  1.00  0.00           O
ATOM   8877  O14 POPET 437      49.454 100.124  66.285  1.00  0.00           O
ATOM   8878  O11 POPET 437      50.094 100.514  63.945  1.00  0.00           O
ATOM   8879  O12 POPET 437      48.225 101.863  64.935  1.00  0.00           O
ATOM   8880  C1  POPET 437      49.244  99.823  63.045  1.00  0.00           C
ATOM   8883  C2  POPET 437      49.604 100.264  61.595  1.00  0.00           C
ATOM   8885  O21 POPET 437      48.754  99.664  60.605  1.00  0.00           O
ATOM   8886  C21 POPET 437      47.504 100.124  60.615  1.00  0.00           C
ATOM   8887  O22 POPET 437      47.034 100.893  61.435  1.00  0.00           O
ATOM   8888  C22 POPET 437      46.765  99.634  59.385  1.00  0.00           C
ATOM   8891  C3  POPET 437      51.094  99.903  61.325  1.00  0.00           C
ATOM   8894  O31 POPET 437      51.674 100.583  60.195  1.00  0.00           O
ATOM   8895  C31 POPET 437      52.254 101.754  60.475  1.00  0.00           C
ATOM   8896  O32 POPET 437      52.254 102.293  61.575  1.00  0.00           O
ATOM   8897  C32 POPET 437      53.015 102.253  59.245  1.00  0.00           C
ATOM   8900  C23 POPET 437      47.134 100.563  58.215  1.00  0.00           C
ATOM   8903  C24 POPET 437      46.324 100.383  56.935  1.00  0.00           C
ATOM   8906  C25 POPET 437      46.705 101.444  55.895  1.00  0.00           C
ATOM   8909  C26 POPET 437      46.484 102.883  56.385  1.00  0.00           C
ATOM   8912  C27 POPET 437      46.664 103.923  55.285  1.00  0.00           C
ATOM   8915  C28 POPET 437      46.414 105.354  55.775  1.00  0.00           C
ATOM   8918  C29 POPET 437      46.994 106.363  54.825  1.00  0.00           C
ATOM   8920 0C21 POPET 437      46.574 106.563  53.565  1.00  0.00           C
ATOM   8922 1C21 POPET 437      45.403 105.884  52.915  1.00  0.00           C
ATOM   8925 2C21 POPET 437      44.884 106.723  51.735  1.00  0.00           C
ATOM   8928 3C21 POPET 437      43.514 106.293  51.225  1.00  0.00           C
ATOM   8931 4C21 POPET 437      42.934 107.354  50.285  1.00  0.00           C
ATOM   8934 5C21 POPET 437      42.104 106.754  49.145  1.00  0.00           C
ATOM   8937 6C21 POPET 437      41.354 107.834  48.375  1.00  0.00           C
ATOM   8940 7C21 POPET 437      40.733 107.293  47.095  1.00  0.00           C
ATOM   8943 8C21 POPET 437      39.844 108.303  46.385  1.00  0.00           C
ATOM   8947  C33 POPET 437      52.844 103.773  59.005  1.00  0.00           C
ATOM   8950  C34 POPET 437      51.404 104.183  58.665  1.00  0.00           C
ATOM   8953  C35 POPET 437      51.214 105.703  58.725  1.00  0.00           C
ATOM   8956  C36 POPET 437      51.874 106.484  57.575  1.00  0.00           C
ATOM   8959  C37 POPET 437      50.914 106.833  56.435  1.00  0.00           C
ATOM   8962  C38 POPET 437      51.604 107.694  55.365  1.00  0.00           C
ATOM   8965  C39 POPET 437      50.634 108.273  54.325  1.00  0.00           C
ATOM   8968 0C31 POPET 437      51.204 108.343  52.895  1.00  0.00           C
ATOM   8971 1C31 POPET 437      52.334 109.354  52.735  1.00  0.00           C
ATOM   8974 2C31 POPET 437      52.903 109.413  51.305  1.00  0.00           C
ATOM   8977 3C31 POPET 437      54.004 110.483  51.175  1.00  0.00           C
ATOM   8980 4C31 POPET 437      54.655 110.553  49.785  1.00  0.00           C
ATOM   8983 5C31 POPET 437      53.883 111.444  48.805  1.00  0.00           C
ATOM   8986 6C31 POPET 437      54.655 111.733  47.515  1.00  0.00           C
ATOM   8990  NH3 POPEU 438     130.051  80.264  20.195  1.00  0.00           N
ATOM   8994  C12 POPEU 438     129.730  81.304  19.175  1.00  0.00           C
ATOM   8997  C11 POPEU 438     129.083  82.514  19.865  1.00  0.00           C
ATOM   9000  P   POPEU 438     130.521  84.604  20.565  1.00  0.00           P
ATOM   9001  O13 POPEU 438     131.682  84.823  21.455  1.00  0.00           O
ATOM   9002  O14 POPEU 438     130.740  84.874  19.125  1.00  0.00           O
ATOM   9003  O11 POPEU 438     129.260  85.395  21.025  1.00  0.00           O
ATOM   9004  O12 POPEU 438     130.010  83.113  20.755  1.00  0.00           O
ATOM   9005  C1  POPEU 438     129.191  86.104  22.255  1.00  0.00           C
ATOM   9008  C2  POPEU 438     128.044  85.583  23.165  1.00  0.00           C
ATOM   9010  O21 POPEU 438     128.324  84.494  24.055  1.00  0.00           O
ATOM   9011  C21 POPEU 438     129.331  84.543  24.905  1.00  0.00           C
ATOM   9012  O22 POPEU 438     130.361  85.183  24.795  1.00  0.00           O
ATOM   9013  C22 POPEU 438     128.965  83.743  26.155  1.00  0.00           C
ATOM   9016  C3  POPEU 438     126.854  85.194  22.255  1.00  0.00           C
ATOM   9019  O31 POPEU 438     125.584  85.153  22.915  1.00  0.00           O
ATOM   9020  C31 POPEU 438     125.193  83.944  23.335  1.00  0.00           C
ATOM   9021  O32 POPEU 438     125.914  82.983  23.525  1.00  0.00           O
ATOM   9022  C32 POPEU 438     123.674  83.913  23.385  1.00  0.00           C
ATOM   9025  C23 POPEU 438     129.141  84.583  27.445  1.00  0.00           C
ATOM   9028  C24 POPEU 438     128.734  83.824  28.725  1.00  0.00           C
ATOM   9031  C25 POPEU 438     127.234  83.894  29.045  1.00  0.00           C
ATOM   9034  C26 POPEU 438     126.834  82.895  30.145  1.00  0.00           C
ATOM   9037  C27 POPEU 438     125.313  82.694  30.315  1.00  0.00           C
ATOM   9040  C28 POPEU 438     124.924  81.374  31.035  1.00  0.00           C
ATOM   9043  C29 POPEU 438     125.085  81.413  32.535  1.00  0.00           C
ATOM   9045 0C21 POPEU 438     125.714  80.484  33.285  1.00  0.00           C
ATOM   9047 1C21 POPEU 438     126.335  79.213  32.775  1.00  0.00           C
ATOM   9050 2C21 POPEU 438     126.583  78.133  33.855  1.00  0.00           C
ATOM   9053 3C21 POPEU 438     127.764  78.403  34.795  1.00  0.00           C
ATOM   9056 4C21 POPEU 438     127.413  79.173  36.075  1.00  0.00           C
ATOM   9059 5C21 POPEU 438     128.014  78.523  37.335  1.00  0.00           C
ATOM   9062 6C21 POPEU 438     127.725  79.313  38.605  1.00  0.00           C
ATOM   9065 7C21 POPEU 438     128.284  78.643  39.855  1.00  0.00           C
ATOM   9068 8C21 POPEU 438     127.833  79.343  41.135  1.00  0.00           C
ATOM   9072  C33 POPEU 438     123.004  84.264  24.725  1.00  0.00           C
ATOM   9075  C34 POPEU 438     123.663  85.473  25.395  1.00  0.00           C
ATOM   9078  C35 POPEU 438     123.063  85.763  26.775  1.00  0.00           C
ATOM   9081  C36 POPEU 438     124.034  86.593  27.625  1.00  0.00           C
ATOM   9084  C37 POPEU 438     123.474  86.913  29.015  1.00  0.00           C
ATOM   9087  C38 POPEU 438     124.493  87.653  29.895  1.00  0.00           C
ATOM   9090  C39 POPEU 438     124.133  87.663  31.385  1.00  0.00           C
ATOM   9093 0C31 POPEU 438     122.934  88.564  31.725  1.00  0.00           C
ATOM   9096 1C31 POPEU 438     122.615  88.583  33.225  1.00  0.00           C
ATOM   9099 2C31 POPEU 438     122.804  89.973  33.835  1.00  0.00           C
ATOM   9102 3C31 POPEU 438     122.604  90.054  35.355  1.00  0.00           C
ATOM   9105 4C31 POPEU 438     121.144  89.903  35.825  1.00  0.00           C
ATOM   9108 5C31 POPEU 438     120.974  90.354  37.285  1.00  0.00           C
ATOM   9111 6C31 POPEU 438     119.524  90.324  37.785  1.00  0.00           C
ATOM   9115  NH3 POPEV 439     100.974  57.273  62.535  1.00  0.00           N
ATOM   9119  C12 POPEV 439     101.913  57.953  63.495  1.00  0.00           C
ATOM   9122  C11 POPEV 439     102.273  59.393  63.095  1.00  0.00           C
ATOM   9125  P   POPEV 439     103.894  61.333  63.755  1.00  0.00           P
ATOM   9126  O13 POPEV 439     103.305  62.133  64.835  1.00  0.00           O
ATOM   9127  O14 POPEV 439     105.365  61.373  63.605  1.00  0.00           O
ATOM   9128  O11 POPEV 439     103.324  61.793  62.345  1.00  0.00           O
ATOM   9129  O12 POPEV 439     103.393  59.843  63.865  1.00  0.00           O
ATOM   9130  C1  POPEV 439     102.883  63.153  62.215  1.00  0.00           C
ATOM   9133  C2  POPEV 439     102.844  63.543  60.715  1.00  0.00           C
ATOM   9135  O21 POPEV 439     103.344  64.873  60.485  1.00  0.00           O
ATOM   9136  C21 POPEV 439     104.624  65.113  60.705  1.00  0.00           C
ATOM   9137  O22 POPEV 439     105.453  64.323  61.115  1.00  0.00           O
ATOM   9138  C22 POPEV 439     104.913  66.543  60.215  1.00  0.00           C
ATOM   9141  C3  POPEV 439     101.394  63.444  60.175  1.00  0.00           C
ATOM   9144  O31 POPEV 439     101.365  63.463  58.725  1.00  0.00           O
ATOM   9145  C31 POPEV 439     101.204  64.633  58.125  1.00  0.00           C
ATOM   9146  O32 POPEV 439     101.063  65.713  58.675  1.00  0.00           O
ATOM   9147  C32 POPEV 439     101.085  64.373  56.625  1.00  0.00           C
ATOM   9150  C23 POPEV 439     106.214  66.624  59.365  1.00  0.00           C
ATOM   9153  C24 POPEV 439     106.144  67.643  58.215  1.00  0.00           C
ATOM   9156  C25 POPEV 439     106.813  67.143  56.915  1.00  0.00           C
ATOM   9159  C26 POPEV 439     106.843  68.203  55.805  1.00  0.00           C
ATOM   9162  C27 POPEV 439     107.335  67.723  54.425  1.00  0.00           C
ATOM   9165  C28 POPEV 439     106.394  66.723  53.715  1.00  0.00           C
ATOM   9168  C29 POPEV 439     106.184  66.993  52.245  1.00  0.00           C
ATOM   9170 0C21 POPEV 439     106.964  66.633  51.215  1.00  0.00           C
ATOM   9172 1C21 POPEV 439     108.284  65.903  51.285  1.00  0.00           C
ATOM   9175 2C21 POPEV 439     109.174  66.153  50.055  1.00  0.00           C
ATOM   9178 3C21 POPEV 439     109.555  67.623  49.805  1.00  0.00           C
ATOM   9181 4C21 POPEV 439     110.444  67.813  48.565  1.00  0.00           C
ATOM   9184 5C21 POPEV 439     109.794  67.313  47.265  1.00  0.00           C
ATOM   9187 6C21 POPEV 439     110.554  67.753  46.005  1.00  0.00           C
ATOM   9190 7C21 POPEV 439     109.913  67.194  44.725  1.00  0.00           C
ATOM   9193 8C21 POPEV 439     110.624  67.674  43.465  1.00  0.00           C
ATOM   9197  C33 POPEV 439     101.094  65.673  55.815  1.00  0.00           C
ATOM   9200  C34 POPEV 439     101.163  65.423  54.305  1.00  0.00           C
ATOM   9203  C35 POPEV 439     101.294  66.753  53.545  1.00  0.00           C
ATOM   9206  C36 POPEV 439     101.264  66.593  52.025  1.00  0.00           C
ATOM   9209  C37 POPEV 439     101.174  67.943  51.305  1.00  0.00           C
ATOM   9212  C38 POPEV 439     100.725  67.793  49.835  1.00  0.00           C
ATOM   9215  C39 POPEV 439      99.994  69.013  49.285  1.00  0.00           C
ATOM   9218 0C31 POPEV 439      98.634  69.253  49.965  1.00  0.00           C
ATOM   9221 1C31 POPEV 439      97.833  70.374  49.305  1.00  0.00           C
ATOM   9224 2C31 POPEV 439      96.563  70.723  50.085  1.00  0.00           C
ATOM   9227 3C31 POPEV 439      95.805  71.903  49.485  1.00  0.00           C
ATOM   9230 4C31 POPEV 439      95.193  71.573  48.125  1.00  0.00           C
ATOM   9233 5C31 POPEV 439      94.413  72.734  47.515  1.00  0.00           C
ATOM   9236 6C31 POPEV 439      93.654  72.334  46.245  1.00  0.00           C
ATOM   9240  NH3 POPEW 440      94.024  56.423  60.785  1.00  0.00           N
ATOM   9244  C12 POPEW 440      93.884  57.273  62.005  1.00  0.00           C
ATOM   9247  C11 POPEW 440      95.274  57.593  62.565  1.00  0.00           C
ATOM   9250  P   POPEW 440      97.413  56.043  62.485  1.00  0.00           P
ATOM   9251  O13 POPEW 440      98.295  57.233  62.445  1.00  0.00           O
ATOM   9252  O14 POPEW 440      97.904  54.823  63.155  1.00  0.00           O
ATOM   9253  O11 POPEW 440      97.045  55.593  61.015  1.00  0.00           O
ATOM   9254  O12 POPEW 440      95.974  56.413  62.975  1.00  0.00           O
ATOM   9255  C1  POPEW 440      98.115  55.633  60.075  1.00  0.00           C
ATOM   9258  C2  POPEW 440      97.894  54.683  58.875  1.00  0.00           C
ATOM   9260  O21 POPEW 440      99.133  54.733  58.165  1.00  0.00           O
ATOM   9261  C21 POPEW 440      99.954  53.743  58.335  1.00  0.00           C
ATOM   9262  O22 POPEW 440      99.784  52.743  59.025  1.00  0.00           O
ATOM   9263  C22 POPEW 440     101.225  54.013  57.525  1.00  0.00           C
ATOM   9266  C3  POPEW 440      96.734  55.103  57.925  1.00  0.00           C
ATOM   9269  O31 POPEW 440      97.154  55.043  56.555  1.00  0.00           O
ATOM   9270  C31 POPEW 440      96.214  55.093  55.625  1.00  0.00           C
ATOM   9271  O32 POPEW 440      95.014  55.073  55.835  1.00  0.00           O
ATOM   9272  C32 POPEW 440      96.924  55.313  54.285  1.00  0.00           C
ATOM   9275  C23 POPEW 440     101.044  54.973  56.325  1.00  0.00           C
ATOM   9278  C24 POPEW 440     102.374  55.403  55.725  1.00  0.00           C
ATOM   9281  C25 POPEW 440     102.844  54.473  54.605  1.00  0.00           C
ATOM   9284  C26 POPEW 440     102.204  54.803  53.245  1.00  0.00           C
ATOM   9287  C27 POPEW 440     102.894  54.023  52.125  1.00  0.00           C
ATOM   9290  C28 POPEW 440     102.764  54.653  50.725  1.00  0.00           C
ATOM   9293  C29 POPEW 440     103.975  54.373  49.865  1.00  0.00           C
ATOM   9295 0C21 POPEW 440     104.483  53.153  49.615  1.00  0.00           C
ATOM   9297 1C21 POPEW 440     103.884  51.833  50.035  1.00  0.00           C
ATOM   9300 2C21 POPEW 440     104.483  50.653  49.265  1.00  0.00           C
ATOM   9303 3C21 POPEW 440     103.695  49.353  49.465  1.00  0.00           C
ATOM   9306 4C21 POPEW 440     104.324  48.203  48.675  1.00  0.00           C
ATOM   9309 5C21 POPEW 440     103.393  46.993  48.485  1.00  0.00           C
ATOM   9312 6C21 POPEW 440     104.063  45.893  47.655  1.00  0.00           C
ATOM   9315 7C21 POPEW 440     103.084  44.783  47.265  1.00  0.00           C
ATOM   9318 8C21 POPEW 440     103.714  43.663  46.435  1.00  0.00           C
ATOM   9322  C33 POPEW 440      96.195  54.743  53.045  1.00  0.00           C
ATOM   9325  C34 POPEW 440      96.804  55.283  51.745  1.00  0.00           C
ATOM   9328  C35 POPEW 440      96.074  54.853  50.465  1.00  0.00           C
ATOM   9331  C36 POPEW 440      96.674  55.543  49.235  1.00  0.00           C
ATOM   9334  C37 POPEW 440      96.254  54.913  47.895  1.00  0.00           C
ATOM   9337  C38 POPEW 440      96.874  55.643  46.685  1.00  0.00           C
ATOM   9340  C39 POPEW 440      96.184  56.963  46.315  1.00  0.00           C
ATOM   9343 0C31 POPEW 440      94.844  56.743  45.595  1.00  0.00           C
ATOM   9346 1C31 POPEW 440      94.184  58.033  45.085  1.00  0.00           C
ATOM   9349 2C31 POPEW 440      93.034  57.773  44.105  1.00  0.00           C
ATOM   9352 3C31 POPEW 440      91.764  57.233  44.765  1.00  0.00           C
ATOM   9355 4C31 POPEW 440      90.824  56.543  43.755  1.00  0.00           C
ATOM   9358 5C31 POPEW 440      89.555  55.993  44.415  1.00  0.00           C
ATOM   9361 6C31 POPEW 440      88.674  55.183  43.475  1.00  0.00           C
ATOM   9365  NH3 POPEX 441       3.134 109.183  66.395  1.00  0.00           N
ATOM   9369  C12 POPEX 441       3.334 109.944  65.115  1.00  0.00           C
ATOM   9372  C11 POPEX 441       4.814 110.303  64.895  1.00  0.00           C
ATOM   9375  P   POPEX 441       4.984 112.904  64.815  1.00  0.00           P
ATOM   9376  O13 POPEX 441       6.074 112.803  65.805  1.00  0.00           O
ATOM   9377  O14 POPEX 441       3.634 113.213  65.345  1.00  0.00           O
ATOM   9378  O11 POPEX 441       5.394 113.894  63.645  1.00  0.00           O
ATOM   9379  O12 POPEX 441       4.924 111.484  64.105  1.00  0.00           O
ATOM   9380  C1  POPEX 441       5.914 113.473  62.375  1.00  0.00           C
ATOM   9383  C2  POPEX 441       5.174 114.114  61.175  1.00  0.00           C
ATOM   9385  O21 POPEX 441       6.094 114.883  60.385  1.00  0.00           O
ATOM   9386  C21 POPEX 441       6.674 114.223  59.395  1.00  0.00           C
ATOM   9387  O22 POPEX 441       6.564 113.023  59.185  1.00  0.00           O
ATOM   9388  C22 POPEX 441       7.424 115.194  58.495  1.00  0.00           C
ATOM   9391  C3  POPEX 441       3.984 115.043  61.545  1.00  0.00           C
ATOM   9394  O31 POPEX 441       2.934 114.984  60.565  1.00  0.00           O
ATOM   9395  C31 POPEX 441       2.994 115.753  59.495  1.00  0.00           C
ATOM   9396  O32 POPEX 441       3.924 116.453  59.155  1.00  0.00           O
ATOM   9397  C32 POPEX 441       1.714 115.514  58.675  1.00  0.00           C
ATOM   9400  C23 POPEX 441       8.884 115.473  58.955  1.00  0.00           C
ATOM   9403  C24 POPEX 441       9.694 116.213  57.875  1.00  0.00           C
ATOM   9406  C25 POPEX 441      10.124 115.273  56.735  1.00  0.00           C
ATOM   9409  C26 POPEX 441      10.624 115.964  55.465  1.00  0.00           C
ATOM   9412  C27 POPEX 441      10.784 114.944  54.315  1.00  0.00           C
ATOM   9415  C28 POPEX 441      11.614 115.433  53.125  1.00  0.00           C
ATOM   9418  C29 POPEX 441      11.034 116.624  52.415  1.00  0.00           C
ATOM   9420 0C21 POPEX 441      11.634 117.274  51.405  1.00  0.00           C
ATOM   9422 1C21 POPEX 441      12.954 116.924  50.775  1.00  0.00           C
ATOM   9425 2C21 POPEX 441      12.744 116.394  49.345  1.00  0.00           C
ATOM   9428 3C21 POPEX 441      14.024 115.833  48.715  1.00  0.00           C
ATOM   9431 4C21 POPEX 441      13.824 115.383  47.265  1.00  0.00           C
ATOM   9434 5C21 POPEX 441      15.144 115.054  46.555  1.00  0.00           C
ATOM   9437 6C21 POPEX 441      14.934 114.893  45.035  1.00  0.00           C
ATOM   9440 7C21 POPEX 441      16.234 114.693  44.245  1.00  0.00           C
ATOM   9443 8C21 POPEX 441      16.064 114.903  42.745  1.00  0.00           C
ATOM   9447  C33 POPEX 441       1.924 114.763  57.325  1.00  0.00           C
ATOM   9450  C34 POPEX 441       0.774 115.084  56.345  1.00  0.00           C
ATOM   9453  C35 POPEX 441       0.574 114.133  55.155  1.00  0.00           C
ATOM   9456  C36 POPEX 441       1.654 114.193  54.065  1.00  0.00           C
ATOM   9459  C37 POPEX 441       1.194 113.524  52.745  1.00  0.00           C
ATOM   9462  C38 POPEX 441       0.384 114.434  51.805  1.00  0.00           C
ATOM   9465  C39 POPEX 441      -1.093 114.034  51.605  1.00  0.00           C
ATOM   9468 0C31 POPEX 441      -1.783 114.883  50.525  1.00  0.00           C
ATOM   9471 1C31 POPEX 441      -3.303 114.734  50.445  1.00  0.00           C
ATOM   9474 2C31 POPEX 441      -3.933 115.644  49.375  1.00  0.00           C
ATOM   9477 3C31 POPEX 441      -5.403 115.993  49.615  1.00  0.00           C
ATOM   9480 4C31 POPEX 441      -6.413 114.934  49.165  1.00  0.00           C
ATOM   9483 5C31 POPEX 441      -7.863 115.383  49.415  1.00  0.00           C
ATOM   9486 6C31 POPEX 441      -8.933 114.443  48.855  1.00  0.00           C
ATOM   9490  NH3 POPEY 442     102.313  74.764  18.855  1.00  0.00           N
ATOM   9494  C12 POPEY 442     102.014  73.303  18.615  1.00  0.00           C
ATOM   9497  C11 POPEY 442     103.214  72.464  18.055  1.00  0.00           C
ATOM   9500  P   POPEY 442     105.414  73.913  18.385  1.00  0.00           P
ATOM   9501  O13 POPEY 442     106.843  73.663  18.065  1.00  0.00           O
ATOM   9502  O14 POPEY 442     105.014  75.343  18.405  1.00  0.00           O
ATOM   9503  O11 POPEY 442     105.004  73.363  19.785  1.00  0.00           O
ATOM   9504  O12 POPEY 442     104.324  73.183  17.485  1.00  0.00           O
ATOM   9505  C1  POPEY 442     105.883  73.103  20.865  1.00  0.00           C
ATOM   9508  C2  POPEY 442     105.974  74.273  21.875  1.00  0.00           C
ATOM   9510  O21 POPEY 442     104.904  74.264  22.825  1.00  0.00           O
ATOM   9511  C21 POPEY 442     103.663  74.563  22.505  1.00  0.00           C
ATOM   9512  O22 POPEY 442     103.243  74.913  21.415  1.00  0.00           O
ATOM   9513  C22 POPEY 442     102.804  74.483  23.775  1.00  0.00           C
ATOM   9516  C3  POPEY 442     106.214  75.673  21.245  1.00  0.00           C
ATOM   9519  O31 POPEY 442     107.034  76.484  22.095  1.00  0.00           O
ATOM   9520  C31 POPEY 442     106.394  77.323  22.885  1.00  0.00           C
ATOM   9521  O32 POPEY 442     105.243  77.713  22.745  1.00  0.00           O
ATOM   9522  C32 POPEY 442     107.305  77.703  24.035  1.00  0.00           C
ATOM   9525  C23 POPEY 442     103.393  73.533  24.845  1.00  0.00           C
ATOM   9528  C24 POPEY 442     102.615  73.503  26.165  1.00  0.00           C
ATOM   9531  C25 POPEY 442     102.734  74.803  26.985  1.00  0.00           C
ATOM   9534  C26 POPEY 442     102.754  74.514  28.495  1.00  0.00           C
ATOM   9537  C27 POPEY 442     102.865  75.753  29.385  1.00  0.00           C
ATOM   9540  C28 POPEY 442     102.964  75.423  30.895  1.00  0.00           C
ATOM   9543  C29 POPEY 442     104.284  74.813  31.295  1.00  0.00           C
ATOM   9545 0C21 POPEY 442     105.104  75.234  32.285  1.00  0.00           C
ATOM   9547 1C21 POPEY 442     104.854  76.403  33.205  1.00  0.00           C
ATOM   9550 2C21 POPEY 442     105.354  77.713  32.585  1.00  0.00           C
ATOM   9553 3C21 POPEY 442     104.835  78.953  33.315  1.00  0.00           C
ATOM   9556 4C21 POPEY 442     105.215  80.264  32.605  1.00  0.00           C
ATOM   9559 5C21 POPEY 442     104.115  81.344  32.675  1.00  0.00           C
ATOM   9562 6C21 POPEY 442     103.663  81.714  34.095  1.00  0.00           C
ATOM   9565 7C21 POPEY 442     102.564  82.793  34.095  1.00  0.00           C
ATOM   9568 8C21 POPEY 442     101.975  83.063  35.475  1.00  0.00           C
ATOM   9572  C33 POPEY 442     106.544  77.573  25.365  1.00  0.00           C
ATOM   9575  C34 POPEY 442     106.524  76.143  25.965  1.00  0.00           C
ATOM   9578  C35 POPEY 442     107.804  75.863  26.755  1.00  0.00           C
ATOM   9581  C36 POPEY 442     107.784  74.743  27.815  1.00  0.00           C
ATOM   9584  C37 POPEY 442     108.814  74.953  28.935  1.00  0.00           C
ATOM   9587  C38 POPEY 442     108.574  74.053  30.155  1.00  0.00           C
ATOM   9590  C39 POPEY 442     109.503  74.393  31.325  1.00  0.00           C
ATOM   9593 0C31 POPEY 442     109.034  73.863  32.695  1.00  0.00           C
ATOM   9596 1C31 POPEY 442     108.644  72.373  32.685  1.00  0.00           C
ATOM   9599 2C31 POPEY 442     108.214  71.833  34.055  1.00  0.00           C
ATOM   9602 3C31 POPEY 442     107.055  72.594  34.705  1.00  0.00           C
ATOM   9605 4C31 POPEY 442     106.303  71.723  35.735  1.00  0.00           C
ATOM   9608 5C31 POPEY 442     105.284  72.503  36.565  1.00  0.00           C
ATOM   9611 6C31 POPEY 442     104.464  71.603  37.495  1.00  0.00           C
ATOM   9615  NH3 POPEZ 443      20.234 100.644  24.445  1.00  0.00           N
ATOM   9619  C12 POPEZ 443      20.954 101.593  25.355  1.00  0.00           C
ATOM   9622  C11 POPEZ 443      21.864 102.514  24.515  1.00  0.00           C
ATOM   9625  P   POPEZ 443      23.874 104.124  24.615  1.00  0.00           P
ATOM   9626  O13 POPEZ 443      25.264 103.673  24.865  1.00  0.00           O
ATOM   9627  O14 POPEZ 443      23.444 104.333  23.225  1.00  0.00           O
ATOM   9628  O11 POPEZ 443      23.584 105.493  25.375  1.00  0.00           O
ATOM   9629  O12 POPEZ 443      22.854 103.133  25.335  1.00  0.00           O
ATOM   9630  C1  POPEZ 443      23.494 105.573  26.795  1.00  0.00           C
ATOM   9633  C2  POPEZ 443      22.054 105.873  27.325  1.00  0.00           C
ATOM   9635  O21 POPEZ 443      22.164 106.003  28.745  1.00  0.00           O
ATOM   9636  C21 POPEZ 443      22.514 107.214  29.155  1.00  0.00           C
ATOM   9637  O22 POPEZ 443      22.474 108.233  28.495  1.00  0.00           O
ATOM   9638  C22 POPEZ 443      23.074 107.074  30.565  1.00  0.00           C
ATOM   9641  C3  POPEZ 443      21.024 104.753  26.995  1.00  0.00           C
ATOM   9644  O31 POPEZ 443      19.794 104.883  27.755  1.00  0.00           O
ATOM   9645  C31 POPEZ 443      19.604 104.034  28.755  1.00  0.00           C
ATOM   9646  O32 POPEZ 443      20.324 103.083  29.045  1.00  0.00           O
ATOM   9647  C32 POPEZ 443      18.384 104.503  29.585  1.00  0.00           C
ATOM   9650  C23 POPEZ 443      23.584 108.373  31.215  1.00  0.00           C
ATOM   9653  C24 POPEZ 443      22.704 108.834  32.385  1.00  0.00           C
ATOM   9656  C25 POPEZ 443      23.374 109.934  33.205  1.00  0.00           C
ATOM   9659  C26 POPEZ 443      22.624 110.273  34.505  1.00  0.00           C
ATOM   9662  C27 POPEZ 443      23.344 111.383  35.295  1.00  0.00           C
ATOM   9665  C28 POPEZ 443      22.504 111.953  36.445  1.00  0.00           C
ATOM   9668  C29 POPEZ 443      23.014 113.314  36.855  1.00  0.00           C
ATOM   9670 0C21 POPEZ 443      23.044 113.844  38.085  1.00  0.00           C
ATOM   9672 1C21 POPEZ 443      22.584 113.193  39.365  1.00  0.00           C
ATOM   9675 2C21 POPEZ 443      23.484 113.633  40.535  1.00  0.00           C
ATOM   9678 3C21 POPEZ 443      23.064 113.014  41.875  1.00  0.00           C
ATOM   9681 4C21 POPEZ 443      23.764 113.673  43.065  1.00  0.00           C
ATOM   9684 5C21 POPEZ 443      23.174 113.253  44.425  1.00  0.00           C
ATOM   9687 6C21 POPEZ 443      23.314 111.754  44.715  1.00  0.00           C
ATOM   9690 7C21 POPEZ 443      22.714 111.353  46.065  1.00  0.00           C
ATOM   9693 8C21 POPEZ 443      22.704 109.833  46.295  1.00  0.00           C
ATOM   9697  C33 POPEZ 443      17.034 104.653  28.815  1.00  0.00           C
ATOM   9700  C34 POPEZ 443      15.894 105.234  29.675  1.00  0.00           C
ATOM   9703  C35 POPEZ 443      15.384 104.313  30.805  1.00  0.00           C
ATOM   9706  C36 POPEZ 443      14.264 103.343  30.395  1.00  0.00           C
ATOM   9709  C37 POPEZ 443      13.884 102.414  31.565  1.00  0.00           C
ATOM   9712  C38 POPEZ 443      12.524 101.723  31.405  1.00  0.00           C
ATOM   9715  C39 POPEZ 443      11.974 101.094  32.695  1.00  0.00           C
ATOM   9718 0C31 POPEZ 443      11.624 102.123  33.785  1.00  0.00           C
ATOM   9721 1C31 POPEZ 443      10.334 101.773  34.555  1.00  0.00           C
ATOM   9724 2C31 POPEZ 443      10.074 102.724  35.735  1.00  0.00           C
ATOM   9727 3C31 POPEZ 443      10.894 102.333  36.975  1.00  0.00           C
ATOM   9730 4C31 POPEZ 443      10.874 103.393  38.085  1.00  0.00           C
ATOM   9733 5C31 POPEZ 443      12.244 103.554  38.745  1.00  0.00           C
ATOM   9736 6C31 POPEZ 443      12.254 104.534  39.925  1.00  0.00           C
ATOM   9740  NH3 POPEa 444     122.604   2.543  65.885  1.00  0.00           N
ATOM   9744  C12 POPEa 444     121.604   2.975  66.915  1.00  0.00           C
ATOM   9747  C11 POPEa 444     120.434   1.973  66.965  1.00  0.00           C
ATOM   9750  P   POPEa 444     119.295   2.174  64.575  1.00  0.00           P
ATOM   9751  O13 POPEa 444     118.163   2.954  64.055  1.00  0.00           O
ATOM   9752  O14 POPEa 444     120.644   2.505  64.075  1.00  0.00           O
ATOM   9753  O11 POPEa 444     119.004   0.633  64.365  1.00  0.00           O
ATOM   9754  O12 POPEa 444     119.324   2.365  66.145  1.00  0.00           O
ATOM   9755  C1  POPEa 444     117.684   0.163  64.005  1.00  0.00           C
ATOM   9758  C2  POPEa 444     117.604  -0.276  62.525  1.00  0.00           C
ATOM   9760  O21 POPEa 444     117.264   0.814  61.645  1.00  0.00           O
ATOM   9761  C21 POPEa 444     116.004   1.164  61.475  1.00  0.00           C
ATOM   9762  O22 POPEa 444     115.044   0.834  62.145  1.00  0.00           O
ATOM   9763  C22 POPEa 444     115.924   1.913  60.135  1.00  0.00           C
ATOM   9766  C3  POPEa 444     116.754  -1.553  62.215  1.00  0.00           C
ATOM   9769  O31 POPEa 444     116.904  -1.874  60.815  1.00  0.00           O
ATOM   9770  C31 POPEa 444     118.023  -2.554  60.595  1.00  0.00           C
ATOM   9771  O32 POPEa 444     118.424  -3.463  61.305  1.00  0.00           O
ATOM   9772  C32 POPEa 444     118.874  -1.754  59.605  1.00  0.00           C
ATOM   9775  C23 POPEa 444     114.633   2.733  59.905  1.00  0.00           C
ATOM   9778  C24 POPEa 444     114.214   2.844  58.435  1.00  0.00           C
ATOM   9781  C25 POPEa 444     113.943   1.503  57.725  1.00  0.00           C
ATOM   9784  C26 POPEa 444     113.445   1.673  56.295  1.00  0.00           C
ATOM   9787  C27 POPEa 444     113.295   0.323  55.575  1.00  0.00           C
ATOM   9790  C28 POPEa 444     112.374   0.414  54.345  1.00  0.00           C
ATOM   9793  C29 POPEa 444     110.914   0.475  54.715  1.00  0.00           C
ATOM   9795 0C21 POPEa 444     109.913   0.253  53.855  1.00  0.00           C
ATOM   9797 1C21 POPEa 444     110.104  -0.016  52.385  1.00  0.00           C
ATOM   9800 2C21 POPEa 444     109.034   0.613  51.465  1.00  0.00           C
ATOM   9803 3C21 POPEa 444     107.944  -0.396  51.065  1.00  0.00           C
ATOM   9806 4C21 POPEa 444     107.014   0.163  49.975  1.00  0.00           C
ATOM   9809 5C21 POPEa 444     106.174  -0.924  49.305  1.00  0.00           C
ATOM   9812 6C21 POPEa 444     105.215  -0.357  48.255  1.00  0.00           C
ATOM   9815 7C21 POPEa 444     104.555  -1.463  47.415  1.00  0.00           C
ATOM   9818 8C21 POPEa 444     103.523  -0.943  46.415  1.00  0.00           C
ATOM   9822  C33 POPEa 444     119.394  -2.464  58.345  1.00  0.00           C
ATOM   9825  C34 POPEa 444     120.764  -1.874  57.945  1.00  0.00           C
ATOM   9828  C35 POPEa 444     120.993  -1.684  56.445  1.00  0.00           C
ATOM   9831  C36 POPEa 444     120.074  -0.646  55.795  1.00  0.00           C
ATOM   9834  C37 POPEa 444     120.554  -0.187  54.415  1.00  0.00           C
ATOM   9837  C38 POPEa 444     119.524   0.714  53.725  1.00  0.00           C
ATOM   9840  C39 POPEa 444     119.854   1.053  52.265  1.00  0.00           C
ATOM   9843 0C31 POPEa 444     120.094  -0.206  51.405  1.00  0.00           C
ATOM   9846 1C31 POPEa 444     119.934   0.054  49.905  1.00  0.00           C
ATOM   9849 2C31 POPEa 444     120.225  -1.184  49.035  1.00  0.00           C
ATOM   9852 3C31 POPEa 444     121.703  -1.603  49.035  1.00  0.00           C
ATOM   9855 4C31 POPEa 444     122.014  -2.633  47.945  1.00  0.00           C
ATOM   9858 5C31 POPEa 444     123.454  -3.144  47.985  1.00  0.00           C
ATOM   9861 6C31 POPEa 444     123.814  -3.994  46.765  1.00  0.00           C
ATOM   9865  NH3 POPEb 445     107.824  36.213  65.725  1.00  0.00           N
ATOM   9869  C12 POPEb 445     106.954  35.543  66.745  1.00  0.00           C
ATOM   9872  C11 POPEb 445     105.663  36.373  66.985  1.00  0.00           C
ATOM   9875  P   POPEb 445     106.834  38.533  68.045  1.00  0.00           P
ATOM   9876  O13 POPEb 445     106.154  39.613  68.795  1.00  0.00           O
ATOM   9877  O14 POPEb 445     107.534  37.513  68.825  1.00  0.00           O
ATOM   9878  O11 POPEb 445     107.865  39.133  66.975  1.00  0.00           O
ATOM   9879  O12 POPEb 445     105.844  37.793  67.065  1.00  0.00           O
ATOM   9880  C1  POPEb 445     107.553  40.453  66.475  1.00  0.00           C
ATOM   9883  C2  POPEb 445     108.305  40.823  65.145  1.00  0.00           C
ATOM   9885  O21 POPEb 445     107.413  40.643  64.025  1.00  0.00           O
ATOM   9886  C21 POPEb 445     107.313  39.483  63.395  1.00  0.00           C
ATOM   9887  O22 POPEb 445     107.854  38.433  63.695  1.00  0.00           O
ATOM   9888  C22 POPEb 445     106.404  39.623  62.135  1.00  0.00           C
ATOM   9891  C3  POPEb 445     109.743  40.203  65.065  1.00  0.00           C
ATOM   9894  O31 POPEb 445     110.743  40.913  64.285  1.00  0.00           O
ATOM   9895  C31 POPEb 445     110.554  41.084  62.985  1.00  0.00           C
ATOM   9896  O32 POPEb 445     109.534  40.883  62.355  1.00  0.00           O
ATOM   9897  C32 POPEb 445     111.874  41.423  62.315  1.00  0.00           C
ATOM   9900  C23 POPEb 445     107.185  39.663  60.775  1.00  0.00           C
ATOM   9903  C24 POPEb 445     106.344  39.853  59.495  1.00  0.00           C
ATOM   9906  C25 POPEb 445     105.874  38.623  58.695  1.00  0.00           C
ATOM   9909  C26 POPEb 445     105.243  39.083  57.355  1.00  0.00           C
ATOM   9912  C27 POPEb 445     104.813  37.933  56.425  1.00  0.00           C
ATOM   9915  C28 POPEb 445     103.965  38.343  55.195  1.00  0.00           C
ATOM   9918  C29 POPEb 445     104.724  39.073  54.115  1.00  0.00           C
ATOM   9920 0C21 POPEb 445     104.654  38.903  52.775  1.00  0.00           C
ATOM   9922 1C21 POPEb 445     103.794  37.923  52.005  1.00  0.00           C
ATOM   9925 2C21 POPEb 445     104.654  37.053  51.065  1.00  0.00           C
ATOM   9928 3C21 POPEb 445     103.884  35.933  50.345  1.00  0.00           C
ATOM   9931 4C21 POPEb 445     102.833  36.393  49.315  1.00  0.00           C
ATOM   9934 5C21 POPEb 445     101.434  36.623  49.905  1.00  0.00           C
ATOM   9937 6C21 POPEb 445     100.333  36.623  48.845  1.00  0.00           C
ATOM   9940 7C21 POPEb 445      98.975  37.053  49.405  1.00  0.00           C
ATOM   9943 8C21 POPEb 445      97.874  37.093  48.335  1.00  0.00           C
ATOM   9947  C33 POPEb 445     111.904  40.963  60.835  1.00  0.00           C
ATOM   9950  C34 POPEb 445     113.334  40.923  60.305  1.00  0.00           C
ATOM   9953  C35 POPEb 445     113.445  40.843  58.775  1.00  0.00           C
ATOM   9956  C36 POPEb 445     113.314  39.463  58.115  1.00  0.00           C
ATOM   9959  C37 POPEb 445     111.884  39.133  57.645  1.00  0.00           C
ATOM   9962  C38 POPEb 445     111.813  37.933  56.675  1.00  0.00           C
ATOM   9965  C39 POPEb 445     110.504  37.943  55.885  1.00  0.00           C
ATOM   9968 0C31 POPEb 445     110.313  36.773  54.905  1.00  0.00           C
ATOM   9971 1C31 POPEb 445     109.044  36.973  54.055  1.00  0.00           C
ATOM   9974 2C31 POPEb 445     108.654  35.773  53.175  1.00  0.00           C
ATOM   9977 3C31 POPEb 445     109.203  35.813  51.735  1.00  0.00           C
ATOM   9980 4C31 POPEb 445     108.624  36.953  50.895  1.00  0.00           C
ATOM   9983 5C31 POPEb 445     109.083  36.943  49.425  1.00  0.00           C
ATOM   9986 6C31 POPEb 445     108.604  38.173  48.655  1.00  0.00           C
ATOM   9990  NH3 POPEc 446       6.015   5.973  20.595  1.00  0.00           N
ATOM   9994  C12 POPEc 446       4.724   5.853  19.825  1.00  0.00           C
ATOM   9997  C11 POPEc 446       3.654   5.083  20.645  1.00  0.00           C
ATOM  10000  P   POPEc 446       1.314   3.873  20.345  1.00  0.00           P
ATOM  10001  O13 POPEc 446       0.384   4.493  21.325  1.00  0.00           O
ATOM  10002  O14 POPEc 446       0.734   3.193  19.175  1.00  0.00           O
ATOM  10003  O11 POPEc 446       2.154   2.813  21.145  1.00  0.00           O
ATOM  10004  O12 POPEc 446       2.434   4.923  19.905  1.00  0.00           O
ATOM  10005  C1  POPEc 446       1.644   2.123  22.275  1.00  0.00           C
ATOM  10008  C2  POPEc 446       2.274   2.633  23.585  1.00  0.00           C
ATOM  10010  O21 POPEc 446       1.994   1.703  24.655  1.00  0.00           O
ATOM  10011  C21 POPEc 446       1.015   1.973  25.505  1.00  0.00           C
ATOM  10012  O22 POPEc 446      -0.013   2.573  25.255  1.00  0.00           O
ATOM  10013  C22 POPEc 446       1.474   1.483  26.885  1.00  0.00           C
ATOM  10016  C3  POPEc 446       1.984   4.113  23.915  1.00  0.00           C
ATOM  10019  O31 POPEc 446       2.554   4.453  25.185  1.00  0.00           O
ATOM  10020  C31 POPEc 446       1.954   5.453  25.815  1.00  0.00           C
ATOM  10021  O32 POPEc 446       0.924   5.983  25.425  1.00  0.00           O
ATOM  10022  C32 POPEc 446       2.754   5.803  27.075  1.00  0.00           C
ATOM  10025  C23 POPEc 446       0.384   1.473  27.975  1.00  0.00           C
ATOM  10028  C24 POPEc 446       0.274   0.123  28.695  1.00  0.00           C
ATOM  10031  C25 POPEc 446      -0.773   0.183  29.805  1.00  0.00           C
ATOM  10034  C26 POPEc 446      -1.033  -1.154  30.525  1.00  0.00           C
ATOM  10037  C27 POPEc 446      -0.073  -1.444  31.685  1.00  0.00           C
ATOM  10040  C28 POPEc 446      -0.513  -2.624  32.585  1.00  0.00           C
ATOM  10043  C29 POPEc 446      -0.633  -3.894  31.785  1.00  0.00           C
ATOM  10045 0C21 POPEc 446      -1.303  -5.014  32.115  1.00  0.00           C
ATOM  10047 1C21 POPEc 446      -2.103  -5.274  33.365  1.00  0.00           C
ATOM  10050 2C21 POPEc 446      -1.352  -6.124  34.415  1.00  0.00           C
ATOM  10053 3C21 POPEc 446      -0.573  -5.284  35.425  1.00  0.00           C
ATOM  10056 4C21 POPEc 446       0.164  -6.144  36.465  1.00  0.00           C
ATOM  10059 5C21 POPEc 446       0.744  -5.334  37.645  1.00  0.00           C
ATOM  10062 6C21 POPEc 446      -0.293  -4.924  38.695  1.00  0.00           C
ATOM  10065 7C21 POPEc 446      -0.853  -6.094  39.515  1.00  0.00           C
ATOM  10068 8C21 POPEc 446      -1.753  -5.664  40.675  1.00  0.00           C
ATOM  10072  C33 POPEc 446       2.104   6.883  27.985  1.00  0.00           C
ATOM  10075  C34 POPEc 446       1.764   6.343  29.375  1.00  0.00           C
ATOM  10078  C35 POPEc 446       1.094   7.393  30.265  1.00  0.00           C
ATOM  10081  C36 POPEc 446       0.714   6.833  31.635  1.00  0.00           C
ATOM  10084  C37 POPEc 446       0.174   7.903  32.595  1.00  0.00           C
ATOM  10087  C38 POPEc 446       0.514   7.543  34.055  1.00  0.00           C
ATOM  10090  C39 POPEc 446       0.054   8.583  35.085  1.00  0.00           C
ATOM  10093 0C31 POPEc 446       0.974   8.543  36.315  1.00  0.00           C
ATOM  10096 1C31 POPEc 446       0.495   9.403  37.485  1.00  0.00           C
ATOM  10099 2C31 POPEc 446       1.634   9.783  38.455  1.00  0.00           C
ATOM  10102 3C31 POPEc 446       2.404   8.593  39.055  1.00  0.00           C
ATOM  10105 4C31 POPEc 446       1.584   7.793  40.075  1.00  0.00           C
ATOM  10108 5C31 POPEc 446       2.424   6.753  40.825  1.00  0.00           C
ATOM  10111 6C31 POPEc 446       1.714   6.213  42.075  1.00  0.00           C
ATOM  10115  NH3 POPEd 447       5.194  84.863  21.835  1.00  0.00           N
ATOM  10119  C12 POPEd 447       6.054  85.733  20.955  1.00  0.00           C
ATOM  10122  C11 POPEd 447       7.554  85.473  21.225  1.00  0.00           C
ATOM  10125  P   POPEd 447       8.534  87.933  21.165  1.00  0.00           P
ATOM  10126  O13 POPEd 447       9.954  88.244  21.405  1.00  0.00           O
ATOM  10127  O14 POPEd 447       7.714  88.863  20.355  1.00  0.00           O
ATOM  10128  O11 POPEd 447       7.834  87.813  22.575  1.00  0.00           O
ATOM  10129  O12 POPEd 447       8.384  86.453  20.595  1.00  0.00           O
ATOM  10130  C1  POPEd 447       7.094  88.883  23.155  1.00  0.00           C
ATOM  10133  C2  POPEd 447       7.874  89.593  24.305  1.00  0.00           C
ATOM  10135  O21 POPEd 447       7.024  89.674  25.465  1.00  0.00           O
ATOM  10136  C21 POPEd 447       6.904  88.493  26.065  1.00  0.00           C
ATOM  10137  O22 POPEd 447       7.534  87.493  25.805  1.00  0.00           O
ATOM  10138  C22 POPEd 447       5.864  88.564  27.175  1.00  0.00           C
ATOM  10141  C3  POPEd 447       8.364  91.033  23.935  1.00  0.00           C
ATOM  10144  O31 POPEd 447       8.794  91.785  25.105  1.00  0.00           O
ATOM  10145  C31 POPEd 447       7.814  92.444  25.735  1.00  0.00           C
ATOM  10146  O32 POPEd 447       6.674  92.563  25.325  1.00  0.00           O
ATOM  10147  C32 POPEd 447       8.324  93.073  27.025  1.00  0.00           C
ATOM  10150  C23 POPEd 447       6.044  87.323  28.085  1.00  0.00           C
ATOM  10153  C24 POPEd 447       5.234  87.374  29.375  1.00  0.00           C
ATOM  10156  C25 POPEd 447       5.494  88.643  30.195  1.00  0.00           C
ATOM  10159  C26 POPEd 447       5.124  88.454  31.675  1.00  0.00           C
ATOM  10162  C27 POPEd 447       5.194  89.734  32.515  1.00  0.00           C
ATOM  10165  C28 POPEd 447       3.814  90.364  32.795  1.00  0.00           C
ATOM  10168  C29 POPEd 447       3.144  90.984  31.585  1.00  0.00           C
ATOM  10170 0C21 POPEd 447       2.084  91.803  31.615  1.00  0.00           C
ATOM  10172 1C21 POPEd 447       1.354  92.243  32.855  1.00  0.00           C
ATOM  10175 2C21 POPEd 447       2.084  93.393  33.565  1.00  0.00           C
ATOM  10178 3C21 POPEd 447       1.404  93.824  34.865  1.00  0.00           C
ATOM  10181 4C21 POPEd 447       2.204  94.934  35.555  1.00  0.00           C
ATOM  10184 5C21 POPEd 447       1.464  95.563  36.745  1.00  0.00           C
ATOM  10187 6C21 POPEd 447       2.204  96.803  37.285  1.00  0.00           C
ATOM  10190 7C21 POPEd 447       1.404  97.543  38.355  1.00  0.00           C
ATOM  10193 8C21 POPEd 447       2.184  98.673  39.025  1.00  0.00           C
ATOM  10197  C33 POPEd 447       7.484  92.663  28.245  1.00  0.00           C
ATOM  10200  C34 POPEd 447       7.684  93.643  29.405  1.00  0.00           C
ATOM  10203  C35 POPEd 447       7.024  93.193  30.715  1.00  0.00           C
ATOM  10206  C36 POPEd 447       7.404  94.145  31.855  1.00  0.00           C
ATOM  10209  C37 POPEd 447       6.774  93.804  33.215  1.00  0.00           C
ATOM  10212  C38 POPEd 447       7.394  94.653  34.335  1.00  0.00           C
ATOM  10215  C39 POPEd 447       6.594  94.743  35.645  1.00  0.00           C
ATOM  10218 0C31 POPEd 447       6.564  93.473  36.515  1.00  0.00           C
ATOM  10221 1C31 POPEd 447       5.774  92.314  35.895  1.00  0.00           C
ATOM  10224 2C31 POPEd 447       4.874  91.543  36.885  1.00  0.00           C
ATOM  10227 3C31 POPEd 447       5.604  91.003  38.125  1.00  0.00           C
ATOM  10230 4C31 POPEd 447       4.904  89.774  38.705  1.00  0.00           C
ATOM  10233 5C31 POPEd 447       5.574  89.214  39.975  1.00  0.00           C
ATOM  10236 6C31 POPEd 447       4.934  89.683  41.275  1.00  0.00           C
ATOM  10240  NH3 POPEe 448      74.644  86.803  20.545  1.00  0.00           N
ATOM  10244  C12 POPEe 448      75.024  86.423  19.155  1.00  0.00           C
ATOM  10247  C11 POPEe 448      76.493  86.785  18.945  1.00  0.00           C
ATOM  10250  P   POPEe 448      78.824  85.773  19.545  1.00  0.00           P
ATOM  10251  O13 POPEe 448      79.464  87.023  19.085  1.00  0.00           O
ATOM  10252  O14 POPEe 448      78.824  84.634  18.615  1.00  0.00           O
ATOM  10253  O11 POPEe 448      79.374  85.273  20.965  1.00  0.00           O
ATOM  10254  O12 POPEe 448      77.314  86.073  19.885  1.00  0.00           O
ATOM  10255  C1  POPEe 448      80.284  86.113  21.695  1.00  0.00           C
ATOM  10258  C2  POPEe 448      79.534  87.164  22.575  1.00  0.00           C
ATOM  10260  O21 POPEe 448      80.324  88.233  23.135  1.00  0.00           O
ATOM  10261  C21 POPEe 448      81.274  88.834  22.455  1.00  0.00           C
ATOM  10262  O22 POPEe 448      81.604  88.653  21.305  1.00  0.00           O
ATOM  10263  C22 POPEe 448      81.913  89.923  23.325  1.00  0.00           C
ATOM  10266  C3  POPEe 448      78.865  86.433  23.775  1.00  0.00           C
ATOM  10269  O31 POPEe 448      77.844  87.223  24.425  1.00  0.00           O
ATOM  10270  C31 POPEe 448      77.165  86.484  25.315  1.00  0.00           C
ATOM  10271  O32 POPEe 448      77.394  85.324  25.565  1.00  0.00           O
ATOM  10272  C32 POPEe 448      76.094  87.344  26.005  1.00  0.00           C
ATOM  10275  C23 POPEe 448      82.534  89.394  24.645  1.00  0.00           C
ATOM  10278  C24 POPEe 448      82.734  90.473  25.715  1.00  0.00           C
ATOM  10281  C25 POPEe 448      83.374  89.893  26.985  1.00  0.00           C
ATOM  10284  C26 POPEe 448      83.253  90.814  28.215  1.00  0.00           C
ATOM  10287  C27 POPEe 448      83.954  90.243  29.455  1.00  0.00           C
ATOM  10290  C28 POPEe 448      83.704  91.054  30.745  1.00  0.00           C
ATOM  10293  C29 POPEe 448      84.964  91.484  31.445  1.00  0.00           C
ATOM  10295 0C21 POPEe 448      85.344  91.194  32.705  1.00  0.00           C
ATOM  10297 1C21 POPEe 448      84.615  90.364  33.735  1.00  0.00           C
ATOM  10300 2C21 POPEe 448      85.545  89.294  34.325  1.00  0.00           C
ATOM  10303 3C21 POPEe 448      84.884  88.464  35.425  1.00  0.00           C
ATOM  10306 4C21 POPEe 448      85.644  87.164  35.765  1.00  0.00           C
ATOM  10309 5C21 POPEe 448      84.924  86.363  36.865  1.00  0.00           C
ATOM  10312 6C21 POPEe 448      84.574  84.923  36.475  1.00  0.00           C
ATOM  10315 7C21 POPEe 448      83.295  84.443  37.175  1.00  0.00           C
ATOM  10318 8C21 POPEe 448      82.813  83.053  36.755  1.00  0.00           C
ATOM  10322  C33 POPEe 448      74.904  86.523  26.565  1.00  0.00           C
ATOM  10325  C34 POPEe 448      74.655  86.723  28.075  1.00  0.00           C
ATOM  10328  C35 POPEe 448      73.584  85.763  28.595  1.00  0.00           C
ATOM  10331  C36 POPEe 448      73.284  85.884  30.095  1.00  0.00           C
ATOM  10334  C37 POPEe 448      72.555  84.634  30.625  1.00  0.00           C
ATOM  10337  C38 POPEe 448      72.194  84.693  32.115  1.00  0.00           C
ATOM  10340  C39 POPEe 448      71.633  83.363  32.635  1.00  0.00           C
ATOM  10343 0C31 POPEe 448      71.115  83.414  34.075  1.00  0.00           C
ATOM  10346 1C31 POPEe 448      70.663  82.034  34.575  1.00  0.00           C
ATOM  10349 2C31 POPEe 448      69.904  82.093  35.905  1.00  0.00           C
ATOM  10352 3C31 POPEe 448      69.444  80.703  36.395  1.00  0.00           C
ATOM  10355 4C31 POPEe 448      68.454  80.793  37.575  1.00  0.00           C
ATOM  10358 5C31 POPEe 448      68.023  79.423  38.085  1.00  0.00           C
ATOM  10361 6C31 POPEe 448      67.014  79.493  39.235  1.00  0.00           C
ATOM  10365  NH3 POPEf 449      73.233  24.433  25.335  1.00  0.00           N
ATOM  10369  C12 POPEf 449      73.594  24.073  26.745  1.00  0.00           C
ATOM  10372  C11 POPEf 449      72.804  22.863  27.215  1.00  0.00           C
ATOM  10375  P   POPEf 449      72.334  22.183  29.685  1.00  0.00           P
ATOM  10376  O13 POPEf 449      72.964  21.203  30.595  1.00  0.00           O
ATOM  10377  O14 POPEf 449      71.913  23.473  30.265  1.00  0.00           O
ATOM  10378  O11 POPEf 449      71.084  21.523  28.955  1.00  0.00           O
ATOM  10379  O12 POPEf 449      73.314  22.483  28.485  1.00  0.00           O
ATOM  10380  C1  POPEf 449      69.743  22.013  29.125  1.00  0.00           C
ATOM  10383  C2  POPEf 449      68.835  20.953  29.805  1.00  0.00           C
ATOM  10385  O21 POPEf 449      69.343  20.673  31.125  1.00  0.00           O
ATOM  10386  C21 POPEf 449      69.023  21.563  32.045  1.00  0.00           C
ATOM  10387  O22 POPEf 449      68.214  22.473  31.895  1.00  0.00           O
ATOM  10388  C22 POPEf 449      69.894  21.303  33.275  1.00  0.00           C
ATOM  10391  C3  POPEf 449      68.774  19.673  28.915  1.00  0.00           C
ATOM  10394  O31 POPEf 449      68.604  18.453  29.655  1.00  0.00           O
ATOM  10395  C31 POPEf 449      69.655  17.983  30.375  1.00  0.00           C
ATOM  10396  O32 POPEf 449      69.504  17.453  31.465  1.00  0.00           O
ATOM  10397  C32 POPEf 449      70.993  18.103  29.635  1.00  0.00           C
ATOM  10400  C23 POPEf 449      69.405  21.993  34.575  1.00  0.00           C
ATOM  10403  C24 POPEf 449      70.034  23.373  34.835  1.00  0.00           C
ATOM  10406  C25 POPEf 449      69.504  24.073  36.105  1.00  0.00           C
ATOM  10409  C26 POPEf 449      69.985  23.443  37.425  1.00  0.00           C
ATOM  10412  C27 POPEf 449      69.074  23.803  38.625  1.00  0.00           C
ATOM  10415  C28 POPEf 449      69.254  22.823  39.805  1.00  0.00           C
ATOM  10418  C29 POPEf 449      68.074  22.763  40.735  1.00  0.00           C
ATOM  10420 0C21 POPEf 449      67.914  23.443  41.885  1.00  0.00           C
ATOM  10422 1C21 POPEf 449      68.883  24.443  42.475  1.00  0.00           C
ATOM  10425 2C21 POPEf 449      69.644  23.863  43.685  1.00  0.00           C
ATOM  10428 3C21 POPEf 449      70.644  24.883  44.265  1.00  0.00           C
ATOM  10431 4C21 POPEf 449      71.453  24.343  45.445  1.00  0.00           C
ATOM  10434 5C21 POPEf 449      72.394  23.183  45.075  1.00  0.00           C
ATOM  10437 6C21 POPEf 449      73.354  22.803  46.205  1.00  0.00           C
ATOM  10440 7C21 POPEf 449      74.444  21.823  45.755  1.00  0.00           C
ATOM  10443 8C21 POPEf 449      75.414  21.453  46.885  1.00  0.00           C
ATOM  10447  C33 POPEf 449      71.993  16.943  29.895  1.00  0.00           C
ATOM  10450  C34 POPEf 449      72.725  16.973  31.235  1.00  0.00           C
ATOM  10453  C35 POPEf 449      72.284  15.883  32.225  1.00  0.00           C
ATOM  10456  C36 POPEf 449      73.133  15.813  33.495  1.00  0.00           C
ATOM  10459  C37 POPEf 449      72.644  16.753  34.605  1.00  0.00           C
ATOM  10462  C38 POPEf 449      73.144  16.353  36.005  1.00  0.00           C
ATOM  10465  C39 POPEf 449      74.655  16.523  36.205  1.00  0.00           C
ATOM  10468 0C31 POPEf 449      75.063  16.143  37.635  1.00  0.00           C
ATOM  10471 1C31 POPEf 449      76.574  16.213  37.875  1.00  0.00           C
ATOM  10474 2C31 POPEf 449      76.935  15.833  39.325  1.00  0.00           C
ATOM  10477 3C31 POPEf 449      78.444  15.683  39.565  1.00  0.00           C
ATOM  10480 4C31 POPEf 449      79.234  16.983  39.385  1.00  0.00           C
ATOM  10483 5C31 POPEf 449      80.663  16.893  39.935  1.00  0.00           C
ATOM  10486 6C31 POPEf 449      81.485  18.153  39.635  1.00  0.00           C
ATOM  10490  NH3 POPEg 450     117.854  27.983  66.315  1.00  0.00           N
ATOM  10494  C12 POPEg 450     116.583  27.213  66.025  1.00  0.00           C
ATOM  10497  C11 POPEg 450     116.324  27.113  64.515  1.00  0.00           C
ATOM  10500  P   POPEg 450     113.684  26.573  64.425  1.00  0.00           P
ATOM  10501  O13 POPEg 450     112.964  25.363  64.865  1.00  0.00           O
ATOM  10502  O14 POPEg 450     113.514  27.823  65.195  1.00  0.00           O
ATOM  10503  O11 POPEg 450     113.305  26.963  62.955  1.00  0.00           O
ATOM  10504  O12 POPEg 450     115.215  26.273  64.225  1.00  0.00           O
ATOM  10505  C1  POPEg 450     112.273  26.263  62.265  1.00  0.00           C
ATOM  10508  C2  POPEg 450     112.154  26.723  60.775  1.00  0.00           C
ATOM  10510  O21 POPEg 450     112.024  25.563  59.935  1.00  0.00           O
ATOM  10511  C21 POPEg 450     110.805  25.053  59.945  1.00  0.00           C
ATOM  10512  O22 POPEg 450     109.864  25.443  60.615  1.00  0.00           O
ATOM  10513  C22 POPEg 450     110.743  23.953  58.885  1.00  0.00           C
ATOM  10516  C3  POPEg 450     113.365  27.583  60.295  1.00  0.00           C
ATOM  10519  O31 POPEg 450     113.814  27.333  58.945  1.00  0.00           O
ATOM  10520  C31 POPEg 450     113.023  27.713  57.965  1.00  0.00           C
ATOM  10521  O32 POPEg 450     111.924  28.223  58.085  1.00  0.00           O
ATOM  10522  C32 POPEg 450     113.803  27.533  56.645  1.00  0.00           C
ATOM  10525  C23 POPEg 450     110.304  24.493  57.495  1.00  0.00           C
ATOM  10528  C24 POPEg 450     110.805  23.663  56.305  1.00  0.00           C
ATOM  10531  C25 POPEg 450     110.064  22.323  56.105  1.00  0.00           C
ATOM  10534  C26 POPEg 450     108.704  22.473  55.425  1.00  0.00           C
ATOM  10537  C27 POPEg 450     108.115  21.133  54.965  1.00  0.00           C
ATOM  10540  C28 POPEg 450     108.464  20.763  53.505  1.00  0.00           C
ATOM  10543  C29 POPEg 450     109.615  19.813  53.315  1.00  0.00           C
ATOM  10545 0C21 POPEg 450     109.754  18.943  52.295  1.00  0.00           C
ATOM  10547 1C21 POPEg 450     108.824  18.793  51.115  1.00  0.00           C
ATOM  10550 2C21 POPEg 450     109.633  18.653  49.815  1.00  0.00           C
ATOM  10553 3C21 POPEg 450     108.814  18.933  48.545  1.00  0.00           C
ATOM  10556 4C21 POPEg 450     109.643  18.673  47.275  1.00  0.00           C
ATOM  10559 5C21 POPEg 450     108.993  19.253  46.015  1.00  0.00           C
ATOM  10562 6C21 POPEg 450     109.784  18.983  44.725  1.00  0.00           C
ATOM  10565 7C21 POPEg 450     108.975  19.383  43.495  1.00  0.00           C
ATOM  10568 8C21 POPEg 450     109.764  19.363  42.185  1.00  0.00           C
ATOM  10572  C33 POPEg 450     113.045  26.813  55.515  1.00  0.00           C
ATOM  10575  C34 POPEg 450     113.714  27.043  54.145  1.00  0.00           C
ATOM  10578  C35 POPEg 450     113.134  28.233  53.375  1.00  0.00           C
ATOM  10581  C36 POPEg 450     113.684  28.363  51.945  1.00  0.00           C
ATOM  10584  C37 POPEg 450     112.894  29.403  51.135  1.00  0.00           C
ATOM  10587  C38 POPEg 450     113.225  29.413  49.635  1.00  0.00           C
ATOM  10590  C39 POPEg 450     112.284  30.343  48.855  1.00  0.00           C
ATOM  10593 0C31 POPEg 450     112.553  31.833  49.075  1.00  0.00           C
ATOM  10596 1C31 POPEg 450     111.384  32.713  48.575  1.00  0.00           C
ATOM  10599 2C31 POPEg 450     111.773  34.163  48.255  1.00  0.00           C
ATOM  10602 3C31 POPEg 450     112.674  34.243  47.005  1.00  0.00           C
ATOM  10605 4C31 POPEg 450     112.784  35.643  46.395  1.00  0.00           C
ATOM  10608 5C31 POPEg 450     113.684  35.623  45.145  1.00  0.00           C
ATOM  10611 6C31 POPEg 450     113.814  36.963  44.395  1.00  0.00           C
ATOM  10615  NH3 POPEh 451     100.414  19.323  65.095  1.00  0.00           N
ATOM  10619  C12 POPEh 451      99.304  18.753  65.955  1.00  0.00           C
ATOM  10622  C11 POPEh 451      99.174  17.213  65.905  1.00  0.00           C
ATOM  10625  P   POPEh 451      97.034  15.783  66.705  1.00  0.00           P
ATOM  10626  O13 POPEh 451      97.924  15.023  67.595  1.00  0.00           O
ATOM  10627  O14 POPEh 451      95.814  16.363  67.315  1.00  0.00           O
ATOM  10628  O11 POPEh 451      96.633  14.753  65.595  1.00  0.00           O
ATOM  10629  O12 POPEh 451      97.784  16.893  65.865  1.00  0.00           O
ATOM  10630  C1  POPEh 451      96.225  15.113  64.285  1.00  0.00           C
ATOM  10633  C2  POPEh 451      97.124  14.543  63.155  1.00  0.00           C
ATOM  10635  O21 POPEh 451      96.274  14.373  62.025  1.00  0.00           O
ATOM  10636  C21 POPEh 451      95.993  15.473  61.385  1.00  0.00           C
ATOM  10637  O22 POPEh 451      96.684  16.483  61.365  1.00  0.00           O
ATOM  10638  C22 POPEh 451      94.524  15.423  60.955  1.00  0.00           C
ATOM  10641  C3  POPEh 451      97.604  13.143  63.565  1.00  0.00           C
ATOM  10644  O31 POPEh 451      98.354  12.443  62.545  1.00  0.00           O
ATOM  10645  C31 POPEh 451      97.914  11.203  62.295  1.00  0.00           C
ATOM  10646  O32 POPEh 451      96.954  10.673  62.805  1.00  0.00           O
ATOM  10647  C32 POPEh 451      98.984  10.433  61.515  1.00  0.00           C
ATOM  10650  C23 POPEh 451      94.284  15.823  59.485  1.00  0.00           C
ATOM  10653  C24 POPEh 451      93.194  14.933  58.865  1.00  0.00           C
ATOM  10656  C25 POPEh 451      92.874  15.343  57.435  1.00  0.00           C
ATOM  10659  C26 POPEh 451      92.055  14.283  56.695  1.00  0.00           C
ATOM  10662  C27 POPEh 451      91.664  14.773  55.295  1.00  0.00           C
ATOM  10665  C28 POPEh 451      90.534  13.943  54.675  1.00  0.00           C
ATOM  10668  C29 POPEh 451      89.964  14.583  53.435  1.00  0.00           C
ATOM  10670 0C21 POPEh 451      89.664  13.923  52.305  1.00  0.00           C
ATOM  10672 1C21 POPEh 451      89.844  12.443  52.105  1.00  0.00           C
ATOM  10675 2C21 POPEh 451      89.404  12.003  50.705  1.00  0.00           C
ATOM  10678 3C21 POPEh 451      90.324  12.503  49.575  1.00  0.00           C
ATOM  10681 4C21 POPEh 451      91.615  11.683  49.455  1.00  0.00           C
ATOM  10684 5C21 POPEh 451      92.585  12.233  48.405  1.00  0.00           C
ATOM  10687 6C21 POPEh 451      93.714  11.253  48.085  1.00  0.00           C
ATOM  10690 7C21 POPEh 451      94.444  11.573  46.775  1.00  0.00           C
ATOM  10693 8C21 POPEh 451      95.685  10.693  46.555  1.00  0.00           C
ATOM  10697  C33 POPEh 451      98.975  10.563  59.975  1.00  0.00           C
ATOM  10700  C34 POPEh 451      99.784  11.763  59.485  1.00  0.00           C
ATOM  10703  C35 POPEh 451      99.633  12.023  57.985  1.00  0.00           C
ATOM  10706  C36 POPEh 451     100.563  13.143  57.545  1.00  0.00           C
ATOM  10709  C37 POPEh 451     100.284  13.653  56.125  1.00  0.00           C
ATOM  10712  C38 POPEh 451     101.264  14.773  55.745  1.00  0.00           C
ATOM  10715  C39 POPEh 451     100.805  15.593  54.535  1.00  0.00           C
ATOM  10718 0C31 POPEh 451     100.663  14.783  53.245  1.00  0.00           C
ATOM  10721 1C31 POPEh 451     101.744  15.123  52.215  1.00  0.00           C
ATOM  10724 2C31 POPEh 451     101.615  14.293  50.935  1.00  0.00           C
ATOM  10727 3C31 POPEh 451     102.804  14.433  49.975  1.00  0.00           C
ATOM  10730 4C31 POPEh 451     103.144  15.883  49.615  1.00  0.00           C
ATOM  10733 5C31 POPEh 451     104.354  15.993  48.685  1.00  0.00           C
ATOM  10736 6C31 POPEh 451     104.945  17.403  48.615  1.00  0.00           C
ATOM  10740  NH3 POPEi 452      51.794 105.924  17.785  1.00  0.00           N
ATOM  10744  C12 POPEi 452      51.604 104.443  17.535  1.00  0.00           C
ATOM  10747  C11 POPEi 452      52.615 103.573  18.315  1.00  0.00           C
ATOM  10750  P   POPEi 452      52.274 102.703  20.765  1.00  0.00           P
ATOM  10751  O13 POPEi 452      53.724 102.574  20.975  1.00  0.00           O
ATOM  10752  O14 POPEi 452      51.624 103.894  21.365  1.00  0.00           O
ATOM  10753  O11 POPEi 452      51.583 101.363  21.215  1.00  0.00           O
ATOM  10754  O12 POPEi 452      51.964 102.683  19.215  1.00  0.00           O
ATOM  10755  C1  POPEi 452      50.304 101.403  21.825  1.00  0.00           C
ATOM  10758  C2  POPEi 452      50.455 101.794  23.325  1.00  0.00           C
ATOM  10760  O21 POPEi 452      50.264 100.684  24.205  1.00  0.00           O
ATOM  10761  C21 POPEi 452      49.094 100.084  24.185  1.00  0.00           C
ATOM  10762  O22 POPEi 452      48.124 100.395  23.505  1.00  0.00           O
ATOM  10763  C22 POPEi 452      49.144  98.853  25.065  1.00  0.00           C
ATOM  10766  C3  POPEi 452      49.574 103.014  23.715  1.00  0.00           C
ATOM  10769  O31 POPEi 452      49.743 103.333  25.115  1.00  0.00           O
ATOM  10770  C31 POPEi 452      48.784 103.933  25.835  1.00  0.00           C
ATOM  10771  O32 POPEi 452      48.953 104.354  26.965  1.00  0.00           O
ATOM  10772  C32 POPEi 452      47.435 104.005  25.135  1.00  0.00           C
ATOM  10775  C23 POPEi 452      48.074  98.894  26.175  1.00  0.00           C
ATOM  10778  C24 POPEi 452      48.604  99.394  27.525  1.00  0.00           C
ATOM  10781  C25 POPEi 452      48.254 100.843  27.865  1.00  0.00           C
ATOM  10784  C26 POPEi 452      46.905 100.964  28.595  1.00  0.00           C
ATOM  10787  C27 POPEi 452      46.804 102.214  29.485  1.00  0.00           C
ATOM  10790  C28 POPEi 452      45.434 102.293  30.175  1.00  0.00           C
ATOM  10793  C29 POPEi 452      45.284 103.484  31.075  1.00  0.00           C
ATOM  10795 0C21 POPEi 452      45.115 103.484  32.415  1.00  0.00           C
ATOM  10797 1C21 POPEi 452      45.074 102.293  33.335  1.00  0.00           C
ATOM  10800 2C21 POPEi 452      45.975 102.504  34.575  1.00  0.00           C
ATOM  10803 3C21 POPEi 452      46.254 101.194  35.325  1.00  0.00           C
ATOM  10806 4C21 POPEi 452      47.354 101.344  36.385  1.00  0.00           C
ATOM  10809 5C21 POPEi 452      48.064 100.023  36.715  1.00  0.00           C
ATOM  10812 6C21 POPEi 452      49.124 100.194  37.805  1.00  0.00           C
ATOM  10815 7C21 POPEi 452      49.854  98.894  38.165  1.00  0.00           C
ATOM  10818 8C21 POPEi 452      50.834  99.053  39.335  1.00  0.00           C
ATOM  10822  C33 POPEi 452      46.354 104.503  26.105  1.00  0.00           C
ATOM  10825  C34 POPEi 452      44.954 104.453  25.515  1.00  0.00           C
ATOM  10828  C35 POPEi 452      43.935 104.883  26.565  1.00  0.00           C
ATOM  10831  C36 POPEi 452      42.484 104.623  26.165  1.00  0.00           C
ATOM  10834  C37 POPEi 452      41.705 103.953  27.305  1.00  0.00           C
ATOM  10837  C38 POPEi 452      40.224 103.723  26.985  1.00  0.00           C
ATOM  10840  C39 POPEi 452      39.563 102.843  28.045  1.00  0.00           C
ATOM  10843 0C31 POPEi 452      38.894 103.613  29.195  1.00  0.00           C
ATOM  10846 1C31 POPEi 452      38.424 102.613  30.275  1.00  0.00           C
ATOM  10849 2C31 POPEi 452      37.504 103.203  31.345  1.00  0.00           C
ATOM  10852 3C31 POPEi 452      38.184 103.633  32.655  1.00  0.00           C
ATOM  10855 4C31 POPEi 452      37.154 104.133  33.685  1.00  0.00           C
ATOM  10858 5C31 POPEi 452      37.653 104.104  35.135  1.00  0.00           C
ATOM  10861 6C31 POPEi 452      36.624 104.664  36.125  1.00  0.00           C
ATOM  10865  NH3 POPEj 453     103.093  64.673  18.085  1.00  0.00           N
ATOM  10869  C12 POPEj 453     104.404  64.993  17.415  1.00  0.00           C
ATOM  10872  C11 POPEj 453     104.824  66.443  17.675  1.00  0.00           C
ATOM  10875  P   POPEj 453     107.404  66.773  17.605  1.00  0.00           P
ATOM  10876  O13 POPEj 453     107.574  65.543  18.415  1.00  0.00           O
ATOM  10877  O14 POPEj 453     108.504  67.093  16.675  1.00  0.00           O
ATOM  10878  O11 POPEj 453     107.224  67.953  18.625  1.00  0.00           O
ATOM  10879  O12 POPEj 453     105.984  66.773  16.895  1.00  0.00           O
ATOM  10880  C1  POPEj 453     108.274  68.303  19.525  1.00  0.00           C
ATOM  10883  C2  POPEj 453     107.664  68.723  20.865  1.00  0.00           C
ATOM  10885  O21 POPEj 453     108.734  69.093  21.755  1.00  0.00           O
ATOM  10886  C21 POPEj 453     108.774  70.363  22.165  1.00  0.00           C
ATOM  10887  O22 POPEj 453     107.904  71.193  21.995  1.00  0.00           O
ATOM  10888  C22 POPEj 453     110.044  70.563  22.975  1.00  0.00           C
ATOM  10891  C3  POPEj 453     106.884  67.493  21.415  1.00  0.00           C
ATOM  10894  O31 POPEj 453     106.303  67.763  22.695  1.00  0.00           O
ATOM  10895  C31 POPEj 453     107.074  67.473  23.725  1.00  0.00           C
ATOM  10896  O32 POPEj 453     108.144  66.883  23.695  1.00  0.00           O
ATOM  10897  C32 POPEj 453     106.404  67.973  24.985  1.00  0.00           C
ATOM  10900  C23 POPEj 453     110.225  71.944  23.635  1.00  0.00           C
ATOM  10903  C24 POPEj 453     111.044  71.843  24.935  1.00  0.00           C
ATOM  10906  C25 POPEj 453     110.215  71.344  26.125  1.00  0.00           C
ATOM  10909  C26 POPEj 453     110.624  71.903  27.495  1.00  0.00           C
ATOM  10912  C27 POPEj 453     111.834  71.223  28.155  1.00  0.00           C
ATOM  10915  C28 POPEj 453     111.865  71.533  29.675  1.00  0.00           C
ATOM  10918  C29 POPEj 453     113.104  71.093  30.405  1.00  0.00           C
ATOM  10920 0C21 POPEj 453     113.504  71.593  31.595  1.00  0.00           C
ATOM  10922 1C21 POPEj 453     112.754  72.653  32.345  1.00  0.00           C
ATOM  10925 2C21 POPEj 453     113.454  73.113  33.635  1.00  0.00           C
ATOM  10928 3C21 POPEj 453     113.354  72.103  34.785  1.00  0.00           C
ATOM  10931 4C21 POPEj 453     114.154  72.573  36.005  1.00  0.00           C
ATOM  10934 5C21 POPEj 453     113.894  71.723  37.255  1.00  0.00           C
ATOM  10937 6C21 POPEj 453     114.724  72.223  38.455  1.00  0.00           C
ATOM  10940 7C21 POPEj 453     114.435  71.433  39.735  1.00  0.00           C
ATOM  10943 8C21 POPEj 453     115.193  71.973  40.955  1.00  0.00           C
ATOM  10947  C33 POPEj 453     107.185  69.173  25.545  1.00  0.00           C
ATOM  10950  C34 POPEj 453     106.274  70.094  26.345  1.00  0.00           C
ATOM  10953  C35 POPEj 453     105.634  69.433  27.565  1.00  0.00           C
ATOM  10956  C36 POPEj 453     106.633  69.253  28.715  1.00  0.00           C
ATOM  10959  C37 POPEj 453     105.974  68.543  29.895  1.00  0.00           C
ATOM  10962  C38 POPEj 453     106.884  68.373  31.105  1.00  0.00           C
ATOM  10965  C39 POPEj 453     106.154  67.663  32.245  1.00  0.00           C
ATOM  10968 0C31 POPEj 453     107.014  67.583  33.495  1.00  0.00           C
ATOM  10971 1C31 POPEj 453     106.254  67.133  34.745  1.00  0.00           C
ATOM  10974 2C31 POPEj 453     107.143  67.264  35.985  1.00  0.00           C
ATOM  10977 3C31 POPEj 453     106.563  66.593  37.225  1.00  0.00           C
ATOM  10980 4C31 POPEj 453     107.504  66.723  38.425  1.00  0.00           C
ATOM  10983 5C31 POPEj 453     107.084  65.824  39.585  1.00  0.00           C
ATOM  10986 6C31 POPEj 453     107.824  66.104  40.905  1.00  0.00           C
ATOM  10990  NH3 POPEk 454     103.975  10.133  63.715  1.00  0.00           N
ATOM  10994  C12 POPEk 454     103.264  10.493  64.985  1.00  0.00           C
ATOM  10997  C11 POPEk 454     103.474  11.963  65.375  1.00  0.00           C
ATOM  11000  P   POPEk 454     101.055  12.943  65.245  1.00  0.00           P
ATOM  11001  O13 POPEk 454     100.085  11.813  65.255  1.00  0.00           O
ATOM  11002  O14 POPEk 454     100.624  14.203  65.875  1.00  0.00           O
ATOM  11003  O11 POPEk 454     101.604  13.223  63.795  1.00  0.00           O
ATOM  11004  O12 POPEk 454     102.313  12.443  66.065  1.00  0.00           O
[truncated: 1,897,750 more chars]
