# Supplementary material for: Characterizing Membrane Association and Periplasmic Transfer of Bacterial Lipoproteins through Molecular Dynamics Simulations
Source: Structure. 2020 Apr 7;28(4):475–487.e3. doi: 10.1016/j.str.2020.01.012 (PMC7139219; doi:10.1016/j.str.2020.01.012)
Supplement: Data S1. Final Coordinates from Simulations (Y–Z), Related to Figure 3 [file mmc3.zip › Y-Z/YQHH-1-atomistic.pdb]

TITLE     Protein
REMARK    THIS IS A SIMULATION BOX
CRYST1  128.676  128.676  105.768  90.00  90.00  90.00 P 1           1
MODEL        1
ATOM      1  N   CYSTA   1      62.223  34.033  67.539  1.00  0.00           N
ATOM      3  CA  CYSTA   1      61.683  32.753  67.929  1.00  0.00           C
ATOM      5  C   CYSTA   1      62.143  32.333  69.359  1.00  0.00           C
ATOM      6  O   CYSTA   1      61.513  31.523  70.009  1.00  0.00           O
ATOM      7  CB  CYSTA   1      61.593  31.783  66.669  1.00  0.00           C
ATOM     10  SG  CYSTA   1      62.963  30.733  66.019  1.00  0.00           S
ATOM     11  C1  CYSTA   1      64.263  31.693  65.179  1.00  0.00           C
ATOM     14  CA1 CYSTA   1      61.453  35.133  67.489  1.00  0.00           C
ATOM     15  OA1 CYSTA   1      61.933  36.133  67.979  1.00  0.00           O
ATOM     16  CA2 CYSTA   1      60.113  35.193  66.759  1.00  0.00           C
ATOM     19  C11 CYSTA   1      65.393  30.853  64.479  1.00  0.00           C
ATOM     21  O11 CYSTA   1      65.033  30.483  63.119  1.00  0.00           O
ATOM     22  CX1 CYSTA   1      65.603  31.283  62.199  1.00  0.00           C
ATOM     23  OX1 CYSTA   1      66.283  32.253  62.439  1.00  0.00           O
ATOM     24  CX2 CYSTA   1      65.473  30.703  60.789  1.00  0.00           C
ATOM     27  C12 CYSTA   1      65.803  29.553  65.229  1.00  0.00           C
ATOM     30  O12 CYSTA   1      66.703  28.743  64.439  1.00  0.00           O
ATOM     31  CD1 CYSTA   1      67.953  29.213  64.429  1.00  0.00           C
ATOM     32  OD1 CYSTA   1      68.323  30.203  65.029  1.00  0.00           O
ATOM     33  CD2 CYSTA   1      68.883  28.283  63.639  1.00  0.00           C
ATOM     36  CA3 CYSTA   1      58.863  34.693  67.529  1.00  0.00           C
ATOM     39  CA4 CYSTA   1      57.523  34.983  66.819  1.00  0.00           C
ATOM     42  CA5 CYSTA   1      57.103  33.923  65.789  1.00  0.00           C
ATOM     45  CA6 CYSTA   1      56.203  32.833  66.389  1.00  0.00           C
ATOM     48  CA7 CYSTA   1      55.923  31.643  65.459  1.00  0.00           C
ATOM     51  CA8 CYSTA   1      54.933  30.643  66.099  1.00  0.00           C
ATOM     54  CA9 CYSTA   1      54.873  29.313  65.339  1.00  0.00           C
ATOM     57 0CA1 CYSTA   1      53.623  28.483  65.689  1.00  0.00           C
ATOM     60 1CA1 CYSTA   1      52.333  29.043  65.079  1.00  0.00           C
ATOM     63 2CA1 CYSTA   1      51.113  28.213  65.469  1.00  0.00           C
ATOM     66 3CA1 CYSTA   1      49.783  28.673  64.859  1.00  0.00           C
ATOM     69 4CA1 CYSTA   1      49.733  28.503  63.339  1.00  0.00           C
ATOM     72 5CA1 CYSTA   1      49.973  29.763  62.509  1.00  0.00           C
ATOM     75 6CA1 CYSTA   1      49.793  29.473  61.019  1.00  0.00           C
ATOM     79  CD3 CYSTA   1      68.703  28.243  62.099  1.00  0.00           C
ATOM     82  CD4 CYSTA   1      67.663  27.223  61.589  1.00  0.00           C
ATOM     85  CD5 CYSTA   1      67.633  27.133  60.049  1.00  0.00           C
ATOM     88  CD6 CYSTA   1      68.913  26.613  59.369  1.00  0.00           C
ATOM     91  CD7 CYSTA   1      69.483  27.603  58.349  1.00  0.00           C
ATOM     94  CD8 CYSTA   1      70.663  26.983  57.579  1.00  0.00           C
ATOM     97  CD9 CYSTA   1      71.263  27.913  56.519  1.00  0.00           C
ATOM    100 0CD1 CYSTA   1      72.603  27.363  56.019  1.00  0.00           C
ATOM    103 1CD1 CYSTA   1      73.073  28.003  54.709  1.00  0.00           C
ATOM    106 2CD1 CYSTA   1      74.483  27.513  54.319  1.00  0.00           C
ATOM    109 3CD1 CYSTA   1      74.863  27.753  52.859  1.00  0.00           C
ATOM    112 4CD1 CYSTA   1      74.883  29.223  52.459  1.00  0.00           C
ATOM    115 5CD1 CYSTA   1      75.373  29.413  51.019  1.00  0.00           C
ATOM    118 6CD1 CYSTA   1      75.353  30.863  50.559  1.00  0.00           C
ATOM    122  CX3 CYSTA   1      66.703  31.143  59.949  1.00  0.00           C
ATOM    125  CX4 CYSTA   1      66.653  30.753  58.459  1.00  0.00           C
ATOM    128  CX5 CYSTA   1      67.923  31.193  57.689  1.00  0.00           C
ATOM    131  CX6 CYSTA   1      68.063  32.713  57.559  1.00  0.00           C
ATOM    134  CX7 CYSTA   1      69.323  33.173  56.799  1.00  0.00           C
ATOM    137  CX8 CYSTA   1      69.393  34.703  56.599  1.00  0.00           C
ATOM    140  CX9 CYSTA   1      69.503  35.463  57.899  1.00  0.00           C
ATOM    142 0CX1 CYSTA   1      69.893  36.733  58.069  1.00  0.00           C
ATOM    144 1CX1 CYSTA   1      70.313  37.723  57.019  1.00  0.00           C
ATOM    147 2CX1 CYSTA   1      71.833  37.943  56.819  1.00  0.00           C
ATOM    150 3CX1 CYSTA   1      72.523  36.823  56.029  1.00  0.00           C
ATOM    153 4CX1 CYSTA   1      73.953  37.173  55.559  1.00  0.00           C
ATOM    156 5CX1 CYSTA   1      74.013  38.313  54.539  1.00  0.00           C
ATOM    159 6CX1 CYSTA   1      75.373  38.413  53.829  1.00  0.00           C
ATOM    162 7CX1 CYSTA   1      75.353  39.463  52.699  1.00  0.00           C
ATOM    165 8CX1 CYSTA   1      76.593  39.433  51.799  1.00  0.00           C
ATOM    169  N   SER A   2      63.183  33.003  69.919  1.00  0.00           N
ATOM    171  CA  SER A   2      63.343  33.563  71.279  1.00  0.00           C
ATOM    173  CB  SER A   2      64.653  34.393  71.299  1.00  0.00           C
ATOM    176  OG  SER A   2      65.773  33.583  70.969  1.00  0.00           O
ATOM    178  C   SER A   2      63.243  32.793  72.639  1.00  0.00           C
ATOM    179  O   SER A   2      63.203  31.563  72.709  1.00  0.00           O
ATOM    180  N   SER A   3      63.233  33.573  73.779  1.00  0.00           N
ATOM    182  CA  SER A   3      62.593  33.373  75.119  1.00  0.00           C
ATOM    184  CB  SER A   3      63.523  33.603  76.379  1.00  0.00           C
ATOM    187  OG  SER A   3      62.913  33.323  77.649  1.00  0.00           O
ATOM    189  C   SER A   3      61.613  34.533  75.289  1.00  0.00           C
ATOM    190  O   SER A   3      61.173  34.893  76.379  1.00  0.00           O
ATOM    191  N   ASN A   4      61.493  35.333  74.219  1.00  0.00           N
ATOM    193  CA  ASN A   4      61.623  36.763  74.309  1.00  0.00           C
ATOM    195  CB  ASN A   4      60.263  37.363  74.869  1.00  0.00           C
ATOM    198  CG  ASN A   4      60.143  38.263  76.119  1.00  0.00           C
ATOM    199  OD1 ASN A   4      59.753  39.423  76.019  1.00  0.00           O
ATOM    200  ND2 ASN A   4      60.393  37.713  77.319  1.00  0.00           N
ATOM    203  C   ASN A   4      63.003  37.233  74.799  1.00  0.00           C
ATOM    204  O   ASN A   4      63.163  38.383  75.149  1.00  0.00           O
ATOM    205  N   ALA A   5      64.073  36.393  74.829  1.00  0.00           N
ATOM    207  CA  ALA A   5      65.313  36.673  75.569  1.00  0.00           C
ATOM    209  CB  ALA A   5      66.293  35.483  75.439  1.00  0.00           C
ATOM    213  C   ALA A   5      66.083  37.873  75.109  1.00  0.00           C
ATOM    214  O   ALA A   5      66.353  38.823  75.839  1.00  0.00           O
ATOM    215  N   LYS A   6      66.363  37.873  73.799  1.00  0.00           N
ATOM    217  CA  LYS A   6      66.833  39.023  73.099  1.00  0.00           C
ATOM    219  CB  LYS A   6      67.963  38.613  72.129  1.00  0.00           C
ATOM    222  CG  LYS A   6      68.813  39.813  71.709  1.00  0.00           C
ATOM    225  CD  LYS A   6      69.943  39.423  70.749  1.00  0.00           C
ATOM    228  CE  LYS A   6      69.413  39.103  69.349  1.00  0.00           C
ATOM    231  NZ  LYS A   6      70.483  39.333  68.369  1.00  0.00           N
ATOM    235  C   LYS A   6      65.623  39.553  72.399  1.00  0.00           C
ATOM    236  O   LYS A   6      64.993  40.483  72.879  1.00  0.00           O
ATOM    237  N   ILE A   7      65.233  38.973  71.239  1.00  0.00           N
ATOM    239  CA  ILE A   7      64.343  39.623  70.309  1.00  0.00           C
ATOM    241  CB  ILE A   7      64.243  38.773  69.049  1.00  0.00           C
ATOM    243  CG2 ILE A   7      63.103  39.243  68.119  1.00  0.00           C
ATOM    247  CG1 ILE A   7      65.603  38.753  68.329  1.00  0.00           C
ATOM    250  CD  ILE A   7      66.183  40.123  67.959  1.00  0.00           C
ATOM    254  C   ILE A   7      62.973  40.023  70.769  1.00  0.00           C
ATOM    255  O   ILE A   7      62.573  41.163  70.589  1.00  0.00           O
ATOM    256  N   ASP A   8      62.173  39.153  71.389  1.00  0.00           N
ATOM    258  CA  ASP A   8      60.803  39.543  71.629  1.00  0.00           C
ATOM    260  CB  ASP A   8      59.933  38.283  71.369  1.00  0.00           C
ATOM    263  CG  ASP A   8      58.503  38.213  71.869  1.00  0.00           C
ATOM    264  OD1 ASP A   8      57.823  39.253  71.979  1.00  0.00           O
ATOM    265  OD2 ASP A   8      58.043  37.063  72.039  1.00  0.00           O
ATOM    266  C   ASP A   8      60.653  40.453  72.879  1.00  0.00           C
ATOM    267  O   ASP A   8      59.883  41.403  72.879  1.00  0.00           O
ATOM    268  N   GLN A   9      61.543  40.343  73.909  1.00  0.00           N
ATOM    270  CA  GLN A   9      61.743  41.393  74.909  1.00  0.00           C
ATOM    272  CB  GLN A   9      62.723  41.003  76.049  1.00  0.00           C
ATOM    275  CG  GLN A   9      62.903  42.013  77.199  1.00  0.00           C
ATOM    278  CD  GLN A   9      63.793  41.393  78.279  1.00  0.00           C
ATOM    279  OE1 GLN A   9      63.503  40.333  78.839  1.00  0.00           O
ATOM    280  NE2 GLN A   9      64.953  42.043  78.559  1.00  0.00           N
ATOM    283  C   GLN A   9      62.233  42.673  74.299  1.00  0.00           C
ATOM    284  O   GLN A   9      61.733  43.753  74.599  1.00  0.00           O
ATOM    285  N   LEU A  10      63.183  42.583  73.359  1.00  0.00           N
ATOM    287  CA  LEU A  10      63.613  43.723  72.589  1.00  0.00           C
ATOM    289  CB  LEU A  10      64.813  43.313  71.699  1.00  0.00           C
ATOM    292  CG  LEU A  10      65.523  44.453  70.969  1.00  0.00           C
ATOM    294  CD1 LEU A  10      65.923  45.603  71.909  1.00  0.00           C
ATOM    298  CD2 LEU A  10      66.743  43.903  70.209  1.00  0.00           C
ATOM    302  C   LEU A  10      62.483  44.383  71.789  1.00  0.00           C
ATOM    303  O   LEU A  10      62.373  45.603  71.729  1.00  0.00           O
ATOM    304  N   SER A  11      61.563  43.583  71.219  1.00  0.00           N
ATOM    306  CA  SER A  11      60.313  44.053  70.649  1.00  0.00           C
ATOM    308  CB  SER A  11      59.573  42.923  69.879  1.00  0.00           C
ATOM    311  OG  SER A  11      58.373  43.383  69.269  1.00  0.00           O
ATOM    313  C   SER A  11      59.393  44.743  71.639  1.00  0.00           C
ATOM    314  O   SER A  11      58.843  45.813  71.369  1.00  0.00           O
ATOM    315  N   SER A  12      59.253  44.193  72.859  1.00  0.00           N
ATOM    317  CA  SER A  12      58.533  44.823  73.959  1.00  0.00           C
ATOM    319  CB  SER A  12      58.493  43.833  75.159  1.00  0.00           C
ATOM    322  OG  SER A  12      57.533  44.183  76.159  1.00  0.00           O
ATOM    324  C   SER A  12      59.143  46.163  74.359  1.00  0.00           C
ATOM    325  O   SER A  12      58.453  47.183  74.459  1.00  0.00           O
ATOM    326  N   ASP A  13      60.483  46.203  74.499  1.00  0.00           N
ATOM    328  CA  ASP A  13      61.273  47.383  74.789  1.00  0.00           C
ATOM    330  CB  ASP A  13      62.783  47.013  74.949  1.00  0.00           C
ATOM    333  CG  ASP A  13      63.063  46.203  76.199  1.00  0.00           C
ATOM    334  OD1 ASP A  13      62.183  46.013  77.069  1.00  0.00           O
ATOM    335  OD2 ASP A  13      64.273  45.863  76.339  1.00  0.00           O
ATOM    336  C   ASP A  13      61.113  48.503  73.769  1.00  0.00           C
ATOM    337  O   ASP A  13      60.953  49.663  74.149  1.00  0.00           O
ATOM    338  N   VAL A  14      61.103  48.203  72.449  1.00  0.00           N
ATOM    340  CA  VAL A  14      60.823  49.163  71.379  1.00  0.00           C
ATOM    342  CB  VAL A  14      61.043  48.553  69.989  1.00  0.00           C
ATOM    344  CG1 VAL A  14      60.683  49.533  68.859  1.00  0.00           C
ATOM    348  CG2 VAL A  14      62.533  48.223  69.829  1.00  0.00           C
ATOM    352  C   VAL A  14      59.443  49.823  71.439  1.00  0.00           C
ATOM    353  O   VAL A  14      59.303  51.043  71.349  1.00  0.00           O
ATOM    354  N   GLN A  15      58.383  49.023  71.649  1.00  0.00           N
ATOM    356  CA  GLN A  15      57.023  49.513  71.829  1.00  0.00           C
ATOM    358  CB  GLN A  15      56.053  48.313  71.909  1.00  0.00           C
ATOM    361  CG  GLN A  15      55.963  47.503  70.589  1.00  0.00           C
ATOM    364  CD  GLN A  15      55.213  46.193  70.819  1.00  0.00           C
ATOM    365  OE1 GLN A  15      55.293  45.603  71.899  1.00  0.00           O
ATOM    366  NE2 GLN A  15      54.493  45.683  69.789  1.00  0.00           N
ATOM    369  C   GLN A  15      56.873  50.373  73.089  1.00  0.00           C
ATOM    370  O   GLN A  15      56.303  51.463  73.089  1.00  0.00           O
ATOM    371  N   THR A  16      57.463  49.893  74.189  1.00  0.00           N
ATOM    373  CA  THR A  16      57.563  50.633  75.439  1.00  0.00           C
ATOM    375  CB  THR A  16      58.213  49.793  76.539  1.00  0.00           C
ATOM    377  OG1 THR A  16      57.423  48.653  76.839  1.00  0.00           O
ATOM    379  CG2 THR A  16      58.283  50.573  77.849  1.00  0.00           C
ATOM    383  C   THR A  16      58.333  51.943  75.309  1.00  0.00           C
ATOM    384  O   THR A  16      57.883  52.983  75.809  1.00  0.00           O
ATOM    385  N   LEU A  17      59.483  51.963  74.599  1.00  0.00           N
ATOM    387  CA  LEU A  17      60.303  53.143  74.339  1.00  0.00           C
ATOM    389  CB  LEU A  17      61.523  52.713  73.479  1.00  0.00           C
ATOM    392  CG  LEU A  17      62.643  53.743  73.189  1.00  0.00           C
ATOM    394  CD1 LEU A  17      63.823  53.023  72.499  1.00  0.00           C
ATOM    398  CD2 LEU A  17      62.273  54.973  72.329  1.00  0.00           C
ATOM    402  C   LEU A  17      59.513  54.193  73.599  1.00  0.00           C
ATOM    403  O   LEU A  17      59.553  55.383  73.909  1.00  0.00           O
ATOM    404  N   ASN A  18      58.733  53.753  72.609  1.00  0.00           N
ATOM    406  CA  ASN A  18      57.843  54.613  71.869  1.00  0.00           C
ATOM    408  CB  ASN A  18      57.213  53.753  70.759  1.00  0.00           C
ATOM    411  CG  ASN A  18      56.563  54.583  69.659  1.00  0.00           C
ATOM    412  OD1 ASN A  18      55.563  54.193  69.069  1.00  0.00           O
ATOM    413  ND2 ASN A  18      57.113  55.783  69.409  1.00  0.00           N
ATOM    416  C   ASN A  18      56.773  55.323  72.689  1.00  0.00           C
ATOM    417  O   ASN A  18      56.533  56.523  72.559  1.00  0.00           O
ATOM    418  N   ALA A  19      56.143  54.603  73.639  1.00  0.00           N
ATOM    420  CA  ALA A  19      55.233  55.203  74.609  1.00  0.00           C
ATOM    422  CB  ALA A  19      54.603  54.073  75.459  1.00  0.00           C
ATOM    426  C   ALA A  19      55.913  56.253  75.499  1.00  0.00           C
ATOM    427  O   ALA A  19      55.333  57.253  75.919  1.00  0.00           O
ATOM    428  N   LYS A  20      57.193  56.013  75.839  1.00  0.00           N
ATOM    430  CA  LYS A  20      58.043  57.023  76.429  1.00  0.00           C
ATOM    432  CB  LYS A  20      59.333  56.433  77.069  1.00  0.00           C
ATOM    435  CG  LYS A  20      59.183  55.783  78.459  1.00  0.00           C
ATOM    438  CD  LYS A  20      58.513  54.393  78.429  1.00  0.00           C
ATOM    441  CE  LYS A  20      58.303  53.753  79.809  1.00  0.00           C
ATOM    444  NZ  LYS A  20      57.163  52.793  79.769  1.00  0.00           N
ATOM    448  C   LYS A  20      58.353  58.223  75.539  1.00  0.00           C
ATOM    449  O   LYS A  20      58.223  59.363  75.979  1.00  0.00           O
ATOM    450  N   VAL A  21      58.743  58.043  74.249  1.00  0.00           N
ATOM    452  CA  VAL A  21      59.033  59.163  73.339  1.00  0.00           C
ATOM    454  CB  VAL A  21      59.753  58.733  72.049  1.00  0.00           C
ATOM    456  CG1 VAL A  21      58.813  58.233  70.939  1.00  0.00           C
ATOM    460  CG2 VAL A  21      60.553  59.923  71.509  1.00  0.00           C
ATOM    464  C   VAL A  21      57.833  60.053  73.059  1.00  0.00           C
ATOM    465  O   VAL A  21      57.933  61.273  72.969  1.00  0.00           O
ATOM    466  N   ASP A  22      56.613  59.463  72.999  1.00  0.00           N
ATOM    468  CA  ASP A  22      55.373  60.203  72.969  1.00  0.00           C
ATOM    470  CB  ASP A  22      54.243  59.133  72.869  1.00  0.00           C
ATOM    473  CG  ASP A  22      52.883  59.753  72.619  1.00  0.00           C
ATOM    474  OD1 ASP A  22      52.833  60.773  71.899  1.00  0.00           O
ATOM    475  OD2 ASP A  22      51.873  59.203  73.149  1.00  0.00           O
ATOM    476  C   ASP A  22      55.203  61.173  74.159  1.00  0.00           C
ATOM    477  O   ASP A  22      54.863  62.343  73.999  1.00  0.00           O
ATOM    478  N   GLN A  23      55.543  60.723  75.389  1.00  0.00           N
ATOM    480  CA  GLN A  23      55.483  61.543  76.589  1.00  0.00           C
ATOM    482  CB  GLN A  23      55.893  60.733  77.849  1.00  0.00           C
ATOM    485  CG  GLN A  23      56.113  61.553  79.159  1.00  0.00           C
ATOM    488  CD  GLN A  23      56.493  60.673  80.349  1.00  0.00           C
ATOM    489  OE1 GLN A  23      56.193  60.933  81.519  1.00  0.00           O
ATOM    490  NE2 GLN A  23      57.213  59.573  80.049  1.00  0.00           N
ATOM    493  C   GLN A  23      56.363  62.763  76.489  1.00  0.00           C
ATOM    494  O   GLN A  23      55.933  63.883  76.769  1.00  0.00           O
ATOM    495  N   LEU A  24      57.593  62.563  75.989  1.00  0.00           N
ATOM    497  CA  LEU A  24      58.553  63.613  75.719  1.00  0.00           C
ATOM    499  CB  LEU A  24      59.913  63.073  75.179  1.00  0.00           C
ATOM    502  CG  LEU A  24      60.883  62.473  76.219  1.00  0.00           C
ATOM    504  CD1 LEU A  24      60.483  61.113  76.799  1.00  0.00           C
ATOM    508  CD2 LEU A  24      62.273  62.303  75.579  1.00  0.00           C
ATOM    512  C   LEU A  24      57.983  64.623  74.729  1.00  0.00           C
ATOM    513  O   LEU A  24      57.983  65.813  75.009  1.00  0.00           O
ATOM    514  N   SER A  25      57.403  64.183  73.589  1.00  0.00           N
ATOM    516  CA  SER A  25      56.743  65.053  72.619  1.00  0.00           C
ATOM    518  CB  SER A  25      56.153  64.273  71.409  1.00  0.00           C
ATOM    521  OG  SER A  25      57.163  63.643  70.629  1.00  0.00           O
ATOM    523  C   SER A  25      55.613  65.883  73.189  1.00  0.00           C
ATOM    524  O   SER A  25      55.483  67.083  72.909  1.00  0.00           O
ATOM    525  N   ASN A  26      54.753  65.283  74.029  1.00  0.00           N
ATOM    527  CA  ASN A  26      53.713  65.963  74.779  1.00  0.00           C
ATOM    529  CB  ASN A  26      52.793  64.913  75.459  1.00  0.00           C
ATOM    532  CG  ASN A  26      52.113  64.133  74.339  1.00  0.00           C
ATOM    533  OD1 ASN A  26      51.913  64.653  73.249  1.00  0.00           O
ATOM    534  ND2 ASN A  26      51.783  62.853  74.579  1.00  0.00           N
ATOM    537  C   ASN A  26      54.233  66.983  75.789  1.00  0.00           C
ATOM    538  O   ASN A  26      53.743  68.113  75.869  1.00  0.00           O
ATOM    539  N   ASP A  27      55.303  66.643  76.529  1.00  0.00           N
ATOM    541  CA  ASP A  27      56.063  67.583  77.339  1.00  0.00           C
ATOM    543  CB  ASP A  27      57.113  66.853  78.209  1.00  0.00           C
ATOM    546  CG  ASP A  27      56.523  65.883  79.239  1.00  0.00           C
ATOM    547  OD1 ASP A  27      55.333  66.023  79.639  1.00  0.00           O
ATOM    548  OD2 ASP A  27      57.323  65.043  79.739  1.00  0.00           O
ATOM    549  C   ASP A  27      56.703  68.723  76.519  1.00  0.00           C
ATOM    550  O   ASP A  27      56.663  69.893  76.909  1.00  0.00           O
ATOM    551  N   VAL A  28      57.253  68.463  75.309  1.00  0.00           N
ATOM    553  CA  VAL A  28      57.663  69.473  74.309  1.00  0.00           C
ATOM    555  CB  VAL A  28      58.303  68.893  73.039  1.00  0.00           C
ATOM    557  CG1 VAL A  28      58.713  70.003  72.039  1.00  0.00           C
ATOM    561  CG2 VAL A  28      59.583  68.103  73.349  1.00  0.00           C
ATOM    565  C   VAL A  28      56.523  70.393  73.889  1.00  0.00           C
ATOM    566  O   VAL A  28      56.703  71.603  73.709  1.00  0.00           O
ATOM    567  N   ASN A  29      55.293  69.863  73.709  1.00  0.00           N
ATOM    569  CA  ASN A  29      54.103  70.673  73.499  1.00  0.00           C
ATOM    571  CB  ASN A  29      52.883  69.813  73.089  1.00  0.00           C
ATOM    574  CG  ASN A  29      51.823  70.793  72.609  1.00  0.00           C
ATOM    575  OD1 ASN A  29      52.033  71.403  71.559  1.00  0.00           O
ATOM    576  ND2 ASN A  29      50.773  71.043  73.419  1.00  0.00           N
ATOM    579  C   ASN A  29      53.783  71.573  74.699  1.00  0.00           C
ATOM    580  O   ASN A  29      53.463  72.753  74.539  1.00  0.00           O
ATOM    581  N   ALA A  30      53.923  71.063  75.929  1.00  0.00           N
ATOM    583  CA  ALA A  30      53.833  71.883  77.129  1.00  0.00           C
ATOM    585  CB  ALA A  30      53.873  71.023  78.399  1.00  0.00           C
ATOM    589  C   ALA A  30      54.883  72.993  77.169  1.00  0.00           C
ATOM    590  O   ALA A  30      54.583  74.113  77.589  1.00  0.00           O
ATOM    591  N   MET A  31      56.123  72.713  76.679  1.00  0.00           N
ATOM    593  CA  MET A  31      57.153  73.723  76.479  1.00  0.00           C
ATOM    595  CB  MET A  31      58.493  73.073  76.029  1.00  0.00           C
ATOM    598  CG  MET A  31      59.643  74.063  75.719  1.00  0.00           C
ATOM    601  SD  MET A  31      59.663  74.803  74.069  1.00  0.00           S
ATOM    602  CE  MET A  31      61.293  75.523  74.349  1.00  0.00           C
ATOM    606  C   MET A  31      56.763  74.853  75.549  1.00  0.00           C
ATOM    607  O   MET A  31      56.943  76.023  75.869  1.00  0.00           O
ATOM    608  N   ARG A  32      56.123  74.553  74.399  1.00  0.00           N
ATOM    610  CA  ARG A  32      55.583  75.553  73.489  1.00  0.00           C
ATOM    612  CB  ARG A  32      54.873  74.853  72.309  1.00  0.00           C
ATOM    615  CG  ARG A  32      55.813  74.213  71.279  1.00  0.00           C
ATOM    618  CD  ARG A  32      56.423  75.193  70.269  1.00  0.00           C
ATOM    621  NE  ARG A  32      55.343  75.833  69.459  1.00  0.00           N
ATOM    623  CZ  ARG A  32      55.583  76.853  68.659  1.00  0.00           C
ATOM    624  NH1 ARG A  32      56.793  77.203  68.269  1.00  0.00           N
ATOM    627  NH2 ARG A  32      54.583  77.573  68.209  1.00  0.00           N
ATOM    630  C   ARG A  32      54.613  76.523  74.149  1.00  0.00           C
ATOM    631  O   ARG A  32      54.693  77.743  74.039  1.00  0.00           O
ATOM    632  N   SER A  33      53.683  75.983  74.949  1.00  0.00           N
ATOM    634  CA  SER A  33      52.773  76.793  75.739  1.00  0.00           C
ATOM    636  CB  SER A  33      51.633  75.893  76.259  1.00  0.00           C
ATOM    639  OG  SER A  33      50.493  76.623  76.729  1.00  0.00           O
ATOM    641  C   SER A  33      53.433  77.613  76.849  1.00  0.00           C
ATOM    642  O   SER A  33      53.023  78.723  77.149  1.00  0.00           O
ATOM    643  N   ASP A  34      54.493  77.093  77.509  1.00  0.00           N
ATOM    645  CA  ASP A  34      55.303  77.843  78.469  1.00  0.00           C
ATOM    647  CB  ASP A  34      56.163  76.783  79.229  1.00  0.00           C
ATOM    650  CG  ASP A  34      56.733  77.213  80.579  1.00  0.00           C
ATOM    651  OD1 ASP A  34      56.403  78.313  81.079  1.00  0.00           O
ATOM    652  OD2 ASP A  34      57.483  76.383  81.159  1.00  0.00           O
ATOM    653  C   ASP A  34      56.123  78.993  77.829  1.00  0.00           C
ATOM    654  O   ASP A  34      56.133  80.133  78.299  1.00  0.00           O
ATOM    655  N   VAL A  35      56.783  78.743  76.679  1.00  0.00           N
ATOM    657  CA  VAL A  35      57.533  79.773  75.949  1.00  0.00           C
ATOM    659  CB  VAL A  35      58.423  79.243  74.819  1.00  0.00           C
ATOM    661  CG1 VAL A  35      59.403  78.213  75.399  1.00  0.00           C
ATOM    665  CG2 VAL A  35      57.653  78.623  73.639  1.00  0.00           C
ATOM    669  C   VAL A  35      56.703  80.933  75.439  1.00  0.00           C
ATOM    670  O   VAL A  35      57.083  82.093  75.569  1.00  0.00           O
ATOM    671  N   GLN A  36      55.493  80.693  74.859  1.00  0.00           N
ATOM    673  CA  GLN A  36      54.643  81.793  74.409  1.00  0.00           C
ATOM    675  CB  GLN A  36      53.443  81.343  73.539  1.00  0.00           C
ATOM    678  CG  GLN A  36      52.383  80.493  74.279  1.00  0.00           C
ATOM    681  CD  GLN A  36      51.123  80.233  73.449  1.00  0.00           C
ATOM    682  OE1 GLN A  36      51.113  79.903  72.269  1.00  0.00           O
ATOM    683  NE2 GLN A  36      49.963  80.423  74.109  1.00  0.00           N
ATOM    686  C   GLN A  36      54.193  82.703  75.559  1.00  0.00           C
ATOM    687  O   GLN A  36      54.193  83.923  75.459  1.00  0.00           O
ATOM    688  N   ALA A  37      53.843  82.103  76.709  1.00  0.00           N
ATOM    690  CA  ALA A  37      53.433  82.793  77.919  1.00  0.00           C
ATOM    692  CB  ALA A  37      53.093  81.733  78.989  1.00  0.00           C
ATOM    696  C   ALA A  37      54.493  83.723  78.479  1.00  0.00           C
ATOM    697  O   ALA A  37      54.233  84.883  78.769  1.00  0.00           O
ATOM    698  N   ALA A  38      55.733  83.213  78.589  1.00  0.00           N
ATOM    700  CA  ALA A  38      56.913  83.963  78.939  1.00  0.00           C
ATOM    702  CB  ALA A  38      58.083  82.993  79.109  1.00  0.00           C
ATOM    706  C   ALA A  38      57.283  85.043  77.949  1.00  0.00           C
ATOM    707  O   ALA A  38      57.653  86.153  78.329  1.00  0.00           O
ATOM    708  N   LYS A  39      57.133  84.803  76.629  1.00  0.00           N
ATOM    710  CA  LYS A  39      57.233  85.863  75.629  1.00  0.00           C
ATOM    712  CB  LYS A  39      57.153  85.333  74.179  1.00  0.00           C
ATOM    715  CG  LYS A  39      58.353  84.483  73.709  1.00  0.00           C
ATOM    718  CD  LYS A  39      58.233  84.033  72.229  1.00  0.00           C
ATOM    721  CE  LYS A  39      56.913  83.303  71.889  1.00  0.00           C
ATOM    724  NZ  LYS A  39      56.773  83.073  70.439  1.00  0.00           N
ATOM    728  C   LYS A  39      56.203  86.983  75.799  1.00  0.00           C
ATOM    729  O   LYS A  39      56.543  88.163  75.689  1.00  0.00           O
ATOM    730  N   ASP A  40      54.923  86.673  76.109  1.00  0.00           N
ATOM    732  CA  ASP A  40      53.903  87.653  76.479  1.00  0.00           C
ATOM    734  CB  ASP A  40      52.543  86.873  76.529  1.00  0.00           C
ATOM    737  CG  ASP A  40      51.243  87.653  76.339  1.00  0.00           C
ATOM    738  OD1 ASP A  40      51.233  88.903  76.449  1.00  0.00           O
ATOM    739  OD2 ASP A  40      50.203  86.973  76.119  1.00  0.00           O
ATOM    740  C   ASP A  40      54.253  88.413  77.779  1.00  0.00           C
ATOM    741  O   ASP A  40      54.183  89.643  77.879  1.00  0.00           O
ATOM    742  N   ASP A  41      54.743  87.713  78.809  1.00  0.00           N
ATOM    744  CA  ASP A  41      55.133  88.293  80.089  1.00  0.00           C
ATOM    746  CB  ASP A  41      55.293  87.183  81.149  1.00  0.00           C
ATOM    749  CG  ASP A  41      53.993  86.473  81.439  1.00  0.00           C
ATOM    750  OD1 ASP A  41      52.913  87.003  81.099  1.00  0.00           O
ATOM    751  OD2 ASP A  41      54.023  85.453  82.179  1.00  0.00           O
ATOM    752  C   ASP A  41      56.403  89.153  80.029  1.00  0.00           C
ATOM    753  O   ASP A  41      56.553  90.153  80.749  1.00  0.00           O
ATOM    754  N   ALA A  42      57.343  88.803  79.139  1.00  0.00           N
ATOM    756  CA  ALA A  42      58.383  89.683  78.659  1.00  0.00           C
ATOM    758  CB  ALA A  42      59.293  88.883  77.719  1.00  0.00           C
ATOM    762  C   ALA A  42      57.883  90.923  77.919  1.00  0.00           C
ATOM    763  O   ALA A  42      58.333  92.023  78.229  1.00  0.00           O
ATOM    764  N   ALA A  43      56.913  90.763  76.999  1.00  0.00           N
ATOM    766  CA  ALA A  43      56.253  91.823  76.259  1.00  0.00           C
ATOM    768  CB  ALA A  43      55.233  91.253  75.249  1.00  0.00           C
ATOM    772  C   ALA A  43      55.563  92.803  77.199  1.00  0.00           C
ATOM    773  O   ALA A  43      55.633  94.023  77.059  1.00  0.00           O
ATOM    774  N   ARG A  44      54.933  92.253  78.249  1.00  0.00           N
ATOM    776  CA  ARG A  44      54.383  93.003  79.359  1.00  0.00           C
ATOM    778  CB  ARG A  44      53.723  92.013  80.359  1.00  0.00           C
ATOM    781  CG  ARG A  44      53.123  92.643  81.629  1.00  0.00           C
ATOM    784  CD  ARG A  44      52.543  91.593  82.589  1.00  0.00           C
ATOM    787  NE  ARG A  44      51.953  92.323  83.759  1.00  0.00           N
ATOM    789  CZ  ARG A  44      52.623  92.713  84.839  1.00  0.00           C
ATOM    790  NH1 ARG A  44      53.913  92.503  84.989  1.00  0.00           N
ATOM    793  NH2 ARG A  44      51.943  93.253  85.829  1.00  0.00           N
ATOM    796  C   ARG A  44      55.423  93.863  80.079  1.00  0.00           C
ATOM    797  O   ARG A  44      55.143  94.993  80.469  1.00  0.00           O
ATOM    798  N   ALA A  45      56.653  93.373  80.289  1.00  0.00           N
ATOM    800  CA  ALA A  45      57.753  94.103  80.899  1.00  0.00           C
ATOM    802  CB  ALA A  45      58.973  93.203  81.149  1.00  0.00           C
ATOM    806  C   ALA A  45      58.203  95.343  80.149  1.00  0.00           C
ATOM    807  O   ALA A  45      58.393  96.393  80.769  1.00  0.00           O
ATOM    808  N   ASN A  46      58.353  95.293  78.809  1.00  0.00           N
ATOM    810  CA  ASN A  46      58.623  96.493  78.029  1.00  0.00           C
ATOM    812  CB  ASN A  46      59.353  96.173  76.699  1.00  0.00           C
ATOM    815  CG  ASN A  46      58.473  95.343  75.779  1.00  0.00           C
ATOM    816  OD1 ASN A  46      58.423  94.123  75.909  1.00  0.00           O
ATOM    817  ND2 ASN A  46      57.743  96.003  74.849  1.00  0.00           N
ATOM    820  C   ASN A  46      57.363  97.323  77.789  1.00  0.00           C
ATOM    821  O   ASN A  46      57.423  98.543  77.689  1.00  0.00           O
ATOM    822  N   GLN A  47      56.153  96.723  77.809  1.00  0.00           N
ATOM    824  CA  GLN A  47      54.903  97.483  77.819  1.00  0.00           C
ATOM    826  CB  GLN A  47      53.663  96.553  77.659  1.00  0.00           C
ATOM    829  CG  GLN A  47      52.343  97.343  77.459  1.00  0.00           C
ATOM    832  CD  GLN A  47      51.123  96.443  77.289  1.00  0.00           C
ATOM    833  OE1 GLN A  47      50.943  95.643  76.369  1.00  0.00           O
ATOM    834  NE2 GLN A  47      50.193  96.563  78.269  1.00  0.00           N
ATOM    837  C   GLN A  47      54.783  98.353  79.079  1.00  0.00           C
ATOM    838  O   GLN A  47      54.153  99.413  79.089  1.00  0.00           O
ATOM    839  N   ARG A  48      55.453  97.973  80.189  1.00  0.00           N
ATOM    841  CA  ARG A  48      55.653  98.873  81.319  1.00  0.00           C
ATOM    843  CB  ARG A  48      56.293  98.183  82.559  1.00  0.00           C
ATOM    846  CG  ARG A  48      55.413  97.023  83.059  1.00  0.00           C
ATOM    849  CD  ARG A  48      56.133  95.993  83.929  1.00  0.00           C
ATOM    852  NE  ARG A  48      56.033  96.483  85.339  1.00  0.00           N
ATOM    854  CZ  ARG A  48      56.043  95.693  86.409  1.00  0.00           C
ATOM    855  NH1 ARG A  48      56.313  94.413  86.399  1.00  0.00           N
ATOM    858  NH2 ARG A  48      55.753  96.253  87.569  1.00  0.00           N
ATOM    861  C   ARG A  48      56.443 100.133  81.009  1.00  0.00           C
ATOM    862  O   ARG A  48      56.123 101.203  81.519  1.00  0.00           O
ATOM    863  N   LEU A  49      57.513 100.003  80.189  1.00  0.00           N
ATOM    865  CA  LEU A  49      58.303 101.093  79.639  1.00  0.00           C
ATOM    867  CB  LEU A  49      59.583 100.563  78.919  1.00  0.00           C
ATOM    870  CG  LEU A  49      60.463 101.613  78.209  1.00  0.00           C
ATOM    872  CD1 LEU A  49      61.163 102.503  79.239  1.00  0.00           C
ATOM    876  CD2 LEU A  49      61.473 100.953  77.249  1.00  0.00           C
ATOM    880  C   LEU A  49      57.513 102.013  78.719  1.00  0.00           C
ATOM    881  O   LEU A  49      57.613 103.243  78.819  1.00  0.00           O
ATOM    882  N   ASP A  50      56.653 101.433  77.859  1.00  0.00           N
ATOM    884  CA  ASP A  50      55.783 102.133  76.919  1.00  0.00           C
ATOM    886  CB  ASP A  50      54.943 101.143  76.079  1.00  0.00           C
ATOM    889  CG  ASP A  50      55.773 100.373  75.079  1.00  0.00           C
ATOM    890  OD1 ASP A  50      57.003 100.553  75.029  1.00  0.00           O
ATOM    891  OD2 ASP A  50      55.123  99.663  74.279  1.00  0.00           O
ATOM    892  C   ASP A  50      54.813 103.123  77.559  1.00  0.00           C
ATOM    893  O   ASP A  50      54.353 104.053  76.909  1.00  0.00           O
ATOM    894  N   ASN A  51      54.483 102.903  78.849  1.00  0.00           N
ATOM    896  CA  ASN A  51      53.573 103.723  79.629  1.00  0.00           C
ATOM    898  CB  ASN A  51      53.283 103.013  80.979  1.00  0.00           C
ATOM    901  CG  ASN A  51      52.373 101.793  80.909  1.00  0.00           C
ATOM    902  OD1 ASN A  51      51.223 101.883  80.489  1.00  0.00           O
ATOM    903  ND2 ASN A  51      52.783 100.703  81.609  1.00  0.00           N
ATOM    906  C   ASN A  51      54.093 105.153  79.979  1.00  0.00           C
ATOM    907  OT1 ASN A  51      54.203 106.043  79.089  1.00  0.00           O
ATOM    908  OT2 ASN A  51      54.373 105.403  81.189  1.00  0.00           O
ATOM    909  NH3 POPEB  52      35.993  75.853  69.299  1.00  0.00           N
ATOM    913  C12 POPEB  52      35.453  74.463  69.199  1.00  0.00           C
ATOM    916  C11 POPEB  52      34.693  74.093  70.479  1.00  0.00           C
ATOM    919  P   POPEB  52      32.143  74.453  69.999  1.00  0.00           P
ATOM    920  O13 POPEB  52      31.163  74.423  71.109  1.00  0.00           O
ATOM    921  O14 POPEB  52      31.753  75.333  68.889  1.00  0.00           O
ATOM    922  O11 POPEB  52      32.363  72.973  69.489  1.00  0.00           O
ATOM    923  O12 POPEB  52      33.533  74.913  70.619  1.00  0.00           O
ATOM    924  C1  POPEB  52      32.413  72.693  68.079  1.00  0.00           C
ATOM    927  C2  POPEB  52      33.463  71.623  67.699  1.00  0.00           C
ATOM    929  O21 POPEB  52      33.153  71.173  66.359  1.00  0.00           O
ATOM    930  C21 POPEB  52      34.163  71.233  65.509  1.00  0.00           C
ATOM    931  O22 POPEB  52      35.203  71.843  65.679  1.00  0.00           O
ATOM    932  C22 POPEB  52      33.893  70.343  64.299  1.00  0.00           C
ATOM    935  C3  POPEB  52      33.493  70.373  68.629  1.00  0.00           C
ATOM    938  O31 POPEB  52      34.073  69.253  67.919  1.00  0.00           O
ATOM    939  C31 POPEB  52      33.323  68.173  67.799  1.00  0.00           C
ATOM    940  O32 POPEB  52      32.363  67.883  68.509  1.00  0.00           O
ATOM    941  C32 POPEB  52      33.773  67.343  66.609  1.00  0.00           C
ATOM    944  C23 POPEB  52      33.863  71.103  62.949  1.00  0.00           C
ATOM    947  C24 POPEB  52      33.673  70.133  61.769  1.00  0.00           C
ATOM    950  C25 POPEB  52      33.403  70.803  60.409  1.00  0.00           C
ATOM    953  C26 POPEB  52      34.413  71.903  60.049  1.00  0.00           C
ATOM    956  C27 POPEB  52      34.323  72.363  58.579  1.00  0.00           C
ATOM    959  C28 POPEB  52      35.073  73.683  58.319  1.00  0.00           C
ATOM    962  C29 POPEB  52      35.383  73.933  56.859  1.00  0.00           C
ATOM    964 0C21 POPEB  52      34.853  74.873  56.049  1.00  0.00           C
ATOM    966 1C21 POPEB  52      33.763  75.853  56.399  1.00  0.00           C
ATOM    969 2C21 POPEB  52      32.753  76.113  55.259  1.00  0.00           C
ATOM    972 3C21 POPEB  52      33.303  76.893  54.049  1.00  0.00           C
ATOM    975 4C21 POPEB  52      32.173  77.473  53.179  1.00  0.00           C
ATOM    978 5C21 POPEB  52      32.643  78.093  51.849  1.00  0.00           C
ATOM    981 6C21 POPEB  52      32.613  77.093  50.689  1.00  0.00           C
ATOM    984 7C21 POPEB  52      33.033  77.713  49.349  1.00  0.00           C
ATOM    987 8C21 POPEB  52      33.163  76.673  48.219  1.00  0.00           C
ATOM    991  C33 POPEB  52      32.553  66.803  65.859  1.00  0.00           C
ATOM    994  C34 POPEB  52      32.753  66.353  64.419  1.00  0.00           C
ATOM    997  C35 POPEB  52      31.513  65.563  63.969  1.00  0.00           C
ATOM   1000  C36 POPEB  52      31.553  65.153  62.509  1.00  0.00           C
ATOM   1003  C37 POPEB  52      30.343  64.313  62.099  1.00  0.00           C
ATOM   1006  C38 POPEB  52      30.473  63.773  60.669  1.00  0.00           C
ATOM   1009  C39 POPEB  52      30.523  64.873  59.609  1.00  0.00           C
ATOM   1012 0C31 POPEB  52      30.603  64.283  58.199  1.00  0.00           C
ATOM   1015 1C31 POPEB  52      30.783  65.333  57.109  1.00  0.00           C
ATOM   1018 2C31 POPEB  52      30.973  64.733  55.709  1.00  0.00           C
ATOM   1021 3C31 POPEB  52      29.783  63.883  55.249  1.00  0.00           C
ATOM   1024 4C31 POPEB  52      30.013  62.373  55.399  1.00  0.00           C
ATOM   1027 5C31 POPEB  52      28.723  61.563  55.169  1.00  0.00           C
ATOM   1030 6C31 POPEB  52      28.913  60.063  55.419  1.00  0.00           C
ATOM   1034  NH3 POPEC  53      86.413  30.943  27.439  1.00  0.00           N
ATOM   1038  C12 POPEC  53      85.453  29.833  27.069  1.00  0.00           C
ATOM   1041  C11 POPEC  53      84.993  29.833  25.589  1.00  0.00           C
ATOM   1044  P   POPEC  53      83.273  27.973  24.649  1.00  0.00           P
ATOM   1045  O13 POPEC  53      82.323  29.093  24.409  1.00  0.00           O
ATOM   1046  O14 POPEC  53      83.513  27.063  23.499  1.00  0.00           O
ATOM   1047  O11 POPEC  53      82.713  27.103  25.849  1.00  0.00           O
ATOM   1048  O12 POPEC  53      84.673  28.503  25.189  1.00  0.00           O
ATOM   1049  C1  POPEC  53      83.113  27.153  27.229  1.00  0.00           C
ATOM   1052  C2  POPEC  53      82.153  28.023  28.099  1.00  0.00           C
ATOM   1054  O21 POPEC  53      82.243  27.723  29.519  1.00  0.00           O
ATOM   1055  C21 POPEC  53      83.323  28.193  30.139  1.00  0.00           C
ATOM   1056  O22 POPEC  53      84.343  28.603  29.599  1.00  0.00           O
ATOM   1057  C22 POPEC  53      83.103  28.133  31.659  1.00  0.00           C
ATOM   1060  C3  POPEC  53      80.683  27.793  27.649  1.00  0.00           C
ATOM   1063  O31 POPEC  53      79.693  28.193  28.639  1.00  0.00           O
ATOM   1064  C31 POPEC  53      79.063  27.163  29.259  1.00  0.00           C
ATOM   1065  O32 POPEC  53      79.193  25.993  28.969  1.00  0.00           O
ATOM   1066  C32 POPEC  53      78.103  27.733  30.309  1.00  0.00           C
ATOM   1069  C23 POPEC  53      83.463  29.483  32.309  1.00  0.00           C
ATOM   1072  C24 POPEC  53      83.003  29.663  33.759  1.00  0.00           C
ATOM   1075  C25 POPEC  53      83.693  28.813  34.839  1.00  0.00           C
ATOM   1078  C26 POPEC  53      83.303  29.263  36.259  1.00  0.00           C
ATOM   1081  C27 POPEC  53      83.913  28.433  37.409  1.00  0.00           C
ATOM   1084  C28 POPEC  53      83.653  29.033  38.809  1.00  0.00           C
ATOM   1087  C29 POPEC  53      84.553  30.213  39.089  1.00  0.00           C
ATOM   1089 0C21 POPEC  53      85.193  30.503  40.239  1.00  0.00           C
ATOM   1091 1C21 POPEC  53      85.063  29.773  41.549  1.00  0.00           C
ATOM   1094 2C21 POPEC  53      85.413  30.643  42.779  1.00  0.00           C
ATOM   1097 3C21 POPEC  53      84.633  31.973  42.869  1.00  0.00           C
ATOM   1100 4C21 POPEC  53      84.873  32.703  44.199  1.00  0.00           C
ATOM   1103 5C21 POPEC  53      84.043  33.983  44.339  1.00  0.00           C
ATOM   1106 6C21 POPEC  53      84.293  34.703  45.679  1.00  0.00           C
ATOM   1109 7C21 POPEC  53      83.283  35.833  45.909  1.00  0.00           C
ATOM   1112 8C21 POPEC  53      83.593  36.693  47.129  1.00  0.00           C
ATOM   1116  C33 POPEC  53      77.523  26.683  31.279  1.00  0.00           C
ATOM   1119  C34 POPEC  53      78.513  26.233  32.359  1.00  0.00           C
ATOM   1122  C35 POPEC  53      78.553  27.143  33.589  1.00  0.00           C
ATOM   1125  C36 POPEC  53      79.453  26.593  34.699  1.00  0.00           C
ATOM   1128  C37 POPEC  53      79.563  27.563  35.879  1.00  0.00           C
ATOM   1131  C38 POPEC  53      80.243  26.953  37.119  1.00  0.00           C
ATOM   1134  C39 POPEC  53      79.273  26.173  38.009  1.00  0.00           C
ATOM   1137 0C31 POPEC  53      79.953  25.563  39.239  1.00  0.00           C
ATOM   1140 1C31 POPEC  53      78.943  25.023  40.259  1.00  0.00           C
ATOM   1143 2C31 POPEC  53      79.613  24.613  41.579  1.00  0.00           C
ATOM   1146 3C31 POPEC  53      78.603  24.083  42.599  1.00  0.00           C
ATOM   1149 4C31 POPEC  53      79.243  23.803  43.969  1.00  0.00           C
ATOM   1152 5C31 POPEC  53      78.263  23.143  44.939  1.00  0.00           C
ATOM   1155 6C31 POPEC  53      78.833  22.953  46.339  1.00  0.00           C
ATOM   1159  NH3 POPED  54      12.383  43.963  28.059  1.00  0.00           N
ATOM   1163  C12 POPED  54      13.153  42.673  28.119  1.00  0.00           C
ATOM   1166  C11 POPED  54      14.503  42.783  27.369  1.00  0.00           C
ATOM   1169  P   POPED  54      14.843  40.313  26.499  1.00  0.00           P
ATOM   1170  O13 POPED  54      13.513  40.493  25.909  1.00  0.00           O
ATOM   1171  O14 POPED  54      15.973  40.043  25.569  1.00  0.00           O
ATOM   1172  O11 POPED  54      14.863  39.233  27.669  1.00  0.00           O
ATOM   1173  O12 POPED  54      15.223  41.573  27.359  1.00  0.00           O
ATOM   1174  C1  POPED  54      13.763  39.113  28.589  1.00  0.00           C
ATOM   1177  C2  POPED  54      14.133  38.473  29.969  1.00  0.00           C
ATOM   1179  O21 POPED  54      14.203  39.503  30.999  1.00  0.00           O
ATOM   1180  C21 POPED  54      13.333  39.333  31.999  1.00  0.00           C
ATOM   1181  O22 POPED  54      12.483  38.473  32.059  1.00  0.00           O
ATOM   1182  C22 POPED  54      13.503  40.413  33.079  1.00  0.00           C
ATOM   1185  C3  POPED  54      15.463  37.653  29.949  1.00  0.00           C
ATOM   1188  O31 POPED  54      15.523  36.603  30.939  1.00  0.00           O
ATOM   1189  C31 POPED  54      15.923  36.973  32.159  1.00  0.00           C
ATOM   1190  O32 POPED  54      16.193  38.103  32.509  1.00  0.00           O
ATOM   1191  C32 POPED  54      16.013  35.733  33.039  1.00  0.00           C
ATOM   1194  C23 POPED  54      12.833  39.923  34.389  1.00  0.00           C
ATOM   1197  C24 POPED  54      12.783  40.933  35.549  1.00  0.00           C
ATOM   1200  C25 POPED  54      12.343  40.253  36.859  1.00  0.00           C
ATOM   1203  C26 POPED  54      12.343  41.203  38.069  1.00  0.00           C
ATOM   1206  C27 POPED  54      12.243  40.443  39.409  1.00  0.00           C
ATOM   1209  C28 POPED  54      12.253  41.373  40.639  1.00  0.00           C
ATOM   1212  C29 POPED  54      10.873  41.573  41.229  1.00  0.00           C
ATOM   1214 0C21 POPED  54      10.543  41.533  42.539  1.00  0.00           C
ATOM   1216 1C21 POPED  54      11.453  41.333  43.719  1.00  0.00           C
ATOM   1219 2C21 POPED  54      11.423  42.573  44.639  1.00  0.00           C
ATOM   1222 3C21 POPED  54      12.173  42.353  45.959  1.00  0.00           C
ATOM   1225 4C21 POPED  54      12.223  43.613  46.849  1.00  0.00           C
ATOM   1228 5C21 POPED  54      13.223  44.653  46.329  1.00  0.00           C
ATOM   1231 6C21 POPED  54      13.363  45.883  47.229  1.00  0.00           C
ATOM   1234 7C21 POPED  54      14.283  46.943  46.619  1.00  0.00           C
ATOM   1237 8C21 POPED  54      14.443  48.213  47.459  1.00  0.00           C
ATOM   1241  C33 POPED  54      15.853  36.063  34.539  1.00  0.00           C
ATOM   1244  C34 POPED  54      15.643  34.793  35.369  1.00  0.00           C
ATOM   1247  C35 POPED  54      15.873  34.973  36.879  1.00  0.00           C
ATOM   1250  C36 POPED  54      15.163  36.153  37.559  1.00  0.00           C
ATOM   1253  C37 POPED  54      16.033  36.763  38.659  1.00  0.00           C
ATOM   1256  C38 POPED  54      15.313  37.833  39.479  1.00  0.00           C
ATOM   1259  C39 POPED  54      16.203  38.293  40.639  1.00  0.00           C
ATOM   1262 0C31 POPED  54      15.503  39.233  41.619  1.00  0.00           C
ATOM   1265 1C31 POPED  54      16.353  39.443  42.879  1.00  0.00           C
ATOM   1268 2C31 POPED  54      15.603  40.223  43.959  1.00  0.00           C
ATOM   1271 3C31 POPED  54      16.383  40.303  45.279  1.00  0.00           C
ATOM   1274 4C31 POPED  54      16.393  39.003  46.089  1.00  0.00           C
ATOM   1277 5C31 POPED  54      16.563  39.283  47.589  1.00  0.00           C
ATOM   1280 6C31 POPED  54      16.803  38.053  48.469  1.00  0.00           C
ATOM   1284  NH3 POPEE  55      98.753  96.213  29.179  1.00  0.00           N
ATOM   1288  C12 POPEE  55      99.433  95.003  28.609  1.00  0.00           C
ATOM   1291  C11 POPEE  55     100.893  95.243  28.219  1.00  0.00           C
ATOM   1294  P   POPEE  55     102.763  93.973  26.939  1.00  0.00           P
ATOM   1295  O13 POPEE  55     102.893  93.213  25.679  1.00  0.00           O
ATOM   1296  O14 POPEE  55     103.583  95.203  27.109  1.00  0.00           O
ATOM   1297  O11 POPEE  55     103.043  92.973  28.139  1.00  0.00           O
ATOM   1298  O12 POPEE  55     101.243  94.263  27.249  1.00  0.00           O
ATOM   1299  C1  POPEE  55     104.353  92.853  28.689  1.00  0.00           C
ATOM   1302  C2  POPEE  55     104.273  92.333  30.149  1.00  0.00           C
ATOM   1304  O21 POPEE  55     105.583  92.433  30.699  1.00  0.00           O
ATOM   1305  C21 POPEE  55     105.853  92.293  31.999  1.00  0.00           C
ATOM   1306  O22 POPEE  55     106.973  92.043  32.429  1.00  0.00           O
ATOM   1307  C22 POPEE  55     104.703  92.603  32.979  1.00  0.00           C
ATOM   1310  C3  POPEE  55     103.743  90.873  30.159  1.00  0.00           C
ATOM   1313  O31 POPEE  55     104.073  90.173  31.379  1.00  0.00           O
ATOM   1314  C31 POPEE  55     103.393  89.053  31.559  1.00  0.00           C
ATOM   1315  O32 POPEE  55     102.553  88.613  30.779  1.00  0.00           O
ATOM   1316  C32 POPEE  55     103.833  88.393  32.869  1.00  0.00           C
ATOM   1319  C23 POPEE  55     105.193  92.433  34.439  1.00  0.00           C
ATOM   1322  C24 POPEE  55     104.303  92.993  35.559  1.00  0.00           C
ATOM   1325  C25 POPEE  55     104.953  92.743  36.929  1.00  0.00           C
ATOM   1328  C26 POPEE  55     104.313  93.473  38.129  1.00  0.00           C
ATOM   1331  C27 POPEE  55     105.283  93.513  39.329  1.00  0.00           C
ATOM   1334  C28 POPEE  55     105.043  94.663  40.339  1.00  0.00           C
ATOM   1337  C29 POPEE  55     104.013  94.383  41.389  1.00  0.00           C
ATOM   1339 0C21 POPEE  55     103.853  95.103  42.519  1.00  0.00           C
ATOM   1341 1C21 POPEE  55     104.643  96.333  42.909  1.00  0.00           C
ATOM   1344 2C21 POPEE  55     105.323  96.223  44.289  1.00  0.00           C
ATOM   1347 3C21 POPEE  55     106.083  97.513  44.659  1.00  0.00           C
ATOM   1350 4C21 POPEE  55     107.523  97.563  44.099  1.00  0.00           C
ATOM   1353 5C21 POPEE  55     108.583  96.933  45.019  1.00  0.00           C
ATOM   1356 6C21 POPEE  55     108.843  97.753  46.299  1.00  0.00           C
ATOM   1359 7C21 POPEE  55     110.063  97.253  47.089  1.00  0.00           C
ATOM   1362 8C21 POPEE  55     110.453  98.183  48.239  1.00  0.00           C
ATOM   1366  C33 POPEE  55     102.663  87.803  33.699  1.00  0.00           C
ATOM   1369  C34 POPEE  55     102.263  88.653  34.919  1.00  0.00           C
ATOM   1372  C35 POPEE  55     103.163  88.563  36.179  1.00  0.00           C
ATOM   1375  C36 POPEE  55     102.643  89.513  37.279  1.00  0.00           C
ATOM   1378  C37 POPEE  55     103.123  89.213  38.709  1.00  0.00           C
ATOM   1381  C38 POPEE  55     102.683  90.313  39.689  1.00  0.00           C
ATOM   1384  C39 POPEE  55     102.893  90.003  41.189  1.00  0.00           C
ATOM   1387 0C31 POPEE  55     104.353  89.743  41.559  1.00  0.00           C
ATOM   1390 1C31 POPEE  55     104.603  89.613  43.069  1.00  0.00           C
ATOM   1393 2C31 POPEE  55     104.643  90.953  43.819  1.00  0.00           C
ATOM   1396 3C31 POPEE  55     103.403  91.203  44.689  1.00  0.00           C
ATOM   1399 4C31 POPEE  55     103.623  92.323  45.709  1.00  0.00           C
ATOM   1402 5C31 POPEE  55     102.513  92.393  46.769  1.00  0.00           C
ATOM   1405 6C31 POPEE  55     102.833  93.373  47.899  1.00  0.00           C
ATOM   1409  NH3 POPEF  56      74.233  44.333  27.219  1.00  0.00           N
ATOM   1413  C12 POPEF  56      75.233  45.003  26.339  1.00  0.00           C
ATOM   1416  C11 POPEF  56      75.363  46.443  26.829  1.00  0.00           C
ATOM   1419  P   POPEF  56      73.793  48.413  26.139  1.00  0.00           P
ATOM   1420  O13 POPEF  56      74.293  48.253  24.759  1.00  0.00           O
ATOM   1421  O14 POPEF  56      72.383  48.833  26.339  1.00  0.00           O
ATOM   1422  O11 POPEF  56      74.773  49.383  26.899  1.00  0.00           O
ATOM   1423  O12 POPEF  56      74.063  47.043  26.899  1.00  0.00           O
ATOM   1424  C1  POPEF  56      74.553  49.903  28.209  1.00  0.00           C
ATOM   1427  C2  POPEF  56      75.393  49.103  29.239  1.00  0.00           C
ATOM   1429  O21 POPEF  56      74.953  49.283  30.599  1.00  0.00           O
ATOM   1430  C21 POPEF  56      73.853  48.633  30.929  1.00  0.00           C
ATOM   1431  O22 POPEF  56      73.023  48.173  30.159  1.00  0.00           O
ATOM   1432  C22 POPEF  56      73.813  48.533  32.449  1.00  0.00           C
ATOM   1435  C3  POPEF  56      76.903  49.473  29.119  1.00  0.00           C
ATOM   1438  O31 POPEF  56      77.713  49.003  30.219  1.00  0.00           O
ATOM   1439  C31 POPEF  56      77.953  47.703  30.259  1.00  0.00           C
ATOM   1440  O32 POPEF  56      77.513  46.863  29.499  1.00  0.00           O
ATOM   1441  C32 POPEF  56      79.013  47.433  31.339  1.00  0.00           C
ATOM   1444  C23 POPEF  56      72.713  47.583  32.939  1.00  0.00           C
ATOM   1447  C24 POPEF  56      72.473  47.733  34.449  1.00  0.00           C
ATOM   1450  C25 POPEF  56      71.683  46.563  35.029  1.00  0.00           C
ATOM   1453  C26 POPEF  56      71.173  46.813  36.459  1.00  0.00           C
ATOM   1456  C27 POPEF  56      70.173  45.743  36.929  1.00  0.00           C
ATOM   1459  C28 POPEF  56      70.813  44.413  37.349  1.00  0.00           C
ATOM   1462  C29 POPEF  56      71.423  44.523  38.729  1.00  0.00           C
ATOM   1464 0C21 POPEF  56      70.823  44.223  39.889  1.00  0.00           C
ATOM   1466 1C21 POPEF  56      69.423  43.683  40.089  1.00  0.00           C
ATOM   1469 2C21 POPEF  56      68.443  44.713  40.669  1.00  0.00           C
ATOM   1472 3C21 POPEF  56      68.763  45.173  42.099  1.00  0.00           C
ATOM   1475 4C21 POPEF  56      67.643  46.043  42.689  1.00  0.00           C
ATOM   1478 5C21 POPEF  56      67.993  46.643  44.069  1.00  0.00           C
ATOM   1481 6C21 POPEF  56      67.833  45.633  45.219  1.00  0.00           C
ATOM   1484 7C21 POPEF  56      68.243  46.233  46.569  1.00  0.00           C
ATOM   1487 8C21 POPEF  56      67.983  45.293  47.749  1.00  0.00           C
ATOM   1491  C33 POPEF  56      78.533  46.683  32.599  1.00  0.00           C
ATOM   1494  C34 POPEF  56      79.713  46.473  33.549  1.00  0.00           C
ATOM   1497  C35 POPEF  56      79.393  45.713  34.849  1.00  0.00           C
ATOM   1500  C36 POPEF  56      80.613  45.753  35.779  1.00  0.00           C
ATOM   1503  C37 POPEF  56      80.603  44.763  36.949  1.00  0.00           C
ATOM   1506  C38 POPEF  56      81.923  44.843  37.719  1.00  0.00           C
ATOM   1509  C39 POPEF  56      82.083  43.773  38.809  1.00  0.00           C
ATOM   1512 0C31 POPEF  56      83.403  43.963  39.579  1.00  0.00           C
ATOM   1515 1C31 POPEF  56      83.333  43.403  40.999  1.00  0.00           C
ATOM   1518 2C31 POPEF  56      84.643  43.633  41.769  1.00  0.00           C
ATOM   1521 3C31 POPEF  56      84.493  43.303  43.259  1.00  0.00           C
ATOM   1524 4C31 POPEF  56      85.773  43.563  44.049  1.00  0.00           C
ATOM   1527 5C31 POPEF  56      85.613  43.263  45.549  1.00  0.00           C
ATOM   1530 6C31 POPEF  56      86.903  43.443  46.339  1.00  0.00           C
ATOM   1534  NH3 POPEG  57      15.853   8.183  29.639  1.00  0.00           N
ATOM   1538  C12 POPEG  57      16.513   7.493  28.479  1.00  0.00           C
ATOM   1541  C11 POPEG  57      16.483   8.443  27.269  1.00  0.00           C
ATOM   1544  P   POPEG  57      16.763  10.903  26.529  1.00  0.00           P
ATOM   1545  O13 POPEG  57      17.183  10.313  25.249  1.00  0.00           O
ATOM   1546  O14 POPEG  57      15.453  11.593  26.599  1.00  0.00           O
ATOM   1547  O11 POPEG  57      17.883  11.853  27.109  1.00  0.00           O
ATOM   1548  O12 POPEG  57      16.813   9.783  27.659  1.00  0.00           O
ATOM   1549  C1  POPEG  57      17.583  12.793  28.139  1.00  0.00           C
ATOM   1552  C2  POPEG  57      18.603  12.653  29.299  1.00  0.00           C
ATOM   1554  O21 POPEG  57      18.013  12.913  30.579  1.00  0.00           O
ATOM   1555  C21 POPEG  57      17.173  11.983  31.039  1.00  0.00           C
ATOM   1556  O22 POPEG  57      16.833  10.983  30.429  1.00  0.00           O
ATOM   1557  C22 POPEG  57      16.703  12.393  32.449  1.00  0.00           C
ATOM   1560  C3  POPEG  57      19.823  13.583  29.069  1.00  0.00           C
ATOM   1563  O31 POPEG  57      20.873  13.353  30.039  1.00  0.00           O
ATOM   1564  C31 POPEG  57      21.213  14.393  30.789  1.00  0.00           C
ATOM   1565  O32 POPEG  57      20.623  15.463  30.829  1.00  0.00           O
ATOM   1566  C32 POPEG  57      22.433  14.023  31.619  1.00  0.00           C
ATOM   1569  C23 POPEG  57      16.583  11.253  33.499  1.00  0.00           C
ATOM   1572  C24 POPEG  57      15.943  11.763  34.789  1.00  0.00           C
ATOM   1575  C25 POPEG  57      16.303  10.973  36.049  1.00  0.00           C
ATOM   1578  C26 POPEG  57      17.343  11.673  36.929  1.00  0.00           C
ATOM   1581  C27 POPEG  57      17.543  10.933  38.249  1.00  0.00           C
ATOM   1584  C28 POPEG  57      18.363  11.723  39.289  1.00  0.00           C
ATOM   1587  C29 POPEG  57      18.483  10.943  40.569  1.00  0.00           C
ATOM   1589 0C21 POPEG  57      17.813  11.153  41.719  1.00  0.00           C
ATOM   1591 1C21 POPEG  57      16.803  12.243  41.999  1.00  0.00           C
ATOM   1594 2C21 POPEG  57      15.343  11.783  41.869  1.00  0.00           C
ATOM   1597 3C21 POPEG  57      14.363  12.753  42.539  1.00  0.00           C
ATOM   1600 4C21 POPEG  57      12.923  12.223  42.539  1.00  0.00           C
ATOM   1603 5C21 POPEG  57      12.133  12.593  43.799  1.00  0.00           C
ATOM   1606 6C21 POPEG  57      11.873  14.103  43.929  1.00  0.00           C
ATOM   1609 7C21 POPEG  57      10.933  14.423  45.099  1.00  0.00           C
ATOM   1612 8C21 POPEG  57      10.753  15.933  45.289  1.00  0.00           C
ATOM   1616  C33 POPEG  57      23.413  15.213  31.819  1.00  0.00           C
ATOM   1619  C34 POPEG  57      23.893  15.343  33.259  1.00  0.00           C
ATOM   1622  C35 POPEG  57      24.743  16.603  33.489  1.00  0.00           C
ATOM   1625  C36 POPEG  57      25.193  16.693  34.959  1.00  0.00           C
ATOM   1628  C37 POPEG  57      25.813  18.053  35.309  1.00  0.00           C
ATOM   1631  C38 POPEG  57      26.473  18.043  36.689  1.00  0.00           C
ATOM   1634  C39 POPEG  57      25.493  17.883  37.869  1.00  0.00           C
ATOM   1637 0C31 POPEG  57      26.233  17.713  39.199  1.00  0.00           C
ATOM   1640 1C31 POPEG  57      25.303  17.513  40.419  1.00  0.00           C
ATOM   1643 2C31 POPEG  57      25.603  16.213  41.179  1.00  0.00           C
ATOM   1646 3C31 POPEG  57      25.353  16.263  42.699  1.00  0.00           C
ATOM   1649 4C31 POPEG  57      23.903  16.043  43.149  1.00  0.00           C
ATOM   1652 5C31 POPEG  57      23.823  15.893  44.679  1.00  0.00           C
ATOM   1655 6C31 POPEG  57      22.413  15.743  45.229  1.00  0.00           C
ATOM   1659  NH3 POPEH  58     119.483  15.613  23.699  1.00  0.00           N
ATOM   1663  C12 POPEH  58     120.849  15.983  23.209  1.00  0.00           C
ATOM   1666  C11 POPEH  58     121.629  14.743  22.759  1.00  0.00           C
ATOM   1669  P   POPEH  58     124.199  14.553  23.419  1.00  0.00           P
ATOM   1670  O13 POPEH  58     124.769  13.273  22.909  1.00  0.00           O
ATOM   1671  O14 POPEH  58     125.159  15.673  23.569  1.00  0.00           O
ATOM   1672  O11 POPEH  58     123.529  14.303  24.819  1.00  0.00           O
ATOM   1673  O12 POPEH  58     122.999  15.053  22.549  1.00  0.00           O
ATOM   1674  C1  POPEH  58     123.179  13.043  25.379  1.00  0.00           C
ATOM   1677  C2  POPEH  58     122.549  13.303  26.759  1.00  0.00           C
ATOM   1679  O21 POPEH  58     122.159  12.043  27.339  1.00  0.00           O
ATOM   1680  C21 POPEH  58     121.929  11.983  28.659  1.00  0.00           C
ATOM   1681  O22 POPEH  58     121.019  11.343  29.169  1.00  0.00           O
ATOM   1682  C22 POPEH  58     122.959  12.753  29.489  1.00  0.00           C
ATOM   1685  C3  POPEH  58     121.339  14.273  26.599  1.00  0.00           C
ATOM   1688  O31 POPEH  58     120.689  14.633  27.839  1.00  0.00           O
ATOM   1689  C31 POPEH  58     119.683  15.493  27.599  1.00  0.00           C
ATOM   1690  O32 POPEH  58     119.313  15.793  26.469  1.00  0.00           O
ATOM   1691  C32 POPEH  58     119.043  16.023  28.889  1.00  0.00           C
ATOM   1694  C23 POPEH  58     123.109  12.213  30.919  1.00  0.00           C
ATOM   1697  C24 POPEH  58     124.259  12.923  31.659  1.00  0.00           C
ATOM   1700  C25 POPEH  58     124.439  12.423  33.099  1.00  0.00           C
ATOM   1703  C26 POPEH  58     125.179  13.423  34.009  1.00  0.00           C
ATOM   1706  C27 POPEH  58     125.289  12.923  35.459  1.00  0.00           C
ATOM   1709  C28 POPEH  58     125.769  14.013  36.429  1.00  0.00           C
ATOM   1712  C29 POPEH  58     125.179  13.853  37.809  1.00  0.00           C
ATOM   1714 0C21 POPEH  58     125.699  14.263  38.989  1.00  0.00           C
ATOM   1716 1C21 POPEH  58     127.009  14.973  39.229  1.00  0.00           C
ATOM   1719 2C21 POPEH  58     127.489  14.753  40.679  1.00  0.00           C
ATOM   1722 3C21 POPEH  58     128.679  15.643  41.099  1.00  0.00           C
ATOM   1725 4C21 POPEH  58     129.019  15.423  42.579  1.00  0.00           C
ATOM   1728 5C21 POPEH  58     130.139  16.323  43.119  1.00  0.00           C
ATOM   1731 6C21 POPEH  58     130.439  16.023  44.599  1.00  0.00           C
ATOM   1734 7C21 POPEH  58     131.199  17.143  45.309  1.00  0.00           C
ATOM   1737 8C21 POPEH  58     132.699  16.883  45.469  1.00  0.00           C
ATOM   1741  C33 POPEH  58     119.683  15.573  30.219  1.00  0.00           C
ATOM   1744  C34 POPEH  58     118.863  16.093  31.409  1.00  0.00           C
ATOM   1747  C35 POPEH  58     119.513  15.853  32.779  1.00  0.00           C
ATOM   1750  C36 POPEH  58     118.723  16.503  33.919  1.00  0.00           C
ATOM   1753  C37 POPEH  58     119.443  16.423  35.269  1.00  0.00           C
ATOM   1756  C38 POPEH  58     118.693  17.173  36.379  1.00  0.00           C
ATOM   1759  C39 POPEH  58     119.473  17.233  37.699  1.00  0.00           C
ATOM   1762 0C31 POPEH  58     119.713  15.843  38.309  1.00  0.00           C
ATOM   1765 1C31 POPEH  58     120.629  15.873  39.539  1.00  0.00           C
ATOM   1768 2C31 POPEH  58     121.099  14.453  39.909  1.00  0.00           C
ATOM   1771 3C31 POPEH  58     121.409  14.283  41.399  1.00  0.00           C
ATOM   1774 4C31 POPEH  58     120.153  14.363  42.279  1.00  0.00           C
ATOM   1777 5C31 POPEH  58     120.463  14.153  43.759  1.00  0.00           C
ATOM   1780 6C31 POPEH  58     119.273  14.443  44.669  1.00  0.00           C
ATOM   1784  NH3 POPEI  59      84.323  65.343  32.179  1.00  0.00           N
ATOM   1788  C12 POPEI  59      85.343  65.943  31.259  1.00  0.00           C
ATOM   1791  C11 POPEI  59      86.403  66.743  32.029  1.00  0.00           C
ATOM   1794  P   POPEI  59      85.133  68.843  33.009  1.00  0.00           P
ATOM   1795  O13 POPEI  59      85.833  69.743  32.069  1.00  0.00           O
ATOM   1796  O14 POPEI  59      83.673  68.713  32.839  1.00  0.00           O
ATOM   1797  O11 POPEI  59      85.283  69.373  34.489  1.00  0.00           O
ATOM   1798  O12 POPEI  59      85.833  67.443  33.129  1.00  0.00           O
ATOM   1799  C1  POPEI  59      86.063  70.533  34.739  1.00  0.00           C
ATOM   1802  C2  POPEI  59      86.053  70.973  36.229  1.00  0.00           C
ATOM   1804  O21 POPEI  59      87.363  71.503  36.439  1.00  0.00           O
ATOM   1805  C21 POPEI  59      87.553  72.223  37.519  1.00  0.00           C
ATOM   1806  O22 POPEI  59      86.683  72.683  38.229  1.00  0.00           O
ATOM   1807  C22 POPEI  59      89.053  72.283  37.769  1.00  0.00           C
ATOM   1810  C3  POPEI  59      85.753  69.803  37.209  1.00  0.00           C
ATOM   1813  O31 POPEI  59      85.253  70.203  38.509  1.00  0.00           O
ATOM   1814  C31 POPEI  59      83.963  70.533  38.499  1.00  0.00           C
ATOM   1815  O32 POPEI  59      83.273  70.603  37.499  1.00  0.00           O
ATOM   1816  C32 POPEI  59      83.403  70.663  39.919  1.00  0.00           C
ATOM   1819  C23 POPEI  59      89.403  72.353  39.259  1.00  0.00           C
ATOM   1822  C24 POPEI  59      89.333  73.773  39.819  1.00  0.00           C
ATOM   1825  C25 POPEI  59      89.433  73.763  41.339  1.00  0.00           C
ATOM   1828  C26 POPEI  59      89.603  75.163  41.929  1.00  0.00           C
ATOM   1831  C27 POPEI  59      89.563  75.123  43.459  1.00  0.00           C
ATOM   1834  C28 POPEI  59      89.923  76.463  44.129  1.00  0.00           C
ATOM   1837  C29 POPEI  59      91.343  76.883  43.829  1.00  0.00           C
ATOM   1839 0C21 POPEI  59      91.943  77.973  44.329  1.00  0.00           C
ATOM   1841 1C21 POPEI  59      91.323  78.983  45.259  1.00  0.00           C
ATOM   1844 2C21 POPEI  59      91.453  80.423  44.739  1.00  0.00           C
ATOM   1847 3C21 POPEI  59      90.953  80.603  43.299  1.00  0.00           C
ATOM   1850 4C21 POPEI  59      90.423  82.013  43.009  1.00  0.00           C
ATOM   1853 5C21 POPEI  59      89.823  82.163  41.599  1.00  0.00           C
ATOM   1856 6C21 POPEI  59      89.153  83.523  41.379  1.00  0.00           C
ATOM   1859 7C21 POPEI  59      88.523  83.653  39.989  1.00  0.00           C
ATOM   1862 8C21 POPEI  59      87.923  85.033  39.679  1.00  0.00           C
ATOM   1866  C33 POPEI  59      84.313  70.383  41.159  1.00  0.00           C
ATOM   1869  C34 POPEI  59      83.463  70.523  42.439  1.00  0.00           C
ATOM   1872  C35 POPEI  59      84.153  70.353  43.799  1.00  0.00           C
ATOM   1875  C36 POPEI  59      83.153  70.733  44.909  1.00  0.00           C
ATOM   1878  C37 POPEI  59      83.613  70.533  46.369  1.00  0.00           C
ATOM   1881  C38 POPEI  59      82.463  70.863  47.319  1.00  0.00           C
ATOM   1884  C39 POPEI  59      82.513  70.233  48.719  1.00  0.00           C
ATOM   1887 0C31 POPEI  59      82.223  68.723  48.769  1.00  0.00           C
ATOM   1890 1C31 POPEI  59      81.643  68.293  50.129  1.00  0.00           C
ATOM   1893 2C31 POPEI  59      81.163  66.833  50.199  1.00  0.00           C
ATOM   1896 3C31 POPEI  59      82.283  65.773  50.149  1.00  0.00           C
ATOM   1899 4C31 POPEI  59      83.313  65.933  51.269  1.00  0.00           C
ATOM   1902 5C31 POPEI  59      84.133  64.663  51.519  1.00  0.00           C
ATOM   1905 6C31 POPEI  59      85.213  64.853  52.579  1.00  0.00           C
ATOM   1909  NH3 POPEJ  60      85.973 110.133  67.659  1.00  0.00           N
ATOM   1913  C12 POPEJ  60      84.793 111.063  67.459  1.00  0.00           C
ATOM   1916  C11 POPEJ  60      83.633 110.753  68.419  1.00  0.00           C
ATOM   1919  P   POPEJ  60      81.403 112.123  68.189  1.00  0.00           P
ATOM   1920  O13 POPEJ  60      80.993 111.783  69.569  1.00  0.00           O
ATOM   1921  O14 POPEJ  60      82.023 113.453  67.969  1.00  0.00           O
ATOM   1922  O11 POPEJ  60      80.163 112.023  67.179  1.00  0.00           O
ATOM   1923  O12 POPEJ  60      82.393 110.973  67.739  1.00  0.00           O
ATOM   1924  C1  POPEJ  60      79.923 110.833  66.419  1.00  0.00           C
ATOM   1927  C2  POPEJ  60      78.913 111.063  65.249  1.00  0.00           C
ATOM   1929  O21 POPEJ  60      78.513 109.833  64.599  1.00  0.00           O
ATOM   1930  C21 POPEJ  60      79.433 109.173  63.919  1.00  0.00           C
ATOM   1931  O22 POPEJ  60      80.633 109.383  63.929  1.00  0.00           O
ATOM   1932  C22 POPEJ  60      78.783 108.053  63.089  1.00  0.00           C
ATOM   1935  C3  POPEJ  60      79.413 112.163  64.259  1.00  0.00           C
ATOM   1938  O31 POPEJ  60      78.843 112.053  62.929  1.00  0.00           O
ATOM   1939  C31 POPEJ  60      79.363 112.973  62.099  1.00  0.00           C
ATOM   1940  O32 POPEJ  60      80.013 113.933  62.469  1.00  0.00           O
ATOM   1941  C32 POPEJ  60      79.053 112.653  60.629  1.00  0.00           C
ATOM   1944  C23 POPEJ  60      79.513 107.823  61.729  1.00  0.00           C
ATOM   1947  C24 POPEJ  60      79.053 106.553  60.999  1.00  0.00           C
ATOM   1950  C25 POPEJ  60      78.203 106.803  59.739  1.00  0.00           C
ATOM   1953  C26 POPEJ  60      79.033 107.203  58.509  1.00  0.00           C
ATOM   1956  C27 POPEJ  60      78.213 107.143  57.199  1.00  0.00           C
ATOM   1959  C28 POPEJ  60      79.043 106.903  55.919  1.00  0.00           C
ATOM   1962  C29 POPEJ  60      79.633 105.513  55.869  1.00  0.00           C
ATOM   1964 0C21 POPEJ  60      79.593 104.643  54.839  1.00  0.00           C
ATOM   1966 1C21 POPEJ  60      78.933 104.833  53.499  1.00  0.00           C
ATOM   1969 2C21 POPEJ  60      78.643 103.453  52.859  1.00  0.00           C
ATOM   1972 3C21 POPEJ  60      77.973 103.543  51.479  1.00  0.00           C
ATOM   1975 4C21 POPEJ  60      77.763 102.143  50.859  1.00  0.00           C
ATOM   1978 5C21 POPEJ  60      76.493 101.433  51.369  1.00  0.00           C
ATOM   1981 6C21 POPEJ  60      75.253 101.733  50.519  1.00  0.00           C
ATOM   1984 7C21 POPEJ  60      73.983 101.063  51.049  1.00  0.00           C
ATOM   1987 8C21 POPEJ  60      72.743 101.303  50.189  1.00  0.00           C
ATOM   1991  C33 POPEJ  60      80.233 112.983  59.679  1.00  0.00           C
ATOM   1994  C34 POPEJ  60      80.143 112.303  58.299  1.00  0.00           C
ATOM   1997  C35 POPEJ  60      81.503 111.763  57.829  1.00  0.00           C
ATOM   2000  C36 POPEJ  60      81.843 110.403  58.449  1.00  0.00           C
ATOM   2003  C37 POPEJ  60      83.333 110.033  58.389  1.00  0.00           C
ATOM   2006  C38 POPEJ  60      83.613 108.653  59.019  1.00  0.00           C
ATOM   2009  C39 POPEJ  60      83.093 107.483  58.189  1.00  0.00           C
ATOM   2012 0C31 POPEJ  60      83.963 107.203  56.959  1.00  0.00           C
ATOM   2015 1C31 POPEJ  60      83.203 106.413  55.899  1.00  0.00           C
ATOM   2018 2C31 POPEJ  60      84.103 105.993  54.729  1.00  0.00           C
ATOM   2021 3C31 POPEJ  60      84.423 104.493  54.719  1.00  0.00           C
ATOM   2024 4C31 POPEJ  60      83.173 103.623  54.549  1.00  0.00           C
ATOM   2027 5C31 POPEJ  60      83.513 102.203  54.119  1.00  0.00           C
ATOM   2030 6C31 POPEJ  60      82.263 101.363  53.839  1.00  0.00           C
ATOM   2034  NH3 POPEK  61     125.019 113.313  27.789  1.00  0.00           N
ATOM   2038  C12 POPEK  61     126.309 113.073  27.059  1.00  0.00           C
ATOM   2041  C11 POPEK  61     127.079 114.403  26.929  1.00  0.00           C
ATOM   2044  P   POPEK  61     129.609 113.853  27.409  1.00  0.00           P
ATOM   2045  O13 POPEK  61     130.459 112.833  26.789  1.00  0.00           O
ATOM   2046  O14 POPEK  61     130.259 115.113  27.819  1.00  0.00           O
ATOM   2047  O11 POPEK  61     128.829 113.193  28.619  1.00  0.00           O
ATOM   2048  O12 POPEK  61     128.399 114.193  26.439  1.00  0.00           O
ATOM   2049  C1  POPEK  61     129.139 113.553  29.959  1.00  0.00           C
ATOM   2052  C2  POPEK  61     128.049 113.063  30.929  1.00  0.00           C
ATOM   2054  O21 POPEK  61     127.369 114.213  31.459  1.00  0.00           O
ATOM   2055  C21 POPEK  61     126.069 114.293  31.339  1.00  0.00           C
ATOM   2056  O22 POPEK  61     125.369 113.663  30.559  1.00  0.00           O
ATOM   2057  C22 POPEK  61     125.599 115.343  32.359  1.00  0.00           C
ATOM   2060  C3  POPEK  61     128.709 112.293  32.109  1.00  0.00           C
ATOM   2063  O31 POPEK  61     127.819 112.103  33.239  1.00  0.00           O
ATOM   2064  C31 POPEK  61     127.909 113.043  34.169  1.00  0.00           C
ATOM   2065  O32 POPEK  61     128.619 114.033  34.149  1.00  0.00           O
ATOM   2066  C32 POPEK  61     126.999 112.703  35.349  1.00  0.00           C
ATOM   2069  C23 POPEK  61     124.259 115.083  33.099  1.00  0.00           C
ATOM   2072  C24 POPEK  61     124.289 115.653  34.529  1.00  0.00           C
ATOM   2075  C25 POPEK  61     122.929 116.053  35.119  1.00  0.00           C
ATOM   2078  C26 POPEK  61     123.009 116.313  36.629  1.00  0.00           C
ATOM   2081  C27 POPEK  61     121.939 117.263  37.169  1.00  0.00           C
ATOM   2084  C28 POPEK  61     122.039 117.423  38.709  1.00  0.00           C
ATOM   2087  C29 POPEK  61     120.979 118.323  39.279  1.00  0.00           C
ATOM   2089 0C21 POPEK  61     120.483 118.283  40.529  1.00  0.00           C
ATOM   2091 1C21 POPEK  61     120.929 117.373  41.649  1.00  0.00           C
ATOM   2094 2C21 POPEK  61     121.279 118.153  42.929  1.00  0.00           C
ATOM   2097 3C21 POPEK  61     121.679 117.233  44.099  1.00  0.00           C
ATOM   2100 4C21 POPEK  61     121.909 118.013  45.399  1.00  0.00           C
ATOM   2103 5C21 POPEK  61     122.059 117.123  46.649  1.00  0.00           C
ATOM   2106 6C21 POPEK  61     123.289 116.213  46.609  1.00  0.00           C
ATOM   2109 7C21 POPEK  61     123.459 115.403  47.899  1.00  0.00           C
ATOM   2112 8C21 POPEK  61     124.799 114.653  47.959  1.00  0.00           C
ATOM   2116  C33 POPEK  61     127.229 113.653  36.539  1.00  0.00           C
ATOM   2119  C34 POPEK  61     126.639 113.143  37.879  1.00  0.00           C
ATOM   2122  C35 POPEK  61     125.309 113.783  38.299  1.00  0.00           C
ATOM   2125  C36 POPEK  61     125.069 113.633  39.809  1.00  0.00           C
ATOM   2128  C37 POPEK  61     123.629 113.903  40.279  1.00  0.00           C
ATOM   2131  C38 POPEK  61     123.439 113.563  41.759  1.00  0.00           C
ATOM   2134  C39 POPEK  61     121.979 113.603  42.239  1.00  0.00           C
ATOM   2137 0C31 POPEK  61     121.839 113.263  43.729  1.00  0.00           C
ATOM   2140 1C31 POPEK  61     120.403 113.343  44.269  1.00  0.00           C
ATOM   2143 2C31 POPEK  61     120.313 113.373  45.809  1.00  0.00           C
ATOM   2146 3C31 POPEK  61     120.889 112.143  46.519  1.00  0.00           C
ATOM   2149 4C31 POPEK  61     119.953 110.923  46.519  1.00  0.00           C
ATOM   2152 5C31 POPEK  61     118.983 110.913  47.699  1.00  0.00           C
ATOM   2155 6C31 POPEK  61     118.043 109.703  47.719  1.00  0.00           C
ATOM   2159  NH3 POPEL  62     107.293   7.963  23.439  1.00  0.00           N
ATOM   2163  C12 POPEL  62     108.333   7.013  23.949  1.00  0.00           C
ATOM   2166  C11 POPEL  62     107.693   5.733  24.479  1.00  0.00           C
ATOM   2169  P   POPEL  62     109.263   4.713  26.319  1.00  0.00           P
ATOM   2170  O13 POPEL  62     108.233   3.973  27.059  1.00  0.00           O
ATOM   2171  O14 POPEL  62     110.623   4.123  26.269  1.00  0.00           O
ATOM   2172  O11 POPEL  62     109.313   6.213  26.819  1.00  0.00           O
ATOM   2173  O12 POPEL  62     108.733   4.833  24.839  1.00  0.00           O
ATOM   2174  C1  POPEL  62     108.453   6.573  27.899  1.00  0.00           C
ATOM   2177  C2  POPEL  62     109.083   7.663  28.759  1.00  0.00           C
ATOM   2179  O21 POPEL  62     108.173   7.923  29.839  1.00  0.00           O
ATOM   2180  C21 POPEL  62     108.053   7.053  30.849  1.00  0.00           C
ATOM   2181  O22 POPEL  62     106.983   6.813  31.379  1.00  0.00           O
ATOM   2182  C22 POPEL  62     109.393   6.543  31.379  1.00  0.00           C
ATOM   2185  C3  POPEL  62     109.303   8.973  27.949  1.00  0.00           C
ATOM   2188  O31 POPEL  62     110.283   9.893  28.509  1.00  0.00           O
ATOM   2189  C31 POPEL  62     109.903  10.833  29.369  1.00  0.00           C
ATOM   2190  O32 POPEL  62     109.813  12.013  29.129  1.00  0.00           O
ATOM   2191  C32 POPEL  62     109.563  10.243  30.709  1.00  0.00           C
ATOM   2194  C23 POPEL  62     109.263   6.283  32.899  1.00  0.00           C
ATOM   2197  C24 POPEL  62     110.603   6.223  33.639  1.00  0.00           C
ATOM   2200  C25 POPEL  62     110.593   7.033  34.949  1.00  0.00           C
ATOM   2203  C26 POPEL  62     109.523   6.593  35.959  1.00  0.00           C
ATOM   2206  C27 POPEL  62     109.843   5.223  36.589  1.00  0.00           C
ATOM   2209  C28 POPEL  62     110.293   5.353  38.059  1.00  0.00           C
ATOM   2212  C29 POPEL  62     110.623   3.993  38.619  1.00  0.00           C
ATOM   2214 0C21 POPEL  62     111.563   3.663  39.519  1.00  0.00           C
ATOM   2216 1C21 POPEL  62     112.493   4.533  40.329  1.00  0.00           C
ATOM   2219 2C21 POPEL  62     112.053   5.983  40.619  1.00  0.00           C
ATOM   2222 3C21 POPEL  62     112.923   6.683  41.679  1.00  0.00           C
ATOM   2225 4C21 POPEL  62     112.583   8.183  41.739  1.00  0.00           C
ATOM   2228 5C21 POPEL  62     113.513   8.973  42.669  1.00  0.00           C
ATOM   2231 6C21 POPEL  62     113.193  10.473  42.589  1.00  0.00           C
ATOM   2234 7C21 POPEL  62     113.953  11.333  43.589  1.00  0.00           C
ATOM   2237 8C21 POPEL  62     113.363  12.743  43.689  1.00  0.00           C
ATOM   2241  C33 POPEL  62     109.713  11.193  31.909  1.00  0.00           C
ATOM   2244  C34 POPEL  62     109.173  10.423  33.119  1.00  0.00           C
ATOM   2247  C35 POPEL  62     109.183  11.183  34.439  1.00  0.00           C
ATOM   2250  C36 POPEL  62     110.563  11.323  35.079  1.00  0.00           C
ATOM   2253  C37 POPEL  62     110.453  11.743  36.549  1.00  0.00           C
ATOM   2256  C38 POPEL  62     111.483  11.063  37.469  1.00  0.00           C
ATOM   2259  C39 POPEL  62     111.223  11.333  38.959  1.00  0.00           C
ATOM   2262 0C31 POPEL  62     109.953  10.653  39.509  1.00  0.00           C
ATOM   2265 1C31 POPEL  62     109.663  11.043  40.969  1.00  0.00           C
ATOM   2268 2C31 POPEL  62     108.313  10.523  41.489  1.00  0.00           C
ATOM   2271 3C31 POPEL  62     107.933  11.083  42.879  1.00  0.00           C
ATOM   2274 4C31 POPEL  62     108.683  10.433  44.059  1.00  0.00           C
ATOM   2277 5C31 POPEL  62     108.003  10.743  45.399  1.00  0.00           C
ATOM   2280 6C31 POPEL  62     108.703  10.123  46.619  1.00  0.00           C
ATOM   2284  NH3 POPEM  63      48.183  21.113  30.249  1.00  0.00           N
ATOM   2288  C12 POPEM  63      48.143  20.363  31.559  1.00  0.00           C
ATOM   2291  C11 POPEM  63      46.783  20.583  32.269  1.00  0.00           C
ATOM   2294  P   POPEM  63      47.073  23.163  32.529  1.00  0.00           P
ATOM   2295  O13 POPEM  63      48.533  23.353  32.519  1.00  0.00           O
ATOM   2296  O14 POPEM  63      46.423  23.253  31.189  1.00  0.00           O
ATOM   2297  O11 POPEM  63      46.353  24.143  33.519  1.00  0.00           O
ATOM   2298  O12 POPEM  63      46.783  21.733  33.139  1.00  0.00           O
ATOM   2299  C1  POPEM  63      47.113  24.983  34.389  1.00  0.00           C
ATOM   2302  C2  POPEM  63      46.573  24.933  35.839  1.00  0.00           C
ATOM   2304  O21 POPEM  63      47.413  25.843  36.569  1.00  0.00           O
ATOM   2305  C21 POPEM  63      47.293  25.853  37.889  1.00  0.00           C
ATOM   2306  O22 POPEM  63      48.043  25.303  38.669  1.00  0.00           O
ATOM   2307  C22 POPEM  63      46.163  26.813  38.249  1.00  0.00           C
ATOM   2310  C3  POPEM  63      46.513  23.463  36.399  1.00  0.00           C
ATOM   2313  O31 POPEM  63      45.983  23.423  37.739  1.00  0.00           O
ATOM   2314  C31 POPEM  63      46.243  22.283  38.409  1.00  0.00           C
ATOM   2315  O32 POPEM  63      46.673  21.263  37.929  1.00  0.00           O
ATOM   2316  C32 POPEM  63      45.843  22.473  39.869  1.00  0.00           C
ATOM   2319  C23 POPEM  63      45.943  26.993  39.769  1.00  0.00           C
ATOM   2322  C24 POPEM  63      45.663  28.463  40.089  1.00  0.00           C
ATOM   2325  C25 POPEM  63      45.243  28.673  41.539  1.00  0.00           C
ATOM   2328  C26 POPEM  63      44.873  30.133  41.839  1.00  0.00           C
ATOM   2331  C27 POPEM  63      43.963  30.263  43.069  1.00  0.00           C
ATOM   2334  C28 POPEM  63      44.513  29.583  44.339  1.00  0.00           C
ATOM   2337  C29 POPEM  63      45.663  30.353  44.939  1.00  0.00           C
ATOM   2339 0C21 POPEM  63      45.833  30.623  46.249  1.00  0.00           C
ATOM   2341 1C21 POPEM  63      44.893  30.193  47.339  1.00  0.00           C
ATOM   2344 2C21 POPEM  63      45.003  31.053  48.599  1.00  0.00           C
ATOM   2347 3C21 POPEM  63      44.033  30.553  49.679  1.00  0.00           C
ATOM   2350 4C21 POPEM  63      44.093  31.383  50.969  1.00  0.00           C
ATOM   2353 5C21 POPEM  63      42.993  31.013  51.969  1.00  0.00           C
ATOM   2356 6C21 POPEM  63      43.183  31.743  53.299  1.00  0.00           C
ATOM   2359 7C21 POPEM  63      42.143  31.393  54.369  1.00  0.00           C
ATOM   2362 8C21 POPEM  63      42.433  32.053  55.719  1.00  0.00           C
ATOM   2366  C33 POPEM  63      46.913  21.883  40.819  1.00  0.00           C
ATOM   2369  C34 POPEM  63      46.573  22.123  42.289  1.00  0.00           C
ATOM   2372  C35 POPEM  63      45.873  20.943  42.969  1.00  0.00           C
ATOM   2375  C36 POPEM  63      46.843  20.003  43.689  1.00  0.00           C
ATOM   2378  C37 POPEM  63      46.163  18.703  44.149  1.00  0.00           C
ATOM   2381  C38 POPEM  63      47.113  17.793  44.949  1.00  0.00           C
ATOM   2384  C39 POPEM  63      47.183  18.143  46.439  1.00  0.00           C
ATOM   2387 0C31 POPEM  63      46.023  17.523  47.229  1.00  0.00           C
ATOM   2390 1C31 POPEM  63      45.973  17.973  48.689  1.00  0.00           C
ATOM   2393 2C31 POPEM  63      44.713  17.463  49.399  1.00  0.00           C
ATOM   2396 3C31 POPEM  63      44.223  18.393  50.519  1.00  0.00           C
ATOM   2399 4C31 POPEM  63      45.113  18.393  51.769  1.00  0.00           C
ATOM   2402 5C31 POPEM  63      44.543  19.293  52.869  1.00  0.00           C
ATOM   2405 6C31 POPEM  63      44.883  18.843  54.289  1.00  0.00           C
ATOM   2409  NH3 POPEN  64      40.303  13.693  71.299  1.00  0.00           N
ATOM   2413  C12 POPEN  64      41.053  13.323  72.549  1.00  0.00           C
ATOM   2416  C11 POPEN  64      41.753  11.963  72.379  1.00  0.00           C
ATOM   2419  P   POPEN  64      43.513  10.733  70.849  1.00  0.00           P
ATOM   2420  O13 POPEN  64      44.743  10.543  71.629  1.00  0.00           O
ATOM   2421  O14 POPEN  64      42.563   9.623  70.749  1.00  0.00           O
ATOM   2422  O11 POPEN  64      43.813  11.183  69.359  1.00  0.00           O
ATOM   2423  O12 POPEN  64      42.783  12.043  71.389  1.00  0.00           O
ATOM   2424  C1  POPEN  64      45.113  11.093  68.759  1.00  0.00           C
ATOM   2427  C2  POPEN  64      45.263   9.933  67.719  1.00  0.00           C
ATOM   2429  O21 POPEN  64      45.173  10.383  66.349  1.00  0.00           O
ATOM   2430  C21 POPEN  64      46.283  10.943  65.929  1.00  0.00           C
ATOM   2431  O22 POPEN  64      47.213  11.283  66.629  1.00  0.00           O
ATOM   2432  C22 POPEN  64      46.263  11.063  64.419  1.00  0.00           C
ATOM   2435  C3  POPEN  64      44.313   8.733  67.849  1.00  0.00           C
ATOM   2438  O31 POPEN  64      44.953   7.633  67.189  1.00  0.00           O
ATOM   2439  C31 POPEN  64      44.903   7.343  65.889  1.00  0.00           C
ATOM   2440  O32 POPEN  64      45.793   6.733  65.319  1.00  0.00           O
ATOM   2441  C32 POPEN  64      43.643   7.853  65.169  1.00  0.00           C
ATOM   2444  C23 POPEN  64      47.133  12.243  63.959  1.00  0.00           C
ATOM   2447  C24 POPEN  64      47.033  12.513  62.459  1.00  0.00           C
ATOM   2450  C25 POPEN  64      47.633  11.423  61.589  1.00  0.00           C
ATOM   2453  C26 POPEN  64      47.683  11.923  60.139  1.00  0.00           C
ATOM   2456  C27 POPEN  64      48.253  10.913  59.139  1.00  0.00           C
ATOM   2459  C28 POPEN  64      48.263  11.493  57.719  1.00  0.00           C
ATOM   2462  C29 POPEN  64      46.863  11.563  57.159  1.00  0.00           C
ATOM   2464 0C21 POPEN  64      46.373  10.813  56.159  1.00  0.00           C
ATOM   2466 1C21 POPEN  64      47.173   9.803  55.379  1.00  0.00           C
ATOM   2469 2C21 POPEN  64      47.853  10.493  54.199  1.00  0.00           C
ATOM   2472 3C21 POPEN  64      49.013   9.673  53.599  1.00  0.00           C
ATOM   2475 4C21 POPEN  64      49.743  10.443  52.489  1.00  0.00           C
ATOM   2478 5C21 POPEN  64      51.003   9.713  52.009  1.00  0.00           C
ATOM   2481 6C21 POPEN  64      51.763  10.493  50.929  1.00  0.00           C
ATOM   2484 7C21 POPEN  64      52.903   9.673  50.319  1.00  0.00           C
ATOM   2487 8C21 POPEN  64      53.543  10.323  49.089  1.00  0.00           C
ATOM   2491  C33 POPEN  64      43.633   7.513  63.659  1.00  0.00           C
ATOM   2494  C34 POPEN  64      43.343   8.713  62.739  1.00  0.00           C
ATOM   2497  C35 POPEN  64      43.563   8.323  61.269  1.00  0.00           C
ATOM   2500  C36 POPEN  64      43.193   9.403  60.249  1.00  0.00           C
ATOM   2503  C37 POPEN  64      43.243   8.843  58.819  1.00  0.00           C
ATOM   2506  C38 POPEN  64      42.623   9.773  57.769  1.00  0.00           C
ATOM   2509  C39 POPEN  64      42.143   9.033  56.519  1.00  0.00           C
ATOM   2512 0C31 POPEN  64      43.253   8.273  55.779  1.00  0.00           C
ATOM   2515 1C31 POPEN  64      42.883   8.003  54.309  1.00  0.00           C
ATOM   2518 2C31 POPEN  64      43.903   7.133  53.569  1.00  0.00           C
ATOM   2521 3C31 POPEN  64      43.823   7.363  52.049  1.00  0.00           C
ATOM   2524 4C31 POPEN  64      44.733   6.443  51.219  1.00  0.00           C
ATOM   2527 5C31 POPEN  64      44.783   6.853  49.749  1.00  0.00           C
ATOM   2530 6C31 POPEN  64      45.493   5.853  48.839  1.00  0.00           C
ATOM   2534  NH3 POPEO  65     106.673  79.313  73.479  1.00  0.00           N
ATOM   2538  C12 POPEO  65     105.973  78.043  73.109  1.00  0.00           C
ATOM   2541  C11 POPEO  65     106.823  76.873  73.589  1.00  0.00           C
ATOM   2544  P   POPEO  65     109.403  76.613  73.969  1.00  0.00           P
ATOM   2545  O13 POPEO  65     109.773  77.633  74.969  1.00  0.00           O
ATOM   2546  O14 POPEO  65     109.143  75.253  74.509  1.00  0.00           O
ATOM   2547  O11 POPEO  65     110.513  76.493  72.839  1.00  0.00           O
ATOM   2548  O12 POPEO  65     108.153  77.023  73.099  1.00  0.00           O
ATOM   2549  C1  POPEO  65     110.213  75.693  71.679  1.00  0.00           C
ATOM   2552  C2  POPEO  65     110.463  76.373  70.299  1.00  0.00           C
ATOM   2554  O21 POPEO  65     109.223  76.973  69.889  1.00  0.00           O
ATOM   2555  C21 POPEO  65     109.343  77.983  69.049  1.00  0.00           C
ATOM   2556  O22 POPEO  65     110.363  78.563  68.729  1.00  0.00           O
ATOM   2557  C22 POPEO  65     107.993  78.243  68.399  1.00  0.00           C
ATOM   2560  C3  POPEO  65     110.843  75.303  69.219  1.00  0.00           C
ATOM   2563  O31 POPEO  65     111.103  75.873  67.919  1.00  0.00           O
ATOM   2564  C31 POPEO  65     110.873  75.083  66.859  1.00  0.00           C
ATOM   2565  O32 POPEO  65     110.663  73.893  66.929  1.00  0.00           O
ATOM   2566  C32 POPEO  65     110.833  75.953  65.609  1.00  0.00           C
ATOM   2569  C23 POPEO  65     108.163  78.243  66.859  1.00  0.00           C
ATOM   2572  C24 POPEO  65     106.923  78.733  66.129  1.00  0.00           C
ATOM   2575  C25 POPEO  65     107.193  79.183  64.689  1.00  0.00           C
ATOM   2578  C26 POPEO  65     105.873  79.553  64.029  1.00  0.00           C
ATOM   2581  C27 POPEO  65     106.003  80.083  62.599  1.00  0.00           C
ATOM   2584  C28 POPEO  65     105.563  79.123  61.489  1.00  0.00           C
ATOM   2587  C29 POPEO  65     106.613  78.133  61.069  1.00  0.00           C
ATOM   2589 0C21 POPEO  65     106.353  77.003  60.389  1.00  0.00           C
ATOM   2591 1C21 POPEO  65     104.993  76.533  59.959  1.00  0.00           C
ATOM   2594 2C21 POPEO  65     104.613  77.023  58.549  1.00  0.00           C
ATOM   2597 3C21 POPEO  65     105.373  76.293  57.439  1.00  0.00           C
ATOM   2600 4C21 POPEO  65     104.913  76.743  56.049  1.00  0.00           C
ATOM   2603 5C21 POPEO  65     105.553  75.923  54.929  1.00  0.00           C
ATOM   2606 6C21 POPEO  65     105.003  76.323  53.549  1.00  0.00           C
ATOM   2609 7C21 POPEO  65     105.783  75.693  52.389  1.00  0.00           C
ATOM   2612 8C21 POPEO  65     105.363  76.253  51.029  1.00  0.00           C
ATOM   2616  C33 POPEO  65     111.623  75.403  64.399  1.00  0.00           C
ATOM   2619  C34 POPEO  65     111.863  76.483  63.329  1.00  0.00           C
ATOM   2622  C35 POPEO  65     110.583  77.033  62.679  1.00  0.00           C
ATOM   2625  C36 POPEO  65     110.023  76.103  61.589  1.00  0.00           C
ATOM   2628  C37 POPEO  65     110.833  76.153  60.299  1.00  0.00           C
ATOM   2631  C38 POPEO  65     110.273  75.233  59.209  1.00  0.00           C
ATOM   2634  C39 POPEO  65     111.233  75.143  58.019  1.00  0.00           C
ATOM   2637 0C31 POPEO  65     110.753  74.183  56.929  1.00  0.00           C
ATOM   2640 1C31 POPEO  65     111.613  74.323  55.679  1.00  0.00           C
ATOM   2643 2C31 POPEO  65     111.163  73.413  54.529  1.00  0.00           C
ATOM   2646 3C31 POPEO  65     111.993  72.123  54.439  1.00  0.00           C
ATOM   2649 4C31 POPEO  65     111.873  71.463  53.069  1.00  0.00           C
ATOM   2652 5C31 POPEO  65     112.893  70.343  52.869  1.00  0.00           C
ATOM   2655 6C31 POPEO  65     113.073  70.023  51.389  1.00  0.00           C
ATOM   2659  NH3 POPEP  66      85.403   0.487  24.429  1.00  0.00           N
ATOM   2663  C12 POPEP  66      85.983   1.877  24.409  1.00  0.00           C
ATOM   2666  C11 POPEP  66      86.973   2.077  25.569  1.00  0.00           C
ATOM   2669  P   POPEP  66      88.873   0.337  24.909  1.00  0.00           P
ATOM   2670  O13 POPEP  66      89.883   1.367  24.589  1.00  0.00           O
ATOM   2671  O14 POPEP  66      88.133  -0.323  23.799  1.00  0.00           O
ATOM   2672  O11 POPEP  66      89.473  -0.823  25.799  1.00  0.00           O
ATOM   2673  O12 POPEP  66      87.763   0.927  25.839  1.00  0.00           O
ATOM   2674  C1  POPEP  66      89.863  -0.673  27.169  1.00  0.00           C
ATOM   2677  C2  POPEP  66      88.673  -0.493  28.189  1.00  0.00           C
ATOM   2679  O21 POPEP  66      89.153  -0.273  29.529  1.00  0.00           O
ATOM   2680  C21 POPEP  66      89.733  -1.263  30.169  1.00  0.00           C
ATOM   2681  O22 POPEP  66      89.883  -2.403  29.769  1.00  0.00           O
ATOM   2682  C22 POPEP  66      90.263  -0.763  31.519  1.00  0.00           C
ATOM   2685  C3  POPEP  66      87.593  -1.613  28.049  1.00  0.00           C
ATOM   2688  O31 POPEP  66      86.413  -1.353  28.839  1.00  0.00           O
ATOM   2689  C31 POPEP  66      85.443  -0.703  28.229  1.00  0.00           C
ATOM   2690  O32 POPEP  66      85.383  -0.423  27.039  1.00  0.00           O
ATOM   2691  C32 POPEP  66      84.393  -0.323  29.259  1.00  0.00           C
ATOM   2694  C23 POPEP  66      89.913  -1.743  32.669  1.00  0.00           C
ATOM   2697  C24 POPEP  66      88.473  -1.593  33.179  1.00  0.00           C
ATOM   2700  C25 POPEP  66      88.073  -2.533  34.319  1.00  0.00           C
ATOM   2703  C26 POPEP  66      88.833  -2.283  35.629  1.00  0.00           C
ATOM   2706  C27 POPEP  66      88.463  -3.263  36.759  1.00  0.00           C
ATOM   2709  C28 POPEP  66      89.413  -3.163  37.969  1.00  0.00           C
ATOM   2712  C29 POPEP  66      89.223  -1.913  38.799  1.00  0.00           C
ATOM   2714 0C21 POPEP  66      90.123  -1.383  39.649  1.00  0.00           C
ATOM   2716 1C21 POPEP  66      91.513  -1.913  39.939  1.00  0.00           C
ATOM   2719 2C21 POPEP  66      91.773  -2.213  41.429  1.00  0.00           C
ATOM   2722 3C21 POPEP  66      93.223  -2.653  41.669  1.00  0.00           C
ATOM   2725 4C21 POPEP  66      93.563  -2.863  43.149  1.00  0.00           C
ATOM   2728 5C21 POPEP  66      95.063  -3.123  43.419  1.00  0.00           C
ATOM   2731 6C21 POPEP  66      95.913  -1.863  43.209  1.00  0.00           C
ATOM   2734 7C21 POPEP  66      97.363  -1.993  43.689  1.00  0.00           C
ATOM   2737 8C21 POPEP  66      98.153  -0.703  43.449  1.00  0.00           C
ATOM   2741  C33 POPEP  66      85.033   0.687  30.219  1.00  0.00           C
ATOM   2744  C34 POPEP  66      84.103   1.137  31.349  1.00  0.00           C
ATOM   2747  C35 POPEP  66      84.853   2.037  32.319  1.00  0.00           C
ATOM   2750  C36 POPEP  66      83.953   2.967  33.129  1.00  0.00           C
ATOM   2753  C37 POPEP  66      82.883   2.207  33.929  1.00  0.00           C
ATOM   2756  C38 POPEP  66      81.923   3.137  34.669  1.00  0.00           C
ATOM   2759  C39 POPEP  66      82.663   4.243  35.409  1.00  0.00           C
ATOM   2762 0C31 POPEP  66      81.793   4.983  36.429  1.00  0.00           C
ATOM   2765 1C31 POPEP  66      82.603   6.083  37.129  1.00  0.00           C
ATOM   2768 2C31 POPEP  66      81.853   6.723  38.309  1.00  0.00           C
ATOM   2771 3C31 POPEP  66      81.613   5.763  39.489  1.00  0.00           C
ATOM   2774 4C31 POPEP  66      82.903   5.243  40.149  1.00  0.00           C
ATOM   2777 5C31 POPEP  66      82.603   4.313  41.329  1.00  0.00           C
ATOM   2780 6C31 POPEP  66      83.853   3.703  41.959  1.00  0.00           C
ATOM   2784  NH3 POPEQ  67     101.443 130.403  67.069  1.00  0.00           N
ATOM   2788  C12 POPEQ  67     101.743 129.303  68.059  1.00  0.00           C
ATOM   2791  C11 POPEQ  67     102.093 128.023  67.289  1.00  0.00           C
ATOM   2794  P   POPEQ  67     102.903 125.563  67.489  1.00  0.00           P
ATOM   2795  O13 POPEQ  67     104.293 125.523  66.959  1.00  0.00           O
ATOM   2796  O14 POPEQ  67     102.573 124.463  68.399  1.00  0.00           O
ATOM   2797  O11 POPEQ  67     101.923 125.493  66.249  1.00  0.00           O
ATOM   2798  O12 POPEQ  67     102.583 126.983  68.139  1.00  0.00           O
ATOM   2799  C1  POPEQ  67     102.383 125.373  64.899  1.00  0.00           C
ATOM   2802  C2  POPEQ  67     102.093 126.683  64.089  1.00  0.00           C
ATOM   2804  O21 POPEQ  67     101.253 126.533  62.949  1.00  0.00           O
ATOM   2805  C21 POPEQ  67     101.423 125.553  62.109  1.00  0.00           C
ATOM   2806  O22 POPEQ  67     102.203 124.613  62.199  1.00  0.00           O
ATOM   2807  C22 POPEQ  67     100.433 125.773  60.979  1.00  0.00           C
ATOM   2810  C3  POPEQ  67     103.353 127.573  63.799  1.00  0.00           C
ATOM   2813  O31 POPEQ  67     103.853 127.443  62.449  1.00  0.00           O
ATOM   2814  C31 POPEQ  67     105.003 126.863  62.209  1.00  0.00           C
ATOM   2815  O32 POPEQ  67     105.683 126.243  63.019  1.00  0.00           O
ATOM   2816  C32 POPEQ  67     105.363 127.163  60.759  1.00  0.00           C
ATOM   2819  C23 POPEQ  67     100.903 125.123  59.659  1.00  0.00           C
ATOM   2822  C24 POPEQ  67      99.923 125.443  58.529  1.00  0.00           C
ATOM   2825  C25 POPEQ  67     100.483 125.083  57.159  1.00  0.00           C
ATOM   2828  C26 POPEQ  67      99.573 125.583  56.029  1.00  0.00           C
ATOM   2831  C27 POPEQ  67     100.063 125.133  54.649  1.00  0.00           C
ATOM   2834  C28 POPEQ  67      99.293 125.853  53.539  1.00  0.00           C
ATOM   2837  C29 POPEQ  67      99.533 125.253  52.179  1.00  0.00           C
ATOM   2839 0C21 POPEQ  67      98.573 125.023  51.269  1.00  0.00           C
ATOM   2841 1C21 POPEQ  67      97.123 125.413  51.449  1.00  0.00           C
ATOM   2844 2C21 POPEQ  67      96.393 125.723  50.129  1.00  0.00           C
ATOM   2847 3C21 POPEQ  67      96.073 124.463  49.309  1.00  0.00           C
ATOM   2850 4C21 POPEQ  67      94.963 124.703  48.269  1.00  0.00           C
ATOM   2853 5C21 POPEQ  67      94.673 123.433  47.469  1.00  0.00           C
ATOM   2856 6C21 POPEQ  67      93.423 123.543  46.589  1.00  0.00           C
ATOM   2859 7C21 POPEQ  67      93.283 122.343  45.639  1.00  0.00           C
ATOM   2862 8C21 POPEQ  67      92.003 122.333  44.819  1.00  0.00           C
ATOM   2866  C33 POPEQ  67     106.763 126.663  60.339  1.00  0.00           C
ATOM   2869  C34 POPEQ  67     107.053 127.063  58.889  1.00  0.00           C
ATOM   2872  C35 POPEQ  67     108.273 126.353  58.289  1.00  0.00           C
ATOM   2875  C36 POPEQ  67     108.493 126.733  56.819  1.00  0.00           C
ATOM   2878  C37 POPEQ  67     109.753 126.093  56.219  1.00  0.00           C
ATOM   2881  C38 POPEQ  67     109.753 126.033  54.679  1.00  0.00           C
ATOM   2884  C39 POPEQ  67     109.683 127.353  53.909  1.00  0.00           C
ATOM   2887 0C31 POPEQ  67     111.033 128.083  53.759  1.00  0.00           C
ATOM   2890 1C31 POPEQ  67     111.493 128.773  55.059  1.00  0.00           C
ATOM   2893 2C31 POPEQ  67     112.553 129.853  54.839  1.00  0.00           C
ATOM   2896 3C31 POPEQ  67     113.913 129.313  54.399  1.00  0.00           C
ATOM   2899 4C31 POPEQ  67     115.013 130.353  54.649  1.00  0.00           C
ATOM   2902 5C31 POPEQ  67     116.363 130.023  54.019  1.00  0.00           C
ATOM   2905 6C31 POPEQ  67     117.423 131.083  54.359  1.00  0.00           C
ATOM   2909  NH3 POPER  68      99.133  19.953  67.689  1.00  0.00           N
ATOM   2913  C12 POPER  68     100.553  20.423  67.769  1.00  0.00           C
ATOM   2916  C11 POPER  68     100.743  21.503  68.849  1.00  0.00           C
ATOM   2919  P   POPER  68     101.673  23.653  67.689  1.00  0.00           P
ATOM   2920  O13 POPER  68     101.803  24.963  68.369  1.00  0.00           O
ATOM   2921  O14 POPER  68     102.863  22.803  67.589  1.00  0.00           O
ATOM   2922  O11 POPER  68     101.093  23.913  66.249  1.00  0.00           O
ATOM   2923  O12 POPER  68     100.473  22.803  68.319  1.00  0.00           O
ATOM   2924  C1  POPER  68     100.383  25.133  66.009  1.00  0.00           C
ATOM   2927  C2  POPER  68      99.413  24.963  64.819  1.00  0.00           C
ATOM   2929  O21 POPER  68      98.783  26.243  64.629  1.00  0.00           O
ATOM   2930  C21 POPER  68      98.363  26.463  63.389  1.00  0.00           C
ATOM   2931  O22 POPER  68      98.633  25.783  62.419  1.00  0.00           O
ATOM   2932  C22 POPER  68      97.493  27.713  63.339  1.00  0.00           C
ATOM   2935  C3  POPER  68      98.353  23.873  65.159  1.00  0.00           C
ATOM   2938  O31 POPER  68      97.483  23.623  64.039  1.00  0.00           O
ATOM   2939  C31 POPER  68      97.203  22.363  63.759  1.00  0.00           C
ATOM   2940  O32 POPER  68      97.553  21.383  64.419  1.00  0.00           O
ATOM   2941  C32 POPER  68      96.303  22.303  62.519  1.00  0.00           C
ATOM   2944  C23 POPER  68      97.413  28.283  61.899  1.00  0.00           C
ATOM   2947  C24 POPER  68      96.473  29.483  61.819  1.00  0.00           C
ATOM   2950  C25 POPER  68      96.593  30.283  60.509  1.00  0.00           C
ATOM   2953  C26 POPER  68      97.783  31.263  60.549  1.00  0.00           C
ATOM   2956  C27 POPER  68      97.993  31.983  59.219  1.00  0.00           C
ATOM   2959  C28 POPER  68      99.393  32.623  59.109  1.00  0.00           C
ATOM   2962  C29 POPER  68      99.513  33.883  59.939  1.00  0.00           C
ATOM   2964 0C21 POPER  68      99.813  35.113  59.489  1.00  0.00           C
ATOM   2966 1C21 POPER  68     100.083  35.473  58.049  1.00  0.00           C
ATOM   2969 2C21 POPER  68      99.393  36.763  57.589  1.00  0.00           C
ATOM   2972 3C21 POPER  68      97.933  36.563  57.169  1.00  0.00           C
ATOM   2975 4C21 POPER  68      97.463  37.673  56.219  1.00  0.00           C
ATOM   2978 5C21 POPER  68      97.153  39.013  56.899  1.00  0.00           C
ATOM   2981 6C21 POPER  68      96.573  40.023  55.909  1.00  0.00           C
ATOM   2984 7C21 POPER  68      97.163  41.433  56.039  1.00  0.00           C
ATOM   2987 8C21 POPER  68      96.813  42.313  54.839  1.00  0.00           C
ATOM   2991  C33 POPER  68      96.653  23.263  61.339  1.00  0.00           C
ATOM   2994  C34 POPER  68      95.943  22.813  60.059  1.00  0.00           C
ATOM   2997  C35 POPER  68      96.173  23.673  58.799  1.00  0.00           C
ATOM   3000  C36 POPER  68      96.003  22.803  57.539  1.00  0.00           C
ATOM   3003  C37 POPER  68      95.953  23.553  56.189  1.00  0.00           C
ATOM   3006  C38 POPER  68      95.513  22.603  55.059  1.00  0.00           C
ATOM   3009  C39 POPER  68      95.273  23.263  53.699  1.00  0.00           C
ATOM   3012 0C31 POPER  68      96.563  23.593  52.929  1.00  0.00           C
ATOM   3015 1C31 POPER  68      96.293  24.003  51.469  1.00  0.00           C
ATOM   3018 2C31 POPER  68      97.593  24.263  50.679  1.00  0.00           C
ATOM   3021 3C31 POPER  68      98.213  22.983  50.089  1.00  0.00           C
ATOM   3024 4C31 POPER  68      99.653  23.203  49.619  1.00  0.00           C
ATOM   3027 5C31 POPER  68     100.293  21.953  49.009  1.00  0.00           C
ATOM   3030 6C31 POPER  68     101.803  22.063  48.829  1.00  0.00           C
ATOM   3034  NH3 POPES  69      61.263  80.673  31.529  1.00  0.00           N
ATOM   3038  C12 POPES  69      62.503  80.723  32.389  1.00  0.00           C
ATOM   3041  C11 POPES  69      63.443  81.813  31.859  1.00  0.00           C
ATOM   3044  P   POPES  69      65.343  83.403  32.519  1.00  0.00           P
ATOM   3045  O13 POPES  69      65.933  83.313  31.159  1.00  0.00           O
ATOM   3046  O14 POPES  69      64.513  84.563  32.889  1.00  0.00           O
ATOM   3047  O11 POPES  69      66.483  83.253  33.579  1.00  0.00           O
ATOM   3048  O12 POPES  69      64.513  82.053  32.779  1.00  0.00           O
ATOM   3049  C1  POPES  69      67.273  84.343  34.079  1.00  0.00           C
ATOM   3052  C2  POPES  69      67.873  83.953  35.469  1.00  0.00           C
ATOM   3054  O21 POPES  69      68.233  85.123  36.239  1.00  0.00           O
ATOM   3055  C21 POPES  69      68.073  84.963  37.559  1.00  0.00           C
ATOM   3056  O22 POPES  69      67.303  84.183  38.089  1.00  0.00           O
ATOM   3057  C22 POPES  69      69.103  85.783  38.329  1.00  0.00           C
ATOM   3060  C3  POPES  69      69.093  83.023  35.349  1.00  0.00           C
ATOM   3063  O31 POPES  69      69.543  82.623  36.659  1.00  0.00           O
ATOM   3064  C31 POPES  69      69.103  81.463  37.109  1.00  0.00           C
ATOM   3065  O32 POPES  69      68.403  80.673  36.479  1.00  0.00           O
ATOM   3066  C32 POPES  69      69.653  81.203  38.509  1.00  0.00           C
ATOM   3069  C23 POPES  69      68.693  85.983  39.799  1.00  0.00           C
ATOM   3072  C24 POPES  69      69.853  86.323  40.749  1.00  0.00           C
ATOM   3075  C25 POPES  69      69.413  86.083  42.209  1.00  0.00           C
ATOM   3078  C26 POPES  69      70.443  86.413  43.289  1.00  0.00           C
ATOM   3081  C27 POPES  69      69.823  86.233  44.679  1.00  0.00           C
ATOM   3084  C28 POPES  69      70.753  86.653  45.849  1.00  0.00           C
ATOM   3087  C29 POPES  69      71.703  85.553  46.279  1.00  0.00           C
ATOM   3089 0C21 POPES  69      71.803  85.043  47.519  1.00  0.00           C
ATOM   3091 1C21 POPES  69      70.963  85.473  48.699  1.00  0.00           C
ATOM   3094 2C21 POPES  69      71.003  84.503  49.899  1.00  0.00           C
ATOM   3097 3C21 POPES  69      72.263  84.643  50.769  1.00  0.00           C
ATOM   3100 4C21 POPES  69      72.223  83.733  52.009  1.00  0.00           C
ATOM   3103 5C21 POPES  69      72.523  82.273  51.659  1.00  0.00           C
ATOM   3106 6C21 POPES  69      72.313  81.303  52.829  1.00  0.00           C
ATOM   3109 7C21 POPES  69      72.793  79.883  52.469  1.00  0.00           C
ATOM   3112 8C21 POPES  69      73.003  78.953  53.659  1.00  0.00           C
ATOM   3116  C33 POPES  69      70.213  82.403  39.339  1.00  0.00           C
ATOM   3119  C34 POPES  69      70.923  81.813  40.569  1.00  0.00           C
ATOM   3122  C35 POPES  69      71.683  82.723  41.539  1.00  0.00           C
ATOM   3125  C36 POPES  69      72.273  81.863  42.669  1.00  0.00           C
ATOM   3128  C37 POPES  69      73.073  82.603  43.749  1.00  0.00           C
ATOM   3131  C38 POPES  69      74.483  83.083  43.329  1.00  0.00           C
ATOM   3134  C39 POPES  69      75.423  81.973  42.819  1.00  0.00           C
ATOM   3137 0C31 POPES  69      76.883  82.463  42.709  1.00  0.00           C
ATOM   3140 1C31 POPES  69      77.843  81.443  42.059  1.00  0.00           C
ATOM   3143 2C31 POPES  69      79.253  81.963  41.689  1.00  0.00           C
ATOM   3146 3C31 POPES  69      80.183  82.353  42.849  1.00  0.00           C
ATOM   3149 4C31 POPES  69      79.883  83.703  43.509  1.00  0.00           C
ATOM   3152 5C31 POPES  69      81.013  84.203  44.409  1.00  0.00           C
ATOM   3155 6C31 POPES  69      80.663  85.463  45.199  1.00  0.00           C
ATOM   3159  NH3 POPET  70      95.033 107.133  69.479  1.00  0.00           N
ATOM   3163  C12 POPET  70      94.213 108.163  68.729  1.00  0.00           C
ATOM   3166  C11 POPET  70      92.743 108.143  69.219  1.00  0.00           C
ATOM   3169  P   POPET  70      90.383 109.153  68.869  1.00  0.00           P
ATOM   3170  O13 POPET  70      90.213 108.733  70.279  1.00  0.00           O
ATOM   3171  O14 POPET  70      89.883 110.483  68.439  1.00  0.00           O
ATOM   3172  O11 POPET  70      89.833 108.043  67.879  1.00  0.00           O
ATOM   3173  O12 POPET  70      91.943 109.143  68.569  1.00  0.00           O
ATOM   3174  C1  POPET  70      88.723 107.243  68.329  1.00  0.00           C
ATOM   3177  C2  POPET  70      88.463 105.993  67.439  1.00  0.00           C
ATOM   3179  O21 POPET  70      88.163 106.343  66.079  1.00  0.00           O
ATOM   3180  C21 POPET  70      86.943 106.713  65.739  1.00  0.00           C
ATOM   3181  O22 POPET  70      86.093 107.203  66.479  1.00  0.00           O
ATOM   3182  C22 POPET  70      86.753 106.313  64.259  1.00  0.00           C
ATOM   3185  C3  POPET  70      87.403 105.043  68.109  1.00  0.00           C
ATOM   3188  O31 POPET  70      86.493 104.463  67.139  1.00  0.00           O
ATOM   3189  C31 POPET  70      85.883 103.353  67.479  1.00  0.00           C
ATOM   3190  O32 POPET  70      86.053 102.713  68.499  1.00  0.00           O
ATOM   3191  C32 POPET  70      84.913 103.003  66.359  1.00  0.00           C
ATOM   3194  C23 POPET  70      85.303 106.353  63.709  1.00  0.00           C
ATOM   3197  C24 POPET  70      85.103 105.303  62.609  1.00  0.00           C
ATOM   3200  C25 POPET  70      83.723 105.343  61.919  1.00  0.00           C
ATOM   3203  C26 POPET  70      83.403 103.973  61.299  1.00  0.00           C
ATOM   3206  C27 POPET  70      82.433 104.003  60.109  1.00  0.00           C
ATOM   3209  C28 POPET  70      81.793 102.623  59.879  1.00  0.00           C
ATOM   3212  C29 POPET  70      81.273 102.403  58.469  1.00  0.00           C
ATOM   3214 0C21 POPET  70      80.023 102.593  58.019  1.00  0.00           C
ATOM   3216 1C21 POPET  70      78.833 103.123  58.779  1.00  0.00           C
ATOM   3219 2C21 POPET  70      77.633 102.163  58.699  1.00  0.00           C
ATOM   3222 3C21 POPET  70      76.363 102.683  59.409  1.00  0.00           C
ATOM   3225 4C21 POPET  70      75.733 101.593  60.289  1.00  0.00           C
ATOM   3228 5C21 POPET  70      74.403 101.953  60.959  1.00  0.00           C
ATOM   3231 6C21 POPET  70      74.023 100.873  61.979  1.00  0.00           C
ATOM   3234 7C21 POPET  70      72.753 101.143  62.799  1.00  0.00           C
ATOM   3237 8C21 POPET  70      72.673 100.213  64.009  1.00  0.00           C
ATOM   3241  C33 POPET  70      85.233 101.623  65.769  1.00  0.00           C
ATOM   3244  C34 POPET  70      84.633 101.463  64.369  1.00  0.00           C
ATOM   3247  C35 POPET  70      85.103 100.173  63.709  1.00  0.00           C
ATOM   3250  C36 POPET  70      85.043 100.263  62.189  1.00  0.00           C
ATOM   3253  C37 POPET  70      85.373  98.913  61.559  1.00  0.00           C
ATOM   3256  C38 POPET  70      85.573  98.963  60.039  1.00  0.00           C
ATOM   3259  C39 POPET  70      84.273  99.123  59.249  1.00  0.00           C
ATOM   3262 0C31 POPET  70      84.313  98.343  57.929  1.00  0.00           C
ATOM   3265 1C31 POPET  70      83.043  98.513  57.089  1.00  0.00           C
ATOM   3268 2C31 POPET  70      82.883  97.383  56.059  1.00  0.00           C
ATOM   3271 3C31 POPET  70      81.823  97.663  54.979  1.00  0.00           C
ATOM   3274 4C31 POPET  70      80.443  98.083  55.519  1.00  0.00           C
ATOM   3277 5C31 POPET  70      79.503  98.503  54.379  1.00  0.00           C
ATOM   3280 6C31 POPET  70      78.123  98.943  54.849  1.00  0.00           C
ATOM   3284  NH3 POPEU  71      87.443  17.333  23.609  1.00  0.00           N
ATOM   3288  C12 POPEU  71      88.553  18.353  23.659  1.00  0.00           C
ATOM   3291  C11 POPEU  71      88.883  18.793  25.099  1.00  0.00           C
ATOM   3294  P   POPEU  71      89.063  21.443  25.079  1.00  0.00           P
ATOM   3295  O13 POPEU  71      90.163  22.433  25.039  1.00  0.00           O
ATOM   3296  O14 POPEU  71      88.113  21.473  23.939  1.00  0.00           O
ATOM   3297  O11 POPEU  71      88.263  21.613  26.449  1.00  0.00           O
ATOM   3298  O12 POPEU  71      89.663  19.983  25.129  1.00  0.00           O
ATOM   3299  C1  POPEU  71      86.913  21.223  26.739  1.00  0.00           C
ATOM   3302  C2  POPEU  71      86.383  21.913  28.049  1.00  0.00           C
ATOM   3304  O21 POPEU  71      87.263  21.653  29.159  1.00  0.00           O
ATOM   3305  C21 POPEU  71      87.673  22.713  29.829  1.00  0.00           C
ATOM   3306  O22 POPEU  71      87.643  23.863  29.409  1.00  0.00           O
ATOM   3307  C22 POPEU  71      88.153  22.293  31.199  1.00  0.00           C
ATOM   3310  C3  POPEU  71      84.913  21.603  28.479  1.00  0.00           C
ATOM   3313  O31 POPEU  71      84.753  20.423  29.329  1.00  0.00           O
ATOM   3314  C31 POPEU  71      84.253  20.663  30.559  1.00  0.00           C
ATOM   3315  O32 POPEU  71      83.993  21.763  30.999  1.00  0.00           O
ATOM   3316  C32 POPEU  71      84.053  19.373  31.339  1.00  0.00           C
ATOM   3319  C23 POPEU  71      87.233  22.813  32.329  1.00  0.00           C
ATOM   3322  C24 POPEU  71      87.703  22.333  33.709  1.00  0.00           C
ATOM   3325  C25 POPEU  71      87.463  20.843  33.959  1.00  0.00           C
ATOM   3328  C26 POPEU  71      88.203  20.313  35.189  1.00  0.00           C
ATOM   3331  C27 POPEU  71      87.843  21.033  36.489  1.00  0.00           C
ATOM   3334  C28 POPEU  71      88.323  20.283  37.749  1.00  0.00           C
ATOM   3337  C29 POPEU  71      87.673  20.843  38.989  1.00  0.00           C
ATOM   3339 0C21 POPEU  71      88.233  21.003  40.199  1.00  0.00           C
ATOM   3341 1C21 POPEU  71      89.633  20.643  40.609  1.00  0.00           C
ATOM   3344 2C21 POPEU  71      90.413  21.863  41.139  1.00  0.00           C
ATOM   3347 3C21 POPEU  71      91.783  21.483  41.729  1.00  0.00           C
ATOM   3350 4C21 POPEU  71      92.483  22.643  42.449  1.00  0.00           C
ATOM   3353 5C21 POPEU  71      91.893  22.983  43.829  1.00  0.00           C
ATOM   3356 6C21 POPEU  71      92.533  24.243  44.439  1.00  0.00           C
ATOM   3359 7C21 POPEU  71      92.173  24.493  45.919  1.00  0.00           C
ATOM   3362 8C21 POPEU  71      93.283  24.093  46.909  1.00  0.00           C
ATOM   3366  C33 POPEU  71      83.063  19.573  32.509  1.00  0.00           C
ATOM   3369  C34 POPEU  71      83.053  18.413  33.519  1.00  0.00           C
ATOM   3372  C35 POPEU  71      82.593  17.073  32.929  1.00  0.00           C
ATOM   3375  C36 POPEU  71      82.723  15.933  33.949  1.00  0.00           C
ATOM   3378  C37 POPEU  71      82.363  14.563  33.349  1.00  0.00           C
ATOM   3381  C38 POPEU  71      82.813  13.363  34.199  1.00  0.00           C
ATOM   3384  C39 POPEU  71      82.323  13.413  35.659  1.00  0.00           C
ATOM   3387 0C31 POPEU  71      82.553  12.083  36.399  1.00  0.00           C
ATOM   3390 1C31 POPEU  71      82.343  12.193  37.909  1.00  0.00           C
ATOM   3393 2C31 POPEU  71      82.463  10.833  38.609  1.00  0.00           C
ATOM   3396 3C31 POPEU  71      82.393  10.913  40.139  1.00  0.00           C
ATOM   3399 4C31 POPEU  71      82.723   9.573  40.799  1.00  0.00           C
ATOM   3402 5C31 POPEU  71      82.763   9.623  42.339  1.00  0.00           C
ATOM   3405 6C31 POPEU  71      83.013   8.243  42.959  1.00  0.00           C
ATOM   3409  NH3 POPEV  72       3.223  18.193  69.429  1.00  0.00           N
ATOM   3413  C12 POPEV  72       1.773  18.403  69.099  1.00  0.00           C
ATOM   3416  C11 POPEV  72       1.493  17.963  67.659  1.00  0.00           C
ATOM   3419  P   POPEV  72      -0.057  19.583  66.329  1.00  0.00           P
ATOM   3420  O13 POPEV  72      -1.517  19.723  66.099  1.00  0.00           O
ATOM   3421  O14 POPEV  72       0.613  20.703  66.999  1.00  0.00           O
ATOM   3422  O11 POPEV  72       0.723  19.253  65.019  1.00  0.00           O
ATOM   3423  O12 POPEV  72       0.163  18.333  67.269  1.00  0.00           O
ATOM   3424  C1  POPEV  72       0.613  18.083  64.239  1.00  0.00           C
ATOM   3427  C2  POPEV  72       1.963  17.913  63.519  1.00  0.00           C
ATOM   3429  O21 POPEV  72       1.913  16.983  62.439  1.00  0.00           O
ATOM   3430  C21 POPEV  72       1.863  15.703  62.719  1.00  0.00           C
ATOM   3431  O22 POPEV  72       1.523  15.213  63.779  1.00  0.00           O
ATOM   3432  C22 POPEV  72       2.413  14.913  61.519  1.00  0.00           C
ATOM   3435  C3  POPEV  72       3.083  17.653  64.579  1.00  0.00           C
ATOM   3438  O31 POPEV  72       4.383  17.243  64.109  1.00  0.00           O
ATOM   3439  C31 POPEV  72       5.083  18.193  63.499  1.00  0.00           C
ATOM   3440  O32 POPEV  72       4.643  19.173  62.939  1.00  0.00           O
ATOM   3441  C32 POPEV  72       6.573  17.933  63.749  1.00  0.00           C
ATOM   3444  C23 POPEV  72       2.753  15.833  60.329  1.00  0.00           C
ATOM   3447  C24 POPEV  72       3.543  15.183  59.189  1.00  0.00           C
ATOM   3450  C25 POPEV  72       3.623  16.173  58.019  1.00  0.00           C
ATOM   3453  C26 POPEV  72       5.063  16.543  57.619  1.00  0.00           C
ATOM   3456  C27 POPEV  72       5.833  15.323  57.109  1.00  0.00           C
ATOM   3459  C28 POPEV  72       6.823  15.683  55.989  1.00  0.00           C
ATOM   3462  C29 POPEV  72       7.333  14.413  55.359  1.00  0.00           C
ATOM   3464 0C21 POPEV  72       7.023  13.963  54.129  1.00  0.00           C
ATOM   3466 1C21 POPEV  72       6.143  14.653  53.109  1.00  0.00           C
ATOM   3469 2C21 POPEV  72       6.903  14.913  51.799  1.00  0.00           C
ATOM   3472 3C21 POPEV  72       7.043  13.623  50.989  1.00  0.00           C
ATOM   3475 4C21 POPEV  72       7.953  13.743  49.759  1.00  0.00           C
ATOM   3478 5C21 POPEV  72       8.233  12.353  49.189  1.00  0.00           C
ATOM   3481 6C21 POPEV  72       9.113  12.333  47.939  1.00  0.00           C
ATOM   3484 7C21 POPEV  72       9.413  10.883  47.529  1.00  0.00           C
ATOM   3487 8C21 POPEV  72      10.643  10.753  46.619  1.00  0.00           C
ATOM   3491  C33 POPEV  72       7.463  18.983  63.039  1.00  0.00           C
ATOM   3494  C34 POPEV  72       7.663  18.653  61.559  1.00  0.00           C
ATOM   3497  C35 POPEV  72       7.483  19.853  60.629  1.00  0.00           C
ATOM   3500  C36 POPEV  72       7.863  19.473  59.199  1.00  0.00           C
ATOM   3503  C37 POPEV  72       8.093  20.663  58.269  1.00  0.00           C
ATOM   3506  C38 POPEV  72       8.743  20.203  56.969  1.00  0.00           C
ATOM   3509  C39 POPEV  72       8.923  21.293  55.899  1.00  0.00           C
ATOM   3512 0C31 POPEV  72       9.903  20.773  54.849  1.00  0.00           C
ATOM   3515 1C31 POPEV  72      10.143  21.703  53.649  1.00  0.00           C
ATOM   3518 2C31 POPEV  72      11.263  21.113  52.789  1.00  0.00           C
ATOM   3521 3C31 POPEV  72      11.433  21.793  51.429  1.00  0.00           C
ATOM   3524 4C31 POPEV  72      12.253  23.093  51.459  1.00  0.00           C
ATOM   3527 5C31 POPEV  72      12.393  23.693  50.059  1.00  0.00           C
ATOM   3530 6C31 POPEV  72      13.213  24.993  50.039  1.00  0.00           C
ATOM   3534  NH3 POPEW  73     117.923 119.413  66.619  1.00  0.00           N
ATOM   3538  C12 POPEW  73     116.653 118.833  66.029  1.00  0.00           C
ATOM   3541  C11 POPEW  73     116.363 117.393  66.549  1.00  0.00           C
ATOM   3544  P   POPEW  73     113.783 116.573  66.749  1.00  0.00           P
ATOM   3545  O13 POPEW  73     113.683 117.303  68.029  1.00  0.00           O
ATOM   3546  O14 POPEW  73     113.583 115.103  66.789  1.00  0.00           O
ATOM   3547  O11 POPEW  73     112.753 117.263  65.739  1.00  0.00           O
ATOM   3548  O12 POPEW  73     115.163 116.853  66.029  1.00  0.00           O
ATOM   3549  C1  POPEW  73     113.313 118.203  64.789  1.00  0.00           C
ATOM   3552  C2  POPEW  73     112.343 119.353  64.409  1.00  0.00           C
ATOM   3554  O21 POPEW  73     113.133 120.473  63.949  1.00  0.00           O
ATOM   3555  C21 POPEW  73     113.933 120.323  62.879  1.00  0.00           C
ATOM   3556  O22 POPEW  73     115.033 120.853  62.789  1.00  0.00           O
ATOM   3557  C22 POPEW  73     113.263 119.503  61.769  1.00  0.00           C
ATOM   3560  C3  POPEW  73     111.463 119.833  65.599  1.00  0.00           C
ATOM   3563  O31 POPEW  73     110.513 120.823  65.169  1.00  0.00           O
ATOM   3564  C31 POPEW  73     109.283 120.543  64.699  1.00  0.00           C
ATOM   3565  O32 POPEW  73     108.513 121.423  64.339  1.00  0.00           O
ATOM   3566  C32 POPEW  73     108.883 119.063  64.629  1.00  0.00           C
ATOM   3569  C23 POPEW  73     113.703 119.943  60.359  1.00  0.00           C
ATOM   3572  C24 POPEW  73     113.173 118.983  59.289  1.00  0.00           C
ATOM   3575  C25 POPEW  73     113.273 119.603  57.889  1.00  0.00           C
ATOM   3578  C26 POPEW  73     112.693 118.703  56.799  1.00  0.00           C
ATOM   3581  C27 POPEW  73     112.703 119.383  55.429  1.00  0.00           C
ATOM   3584  C28 POPEW  73     112.093 118.473  54.349  1.00  0.00           C
ATOM   3587  C29 POPEW  73     112.013 119.173  53.009  1.00  0.00           C
ATOM   3589 0C21 POPEW  73     112.693 118.853  51.899  1.00  0.00           C
ATOM   3591 1C21 POPEW  73     113.703 117.733  51.789  1.00  0.00           C
ATOM   3594 2C21 POPEW  73     114.393 117.723  50.409  1.00  0.00           C
ATOM   3597 3C21 POPEW  73     113.483 117.153  49.319  1.00  0.00           C
ATOM   3600 4C21 POPEW  73     113.953 117.463  47.889  1.00  0.00           C
ATOM   3603 5C21 POPEW  73     113.553 118.873  47.429  1.00  0.00           C
ATOM   3606 6C21 POPEW  73     113.933 119.153  45.969  1.00  0.00           C
ATOM   3609 7C21 POPEW  73     113.403 120.503  45.479  1.00  0.00           C
ATOM   3612 8C21 POPEW  73     113.733 120.793  44.019  1.00  0.00           C
ATOM   3616  C33 POPEW  73     107.913 118.783  63.459  1.00  0.00           C
ATOM   3619  C34 POPEW  73     108.653 118.453  62.149  1.00  0.00           C
ATOM   3622  C35 POPEW  73     107.713 118.193  60.969  1.00  0.00           C
ATOM   3625  C36 POPEW  73     108.463 117.673  59.739  1.00  0.00           C
ATOM   3628  C37 POPEW  73     107.523 117.263  58.589  1.00  0.00           C
ATOM   3631  C38 POPEW  73     108.283 116.573  57.449  1.00  0.00           C
ATOM   3634  C39 POPEW  73     107.373 115.793  56.489  1.00  0.00           C
ATOM   3637 0C31 POPEW  73     106.613 116.663  55.489  1.00  0.00           C
ATOM   3640 1C31 POPEW  73     107.533 117.343  54.469  1.00  0.00           C
ATOM   3643 2C31 POPEW  73     106.773 118.023  53.319  1.00  0.00           C
ATOM   3646 3C31 POPEW  73     107.693 118.433  52.149  1.00  0.00           C
ATOM   3649 4C31 POPEW  73     108.093 117.233  51.279  1.00  0.00           C
ATOM   3652 5C31 POPEW  73     109.273 117.523  50.349  1.00  0.00           C
ATOM   3655 6C31 POPEW  73     109.693 116.303  49.519  1.00  0.00           C
ATOM   3659  NH3 POPEX  74      18.703  73.153  67.499  1.00  0.00           N
ATOM   3663  C12 POPEX  74      18.863  73.683  68.899  1.00  0.00           C
ATOM   3666  C11 POPEX  74      18.393  72.643  69.909  1.00  0.00           C
ATOM   3669  P   POPEX  74      18.623  70.063  70.299  1.00  0.00           P
ATOM   3670  O13 POPEX  74      19.723  69.253  70.859  1.00  0.00           O
ATOM   3671  O14 POPEX  74      17.403  70.253  71.109  1.00  0.00           O
ATOM   3672  O11 POPEX  74      18.103  69.343  68.999  1.00  0.00           O
ATOM   3673  O12 POPEX  74      19.153  71.443  69.749  1.00  0.00           O
ATOM   3674  C1  POPEX  74      18.963  68.513  68.219  1.00  0.00           C
ATOM   3677  C2  POPEX  74      18.303  68.353  66.839  1.00  0.00           C
ATOM   3679  O21 POPEX  74      19.253  68.073  65.809  1.00  0.00           O
ATOM   3680  C21 POPEX  74      19.823  66.893  65.889  1.00  0.00           C
ATOM   3681  O22 POPEX  74      19.653  66.063  66.769  1.00  0.00           O
ATOM   3682  C22 POPEX  74      20.683  66.673  64.649  1.00  0.00           C
ATOM   3685  C3  POPEX  74      17.603  69.693  66.489  1.00  0.00           C
ATOM   3688  O31 POPEX  74      17.213  69.783  65.099  1.00  0.00           O
ATOM   3689  C31 POPEX  74      17.953  70.633  64.399  1.00  0.00           C
ATOM   3690  O32 POPEX  74      19.043  71.093  64.719  1.00  0.00           O
ATOM   3691  C32 POPEX  74      17.193  71.013  63.129  1.00  0.00           C
ATOM   3694  C23 POPEX  74      21.933  65.873  65.029  1.00  0.00           C
ATOM   3697  C24 POPEX  74      22.643  65.153  63.879  1.00  0.00           C
ATOM   3700  C25 POPEX  74      22.113  63.733  63.589  1.00  0.00           C
ATOM   3703  C26 POPEX  74      20.713  63.693  62.959  1.00  0.00           C
ATOM   3706  C27 POPEX  74      20.323  62.273  62.529  1.00  0.00           C
ATOM   3709  C28 POPEX  74      19.023  62.273  61.699  1.00  0.00           C
ATOM   3712  C29 POPEX  74      18.543  60.873  61.399  1.00  0.00           C
ATOM   3714 0C21 POPEX  74      17.273  60.553  61.079  1.00  0.00           C
ATOM   3716 1C21 POPEX  74      16.123  61.503  60.929  1.00  0.00           C
ATOM   3719 2C21 POPEX  74      14.803  60.923  61.479  1.00  0.00           C
ATOM   3722 3C21 POPEX  74      14.683  60.963  63.009  1.00  0.00           C
ATOM   3725 4C21 POPEX  74      13.443  60.213  63.499  1.00  0.00           C
ATOM   3728 5C21 POPEX  74      13.103  60.453  64.979  1.00  0.00           C
ATOM   3731 6C21 POPEX  74      14.163  59.953  65.959  1.00  0.00           C
ATOM   3734 7C21 POPEX  74      13.553  59.633  67.339  1.00  0.00           C
ATOM   3737 8C21 POPEX  74      14.603  59.253  68.379  1.00  0.00           C
ATOM   3741  C33 POPEX  74      17.193  72.553  62.939  1.00  0.00           C
ATOM   3744  C34 POPEX  74      15.793  73.133  62.739  1.00  0.00           C
ATOM   3747  C35 POPEX  74      15.203  72.933  61.349  1.00  0.00           C
ATOM   3750  C36 POPEX  74      13.983  73.813  61.099  1.00  0.00           C
ATOM   3753  C37 POPEX  74      13.563  73.803  59.619  1.00  0.00           C
ATOM   3756  C38 POPEX  74      12.463  74.813  59.349  1.00  0.00           C
ATOM   3759  C39 POPEX  74      12.173  74.963  57.859  1.00  0.00           C
ATOM   3762 0C31 POPEX  74      10.893  75.773  57.609  1.00  0.00           C
ATOM   3765 1C31 POPEX  74      10.843  76.353  56.189  1.00  0.00           C
ATOM   3768 2C31 POPEX  74       9.423  76.753  55.789  1.00  0.00           C
ATOM   3771 3C31 POPEX  74       9.353  77.593  54.509  1.00  0.00           C
ATOM   3774 4C31 POPEX  74       9.933  76.893  53.269  1.00  0.00           C
ATOM   3777 5C31 POPEX  74       9.973  77.823  52.049  1.00  0.00           C
ATOM   3780 6C31 POPEX  74      10.343  77.103  50.749  1.00  0.00           C
ATOM   3784  NH3 POPEY  75      78.693  55.263  29.299  1.00  0.00           N
ATOM   3788  C12 POPEY  75      78.343  53.963  29.969  1.00  0.00           C
ATOM   3791  C11 POPEY  75      76.833  53.843  30.269  1.00  0.00           C
ATOM   3794  P   POPEY  75      74.943  55.113  28.899  1.00  0.00           P
ATOM   3795  O13 POPEY  75      74.663  55.383  27.479  1.00  0.00           O
ATOM   3796  O14 POPEY  75      75.363  56.263  29.739  1.00  0.00           O
ATOM   3797  O11 POPEY  75      73.633  54.493  29.509  1.00  0.00           O
ATOM   3798  O12 POPEY  75      76.043  53.973  29.069  1.00  0.00           O
ATOM   3799  C1  POPEY  75      73.503  53.253  30.189  1.00  0.00           C
ATOM   3802  C2  POPEY  75      73.413  53.543  31.689  1.00  0.00           C
ATOM   3804  O21 POPEY  75      73.493  52.323  32.469  1.00  0.00           O
ATOM   3805  C21 POPEY  75      74.373  52.383  33.469  1.00  0.00           C
ATOM   3806  O22 POPEY  75      75.443  52.973  33.449  1.00  0.00           O
ATOM   3807  C22 POPEY  75      73.713  51.763  34.689  1.00  0.00           C
ATOM   3810  C3  POPEY  75      72.063  54.253  32.009  1.00  0.00           C
ATOM   3813  O31 POPEY  75      71.973  54.453  33.439  1.00  0.00           O
ATOM   3814  C31 POPEY  75      71.643  55.653  33.879  1.00  0.00           C
ATOM   3815  O32 POPEY  75      71.223  56.583  33.199  1.00  0.00           O
ATOM   3816  C32 POPEY  75      72.023  55.683  35.369  1.00  0.00           C
ATOM   3819  C23 POPEY  75      74.683  51.363  35.809  1.00  0.00           C
ATOM   3822  C24 POPEY  75      73.893  51.103  37.089  1.00  0.00           C
ATOM   3825  C25 POPEY  75      74.753  50.573  38.249  1.00  0.00           C
ATOM   3828  C26 POPEY  75      75.143  49.113  38.019  1.00  0.00           C
ATOM   3831  C27 POPEY  75      75.613  48.373  39.289  1.00  0.00           C
ATOM   3834  C28 POPEY  75      74.423  47.993  40.199  1.00  0.00           C
ATOM   3837  C29 POPEY  75      74.823  47.103  41.349  1.00  0.00           C
ATOM   3839 0C21 POPEY  75      75.173  47.533  42.569  1.00  0.00           C
ATOM   3841 1C21 POPEY  75      75.273  48.973  42.979  1.00  0.00           C
ATOM   3844 2C21 POPEY  75      76.013  49.103  44.319  1.00  0.00           C
ATOM   3847 3C21 POPEY  75      76.053  50.543  44.859  1.00  0.00           C
ATOM   3850 4C21 POPEY  75      76.413  50.603  46.349  1.00  0.00           C
ATOM   3853 5C21 POPEY  75      77.803  50.033  46.689  1.00  0.00           C
ATOM   3856 6C21 POPEY  75      77.963  49.793  48.189  1.00  0.00           C
ATOM   3859 7C21 POPEY  75      79.293  49.113  48.519  1.00  0.00           C
ATOM   3862 8C21 POPEY  75      79.373  48.673  49.989  1.00  0.00           C
ATOM   3866  C33 POPEY  75      73.443  56.263  35.619  1.00  0.00           C
ATOM   3869  C34 POPEY  75      74.013  55.873  36.999  1.00  0.00           C
ATOM   3872  C35 POPEY  75      75.353  56.553  37.349  1.00  0.00           C
ATOM   3875  C36 POPEY  75      76.623  55.933  36.729  1.00  0.00           C
ATOM   3878  C37 POPEY  75      77.883  56.713  37.139  1.00  0.00           C
ATOM   3881  C38 POPEY  75      79.213  56.033  36.779  1.00  0.00           C
ATOM   3884  C39 POPEY  75      79.813  55.133  37.879  1.00  0.00           C
ATOM   3887 0C31 POPEY  75      80.363  55.913  39.079  1.00  0.00           C
ATOM   3890 1C31 POPEY  75      81.533  55.203  39.769  1.00  0.00           C
ATOM   3893 2C31 POPEY  75      82.243  56.063  40.839  1.00  0.00           C
ATOM   3896 3C31 POPEY  75      82.043  55.573  42.279  1.00  0.00           C
ATOM   3899 4C31 POPEY  75      82.673  54.203  42.539  1.00  0.00           C
ATOM   3902 5C31 POPEY  75      82.833  53.893  44.039  1.00  0.00           C
ATOM   3905 6C31 POPEY  75      83.473  52.523  44.299  1.00  0.00           C
ATOM   3909  NH3 POPEZ  76       0.303  61.923  27.039  1.00  0.00           N
ATOM   3913  C12 POPEZ  76       0.453  62.923  28.149  1.00  0.00           C
ATOM   3916  C11 POPEZ  76       1.453  64.033  27.859  1.00  0.00           C
ATOM   3919  P   POPEZ  76       1.083  66.453  28.829  1.00  0.00           P
ATOM   3920  O13 POPEZ  76       0.223  66.663  27.639  1.00  0.00           O
ATOM   3921  O14 POPEZ  76       0.643  66.953  30.139  1.00  0.00           O
ATOM   3922  O11 POPEZ  76       2.493  67.083  28.499  1.00  0.00           O
ATOM   3923  O12 POPEZ  76       1.403  64.923  28.959  1.00  0.00           O
ATOM   3924  C1  POPEZ  76       3.723  66.343  28.519  1.00  0.00           C
ATOM   3927  C2  POPEZ  76       4.163  66.013  29.969  1.00  0.00           C
ATOM   3929  O21 POPEZ  76       4.863  67.163  30.459  1.00  0.00           O
ATOM   3930  C21 POPEZ  76       4.563  67.803  31.579  1.00  0.00           C
ATOM   3931  O22 POPEZ  76       5.153  68.793  31.979  1.00  0.00           O
ATOM   3932  C22 POPEZ  76       3.353  67.253  32.329  1.00  0.00           C
ATOM   3935  C3  POPEZ  76       5.053  64.743  30.129  1.00  0.00           C
ATOM   3938  O31 POPEZ  76       5.203  64.503  31.529  1.00  0.00           O
ATOM   3939  C31 POPEZ  76       5.873  63.433  31.949  1.00  0.00           C
ATOM   3940  O32 POPEZ  76       6.363  62.573  31.229  1.00  0.00           O
ATOM   3941  C32 POPEZ  76       5.803  63.493  33.479  1.00  0.00           C
ATOM   3944  C23 POPEZ  76       3.163  67.933  33.699  1.00  0.00           C
ATOM   3947  C24 POPEZ  76       1.803  67.593  34.299  1.00  0.00           C
ATOM   3950  C25 POPEZ  76       1.873  67.583  35.829  1.00  0.00           C
ATOM   3953  C26 POPEZ  76       0.493  67.433  36.469  1.00  0.00           C
ATOM   3956  C27 POPEZ  76       0.573  67.573  37.989  1.00  0.00           C
ATOM   3959  C28 POPEZ  76      -0.807  67.683  38.649  1.00  0.00           C
ATOM   3962  C29 POPEZ  76      -0.657  68.233  40.039  1.00  0.00           C
ATOM   3964 0C21 POPEZ  76      -1.257  67.773  41.149  1.00  0.00           C
ATOM   3966 1C21 POPEZ  76      -2.247  66.643  41.199  1.00  0.00           C
ATOM   3969 2C21 POPEZ  76      -3.087  66.703  42.489  1.00  0.00           C
ATOM   3972 3C21 POPEZ  76      -2.287  66.263  43.729  1.00  0.00           C
ATOM   3975 4C21 POPEZ  76      -3.007  66.503  45.049  1.00  0.00           C
ATOM   3978 5C21 POPEZ  76      -4.357  65.793  45.179  1.00  0.00           C
ATOM   3981 6C21 POPEZ  76      -5.117  66.193  46.449  1.00  0.00           C
ATOM   3984 7C21 POPEZ  76      -6.377  65.353  46.669  1.00  0.00           C
ATOM   3987 8C21 POPEZ  76      -7.397  66.033  47.589  1.00  0.00           C
ATOM   3991  C33 POPEZ  76       6.293  62.243  34.249  1.00  0.00           C
ATOM   3994  C34 POPEZ  76       5.833  62.183  35.729  1.00  0.00           C
ATOM   3997  C35 POPEZ  76       5.543  63.523  36.419  1.00  0.00           C
ATOM   4000  C36 POPEZ  76       5.213  63.373  37.919  1.00  0.00           C
ATOM   4003  C37 POPEZ  76       5.033  64.743  38.579  1.00  0.00           C
ATOM   4006  C38 POPEZ  76       4.833  64.723  40.099  1.00  0.00           C
ATOM   4009  C39 POPEZ  76       3.403  64.463  40.599  1.00  0.00           C
ATOM   4012 0C31 POPEZ  76       3.043  65.483  41.699  1.00  0.00           C
ATOM   4015 1C31 POPEZ  76       1.933  65.023  42.659  1.00  0.00           C
ATOM   4018 2C31 POPEZ  76       1.733  66.043  43.799  1.00  0.00           C
ATOM   4021 3C31 POPEZ  76       1.153  65.423  45.069  1.00  0.00           C
ATOM   4024 4C31 POPEZ  76       1.013  66.463  46.189  1.00  0.00           C
ATOM   4027 5C31 POPEZ  76       0.693  65.843  47.549  1.00  0.00           C
ATOM   4030 6C31 POPEZ  76       0.873  66.833  48.709  1.00  0.00           C
ATOM   4034  NH3 POPEa  77      91.503 111.963  66.909  1.00  0.00           N
ATOM   4038  C12 POPEa  77      92.173 112.973  67.789  1.00  0.00           C
ATOM   4041  C11 POPEa  77      93.303 112.343  68.619  1.00  0.00           C
ATOM   4044  P   POPEa  77      95.513 113.843  68.779  1.00  0.00           P
ATOM   4045  O13 POPEa  77      95.523 115.323  68.819  1.00  0.00           O
ATOM   4046  O14 POPEa  77      96.543 113.143  69.569  1.00  0.00           O
ATOM   4047  O11 POPEa  77      95.563 113.453  67.249  1.00  0.00           O
ATOM   4048  O12 POPEa  77      94.083 113.343  69.279  1.00  0.00           O
ATOM   4049  C1  POPEa  77      96.033 112.253  66.619  1.00  0.00           C
ATOM   4052  C2  POPEa  77      95.213 112.013  65.309  1.00  0.00           C
ATOM   4054  O21 POPEa  77      95.323 110.683  64.789  1.00  0.00           O
ATOM   4055  C21 POPEa  77      96.413 110.353  64.159  1.00  0.00           C
ATOM   4056  O22 POPEa  77      97.463 110.973  64.119  1.00  0.00           O
ATOM   4057  C22 POPEa  77      96.173 109.053  63.409  1.00  0.00           C
ATOM   4060  C3  POPEa  77      95.463 113.133  64.249  1.00  0.00           C
ATOM   4063  O31 POPEa  77      94.793 112.873  62.989  1.00  0.00           O
ATOM   4064  C31 POPEa  77      95.403 112.513  61.839  1.00  0.00           C
ATOM   4065  O32 POPEa  77      94.843 111.883  60.969  1.00  0.00           O
ATOM   4066  C32 POPEa  77      96.833 113.043  61.739  1.00  0.00           C
ATOM   4069  C23 POPEa  77      97.303 108.783  62.389  1.00  0.00           C
ATOM   4072  C24 POPEa  77      96.963 107.623  61.459  1.00  0.00           C
ATOM   4075  C25 POPEa  77      95.853 107.913  60.439  1.00  0.00           C
ATOM   4078  C26 POPEa  77      96.343 108.793  59.279  1.00  0.00           C
ATOM   4081  C27 POPEa  77      95.253 109.093  58.249  1.00  0.00           C
ATOM   4084  C28 POPEa  77      95.723 110.013  57.099  1.00  0.00           C
ATOM   4087  C29 POPEa  77      96.863 109.413  56.309  1.00  0.00           C
ATOM   4089 0C21 POPEa  77      96.763 108.563  55.269  1.00  0.00           C
ATOM   4091 1C21 POPEa  77      95.483 108.023  54.679  1.00  0.00           C
ATOM   4094 2C21 POPEa  77      95.283 108.453  53.209  1.00  0.00           C
ATOM   4097 3C21 POPEa  77      96.193 107.693  52.239  1.00  0.00           C
ATOM   4100 4C21 POPEa  77      95.933 108.053  50.769  1.00  0.00           C
ATOM   4103 5C21 POPEa  77      96.573 107.083  49.769  1.00  0.00           C
ATOM   4106 6C21 POPEa  77      98.103 106.963  49.849  1.00  0.00           C
ATOM   4109 7C21 POPEa  77      98.553 105.783  50.719  1.00  0.00           C
ATOM   4112 8C21 POPEa  77     100.073 105.623  50.789  1.00  0.00           C
ATOM   4116  C33 POPEa  77      97.553 112.593  60.449  1.00  0.00           C
ATOM   4119  C34 POPEa  77      99.053 112.853  60.559  1.00  0.00           C
ATOM   4122  C35 POPEa  77      99.803 112.513  59.269  1.00  0.00           C
ATOM   4125  C36 POPEa  77     101.313 112.733  59.419  1.00  0.00           C
ATOM   4128  C37 POPEa  77     102.103 112.543  58.119  1.00  0.00           C
ATOM   4131  C38 POPEa  77     103.603 112.733  58.349  1.00  0.00           C
ATOM   4134  C39 POPEa  77     104.493 112.433  57.139  1.00  0.00           C
ATOM   4137 0C31 POPEa  77     104.583 110.933  56.799  1.00  0.00           C
ATOM   4140 1C31 POPEa  77     105.763 110.663  55.859  1.00  0.00           C
ATOM   4143 2C31 POPEa  77     106.003 109.173  55.599  1.00  0.00           C
ATOM   4146 3C31 POPEa  77     107.073 108.973  54.529  1.00  0.00           C
ATOM   4149 4C31 POPEa  77     107.563 107.523  54.419  1.00  0.00           C
ATOM   4152 5C31 POPEa  77     108.523 107.333  53.239  1.00  0.00           C
ATOM   4155 6C31 POPEa  77     109.083 105.913  53.139  1.00  0.00           C
ATOM   4159  NH3 POPEb  78     119.833  15.073  67.969  1.00  0.00           N
ATOM   4163  C12 POPEb  78     121.039  15.933  67.679  1.00  0.00           C
ATOM   4166  C11 POPEb  78     122.049  15.943  68.839  1.00  0.00           C
ATOM   4169  P   POPEb  78     122.399  13.503  69.779  1.00  0.00           P
ATOM   4170  O13 POPEb  78     121.009  13.153  69.409  1.00  0.00           O
ATOM   4171  O14 POPEb  78     122.679  13.823  71.189  1.00  0.00           O
ATOM   4172  O11 POPEb  78     123.349  12.383  69.219  1.00  0.00           O
ATOM   4173  O12 POPEb  78     122.799  14.743  68.909  1.00  0.00           O
ATOM   4174  C1  POPEb  78     124.539  12.673  68.479  1.00  0.00           C
ATOM   4177  C2  POPEb  78     124.299  13.263  67.049  1.00  0.00           C
ATOM   4179  O21 POPEb  78     124.599  12.283  66.039  1.00  0.00           O
ATOM   4180  C21 POPEb  78     124.389  12.613  64.749  1.00  0.00           C
ATOM   4181  O22 POPEb  78     125.249  12.553  63.889  1.00  0.00           O
ATOM   4182  C22 POPEb  78     122.909  12.913  64.469  1.00  0.00           C
ATOM   4185  C3  POPEb  78     125.169  14.543  66.929  1.00  0.00           C
ATOM   4188  O31 POPEb  78     125.019  15.213  65.659  1.00  0.00           O
ATOM   4189  C31 POPEb  78     126.179  15.693  65.189  1.00  0.00           C
ATOM   4190  O32 POPEb  78     127.239  15.633  65.789  1.00  0.00           O
ATOM   4191  C32 POPEb  78     125.959  16.313  63.809  1.00  0.00           C
ATOM   4194  C23 POPEb  78     122.499  12.643  62.999  1.00  0.00           C
ATOM   4197  C24 POPEb  78     120.979  12.603  62.789  1.00  0.00           C
ATOM   4200  C25 POPEb  78     120.549  12.073  61.419  1.00  0.00           C
ATOM   4203  C26 POPEb  78     120.769  13.043  60.249  1.00  0.00           C
ATOM   4206  C27 POPEb  78     120.353  12.403  58.919  1.00  0.00           C
ATOM   4209  C28 POPEb  78     120.589  13.293  57.689  1.00  0.00           C
ATOM   4212  C29 POPEb  78     119.623  14.443  57.599  1.00  0.00           C
ATOM   4214 0C21 POPEb  78     118.753  14.713  56.609  1.00  0.00           C
ATOM   4216 1C21 POPEb  78     118.573  13.953  55.319  1.00  0.00           C
ATOM   4219 2C21 POPEb  78     118.903  14.853  54.109  1.00  0.00           C
ATOM   4222 3C21 POPEb  78     117.753  15.803  53.759  1.00  0.00           C
ATOM   4225 4C21 POPEb  78     118.203  17.043  52.989  1.00  0.00           C
ATOM   4228 5C21 POPEb  78     117.133  18.153  52.969  1.00  0.00           C
ATOM   4231 6C21 POPEb  78     117.733  19.553  52.809  1.00  0.00           C
ATOM   4234 7C21 POPEb  78     118.423  20.073  54.089  1.00  0.00           C
ATOM   4237 8C21 POPEb  78     119.133  21.413  53.889  1.00  0.00           C
ATOM   4241  C33 POPEb  78     126.839  15.673  62.719  1.00  0.00           C
ATOM   4244  C34 POPEb  78     126.519  16.223  61.319  1.00  0.00           C
ATOM   4247  C35 POPEb  78     127.569  15.813  60.279  1.00  0.00           C
ATOM   4250  C36 POPEb  78     127.089  15.913  58.829  1.00  0.00           C
ATOM   4253  C37 POPEb  78     128.169  15.463  57.829  1.00  0.00           C
ATOM   4256  C38 POPEb  78     127.609  15.053  56.449  1.00  0.00           C
ATOM   4259  C39 POPEb  78     127.309  16.253  55.529  1.00  0.00           C
ATOM   4262 0C31 POPEb  78     128.519  16.643  54.669  1.00  0.00           C
ATOM   4265 1C31 POPEb  78     128.709  15.693  53.469  1.00  0.00           C
ATOM   4268 2C31 POPEb  78     129.969  15.953  52.629  1.00  0.00           C
ATOM   4271 3C31 POPEb  78     130.009  17.343  51.969  1.00  0.00           C
ATOM   4274 4C31 POPEb  78     131.159  17.473  50.959  1.00  0.00           C
ATOM   4277 5C31 POPEb  78     131.159  18.833  50.249  1.00  0.00           C
ATOM   4280 6C31 POPEb  78     132.179  18.913  49.099  1.00  0.00           C
ATOM   4284  NH3 POPEc  79     125.649 106.093  24.559  1.00  0.00           N
ATOM   4288  C12 POPEc  79     124.569 106.743  23.739  1.00  0.00           C
ATOM   4291  C11 POPEc  79     123.819 105.713  22.849  1.00  0.00           C
ATOM   4294  P   POPEc  79     124.939 103.473  22.039  1.00  0.00           P
ATOM   4295  O13 POPEc  79     123.809 102.743  21.409  1.00  0.00           O
ATOM   4296  O14 POPEc  79     126.249 103.223  21.419  1.00  0.00           O
ATOM   4297  O11 POPEc  79     124.959 103.233  23.599  1.00  0.00           O
ATOM   4298  O12 POPEc  79     124.689 105.033  21.929  1.00  0.00           O
ATOM   4299  C1  POPEc  79     124.599 101.943  24.109  1.00  0.00           C
ATOM   4302  C2  POPEc  79     124.829 101.833  25.649  1.00  0.00           C
ATOM   4304  O21 POPEc  79     123.699 102.343  26.389  1.00  0.00           O
ATOM   4305  C21 POPEc  79     123.459 103.623  26.479  1.00  0.00           C
ATOM   4306  O22 POPEc  79     124.089 104.543  25.979  1.00  0.00           O
ATOM   4307  C22 POPEc  79     122.219 103.803  27.359  1.00  0.00           C
ATOM   4310  C3  POPEc  79     126.199 102.423  26.079  1.00  0.00           C
ATOM   4313  O31 POPEc  79     126.309 102.533  27.509  1.00  0.00           O
ATOM   4314  C31 POPEc  79     127.079 101.673  28.149  1.00  0.00           C
ATOM   4315  O32 POPEc  79     127.669 100.723  27.659  1.00  0.00           O
ATOM   4316  C32 POPEc  79     127.309 102.183  29.569  1.00  0.00           C
ATOM   4319  C23 POPEc  79     122.169 105.173  28.069  1.00  0.00           C
ATOM   4322  C24 POPEc  79     121.549 105.053  29.469  1.00  0.00           C
ATOM   4325  C25 POPEc  79     121.389 106.413  30.169  1.00  0.00           C
ATOM   4328  C26 POPEc  79     121.029 106.253  31.649  1.00  0.00           C
ATOM   4331  C27 POPEc  79     120.579 107.563  32.309  1.00  0.00           C
ATOM   4334  C28 POPEc  79     120.093 107.363  33.759  1.00  0.00           C
ATOM   4337  C29 POPEc  79     121.199 107.283  34.779  1.00  0.00           C
ATOM   4339 0C21 POPEc  79     121.259 107.913  35.969  1.00  0.00           C
ATOM   4341 1C21 POPEc  79     120.233 108.843  36.569  1.00  0.00           C
ATOM   4344 2C21 POPEc  79     119.583 108.263  37.839  1.00  0.00           C
ATOM   4347 3C21 POPEc  79     120.559 108.013  39.009  1.00  0.00           C
ATOM   4350 4C21 POPEc  79     119.813 107.683  40.299  1.00  0.00           C
ATOM   4353 5C21 POPEc  79     120.739 107.383  41.489  1.00  0.00           C
ATOM   4356 6C21 POPEc  79     119.953 107.193  42.799  1.00  0.00           C
ATOM   4359 7C21 POPEc  79     120.849 106.743  43.959  1.00  0.00           C
ATOM   4362 8C21 POPEc  79     120.203 106.963  45.329  1.00  0.00           C
ATOM   4366  C33 POPEc  79     126.039 102.623  30.349  1.00  0.00           C
ATOM   4369  C34 POPEc  79     126.299 102.693  31.849  1.00  0.00           C
ATOM   4372  C35 POPEc  79     126.319 101.313  32.519  1.00  0.00           C
ATOM   4375  C36 POPEc  79     126.809 101.433  33.959  1.00  0.00           C
ATOM   4378  C37 POPEc  79     126.579 100.153  34.769  1.00  0.00           C
ATOM   4381  C38 POPEc  79     126.899 100.393  36.239  1.00  0.00           C
ATOM   4384  C39 POPEc  79     126.599  99.173  37.119  1.00  0.00           C
ATOM   4387 0C31 POPEc  79     126.549  99.553  38.599  1.00  0.00           C
ATOM   4390 1C31 POPEc  79     125.659  98.613  39.429  1.00  0.00           C
ATOM   4393 2C31 POPEc  79     124.939  99.373  40.549  1.00  0.00           C
ATOM   4396 3C31 POPEc  79     123.759  98.603  41.149  1.00  0.00           C
ATOM   4399 4C31 POPEc  79     122.939  99.493  42.089  1.00  0.00           C
ATOM   4402 5C31 POPEc  79     121.679  98.793  42.639  1.00  0.00           C
ATOM   4405 6C31 POPEc  79     120.829  99.693  43.529  1.00  0.00           C
ATOM   4409  NH3 POPEd  80      62.183 116.923  23.759  1.00  0.00           N
ATOM   4413  C12 POPEd  80      60.953 117.573  23.189  1.00  0.00           C
ATOM   4416  C11 POPEd  80      61.313 118.513  22.019  1.00  0.00           C
ATOM   4419  P   POPEd  80      63.383 119.983  22.779  1.00  0.00           P
ATOM   4420  O13 POPEd  80      64.083 118.683  22.909  1.00  0.00           O
ATOM   4421  O14 POPEd  80      63.893 120.983  21.819  1.00  0.00           O
ATOM   4422  O11 POPEd  80      63.213 120.663  24.179  1.00  0.00           O
ATOM   4423  O12 POPEd  80      61.843 119.753  22.469  1.00  0.00           O
ATOM   4424  C1  POPEd  80      64.203 120.463  25.199  1.00  0.00           C
ATOM   4427  C2  POPEd  80      63.633 120.913  26.559  1.00  0.00           C
ATOM   4429  O21 POPEd  80      64.613 121.773  27.199  1.00  0.00           O
ATOM   4430  C21 POPEd  80      64.083 122.793  27.859  1.00  0.00           C
ATOM   4431  O22 POPEd  80      62.893 123.043  27.929  1.00  0.00           O
ATOM   4432  C22 POPEd  80      65.183 123.593  28.539  1.00  0.00           C
ATOM   4435  C3  POPEd  80      63.263 119.703  27.469  1.00  0.00           C
ATOM   4438  O31 POPEd  80      62.603 120.103  28.679  1.00  0.00           O
ATOM   4439  C31 POPEd  80      61.333 120.473  28.499  1.00  0.00           C
ATOM   4440  O32 POPEd  80      60.703 120.353  27.469  1.00  0.00           O
ATOM   4441  C32 POPEd  80      60.813 121.043  29.829  1.00  0.00           C
ATOM   4444  C23 POPEd  80      64.953 123.723  30.069  1.00  0.00           C
ATOM   4447  C24 POPEd  80      66.113 124.463  30.749  1.00  0.00           C
ATOM   4450  C25 POPEd  80      65.823 124.863  32.209  1.00  0.00           C
ATOM   4453  C26 POPEd  80      65.793 123.723  33.219  1.00  0.00           C
ATOM   4456  C27 POPEd  80      67.143 123.463  33.899  1.00  0.00           C
ATOM   4459  C28 POPEd  80      67.013 122.583  35.159  1.00  0.00           C
ATOM   4462  C29 POPEd  80      68.133 122.853  36.129  1.00  0.00           C
ATOM   4464 0C21 POPEd  80      68.023 123.273  37.409  1.00  0.00           C
ATOM   4466 1C21 POPEd  80      66.753 123.543  38.169  1.00  0.00           C
ATOM   4469 2C21 POPEd  80      66.393 122.293  38.999  1.00  0.00           C
ATOM   4472 3C21 POPEd  80      65.143 122.453  39.879  1.00  0.00           C
ATOM   4475 4C21 POPEd  80      64.823 121.133  40.599  1.00  0.00           C
ATOM   4478 5C21 POPEd  80      64.683 121.283  42.119  1.00  0.00           C
ATOM   4481 6C21 POPEd  80      63.413 122.023  42.529  1.00  0.00           C
ATOM   4484 7C21 POPEd  80      63.243 122.103  44.039  1.00  0.00           C
ATOM   4487 8C21 POPEd  80      61.953 122.813  44.439  1.00  0.00           C
ATOM   4491  C33 POPEd  80      59.393 121.643  29.759  1.00  0.00           C
ATOM   4494  C34 POPEd  80      58.243 120.623  29.669  1.00  0.00           C
ATOM   4497  C35 POPEd  80      58.223 119.653  30.849  1.00  0.00           C
ATOM   4500  C36 POPEd  80      56.873 118.953  31.059  1.00  0.00           C
ATOM   4503  C37 POPEd  80      56.973 117.763  32.019  1.00  0.00           C
ATOM   4506  C38 POPEd  80      55.763 117.603  32.949  1.00  0.00           C
ATOM   4509  C39 POPEd  80      55.713 116.233  33.659  1.00  0.00           C
ATOM   4512 0C31 POPEd  80      56.883 115.933  34.609  1.00  0.00           C
ATOM   4515 1C31 POPEd  80      56.843 116.683  35.949  1.00  0.00           C
ATOM   4518 2C31 POPEd  80      57.953 116.203  36.899  1.00  0.00           C
ATOM   4521 3C31 POPEd  80      57.993 116.863  38.289  1.00  0.00           C
ATOM   4524 4C31 POPEd  80      58.273 118.373  38.259  1.00  0.00           C
ATOM   4527 5C31 POPEd  80      58.563 118.953  39.649  1.00  0.00           C
ATOM   4530 6C31 POPEd  80      58.743 120.473  39.649  1.00  0.00           C
ATOM   4534  NH3 POPEe  81      96.553  31.553  26.859  1.00  0.00           N
ATOM   4538  C12 POPEe  81      96.803  30.943  25.509  1.00  0.00           C
ATOM   4541  C11 POPEe  81      95.863  29.753  25.269  1.00  0.00           C
ATOM   4544  P   POPEe  81      97.573  27.893  24.629  1.00  0.00           P
ATOM   4545  O13 POPEe  81      98.793  28.393  23.979  1.00  0.00           O
ATOM   4546  O14 POPEe  81      97.233  26.503  24.259  1.00  0.00           O
ATOM   4547  O11 POPEe  81      97.763  28.033  26.189  1.00  0.00           O
ATOM   4548  O12 POPEe  81      96.393  28.893  24.259  1.00  0.00           O
ATOM   4549  C1  POPEe  81      97.313  27.013  27.079  1.00  0.00           C
ATOM   4552  C2  POPEe  81      98.073  27.083  28.439  1.00  0.00           C
ATOM   4554  O21 POPEe  81      97.073  27.293  29.459  1.00  0.00           O
ATOM   4555  C21 POPEe  81      97.383  26.773  30.649  1.00  0.00           C
ATOM   4556  O22 POPEe  81      98.463  26.303  30.949  1.00  0.00           O
ATOM   4557  C22 POPEe  81      96.113  26.773  31.539  1.00  0.00           C
ATOM   4560  C3  POPEe  81      99.153  28.223  28.429  1.00  0.00           C
ATOM   4563  O31 POPEe  81      99.973  28.293  29.619  1.00  0.00           O
ATOM   4564  C31 POPEe  81     100.893  27.323  29.679  1.00  0.00           C
ATOM   4565  O32 POPEe  81     101.113  26.503  28.799  1.00  0.00           O
ATOM   4566  C32 POPEe  81     101.553  27.303  31.059  1.00  0.00           C
ATOM   4569  C23 POPEe  81      96.443  26.913  33.049  1.00  0.00           C
ATOM   4572  C24 POPEe  81      95.263  26.753  34.039  1.00  0.00           C
ATOM   4575  C25 POPEe  81      95.563  27.293  35.459  1.00  0.00           C
ATOM   4578  C26 POPEe  81      96.573  26.493  36.309  1.00  0.00           C
ATOM   4581  C27 POPEe  81      97.043  27.283  37.559  1.00  0.00           C
ATOM   4584  C28 POPEe  81      98.213  26.643  38.339  1.00  0.00           C
ATOM   4587  C29 POPEe  81      99.053  27.463  39.299  1.00  0.00           C
ATOM   4589 0C21 POPEe  81      98.873  28.673  39.879  1.00  0.00           C
ATOM   4591 1C21 POPEe  81      97.713  29.623  39.789  1.00  0.00           C
ATOM   4594 2C21 POPEe  81      97.583  30.673  40.919  1.00  0.00           C
ATOM   4597 3C21 POPEe  81      96.943  30.103  42.189  1.00  0.00           C
ATOM   4600 4C21 POPEe  81      96.923  31.093  43.369  1.00  0.00           C
ATOM   4603 5C21 POPEe  81      96.383  30.473  44.669  1.00  0.00           C
ATOM   4606 6C21 POPEe  81      97.293  29.363  45.239  1.00  0.00           C
ATOM   4609 7C21 POPEe  81      96.923  28.963  46.669  1.00  0.00           C
ATOM   4612 8C21 POPEe  81      97.783  27.843  47.239  1.00  0.00           C
ATOM   4616  C33 POPEe  81     102.123  25.883  31.299  1.00  0.00           C
ATOM   4619  C34 POPEe  81     102.583  25.553  32.729  1.00  0.00           C
ATOM   4622  C35 POPEe  81     103.713  26.433  33.259  1.00  0.00           C
ATOM   4625  C36 POPEe  81     104.193  25.933  34.629  1.00  0.00           C
ATOM   4628  C37 POPEe  81     104.813  27.033  35.509  1.00  0.00           C
ATOM   4631  C38 POPEe  81     104.433  26.893  36.989  1.00  0.00           C
ATOM   4634  C39 POPEe  81     105.083  25.723  37.749  1.00  0.00           C
ATOM   4637 0C31 POPEe  81     106.613  25.823  37.779  1.00  0.00           C
ATOM   4640 1C31 POPEe  81     107.243  25.033  38.929  1.00  0.00           C
ATOM   4643 2C31 POPEe  81     108.763  24.873  38.779  1.00  0.00           C
ATOM   4646 3C31 POPEe  81     109.553  25.963  39.519  1.00  0.00           C
ATOM   4649 4C31 POPEe  81     109.693  25.703  41.029  1.00  0.00           C
ATOM   4652 5C31 POPEe  81     111.093  25.203  41.419  1.00  0.00           C
ATOM   4655 6C31 POPEe  81     111.193  24.753  42.879  1.00  0.00           C
ATOM   4659  NH3 POPEf  82       4.953  83.553  19.829  1.00  0.00           N
ATOM   4663  C12 POPEf  82       6.123  84.483  19.929  1.00  0.00           C
ATOM   4666  C11 POPEf  82       5.763  85.563  20.949  1.00  0.00           C
ATOM   4669  P   POPEf  82       3.873  85.603  22.749  1.00  0.00           P
ATOM   4670  O13 POPEf  82       2.983  86.003  21.619  1.00  0.00           O
ATOM   4671  O14 POPEf  82       3.313  84.703  23.769  1.00  0.00           O
ATOM   4672  O11 POPEf  82       4.453  86.893  23.439  1.00  0.00           O
ATOM   4673  O12 POPEf  82       5.173  84.943  22.109  1.00  0.00           O
ATOM   4674  C1  POPEf  82       5.763  86.973  24.009  1.00  0.00           C
ATOM   4677  C2  POPEf  82       6.053  85.953  25.149  1.00  0.00           C
ATOM   4679  O21 POPEf  82       6.993  86.563  26.059  1.00  0.00           O
ATOM   4680  C21 POPEf  82       6.593  86.803  27.289  1.00  0.00           C
ATOM   4681  O22 POPEf  82       5.433  86.803  27.669  1.00  0.00           O
ATOM   4682  C22 POPEf  82       7.843  86.963  28.159  1.00  0.00           C
ATOM   4685  C3  POPEf  82       6.673  84.623  24.609  1.00  0.00           C
ATOM   4688  O31 POPEf  82       7.713  84.063  25.419  1.00  0.00           O
ATOM   4689  C31 POPEf  82       7.553  83.493  26.609  1.00  0.00           C
ATOM   4690  O32 POPEf  82       8.473  83.183  27.349  1.00  0.00           O
ATOM   4691  C32 POPEf  82       6.083  83.233  26.979  1.00  0.00           C
ATOM   4694  C23 POPEf  82       7.653  87.713  29.489  1.00  0.00           C
ATOM   4697  C24 POPEf  82       8.733  87.313  30.509  1.00  0.00           C
ATOM   4700  C25 POPEf  82       8.673  88.123  31.809  1.00  0.00           C
ATOM   4703  C26 POPEf  82       9.773  87.743  32.819  1.00  0.00           C
ATOM   4706  C27 POPEf  82       9.793  88.663  34.059  1.00  0.00           C
ATOM   4709  C28 POPEf  82      11.013  88.443  34.979  1.00  0.00           C
ATOM   4712  C29 POPEf  82      11.053  87.083  35.629  1.00  0.00           C
ATOM   4714 0C21 POPEf  82      12.153  86.333  35.819  1.00  0.00           C
ATOM   4716 1C21 POPEf  82      13.553  86.773  35.469  1.00  0.00           C
ATOM   4719 2C21 POPEf  82      14.663  85.773  35.879  1.00  0.00           C
ATOM   4722 3C21 POPEf  82      14.873  84.603  34.899  1.00  0.00           C
ATOM   4725 4C21 POPEf  82      14.143  83.303  35.289  1.00  0.00           C
ATOM   4728 5C21 POPEf  82      14.553  82.723  36.649  1.00  0.00           C
ATOM   4731 6C21 POPEf  82      13.393  82.693  37.649  1.00  0.00           C
ATOM   4734 7C21 POPEf  82      13.813  82.243  39.049  1.00  0.00           C
ATOM   4737 8C21 POPEf  82      12.663  82.203  40.049  1.00  0.00           C
ATOM   4741  C33 POPEf  82       5.913  82.463  28.319  1.00  0.00           C
ATOM   4744  C34 POPEf  82       4.463  82.553  28.839  1.00  0.00           C
ATOM   4747  C35 POPEf  82       4.293  82.383  30.359  1.00  0.00           C
ATOM   4750  C36 POPEf  82       5.173  83.333  31.179  1.00  0.00           C
ATOM   4753  C37 POPEf  82       4.753  83.513  32.649  1.00  0.00           C
ATOM   4756  C38 POPEf  82       5.773  84.363  33.419  1.00  0.00           C
ATOM   4759  C39 POPEf  82       5.293  84.813  34.799  1.00  0.00           C
ATOM   4762 0C31 POPEf  82       6.273  85.793  35.459  1.00  0.00           C
ATOM   4765 1C31 POPEf  82       5.653  86.553  36.639  1.00  0.00           C
ATOM   4768 2C31 POPEf  82       6.573  87.653  37.179  1.00  0.00           C
ATOM   4771 3C31 POPEf  82       5.933  88.493  38.289  1.00  0.00           C
ATOM   4774 4C31 POPEf  82       4.823  89.433  37.789  1.00  0.00           C
ATOM   4777 5C31 POPEf  82       4.143  90.213  38.909  1.00  0.00           C
ATOM   4780 6C31 POPEf  82       3.143  91.273  38.419  1.00  0.00           C
ATOM   4784  NH3 POPEg  83      71.223  25.093  66.809  1.00  0.00           N
ATOM   4788  C12 POPEg  83      71.443  23.693  67.279  1.00  0.00           C
ATOM   4791  C11 POPEg  83      72.843  23.553  67.899  1.00  0.00           C
ATOM   4794  P   POPEg  83      73.933  21.503  66.679  1.00  0.00           P
ATOM   4795  O13 POPEg  83      73.713  22.333  65.469  1.00  0.00           O
ATOM   4796  O14 POPEg  83      75.323  21.153  66.989  1.00  0.00           O
ATOM   4797  O11 POPEg  83      73.123  20.173  66.559  1.00  0.00           O
ATOM   4798  O12 POPEg  83      73.273  22.193  67.939  1.00  0.00           O
ATOM   4799  C1  POPEg  83      71.923  20.053  65.809  1.00  0.00           C
ATOM   4802  C2  POPEg  83      72.203  19.153  64.589  1.00  0.00           C
ATOM   4804  O21 POPEg  83      71.233  19.333  63.539  1.00  0.00           O
ATOM   4805  C21 POPEg  83      69.953  19.173  63.839  1.00  0.00           C
ATOM   4806  O22 POPEg  83      69.493  18.863  64.929  1.00  0.00           O
ATOM   4807  C22 POPEg  83      69.123  19.403  62.569  1.00  0.00           C
ATOM   4810  C3  POPEg  83      72.423  17.683  65.039  1.00  0.00           C
ATOM   4813  O31 POPEg  83      72.433  16.733  63.949  1.00  0.00           O
ATOM   4814  C31 POPEg  83      71.383  15.913  63.909  1.00  0.00           C
ATOM   4815  O32 POPEg  83      70.383  16.003  64.599  1.00  0.00           O
ATOM   4816  C32 POPEg  83      71.563  14.853  62.839  1.00  0.00           C
ATOM   4819  C23 POPEg  83      67.743  18.723  62.649  1.00  0.00           C
ATOM   4822  C24 POPEg  83      66.813  18.923  61.439  1.00  0.00           C
ATOM   4825  C25 POPEg  83      67.333  18.333  60.129  1.00  0.00           C
ATOM   4828  C26 POPEg  83      66.193  18.093  59.129  1.00  0.00           C
ATOM   4831  C27 POPEg  83      66.673  17.513  57.789  1.00  0.00           C
ATOM   4834  C28 POPEg  83      65.513  17.143  56.849  1.00  0.00           C
ATOM   4837  C29 POPEg  83      66.033  16.663  55.519  1.00  0.00           C
ATOM   4839 0C21 POPEg  83      65.653  17.083  54.299  1.00  0.00           C
ATOM   4841 1C21 POPEg  83      64.573  18.093  53.999  1.00  0.00           C
ATOM   4844 2C21 POPEg  83      65.003  19.553  54.209  1.00  0.00           C
ATOM   4847 3C21 POPEg  83      66.153  20.023  53.309  1.00  0.00           C
ATOM   4850 4C21 POPEg  83      66.373  21.543  53.429  1.00  0.00           C
ATOM   4853 5C21 POPEg  83      67.653  22.053  52.769  1.00  0.00           C
ATOM   4856 6C21 POPEg  83      67.823  23.563  53.019  1.00  0.00           C
ATOM   4859 7C21 POPEg  83      68.913  24.193  52.149  1.00  0.00           C
ATOM   4862 8C21 POPEg  83      69.113  25.683  52.449  1.00  0.00           C
ATOM   4866  C33 POPEg  83      70.583  15.073  61.669  1.00  0.00           C
ATOM   4869  C34 POPEg  83      71.263  14.963  60.309  1.00  0.00           C
ATOM   4872  C35 POPEg  83      72.463  15.893  60.139  1.00  0.00           C
ATOM   4875  C36 POPEg  83      72.593  16.443  58.719  1.00  0.00           C
ATOM   4878  C37 POPEg  83      73.893  17.223  58.539  1.00  0.00           C
ATOM   4881  C38 POPEg  83      74.093  17.693  57.089  1.00  0.00           C
ATOM   4884  C39 POPEg  83      75.473  18.333  56.899  1.00  0.00           C
ATOM   4887 0C31 POPEg  83      75.793  18.613  55.429  1.00  0.00           C
ATOM   4890 1C31 POPEg  83      77.303  18.783  55.209  1.00  0.00           C
ATOM   4893 2C31 POPEg  83      77.663  18.873  53.729  1.00  0.00           C
ATOM   4896 3C31 POPEg  83      77.303  20.223  53.119  1.00  0.00           C
ATOM   4899 4C31 POPEg  83      77.573  20.263  51.609  1.00  0.00           C
ATOM   4902 5C31 POPEg  83      77.453  21.673  51.039  1.00  0.00           C
ATOM   4905 6C31 POPEg  83      77.913  21.763  49.589  1.00  0.00           C
ATOM   4909  NH3 POPEh  84      44.323 124.243  70.029  1.00  0.00           N
ATOM   4913  C12 POPEh  84      44.423 125.653  69.509  1.00  0.00           C
ATOM   4916  C11 POPEh  84      44.413 126.653  70.679  1.00  0.00           C
ATOM   4919  P   POPEh  84      46.233 128.503  70.449  1.00  0.00           P
ATOM   4920  O13 POPEh  84      46.273 129.943  70.119  1.00  0.00           O
ATOM   4921  O14 POPEh  84      46.783 128.093  71.759  1.00  0.00           O
ATOM   4922  O11 POPEh  84      47.003 127.683  69.319  1.00  0.00           O
ATOM   4923  O12 POPEh  84      44.753 127.963  70.219  1.00  0.00           O
ATOM   4924  C1  POPEh  84      47.973 128.303  68.469  1.00  0.00           C
ATOM   4927  C2  POPEh  84      47.633 128.103  66.959  1.00  0.00           C
ATOM   4929  O21 POPEh  84      48.683 128.553  66.099  1.00  0.00           O
ATOM   4930  C21 POPEh  84      48.963 129.833  66.029  1.00  0.00           C
ATOM   4931  O22 POPEh  84      48.683 130.693  66.839  1.00  0.00           O
ATOM   4932  C22 POPEh  84      49.743 130.053  64.719  1.00  0.00           C
ATOM   4935  C3  POPEh  84      46.243 128.673  66.539  1.00  0.00           C
ATOM   4938  O31 POPEh  84      46.173 129.093  65.159  1.00  0.00           O
ATOM   4939  C31 POPEh  84      44.983 129.553  64.769  1.00  0.00           C
ATOM   4940  O32 POPEh  84      43.923 129.383  65.339  1.00  0.00           O
ATOM   4941  C32 POPEh  84      45.143 130.293  63.429  1.00  0.00           C
ATOM   4944  C23 POPEh  84      49.163 129.193  63.569  1.00  0.00           C
ATOM   4947  C24 POPEh  84      49.973 129.233  62.269  1.00  0.00           C
ATOM   4950  C25 POPEh  84      49.193 128.593  61.109  1.00  0.00           C
ATOM   4953  C26 POPEh  84      50.013 127.603  60.289  1.00  0.00           C
ATOM   4956  C27 POPEh  84      49.363 127.333  58.919  1.00  0.00           C
ATOM   4959  C28 POPEh  84      50.133 126.323  58.059  1.00  0.00           C
ATOM   4962  C29 POPEh  84      49.863 124.893  58.459  1.00  0.00           C
ATOM   4964 0C21 POPEh  84      50.273 123.823  57.759  1.00  0.00           C
ATOM   4966 1C21 POPEh  84      51.073 123.883  56.489  1.00  0.00           C
ATOM   4969 2C21 POPEh  84      50.853 122.673  55.579  1.00  0.00           C
ATOM   4972 3C21 POPEh  84      49.403 122.543  55.089  1.00  0.00           C
ATOM   4975 4C21 POPEh  84      49.263 121.663  53.839  1.00  0.00           C
ATOM   4978 5C21 POPEh  84      49.863 122.293  52.579  1.00  0.00           C
ATOM   4981 6C21 POPEh  84      48.813 122.643  51.519  1.00  0.00           C
ATOM   4984 7C21 POPEh  84      49.463 122.983  50.169  1.00  0.00           C
ATOM   4987 8C21 POPEh  84      48.453 123.393  49.109  1.00  0.00           C
ATOM   4991  C33 POPEh  84      45.133 129.303  62.239  1.00  0.00           C
ATOM   4994  C34 POPEh  84      45.513 129.943  60.899  1.00  0.00           C
ATOM   4997  C35 POPEh  84      45.393 128.943  59.749  1.00  0.00           C
ATOM   5000  C36 POPEh  84      45.983 129.443  58.419  1.00  0.00           C
ATOM   5003  C37 POPEh  84      46.073 128.343  57.359  1.00  0.00           C
ATOM   5006  C38 POPEh  84      46.983 128.703  56.179  1.00  0.00           C
ATOM   5009  C39 POPEh  84      47.413 127.463  55.369  1.00  0.00           C
ATOM   5012 0C31 POPEh  84      46.263 126.793  54.619  1.00  0.00           C
ATOM   5015 1C31 POPEh  84      46.693 125.503  53.919  1.00  0.00           C
ATOM   5018 2C31 POPEh  84      45.513 124.663  53.439  1.00  0.00           C
ATOM   5021 3C31 POPEh  84      44.723 125.323  52.299  1.00  0.00           C
ATOM   5024 4C31 POPEh  84      43.353 124.683  52.109  1.00  0.00           C
ATOM   5027 5C31 POPEh  84      42.513 125.403  51.059  1.00  0.00           C
ATOM   5030 6C31 POPEh  84      41.073 124.903  51.029  1.00  0.00           C
ATOM   5034  NH3 POPEi  85      54.303  77.573  31.429  1.00  0.00           N
ATOM   5038  C12 POPEi  85      53.263  78.283  32.249  1.00  0.00           C
ATOM   5041  C11 POPEi  85      51.863  78.163  31.639  1.00  0.00           C
ATOM   5044  P   POPEi  85      49.393  78.233  32.259  1.00  0.00           P
ATOM   5045  O13 POPEi  85      49.203  79.353  31.299  1.00  0.00           O
ATOM   5046  O14 POPEi  85      49.113  76.853  31.809  1.00  0.00           O
ATOM   5047  O11 POPEi  85      48.613  78.573  33.599  1.00  0.00           O
ATOM   5048  O12 POPEi  85      50.893  78.303  32.679  1.00  0.00           O
ATOM   5049  C1  POPEi  85      49.083  79.443  34.639  1.00  0.00           C
ATOM   5052  C2  POPEi  85      49.603  78.643  35.869  1.00  0.00           C
ATOM   5054  O21 POPEi  85      49.253  79.223  37.139  1.00  0.00           O
ATOM   5055  C21 POPEi  85      49.653  80.433  37.499  1.00  0.00           C
ATOM   5056  O22 POPEi  85      50.233  81.243  36.799  1.00  0.00           O
ATOM   5057  C22 POPEi  85      49.273  80.603  38.979  1.00  0.00           C
ATOM   5060  C3  POPEi  85      51.113  78.293  35.729  1.00  0.00           C
ATOM   5063  O31 POPEi  85      51.753  77.753  36.909  1.00  0.00           O
ATOM   5064  C31 POPEi  85      51.323  76.573  37.319  1.00  0.00           C
ATOM   5065  O32 POPEi  85      50.273  76.033  36.989  1.00  0.00           O
ATOM   5066  C32 POPEi  85      52.373  75.903  38.209  1.00  0.00           C
ATOM   5069  C23 POPEi  85      49.363  82.033  39.559  1.00  0.00           C
ATOM   5072  C24 POPEi  85      49.003  82.033  41.059  1.00  0.00           C
ATOM   5075  C25 POPEi  85      49.183  83.383  41.759  1.00  0.00           C
ATOM   5078  C26 POPEi  85      48.953  83.253  43.279  1.00  0.00           C
ATOM   5081  C27 POPEi  85      48.883  84.603  44.009  1.00  0.00           C
ATOM   5084  C28 POPEi  85      48.973  84.433  45.539  1.00  0.00           C
ATOM   5087  C29 POPEi  85      48.643  85.703  46.269  1.00  0.00           C
ATOM   5089 0C21 POPEi  85      47.403  86.103  46.599  1.00  0.00           C
ATOM   5091 1C21 POPEi  85      46.113  85.363  46.329  1.00  0.00           C
ATOM   5094 2C21 POPEi  85      45.093  85.503  47.469  1.00  0.00           C
ATOM   5097 3C21 POPEi  85      45.523  84.813  48.779  1.00  0.00           C
ATOM   5100 4C21 POPEi  85      44.663  85.223  49.979  1.00  0.00           C
ATOM   5103 5C21 POPEi  85      45.223  84.663  51.289  1.00  0.00           C
ATOM   5106 6C21 POPEi  85      44.333  84.973  52.499  1.00  0.00           C
ATOM   5109 7C21 POPEi  85      44.823  84.313  53.799  1.00  0.00           C
ATOM   5112 8C21 POPEi  85      46.153  84.863  54.329  1.00  0.00           C
ATOM   5116  C33 POPEi  85      52.143  76.113  39.729  1.00  0.00           C
ATOM   5119  C34 POPEi  85      53.233  75.423  40.579  1.00  0.00           C
ATOM   5122  C35 POPEi  85      52.883  75.053  42.039  1.00  0.00           C
ATOM   5125  C36 POPEi  85      53.313  76.073  43.119  1.00  0.00           C
ATOM   5128  C37 POPEi  85      53.283  75.483  44.549  1.00  0.00           C
ATOM   5131  C38 POPEi  85      53.863  76.473  45.589  1.00  0.00           C
ATOM   5134  C39 POPEi  85      54.183  75.883  46.979  1.00  0.00           C
ATOM   5137 0C31 POPEi  85      53.053  75.123  47.669  1.00  0.00           C
ATOM   5140 1C31 POPEi  85      53.433  74.533  49.049  1.00  0.00           C
ATOM   5143 2C31 POPEi  85      53.663  75.583  50.149  1.00  0.00           C
ATOM   5146 3C31 POPEi  85      55.123  76.053  50.329  1.00  0.00           C
ATOM   5149 4C31 POPEi  85      56.043  75.023  50.999  1.00  0.00           C
ATOM   5152 5C31 POPEi  85      57.463  75.553  51.199  1.00  0.00           C
ATOM   5155 6C31 POPEi  85      58.343  74.643  52.059  1.00  0.00           C
ATOM   5159  NH3 POPEj  86      36.933  13.033  28.109  1.00  0.00           N
ATOM   5163  C12 POPEj  86      35.923  11.923  28.069  1.00  0.00           C
ATOM   5166  C11 POPEj  86      36.563  10.543  28.239  1.00  0.00           C
ATOM   5169  P   POPEj  86      36.123   8.083  27.499  1.00  0.00           P
ATOM   5170  O13 POPEj  86      34.983   7.213  27.159  1.00  0.00           O
ATOM   5171  O14 POPEj  86      37.233   8.213  26.519  1.00  0.00           O
ATOM   5172  O11 POPEj  86      36.853   7.513  28.779  1.00  0.00           O
ATOM   5173  O12 POPEj  86      35.613   9.523  27.959  1.00  0.00           O
ATOM   5174  C1  POPEj  86      36.573   7.653  30.169  1.00  0.00           C
ATOM   5177  C2  POPEj  86      37.733   7.143  31.079  1.00  0.00           C
ATOM   5179  O21 POPEj  86      38.583   8.253  31.449  1.00  0.00           O
ATOM   5180  C21 POPEj  86      39.203   8.053  32.609  1.00  0.00           C
ATOM   5181  O22 POPEj  86      39.013   7.113  33.359  1.00  0.00           O
ATOM   5182  C22 POPEj  86      40.223   9.133  32.859  1.00  0.00           C
ATOM   5185  C3  POPEj  86      38.503   5.993  30.349  1.00  0.00           C
ATOM   5188  O31 POPEj  86      39.543   5.303  31.089  1.00  0.00           O
ATOM   5189  C31 POPEj  86      40.783   5.773  31.009  1.00  0.00           C
ATOM   5190  O32 POPEj  86      41.103   6.873  30.589  1.00  0.00           O
ATOM   5191  C32 POPEj  86      41.763   4.733  31.539  1.00  0.00           C
ATOM   5194  C23 POPEj  86      41.283   8.613  33.869  1.00  0.00           C
ATOM   5197  C24 POPEj  86      40.863   8.753  35.329  1.00  0.00           C
ATOM   5200  C25 POPEj  86      41.963   8.273  36.289  1.00  0.00           C
ATOM   5203  C26 POPEj  86      41.623   8.633  37.729  1.00  0.00           C
ATOM   5206  C27 POPEj  86      42.613   8.103  38.779  1.00  0.00           C
ATOM   5209  C28 POPEj  86      42.203   8.583  40.179  1.00  0.00           C
ATOM   5212  C29 POPEj  86      42.833   7.853  41.339  1.00  0.00           C
ATOM   5214 0C21 POPEj  86      42.193   7.213  42.339  1.00  0.00           C
ATOM   5216 1C21 POPEj  86      40.703   7.073  42.509  1.00  0.00           C
ATOM   5219 2C21 POPEj  86      40.163   7.633  43.839  1.00  0.00           C
ATOM   5222 3C21 POPEj  86      40.353   6.663  45.009  1.00  0.00           C
ATOM   5225 4C21 POPEj  86      39.673   7.123  46.299  1.00  0.00           C
ATOM   5228 5C21 POPEj  86      39.933   6.133  47.439  1.00  0.00           C
ATOM   5231 6C21 POPEj  86      39.233   6.503  48.749  1.00  0.00           C
ATOM   5234 7C21 POPEj  86      39.483   5.423  49.809  1.00  0.00           C
ATOM   5237 8C21 POPEj  86      38.793   5.673  51.149  1.00  0.00           C
ATOM   5241  C33 POPEj  86      41.613   4.453  33.059  1.00  0.00           C
ATOM   5244  C34 POPEj  86      41.193   3.007  33.349  1.00  0.00           C
ATOM   5247  C35 POPEj  86      42.313   1.977  33.109  1.00  0.00           C
ATOM   5250  C36 POPEj  86      43.223   1.807  34.329  1.00  0.00           C
ATOM   5253  C37 POPEj  86      44.383   0.827  34.089  1.00  0.00           C
ATOM   5256  C38 POPEj  86      45.363   0.737  35.279  1.00  0.00           C
ATOM   5259  C39 POPEj  86      44.833  -0.013  36.509  1.00  0.00           C
ATOM   5262 0C31 POPEj  86      45.943  -0.273  37.529  1.00  0.00           C
ATOM   5265 1C31 POPEj  86      45.483  -0.853  38.879  1.00  0.00           C
ATOM   5268 2C31 POPEj  86      46.673  -0.983  39.839  1.00  0.00           C
ATOM   5271 3C31 POPEj  86      46.473  -1.923  41.039  1.00  0.00           C
ATOM   5274 4C31 POPEj  86      45.673  -1.303  42.199  1.00  0.00           C
ATOM   5277 5C31 POPEj  86      45.773  -2.153  43.479  1.00  0.00           C
ATOM   5280 6C31 POPEj  86      45.313  -1.423  44.739  1.00  0.00           C
ATOM   5284  NH3 POPEk  87      41.873  50.233  72.599  1.00  0.00           N
ATOM   5288  C12 POPEk  87      41.323  50.283  74.009  1.00  0.00           C
ATOM   5291  C11 POPEk  87      40.313  51.423  74.279  1.00  0.00           C
ATOM   5294  P   POPEk  87      41.713  53.623  73.949  1.00  0.00           P
ATOM   5295  O13 POPEk  87      40.883  54.833  73.829  1.00  0.00           O
ATOM   5296  O14 POPEk  87      43.113  53.773  74.389  1.00  0.00           O
ATOM   5297  O11 POPEk  87      41.733  52.873  72.549  1.00  0.00           O
ATOM   5298  O12 POPEk  87      40.983  52.553  74.829  1.00  0.00           O
ATOM   5299  C1  POPEk  87      42.313  53.493  71.409  1.00  0.00           C
ATOM   5302  C2  POPEk  87      41.803  52.823  70.119  1.00  0.00           C
ATOM   5304  O21 POPEk  87      42.313  53.533  68.979  1.00  0.00           O
ATOM   5305  C21 POPEk  87      42.303  52.793  67.869  1.00  0.00           C
ATOM   5306  O22 POPEk  87      41.963  51.623  67.799  1.00  0.00           O
ATOM   5307  C22 POPEk  87      42.733  53.643  66.689  1.00  0.00           C
ATOM   5310  C3  POPEk  87      40.243  52.713  70.039  1.00  0.00           C
ATOM   5313  O31 POPEk  87      39.593  54.013  69.979  1.00  0.00           O
ATOM   5314  C31 POPEk  87      38.443  54.023  69.289  1.00  0.00           C
ATOM   5315  O32 POPEk  87      37.993  53.063  68.689  1.00  0.00           O
ATOM   5316  C32 POPEk  87      37.803  55.383  69.429  1.00  0.00           C
ATOM   5319  C23 POPEk  87      41.533  54.233  65.929  1.00  0.00           C
ATOM   5322  C24 POPEk  87      42.003  54.983  64.679  1.00  0.00           C
ATOM   5325  C25 POPEk  87      40.873  55.623  63.879  1.00  0.00           C
ATOM   5328  C26 POPEk  87      41.403  56.243  62.579  1.00  0.00           C
ATOM   5331  C27 POPEk  87      40.303  56.643  61.579  1.00  0.00           C
ATOM   5334  C28 POPEk  87      40.753  57.723  60.579  1.00  0.00           C
ATOM   5337  C29 POPEk  87      41.033  58.993  61.339  1.00  0.00           C
ATOM   5339 0C21 POPEk  87      42.223  59.633  61.419  1.00  0.00           C
ATOM   5341 1C21 POPEk  87      43.493  59.253  60.719  1.00  0.00           C
ATOM   5344 2C21 POPEk  87      43.503  59.703  59.249  1.00  0.00           C
ATOM   5347 3C21 POPEk  87      44.863  59.493  58.569  1.00  0.00           C
ATOM   5350 4C21 POPEk  87      44.813  59.833  57.079  1.00  0.00           C
ATOM   5353 5C21 POPEk  87      46.123  60.413  56.529  1.00  0.00           C
ATOM   5356 6C21 POPEk  87      47.273  59.403  56.459  1.00  0.00           C
ATOM   5359 7C21 POPEk  87      48.523  60.023  55.839  1.00  0.00           C
ATOM   5362 8C21 POPEk  87      49.603  58.993  55.509  1.00  0.00           C
ATOM   5366  C33 POPEk  87      38.393  56.473  68.519  1.00  0.00           C
ATOM   5369  C34 POPEk  87      37.543  56.793  67.289  1.00  0.00           C
ATOM   5372  C35 POPEk  87      38.023  58.083  66.589  1.00  0.00           C
ATOM   5375  C36 POPEk  87      37.073  58.543  65.499  1.00  0.00           C
ATOM   5378  C37 POPEk  87      37.393  59.913  64.899  1.00  0.00           C
ATOM   5381  C38 POPEk  87      37.363  59.753  63.379  1.00  0.00           C
ATOM   5384  C39 POPEk  87      37.103  61.023  62.579  1.00  0.00           C
ATOM   5387 0C31 POPEk  87      36.613  60.593  61.199  1.00  0.00           C
ATOM   5390 1C31 POPEk  87      36.683  61.713  60.169  1.00  0.00           C
ATOM   5393 2C31 POPEk  87      36.773  61.253  58.709  1.00  0.00           C
ATOM   5396 3C31 POPEk  87      37.893  60.213  58.509  1.00  0.00           C
ATOM   5399 4C31 POPEk  87      38.463  60.153  57.089  1.00  0.00           C
ATOM   5402 5C31 POPEk  87      39.753  59.333  57.059  1.00  0.00           C
ATOM   5405 6C31 POPEk  87      40.483  59.383  55.719  1.00  0.00           C
ATOM   5409  NH3 POPEl  88      57.453  57.843  29.409  1.00  0.00           N
ATOM   5413  C12 POPEl  88      56.833  57.133  28.229  1.00  0.00           C
ATOM   5416  C11 POPEl  88      57.833  56.783  27.089  1.00  0.00           C
ATOM   5419  P   POPEl  88      59.743  55.533  28.269  1.00  0.00           P
ATOM   5420  O13 POPEl  88      58.813  54.443  27.919  1.00  0.00           O
ATOM   5421  O14 POPEl  88      61.203  55.373  28.029  1.00  0.00           O
ATOM   5422  O11 POPEl  88      59.423  56.133  29.679  1.00  0.00           O
ATOM   5423  O12 POPEl  88      59.223  56.783  27.459  1.00  0.00           O
ATOM   5424  C1  POPEl  88      60.343  56.553  30.669  1.00  0.00           C
ATOM   5427  C2  POPEl  88      60.143  55.823  32.029  1.00  0.00           C
ATOM   5429  O21 POPEl  88      58.903  56.143  32.699  1.00  0.00           O
ATOM   5430  C21 POPEl  88      57.843  55.463  32.329  1.00  0.00           C
ATOM   5431  O22 POPEl  88      57.623  54.993  31.229  1.00  0.00           O
ATOM   5432  C22 POPEl  88      56.933  55.273  33.519  1.00  0.00           C
ATOM   5435  C3  POPEl  88      61.323  56.193  32.969  1.00  0.00           C
ATOM   5438  O31 POPEl  88      61.253  55.493  34.229  1.00  0.00           O
ATOM   5439  C31 POPEl  88      60.713  56.163  35.229  1.00  0.00           C
ATOM   5440  O32 POPEl  88      60.273  57.293  35.179  1.00  0.00           O
ATOM   5441  C32 POPEl  88      60.643  55.243  36.449  1.00  0.00           C
ATOM   5444  C23 POPEl  88      56.473  56.603  34.119  1.00  0.00           C
ATOM   5447  C24 POPEl  88      55.143  56.423  34.849  1.00  0.00           C
ATOM   5450  C25 POPEl  88      54.583  57.753  35.339  1.00  0.00           C
ATOM   5453  C26 POPEl  88      53.763  57.643  36.629  1.00  0.00           C
ATOM   5456  C27 POPEl  88      53.613  59.013  37.299  1.00  0.00           C
ATOM   5459  C28 POPEl  88      53.403  58.933  38.819  1.00  0.00           C
ATOM   5462  C29 POPEl  88      53.673  60.263  39.459  1.00  0.00           C
ATOM   5464 0C21 POPEl  88      53.023  60.813  40.489  1.00  0.00           C
ATOM   5466 1C21 POPEl  88      51.873  60.183  41.229  1.00  0.00           C
ATOM   5469 2C21 POPEl  88      51.123  61.173  42.139  1.00  0.00           C
ATOM   5472 3C21 POPEl  88      49.953  61.903  41.449  1.00  0.00           C
ATOM   5475 4C21 POPEl  88      49.263  62.873  42.419  1.00  0.00           C
ATOM   5478 5C21 POPEl  88      47.743  62.993  42.229  1.00  0.00           C
ATOM   5481 6C21 POPEl  88      47.113  63.683  43.449  1.00  0.00           C
ATOM   5484 7C21 POPEl  88      45.593  63.493  43.549  1.00  0.00           C
ATOM   5487 8C21 POPEl  88      45.023  64.053  44.849  1.00  0.00           C
ATOM   5491  C33 POPEl  88      59.673  55.773  37.529  1.00  0.00           C
ATOM   5494  C34 POPEl  88      59.273  54.673  38.509  1.00  0.00           C
ATOM   5497  C35 POPEl  88      58.453  55.183  39.689  1.00  0.00           C
ATOM   5500  C36 POPEl  88      56.943  55.233  39.449  1.00  0.00           C
ATOM   5503  C37 POPEl  88      56.223  55.853  40.659  1.00  0.00           C
ATOM   5506  C38 POPEl  88      54.733  55.543  40.749  1.00  0.00           C
ATOM   5509  C39 POPEl  88      54.153  56.103  42.059  1.00  0.00           C
ATOM   5512 0C31 POPEl  88      52.803  55.493  42.459  1.00  0.00           C
ATOM   5515 1C31 POPEl  88      52.543  55.673  43.959  1.00  0.00           C
ATOM   5518 2C31 POPEl  88      51.173  55.143  44.399  1.00  0.00           C
ATOM   5521 3C31 POPEl  88      50.953  55.363  45.909  1.00  0.00           C
ATOM   5524 4C31 POPEl  88      49.513  55.123  46.359  1.00  0.00           C
ATOM   5527 5C31 POPEl  88      49.213  55.813  47.699  1.00  0.00           C
ATOM   5530 6C31 POPEl  88      47.723  55.973  47.989  1.00  0.00           C
ATOM   5534  NH3 POPEm  89      47.623 101.603  68.689  1.00  0.00           N
ATOM   5538  C12 POPEm  89      48.753 102.583  68.889  1.00  0.00           C
ATOM   5541  C11 POPEm  89      49.703 102.213  70.029  1.00  0.00           C
ATOM   5544  P   POPEm  89      51.843 103.763  70.049  1.00  0.00           P
ATOM   5545  O13 POPEm  89      51.013 104.933  69.709  1.00  0.00           O
ATOM   5546  O14 POPEm  89      52.273 103.583  71.449  1.00  0.00           O
ATOM   5547  O11 POPEm  89      53.113 103.693  69.119  1.00  0.00           O
ATOM   5548  O12 POPEm  89      51.053 102.453  69.619  1.00  0.00           O
ATOM   5549  C1  POPEm  89      52.983 103.573  67.699  1.00  0.00           C
ATOM   5552  C2  POPEm  89      54.283 104.083  66.999  1.00  0.00           C
ATOM   5554  O21 POPEm  89      53.953 104.693  65.739  1.00  0.00           O
ATOM   5555  C21 POPEm  89      53.603 103.933  64.729  1.00  0.00           C
ATOM   5556  O22 POPEm  89      53.623 102.713  64.709  1.00  0.00           O
ATOM   5557  C22 POPEm  89      53.253 104.843  63.549  1.00  0.00           C
ATOM   5560  C3  POPEm  89      55.423 103.013  66.959  1.00  0.00           C
ATOM   5563  O31 POPEm  89      56.673 103.513  66.419  1.00  0.00           O
ATOM   5564  C31 POPEm  89      57.333 102.713  65.579  1.00  0.00           C
ATOM   5565  O32 POPEm  89      58.393 102.163  65.819  1.00  0.00           O
ATOM   5566  C32 POPEm  89      56.653 102.643  64.199  1.00  0.00           C
ATOM   5569  C23 POPEm  89      53.073 104.103  62.199  1.00  0.00           C
ATOM   5572  C24 POPEm  89      54.063 104.543  61.109  1.00  0.00           C
ATOM   5575  C25 POPEm  89      53.433 104.833  59.739  1.00  0.00           C
ATOM   5578  C26 POPEm  89      53.163 103.613  58.859  1.00  0.00           C
ATOM   5581  C27 POPEm  89      52.533 104.033  57.519  1.00  0.00           C
ATOM   5584  C28 POPEm  89      52.013 102.863  56.679  1.00  0.00           C
ATOM   5587  C29 POPEm  89      51.353 103.383  55.429  1.00  0.00           C
ATOM   5589 0C21 POPEm  89      50.033 103.413  55.159  1.00  0.00           C
ATOM   5591 1C21 POPEm  89      48.943 102.913  56.069  1.00  0.00           C
ATOM   5594 2C21 POPEm  89      47.523 103.023  55.479  1.00  0.00           C
ATOM   5597 3C21 POPEm  89      47.273 102.093  54.279  1.00  0.00           C
ATOM   5600 4C21 POPEm  89      45.893 102.313  53.649  1.00  0.00           C
ATOM   5603 5C21 POPEm  89      45.793 101.813  52.199  1.00  0.00           C
ATOM   5606 6C21 POPEm  89      44.933 100.553  52.029  1.00  0.00           C
ATOM   5609 7C21 POPEm  89      44.803 100.163  50.549  1.00  0.00           C
ATOM   5612 8C21 POPEm  89      43.853  98.993  50.299  1.00  0.00           C
ATOM   5616  C33 POPEm  89      57.573 102.043  63.119  1.00  0.00           C
ATOM   5619  C34 POPEm  89      57.053 102.193  61.679  1.00  0.00           C
ATOM   5622  C35 POPEm  89      57.993 101.463  60.719  1.00  0.00           C
ATOM   5625  C36 POPEm  89      57.703 101.653  59.229  1.00  0.00           C
ATOM   5628  C37 POPEm  89      58.673 100.833  58.369  1.00  0.00           C
ATOM   5631  C38 POPEm  89      58.493 101.073  56.869  1.00  0.00           C
ATOM   5634  C39 POPEm  89      58.473  99.783  56.039  1.00  0.00           C
ATOM   5637 0C31 POPEm  89      57.723  99.973  54.719  1.00  0.00           C
ATOM   5640 1C31 POPEm  89      57.583  98.673  53.929  1.00  0.00           C
ATOM   5643 2C31 POPEm  89      56.633  98.833  52.739  1.00  0.00           C
ATOM   5646 3C31 POPEm  89      56.063  97.493  52.279  1.00  0.00           C
ATOM   5649 4C31 POPEm  89      55.033  97.643  51.169  1.00  0.00           C
ATOM   5652 5C31 POPEm  89      54.303  96.323  50.869  1.00  0.00           C
ATOM   5655 6C31 POPEm  89      53.393  96.413  49.659  1.00  0.00           C
ATOM   5659  NH3 POPEn  90      22.723 128.993  27.749  1.00  0.00           N
ATOM   5663  C12 POPEn  90      23.183 129.183  29.159  1.00  0.00           C
ATOM   5666  C11 POPEn  90      22.963 127.883  29.939  1.00  0.00           C
ATOM   5669  P   POPEn  90      20.983 126.523  30.999  1.00  0.00           P
ATOM   5670  O13 POPEn  90      21.863 126.593  32.189  1.00  0.00           O
ATOM   5671  O14 POPEn  90      20.663 125.203  30.429  1.00  0.00           O
ATOM   5672  O11 POPEn  90      19.613 127.263  31.309  1.00  0.00           O
ATOM   5673  O12 POPEn  90      21.593 127.463  29.859  1.00  0.00           O
ATOM   5674  C1  POPEn  90      19.053 127.043  32.609  1.00  0.00           C
ATOM   5677  C2  POPEn  90      19.523 128.143  33.589  1.00  0.00           C
ATOM   5679  O21 POPEn  90      18.823 127.973  34.819  1.00  0.00           O
ATOM   5680  C21 POPEn  90      19.383 128.113  36.039  1.00  0.00           C
ATOM   5681  O22 POPEn  90      18.723 128.443  37.019  1.00  0.00           O
ATOM   5682  C22 POPEn  90      20.883 127.723  36.109  1.00  0.00           C
ATOM   5685  C3  POPEn  90      19.183 129.543  32.999  1.00  0.00           C
ATOM   5688  O31 POPEn  90      19.783 130.603  33.759  1.00  0.00           O
ATOM   5689  C31 POPEn  90      21.033 130.903  33.429  1.00  0.00           C
ATOM   5690  O32 POPEn  90      21.613 130.533  32.429  1.00  0.00           O
ATOM   5691  C32 POPEn  90      21.653 131.723  34.569  1.00  0.00           C
ATOM   5694  C23 POPEn  90      21.533 127.913  37.519  1.00  0.00           C
ATOM   5697  C24 POPEn  90      22.473 126.783  37.979  1.00  0.00           C
ATOM   5700  C25 POPEn  90      21.723 125.493  38.349  1.00  0.00           C
ATOM   5703  C26 POPEn  90      22.323 124.773  39.569  1.00  0.00           C
ATOM   5706  C27 POPEn  90      21.573 123.473  39.899  1.00  0.00           C
ATOM   5709  C28 POPEn  90      21.893 122.903  41.299  1.00  0.00           C
ATOM   5712  C29 POPEn  90      23.333 122.443  41.419  1.00  0.00           C
ATOM   5714 0C21 POPEn  90      23.783 121.363  42.089  1.00  0.00           C
ATOM   5716 1C21 POPEn  90      22.963 120.403  42.929  1.00  0.00           C
ATOM   5719 2C21 POPEn  90      23.463 120.423  44.389  1.00  0.00           C
ATOM   5722 3C21 POPEn  90      22.603 119.563  45.319  1.00  0.00           C
ATOM   5725 4C21 POPEn  90      23.113 119.593  46.769  1.00  0.00           C
ATOM   5728 5C21 POPEn  90      22.233 118.843  47.779  1.00  0.00           C
ATOM   5731 6C21 POPEn  90      20.763 119.323  47.789  1.00  0.00           C
ATOM   5734 7C21 POPEn  90      19.953 118.723  48.949  1.00  0.00           C
ATOM   5737 8C21 POPEn  90      18.443 118.743  48.699  1.00  0.00           C
ATOM   5741  C33 POPEn  90      20.983 131.433  35.929  1.00  0.00           C
ATOM   5744  C34 POPEn  90      21.643 132.103  37.129  1.00  0.00           C
ATOM   5747  C35 POPEn  90      21.043 131.613  38.459  1.00  0.00           C
ATOM   5750  C36 POPEn  90      19.503 131.623  38.539  1.00  0.00           C
ATOM   5753  C37 POPEn  90      19.013 131.213  39.939  1.00  0.00           C
ATOM   5756  C38 POPEn  90      17.533 131.503  40.179  1.00  0.00           C
ATOM   5759  C39 POPEn  90      17.173 131.463  41.669  1.00  0.00           C
ATOM   5762 0C31 POPEn  90      17.333 130.083  42.329  1.00  0.00           C
ATOM   5765 1C31 POPEn  90      16.293 129.063  41.839  1.00  0.00           C
ATOM   5768 2C31 POPEn  90      16.173 127.833  42.759  1.00  0.00           C
ATOM   5771 3C31 POPEn  90      14.933 127.003  42.419  1.00  0.00           C
ATOM   5774 4C31 POPEn  90      14.663 125.863  43.409  1.00  0.00           C
ATOM   5777 5C31 POPEn  90      13.293 125.213  43.169  1.00  0.00           C
ATOM   5780 6C31 POPEn  90      12.913 124.183  44.239  1.00  0.00           C
ATOM   5784  NH3 POPEo  91      88.983 102.903  28.499  1.00  0.00           N
ATOM   5788  C12 POPEo  91      87.563 102.623  28.119  1.00  0.00           C
ATOM   5791  C11 POPEo  91      87.323 101.133  27.749  1.00  0.00           C
ATOM   5794  P   POPEo  91      87.793  99.963  30.089  1.00  0.00           P
ATOM   5795  O13 POPEo  91      87.303 101.223  30.699  1.00  0.00           O
ATOM   5796  O14 POPEo  91      87.053  98.713  30.319  1.00  0.00           O
ATOM   5797  O11 POPEo  91      89.293  99.753  30.479  1.00  0.00           O
ATOM   5798  O12 POPEo  91      88.033 100.203  28.559  1.00  0.00           O
ATOM   5799  C1  POPEo  91      89.753  99.233  31.729  1.00  0.00           C
ATOM   5802  C2  POPEo  91      90.483 100.383  32.459  1.00  0.00           C
ATOM   5804  O21 POPEo  91      91.453  99.933  33.409  1.00  0.00           O
ATOM   5805  C21 POPEo  91      91.063  99.293  34.489  1.00  0.00           C
ATOM   5806  O22 POPEo  91      89.933  98.953  34.769  1.00  0.00           O
ATOM   5807  C22 POPEo  91      92.283  99.023  35.359  1.00  0.00           C
ATOM   5810  C3  POPEo  91      89.453 101.403  33.019  1.00  0.00           C
ATOM   5813  O31 POPEo  91      89.983 102.293  34.009  1.00  0.00           O
ATOM   5814  C31 POPEo  91      90.333 103.483  33.569  1.00  0.00           C
ATOM   5815  O32 POPEo  91      90.573 103.783  32.409  1.00  0.00           O
ATOM   5816  C32 POPEo  91      90.393 104.473  34.719  1.00  0.00           C
ATOM   5819  C23 POPEo  91      92.863 100.303  35.999  1.00  0.00           C
ATOM   5822  C24 POPEo  91      92.253 100.643  37.369  1.00  0.00           C
ATOM   5825  C25 POPEo  91      93.213 101.463  38.249  1.00  0.00           C
ATOM   5828  C26 POPEo  91      93.043 101.193  39.749  1.00  0.00           C
ATOM   5831  C27 POPEo  91      91.783 101.813  40.349  1.00  0.00           C
ATOM   5834  C28 POPEo  91      91.473 101.313  41.779  1.00  0.00           C
ATOM   5837  C29 POPEo  91      92.323 101.923  42.869  1.00  0.00           C
ATOM   5839 0C21 POPEo  91      91.903 102.813  43.799  1.00  0.00           C
ATOM   5841 1C21 POPEo  91      90.543 103.443  43.879  1.00  0.00           C
ATOM   5844 2C21 POPEo  91      89.603 102.883  44.969  1.00  0.00           C
ATOM   5847 3C21 POPEo  91      89.973 103.303  46.399  1.00  0.00           C
ATOM   5850 4C21 POPEo  91      88.743 103.383  47.319  1.00  0.00           C
ATOM   5853 5C21 POPEo  91      89.113 103.593  48.789  1.00  0.00           C
ATOM   5856 6C21 POPEo  91      87.883 103.803  49.689  1.00  0.00           C
ATOM   5859 7C21 POPEo  91      88.293 104.063  51.139  1.00  0.00           C
ATOM   5862 8C21 POPEo  91      87.113 104.383  52.059  1.00  0.00           C
ATOM   5866  C33 POPEo  91      90.823 103.833  36.039  1.00  0.00           C
ATOM   5869  C34 POPEo  91      90.923 104.883  37.139  1.00  0.00           C
ATOM   5872  C35 POPEo  91      89.533 105.293  37.679  1.00  0.00           C
ATOM   5875  C36 POPEo  91      89.643 105.873  39.089  1.00  0.00           C
ATOM   5878  C37 POPEo  91      88.323 105.823  39.869  1.00  0.00           C
ATOM   5881  C38 POPEo  91      88.543 105.593  41.369  1.00  0.00           C
ATOM   5884  C39 POPEo  91      87.843 106.643  42.229  1.00  0.00           C
ATOM   5887 0C31 POPEo  91      87.983 106.343  43.729  1.00  0.00           C
ATOM   5890 1C31 POPEo  91      87.543 107.543  44.569  1.00  0.00           C
ATOM   5893 2C31 POPEo  91      87.773 107.353  46.079  1.00  0.00           C
ATOM   5896 3C31 POPEo  91      87.313 108.563  46.909  1.00  0.00           C
ATOM   5899 4C31 POPEo  91      87.883 109.893  46.399  1.00  0.00           C
ATOM   5902 5C31 POPEo  91      87.463 111.123  47.219  1.00  0.00           C
ATOM   5905 6C31 POPEo  91      87.953 112.423  46.579  1.00  0.00           C
ATOM   5909  NH3 POPEp  92      52.363  94.183  27.069  1.00  0.00           N
ATOM   5913  C12 POPEp  92      52.753  95.193  26.059  1.00  0.00           C
ATOM   5916  C11 POPEp  92      52.023  95.003  24.719  1.00  0.00           C
ATOM   5919  P   POPEp  92      53.283  96.853  23.329  1.00  0.00           P
ATOM   5920  O13 POPEp  92      54.453  96.863  22.419  1.00  0.00           O
ATOM   5921  O14 POPEp  92      52.063  97.523  22.869  1.00  0.00           O
ATOM   5922  O11 POPEp  92      53.733  97.423  24.729  1.00  0.00           O
ATOM   5923  O12 POPEp  92      52.873  95.363  23.649  1.00  0.00           O
ATOM   5924  C1  POPEp  92      53.453  98.693  25.299  1.00  0.00           C
ATOM   5927  C2  POPEp  92      53.973  98.643  26.769  1.00  0.00           C
ATOM   5929  O21 POPEp  92      54.013  99.853  27.539  1.00  0.00           O
ATOM   5930  C21 POPEp  92      53.103 100.803  27.609  1.00  0.00           C
ATOM   5931  O22 POPEp  92      52.243 101.093  26.799  1.00  0.00           O
ATOM   5932  C22 POPEp  92      53.383 101.563  28.949  1.00  0.00           C
ATOM   5935  C3  POPEp  92      55.403  98.023  26.799  1.00  0.00           C
ATOM   5938  O31 POPEp  92      55.963  97.963  28.129  1.00  0.00           O
ATOM   5939  C31 POPEp  92      55.893  96.793  28.739  1.00  0.00           C
ATOM   5940  O32 POPEp  92      55.263  95.823  28.339  1.00  0.00           O
ATOM   5941  C32 POPEp  92      56.753  96.803  29.999  1.00  0.00           C
ATOM   5944  C23 POPEp  92      52.153 101.863  29.859  1.00  0.00           C
ATOM   5947  C24 POPEp  92      51.893 100.893  31.029  1.00  0.00           C
ATOM   5950  C25 POPEp  92      52.703 101.123  32.309  1.00  0.00           C
ATOM   5953  C26 POPEp  92      52.493 100.003  33.349  1.00  0.00           C
ATOM   5956  C27 POPEp  92      53.393 100.183  34.589  1.00  0.00           C
ATOM   5959  C28 POPEp  92      53.483  98.933  35.489  1.00  0.00           C
ATOM   5962  C29 POPEp  92      52.213  98.593  36.249  1.00  0.00           C
ATOM   5964 0C21 POPEp  92      52.033  98.643  37.579  1.00  0.00           C
ATOM   5966 1C21 POPEp  92      53.063  99.053  38.609  1.00  0.00           C
ATOM   5969 2C21 POPEp  92      52.993  98.243  39.909  1.00  0.00           C
ATOM   5972 3C21 POPEp  92      51.763  98.543  40.779  1.00  0.00           C
ATOM   5975 4C21 POPEp  92      51.973  98.083  42.229  1.00  0.00           C
ATOM   5978 5C21 POPEp  92      51.003  98.693  43.249  1.00  0.00           C
ATOM   5981 6C21 POPEp  92      51.733  99.053  44.549  1.00  0.00           C
ATOM   5984 7C21 POPEp  92      50.803  99.483  45.689  1.00  0.00           C
ATOM   5987 8C21 POPEp  92      51.563  99.633  47.009  1.00  0.00           C
ATOM   5991  C33 POPEp  92      56.083  97.333  31.279  1.00  0.00           C
ATOM   5994  C34 POPEp  92      57.043  97.233  32.469  1.00  0.00           C
ATOM   5997  C35 POPEp  92      56.293  97.163  33.799  1.00  0.00           C
ATOM   6000  C36 POPEp  92      57.233  97.113  35.009  1.00  0.00           C
ATOM   6003  C37 POPEp  92      56.503  96.803  36.319  1.00  0.00           C
ATOM   6006  C38 POPEp  92      57.153  97.463  37.539  1.00  0.00           C
ATOM   6009  C39 POPEp  92      56.533  96.953  38.839  1.00  0.00           C
ATOM   6012 0C31 POPEp  92      57.023  97.663  40.109  1.00  0.00           C
ATOM   6015 1C31 POPEp  92      56.683  96.843  41.359  1.00  0.00           C
ATOM   6018 2C31 POPEp  92      57.233  97.403  42.679  1.00  0.00           C
ATOM   6021 3C31 POPEp  92      56.323  98.433  43.359  1.00  0.00           C
ATOM   6024 4C31 POPEp  92      56.763  98.723  44.799  1.00  0.00           C
ATOM   6027 5C31 POPEp  92      55.863  99.723  45.529  1.00  0.00           C
ATOM   6030 6C31 POPEp  92      56.293  99.963  46.979  1.00  0.00           C
ATOM   6034  NH3 POPEq  93      32.803  88.913  26.139  1.00  0.00           N
ATOM   6038  C12 POPEq  93      33.023  90.213  26.889  1.00  0.00           C
ATOM   6041  C11 POPEq  93      33.923  91.203  26.119  1.00  0.00           C
ATOM   6044  P   POPEq  93      34.113  93.173  27.899  1.00  0.00           P
ATOM   6045  O13 POPEq  93      34.783  94.463  27.659  1.00  0.00           O
ATOM   6046  O14 POPEq  93      32.873  93.293  28.699  1.00  0.00           O
ATOM   6047  O11 POPEq  93      35.093  92.093  28.539  1.00  0.00           O
ATOM   6048  O12 POPEq  93      33.683  92.533  26.529  1.00  0.00           O
ATOM   6049  C1  POPEq  93      36.313  92.483  29.179  1.00  0.00           C
ATOM   6052  C2  POPEq  93      36.703  91.513  30.359  1.00  0.00           C
ATOM   6054  O21 POPEq  93      35.763  91.693  31.449  1.00  0.00           O
ATOM   6055  C21 POPEq  93      36.053  92.273  32.599  1.00  0.00           C
ATOM   6056  O22 POPEq  93      37.153  92.603  32.999  1.00  0.00           O
ATOM   6057  C22 POPEq  93      34.773  92.423  33.429  1.00  0.00           C
ATOM   6060  C3  POPEq  93      38.233  91.633  30.659  1.00  0.00           C
ATOM   6063  O31 POPEq  93      38.703  90.683  31.659  1.00  0.00           O
ATOM   6064  C31 POPEq  93      39.843  90.053  31.399  1.00  0.00           C
ATOM   6065  O32 POPEq  93      40.393  90.023  30.309  1.00  0.00           O
ATOM   6066  C32 POPEq  93      40.343  89.383  32.689  1.00  0.00           C
ATOM   6069  C23 POPEq  93      35.033  93.353  34.649  1.00  0.00           C
ATOM   6072  C24 POPEq  93      33.813  93.693  35.519  1.00  0.00           C
ATOM   6075  C25 POPEq  93      34.213  94.613  36.679  1.00  0.00           C
ATOM   6078  C26 POPEq  93      33.043  95.113  37.549  1.00  0.00           C
ATOM   6081  C27 POPEq  93      33.563  95.983  38.709  1.00  0.00           C
ATOM   6084  C28 POPEq  93      32.463  96.493  39.659  1.00  0.00           C
ATOM   6087  C29 POPEq  93      32.973  97.653  40.489  1.00  0.00           C
ATOM   6089 0C21 POPEq  93      32.883  97.773  41.819  1.00  0.00           C
ATOM   6091 1C21 POPEq  93      32.233  96.773  42.749  1.00  0.00           C
ATOM   6094 2C21 POPEq  93      32.473  97.133  44.219  1.00  0.00           C
ATOM   6097 3C21 POPEq  93      31.773  98.443  44.649  1.00  0.00           C
ATOM   6100 4C21 POPEq  93      32.083  98.873  46.089  1.00  0.00           C
ATOM   6103 5C21 POPEq  93      33.583  99.003  46.419  1.00  0.00           C
ATOM   6106 6C21 POPEq  93      33.833  99.513  47.839  1.00  0.00           C
ATOM   6109 7C21 POPEq  93      35.293  99.383  48.269  1.00  0.00           C
ATOM   6112 8C21 POPEq  93      35.513  99.613  49.769  1.00  0.00           C
ATOM   6116  C33 POPEq  93      41.733  88.743  32.519  1.00  0.00           C
ATOM   6119  C34 POPEq  93      42.313  88.123  33.809  1.00  0.00           C
ATOM   6122  C35 POPEq  93      42.523  89.123  34.949  1.00  0.00           C
ATOM   6125  C36 POPEq  93      43.703  88.753  35.859  1.00  0.00           C
ATOM   6128  C37 POPEq  93      43.833  89.703  37.059  1.00  0.00           C
ATOM   6131  C38 POPEq  93      44.973  89.343  38.029  1.00  0.00           C
ATOM   6134  C39 POPEq  93      46.383  89.513  37.439  1.00  0.00           C
ATOM   6137 0C31 POPEq  93      47.463  89.343  38.519  1.00  0.00           C
ATOM   6140 1C31 POPEq  93      48.873  89.633  37.999  1.00  0.00           C
ATOM   6143 2C31 POPEq  93      49.953  89.693  39.089  1.00  0.00           C
ATOM   6146 3C31 POPEq  93      49.923  88.483  40.039  1.00  0.00           C
ATOM   6149 4C31 POPEq  93      51.063  88.523  41.059  1.00  0.00           C
ATOM   6152 5C31 POPEq  93      51.093  87.263  41.939  1.00  0.00           C
ATOM   6155 6C31 POPEq  93      52.173  87.313  43.019  1.00  0.00           C
ATOM   6159  NH3 POPEr  94      19.573  81.523  28.899  1.00  0.00           N
ATOM   6163  C12 POPEr  94      20.723  81.463  29.869  1.00  0.00           C
ATOM   6166  C11 POPEr  94      21.433  80.093  29.929  1.00  0.00           C
ATOM   6169  P   POPEr  94      23.043  78.743  31.479  1.00  0.00           P
ATOM   6170  O13 POPEr  94      22.943  77.823  30.319  1.00  0.00           O
ATOM   6171  O14 POPEr  94      24.393  79.213  31.839  1.00  0.00           O
ATOM   6172  O11 POPEr  94      22.373  78.023  32.709  1.00  0.00           O
ATOM   6173  O12 POPEr  94      22.033  79.943  31.219  1.00  0.00           O
ATOM   6174  C1  POPEr  94      21.903  78.693  33.869  1.00  0.00           C
ATOM   6177  C2  POPEr  94      22.453  78.053  35.179  1.00  0.00           C
ATOM   6179  O21 POPEr  94      21.403  77.713  36.119  1.00  0.00           O
ATOM   6180  C21 POPEr  94      20.643  78.673  36.599  1.00  0.00           C
ATOM   6181  O22 POPEr  94      20.683  79.843  36.279  1.00  0.00           O
ATOM   6182  C22 POPEr  94      19.653  78.063  37.589  1.00  0.00           C
ATOM   6185  C3  POPEr  94      23.603  78.883  35.829  1.00  0.00           C
ATOM   6188  O31 POPEr  94      23.873  78.363  37.149  1.00  0.00           O
ATOM   6189  C31 POPEr  94      23.633  79.193  38.139  1.00  0.00           C
ATOM   6190  O32 POPEr  94      23.533  80.403  38.039  1.00  0.00           O
ATOM   6191  C32 POPEr  94      23.343  78.433  39.429  1.00  0.00           C
ATOM   6194  C23 POPEr  94      18.713  79.123  38.209  1.00  0.00           C
ATOM   6197  C24 POPEr  94      17.503  78.503  38.919  1.00  0.00           C
ATOM   6200  C25 POPEr  94      16.473  79.563  39.349  1.00  0.00           C
ATOM   6203  C26 POPEr  94      16.973  80.533  40.429  1.00  0.00           C
ATOM   6206  C27 POPEr  94      17.093  79.883  41.819  1.00  0.00           C
ATOM   6209  C28 POPEr  94      18.033  80.653  42.759  1.00  0.00           C
ATOM   6212  C29 POPEr  94      18.103  79.973  44.099  1.00  0.00           C
ATOM   6214 0C21 POPEr  94      17.493  80.383  45.239  1.00  0.00           C
ATOM   6216 1C21 POPEr  94      16.633  81.613  45.379  1.00  0.00           C
ATOM   6219 2C21 POPEr  94      17.413  82.783  45.999  1.00  0.00           C
ATOM   6222 3C21 POPEr  94      17.683  82.573  47.499  1.00  0.00           C
ATOM   6225 4C21 POPEr  94      18.393  83.773  48.139  1.00  0.00           C
ATOM   6228 5C21 POPEr  94      18.343  83.743  49.679  1.00  0.00           C
ATOM   6231 6C21 POPEr  94      18.873  82.443  50.299  1.00  0.00           C
ATOM   6234 7C21 POPEr  94      18.733  82.433  51.819  1.00  0.00           C
ATOM   6237 8C21 POPEr  94      19.063  81.073  52.429  1.00  0.00           C
ATOM   6241  C33 POPEr  94      22.183  79.123  40.179  1.00  0.00           C
ATOM   6244  C34 POPEr  94      21.573  78.263  41.289  1.00  0.00           C
ATOM   6247  C35 POPEr  94      22.293  78.413  42.639  1.00  0.00           C
ATOM   6250  C36 POPEr  94      22.013  79.753  43.329  1.00  0.00           C
ATOM   6253  C37 POPEr  94      22.643  79.813  44.729  1.00  0.00           C
ATOM   6256  C38 POPEr  94      22.213  81.063  45.509  1.00  0.00           C
ATOM   6259  C39 POPEr  94      22.373  80.903  47.029  1.00  0.00           C
ATOM   6262 0C31 POPEr  94      23.803  80.573  47.489  1.00  0.00           C
ATOM   6265 1C31 POPEr  94      23.833  80.303  48.999  1.00  0.00           C
ATOM   6268 2C31 POPEr  94      25.243  80.123  49.559  1.00  0.00           C
ATOM   6271 3C31 POPEr  94      25.263  79.843  51.069  1.00  0.00           C
ATOM   6274 4C31 POPEr  94      24.533  78.553  51.479  1.00  0.00           C
ATOM   6277 5C31 POPEr  94      24.683  78.273  52.969  1.00  0.00           C
ATOM   6280 6C31 POPEr  94      23.963  77.023  53.469  1.00  0.00           C
ATOM   6284  NH3 POPEs  95      72.793  36.823  67.609  1.00  0.00           N
ATOM   6288  C12 POPEs  95      71.593  36.233  68.329  1.00  0.00           C
ATOM   6291  C11 POPEs  95      70.353  36.023  67.419  1.00  0.00           C
ATOM   6294  P   POPEs  95      67.913  34.973  67.539  1.00  0.00           P
ATOM   6295  O13 POPEs  95      67.673  33.513  67.599  1.00  0.00           O
ATOM   6296  O14 POPEs  95      66.973  35.853  68.239  1.00  0.00           O
ATOM   6297  O11 POPEs  95      68.113  35.413  66.039  1.00  0.00           O
ATOM   6298  O12 POPEs  95      69.353  35.293  68.139  1.00  0.00           O
ATOM   6299  C1  POPEs  95      67.603  36.583  65.399  1.00  0.00           C
ATOM   6302  C2  POPEs  95      66.393  36.223  64.509  1.00  0.00           C
ATOM   6304  O21 POPEs  95      66.233  37.073  63.369  1.00  0.00           O
ATOM   6305  C21 POPEs  95      66.063  38.373  63.449  1.00  0.00           C
ATOM   6306  O22 POPEs  95      66.193  39.063  64.459  1.00  0.00           O
ATOM   6307  C22 POPEs  95      65.503  38.813  62.089  1.00  0.00           C
ATOM   6310  C3  POPEs  95      65.093  36.033  65.339  1.00  0.00           C
ATOM   6313  O31 POPEs  95      63.853  36.183  64.619  1.00  0.00           O
ATOM   6314  C31 POPEs  95      63.603  35.183  63.779  1.00  0.00           C
ATOM   6315  O32 POPEs  95      64.403  34.383  63.359  1.00  0.00           O
ATOM   6316  C32 POPEs  95      62.093  35.053  63.689  1.00  0.00           C
ATOM   6319  C23 POPEs  95      64.783  40.173  62.039  1.00  0.00           C
ATOM   6322  C24 POPEs  95      63.393  40.103  61.369  1.00  0.00           C
ATOM   6325  C25 POPEs  95      63.403  39.583  59.929  1.00  0.00           C
ATOM   6328  C26 POPEs  95      62.003  39.453  59.279  1.00  0.00           C
ATOM   6331  C27 POPEs  95      62.123  38.883  57.849  1.00  0.00           C
ATOM   6334  C28 POPEs  95      60.923  38.043  57.349  1.00  0.00           C
ATOM   6337  C29 POPEs  95      59.833  38.833  56.689  1.00  0.00           C
ATOM   6339 0C21 POPEs  95      58.913  38.353  55.819  1.00  0.00           C
ATOM   6341 1C21 POPEs  95      58.733  36.923  55.369  1.00  0.00           C
ATOM   6344 2C21 POPEs  95      57.273  36.403  55.499  1.00  0.00           C
ATOM   6347 3C21 POPEs  95      56.283  37.043  54.499  1.00  0.00           C
ATOM   6350 4C21 POPEs  95      54.833  36.553  54.639  1.00  0.00           C
ATOM   6353 5C21 POPEs  95      54.393  35.523  53.589  1.00  0.00           C
ATOM   6356 6C21 POPEs  95      54.933  34.103  53.819  1.00  0.00           C
ATOM   6359 7C21 POPEs  95      54.543  33.133  52.689  1.00  0.00           C
ATOM   6362 8C21 POPEs  95      55.133  31.733  52.879  1.00  0.00           C
ATOM   6366  C33 POPEs  95      61.593  34.193  62.519  1.00  0.00           C
ATOM   6369  C34 POPEs  95      60.163  33.713  62.799  1.00  0.00           C
ATOM   6372  C35 POPEs  95      59.413  33.133  61.589  1.00  0.00           C
ATOM   6375  C36 POPEs  95      59.773  33.833  60.269  1.00  0.00           C
ATOM   6378  C37 POPEs  95      58.853  33.463  59.119  1.00  0.00           C
ATOM   6381  C38 POPEs  95      59.353  34.023  57.779  1.00  0.00           C
ATOM   6384  C39 POPEs  95      60.533  33.233  57.189  1.00  0.00           C
ATOM   6387 0C31 POPEs  95      60.523  33.243  55.659  1.00  0.00           C
ATOM   6390 1C31 POPEs  95      61.513  32.233  55.049  1.00  0.00           C
ATOM   6393 2C31 POPEs  95      61.243  31.893  53.569  1.00  0.00           C
ATOM   6396 3C31 POPEs  95      59.963  31.063  53.379  1.00  0.00           C
ATOM   6399 4C31 POPEs  95      59.793  30.543  51.949  1.00  0.00           C
ATOM   6402 5C31 POPEs  95      58.503  29.713  51.809  1.00  0.00           C
ATOM   6405 6C31 POPEs  95      58.113  29.403  50.359  1.00  0.00           C
ATOM   6409  NH3 POPEt  96      27.553  99.493  26.069  1.00  0.00           N
ATOM   6413  C12 POPEt  96      26.243  99.173  26.739  1.00  0.00           C
ATOM   6416  C11 POPEt  96      25.023  99.223  25.789  1.00  0.00           C
ATOM   6419  P   POPEt  96      24.273  97.113  24.379  1.00  0.00           P
ATOM   6420  O13 POPEt  96      22.873  97.513  24.119  1.00  0.00           O
ATOM   6421  O14 POPEt  96      24.913  96.213  23.399  1.00  0.00           O
ATOM   6422  O11 POPEt  96      24.213  96.353  25.759  1.00  0.00           O
ATOM   6423  O12 POPEt  96      25.193  98.363  24.679  1.00  0.00           O
ATOM   6424  C1  POPEt  96      25.263  95.533  26.269  1.00  0.00           C
ATOM   6427  C2  POPEt  96      24.763  94.603  27.429  1.00  0.00           C
ATOM   6429  O21 POPEt  96      24.143  95.273  28.519  1.00  0.00           O
ATOM   6430  C21 POPEt  96      24.373  96.553  28.739  1.00  0.00           C
ATOM   6431  O22 POPEt  96      23.673  97.473  28.359  1.00  0.00           O
ATOM   6432  C22 POPEt  96      25.473  96.693  29.799  1.00  0.00           C
ATOM   6435  C3  POPEt  96      25.883  93.643  27.959  1.00  0.00           C
ATOM   6438  O31 POPEt  96      25.443  92.533  28.789  1.00  0.00           O
ATOM   6439  C31 POPEt  96      25.513  92.723  30.109  1.00  0.00           C
ATOM   6440  O32 POPEt  96      25.673  93.793  30.669  1.00  0.00           O
ATOM   6441  C32 POPEt  96      25.483  91.393  30.849  1.00  0.00           C
ATOM   6444  C23 POPEt  96      25.643  98.093  30.419  1.00  0.00           C
ATOM   6447  C24 POPEt  96      25.853  97.933  31.939  1.00  0.00           C
ATOM   6450  C25 POPEt  96      26.343  99.203  32.639  1.00  0.00           C
ATOM   6453  C26 POPEt  96      26.663  98.913  34.109  1.00  0.00           C
ATOM   6456  C27 POPEt  96      27.283 100.113  34.829  1.00  0.00           C
ATOM   6459  C28 POPEt  96      27.063 100.073  36.349  1.00  0.00           C
ATOM   6462  C29 POPEt  96      27.663 101.303  36.969  1.00  0.00           C
ATOM   6464 0C21 POPEt  96      28.463 101.383  38.049  1.00  0.00           C
ATOM   6466 1C21 POPEt  96      28.943 100.253  38.929  1.00  0.00           C
ATOM   6469 2C21 POPEt  96      29.993  99.343  38.259  1.00  0.00           C
ATOM   6472 3C21 POPEt  96      31.193 100.083  37.679  1.00  0.00           C
ATOM   6475 4C21 POPEt  96      32.183  99.163  36.969  1.00  0.00           C
ATOM   6478 5C21 POPEt  96      31.793  98.823  35.529  1.00  0.00           C
ATOM   6481 6C21 POPEt  96      32.873  97.983  34.849  1.00  0.00           C
ATOM   6484 7C21 POPEt  96      32.683  97.853  33.339  1.00  0.00           C
ATOM   6487 8C21 POPEt  96      33.863  97.123  32.739  1.00  0.00           C
ATOM   6491  C33 POPEt  96      25.623  91.653  32.369  1.00  0.00           C
ATOM   6494  C34 POPEt  96      25.843  90.413  33.249  1.00  0.00           C
ATOM   6497  C35 POPEt  96      26.393  90.823  34.639  1.00  0.00           C
ATOM   6500  C36 POPEt  96      25.573  90.343  35.849  1.00  0.00           C
ATOM   6503  C37 POPEt  96      26.183  90.833  37.169  1.00  0.00           C
ATOM   6506  C38 POPEt  96      25.273  90.653  38.389  1.00  0.00           C
ATOM   6509  C39 POPEt  96      24.073  91.613  38.459  1.00  0.00           C
ATOM   6512 0C31 POPEt  96      24.413  93.073  38.799  1.00  0.00           C
ATOM   6515 1C31 POPEt  96      23.143  93.903  39.049  1.00  0.00           C
ATOM   6518 2C31 POPEt  96      23.303  95.023  40.099  1.00  0.00           C
ATOM   6521 3C31 POPEt  96      23.603  94.503  41.519  1.00  0.00           C
ATOM   6524 4C31 POPEt  96      23.483  95.603  42.579  1.00  0.00           C
ATOM   6527 5C31 POPEt  96      23.833  95.113  43.989  1.00  0.00           C
ATOM   6530 6C31 POPEt  96      23.633  96.193  45.059  1.00  0.00           C
ATOM   6534  NH3 POPEu  97      60.143  19.293  28.029  1.00  0.00           N
ATOM   6538  C12 POPEu  97      59.123  18.513  27.219  1.00  0.00           C
ATOM   6541  C11 POPEu  97      57.773  18.473  27.949  1.00  0.00           C
ATOM   6544  P   POPEu  97      57.333  20.423  29.659  1.00  0.00           P
ATOM   6545  O13 POPEu  97      56.323  19.773  30.509  1.00  0.00           O
ATOM   6546  O14 POPEu  97      57.273  21.883  29.469  1.00  0.00           O
ATOM   6547  O11 POPEu  97      58.793  20.013  30.179  1.00  0.00           O
ATOM   6548  O12 POPEu  97      57.303  19.793  28.219  1.00  0.00           O
ATOM   6549  C1  POPEu  97      59.023  20.103  31.589  1.00  0.00           C
ATOM   6552  C2  POPEu  97      60.463  19.673  31.999  1.00  0.00           C
ATOM   6554  O21 POPEu  97      60.573  19.963  33.399  1.00  0.00           O
ATOM   6555  C21 POPEu  97      61.363  19.203  34.109  1.00  0.00           C
ATOM   6556  O22 POPEu  97      62.013  18.243  33.739  1.00  0.00           O
ATOM   6557  C22 POPEu  97      61.423  19.793  35.529  1.00  0.00           C
ATOM   6560  C3  POPEu  97      61.553  20.463  31.219  1.00  0.00           C
ATOM   6563  O31 POPEu  97      62.813  19.753  31.219  1.00  0.00           O
ATOM   6564  C31 POPEu  97      63.663  20.143  32.179  1.00  0.00           C
ATOM   6565  O32 POPEu  97      63.503  21.093  32.919  1.00  0.00           O
ATOM   6566  C32 POPEu  97      64.843  19.203  32.269  1.00  0.00           C
ATOM   6569  C23 POPEu  97      61.443  18.713  36.629  1.00  0.00           C
ATOM   6572  C24 POPEu  97      60.233  18.873  37.549  1.00  0.00           C
ATOM   6575  C25 POPEu  97      60.243  17.963  38.789  1.00  0.00           C
ATOM   6578  C26 POPEu  97      61.543  18.053  39.579  1.00  0.00           C
ATOM   6581  C27 POPEu  97      61.433  17.363  40.949  1.00  0.00           C
ATOM   6584  C28 POPEu  97      62.683  17.593  41.799  1.00  0.00           C
ATOM   6587  C29 POPEu  97      62.553  16.883  43.119  1.00  0.00           C
ATOM   6589 0C21 POPEu  97      62.853  15.593  43.349  1.00  0.00           C
ATOM   6591 1C21 POPEu  97      63.373  14.593  42.339  1.00  0.00           C
ATOM   6594 2C21 POPEu  97      64.633  13.883  42.869  1.00  0.00           C
ATOM   6597 3C21 POPEu  97      64.323  12.883  43.999  1.00  0.00           C
ATOM   6600 4C21 POPEu  97      65.363  12.903  45.129  1.00  0.00           C
ATOM   6603 5C21 POPEu  97      64.833  12.173  46.369  1.00  0.00           C
ATOM   6606 6C21 POPEu  97      65.683  12.393  47.629  1.00  0.00           C
ATOM   6609 7C21 POPEu  97      65.223  11.473  48.769  1.00  0.00           C
ATOM   6612 8C21 POPEu  97      66.143  11.473  49.989  1.00  0.00           C
ATOM   6616  C33 POPEu  97      65.113  18.743  33.719  1.00  0.00           C
ATOM   6619  C34 POPEu  97      66.523  19.093  34.209  1.00  0.00           C
ATOM   6622  C35 POPEu  97      66.703  18.903  35.719  1.00  0.00           C
ATOM   6625  C36 POPEu  97      66.003  19.963  36.589  1.00  0.00           C
ATOM   6628  C37 POPEu  97      66.143  19.653  38.079  1.00  0.00           C
ATOM   6631  C38 POPEu  97      66.023  20.903  38.959  1.00  0.00           C
ATOM   6634  C39 POPEu  97      66.423  20.643  40.419  1.00  0.00           C
ATOM   6637 0C31 POPEu  97      66.233  21.893  41.289  1.00  0.00           C
ATOM   6640 1C31 POPEu  97      66.923  21.803  42.659  1.00  0.00           C
ATOM   6643 2C31 POPEu  97      66.713  23.093  43.469  1.00  0.00           C
ATOM   6646 3C31 POPEu  97      67.393  23.113  44.839  1.00  0.00           C
ATOM   6649 4C31 POPEu  97      66.753  22.153  45.859  1.00  0.00           C
ATOM   6652 5C31 POPEu  97      67.103  22.533  47.309  1.00  0.00           C
ATOM   6655 6C31 POPEu  97      66.463  21.633  48.369  1.00  0.00           C
ATOM   6659  NH3 POPEv  98      13.043  93.263  69.349  1.00  0.00           N
ATOM   6663  C12 POPEv  98      11.943  94.253  69.079  1.00  0.00           C
ATOM   6666  C11 POPEv  98      10.773  94.213  70.089  1.00  0.00           C
ATOM   6669  P   POPEv  98       8.493  94.523  68.759  1.00  0.00           P
ATOM   6670  O13 POPEv  98       8.013  93.753  67.599  1.00  0.00           O
ATOM   6671  O14 POPEv  98       7.503  94.943  69.769  1.00  0.00           O
ATOM   6672  O11 POPEv  98       9.243  95.833  68.339  1.00  0.00           O
ATOM   6673  O12 POPEv  98       9.613  93.653  69.479  1.00  0.00           O
ATOM   6674  C1  POPEv  98       9.993  95.953  67.139  1.00  0.00           C
ATOM   6677  C2  POPEv  98       9.473  97.123  66.259  1.00  0.00           C
ATOM   6679  O21 POPEv  98       8.263  96.713  65.609  1.00  0.00           O
ATOM   6680  C21 POPEv  98       7.133  96.963  66.229  1.00  0.00           C
ATOM   6681  O22 POPEv  98       6.993  97.613  67.259  1.00  0.00           O
ATOM   6682  C22 POPEv  98       6.023  96.253  65.449  1.00  0.00           C
ATOM   6685  C3  POPEv  98      10.553  97.373  65.189  1.00  0.00           C
ATOM   6688  O31 POPEv  98      10.203  98.443  64.289  1.00  0.00           O
ATOM   6689  C31 POPEv  98      10.153  98.333  62.959  1.00  0.00           C
ATOM   6690  O32 POPEv  98      10.173  99.303  62.209  1.00  0.00           O
ATOM   6691  C32 POPEv  98      10.043  96.913  62.409  1.00  0.00           C
ATOM   6694  C23 POPEv  98       4.673  96.993  65.419  1.00  0.00           C
ATOM   6697  C24 POPEv  98       3.903  96.683  64.129  1.00  0.00           C
ATOM   6700  C25 POPEv  98       4.343  97.553  62.939  1.00  0.00           C
ATOM   6703  C26 POPEv  98       3.793  97.103  61.569  1.00  0.00           C
ATOM   6706  C27 POPEv  98       3.813  98.253  60.549  1.00  0.00           C
ATOM   6709  C28 POPEv  98       3.233  97.873  59.179  1.00  0.00           C
ATOM   6712  C29 POPEv  98       2.743  99.073  58.409  1.00  0.00           C
ATOM   6714 0C21 POPEv  98       3.413  99.763  57.479  1.00  0.00           C
ATOM   6716 1C21 POPEv  98       4.803  99.473  56.949  1.00  0.00           C
ATOM   6719 2C21 POPEv  98       5.113 100.223  55.629  1.00  0.00           C
ATOM   6722 3C21 POPEv  98       4.093  99.983  54.499  1.00  0.00           C
ATOM   6725 4C21 POPEv  98       4.403 100.783  53.229  1.00  0.00           C
ATOM   6728 5C21 POPEv  98       3.233 100.793  52.229  1.00  0.00           C
ATOM   6731 6C21 POPEv  98       2.923  99.403  51.649  1.00  0.00           C
ATOM   6734 7C21 POPEv  98       1.713  99.373  50.719  1.00  0.00           C
ATOM   6737 8C21 POPEv  98       1.363  97.953  50.279  1.00  0.00           C
ATOM   6741  C33 POPEv  98      11.363  96.343  61.819  1.00  0.00           C
ATOM   6744  C34 POPEv  98      12.393  95.853  62.849  1.00  0.00           C
ATOM   6747  C35 POPEv  98      13.483  94.953  62.249  1.00  0.00           C
ATOM   6750  C36 POPEv  98      12.923  93.543  62.069  1.00  0.00           C
ATOM   6753  C37 POPEv  98      13.793  92.593  61.259  1.00  0.00           C
ATOM   6756  C38 POPEv  98      13.133  91.213  61.209  1.00  0.00           C
ATOM   6759  C39 POPEv  98      13.793  90.223  60.249  1.00  0.00           C
ATOM   6762 0C31 POPEv  98      15.323  90.243  60.319  1.00  0.00           C
ATOM   6765 1C31 POPEv  98      15.973  89.083  59.559  1.00  0.00           C
ATOM   6768 2C31 POPEv  98      17.493  89.113  59.729  1.00  0.00           C
ATOM   6771 3C31 POPEv  98      18.183  87.783  59.399  1.00  0.00           C
ATOM   6774 4C31 POPEv  98      18.193  87.453  57.909  1.00  0.00           C
ATOM   6777 5C31 POPEv  98      18.963  86.153  57.639  1.00  0.00           C
ATOM   6780 6C31 POPEv  98      19.013  85.753  56.179  1.00  0.00           C
ATOM   6784  NH3 POPEw  99      68.143  70.673  79.759  1.00  0.00           N
ATOM   6788  C12 POPEw  99      67.203  71.633  79.069  1.00  0.00           C
ATOM   6791  C11 POPEw  99      65.883  71.763  79.839  1.00  0.00           C
ATOM   6794  P   POPEw  99      64.643  73.923  78.949  1.00  0.00           P
ATOM   6795  O13 POPEw  99      63.543  73.063  78.479  1.00  0.00           O
ATOM   6796  O14 POPEw  99      64.333  75.213  79.599  1.00  0.00           O
ATOM   6797  O11 POPEw  99      65.713  74.183  77.809  1.00  0.00           O
ATOM   6798  O12 POPEw  99      65.503  73.123  79.979  1.00  0.00           O
ATOM   6799  C1  POPEw  99      65.263  74.383  76.469  1.00  0.00           C
ATOM   6802  C2  POPEw  99      65.163  73.043  75.699  1.00  0.00           C
ATOM   6804  O21 POPEw  99      65.743  73.133  74.389  1.00  0.00           O
ATOM   6805  C21 POPEw  99      65.103  73.943  73.559  1.00  0.00           C
ATOM   6806  O22 POPEw  99      64.263  74.763  73.869  1.00  0.00           O
ATOM   6807  C22 POPEw  99      65.563  73.623  72.149  1.00  0.00           C
ATOM   6810  C3  POPEw  99      63.713  72.443  75.639  1.00  0.00           C
ATOM   6813  O31 POPEw  99      63.423  71.653  74.459  1.00  0.00           O
ATOM   6814  C31 POPEw  99      64.103  70.523  74.389  1.00  0.00           C
ATOM   6815  O32 POPEw  99      64.953  70.153  75.179  1.00  0.00           O
ATOM   6816  C32 POPEw  99      63.603  69.683  73.229  1.00  0.00           C
ATOM   6819  C23 POPEw  99      64.433  73.893  71.149  1.00  0.00           C
ATOM   6822  C24 POPEw  99      64.483  73.013  69.909  1.00  0.00           C
ATOM   6825  C25 POPEw  99      65.353  73.523  68.759  1.00  0.00           C
ATOM   6828  C26 POPEw  99      64.693  74.653  67.959  1.00  0.00           C
ATOM   6831  C27 POPEw  99      65.513  75.043  66.729  1.00  0.00           C
ATOM   6834  C28 POPEw  99      65.113  76.423  66.179  1.00  0.00           C
ATOM   6837  C29 POPEw  99      65.753  76.733  64.849  1.00  0.00           C
ATOM   6839 0C21 POPEw  99      66.863  77.463  64.649  1.00  0.00           C
ATOM   6841 1C21 POPEw  99      67.763  78.043  65.719  1.00  0.00           C
ATOM   6844 2C21 POPEw  99      67.453  79.483  66.159  1.00  0.00           C
ATOM   6847 3C21 POPEw  99      68.743  80.253  66.509  1.00  0.00           C
ATOM   6850 4C21 POPEw  99      68.493  81.643  67.109  1.00  0.00           C
ATOM   6853 5C21 POPEw  99      69.793  82.453  67.239  1.00  0.00           C
ATOM   6856 6C21 POPEw  99      69.613  83.793  67.959  1.00  0.00           C
ATOM   6859 7C21 POPEw  99      70.813  84.723  67.789  1.00  0.00           C
ATOM   6862 8C21 POPEw  99      70.763  85.983  68.659  1.00  0.00           C
ATOM   6866  C33 POPEw  99      63.413  68.213  73.679  1.00  0.00           C
ATOM   6869  C34 POPEw  99      63.863  67.183  72.649  1.00  0.00           C
ATOM   6872  C35 POPEw  99      62.973  67.053  71.399  1.00  0.00           C
ATOM   6875  C36 POPEw  99      63.123  68.173  70.369  1.00  0.00           C
ATOM   6878  C37 POPEw  99      62.893  67.663  68.939  1.00  0.00           C
ATOM   6881  C38 POPEw  99      62.653  68.783  67.939  1.00  0.00           C
ATOM   6884  C39 POPEw  99      62.693  68.303  66.479  1.00  0.00           C
ATOM   6887 0C31 POPEw  99      61.373  67.733  65.939  1.00  0.00           C
ATOM   6890 1C31 POPEw  99      61.553  67.283  64.479  1.00  0.00           C
ATOM   6893 2C31 POPEw  99      60.243  66.873  63.809  1.00  0.00           C
ATOM   6896 3C31 POPEw  99      60.283  66.843  62.279  1.00  0.00           C
ATOM   6899 4C31 POPEw  99      58.883  66.643  61.679  1.00  0.00           C
ATOM   6902 5C31 POPEw  99      58.803  66.933  60.169  1.00  0.00           C
ATOM   6905 6C31 POPEw  99      57.363  66.833  59.639  1.00  0.00           C
ATOM   6909  NH3 POPEx 100      91.963  94.653  68.459  1.00  0.00           N
ATOM   6913  C12 POPEx 100      92.483  93.493  69.249  1.00  0.00           C
ATOM   6916  C11 POPEx 100      93.963  93.703  69.579  1.00  0.00           C
ATOM   6919  P   POPEx 100      95.643  91.723  69.739  1.00  0.00           P
ATOM   6920  O13 POPEx 100      96.783  92.623  69.479  1.00  0.00           O
ATOM   6921  O14 POPEx 100      95.893  90.593  70.639  1.00  0.00           O
ATOM   6922  O11 POPEx 100      94.983  91.253  68.379  1.00  0.00           O
ATOM   6923  O12 POPEx 100      94.463  92.603  70.329  1.00  0.00           O
ATOM   6924  C1  POPEx 100      95.533  91.593  67.099  1.00  0.00           C
ATOM   6927  C2  POPEx 100      95.423  90.393  66.139  1.00  0.00           C
ATOM   6929  O21 POPEx 100      95.953  90.713  64.839  1.00  0.00           O
ATOM   6930  C21 POPEx 100      95.223  91.423  63.999  1.00  0.00           C
ATOM   6931  O22 POPEx 100      94.243  92.103  64.259  1.00  0.00           O
ATOM   6932  C22 POPEx 100      95.863  91.323  62.619  1.00  0.00           C
ATOM   6935  C3  POPEx 100      93.983  89.783  66.099  1.00  0.00           C
ATOM   6938  O31 POPEx 100      93.853  88.863  64.989  1.00  0.00           O
ATOM   6939  C31 POPEx 100      92.903  87.943  65.129  1.00  0.00           C
ATOM   6940  O32 POPEx 100      92.153  87.823  66.079  1.00  0.00           O
ATOM   6941  C32 POPEx 100      92.853  87.063  63.889  1.00  0.00           C
ATOM   6944  C23 POPEx 100      95.113  90.403  61.629  1.00  0.00           C
ATOM   6947  C24 POPEx 100      96.053  89.783  60.579  1.00  0.00           C
ATOM   6950  C25 POPEx 100      95.283  89.353  59.319  1.00  0.00           C
ATOM   6953  C26 POPEx 100      96.113  88.423  58.409  1.00  0.00           C
ATOM   6956  C27 POPEx 100      95.383  88.113  57.099  1.00  0.00           C
ATOM   6959  C28 POPEx 100      96.063  87.033  56.219  1.00  0.00           C
ATOM   6962  C29 POPEx 100      96.083  85.683  56.909  1.00  0.00           C
ATOM   6964 0C21 POPEx 100      95.393  84.583  56.569  1.00  0.00           C
ATOM   6966 1C21 POPEx 100      94.443  84.393  55.419  1.00  0.00           C
ATOM   6969 2C21 POPEx 100      94.683  83.083  54.629  1.00  0.00           C
ATOM   6972 3C21 POPEx 100      94.333  81.813  55.409  1.00  0.00           C
ATOM   6975 4C21 POPEx 100      94.423  80.543  54.539  1.00  0.00           C
ATOM   6978 5C21 POPEx 100      94.063  79.273  55.329  1.00  0.00           C
ATOM   6981 6C21 POPEx 100      94.193  77.983  54.519  1.00  0.00           C
ATOM   6984 7C21 POPEx 100      93.863  76.733  55.349  1.00  0.00           C
ATOM   6987 8C21 POPEx 100      94.023  75.423  54.579  1.00  0.00           C
ATOM   6991  C33 POPEx 100      91.943  87.723  62.829  1.00  0.00           C
ATOM   6994  C34 POPEx 100      91.703  86.823  61.619  1.00  0.00           C
ATOM   6997  C35 POPEx 100      91.013  87.563  60.459  1.00  0.00           C
ATOM   7000  C36 POPEx 100      90.443  86.603  59.419  1.00  0.00           C
ATOM   7003  C37 POPEx 100      89.793  87.343  58.239  1.00  0.00           C
ATOM   7006  C38 POPEx 100      89.273  86.393  57.149  1.00  0.00           C
ATOM   7009  C39 POPEx 100      88.083  85.543  57.589  1.00  0.00           C
ATOM   7012 0C31 POPEx 100      87.423  84.813  56.419  1.00  0.00           C
ATOM   7015 1C31 POPEx 100      86.033  84.263  56.789  1.00  0.00           C
ATOM   7018 2C31 POPEx 100      85.163  83.973  55.559  1.00  0.00           C
ATOM   7021 3C31 POPEx 100      85.613  82.783  54.709  1.00  0.00           C
ATOM   7024 4C31 POPEx 100      84.903  82.773  53.349  1.00  0.00           C
ATOM   7027 5C31 POPEx 100      85.073  81.453  52.589  1.00  0.00           C
ATOM   7030 6C31 POPEx 100      84.553  81.533  51.149  1.00  0.00           C
ATOM   7034  NH3 POPEy 101       9.323  51.423  73.469  1.00  0.00           N
ATOM   7038  C12 POPEy 101      10.483  50.923  72.659  1.00  0.00           C
ATOM   7041  C11 POPEy 101      11.833  51.133  73.349  1.00  0.00           C
ATOM   7044  P   POPEy 101      13.393  49.473  72.039  1.00  0.00           P
ATOM   7045  O13 POPEy 101      12.243  48.553  71.939  1.00  0.00           O
ATOM   7046  O14 POPEy 101      14.473  49.033  72.919  1.00  0.00           O
ATOM   7047  O11 POPEy 101      13.943  49.693  70.579  1.00  0.00           O
ATOM   7048  O12 POPEy 101      12.913  50.923  72.439  1.00  0.00           O
ATOM   7049  C1  POPEy 101      13.723  48.653  69.639  1.00  0.00           C
ATOM   7052  C2  POPEy 101      14.383  49.053  68.329  1.00  0.00           C
ATOM   7054  O21 POPEy 101      13.893  48.133  67.329  1.00  0.00           O
ATOM   7055  C21 POPEy 101      13.393  48.733  66.269  1.00  0.00           C
ATOM   7056  O22 POPEy 101      13.493  49.913  65.999  1.00  0.00           O
ATOM   7057  C22 POPEy 101      12.673  47.703  65.399  1.00  0.00           C
ATOM   7060  C3  POPEy 101      15.923  49.003  68.429  1.00  0.00           C
ATOM   7063  O31 POPEy 101      16.483  49.083  67.099  1.00  0.00           O
ATOM   7064  C31 POPEy 101      17.493  48.263  66.879  1.00  0.00           C
ATOM   7065  O32 POPEy 101      18.103  47.633  67.729  1.00  0.00           O
ATOM   7066  C32 POPEy 101      17.773  48.193  65.389  1.00  0.00           C
ATOM   7069  C23 POPEy 101      11.753  48.383  64.349  1.00  0.00           C
ATOM   7072  C24 POPEy 101      11.113  47.393  63.379  1.00  0.00           C
ATOM   7075  C25 POPEy 101       9.963  46.563  63.979  1.00  0.00           C
ATOM   7078  C26 POPEy 101       9.343  45.643  62.919  1.00  0.00           C
ATOM   7081  C27 POPEy 101       7.813  45.513  63.029  1.00  0.00           C
ATOM   7084  C28 POPEy 101       7.233  44.463  62.049  1.00  0.00           C
ATOM   7087  C29 POPEy 101       7.553  44.783  60.609  1.00  0.00           C
ATOM   7089 0C21 POPEy 101       8.343  44.063  59.789  1.00  0.00           C
ATOM   7091 1C21 POPEy 101       9.073  42.783  60.099  1.00  0.00           C
ATOM   7094 2C21 POPEy 101       8.323  41.543  59.559  1.00  0.00           C
ATOM   7097 3C21 POPEy 101       8.193  41.513  58.029  1.00  0.00           C
ATOM   7100 4C21 POPEy 101       7.473  40.253  57.529  1.00  0.00           C
ATOM   7103 5C21 POPEy 101       7.273  40.233  55.999  1.00  0.00           C
ATOM   7106 6C21 POPEy 101       6.623  38.933  55.529  1.00  0.00           C
ATOM   7109 7C21 POPEy 101       6.133  38.973  54.079  1.00  0.00           C
ATOM   7112 8C21 POPEy 101       5.303  37.743  53.689  1.00  0.00           C
ATOM   7116  C33 POPEy 101      18.073  46.763  64.909  1.00  0.00           C
ATOM   7119  C34 POPEy 101      18.283  46.733  63.389  1.00  0.00           C
ATOM   7122  C35 POPEy 101      19.623  47.343  62.969  1.00  0.00           C
ATOM   7125  C36 POPEy 101      19.753  47.483  61.449  1.00  0.00           C
ATOM   7128  C37 POPEy 101      21.163  47.953  61.069  1.00  0.00           C
ATOM   7131  C38 POPEy 101      21.273  48.503  59.649  1.00  0.00           C
ATOM   7134  C39 POPEy 101      22.583  49.273  59.469  1.00  0.00           C
ATOM   7137 0C31 POPEy 101      22.833  49.743  58.029  1.00  0.00           C
ATOM   7140 1C31 POPEy 101      24.133  50.553  57.919  1.00  0.00           C
ATOM   7143 2C31 POPEy 101      24.243  51.383  56.639  1.00  0.00           C
ATOM   7146 3C31 POPEy 101      24.643  50.543  55.409  1.00  0.00           C
ATOM   7149 4C31 POPEy 101      24.543  51.343  54.109  1.00  0.00           C
ATOM   7152 5C31 POPEy 101      24.953  50.533  52.879  1.00  0.00           C
ATOM   7155 6C31 POPEy 101      24.833  51.313  51.569  1.00  0.00           C
ATOM   7159  NH3 POPEz 102      38.843  56.403  73.709  1.00  0.00           N
ATOM   7163  C12 POPEz 102      37.963  55.353  73.089  1.00  0.00           C
ATOM   7166  C11 POPEz 102      37.123  54.573  74.119  1.00  0.00           C
ATOM   7169  P   POPEz 102      35.583  56.703  74.619  1.00  0.00           P
ATOM   7170  O13 POPEz 102      34.373  56.923  75.449  1.00  0.00           O
ATOM   7171  O14 POPEz 102      36.823  57.353  75.099  1.00  0.00           O
ATOM   7172  O11 POPEz 102      35.363  57.173  73.129  1.00  0.00           O
ATOM   7173  O12 POPEz 102      35.883  55.173  74.509  1.00  0.00           O
ATOM   7174  C1  POPEz 102      34.123  57.033  72.449  1.00  0.00           C
ATOM   7177  C2  POPEz 102      34.203  55.993  71.299  1.00  0.00           C
ATOM   7179  O21 POPEz 102      33.183  56.313  70.349  1.00  0.00           O
ATOM   7180  C21 POPEz 102      33.453  55.983  69.099  1.00  0.00           C
ATOM   7181  O22 POPEz 102      34.543  55.653  68.679  1.00  0.00           O
ATOM   7182  C22 POPEz 102      32.203  56.043  68.239  1.00  0.00           C
ATOM   7185  C3  POPEz 102      34.003  54.533  71.809  1.00  0.00           C
ATOM   7188  O31 POPEz 102      34.523  53.583  70.869  1.00  0.00           O
ATOM   7189  C31 POPEz 102      33.663  52.903  70.119  1.00  0.00           C
ATOM   7190  O32 POPEz 102      32.453  52.873  70.269  1.00  0.00           O
ATOM   7191  C32 POPEz 102      34.433  52.183  69.019  1.00  0.00           C
ATOM   7194  C23 POPEz 102      32.553  56.433  66.789  1.00  0.00           C
ATOM   7197  C24 POPEz 102      31.393  56.373  65.779  1.00  0.00           C
ATOM   7200  C25 POPEz 102      31.783  56.953  64.419  1.00  0.00           C
ATOM   7203  C26 POPEz 102      32.593  56.003  63.529  1.00  0.00           C
ATOM   7206  C27 POPEz 102      33.443  56.803  62.529  1.00  0.00           C
ATOM   7209  C28 POPEz 102      34.333  55.983  61.589  1.00  0.00           C
ATOM   7212  C29 POPEz 102      33.483  55.223  60.599  1.00  0.00           C
ATOM   7214 0C21 POPEz 102      33.853  54.973  59.339  1.00  0.00           C
ATOM   7216 1C21 POPEz 102      35.193  55.313  58.749  1.00  0.00           C
ATOM   7219 2C21 POPEz 102      35.473  54.463  57.499  1.00  0.00           C
ATOM   7222 3C21 POPEz 102      34.563  54.833  56.319  1.00  0.00           C
ATOM   7225 4C21 POPEz 102      34.853  53.963  55.089  1.00  0.00           C
ATOM   7228 5C21 POPEz 102      34.953  54.803  53.819  1.00  0.00           C
ATOM   7231 6C21 POPEz 102      35.373  53.953  52.619  1.00  0.00           C
ATOM   7234 7C21 POPEz 102      35.833  54.813  51.439  1.00  0.00           C
ATOM   7237 8C21 POPEz 102      36.483  53.983  50.339  1.00  0.00           C
ATOM   7241  C33 POPEz 102      33.743  52.283  67.639  1.00  0.00           C
ATOM   7244  C34 POPEz 102      34.683  51.893  66.499  1.00  0.00           C
ATOM   7247  C35 POPEz 102      35.583  53.053  66.049  1.00  0.00           C
ATOM   7250  C36 POPEz 102      36.573  52.623  64.959  1.00  0.00           C
ATOM   7253  C37 POPEz 102      37.143  53.793  64.149  1.00  0.00           C
ATOM   7256  C38 POPEz 102      37.873  53.353  62.869  1.00  0.00           C
ATOM   7259  C39 POPEz 102      39.013  52.373  63.159  1.00  0.00           C
ATOM   7262 0C31 POPEz 102      40.083  52.433  62.079  1.00  0.00           C
ATOM   7265 1C31 POPEz 102      41.323  51.603  62.419  1.00  0.00           C
ATOM   7268 2C31 POPEz 102      42.463  51.883  61.439  1.00  0.00           C
ATOM   7271 3C31 POPEz 102      43.683  51.013  61.699  1.00  0.00           C
ATOM   7274 4C31 POPEz 102      44.713  51.093  60.569  1.00  0.00           C
ATOM   7277 5C31 POPEz 102      45.693  49.913  60.589  1.00  0.00           C
ATOM   7280 6C31 POPEz 102      46.603  49.903  59.369  1.00  0.00           C
ATOM   7284  NH3 POPE0 103     122.189  82.573  24.009  1.00  0.00           N
ATOM   7288  C12 POPE0 103     123.519  81.943  24.249  1.00  0.00           C
ATOM   7291  C11 POPE0 103     124.539  82.943  24.789  1.00  0.00           C
ATOM   7294  P   POPE0 103     126.949  82.933  25.729  1.00  0.00           P
ATOM   7295  O13 POPE0 103     128.179  82.143  25.619  1.00  0.00           O
ATOM   7296  O14 POPE0 103     127.059  84.353  25.339  1.00  0.00           O
ATOM   7297  O11 POPE0 103     126.399  82.753  27.209  1.00  0.00           O
ATOM   7298  O12 POPE0 103     125.789  82.263  24.899  1.00  0.00           O
ATOM   7299  C1  POPE0 103     125.669  81.543  27.519  1.00  0.00           C
ATOM   7302  C2  POPE0 103     126.429  80.523  28.409  1.00  0.00           C
ATOM   7304  O21 POPE0 103     125.829  80.623  29.709  1.00  0.00           O
ATOM   7305  C21 POPE0 103     125.599  79.463  30.299  1.00  0.00           C
ATOM   7306  O22 POPE0 103     126.069  78.393  29.939  1.00  0.00           O
ATOM   7307  C22 POPE0 103     124.639  79.693  31.449  1.00  0.00           C
ATOM   7310  C3  POPE0 103     127.979  80.703  28.459  1.00  0.00           C
ATOM   7313  O31 POPE0 103     128.639  79.673  29.219  1.00  0.00           O
ATOM   7314  C31 POPE0 103     128.889  79.783  30.549  1.00  0.00           C
ATOM   7315  O32 POPE0 103     129.229  78.813  31.209  1.00  0.00           O
ATOM   7316  C32 POPE0 103     128.679  81.193  31.129  1.00  0.00           C
ATOM   7319  C23 POPE0 103     125.049  78.953  32.739  1.00  0.00           C
ATOM   7322  C24 POPE0 103     124.209  79.423  33.929  1.00  0.00           C
ATOM   7325  C25 POPE0 103     124.909  80.493  34.779  1.00  0.00           C
ATOM   7328  C26 POPE0 103     124.059  80.873  35.999  1.00  0.00           C
ATOM   7331  C27 POPE0 103     124.869  81.563  37.109  1.00  0.00           C
ATOM   7334  C28 POPE0 103     124.549  81.063  38.539  1.00  0.00           C
ATOM   7337  C29 POPE0 103     124.969  79.633  38.769  1.00  0.00           C
ATOM   7339 0C21 POPE0 103     125.659  79.123  39.809  1.00  0.00           C
ATOM   7341 1C21 POPE0 103     126.189  79.853  41.009  1.00  0.00           C
ATOM   7344 2C21 POPE0 103     125.589  79.373  42.349  1.00  0.00           C
ATOM   7347 3C21 POPE0 103     124.209  79.983  42.659  1.00  0.00           C
ATOM   7350 4C21 POPE0 103     123.709  79.703  44.089  1.00  0.00           C
ATOM   7353 5C21 POPE0 103     124.679  80.183  45.179  1.00  0.00           C
ATOM   7356 6C21 POPE0 103     124.069  80.143  46.599  1.00  0.00           C
ATOM   7359 7C21 POPE0 103     125.009  80.723  47.659  1.00  0.00           C
ATOM   7362 8C21 POPE0 103     124.299  81.103  48.959  1.00  0.00           C
ATOM   7366  C33 POPE0 103     128.829  81.293  32.669  1.00  0.00           C
ATOM   7369  C34 POPE0 103     130.269  81.543  33.129  1.00  0.00           C
ATOM   7372  C35 POPE0 103     130.359  82.063  34.579  1.00  0.00           C
ATOM   7375  C36 POPE0 103     129.869  81.063  35.629  1.00  0.00           C
ATOM   7378  C37 POPE0 103     129.899  81.623  37.059  1.00  0.00           C
ATOM   7381  C38 POPE0 103     129.489  80.573  38.109  1.00  0.00           C
ATOM   7384  C39 POPE0 103     129.589  81.083  39.559  1.00  0.00           C
ATOM   7387 0C31 POPE0 103     128.609  82.223  39.859  1.00  0.00           C
ATOM   7390 1C31 POPE0 103     128.579  82.633  41.339  1.00  0.00           C
ATOM   7393 2C31 POPE0 103     127.779  83.923  41.559  1.00  0.00           C
ATOM   7396 3C31 POPE0 103     127.039  83.983  42.909  1.00  0.00           C
ATOM   7399 4C31 POPE0 103     127.939  83.733  44.129  1.00  0.00           C
ATOM   7402 5C31 POPE0 103     127.209  84.093  45.429  1.00  0.00           C
ATOM   7405 6C31 POPE0 103     127.829  83.473  46.679  1.00  0.00           C
ATOM   7409  NH3 POPE1 104      54.043  69.713  32.459  1.00  0.00           N
ATOM   7413  C12 POPE1 104      55.483  69.483  32.039  1.00  0.00           C
ATOM   7416  C11 POPE1 104      56.513  70.153  32.989  1.00  0.00           C
ATOM   7419  P   POPE1 104      58.613  70.603  31.479  1.00  0.00           P
ATOM   7420  O13 POPE1 104      58.233  69.343  30.809  1.00  0.00           O
ATOM   7421  O14 POPE1 104      59.033  71.703  30.579  1.00  0.00           O
ATOM   7422  O11 POPE1 104      59.713  70.323  32.599  1.00  0.00           O
ATOM   7423  O12 POPE1 104      57.333  71.083  32.289  1.00  0.00           O
ATOM   7424  C1  POPE1 104      60.053  71.333  33.559  1.00  0.00           C
ATOM   7427  C2  POPE1 104      60.913  70.793  34.759  1.00  0.00           C
ATOM   7429  O21 POPE1 104      61.173  71.873  35.689  1.00  0.00           O
ATOM   7430  C21 POPE1 104      60.333  71.883  36.719  1.00  0.00           C
ATOM   7431  O22 POPE1 104      59.253  71.333  36.769  1.00  0.00           O
ATOM   7432  C22 POPE1 104      61.023  72.493  37.929  1.00  0.00           C
ATOM   7435  C3  POPE1 104      62.303  70.173  34.339  1.00  0.00           C
ATOM   7438  O31 POPE1 104      63.393  70.433  35.249  1.00  0.00           O
ATOM   7439  C31 POPE1 104      63.283  70.003  36.489  1.00  0.00           C
ATOM   7440  O32 POPE1 104      62.333  69.413  36.979  1.00  0.00           O
ATOM   7441  C32 POPE1 104      64.563  70.383  37.239  1.00  0.00           C
ATOM   7444  C23 POPE1 104      60.153  73.543  38.639  1.00  0.00           C
ATOM   7447  C24 POPE1 104      60.853  74.063  39.899  1.00  0.00           C
ATOM   7450  C25 POPE1 104      60.833  73.083  41.089  1.00  0.00           C
ATOM   7453  C26 POPE1 104      59.473  73.083  41.799  1.00  0.00           C
ATOM   7456  C27 POPE1 104      59.493  72.273  43.099  1.00  0.00           C
ATOM   7459  C28 POPE1 104      58.233  72.533  43.929  1.00  0.00           C
ATOM   7462  C29 POPE1 104      56.963  72.093  43.229  1.00  0.00           C
ATOM   7464 0C21 POPE1 104      56.143  71.093  43.619  1.00  0.00           C
ATOM   7466 1C21 POPE1 104      56.343  70.213  44.829  1.00  0.00           C
ATOM   7469 2C21 POPE1 104      55.463  70.673  46.009  1.00  0.00           C
ATOM   7472 3C21 POPE1 104      56.063  70.373  47.389  1.00  0.00           C
ATOM   7475 4C21 POPE1 104      55.323  71.163  48.479  1.00  0.00           C
ATOM   7478 5C21 POPE1 104      55.983  71.133  49.869  1.00  0.00           C
ATOM   7481 6C21 POPE1 104      55.793  69.823  50.629  1.00  0.00           C
ATOM   7484 7C21 POPE1 104      56.293  69.893  52.069  1.00  0.00           C
ATOM   7487 8C21 POPE1 104      56.063  68.613  52.879  1.00  0.00           C
ATOM   7491  C33 POPE1 104      64.563  69.903  38.699  1.00  0.00           C
ATOM   7494  C34 POPE1 104      65.913  70.193  39.369  1.00  0.00           C
ATOM   7497  C35 POPE1 104      65.973  69.813  40.849  1.00  0.00           C
ATOM   7500  C36 POPE1 104      65.083  70.663  41.759  1.00  0.00           C
ATOM   7503  C37 POPE1 104      65.083  70.163  43.209  1.00  0.00           C
ATOM   7506  C38 POPE1 104      64.143  70.963  44.129  1.00  0.00           C
ATOM   7509  C39 POPE1 104      64.683  72.363  44.479  1.00  0.00           C
ATOM   7512 0C31 POPE1 104      65.833  72.323  45.489  1.00  0.00           C
ATOM   7515 1C31 POPE1 104      66.453  73.703  45.749  1.00  0.00           C
ATOM   7518 2C31 POPE1 104      67.383  73.703  46.979  1.00  0.00           C
ATOM   7521 3C31 POPE1 104      68.053  75.063  47.219  1.00  0.00           C
ATOM   7524 4C31 POPE1 104      68.663  75.173  48.619  1.00  0.00           C
ATOM   7527 5C31 POPE1 104      69.153  76.593  48.929  1.00  0.00           C
ATOM   7530 6C31 POPE1 104      69.813  76.733  50.299  1.00  0.00           C
ATOM   7534  NH3 POPE2 105     119.403  30.713  64.719  1.00  0.00           N
ATOM   7538  C12 POPE2 105     118.813  29.353  64.469  1.00  0.00           C
ATOM   7541  C11 POPE2 105     119.293  28.323  65.509  1.00  0.00           C
ATOM   7544  P   POPE2 105     117.723  26.333  64.819  1.00  0.00           P
ATOM   7545  O13 POPE2 105     117.833  24.933  64.329  1.00  0.00           O
ATOM   7546  O14 POPE2 105     116.973  26.483  66.089  1.00  0.00           O
ATOM   7547  O11 POPE2 105     117.133  27.253  63.659  1.00  0.00           O
ATOM   7548  O12 POPE2 105     119.143  26.993  65.029  1.00  0.00           O
ATOM   7549  C1  POPE2 105     116.463  26.713  62.499  1.00  0.00           C
ATOM   7552  C2  POPE2 105     117.383  26.643  61.249  1.00  0.00           C
ATOM   7554  O21 POPE2 105     116.613  26.673  60.029  1.00  0.00           O
ATOM   7555  C21 POPE2 105     116.013  25.563  59.679  1.00  0.00           C
ATOM   7556  O22 POPE2 105     115.923  24.533  60.339  1.00  0.00           O
ATOM   7557  C22 POPE2 105     115.443  25.703  58.269  1.00  0.00           C
ATOM   7560  C3  POPE2 105     118.443  25.483  61.269  1.00  0.00           C
ATOM   7563  O31 POPE2 105     118.923  25.043  59.979  1.00  0.00           O
ATOM   7564  C31 POPE2 105     119.353  25.923  59.099  1.00  0.00           C
ATOM   7565  O32 POPE2 105     119.433  27.133  59.249  1.00  0.00           O
ATOM   7566  C32 POPE2 105     119.803  25.143  57.839  1.00  0.00           C
ATOM   7569  C23 POPE2 105     115.583  24.393  57.459  1.00  0.00           C
ATOM   7572  C24 POPE2 105     115.123  24.603  56.009  1.00  0.00           C
ATOM   7575  C25 POPE2 105     115.403  23.393  55.089  1.00  0.00           C
ATOM   7578  C26 POPE2 105     115.123  23.763  53.629  1.00  0.00           C
ATOM   7581  C27 POPE2 105     115.453  22.643  52.629  1.00  0.00           C
ATOM   7584  C28 POPE2 105     115.113  23.043  51.179  1.00  0.00           C
ATOM   7587  C29 POPE2 105     115.833  22.223  50.149  1.00  0.00           C
ATOM   7589 0C21 POPE2 105     115.403  21.073  49.589  1.00  0.00           C
ATOM   7591 1C21 POPE2 105     114.113  20.353  49.919  1.00  0.00           C
ATOM   7594 2C21 POPE2 105     113.733  19.253  48.899  1.00  0.00           C
ATOM   7597 3C21 POPE2 105     114.823  18.173  48.709  1.00  0.00           C
ATOM   7600 4C21 POPE2 105     114.403  17.023  47.779  1.00  0.00           C
ATOM   7603 5C21 POPE2 105     113.933  15.753  48.509  1.00  0.00           C
ATOM   7606 6C21 POPE2 105     114.193  14.493  47.679  1.00  0.00           C
ATOM   7609 7C21 POPE2 105     113.973  13.193  48.469  1.00  0.00           C
ATOM   7612 8C21 POPE2 105     114.383  11.943  47.669  1.00  0.00           C
ATOM   7616  C33 POPE2 105     119.883  25.973  56.529  1.00  0.00           C
ATOM   7619  C34 POPE2 105     119.123  25.343  55.349  1.00  0.00           C
ATOM   7622  C35 POPE2 105     119.053  26.243  54.089  1.00  0.00           C
ATOM   7625  C36 POPE2 105     120.413  26.733  53.569  1.00  0.00           C
ATOM   7628  C37 POPE2 105     120.313  27.583  52.299  1.00  0.00           C
ATOM   7631  C38 POPE2 105     121.629  28.253  51.879  1.00  0.00           C
ATOM   7634  C39 POPE2 105     122.459  27.413  50.889  1.00  0.00           C
ATOM   7637 0C31 POPE2 105     123.789  28.093  50.549  1.00  0.00           C
ATOM   7640 1C31 POPE2 105     124.619  27.323  49.519  1.00  0.00           C
ATOM   7643 2C31 POPE2 105     125.809  28.133  48.969  1.00  0.00           C
ATOM   7646 3C31 POPE2 105     126.839  28.513  50.039  1.00  0.00           C
ATOM   7649 4C31 POPE2 105     127.969  29.393  49.499  1.00  0.00           C
ATOM   7652 5C31 POPE2 105     129.109  29.573  50.509  1.00  0.00           C
ATOM   7655 6C31 POPE2 105     130.109  30.663  50.109  1.00  0.00           C
ATOM   7659  NH3 POPE3 106      78.003 122.993  68.229  1.00  0.00           N
ATOM   7663  C12 POPE3 106      78.873 123.263  69.429  1.00  0.00           C
ATOM   7666  C11 POPE3 106      79.413 124.713  69.419  1.00  0.00           C
ATOM   7669  P   POPE3 106      78.523 127.183  69.299  1.00  0.00           P
ATOM   7670  O13 POPE3 106      77.173 127.773  69.469  1.00  0.00           O
ATOM   7671  O14 POPE3 106      79.513 127.433  70.369  1.00  0.00           O
ATOM   7672  O11 POPE3 106      79.203 127.713  67.969  1.00  0.00           O
ATOM   7673  O12 POPE3 106      78.383 125.623  69.079  1.00  0.00           O
ATOM   7674  C1  POPE3 106      78.473 128.133  66.809  1.00  0.00           C
ATOM   7677  C2  POPE3 106      78.953 127.353  65.559  1.00  0.00           C
ATOM   7679  O21 POPE3 106      77.863 127.103  64.669  1.00  0.00           O
ATOM   7680  C21 POPE3 106      77.433 128.153  63.999  1.00  0.00           C
ATOM   7681  O22 POPE3 106      77.903 129.283  64.069  1.00  0.00           O
ATOM   7682  C22 POPE3 106      76.223 127.733  63.179  1.00  0.00           C
ATOM   7685  C3  POPE3 106      79.513 125.973  65.979  1.00  0.00           C
ATOM   7688  O31 POPE3 106      80.023 125.263  64.849  1.00  0.00           O
ATOM   7689  C31 POPE3 106      80.103 123.963  65.059  1.00  0.00           C
ATOM   7690  O32 POPE3 106      79.743 123.393  66.089  1.00  0.00           O
ATOM   7691  C32 POPE3 106      80.703 123.263  63.859  1.00  0.00           C
ATOM   7694  C23 POPE3 106      76.483 126.583  62.189  1.00  0.00           C
ATOM   7697  C24 POPE3 106      75.153 126.033  61.639  1.00  0.00           C
ATOM   7700  C25 POPE3 106      75.233 125.573  60.179  1.00  0.00           C
ATOM   7703  C26 POPE3 106      73.843 125.303  59.579  1.00  0.00           C
ATOM   7706  C27 POPE3 106      73.893 124.843  58.109  1.00  0.00           C
ATOM   7709  C28 POPE3 106      74.773 123.603  57.899  1.00  0.00           C
ATOM   7712  C29 POPE3 106      74.743 123.133  56.459  1.00  0.00           C
ATOM   7714 0C21 POPE3 106      75.683 123.323  55.519  1.00  0.00           C
ATOM   7716 1C21 POPE3 106      77.003 124.043  55.669  1.00  0.00           C
ATOM   7719 2C21 POPE3 106      77.153 125.283  54.769  1.00  0.00           C
ATOM   7722 3C21 POPE3 106      77.063 124.963  53.269  1.00  0.00           C
ATOM   7725 4C21 POPE3 106      77.513 126.103  52.349  1.00  0.00           C
ATOM   7728 5C21 POPE3 106      77.453 125.693  50.869  1.00  0.00           C
ATOM   7731 6C21 POPE3 106      78.053 126.743  49.919  1.00  0.00           C
ATOM   7734 7C21 POPE3 106      78.143 126.253  48.469  1.00  0.00           C
ATOM   7737 8C21 POPE3 106      78.933 127.183  47.549  1.00  0.00           C
ATOM   7741  C33 POPE3 106      80.083 121.863  63.749  1.00  0.00           C
ATOM   7744  C34 POPE3 106      80.403 121.193  62.419  1.00  0.00           C
ATOM   7747  C35 POPE3 106      79.633 121.783  61.239  1.00  0.00           C
ATOM   7750  C36 POPE3 106      79.153 120.673  60.309  1.00  0.00           C
ATOM   7753  C37 POPE3 106      78.553 121.173  58.989  1.00  0.00           C
ATOM   7756  C38 POPE3 106      78.213 119.993  58.079  1.00  0.00           C
ATOM   7759  C39 POPE3 106      77.933 120.383  56.619  1.00  0.00           C
ATOM   7762 0C31 POPE3 106      77.243 119.253  55.849  1.00  0.00           C
ATOM   7765 1C31 POPE3 106      77.193 119.493  54.329  1.00  0.00           C
ATOM   7768 2C31 POPE3 106      76.633 118.283  53.559  1.00  0.00           C
ATOM   7771 3C31 POPE3 106      75.103 118.103  53.659  1.00  0.00           C
ATOM   7774 4C31 POPE3 106      74.323 119.053  52.719  1.00  0.00           C
ATOM   7777 5C31 POPE3 106      72.883 118.583  52.459  1.00  0.00           C
ATOM   7780 6C31 POPE3 106      72.203 119.353  51.329  1.00  0.00           C
ATOM   7784  NH3 POPE4 107      21.813 127.133  68.249  1.00  0.00           N
ATOM   7788  C12 POPE4 107      22.533 126.833  69.549  1.00  0.00           C
ATOM   7791  C11 POPE4 107      23.673 125.803  69.349  1.00  0.00           C
ATOM   7794  P   POPE4 107      26.043 125.213  70.279  1.00  0.00           P
ATOM   7795  O13 POPE4 107      26.903 126.393  70.069  1.00  0.00           O
ATOM   7796  O14 POPE4 107      26.383 124.323  71.419  1.00  0.00           O
ATOM   7797  O11 POPE4 107      26.053 124.333  68.959  1.00  0.00           O
ATOM   7798  O12 POPE4 107      24.553 125.743  70.459  1.00  0.00           O
ATOM   7799  C1  POPE4 107      26.563 124.803  67.709  1.00  0.00           C
ATOM   7802  C2  POPE4 107      25.863 124.103  66.509  1.00  0.00           C
ATOM   7804  O21 POPE4 107      26.693 124.033  65.329  1.00  0.00           O
ATOM   7805  C21 POPE4 107      26.853 125.123  64.579  1.00  0.00           C
ATOM   7806  O22 POPE4 107      26.773 126.273  64.969  1.00  0.00           O
ATOM   7807  C22 POPE4 107      27.073 124.703  63.109  1.00  0.00           C
ATOM   7810  C3  POPE4 107      24.473 124.743  66.249  1.00  0.00           C
ATOM   7813  O31 POPE4 107      24.003 124.453  64.929  1.00  0.00           O
ATOM   7814  C31 POPE4 107      23.013 125.253  64.589  1.00  0.00           C
ATOM   7815  O32 POPE4 107      22.363 125.943  65.359  1.00  0.00           O
ATOM   7816  C32 POPE4 107      22.983 125.323  63.069  1.00  0.00           C
ATOM   7819  C23 POPE4 107      28.493 124.893  62.519  1.00  0.00           C
ATOM   7822  C24 POPE4 107      28.783 123.943  61.329  1.00  0.00           C
ATOM   7825  C25 POPE4 107      28.273 124.423  59.949  1.00  0.00           C
ATOM   7828  C26 POPE4 107      28.583 123.413  58.829  1.00  0.00           C
ATOM   7831  C27 POPE4 107      28.033 123.833  57.449  1.00  0.00           C
ATOM   7834  C28 POPE4 107      28.173 122.703  56.389  1.00  0.00           C
ATOM   7837  C29 POPE4 107      27.593 123.043  55.039  1.00  0.00           C
ATOM   7839 0C21 POPE4 107      28.023 122.583  53.849  1.00  0.00           C
ATOM   7841 1C21 POPE4 107      29.153 121.603  53.599  1.00  0.00           C
ATOM   7844 2C21 POPE4 107      28.703 120.353  52.819  1.00  0.00           C
ATOM   7847 3C21 POPE4 107      29.863 119.393  52.519  1.00  0.00           C
ATOM   7850 4C21 POPE4 107      29.443 118.063  51.879  1.00  0.00           C
ATOM   7853 5C21 POPE4 107      28.603 117.173  52.809  1.00  0.00           C
ATOM   7856 6C21 POPE4 107      28.363 115.753  52.259  1.00  0.00           C
ATOM   7859 7C21 POPE4 107      27.503 114.893  53.189  1.00  0.00           C
ATOM   7862 8C21 POPE4 107      27.183 113.503  52.629  1.00  0.00           C
ATOM   7866  C33 POPE4 107      21.593 125.013  62.489  1.00  0.00           C
ATOM   7869  C34 POPE4 107      20.633 126.193  62.629  1.00  0.00           C
ATOM   7872  C35 POPE4 107      19.953 126.553  61.299  1.00  0.00           C
ATOM   7875  C36 POPE4 107      19.063 125.423  60.779  1.00  0.00           C
ATOM   7878  C37 POPE4 107      18.703 125.603  59.299  1.00  0.00           C
ATOM   7881  C38 POPE4 107      17.593 124.653  58.849  1.00  0.00           C
ATOM   7884  C39 POPE4 107      16.273 125.403  58.589  1.00  0.00           C
ATOM   7887 0C31 POPE4 107      16.323 126.243  57.299  1.00  0.00           C
ATOM   7890 1C31 POPE4 107      14.983 126.883  56.939  1.00  0.00           C
ATOM   7893 2C31 POPE4 107      15.043 127.653  55.609  1.00  0.00           C
ATOM   7896 3C31 POPE4 107      13.723 128.303  55.189  1.00  0.00           C
ATOM   7899 4C31 POPE4 107      12.673 127.293  54.709  1.00  0.00           C
ATOM   7902 5C31 POPE4 107      11.343 127.963  54.349  1.00  0.00           C
ATOM   7905 6C31 POPE4 107      10.203 126.963  54.129  1.00  0.00           C
ATOM   7909  NH3 POPE5 108      75.623 103.933  73.569  1.00  0.00           N
ATOM   7913  C12 POPE5 108      75.673 104.093  75.059  1.00  0.00           C
ATOM   7916  C11 POPE5 108      74.893 105.353  75.519  1.00  0.00           C
ATOM   7919  P   POPE5 108      74.603 107.893  74.879  1.00  0.00           P
ATOM   7920  O13 POPE5 108      73.503 107.853  75.859  1.00  0.00           O
ATOM   7921  O14 POPE5 108      75.533 109.043  74.889  1.00  0.00           O
ATOM   7922  O11 POPE5 108      73.973 107.773  73.409  1.00  0.00           O
ATOM   7923  O12 POPE5 108      75.463 106.553  74.989  1.00  0.00           O
ATOM   7924  C1  POPE5 108      74.543 106.773  72.569  1.00  0.00           C
ATOM   7927  C2  POPE5 108      74.283 106.923  71.039  1.00  0.00           C
ATOM   7929  O21 POPE5 108      74.593 105.713  70.309  1.00  0.00           O
ATOM   7930  C21 POPE5 108      75.773 105.143  70.449  1.00  0.00           C
ATOM   7931  O22 POPE5 108      76.603 105.383  71.309  1.00  0.00           O
ATOM   7932  C22 POPE5 108      75.983 104.083  69.399  1.00  0.00           C
ATOM   7935  C3  POPE5 108      75.023 108.143  70.409  1.00  0.00           C
ATOM   7938  O31 POPE5 108      75.243 107.993  68.989  1.00  0.00           O
ATOM   7939  C31 POPE5 108      74.133 107.973  68.259  1.00  0.00           C
ATOM   7940  O32 POPE5 108      73.013 108.273  68.639  1.00  0.00           O
ATOM   7941  C32 POPE5 108      74.473 107.433  66.869  1.00  0.00           C
ATOM   7944  C23 POPE5 108      77.273 104.373  68.619  1.00  0.00           C
ATOM   7947  C24 POPE5 108      77.703 103.163  67.779  1.00  0.00           C
ATOM   7950  C25 POPE5 108      76.823 102.893  66.559  1.00  0.00           C
ATOM   7953  C26 POPE5 108      76.953 101.433  66.119  1.00  0.00           C
ATOM   7956  C27 POPE5 108      77.003 101.233  64.609  1.00  0.00           C
ATOM   7959  C28 POPE5 108      77.063  99.723  64.279  1.00  0.00           C
ATOM   7962  C29 POPE5 108      77.363  99.443  62.839  1.00  0.00           C
ATOM   7964 0C21 POPE5 108      78.553  99.133  62.309  1.00  0.00           C
ATOM   7966 1C21 POPE5 108      79.873  98.993  63.039  1.00  0.00           C
ATOM   7969 2C21 POPE5 108      80.463  97.563  62.969  1.00  0.00           C
ATOM   7972 3C21 POPE5 108      80.553  96.983  61.549  1.00  0.00           C
ATOM   7975 4C21 POPE5 108      79.333  96.143  61.159  1.00  0.00           C
ATOM   7978 5C21 POPE5 108      79.033  96.153  59.649  1.00  0.00           C
ATOM   7981 6C21 POPE5 108      77.943  95.153  59.279  1.00  0.00           C
ATOM   7984 7C21 POPE5 108      77.803  94.933  57.769  1.00  0.00           C
ATOM   7987 8C21 POPE5 108      77.133  93.603  57.439  1.00  0.00           C
ATOM   7991  C33 POPE5 108      74.073 105.943  66.739  1.00  0.00           C
ATOM   7994  C34 POPE5 108      73.413 105.623  65.399  1.00  0.00           C
ATOM   7997  C35 POPE5 108      74.303 105.973  64.199  1.00  0.00           C
ATOM   8000  C36 POPE5 108      73.603 105.683  62.869  1.00  0.00           C
ATOM   8003  C37 POPE5 108      74.453 106.083  61.669  1.00  0.00           C
ATOM   8006  C38 POPE5 108      73.623 106.043  60.379  1.00  0.00           C
ATOM   8009  C39 POPE5 108      74.453 106.363  59.129  1.00  0.00           C
ATOM   8012 0C31 POPE5 108      73.563 106.423  57.889  1.00  0.00           C
ATOM   8015 1C31 POPE5 108      74.333 106.133  56.599  1.00  0.00           C
ATOM   8018 2C31 POPE5 108      73.453 106.303  55.359  1.00  0.00           C
ATOM   8021 3C31 POPE5 108      74.073 105.653  54.119  1.00  0.00           C
ATOM   8024 4C31 POPE5 108      73.303 106.003  52.849  1.00  0.00           C
ATOM   8027 5C31 POPE5 108      73.743 105.143  51.659  1.00  0.00           C
ATOM   8030 6C31 POPE5 108      73.113 105.553  50.329  1.00  0.00           C
ATOM   8034  NH3 POPE6 109      -2.297  17.483  25.339  1.00  0.00           N
ATOM   8038  C12 POPE6 109      -0.837  17.793  25.109  1.00  0.00           C
ATOM   8041  C11 POPE6 109       0.063  16.563  25.319  1.00  0.00           C
ATOM   8044  P   POPE6 109       2.373  16.053  26.449  1.00  0.00           P
ATOM   8045  O13 POPE6 109       2.513  14.823  25.639  1.00  0.00           O
ATOM   8046  O14 POPE6 109       3.613  16.803  26.749  1.00  0.00           O
ATOM   8047  O11 POPE6 109       1.723  15.653  27.829  1.00  0.00           O
ATOM   8048  O12 POPE6 109       1.313  17.023  25.809  1.00  0.00           O
ATOM   8049  C1  POPE6 109       0.723  16.383  28.539  1.00  0.00           C
ATOM   8052  C2  POPE6 109       1.213  16.843  29.949  1.00  0.00           C
ATOM   8054  O21 POPE6 109       0.173  17.523  30.679  1.00  0.00           O
ATOM   8055  C21 POPE6 109      -0.917  16.833  30.969  1.00  0.00           C
ATOM   8056  O22 POPE6 109      -1.107  15.653  30.739  1.00  0.00           O
ATOM   8057  C22 POPE6 109      -1.997  17.763  31.519  1.00  0.00           C
ATOM   8060  C3  POPE6 109       2.463  17.773  29.779  1.00  0.00           C
ATOM   8063  O31 POPE6 109       2.653  18.753  30.829  1.00  0.00           O
ATOM   8064  C31 POPE6 109       3.573  18.693  31.779  1.00  0.00           C
ATOM   8065  O32 POPE6 109       3.913  19.653  32.459  1.00  0.00           O
ATOM   8066  C32 POPE6 109       4.093  17.293  32.069  1.00  0.00           C
ATOM   8069  C23 POPE6 109      -1.797  18.173  32.999  1.00  0.00           C
ATOM   8072  C24 POPE6 109      -2.997  19.003  33.489  1.00  0.00           C
ATOM   8075  C25 POPE6 109      -2.907  19.453  34.949  1.00  0.00           C
ATOM   8078  C26 POPE6 109      -3.467  18.433  35.959  1.00  0.00           C
ATOM   8081  C27 POPE6 109      -3.777  19.093  37.309  1.00  0.00           C
ATOM   8084  C28 POPE6 109      -4.537  18.183  38.299  1.00  0.00           C
ATOM   8087  C29 POPE6 109      -5.107  19.013  39.419  1.00  0.00           C
ATOM   8089 0C21 POPE6 109      -4.937  18.823  40.749  1.00  0.00           C
ATOM   8091 1C21 POPE6 109      -4.197  17.713  41.439  1.00  0.00           C
ATOM   8094 2C21 POPE6 109      -4.797  17.453  42.839  1.00  0.00           C
ATOM   8097 3C21 POPE6 109      -3.927  16.533  43.709  1.00  0.00           C
ATOM   8100 4C21 POPE6 109      -4.527  16.223  45.089  1.00  0.00           C
ATOM   8103 5C21 POPE6 109      -4.857  17.473  45.929  1.00  0.00           C
ATOM   8106 6C21 POPE6 109      -4.787  17.223  47.449  1.00  0.00           C
ATOM   8109 7C21 POPE6 109      -4.737  18.523  48.259  1.00  0.00           C
ATOM   8112 8C21 POPE6 109      -4.507  18.303  49.759  1.00  0.00           C
ATOM   8116  C33 POPE6 109       5.313  16.873  31.229  1.00  0.00           C
ATOM   8119  C34 POPE6 109       5.303  15.353  31.009  1.00  0.00           C
ATOM   8122  C35 POPE6 109       6.363  14.873  30.029  1.00  0.00           C
ATOM   8125  C36 POPE6 109       6.273  13.363  29.839  1.00  0.00           C
ATOM   8128  C37 POPE6 109       7.293  12.583  30.669  1.00  0.00           C
ATOM   8131  C38 POPE6 109       6.943  11.093  30.729  1.00  0.00           C
ATOM   8134  C39 POPE6 109       8.133  10.243  31.159  1.00  0.00           C
ATOM   8137 0C31 POPE6 109       8.533  10.443  32.629  1.00  0.00           C
ATOM   8140 1C31 POPE6 109       9.973   9.973  32.849  1.00  0.00           C
ATOM   8143 2C31 POPE6 109      10.403   9.903  34.309  1.00  0.00           C
ATOM   8146 3C31 POPE6 109       9.693   8.823  35.129  1.00  0.00           C
ATOM   8149 4C31 POPE6 109       9.703   7.463  34.429  1.00  0.00           C
ATOM   8152 5C31 POPE6 109       9.533   6.313  35.419  1.00  0.00           C
ATOM   8155 6C31 POPE6 109       9.493   4.953  34.729  1.00  0.00           C
ATOM   8159  NH3 POPE7 110      54.423  14.203  72.579  1.00  0.00           N
ATOM   8163  C12 POPE7 110      55.383  13.043  72.559  1.00  0.00           C
ATOM   8166  C11 POPE7 110      56.673  13.343  73.349  1.00  0.00           C
ATOM   8169  P   POPE7 110      58.813  14.213  72.169  1.00  0.00           P
ATOM   8170  O13 POPE7 110      59.843  14.613  73.149  1.00  0.00           O
ATOM   8171  O14 POPE7 110      58.893  12.853  71.609  1.00  0.00           O
ATOM   8172  O11 POPE7 110      58.903  15.273  71.009  1.00  0.00           O
ATOM   8173  O12 POPE7 110      57.393  14.453  72.799  1.00  0.00           O
ATOM   8174  C1  POPE7 110      57.783  15.733  70.259  1.00  0.00           C
ATOM   8177  C2  POPE7 110      57.353  14.843  69.059  1.00  0.00           C
ATOM   8179  O21 POPE7 110      56.423  13.823  69.459  1.00  0.00           O
ATOM   8180  C21 POPE7 110      55.493  13.553  68.539  1.00  0.00           C
ATOM   8181  O22 POPE7 110      54.993  14.373  67.799  1.00  0.00           O
ATOM   8182  C22 POPE7 110      55.163  12.063  68.509  1.00  0.00           C
ATOM   8185  C3  POPE7 110      58.553  14.153  68.359  1.00  0.00           C
ATOM   8188  O31 POPE7 110      58.933  14.793  67.129  1.00  0.00           O
ATOM   8189  C31 POPE7 110      59.963  15.613  67.189  1.00  0.00           C
ATOM   8190  O32 POPE7 110      60.413  16.133  68.209  1.00  0.00           O
ATOM   8191  C32 POPE7 110      60.563  15.763  65.799  1.00  0.00           C
ATOM   8194  C23 POPE7 110      55.223  11.583  67.049  1.00  0.00           C
ATOM   8197  C24 POPE7 110      54.523  10.253  66.769  1.00  0.00           C
ATOM   8200  C25 POPE7 110      54.293  10.043  65.269  1.00  0.00           C
ATOM   8203  C26 POPE7 110      52.813   9.823  64.939  1.00  0.00           C
ATOM   8206  C27 POPE7 110      52.543   9.443  63.479  1.00  0.00           C
ATOM   8209  C28 POPE7 110      51.043   9.513  63.119  1.00  0.00           C
ATOM   8212  C29 POPE7 110      50.243   8.503  63.899  1.00  0.00           C
ATOM   8214 0C21 POPE7 110      49.283   7.703  63.419  1.00  0.00           C
ATOM   8216 1C21 POPE7 110      48.753   7.723  62.009  1.00  0.00           C
ATOM   8219 2C21 POPE7 110      47.273   7.283  61.959  1.00  0.00           C
ATOM   8222 3C21 POPE7 110      47.063   5.773  62.129  1.00  0.00           C
ATOM   8225 4C21 POPE7 110      47.263   4.933  60.849  1.00  0.00           C
ATOM   8228 5C21 POPE7 110      46.393   5.393  59.669  1.00  0.00           C
ATOM   8231 6C21 POPE7 110      46.383   4.413  58.499  1.00  0.00           C
ATOM   8234 7C21 POPE7 110      45.903   5.073  57.199  1.00  0.00           C
ATOM   8237 8C21 POPE7 110      45.793   4.103  56.009  1.00  0.00           C
ATOM   8241  C33 POPE7 110      59.623  16.493  64.819  1.00  0.00           C
ATOM   8244  C34 POPE7 110      59.953  16.183  63.359  1.00  0.00           C
ATOM   8247  C35 POPE7 110      58.903  16.703  62.369  1.00  0.00           C
ATOM   8250  C36 POPE7 110      58.603  18.203  62.489  1.00  0.00           C
ATOM   8253  C37 POPE7 110      57.493  18.673  61.539  1.00  0.00           C
ATOM   8256  C38 POPE7 110      57.293  20.193  61.589  1.00  0.00           C
ATOM   8259  C39 POPE7 110      56.053  20.643  60.809  1.00  0.00           C
ATOM   8262 0C31 POPE7 110      56.303  20.843  59.309  1.00  0.00           C
ATOM   8265 1C31 POPE7 110      55.043  21.403  58.619  1.00  0.00           C
ATOM   8268 2C31 POPE7 110      55.083  21.373  57.079  1.00  0.00           C
ATOM   8271 3C31 POPE7 110      56.263  22.113  56.449  1.00  0.00           C
ATOM   8274 4C31 POPE7 110      56.133  22.263  54.929  1.00  0.00           C
ATOM   8277 5C31 POPE7 110      57.303  23.023  54.299  1.00  0.00           C
ATOM   8280 6C31 POPE7 110      57.083  23.403  52.829  1.00  0.00           C
ATOM   8284  NH3 POPE8 111     127.159  50.323  24.419  1.00  0.00           N
ATOM   8288  C12 POPE8 111     126.519  49.003  24.089  1.00  0.00           C
ATOM   8291  C11 POPE8 111     127.279  47.863  24.769  1.00  0.00           C
ATOM   8294  P   POPE8 111     129.799  48.253  25.289  1.00  0.00           P
ATOM   8295  O13 POPE8 111     131.129  47.963  24.699  1.00  0.00           O
ATOM   8296  O14 POPE8 111     129.489  49.643  25.689  1.00  0.00           O
ATOM   8297  O11 POPE8 111     129.499  47.293  26.519  1.00  0.00           O
ATOM   8298  O12 POPE8 111     128.629  47.873  24.309  1.00  0.00           O
ATOM   8299  C1  POPE8 111     129.639  47.793  27.849  1.00  0.00           C
ATOM   8302  C2  POPE8 111     129.179  46.743  28.909  1.00  0.00           C
ATOM   8304  O21 POPE8 111     128.009  47.273  29.559  1.00  0.00           O
ATOM   8305  C21 POPE8 111     127.129  46.433  30.099  1.00  0.00           C
ATOM   8306  O22 POPE8 111     127.229  45.233  30.219  1.00  0.00           O
ATOM   8307  C22 POPE8 111     125.869  47.243  30.449  1.00  0.00           C
ATOM   8310  C3  POPE8 111     130.369  46.483  29.879  1.00  0.00           C
ATOM   8313  O31 POPE8 111     130.109  45.553  30.949  1.00  0.00           O
ATOM   8314  C31 POPE8 111     130.039  44.273  30.619  1.00  0.00           C
ATOM   8315  O32 POPE8 111     130.029  43.823  29.479  1.00  0.00           O
ATOM   8316  C32 POPE8 111     130.069  43.443  31.899  1.00  0.00           C
ATOM   8319  C23 POPE8 111     124.919  46.563  31.459  1.00  0.00           C
ATOM   8322  C24 POPE8 111     123.729  47.473  31.809  1.00  0.00           C
ATOM   8325  C25 POPE8 111     122.699  46.893  32.799  1.00  0.00           C
ATOM   8328  C26 POPE8 111     123.259  46.613  34.199  1.00  0.00           C
ATOM   8331  C27 POPE8 111     122.149  46.273  35.219  1.00  0.00           C
ATOM   8334  C28 POPE8 111     122.629  45.373  36.379  1.00  0.00           C
ATOM   8337  C29 POPE8 111     123.599  46.023  37.329  1.00  0.00           C
ATOM   8339 0C21 POPE8 111     123.439  46.163  38.659  1.00  0.00           C
ATOM   8341 1C21 POPE8 111     122.219  45.753  39.449  1.00  0.00           C
ATOM   8344 2C21 POPE8 111     122.289  44.283  39.909  1.00  0.00           C
ATOM   8347 3C21 POPE8 111     120.959  43.773  40.509  1.00  0.00           C
ATOM   8350 4C21 POPE8 111     120.769  42.273  40.279  1.00  0.00           C
ATOM   8353 5C21 POPE8 111     119.333  41.783  40.519  1.00  0.00           C
ATOM   8356 6C21 POPE8 111     118.983  41.513  41.989  1.00  0.00           C
ATOM   8359 7C21 POPE8 111     117.723  40.643  42.099  1.00  0.00           C
ATOM   8362 8C21 POPE8 111     117.323  40.303  43.529  1.00  0.00           C
ATOM   8366  C33 POPE8 111     128.839  42.523  32.019  1.00  0.00           C
ATOM   8369  C34 POPE8 111     128.619  42.013  33.439  1.00  0.00           C
ATOM   8372  C35 POPE8 111     127.799  42.983  34.289  1.00  0.00           C
ATOM   8375  C36 POPE8 111     127.299  42.323  35.579  1.00  0.00           C
ATOM   8378  C37 POPE8 111     126.379  43.243  36.389  1.00  0.00           C
ATOM   8381  C38 POPE8 111     125.749  42.533  37.599  1.00  0.00           C
ATOM   8384  C39 POPE8 111     126.729  42.243  38.759  1.00  0.00           C
ATOM   8387 0C31 POPE8 111     127.149  43.493  39.539  1.00  0.00           C
ATOM   8390 1C31 POPE8 111     128.039  43.173  40.759  1.00  0.00           C
ATOM   8393 2C31 POPE8 111     127.279  43.083  42.099  1.00  0.00           C
ATOM   8396 3C31 POPE8 111     126.979  44.473  42.699  1.00  0.00           C
ATOM   8399 4C31 POPE8 111     126.439  44.423  44.139  1.00  0.00           C
ATOM   8402 5C31 POPE8 111     126.359  45.823  44.759  1.00  0.00           C
ATOM   8405 6C31 POPE8 111     125.729  45.823  46.159  1.00  0.00           C
ATOM   8409  NH3 POPE9 112     121.429  75.283  72.129  1.00  0.00           N
ATOM   8413  C12 POPE9 112     120.959  74.513  73.329  1.00  0.00           C
ATOM   8416  C11 POPE9 112     121.959  73.393  73.689  1.00  0.00           C
ATOM   8419  P   POPE9 112     121.879  71.493  71.849  1.00  0.00           P
ATOM   8420  O13 POPE9 112     123.039  70.733  71.359  1.00  0.00           O
ATOM   8421  O14 POPE9 112     120.889  70.833  72.729  1.00  0.00           O
ATOM   8422  O11 POPE9 112     121.079  72.063  70.609  1.00  0.00           O
ATOM   8423  O12 POPE9 112     122.469  72.763  72.519  1.00  0.00           O
ATOM   8424  C1  POPE9 112     120.599  71.203  69.569  1.00  0.00           C
ATOM   8427  C2  POPE9 112     121.309  71.513  68.219  1.00  0.00           C
ATOM   8429  O21 POPE9 112     120.373  71.843  67.169  1.00  0.00           O
ATOM   8430  C21 POPE9 112     119.553  70.883  66.779  1.00  0.00           C
ATOM   8431  O22 POPE9 112     119.513  69.753  67.239  1.00  0.00           O
ATOM   8432  C22 POPE9 112     118.713  71.353  65.589  1.00  0.00           C
ATOM   8435  C3  POPE9 112     122.389  70.463  67.799  1.00  0.00           C
ATOM   8438  O31 POPE9 112     123.129  70.913  66.639  1.00  0.00           O
ATOM   8439  C31 POPE9 112     124.439  71.073  66.779  1.00  0.00           C
ATOM   8440  O32 POPE9 112     125.089  70.923  67.809  1.00  0.00           O
ATOM   8441  C32 POPE9 112     125.039  71.473  65.429  1.00  0.00           C
ATOM   8444  C23 POPE9 112     117.403  70.603  65.219  1.00  0.00           C
ATOM   8447  C24 POPE9 112     116.133  71.303  65.759  1.00  0.00           C
ATOM   8450  C25 POPE9 112     114.913  71.153  64.839  1.00  0.00           C
ATOM   8453  C26 POPE9 112     114.883  72.173  63.689  1.00  0.00           C
ATOM   8456  C27 POPE9 112     113.673  71.983  62.769  1.00  0.00           C
ATOM   8459  C28 POPE9 112     113.723  72.873  61.519  1.00  0.00           C
ATOM   8462  C29 POPE9 112     112.533  72.653  60.609  1.00  0.00           C
ATOM   8464 0C21 POPE9 112     112.413  71.723  59.649  1.00  0.00           C
ATOM   8466 1C21 POPE9 112     113.433  70.663  59.319  1.00  0.00           C
ATOM   8469 2C21 POPE9 112     112.813  69.253  59.199  1.00  0.00           C
ATOM   8472 3C21 POPE9 112     112.283  68.903  57.789  1.00  0.00           C
ATOM   8475 4C21 POPE9 112     110.793  68.533  57.739  1.00  0.00           C
ATOM   8478 5C21 POPE9 112     110.413  67.883  56.399  1.00  0.00           C
ATOM   8481 6C21 POPE9 112     108.983  67.333  56.359  1.00  0.00           C
ATOM   8484 7C21 POPE9 112     107.963  68.273  55.719  1.00  0.00           C
ATOM   8487 8C21 POPE9 112     106.553  67.693  55.689  1.00  0.00           C
ATOM   8491  C33 POPE9 112     126.269  72.413  65.539  1.00  0.00           C
ATOM   8494  C34 POPE9 112     125.889  73.903  65.639  1.00  0.00           C
ATOM   8497  C35 POPE9 112     125.899  74.653  64.289  1.00  0.00           C
ATOM   8500  C36 POPE9 112     125.079  73.993  63.169  1.00  0.00           C
ATOM   8503  C37 POPE9 112     124.949  74.903  61.939  1.00  0.00           C
ATOM   8506  C38 POPE9 112     123.899  74.383  60.949  1.00  0.00           C
ATOM   8509  C39 POPE9 112     123.369  75.483  60.029  1.00  0.00           C
ATOM   8512 0C31 POPE9 112     122.459  74.903  58.949  1.00  0.00           C
ATOM   8515 1C31 POPE9 112     121.779  75.953  58.049  1.00  0.00           C
ATOM   8518 2C31 POPE9 112     121.089  75.273  56.859  1.00  0.00           C
ATOM   8521 3C31 POPE9 112     119.853  76.003  56.319  1.00  0.00           C
ATOM   8524 4C31 POPE9 112     120.143  77.303  55.549  1.00  0.00           C
ATOM   8527 5C31 POPE9 112     118.853  77.863  54.939  1.00  0.00           C
ATOM   8530 6C31 POPE9 112     119.033  79.083  54.039  1.00  0.00           C
ATOM   8534  NH3 POPE  113      26.083  63.023  71.809  1.00  0.00           N
ATOM   8538  C12 POPE  113      27.093  64.063  72.179  1.00  0.00           C
ATOM   8541  C11 POPE  113      28.293  63.493  72.939  1.00  0.00           C
ATOM   8544  P   POPE  113      30.073  65.353  72.479  1.00  0.00           P
ATOM   8545  O13 POPE  113      30.943  66.263  73.259  1.00  0.00           O
ATOM   8546  O14 POPE  113      30.773  64.443  71.549  1.00  0.00           O
ATOM   8547  O11 POPE  113      29.063  66.273  71.689  1.00  0.00           O
ATOM   8548  O12 POPE  113      29.123  64.553  73.429  1.00  0.00           O
ATOM   8549  C1  POPE  113      29.183  66.483  70.279  1.00  0.00           C
ATOM   8552  C2  POPE  113      28.463  67.803  69.849  1.00  0.00           C
ATOM   8554  O21 POPE  113      27.963  67.833  68.499  1.00  0.00           O
ATOM   8555  C21 POPE  113      27.253  66.873  67.969  1.00  0.00           C
ATOM   8556  O22 POPE  113      26.753  65.923  68.539  1.00  0.00           O
ATOM   8557  C22 POPE  113      27.153  67.113  66.459  1.00  0.00           C
ATOM   8560  C3  POPE  113      29.443  69.023  70.049  1.00  0.00           C
ATOM   8563  O31 POPE  113      29.073  70.193  69.299  1.00  0.00           O
ATOM   8564  C31 POPE  113      29.333  70.143  67.999  1.00  0.00           C
ATOM   8565  O32 POPE  113      30.103  69.373  67.459  1.00  0.00           O
ATOM   8566  C32 POPE  113      28.413  71.133  67.289  1.00  0.00           C
ATOM   8569  C23 POPE  113      27.303  65.823  65.609  1.00  0.00           C
ATOM   8572  C24 POPE  113      26.963  66.103  64.149  1.00  0.00           C
ATOM   8575  C25 POPE  113      26.673  64.863  63.299  1.00  0.00           C
ATOM   8578  C26 POPE  113      26.393  65.283  61.849  1.00  0.00           C
ATOM   8581  C27 POPE  113      25.493  64.313  61.069  1.00  0.00           C
ATOM   8584  C28 POPE  113      25.183  64.843  59.649  1.00  0.00           C
ATOM   8587  C29 POPE  113      23.883  64.323  59.099  1.00  0.00           C
ATOM   8589 0C21 POPE  113      23.433  64.543  57.859  1.00  0.00           C
ATOM   8591 1C21 POPE  113      24.123  65.333  56.779  1.00  0.00           C
ATOM   8594 2C21 POPE  113      24.933  64.413  55.839  1.00  0.00           C
ATOM   8597 3C21 POPE  113      25.223  65.063  54.479  1.00  0.00           C
ATOM   8600 4C21 POPE  113      25.943  64.133  53.489  1.00  0.00           C
ATOM   8603 5C21 POPE  113      25.093  62.953  53.009  1.00  0.00           C
ATOM   8606 6C21 POPE  113      25.763  62.183  51.849  1.00  0.00           C
ATOM   8609 7C21 POPE  113      24.833  61.133  51.219  1.00  0.00           C
ATOM   8612 8C21 POPE  113      25.443  60.383  50.039  1.00  0.00           C
ATOM   8616  C33 POPE  113      28.603  71.243  65.759  1.00  0.00           C
ATOM   8619  C34 POPE  113      27.333  70.933  64.959  1.00  0.00           C
ATOM   8622  C35 POPE  113      27.483  71.183  63.449  1.00  0.00           C
ATOM   8625  C36 POPE  113      28.563  70.303  62.819  1.00  0.00           C
ATOM   8628  C37 POPE  113      28.693  70.333  61.289  1.00  0.00           C
ATOM   8631  C38 POPE  113      29.523  69.133  60.799  1.00  0.00           C
ATOM   8634  C39 POPE  113      29.393  68.853  59.299  1.00  0.00           C
ATOM   8637 0C31 POPE  113      30.393  69.603  58.419  1.00  0.00           C
ATOM   8640 1C31 POPE  113      30.083  69.343  56.939  1.00  0.00           C
ATOM   8643 2C31 POPE  113      31.063  70.003  55.949  1.00  0.00           C
ATOM   8646 3C31 POPE  113      30.633  69.823  54.489  1.00  0.00           C
ATOM   8649 4C31 POPE  113      30.593  68.353  54.029  1.00  0.00           C
ATOM   8652 5C31 POPE  113      29.853  68.153  52.699  1.00  0.00           C
ATOM   8655 6C31 POPE  113      29.563  66.673  52.409  1.00  0.00           C
ATOM   8659  NH3 POPE  114     103.193  50.603  25.129  1.00  0.00           N
ATOM   8663  C12 POPE  114     102.273  51.003  24.009  1.00  0.00           C
ATOM   8666  C11 POPE  114     101.233  49.913  23.679  1.00  0.00           C
ATOM   8669  P   POPE  114      99.263  48.603  24.869  1.00  0.00           P
ATOM   8670  O13 POPE  114      97.873  49.093  24.779  1.00  0.00           O
ATOM   8671  O14 POPE  114      99.643  47.523  23.929  1.00  0.00           O
ATOM   8672  O11 POPE  114      99.543  48.203  26.379  1.00  0.00           O
ATOM   8673  O12 POPE  114     100.283  49.793  24.729  1.00  0.00           O
ATOM   8674  C1  POPE  114      99.903  49.263  27.289  1.00  0.00           C
ATOM   8677  C2  POPE  114      99.373  49.023  28.719  1.00  0.00           C
ATOM   8679  O21 POPE  114     100.343  48.303  29.509  1.00  0.00           O
ATOM   8680  C21 POPE  114     101.073  49.043  30.349  1.00  0.00           C
ATOM   8681  O22 POPE  114     101.133  50.253  30.369  1.00  0.00           O
ATOM   8682  C22 POPE  114     101.703  48.093  31.379  1.00  0.00           C
ATOM   8685  C3  POPE  114      98.043  48.233  28.719  1.00  0.00           C
ATOM   8688  O31 POPE  114      97.623  48.013  30.079  1.00  0.00           O
ATOM   8689  C31 POPE  114      97.863  46.803  30.589  1.00  0.00           C
ATOM   8690  O32 POPE  114      98.023  45.773  29.959  1.00  0.00           O
ATOM   8691  C32 POPE  114      97.783  46.933  32.109  1.00  0.00           C
ATOM   8694  C23 POPE  114     102.163  48.803  32.679  1.00  0.00           C
ATOM   8697  C24 POPE  114     102.443  47.823  33.829  1.00  0.00           C
ATOM   8700  C25 POPE  114     102.823  48.543  35.139  1.00  0.00           C
ATOM   8703  C26 POPE  114     102.943  47.593  36.349  1.00  0.00           C
ATOM   8706  C27 POPE  114     102.973  48.343  37.699  1.00  0.00           C
ATOM   8709  C28 POPE  114     102.943  47.393  38.919  1.00  0.00           C
ATOM   8712  C29 POPE  114     103.053  48.173  40.209  1.00  0.00           C
ATOM   8714 0C21 POPE  114     103.213  47.663  41.449  1.00  0.00           C
ATOM   8716 1C21 POPE  114     103.283  46.203  41.829  1.00  0.00           C
ATOM   8719 2C21 POPE  114     104.613  45.813  42.499  1.00  0.00           C
ATOM   8722 3C21 POPE  114     104.833  46.463  43.879  1.00  0.00           C
ATOM   8725 4C21 POPE  114     106.083  45.923  44.589  1.00  0.00           C
ATOM   8728 5C21 POPE  114     107.383  46.583  44.089  1.00  0.00           C
ATOM   8731 6C21 POPE  114     107.823  47.723  45.009  1.00  0.00           C
ATOM   8734 7C21 POPE  114     108.943  48.583  44.429  1.00  0.00           C
ATOM   8737 8C21 POPE  114     109.313  49.733  45.359  1.00  0.00           C
ATOM   8741  C33 POPE  114      98.383  45.703  32.829  1.00  0.00           C
ATOM   8744  C34 POPE  114      98.373  45.893  34.339  1.00  0.00           C
ATOM   8747  C35 POPE  114      99.023  44.733  35.079  1.00  0.00           C
ATOM   8750  C36 POPE  114      99.303  45.063  36.549  1.00  0.00           C
ATOM   8753  C37 POPE  114      99.703  43.823  37.369  1.00  0.00           C
ATOM   8756  C38 POPE  114     100.463  44.143  38.659  1.00  0.00           C
ATOM   8759  C39 POPE  114      99.793  45.153  39.599  1.00  0.00           C
ATOM   8762 0C31 POPE  114      98.573  44.583  40.329  1.00  0.00           C
ATOM   8765 1C31 POPE  114      97.883  45.673  41.169  1.00  0.00           C
ATOM   8768 2C31 POPE  114      96.643  45.193  41.939  1.00  0.00           C
ATOM   8771 3C31 POPE  114      96.943  44.273  43.129  1.00  0.00           C
ATOM   8774 4C31 POPE  114      97.673  44.983  44.279  1.00  0.00           C
ATOM   8777 5C31 POPE  114      97.813  44.093  45.529  1.00  0.00           C
ATOM   8780 6C31 POPE  114      98.323  44.853  46.759  1.00  0.00           C
ATOM   8784  NH3 POPE  115      95.383  51.113  25.119  1.00  0.00           N
ATOM   8788  C12 POPE  115      93.913  50.873  24.879  1.00  0.00           C
ATOM   8791  C11 POPE  115      93.133  50.403  26.139  1.00  0.00           C
ATOM   8794  P   POPE  115      90.693  51.083  25.449  1.00  0.00           P
ATOM   8795  O13 POPE  115      91.333  52.403  25.279  1.00  0.00           O
ATOM   8796  O14 POPE  115      89.893  50.563  24.329  1.00  0.00           O
ATOM   8797  O11 POPE  115      89.853  51.023  26.779  1.00  0.00           O
ATOM   8798  O12 POPE  115      91.813  49.983  25.769  1.00  0.00           O
ATOM   8799  C1  POPE  115      88.703  51.843  27.019  1.00  0.00           C
ATOM   8802  C2  POPE  115      88.773  52.483  28.449  1.00  0.00           C
ATOM   8804  O21 POPE  115      88.213  51.623  29.469  1.00  0.00           O
ATOM   8805  C21 POPE  115      86.893  51.483  29.519  1.00  0.00           C
ATOM   8806  O22 POPE  115      86.083  51.983  28.759  1.00  0.00           O
ATOM   8807  C22 POPE  115      86.503  50.583  30.699  1.00  0.00           C
ATOM   8810  C3  POPE  115      88.253  53.963  28.449  1.00  0.00           C
ATOM   8813  O31 POPE  115      87.503  54.403  29.599  1.00  0.00           O
ATOM   8814  C31 POPE  115      87.983  54.713  30.799  1.00  0.00           C
ATOM   8815  O32 POPE  115      87.343  55.313  31.639  1.00  0.00           O
ATOM   8816  C32 POPE  115      89.443  54.303  31.049  1.00  0.00           C
ATOM   8819  C23 POPE  115      85.453  51.253  31.619  1.00  0.00           C
ATOM   8822  C24 POPE  115      84.943  50.343  32.759  1.00  0.00           C
ATOM   8825  C25 POPE  115      83.943  51.073  33.669  1.00  0.00           C
ATOM   8828  C26 POPE  115      83.133  50.193  34.629  1.00  0.00           C
ATOM   8831  C27 POPE  115      82.053  51.033  35.329  1.00  0.00           C
ATOM   8834  C28 POPE  115      81.733  50.623  36.789  1.00  0.00           C
ATOM   8837  C29 POPE  115      80.523  51.423  37.209  1.00  0.00           C
ATOM   8839 0C21 POPE  115      79.813  51.343  38.349  1.00  0.00           C
ATOM   8841 1C21 POPE  115      80.073  50.473  39.549  1.00  0.00           C
ATOM   8844 2C21 POPE  115      79.773  51.233  40.869  1.00  0.00           C
ATOM   8847 3C21 POPE  115      78.283  51.323  41.269  1.00  0.00           C
ATOM   8850 4C21 POPE  115      77.483  52.503  40.679  1.00  0.00           C
ATOM   8853 5C21 POPE  115      76.083  52.653  41.299  1.00  0.00           C
ATOM   8856 6C21 POPE  115      75.183  53.593  40.489  1.00  0.00           C
ATOM   8859 7C21 POPE  115      73.793  53.803  41.129  1.00  0.00           C
ATOM   8862 8C21 POPE  115      72.873  54.673  40.269  1.00  0.00           C
ATOM   8866  C33 POPE  115      89.803  54.563  32.529  1.00  0.00           C
ATOM   8869  C34 POPE  115      89.233  53.493  33.459  1.00  0.00           C
ATOM   8872  C35 POPE  115      89.353  53.843  34.949  1.00  0.00           C
ATOM   8875  C36 POPE  115      90.793  53.903  35.509  1.00  0.00           C
ATOM   8878  C37 POPE  115      90.913  54.843  36.719  1.00  0.00           C
ATOM   8881  C38 POPE  115      92.353  55.013  37.229  1.00  0.00           C
ATOM   8884  C39 POPE  115      93.003  53.693  37.639  1.00  0.00           C
ATOM   8887 0C31 POPE  115      94.133  53.873  38.669  1.00  0.00           C
ATOM   8890 1C31 POPE  115      94.873  52.563  38.959  1.00  0.00           C
ATOM   8893 2C31 POPE  115      96.153  52.773  39.769  1.00  0.00           C
ATOM   8896 3C31 POPE  115      95.953  52.843  41.289  1.00  0.00           C
ATOM   8899 4C31 POPE  115      97.303  53.003  41.989  1.00  0.00           C
ATOM   8902 5C31 POPE  115      97.233  53.163  43.509  1.00  0.00           C
ATOM   8905 6C31 POPE  115      98.643  53.213  44.109  1.00  0.00           C
ATOM   8909  NH3 POPE  116       1.693  35.073  71.499  1.00  0.00           N
ATOM   8913  C12 POPE  116       1.743  36.553  71.659  1.00  0.00           C
ATOM   8916  C11 POPE  116       2.213  37.253  70.399  1.00  0.00           C
ATOM   8919  P   POPE  116       2.933  39.753  70.099  1.00  0.00           P
ATOM   8920  O13 POPE  116       2.853  40.913  71.019  1.00  0.00           O
ATOM   8921  O14 POPE  116       4.293  39.313  69.779  1.00  0.00           O
ATOM   8922  O11 POPE  116       2.163  40.183  68.789  1.00  0.00           O
ATOM   8923  O12 POPE  116       2.013  38.623  70.649  1.00  0.00           O
ATOM   8924  C1  POPE  116       2.313  39.413  67.599  1.00  0.00           C
ATOM   8927  C2  POPE  116       1.293  39.933  66.559  1.00  0.00           C
ATOM   8929  O21 POPE  116       1.633  39.563  65.209  1.00  0.00           O
ATOM   8930  C21 POPE  116       1.503  38.293  64.929  1.00  0.00           C
ATOM   8931  O22 POPE  116       1.243  37.393  65.709  1.00  0.00           O
ATOM   8932  C22 POPE  116       1.673  38.103  63.429  1.00  0.00           C
ATOM   8935  C3  POPE  116       1.203  41.483  66.629  1.00  0.00           C
ATOM   8938  O31 POPE  116       0.613  42.073  65.459  1.00  0.00           O
ATOM   8939  C31 POPE  116      -0.657  41.773  65.259  1.00  0.00           C
ATOM   8940  O32 POPE  116      -1.407  41.213  66.039  1.00  0.00           O
ATOM   8941  C32 POPE  116      -0.987  42.163  63.829  1.00  0.00           C
ATOM   8944  C23 POPE  116       0.283  38.103  62.739  1.00  0.00           C
ATOM   8947  C24 POPE  116       0.363  37.883  61.219  1.00  0.00           C
ATOM   8950  C25 POPE  116       1.223  38.953  60.529  1.00  0.00           C
ATOM   8953  C26 POPE  116       1.433  38.723  59.029  1.00  0.00           C
ATOM   8956  C27 POPE  116       2.383  39.793  58.479  1.00  0.00           C
ATOM   8959  C28 POPE  116       2.693  39.643  56.989  1.00  0.00           C
ATOM   8962  C29 POPE  116       3.613  40.753  56.569  1.00  0.00           C
ATOM   8964 0C21 POPE  116       3.463  41.593  55.529  1.00  0.00           C
ATOM   8966 1C21 POPE  116       2.343  41.593  54.519  1.00  0.00           C
ATOM   8969 2C21 POPE  116       2.763  40.863  53.229  1.00  0.00           C
ATOM   8972 3C21 POPE  116       3.813  41.633  52.419  1.00  0.00           C
ATOM   8975 4C21 POPE  116       4.363  40.823  51.229  1.00  0.00           C
ATOM   8978 5C21 POPE  116       5.093  41.693  50.189  1.00  0.00           C
ATOM   8981 6C21 POPE  116       6.303  42.473  50.729  1.00  0.00           C
ATOM   8984 7C21 POPE  116       6.873  43.433  49.679  1.00  0.00           C
ATOM   8987 8C21 POPE  116       8.103  44.213  50.169  1.00  0.00           C
ATOM   8991  C33 POPE  116      -2.227  41.383  63.349  1.00  0.00           C
ATOM   8994  C34 POPE  116      -2.667  41.813  61.959  1.00  0.00           C
ATOM   8997  C35 POPE  116      -1.877  41.143  60.819  1.00  0.00           C
ATOM   9000  C36 POPE  116      -2.597  41.403  59.499  1.00  0.00           C
ATOM   9003  C37 POPE  116      -1.977  40.693  58.289  1.00  0.00           C
ATOM   9006  C38 POPE  116      -2.927  40.793  57.079  1.00  0.00           C
ATOM   9009  C39 POPE  116      -2.297  41.353  55.799  1.00  0.00           C
ATOM   9012 0C31 POPE  116      -2.297  42.883  55.779  1.00  0.00           C
ATOM   9015 1C31 POPE  116      -2.337  43.443  54.349  1.00  0.00           C
ATOM   9018 2C31 POPE  116      -2.687  44.933  54.309  1.00  0.00           C
ATOM   9021 3C31 POPE  116      -2.747  45.483  52.879  1.00  0.00           C
ATOM   9024 4C31 POPE  116      -3.107  46.973  52.839  1.00  0.00           C
ATOM   9027 5C31 POPE  116      -2.897  47.613  51.459  1.00  0.00           C
ATOM   9030 6C31 POPE  116      -3.017  49.143  51.499  1.00  0.00           C
ATOM   9034  NH3 POPE  117       7.273  59.253  70.579  1.00  0.00           N
ATOM   9038  C12 POPE  117       7.863  58.113  71.379  1.00  0.00           C
ATOM   9041  C11 POPE  117       6.763  57.093  71.719  1.00  0.00           C
ATOM   9044  P   POPE  117       7.163  54.533  72.149  1.00  0.00           P
ATOM   9045  O13 POPE  117       7.953  53.703  73.079  1.00  0.00           O
ATOM   9046  O14 POPE  117       5.753  54.183  71.879  1.00  0.00           O
ATOM   9047  O11 POPE  117       7.903  54.613  70.749  1.00  0.00           O
ATOM   9048  O12 POPE  117       7.233  56.063  72.599  1.00  0.00           O
ATOM   9049  C1  POPE  117       9.153  53.963  70.599  1.00  0.00           C
ATOM   9052  C2  POPE  117       9.533  53.863  69.109  1.00  0.00           C
ATOM   9054  O21 POPE  117      10.943  53.613  69.009  1.00  0.00           O
ATOM   9055  C21 POPE  117      11.783  54.613  69.169  1.00  0.00           C
ATOM   9056  O22 POPE  117      11.493  55.793  69.229  1.00  0.00           O
ATOM   9057  C22 POPE  117      13.193  54.063  69.229  1.00  0.00           C
ATOM   9060  C3  POPE  117       8.973  55.033  68.219  1.00  0.00           C
ATOM   9063  O31 POPE  117       9.403  54.973  66.829  1.00  0.00           O
ATOM   9064  C31 POPE  117       8.853  53.913  66.209  1.00  0.00           C
ATOM   9065  O32 POPE  117       8.073  53.153  66.709  1.00  0.00           O
ATOM   9066  C32 POPE  117       9.403  53.793  64.799  1.00  0.00           C
ATOM   9069  C23 POPE  117      13.723  53.723  67.819  1.00  0.00           C
ATOM   9072  C24 POPE  117      14.853  54.653  67.339  1.00  0.00           C
ATOM   9075  C25 POPE  117      15.193  54.413  65.859  1.00  0.00           C
ATOM   9078  C26 POPE  117      14.253  55.113  64.859  1.00  0.00           C
ATOM   9081  C27 POPE  117      14.583  54.783  63.389  1.00  0.00           C
ATOM   9084  C28 POPE  117      14.533  55.983  62.419  1.00  0.00           C
ATOM   9087  C29 POPE  117      13.163  56.533  62.119  1.00  0.00           C
ATOM   9089 0C21 POPE  117      12.593  56.683  60.909  1.00  0.00           C
ATOM   9091 1C21 POPE  117      13.173  56.273  59.569  1.00  0.00           C
ATOM   9094 2C21 POPE  117      14.243  57.223  58.969  1.00  0.00           C
ATOM   9097 3C21 POPE  117      13.703  58.593  58.539  1.00  0.00           C
ATOM   9100 4C21 POPE  117      14.793  59.433  57.839  1.00  0.00           C
ATOM   9103 5C21 POPE  117      14.373  60.903  57.629  1.00  0.00           C
ATOM   9106 6C21 POPE  117      15.523  61.773  57.089  1.00  0.00           C
ATOM   9109 7C21 POPE  117      15.173  63.263  57.129  1.00  0.00           C
ATOM   9112 8C21 POPE  117      16.293  64.183  56.619  1.00  0.00           C
ATOM   9116  C33 POPE  117       9.303  52.323  64.359  1.00  0.00           C
ATOM   9119  C34 POPE  117      10.393  51.933  63.359  1.00  0.00           C
ATOM   9122  C35 POPE  117      10.103  52.493  61.979  1.00  0.00           C
ATOM   9125  C36 POPE  117      10.423  51.473  60.899  1.00  0.00           C
ATOM   9128  C37 POPE  117      10.163  52.073  59.519  1.00  0.00           C
ATOM   9131  C38 POPE  117      10.383  51.043  58.429  1.00  0.00           C
ATOM   9134  C39 POPE  117      10.663  51.713  57.099  1.00  0.00           C
ATOM   9137 0C31 POPE  117      10.993  50.683  56.029  1.00  0.00           C
ATOM   9140 1C31 POPE  117      11.663  51.333  54.819  1.00  0.00           C
ATOM   9143 2C31 POPE  117      12.183  50.293  53.819  1.00  0.00           C
ATOM   9146 3C31 POPE  117      11.113  49.293  53.359  1.00  0.00           C
ATOM   9149 4C31 POPE  117       9.893  49.973  52.729  1.00  0.00           C
ATOM   9152 5C31 POPE  117       8.783  48.983  52.349  1.00  0.00           C
ATOM   9155 6C31 POPE  117       7.613  49.673  51.669  1.00  0.00           C
ATOM   9159  NH3 POPE  118      16.033 107.103  28.309  1.00  0.00           N
ATOM   9163  C12 POPE  118      15.583 108.513  28.079  1.00  0.00           C
ATOM   9166  C11 POPE  118      16.633 109.503  28.609  1.00  0.00           C
ATOM   9169  P   POPE  118      17.023 112.083  28.369  1.00  0.00           P
ATOM   9170  O13 POPE  118      18.393 111.643  27.979  1.00  0.00           O
ATOM   9171  O14 POPE  118      16.263 112.923  27.409  1.00  0.00           O
ATOM   9172  O11 POPE  118      17.103 112.823  29.759  1.00  0.00           O
ATOM   9173  O12 POPE  118      16.103 110.823  28.629  1.00  0.00           O
ATOM   9174  C1  POPE  118      16.883 112.213  31.039  1.00  0.00           C
ATOM   9177  C2  POPE  118      15.563 112.723  31.709  1.00  0.00           C
ATOM   9179  O21 POPE  118      14.923 111.673  32.479  1.00  0.00           O
ATOM   9180  C21 POPE  118      15.583 111.313  33.569  1.00  0.00           C
ATOM   9181  O22 POPE  118      16.673 111.723  33.909  1.00  0.00           O
ATOM   9182  C22 POPE  118      14.733 110.313  34.359  1.00  0.00           C
ATOM   9185  C3  POPE  118      14.563 113.223  30.619  1.00  0.00           C
ATOM   9188  O31 POPE  118      13.243 113.593  31.099  1.00  0.00           O
ATOM   9189  C31 POPE  118      13.013 114.893  31.219  1.00  0.00           C
ATOM   9190  O32 POPE  118      13.843 115.783  31.199  1.00  0.00           O
ATOM   9191  C32 POPE  118      11.503 115.153  31.129  1.00  0.00           C
ATOM   9194  C23 POPE  118      15.243 110.113  35.809  1.00  0.00           C
ATOM   9197  C24 POPE  118      14.233 109.473  36.769  1.00  0.00           C
ATOM   9200  C25 POPE  118      12.933 110.283  36.959  1.00  0.00           C
ATOM   9203  C26 POPE  118      13.163 111.783  37.179  1.00  0.00           C
ATOM   9206  C27 POPE  118      11.903 112.553  37.619  1.00  0.00           C
ATOM   9209  C28 POPE  118      11.473 112.303  39.069  1.00  0.00           C
ATOM   9212  C29 POPE  118      12.383 112.933  40.099  1.00  0.00           C
ATOM   9214 0C21 POPE  118      11.963 113.373  41.289  1.00  0.00           C
ATOM   9216 1C21 POPE  118      10.543 113.223  41.769  1.00  0.00           C
ATOM   9219 2C21 POPE  118      10.363 113.353  43.279  1.00  0.00           C
ATOM   9222 3C21 POPE  118       8.913 113.063  43.689  1.00  0.00           C
ATOM   9225 4C21 POPE  118       8.743 113.033  45.209  1.00  0.00           C
ATOM   9228 5C21 POPE  118       7.283 112.893  45.659  1.00  0.00           C
ATOM   9231 6C21 POPE  118       7.103 113.353  47.109  1.00  0.00           C
ATOM   9234 7C21 POPE  118       5.633 113.403  47.539  1.00  0.00           C
ATOM   9237 8C21 POPE  118       5.383 114.303  48.749  1.00  0.00           C
ATOM   9241  C33 POPE  118      10.993 115.893  32.379  1.00  0.00           C
ATOM   9244  C34 POPE  118      10.833 114.903  33.529  1.00  0.00           C
ATOM   9247  C35 POPE  118      10.393 115.533  34.849  1.00  0.00           C
ATOM   9250  C36 POPE  118      11.483 116.393  35.499  1.00  0.00           C
ATOM   9253  C37 POPE  118      11.083 116.803  36.919  1.00  0.00           C
ATOM   9256  C38 POPE  118      11.783 118.083  37.389  1.00  0.00           C
ATOM   9259  C39 POPE  118      11.603 118.333  38.899  1.00  0.00           C
ATOM   9262 0C31 POPE  118      10.143 118.423  39.379  1.00  0.00           C
ATOM   9265 1C31 POPE  118       9.973 117.773  40.759  1.00  0.00           C
ATOM   9268 2C31 POPE  118       8.533 117.763  41.289  1.00  0.00           C
ATOM   9271 3C31 POPE  118       7.953 119.153  41.619  1.00  0.00           C
ATOM   9274 4C31 POPE  118       8.903 120.043  42.429  1.00  0.00           C
ATOM   9277 5C31 POPE  118       8.193 121.183  43.179  1.00  0.00           C
ATOM   9280 6C31 POPE  118       9.163 122.153  43.849  1.00  0.00           C
ATOM   9284  NH3 POPE  119     116.933  20.283  67.579  1.00  0.00           N
ATOM   9288  C12 POPE  119     115.623  20.133  68.339  1.00  0.00           C
ATOM   9291  C11 POPE  119     115.043  18.693  68.479  1.00  0.00           C
ATOM   9294  P   POPE  119     117.243  17.263  68.939  1.00  0.00           P
ATOM   9295  O13 POPE  119     118.173  18.173  69.639  1.00  0.00           O
ATOM   9296  O14 POPE  119     117.443  15.813  69.149  1.00  0.00           O
ATOM   9297  O11 POPE  119     117.393  17.573  67.369  1.00  0.00           O
ATOM   9298  O12 POPE  119     115.803  17.773  69.259  1.00  0.00           O
ATOM   9299  C1  POPE  119     116.783  16.703  66.399  1.00  0.00           C
ATOM   9302  C2  POPE  119     116.853  17.273  64.919  1.00  0.00           C
ATOM   9304  O21 POPE  119     118.133  17.833  64.549  1.00  0.00           O
ATOM   9305  C21 POPE  119     119.203  17.073  64.669  1.00  0.00           C
ATOM   9306  O22 POPE  119     119.273  15.993  65.219  1.00  0.00           O
ATOM   9307  C22 POPE  119     120.363  17.683  63.909  1.00  0.00           C
ATOM   9310  C3  POPE  119     115.723  18.323  64.669  1.00  0.00           C
ATOM   9313  O31 POPE  119     116.123  19.463  63.859  1.00  0.00           O
ATOM   9314  C31 POPE  119     115.703  19.483  62.599  1.00  0.00           C
ATOM   9315  O32 POPE  119     115.113  18.583  62.039  1.00  0.00           O
ATOM   9316  C32 POPE  119     116.123  20.813  61.959  1.00  0.00           C
ATOM   9319  C23 POPE  119     120.749  16.723  62.759  1.00  0.00           C
ATOM   9322  C24 POPE  119     121.829  17.293  61.859  1.00  0.00           C
ATOM   9325  C25 POPE  119     121.899  16.593  60.499  1.00  0.00           C
ATOM   9328  C26 POPE  119     122.729  17.363  59.469  1.00  0.00           C
ATOM   9331  C27 POPE  119     122.589  16.713  58.089  1.00  0.00           C
ATOM   9334  C28 POPE  119     123.279  17.473  56.929  1.00  0.00           C
ATOM   9337  C29 POPE  119     122.539  18.733  56.599  1.00  0.00           C
ATOM   9339 0C21 POPE  119     122.719  19.503  55.509  1.00  0.00           C
ATOM   9341 1C21 POPE  119     123.719  19.263  54.409  1.00  0.00           C
ATOM   9344 2C21 POPE  119     125.109  19.793  54.789  1.00  0.00           C
ATOM   9347 3C21 POPE  119     126.119  19.763  53.629  1.00  0.00           C
ATOM   9350 4C21 POPE  119     127.209  20.833  53.789  1.00  0.00           C
ATOM   9353 5C21 POPE  119     128.219  20.853  52.639  1.00  0.00           C
ATOM   9356 6C21 POPE  119     128.859  22.243  52.459  1.00  0.00           C
ATOM   9359 7C21 POPE  119     129.849  22.293  51.279  1.00  0.00           C
ATOM   9362 8C21 POPE  119     130.329  23.713  50.959  1.00  0.00           C
ATOM   9366  C33 POPE  119     115.423  21.093  60.599  1.00  0.00           C
ATOM   9369  C34 POPE  119     116.403  21.133  59.419  1.00  0.00           C
ATOM   9372  C35 POPE  119     115.853  20.453  58.159  1.00  0.00           C
ATOM   9375  C36 POPE  119     115.873  18.923  58.259  1.00  0.00           C
ATOM   9378  C37 POPE  119     115.043  18.233  57.179  1.00  0.00           C
ATOM   9381  C38 POPE  119     115.343  16.723  57.139  1.00  0.00           C
ATOM   9384  C39 POPE  119     114.303  15.883  56.389  1.00  0.00           C
ATOM   9387 0C31 POPE  119     114.153  16.293  54.919  1.00  0.00           C
ATOM   9390 1C31 POPE  119     113.093  15.493  54.159  1.00  0.00           C
ATOM   9393 2C31 POPE  119     113.263  15.673  52.649  1.00  0.00           C
ATOM   9396 3C31 POPE  119     112.083  15.133  51.839  1.00  0.00           C
ATOM   9399 4C31 POPE  119     111.953  13.613  51.859  1.00  0.00           C
ATOM   9402 5C31 POPE  119     110.843  13.133  50.909  1.00  0.00           C
ATOM   9405 6C31 POPE  119     110.743  11.613  50.829  1.00  0.00           C
ATOM   9409  NH3 POPE  120      88.873  23.353  68.879  1.00  0.00           N
ATOM   9413  C12 POPE  120      90.163  23.463  69.649  1.00  0.00           C
ATOM   9416  C11 POPE  120      90.543  22.103  70.299  1.00  0.00           C
ATOM   9419  P   POPE  120      93.143  22.583  70.509  1.00  0.00           P
ATOM   9420  O13 POPE  120      93.323  24.023  70.719  1.00  0.00           O
ATOM   9421  O14 POPE  120      94.213  21.663  70.949  1.00  0.00           O
ATOM   9422  O11 POPE  120      92.933  22.313  68.959  1.00  0.00           O
ATOM   9423  O12 POPE  120      91.723  22.163  71.109  1.00  0.00           O
ATOM   9424  C1  POPE  120      93.593  23.183  68.039  1.00  0.00           C
ATOM   9427  C2  POPE  120      93.723  22.473  66.679  1.00  0.00           C
ATOM   9429  O21 POPE  120      94.243  23.363  65.679  1.00  0.00           O
ATOM   9430  C21 POPE  120      93.513  24.423  65.349  1.00  0.00           C
ATOM   9431  O22 POPE  120      92.383  24.683  65.729  1.00  0.00           O
ATOM   9432  C22 POPE  120      94.343  25.273  64.379  1.00  0.00           C
ATOM   9435  C3  POPE  120      92.423  21.713  66.229  1.00  0.00           C
ATOM   9438  O31 POPE  120      92.533  21.173  64.899  1.00  0.00           O
ATOM   9439  C31 POPE  120      93.243  20.063  64.779  1.00  0.00           C
ATOM   9440  O32 POPE  120      93.813  19.473  65.679  1.00  0.00           O
ATOM   9441  C32 POPE  120      93.253  19.663  63.299  1.00  0.00           C
ATOM   9444  C23 POPE  120      93.543  26.263  63.489  1.00  0.00           C
ATOM   9447  C24 POPE  120      94.023  26.243  62.029  1.00  0.00           C
ATOM   9450  C25 POPE  120      93.243  27.183  61.089  1.00  0.00           C
ATOM   9453  C26 POPE  120      93.643  26.973  59.609  1.00  0.00           C
ATOM   9456  C27 POPE  120      92.803  27.793  58.619  1.00  0.00           C
ATOM   9459  C28 POPE  120      92.653  27.163  57.209  1.00  0.00           C
ATOM   9462  C29 POPE  120      93.963  26.973  56.489  1.00  0.00           C
ATOM   9464 0C21 POPE  120      94.263  27.253  55.199  1.00  0.00           C
ATOM   9466 1C21 POPE  120      93.373  27.813  54.109  1.00  0.00           C
ATOM   9469 2C21 POPE  120      93.793  27.263  52.719  1.00  0.00           C
ATOM   9472 3C21 POPE  120      93.373  28.143  51.529  1.00  0.00           C
ATOM   9475 4C21 POPE  120      94.003  27.683  50.199  1.00  0.00           C
ATOM   9478 5C21 POPE  120      93.513  28.423  48.949  1.00  0.00           C
ATOM   9481 6C21 POPE  120      93.973  29.893  48.849  1.00  0.00           C
ATOM   9484 7C21 POPE  120      93.503  30.563  47.549  1.00  0.00           C
ATOM   9487 8C21 POPE  120      93.893  32.043  47.429  1.00  0.00           C
ATOM   9491  C33 POPE  120      94.503  18.823  62.949  1.00  0.00           C
ATOM   9494  C34 POPE  120      94.763  18.703  61.449  1.00  0.00           C
ATOM   9497  C35 POPE  120      96.043  17.913  61.129  1.00  0.00           C
ATOM   9500  C36 POPE  120      97.363  18.683  61.379  1.00  0.00           C
ATOM   9503  C37 POPE  120      98.593  17.903  60.889  1.00  0.00           C
ATOM   9506  C38 POPE  120      98.833  17.953  59.369  1.00  0.00           C
ATOM   9509  C39 POPE  120     100.103  18.733  58.989  1.00  0.00           C
ATOM   9512 0C31 POPE  120     100.033  20.213  59.379  1.00  0.00           C
ATOM   9515 1C31 POPE  120     101.113  21.043  58.689  1.00  0.00           C
ATOM   9518 2C31 POPE  120     100.573  22.363  58.129  1.00  0.00           C
ATOM   9521 3C31 POPE  120     101.343  22.893  56.919  1.00  0.00           C
ATOM   9524 4C31 POPE  120     102.713  23.503  57.239  1.00  0.00           C
ATOM   9527 5C31 POPE  120     103.333  24.133  55.979  1.00  0.00           C
ATOM   9530 6C31 POPE  120     104.573  24.993  56.259  1.00  0.00           C
ATOM   9534  NH3 POPE  121       6.503  99.193  26.749  1.00  0.00           N
ATOM   9538  C12 POPE  121       5.633 100.003  27.689  1.00  0.00           C
ATOM   9541  C11 POPE  121       6.063 101.483  27.729  1.00  0.00           C
ATOM   9544  P   POPE  121       3.973 102.743  26.759  1.00  0.00           P
ATOM   9545  O13 POPE  121       4.133 101.723  25.699  1.00  0.00           O
ATOM   9546  O14 POPE  121       4.143 104.133  26.319  1.00  0.00           O
ATOM   9547  O11 POPE  121       2.553 102.603  27.459  1.00  0.00           O
ATOM   9548  O12 POPE  121       4.963 102.373  27.939  1.00  0.00           O
ATOM   9549  C1  POPE  121       2.353 101.993  28.729  1.00  0.00           C
ATOM   9552  C2  POPE  121       2.703 102.873  29.969  1.00  0.00           C
ATOM   9554  O21 POPE  121       2.063 102.303  31.129  1.00  0.00           O
ATOM   9555  C21 POPE  121       2.673 101.193  31.549  1.00  0.00           C
ATOM   9556  O22 POPE  121       3.753 100.793  31.159  1.00  0.00           O
ATOM   9557  C22 POPE  121       1.723 100.423  32.469  1.00  0.00           C
ATOM   9560  C3  POPE  121       2.263 104.363  29.839  1.00  0.00           C
ATOM   9563  O31 POPE  121       2.513 105.053  31.079  1.00  0.00           O
ATOM   9564  C31 POPE  121       1.503 105.053  31.959  1.00  0.00           C
ATOM   9565  O32 POPE  121       0.333 104.853  31.689  1.00  0.00           O
ATOM   9566  C32 POPE  121       2.043 105.423  33.329  1.00  0.00           C
ATOM   9569  C23 POPE  121       2.183 100.463  33.939  1.00  0.00           C
ATOM   9572  C24 POPE  121       3.373  99.533  34.179  1.00  0.00           C
ATOM   9575  C25 POPE  121       4.113  99.793  35.489  1.00  0.00           C
ATOM   9578  C26 POPE  121       3.243  99.823  36.749  1.00  0.00           C
ATOM   9581  C27 POPE  121       4.043  99.453  38.009  1.00  0.00           C
ATOM   9584  C28 POPE  121       3.433  99.943  39.329  1.00  0.00           C
ATOM   9587  C29 POPE  121       1.993  99.533  39.519  1.00  0.00           C
ATOM   9589 0C21 POPE  121       1.353  99.443  40.699  1.00  0.00           C
ATOM   9591 1C21 POPE  121       1.933  99.723  42.059  1.00  0.00           C
ATOM   9594 2C21 POPE  121       1.813  98.493  42.969  1.00  0.00           C
ATOM   9597 3C21 POPE  121       0.373  98.173  43.399  1.00  0.00           C
ATOM   9600 4C21 POPE  121       0.343  96.983  44.359  1.00  0.00           C
ATOM   9603 5C21 POPE  121      -1.067  96.543  44.769  1.00  0.00           C
ATOM   9606 6C21 POPE  121      -1.727  97.503  45.769  1.00  0.00           C
ATOM   9609 7C21 POPE  121      -2.867  96.813  46.529  1.00  0.00           C
ATOM   9612 8C21 POPE  121      -3.587  97.743  47.499  1.00  0.00           C
ATOM   9616  C33 POPE  121       0.903 105.543  34.359  1.00  0.00           C
ATOM   9619  C34 POPE  121       1.273 106.473  35.529  1.00  0.00           C
ATOM   9622  C35 POPE  121       2.243 105.853  36.539  1.00  0.00           C
ATOM   9625  C36 POPE  121       1.593 104.743  37.389  1.00  0.00           C
ATOM   9628  C37 POPE  121       2.533 104.203  38.469  1.00  0.00           C
ATOM   9631  C38 POPE  121       1.803 103.613  39.689  1.00  0.00           C
ATOM   9634  C39 POPE  121       1.103 104.663  40.579  1.00  0.00           C
ATOM   9637 0C31 POPE  121       2.083 105.563  41.349  1.00  0.00           C
ATOM   9640 1C31 POPE  121       1.373 106.713  42.069  1.00  0.00           C
ATOM   9643 2C31 POPE  121       2.303 107.543  42.959  1.00  0.00           C
ATOM   9646 3C31 POPE  121       2.763 106.823  44.239  1.00  0.00           C
ATOM   9649 4C31 POPE  121       1.613 106.473  45.199  1.00  0.00           C
ATOM   9652 5C31 POPE  121       2.103 105.993  46.569  1.00  0.00           C
ATOM   9655 6C31 POPE  121       0.963 105.623  47.519  1.00  0.00           C
ATOM   9659  NH3 POPE  122      33.303 109.403  27.889  1.00  0.00           N
ATOM   9663  C12 POPE  122      32.923 108.653  26.639  1.00  0.00           C
ATOM   9666  C11 POPE  122      33.633 109.163  25.379  1.00  0.00           C
ATOM   9669  P   POPE  122      34.663 106.943  24.459  1.00  0.00           P
ATOM   9670  O13 POPE  122      35.483 106.893  23.239  1.00  0.00           O
ATOM   9671  O14 POPE  122      33.943 105.713  24.809  1.00  0.00           O
ATOM   9672  O11 POPE  122      35.623 107.343  25.629  1.00  0.00           O
ATOM   9673  O12 POPE  122      33.623 108.143  24.369  1.00  0.00           O
ATOM   9674  C1  POPE  122      36.453 106.313  26.169  1.00  0.00           C
ATOM   9677  C2  POPE  122      37.433 106.923  27.189  1.00  0.00           C
ATOM   9679  O21 POPE  122      37.483 106.083  28.349  1.00  0.00           O
ATOM   9680  C21 POPE  122      36.543 106.183  29.259  1.00  0.00           C
ATOM   9681  O22 POPE  122      35.463 106.723  29.159  1.00  0.00           O
ATOM   9682  C22 POPE  122      37.173 105.653  30.559  1.00  0.00           C
ATOM   9685  C3  POPE  122      37.113 108.423  27.479  1.00  0.00           C
ATOM   9688  O31 POPE  122      37.713 108.883  28.709  1.00  0.00           O
ATOM   9689  C31 POPE  122      36.863 109.443  29.569  1.00  0.00           C
ATOM   9690  O32 POPE  122      35.703 109.733  29.339  1.00  0.00           O
ATOM   9691  C32 POPE  122      37.573 109.583  30.909  1.00  0.00           C
ATOM   9694  C23 POPE  122      36.213 105.553  31.759  1.00  0.00           C
ATOM   9697  C24 POPE  122      36.963 105.163  33.049  1.00  0.00           C
ATOM   9700  C25 POPE  122      37.683 106.293  33.799  1.00  0.00           C
ATOM   9703  C26 POPE  122      37.063 106.593  35.179  1.00  0.00           C
ATOM   9706  C27 POPE  122      37.953 107.483  36.069  1.00  0.00           C
ATOM   9709  C28 POPE  122      37.283 108.023  37.349  1.00  0.00           C
ATOM   9712  C29 POPE  122      36.583 106.983  38.189  1.00  0.00           C
ATOM   9714 0C21 POPE  122      37.123 106.203  39.149  1.00  0.00           C
ATOM   9716 1C21 POPE  122      38.553 106.163  39.609  1.00  0.00           C
ATOM   9719 2C21 POPE  122      38.733 106.393  41.129  1.00  0.00           C
ATOM   9722 3C21 POPE  122      37.793 105.553  42.009  1.00  0.00           C
ATOM   9725 4C21 POPE  122      38.153 105.583  43.509  1.00  0.00           C
ATOM   9728 5C21 POPE  122      37.043 105.003  44.399  1.00  0.00           C
ATOM   9731 6C21 POPE  122      35.923 106.013  44.689  1.00  0.00           C
ATOM   9734 7C21 POPE  122      34.813 105.443  45.579  1.00  0.00           C
ATOM   9737 8C21 POPE  122      33.663 106.443  45.779  1.00  0.00           C
ATOM   9741  C33 POPE  122      36.993 110.693  31.809  1.00  0.00           C
ATOM   9744  C34 POPE  122      37.673 110.693  33.179  1.00  0.00           C
ATOM   9747  C35 POPE  122      37.003 111.633  34.179  1.00  0.00           C
ATOM   9750  C36 POPE  122      37.643 111.473  35.559  1.00  0.00           C
ATOM   9753  C37 POPE  122      37.083 112.413  36.639  1.00  0.00           C
ATOM   9756  C38 POPE  122      37.373 111.933  38.069  1.00  0.00           C
ATOM   9759  C39 POPE  122      38.823 111.503  38.349  1.00  0.00           C
ATOM   9762 0C31 POPE  122      39.833 112.653  38.299  1.00  0.00           C
ATOM   9765 1C31 POPE  122      40.353 113.093  39.679  1.00  0.00           C
ATOM   9768 2C31 POPE  122      41.703 113.833  39.579  1.00  0.00           C
ATOM   9771 3C31 POPE  122      41.663 115.093  38.709  1.00  0.00           C
ATOM   9774 4C31 POPE  122      43.003 115.373  37.999  1.00  0.00           C
ATOM   9777 5C31 POPE  122      42.893 116.503  36.969  1.00  0.00           C
ATOM   9780 6C31 POPE  122      44.233 116.923  36.399  1.00  0.00           C
ATOM   9784  NH3 POPE  123      50.033 128.163  23.569  1.00  0.00           N
ATOM   9788  C12 POPE  123      49.083 126.983  23.529  1.00  0.00           C
ATOM   9791  C11 POPE  123      47.823 127.343  24.329  1.00  0.00           C
ATOM   9794  P   POPE  123      45.503 126.633  25.129  1.00  0.00           P
ATOM   9795  O13 POPE  123      45.213 128.083  25.159  1.00  0.00           O
ATOM   9796  O14 POPE  123      44.393 125.723  24.819  1.00  0.00           O
ATOM   9797  O11 POPE  123      46.053 126.263  26.579  1.00  0.00           O
ATOM   9798  O12 POPE  123      46.803 126.333  24.259  1.00  0.00           O
ATOM   9799  C1  POPE  123      45.143 126.313  27.689  1.00  0.00           C
ATOM   9802  C2  POPE  123      45.173 124.993  28.539  1.00  0.00           C
ATOM   9804  O21 POPE  123      46.103 125.043  29.659  1.00  0.00           O
ATOM   9805  C21 POPE  123      45.683 125.873  30.649  1.00  0.00           C
ATOM   9806  O22 POPE  123      44.813 126.703  30.519  1.00  0.00           O
ATOM   9807  C22 POPE  123      46.443 125.613  31.949  1.00  0.00           C
ATOM   9810  C3  POPE  123      45.433 123.763  27.609  1.00  0.00           C
ATOM   9813  O31 POPE  123      45.873 122.553  28.269  1.00  0.00           O
ATOM   9814  C31 POPE  123      44.883 121.863  28.829  1.00  0.00           C
ATOM   9815  O32 POPE  123      43.783 122.323  29.089  1.00  0.00           O
ATOM   9816  C32 POPE  123      45.333 120.463  29.219  1.00  0.00           C
ATOM   9819  C23 POPE  123      45.773 126.373  33.119  1.00  0.00           C
ATOM   9822  C24 POPE  123      45.983 125.693  34.489  1.00  0.00           C
ATOM   9825  C25 POPE  123      44.703 125.043  35.039  1.00  0.00           C
ATOM   9828  C26 POPE  123      44.923 124.393  36.419  1.00  0.00           C
ATOM   9831  C27 POPE  123      43.693 123.603  36.909  1.00  0.00           C
ATOM   9834  C28 POPE  123      43.963 122.743  38.169  1.00  0.00           C
ATOM   9837  C29 POPE  123      44.203 123.563  39.409  1.00  0.00           C
ATOM   9839 0C21 POPE  123      43.983 123.163  40.679  1.00  0.00           C
ATOM   9841 1C21 POPE  123      43.463 121.813  41.099  1.00  0.00           C
ATOM   9844 2C21 POPE  123      44.533 120.713  41.159  1.00  0.00           C
ATOM   9847 3C21 POPE  123      45.633 120.963  42.209  1.00  0.00           C
ATOM   9850 4C21 POPE  123      46.403 119.673  42.549  1.00  0.00           C
ATOM   9853 5C21 POPE  123      45.783 118.893  43.709  1.00  0.00           C
ATOM   9856 6C21 POPE  123      46.183 119.483  45.079  1.00  0.00           C
ATOM   9859 7C21 POPE  123      45.483 118.783  46.249  1.00  0.00           C
ATOM   9862 8C21 POPE  123      45.773 119.423  47.599  1.00  0.00           C
ATOM   9866  C33 POPE  123      45.343 120.273  30.749  1.00  0.00           C
ATOM   9869  C34 POPE  123      45.393 118.813  31.169  1.00  0.00           C
ATOM   9872  C35 POPE  123      45.403 118.593  32.689  1.00  0.00           C
ATOM   9875  C36 POPE  123      46.763 118.853  33.359  1.00  0.00           C
ATOM   9878  C37 POPE  123      46.733 118.433  34.839  1.00  0.00           C
ATOM   9881  C38 POPE  123      47.973 118.803  35.649  1.00  0.00           C
ATOM   9884  C39 POPE  123      47.743 118.583  37.149  1.00  0.00           C
ATOM   9887 0C31 POPE  123      48.963 118.923  38.019  1.00  0.00           C
ATOM   9890 1C31 POPE  123      48.813 118.343  39.419  1.00  0.00           C
ATOM   9893 2C31 POPE  123      49.943 118.733  40.379  1.00  0.00           C
ATOM   9896 3C31 POPE  123      49.833 117.953  41.709  1.00  0.00           C
ATOM   9899 4C31 POPE  123      50.823 118.423  42.789  1.00  0.00           C
ATOM   9902 5C31 POPE  123      50.553 119.853  43.259  1.00  0.00           C
ATOM   9905 6C31 POPE  123      51.273 120.233  44.549  1.00  0.00           C
ATOM   9909  NH3 POPE  124      58.153  36.073  28.259  1.00  0.00           N
ATOM   9913  C12 POPE  124      57.073  35.723  27.279  1.00  0.00           C
ATOM   9916  C11 POPE  124      56.373  37.023  26.869  1.00  0.00           C
ATOM   9919  P   POPE  124      56.663  39.333  25.699  1.00  0.00           P
ATOM   9920  O13 POPE  124      57.493  39.893  24.609  1.00  0.00           O
ATOM   9921  O14 POPE  124      55.213  39.223  25.429  1.00  0.00           O
ATOM   9922  O11 POPE  124      56.843  40.273  26.959  1.00  0.00           O
ATOM   9923  O12 POPE  124      57.273  37.953  26.249  1.00  0.00           O
ATOM   9924  C1  POPE  124      58.173  40.523  27.459  1.00  0.00           C
ATOM   9927  C2  POPE  124      58.113  41.283  28.809  1.00  0.00           C
ATOM   9929  O21 POPE  124      59.363  41.203  29.529  1.00  0.00           O
ATOM   9930  C21 POPE  124      59.733  40.093  30.139  1.00  0.00           C
ATOM   9931  O22 POPE  124      59.183  39.003  30.059  1.00  0.00           O
ATOM   9932  C22 POPE  124      60.933  40.393  31.039  1.00  0.00           C
ATOM   9935  C3  POPE  124      56.843  40.823  29.609  1.00  0.00           C
ATOM   9938  O31 POPE  124      56.973  40.893  31.039  1.00  0.00           O
ATOM   9939  C31 POPE  124      55.873  40.483  31.679  1.00  0.00           C
ATOM   9940  O32 POPE  124      54.823  40.173  31.149  1.00  0.00           O
ATOM   9941  C32 POPE  124      56.113  40.503  33.189  1.00  0.00           C
ATOM   9944  C23 POPE  124      60.533  41.123  32.359  1.00  0.00           C
ATOM   9947  C24 POPE  124      61.713  41.703  33.169  1.00  0.00           C
ATOM   9950  C25 POPE  124      62.723  40.693  33.769  1.00  0.00           C
ATOM   9953  C26 POPE  124      62.163  39.823  34.909  1.00  0.00           C
ATOM   9956  C27 POPE  124      63.253  39.263  35.859  1.00  0.00           C
ATOM   9959  C28 POPE  124      62.673  38.413  37.019  1.00  0.00           C
ATOM   9962  C29 POPE  124      63.713  37.943  38.009  1.00  0.00           C
ATOM   9964 0C21 POPE  124      63.583  37.863  39.359  1.00  0.00           C
ATOM   9966 1C21 POPE  124      62.373  38.253  40.169  1.00  0.00           C
ATOM   9969 2C21 POPE  124      62.693  38.783  41.589  1.00  0.00           C
ATOM   9972 3C21 POPE  124      62.983  37.683  42.629  1.00  0.00           C
ATOM   9975 4C21 POPE  124      63.493  38.243  43.969  1.00  0.00           C
ATOM   9978 5C21 POPE  124      62.713  37.733  45.199  1.00  0.00           C
ATOM   9981 6C21 POPE  124      63.353  38.193  46.529  1.00  0.00           C
ATOM   9984 7C21 POPE  124      62.503  37.823  47.759  1.00  0.00           C
ATOM   9987 8C21 POPE  124      63.113  38.313  49.079  1.00  0.00           C
ATOM   9991  C33 POPE  124      55.833  39.113  33.779  1.00  0.00           C
ATOM   9994  C34 POPE  124      54.573  39.003  34.649  1.00  0.00           C
ATOM   9997  C35 POPE  124      54.293  37.513  34.869  1.00  0.00           C
ATOM  10000  C36 POPE  124      53.073  37.163  35.709  1.00  0.00           C
ATOM  10003  C37 POPE  124      53.393  37.203  37.209  1.00  0.00           C
ATOM  10006  C38 POPE  124      52.343  37.973  38.009  1.00  0.00           C
ATOM  10009  C39 POPE  124      52.393  39.493  37.749  1.00  0.00           C
ATOM  10012 0C31 POPE  124      51.473  40.213  38.729  1.00  0.00           C
ATOM  10015 1C31 POPE  124      51.423  41.743  38.589  1.00  0.00           C
ATOM  10018 2C31 POPE  124      50.463  42.393  39.609  1.00  0.00           C
ATOM  10021 3C31 POPE  124      50.683  41.853  41.029  1.00  0.00           C
ATOM  10024 4C31 POPE  124      49.963  42.603  42.159  1.00  0.00           C
ATOM  10027 5C31 POPE  124      49.723  41.683  43.359  1.00  0.00           C
ATOM  10030 6C31 POPE  124      49.083  42.373  44.569  1.00  0.00           C
ATOM  10034  NH3 POPE  125       8.733 121.743  27.159  1.00  0.00           N
ATOM  10038  C12 POPE  125      10.103 121.493  26.569  1.00  0.00           C
ATOM  10041  C11 POPE  125      11.163 121.283  27.679  1.00  0.00           C
ATOM  10044  P   POPE  125      11.893 123.803  27.899  1.00  0.00           P
ATOM  10045  O13 POPE  125      10.443 123.983  28.119  1.00  0.00           O
ATOM  10046  O14 POPE  125      12.513 124.583  26.819  1.00  0.00           O
ATOM  10047  O11 POPE  125      12.633 124.193  29.259  1.00  0.00           O
ATOM  10048  O12 POPE  125      12.183 122.263  27.709  1.00  0.00           O
ATOM  10049  C1  POPE  125      11.963 124.083  30.509  1.00  0.00           C
ATOM  10052  C2  POPE  125      12.943 124.293  31.699  1.00  0.00           C
ATOM  10054  O21 POPE  125      12.463 123.623  32.879  1.00  0.00           O
ATOM  10055  C21 POPE  125      11.333 124.053  33.409  1.00  0.00           C
ATOM  10056  O22 POPE  125      10.633 124.953  32.999  1.00  0.00           O
ATOM  10057  C22 POPE  125      11.093 123.243  34.679  1.00  0.00           C
ATOM  10060  C3  POPE  125      13.353 125.783  31.959  1.00  0.00           C
ATOM  10063  O31 POPE  125      14.303 125.873  33.049  1.00  0.00           O
ATOM  10064  C31 POPE  125      14.393 127.063  33.659  1.00  0.00           C
ATOM  10065  O32 POPE  125      13.743 128.053  33.359  1.00  0.00           O
ATOM  10066  C32 POPE  125      15.403 126.963  34.789  1.00  0.00           C
ATOM  10069  C23 POPE  125       9.753 123.593  35.379  1.00  0.00           C
ATOM  10072  C24 POPE  125       9.583 122.793  36.679  1.00  0.00           C
ATOM  10075  C25 POPE  125      10.403 123.353  37.859  1.00  0.00           C
ATOM  10078  C26 POPE  125      10.603 122.343  38.989  1.00  0.00           C
ATOM  10081  C27 POPE  125      11.253 122.963  40.229  1.00  0.00           C
ATOM  10084  C28 POPE  125      11.923 121.923  41.159  1.00  0.00           C
ATOM  10087  C29 POPE  125      13.423 121.983  41.139  1.00  0.00           C
ATOM  10089 0C21 POPE  125      14.243 121.363  42.009  1.00  0.00           C
ATOM  10091 1C21 POPE  125      13.853 120.463  43.149  1.00  0.00           C
ATOM  10094 2C21 POPE  125      14.103 118.993  42.759  1.00  0.00           C
ATOM  10097 3C21 POPE  125      14.063 118.063  43.969  1.00  0.00           C
ATOM  10100 4C21 POPE  125      14.243 116.593  43.569  1.00  0.00           C
ATOM  10103 5C21 POPE  125      13.843 115.623  44.689  1.00  0.00           C
ATOM  10106 6C21 POPE  125      14.723 115.723  45.939  1.00  0.00           C
ATOM  10109 7C21 POPE  125      14.253 114.763  47.039  1.00  0.00           C
ATOM  10112 8C21 POPE  125      15.013 114.923  48.359  1.00  0.00           C
ATOM  10116  C33 POPE  125      14.903 127.553  36.129  1.00  0.00           C
ATOM  10119  C34 POPE  125      14.903 126.543  37.289  1.00  0.00           C
ATOM  10122  C35 POPE  125      16.323 126.193  37.739  1.00  0.00           C
ATOM  10125  C36 POPE  125      16.363 125.253  38.949  1.00  0.00           C
ATOM  10128  C37 POPE  125      17.733 125.273  39.629  1.00  0.00           C
ATOM  10131  C38 POPE  125      17.783 124.573  40.999  1.00  0.00           C
ATOM  10134  C39 POPE  125      17.153 123.173  41.019  1.00  0.00           C
ATOM  10137 0C31 POPE  125      17.763 122.193  39.999  1.00  0.00           C
ATOM  10140 1C31 POPE  125      16.933 120.913  39.849  1.00  0.00           C
ATOM  10143 2C31 POPE  125      17.493 119.983  38.779  1.00  0.00           C
ATOM  10146 3C31 POPE  125      16.583 118.783  38.469  1.00  0.00           C
ATOM  10149 4C31 POPE  125      16.613 117.713  39.569  1.00  0.00           C
ATOM  10152 5C31 POPE  125      15.573 116.603  39.379  1.00  0.00           C
ATOM  10155 6C31 POPE  125      15.983 115.293  40.059  1.00  0.00           C
ATOM  10159  NH3 POPE  126       5.123  42.523  70.559  1.00  0.00           N
ATOM  10163  C12 POPE  126       6.593  42.353  70.249  1.00  0.00           C
ATOM  10166  C11 POPE  126       7.443  43.093  71.289  1.00  0.00           C
ATOM  10169  P   POPE  126       9.693  41.833  71.799  1.00  0.00           P
ATOM  10170  O13 POPE  126      10.293  42.483  72.989  1.00  0.00           O
ATOM  10171  O14 POPE  126       8.853  40.643  72.049  1.00  0.00           O
ATOM  10172  O11 POPE  126      10.823  41.493  70.749  1.00  0.00           O
ATOM  10173  O12 POPE  126       8.843  42.933  71.019  1.00  0.00           O
ATOM  10174  C1  POPE  126      10.483  40.663  69.629  1.00  0.00           C
ATOM  10177  C2  POPE  126      11.683  39.813  69.119  1.00  0.00           C
ATOM  10179  O21 POPE  126      11.253  38.453  68.939  1.00  0.00           O
ATOM  10180  C21 POPE  126      11.193  37.823  67.779  1.00  0.00           C
ATOM  10181  O22 POPE  126      11.163  36.603  67.669  1.00  0.00           O
ATOM  10182  C22 POPE  126      11.233  38.743  66.549  1.00  0.00           C
ATOM  10185  C3  POPE  126      12.913  39.773  70.079  1.00  0.00           C
ATOM  10188  O31 POPE  126      13.843  38.723  69.729  1.00  0.00           O
ATOM  10189  C31 POPE  126      14.473  38.883  68.579  1.00  0.00           C
ATOM  10190  O32 POPE  126      14.523  39.903  67.919  1.00  0.00           O
ATOM  10191  C32 POPE  126      15.123  37.563  68.129  1.00  0.00           C
ATOM  10194  C23 POPE  126      10.923  38.023  65.209  1.00  0.00           C
ATOM  10197  C24 POPE  126      11.563  38.763  64.019  1.00  0.00           C
ATOM  10200  C25 POPE  126      11.093  38.243  62.649  1.00  0.00           C
ATOM  10203  C26 POPE  126      12.093  38.583  61.529  1.00  0.00           C
ATOM  10206  C27 POPE  126      11.553  38.263  60.129  1.00  0.00           C
ATOM  10209  C28 POPE  126      12.483  38.773  58.999  1.00  0.00           C
ATOM  10212  C29 POPE  126      11.833  38.663  57.649  1.00  0.00           C
ATOM  10214 0C21 POPE  126      11.913  39.543  56.629  1.00  0.00           C
ATOM  10216 1C21 POPE  126      12.733  40.813  56.579  1.00  0.00           C
ATOM  10219 2C21 POPE  126      11.983  42.113  56.219  1.00  0.00           C
ATOM  10222 3C21 POPE  126      11.773  42.323  54.709  1.00  0.00           C
ATOM  10225 4C21 POPE  126      10.813  43.483  54.409  1.00  0.00           C
ATOM  10228 5C21 POPE  126      10.393  43.573  52.929  1.00  0.00           C
ATOM  10231 6C21 POPE  126      11.423  44.223  51.989  1.00  0.00           C
ATOM  10234 7C21 POPE  126      11.393  45.763  51.999  1.00  0.00           C
ATOM  10237 8C21 POPE  126      11.943  46.383  50.719  1.00  0.00           C
ATOM  10241  C33 POPE  126      15.843  37.653  66.759  1.00  0.00           C
ATOM  10244  C34 POPE  126      16.573  36.353  66.379  1.00  0.00           C
ATOM  10247  C35 POPE  126      17.163  36.363  64.949  1.00  0.00           C
ATOM  10250  C36 POPE  126      16.133  36.113  63.839  1.00  0.00           C
ATOM  10253  C37 POPE  126      16.693  36.453  62.439  1.00  0.00           C
ATOM  10256  C38 POPE  126      15.863  35.873  61.279  1.00  0.00           C
ATOM  10259  C39 POPE  126      16.383  36.333  59.909  1.00  0.00           C
ATOM  10262 0C31 POPE  126      15.673  35.673  58.719  1.00  0.00           C
ATOM  10265 1C31 POPE  126      16.233  36.113  57.349  1.00  0.00           C
ATOM  10268 2C31 POPE  126      15.563  35.403  56.159  1.00  0.00           C
ATOM  10271 3C31 POPE  126      16.043  35.933  54.799  1.00  0.00           C
ATOM  10274 4C31 POPE  126      15.323  35.273  53.609  1.00  0.00           C
ATOM  10277 5C31 POPE  126      15.773  35.803  52.239  1.00  0.00           C
ATOM  10280 6C31 POPE  126      15.063  35.143  51.049  1.00  0.00           C
ATOM  10284  NH3 POPE  127     109.353  97.563  69.009  1.00  0.00           N
ATOM  10288  C12 POPE  127     109.733  96.123  69.239  1.00  0.00           C
ATOM  10291  C11 POPE  127     108.503  95.213  69.109  1.00  0.00           C
ATOM  10294  P   POPE  127     109.433  92.773  69.449  1.00  0.00           P
ATOM  10295  O13 POPE  127     110.843  93.173  69.299  1.00  0.00           O
ATOM  10296  O14 POPE  127     109.203  91.733  70.469  1.00  0.00           O
ATOM  10297  O11 POPE  127     108.843  92.273  68.089  1.00  0.00           O
ATOM  10298  O12 POPE  127     108.653  94.043  69.899  1.00  0.00           O
ATOM  10299  C1  POPE  127     109.673  91.563  67.179  1.00  0.00           C
ATOM  10302  C2  POPE  127     108.973  90.283  66.669  1.00  0.00           C
ATOM  10304  O21 POPE  127     109.933  89.743  65.769  1.00  0.00           O
ATOM  10305  C21 POPE  127     109.573  88.753  64.969  1.00  0.00           C
ATOM  10306  O22 POPE  127     109.643  88.833  63.759  1.00  0.00           O
ATOM  10307  C22 POPE  127     109.143  87.493  65.769  1.00  0.00           C
ATOM  10310  C3  POPE  127     107.603  90.643  66.019  1.00  0.00           C
ATOM  10313  O31 POPE  127     106.893  89.513  65.479  1.00  0.00           O
ATOM  10314  C31 POPE  127     106.523  89.373  64.189  1.00  0.00           C
ATOM  10315  O32 POPE  127     106.083  88.333  63.739  1.00  0.00           O
ATOM  10316  C32 POPE  127     106.773  90.613  63.329  1.00  0.00           C
ATOM  10319  C23 POPE  127     109.433  86.143  65.059  1.00  0.00           C
ATOM  10322  C24 POPE  127     108.683  85.923  63.739  1.00  0.00           C
ATOM  10325  C25 POPE  127     109.273  84.773  62.929  1.00  0.00           C
ATOM  10328  C26 POPE  127     109.003  84.933  61.439  1.00  0.00           C
ATOM  10331  C27 POPE  127     109.603  83.773  60.639  1.00  0.00           C
ATOM  10334  C28 POPE  127     108.943  83.563  59.279  1.00  0.00           C
ATOM  10337  C29 POPE  127     109.883  82.823  58.359  1.00  0.00           C
ATOM  10339 0C21 POPE  127     110.013  81.493  58.259  1.00  0.00           C
ATOM  10341 1C21 POPE  127     109.213  80.443  58.989  1.00  0.00           C
ATOM  10344 2C21 POPE  127     109.353  79.073  58.299  1.00  0.00           C
ATOM  10347 3C21 POPE  127     108.813  79.033  56.859  1.00  0.00           C
ATOM  10350 4C21 POPE  127     109.373  77.873  56.029  1.00  0.00           C
ATOM  10353 5C21 POPE  127     109.133  78.063  54.519  1.00  0.00           C
ATOM  10356 6C21 POPE  127     109.753  76.933  53.699  1.00  0.00           C
ATOM  10359 7C21 POPE  127     109.633  77.143  52.189  1.00  0.00           C
ATOM  10362 8C21 POPE  127     110.103  75.923  51.389  1.00  0.00           C
ATOM  10366  C33 POPE  127     106.183  90.523  61.899  1.00  0.00           C
ATOM  10369  C34 POPE  127     107.163  91.033  60.839  1.00  0.00           C
ATOM  10372  C35 POPE  127     108.183  89.983  60.399  1.00  0.00           C
ATOM  10375  C36 POPE  127     109.633  90.303  60.799  1.00  0.00           C
ATOM  10378  C37 POPE  127     110.623  89.203  60.409  1.00  0.00           C
ATOM  10381  C38 POPE  127     112.063  89.533  60.839  1.00  0.00           C
ATOM  10384  C39 POPE  127     113.123  88.603  60.239  1.00  0.00           C
ATOM  10387 0C31 POPE  127     113.303  88.773  58.719  1.00  0.00           C
ATOM  10390 1C31 POPE  127     114.773  88.663  58.269  1.00  0.00           C
ATOM  10393 2C31 POPE  127     114.933  88.763  56.749  1.00  0.00           C
ATOM  10396 3C31 POPE  127     116.383  88.953  56.289  1.00  0.00           C
ATOM  10399 4C31 POPE  127     117.213  87.653  56.249  1.00  0.00           C
ATOM  10402 5C31 POPE  127     118.633  87.883  55.699  1.00  0.00           C
ATOM  10405 6C31 POPE  127     119.423  86.603  55.449  1.00  0.00           C
ATOM  10409  NH3 POPE  128     108.993   2.627  65.509  1.00  0.00           N
ATOM  10413  C12 POPE  128     108.493   2.967  66.889  1.00  0.00           C
ATOM  10416  C11 POPE  128     107.513   1.897  67.409  1.00  0.00           C
ATOM  10419  P   POPE  128     105.163   2.617  66.449  1.00  0.00           P
ATOM  10420  O13 POPE  128     103.943   1.817  66.199  1.00  0.00           O
ATOM  10421  O14 POPE  128     105.133   3.537  67.609  1.00  0.00           O
ATOM  10422  O11 POPE  128     105.543   3.457  65.179  1.00  0.00           O
ATOM  10423  O12 POPE  128     106.433   1.657  66.499  1.00  0.00           O
ATOM  10424  C1  POPE  128     104.833   3.397  63.949  1.00  0.00           C
ATOM  10427  C2  POPE  128     105.823   3.773  62.819  1.00  0.00           C
ATOM  10429  O21 POPE  128     105.213   4.273  61.619  1.00  0.00           O
ATOM  10430  C21 POPE  128     104.573   3.447  60.829  1.00  0.00           C
ATOM  10431  O22 POPE  128     104.043   2.397  61.149  1.00  0.00           O
ATOM  10432  C22 POPE  128     104.713   3.983  59.399  1.00  0.00           C
ATOM  10435  C3  POPE  128     106.843   2.627  62.559  1.00  0.00           C
ATOM  10438  O31 POPE  128     108.003   3.097  61.839  1.00  0.00           O
ATOM  10439  C31 POPE  128     108.043   2.777  60.549  1.00  0.00           C
ATOM  10440  O32 POPE  128     107.323   1.967  59.989  1.00  0.00           O
ATOM  10441  C32 POPE  128     109.113   3.593  59.819  1.00  0.00           C
ATOM  10444  C23 POPE  128     104.453   2.887  58.349  1.00  0.00           C
ATOM  10447  C24 POPE  128     105.013   3.227  56.959  1.00  0.00           C
ATOM  10450  C25 POPE  128     104.533   4.573  56.389  1.00  0.00           C
ATOM  10453  C26 POPE  128     104.543   4.603  54.859  1.00  0.00           C
ATOM  10456  C27 POPE  128     104.143   5.973  54.289  1.00  0.00           C
ATOM  10459  C28 POPE  128     105.263   6.693  53.499  1.00  0.00           C
ATOM  10462  C29 POPE  128     106.523   6.893  54.309  1.00  0.00           C
ATOM  10464 0C21 POPE  128     107.403   7.903  54.199  1.00  0.00           C
ATOM  10466 1C21 POPE  128     107.323   9.053  53.229  1.00  0.00           C
ATOM  10469 2C21 POPE  128     107.653   8.683  51.769  1.00  0.00           C
ATOM  10472 3C21 POPE  128     109.093   8.223  51.549  1.00  0.00           C
ATOM  10475 4C21 POPE  128     109.493   8.253  50.069  1.00  0.00           C
ATOM  10478 5C21 POPE  128     110.983   7.963  49.829  1.00  0.00           C
ATOM  10481 6C21 POPE  128     111.383   8.343  48.399  1.00  0.00           C
ATOM  10484 7C21 POPE  128     112.853   8.033  48.069  1.00  0.00           C
ATOM  10487 8C21 POPE  128     113.223   8.453  46.639  1.00  0.00           C
ATOM  10491  C33 POPE  128     108.733   3.943  58.359  1.00  0.00           C
ATOM  10494  C34 POPE  128     109.843   4.773  57.689  1.00  0.00           C
ATOM  10497  C35 POPE  128     109.513   5.233  56.259  1.00  0.00           C
ATOM  10500  C36 POPE  128     109.683   4.133  55.199  1.00  0.00           C
ATOM  10503  C37 POPE  128     109.453   4.643  53.779  1.00  0.00           C
ATOM  10506  C38 POPE  128     109.693   3.567  52.719  1.00  0.00           C
ATOM  10509  C39 POPE  128     109.463   4.063  51.279  1.00  0.00           C
ATOM  10512 0C31 POPE  128     107.983   4.173  50.899  1.00  0.00           C
ATOM  10515 1C31 POPE  128     107.763   4.933  49.579  1.00  0.00           C
ATOM  10518 2C31 POPE  128     107.113   4.073  48.489  1.00  0.00           C
ATOM  10521 3C31 POPE  128     106.873   4.843  47.179  1.00  0.00           C
ATOM  10524 4C31 POPE  128     108.173   5.173  46.419  1.00  0.00           C
ATOM  10527 5C31 POPE  128     107.903   5.863  45.079  1.00  0.00           C
ATOM  10530 6C31 POPE  128     109.173   6.253  44.319  1.00  0.00           C
ATOM  10534  NH3 POPE  129      82.833  70.593  34.719  1.00  0.00           N
ATOM  10538  C12 POPE  129      81.563  69.983  35.239  1.00  0.00           C
ATOM  10541  C11 POPE  129      80.833  69.203  34.159  1.00  0.00           C
ATOM  10544  P   POPE  129      79.033  67.603  35.259  1.00  0.00           P
ATOM  10545  O13 POPE  129      77.843  68.043  35.999  1.00  0.00           O
ATOM  10546  O14 POPE  129      78.843  66.563  34.219  1.00  0.00           O
ATOM  10547  O11 POPE  129      80.163  67.143  36.289  1.00  0.00           O
ATOM  10548  O12 POPE  129      79.513  68.953  34.599  1.00  0.00           O
ATOM  10549  C1  POPE  129      79.973  65.813  36.849  1.00  0.00           C
ATOM  10552  C2  POPE  129      81.313  65.193  37.349  1.00  0.00           C
ATOM  10554  O21 POPE  129      81.193  63.863  37.899  1.00  0.00           O
ATOM  10555  C21 POPE  129      80.603  63.623  39.059  1.00  0.00           C
ATOM  10556  O22 POPE  129      80.243  64.473  39.869  1.00  0.00           O
ATOM  10557  C22 POPE  129      80.483  62.083  39.249  1.00  0.00           C
ATOM  10560  C3  POPE  129      82.103  66.183  38.229  1.00  0.00           C
ATOM  10563  O31 POPE  129      83.163  65.493  38.929  1.00  0.00           O
ATOM  10564  C31 POPE  129      83.313  65.903  40.169  1.00  0.00           C
ATOM  10565  O32 POPE  129      83.023  67.003  40.599  1.00  0.00           O
ATOM  10566  C32 POPE  129      83.833  64.733  41.009  1.00  0.00           C
ATOM  10569  C23 POPE  129      80.783  61.493  40.669  1.00  0.00           C
ATOM  10572  C24 POPE  129      79.993  60.203  40.989  1.00  0.00           C
ATOM  10575  C25 POPE  129      80.343  59.573  42.359  1.00  0.00           C
ATOM  10578  C26 POPE  129      79.313  58.533  42.859  1.00  0.00           C
ATOM  10581  C27 POPE  129      79.723  57.893  44.199  1.00  0.00           C
ATOM  10584  C28 POPE  129      78.833  56.693  44.649  1.00  0.00           C
ATOM  10587  C29 POPE  129      77.663  57.073  45.519  1.00  0.00           C
ATOM  10589 0C21 POPE  129      76.673  56.253  45.919  1.00  0.00           C
ATOM  10591 1C21 POPE  129      76.493  54.803  45.539  1.00  0.00           C
ATOM  10594 2C21 POPE  129      75.033  54.453  45.149  1.00  0.00           C
ATOM  10597 3C21 POPE  129      74.003  54.533  46.289  1.00  0.00           C
ATOM  10600 4C21 POPE  129      74.263  53.563  47.449  1.00  0.00           C
ATOM  10603 5C21 POPE  129      73.263  53.713  48.609  1.00  0.00           C
ATOM  10606 6C21 POPE  129      73.623  52.813  49.799  1.00  0.00           C
ATOM  10609 7C21 POPE  129      72.653  52.953  50.979  1.00  0.00           C
ATOM  10612 8C21 POPE  129      73.053  52.123  52.199  1.00  0.00           C
ATOM  10616  C33 POPE  129      83.183  64.753  42.399  1.00  0.00           C
ATOM  10619  C34 POPE  129      83.343  63.443  43.159  1.00  0.00           C
ATOM  10622  C35 POPE  129      82.793  63.523  44.589  1.00  0.00           C
ATOM  10625  C36 POPE  129      82.223  62.183  45.069  1.00  0.00           C
ATOM  10628  C37 POPE  129      81.753  62.223  46.529  1.00  0.00           C
ATOM  10631  C38 POPE  129      80.863  61.023  46.849  1.00  0.00           C
ATOM  10634  C39 POPE  129      80.563  60.883  48.349  1.00  0.00           C
ATOM  10637 0C31 POPE  129      81.743  60.283  49.119  1.00  0.00           C
ATOM  10640 1C31 POPE  129      81.593  60.383  50.639  1.00  0.00           C
ATOM  10643 2C31 POPE  129      82.723  59.663  51.369  1.00  0.00           C
ATOM  10646 3C31 POPE  129      82.563  59.663  52.889  1.00  0.00           C
ATOM  10649 4C31 POPE  129      82.753  61.043  53.549  1.00  0.00           C
ATOM  10652 5C31 POPE  129      82.663  60.933  55.079  1.00  0.00           C
ATOM  10655 6C31 POPE  129      83.003  62.233  55.819  1.00  0.00           C
ATOM  10659  NH3 POPE  130      12.743  86.553  67.169  1.00  0.00           N
ATOM  10663  C12 POPE  130      12.623  86.123  68.609  1.00  0.00           C
ATOM  10666  C11 POPE  130      12.053  87.253  69.499  1.00  0.00           C
ATOM  10669  P   POPE  130      13.523  89.453  69.229  1.00  0.00           P
ATOM  10670  O13 POPE  130      12.563  90.583  69.339  1.00  0.00           O
ATOM  10671  O14 POPE  130      14.893  89.723  69.709  1.00  0.00           O
ATOM  10672  O11 POPE  130      13.563  88.983  67.709  1.00  0.00           O
ATOM  10673  O12 POPE  130      13.033  88.163  69.969  1.00  0.00           O
ATOM  10674  C1  POPE  130      13.413  89.963  66.659  1.00  0.00           C
ATOM  10677  C2  POPE  130      11.963  89.983  66.079  1.00  0.00           C
ATOM  10679  O21 POPE  130      11.623  88.913  65.169  1.00  0.00           O
ATOM  10680  C21 POPE  130      12.363  88.663  64.109  1.00  0.00           C
ATOM  10681  O22 POPE  130      13.483  89.093  63.859  1.00  0.00           O
ATOM  10682  C22 POPE  130      11.593  87.763  63.139  1.00  0.00           C
ATOM  10685  C3  POPE  130      11.533  91.353  65.469  1.00  0.00           C
ATOM  10688  O31 POPE  130      10.093  91.433  65.369  1.00  0.00           O
ATOM  10689  C31 POPE  130       9.653  92.553  64.789  1.00  0.00           C
ATOM  10690  O32 POPE  130      10.353  93.483  64.449  1.00  0.00           O
ATOM  10691  C32 POPE  130       8.163  92.413  64.519  1.00  0.00           C
ATOM  10694  C23 POPE  130      10.503  88.543  62.369  1.00  0.00           C
ATOM  10697  C24 POPE  130       9.773  87.693  61.309  1.00  0.00           C
ATOM  10700  C25 POPE  130       8.943  88.533  60.319  1.00  0.00           C
ATOM  10703  C26 POPE  130       9.823  89.363  59.379  1.00  0.00           C
ATOM  10706  C27 POPE  130       9.053  90.313  58.459  1.00  0.00           C
ATOM  10709  C28 POPE  130       9.953  90.873  57.329  1.00  0.00           C
ATOM  10712  C29 POPE  130      11.143  91.663  57.819  1.00  0.00           C
ATOM  10714 0C21 POPE  130      11.933  92.423  57.059  1.00  0.00           C
ATOM  10716 1C21 POPE  130      11.773  92.533  55.579  1.00  0.00           C
ATOM  10719 2C21 POPE  130      12.663  93.623  54.969  1.00  0.00           C
ATOM  10722 3C21 POPE  130      12.703  93.493  53.439  1.00  0.00           C
ATOM  10725 4C21 POPE  130      13.233  94.773  52.779  1.00  0.00           C
ATOM  10728 5C21 POPE  130      13.683  94.553  51.329  1.00  0.00           C
ATOM  10731 6C21 POPE  130      14.163  95.873  50.709  1.00  0.00           C
ATOM  10734 7C21 POPE  130      14.793  95.703  49.329  1.00  0.00           C
ATOM  10737 8C21 POPE  130      15.153  97.043  48.689  1.00  0.00           C
ATOM  10741  C33 POPE  130       7.523  93.603  63.779  1.00  0.00           C
ATOM  10744  C34 POPE  130       7.913  93.713  62.299  1.00  0.00           C
ATOM  10747  C35 POPE  130       7.053  94.733  61.529  1.00  0.00           C
ATOM  10750  C36 POPE  130       7.513  94.873  60.069  1.00  0.00           C
ATOM  10753  C37 POPE  130       6.773  95.903  59.199  1.00  0.00           C
ATOM  10756  C38 POPE  130       7.383  96.003  57.789  1.00  0.00           C
ATOM  10759  C39 POPE  130       6.733  95.073  56.759  1.00  0.00           C
ATOM  10762 0C31 POPE  130       5.433  95.663  56.179  1.00  0.00           C
ATOM  10765 1C31 POPE  130       4.713  94.723  55.209  1.00  0.00           C
ATOM  10768 2C31 POPE  130       3.353  95.293  54.759  1.00  0.00           C
ATOM  10771 3C31 POPE  130       2.603  94.333  53.819  1.00  0.00           C
ATOM  10774 4C31 POPE  130       2.943  94.553  52.339  1.00  0.00           C
ATOM  10777 5C31 POPE  130       2.343  93.473  51.439  1.00  0.00           C
ATOM  10780 6C31 POPE  130       2.743  93.633  49.959  1.00  0.00           C
ATOM  10784  NH3 POPE  131      22.733  37.023  28.699  1.00  0.00           N
ATOM  10788  C12 POPE  131      22.503  36.333  27.389  1.00  0.00           C
ATOM  10791  C11 POPE  131      23.403  35.103  27.309  1.00  0.00           C
ATOM  10794  P   POPE  131      24.273  33.283  28.959  1.00  0.00           P
ATOM  10795  O13 POPE  131      25.063  34.083  29.929  1.00  0.00           O
ATOM  10796  O14 POPE  131      25.003  32.713  27.809  1.00  0.00           O
ATOM  10797  O11 POPE  131      23.423  32.193  29.709  1.00  0.00           O
ATOM  10798  O12 POPE  131      23.113  34.203  28.389  1.00  0.00           O
ATOM  10799  C1  POPE  131      23.803  31.723  31.009  1.00  0.00           C
ATOM  10802  C2  POPE  131      23.193  32.563  32.169  1.00  0.00           C
ATOM  10804  O21 POPE  131      23.393  31.723  33.309  1.00  0.00           O
ATOM  10805  C21 POPE  131      23.633  32.283  34.459  1.00  0.00           C
ATOM  10806  O22 POPE  131      23.833  33.473  34.659  1.00  0.00           O
ATOM  10807  C22 POPE  131      23.583  31.173  35.519  1.00  0.00           C
ATOM  10810  C3  POPE  131      21.663  32.813  31.999  1.00  0.00           C
ATOM  10813  O31 POPE  131      21.163  33.963  32.729  1.00  0.00           O
ATOM  10814  C31 POPE  131      20.523  33.693  33.879  1.00  0.00           C
ATOM  10815  O32 POPE  131      20.423  32.593  34.369  1.00  0.00           O
ATOM  10816  C32 POPE  131      19.953  34.983  34.479  1.00  0.00           C
ATOM  10819  C23 POPE  131      23.503  31.693  36.969  1.00  0.00           C
ATOM  10822  C24 POPE  131      22.703  30.783  37.919  1.00  0.00           C
ATOM  10825  C25 POPE  131      23.503  29.603  38.499  1.00  0.00           C
ATOM  10828  C26 POPE  131      22.633  28.653  39.339  1.00  0.00           C
ATOM  10831  C27 POPE  131      23.473  27.673  40.179  1.00  0.00           C
ATOM  10834  C28 POPE  131      22.603  26.633  40.909  1.00  0.00           C
ATOM  10837  C29 POPE  131      23.473  25.593  41.589  1.00  0.00           C
ATOM  10839 0C21 POPE  131      23.113  24.803  42.619  1.00  0.00           C
ATOM  10841 1C21 POPE  131      21.753  24.743  43.279  1.00  0.00           C
ATOM  10844 2C21 POPE  131      21.743  25.373  44.689  1.00  0.00           C
ATOM  10847 3C21 POPE  131      22.703  24.703  45.689  1.00  0.00           C
ATOM  10850 4C21 POPE  131      22.523  25.233  47.119  1.00  0.00           C
ATOM  10853 5C21 POPE  131      23.483  24.583  48.119  1.00  0.00           C
ATOM  10856 6C21 POPE  131      24.713  25.433  48.449  1.00  0.00           C
ATOM  10859 7C21 POPE  131      25.653  24.723  49.439  1.00  0.00           C
ATOM  10862 8C21 POPE  131      26.693  25.653  50.069  1.00  0.00           C
ATOM  10866  C33 POPE  131      19.543  34.843  35.969  1.00  0.00           C
ATOM  10869  C34 POPE  131      20.633  34.223  36.859  1.00  0.00           C
ATOM  10872  C35 POPE  131      20.653  34.683  38.329  1.00  0.00           C
ATOM  10875  C36 POPE  131      19.313  34.513  39.049  1.00  0.00           C
ATOM  10878  C37 POPE  131      19.473  34.463  40.579  1.00  0.00           C
ATOM  10881  C38 POPE  131      18.133  34.663  41.289  1.00  0.00           C
ATOM  10884  C39 POPE  131      18.143  34.303  42.769  1.00  0.00           C
ATOM  10887 0C31 POPE  131      16.763  34.483  43.429  1.00  0.00           C
ATOM  10890 1C31 POPE  131      16.733  33.993  44.879  1.00  0.00           C
ATOM  10893 2C31 POPE  131      15.383  34.203  45.579  1.00  0.00           C
ATOM  10896 3C31 POPE  131      14.213  33.433  44.939  1.00  0.00           C
ATOM  10899 4C31 POPE  131      12.993  33.403  45.859  1.00  0.00           C
ATOM  10902 5C31 POPE  131      11.723  32.863  45.209  1.00  0.00           C
ATOM  10905 6C31 POPE  131      10.543  32.773  46.189  1.00  0.00           C
ATOM  10909  NH3 POPE  132      68.273 111.723  69.299  1.00  0.00           N
ATOM  10913  C12 POPE  132      69.213 112.843  69.699  1.00  0.00           C
ATOM  10916  C11 POPE  132      68.883 114.143  68.939  1.00  0.00           C
ATOM  10919  P   POPE  132      70.993 115.603  68.319  1.00  0.00           P
ATOM  10920  O13 POPE  132      70.533 115.873  66.949  1.00  0.00           O
ATOM  10921  O14 POPE  132      71.743 116.693  68.989  1.00  0.00           O
ATOM  10922  O11 POPE  132      71.863 114.293  68.389  1.00  0.00           O
ATOM  10923  O12 POPE  132      69.803 115.183  69.269  1.00  0.00           O
ATOM  10924  C1  POPE  132      73.043 114.113  67.609  1.00  0.00           C
ATOM  10927  C2  POPE  132      73.013 112.743  66.889  1.00  0.00           C
ATOM  10929  O21 POPE  132      73.163 112.933  65.479  1.00  0.00           O
ATOM  10930  C21 POPE  132      72.133 113.103  64.669  1.00  0.00           C
ATOM  10931  O22 POPE  132      70.963 113.143  64.959  1.00  0.00           O
ATOM  10932  C22 POPE  132      72.723 113.303  63.259  1.00  0.00           C
ATOM  10935  C3  POPE  132      71.823 111.843  67.309  1.00  0.00           C
ATOM  10938  O31 POPE  132      71.833 110.613  66.549  1.00  0.00           O
ATOM  10939  C31 POPE  132      70.693 109.933  66.729  1.00  0.00           C
ATOM  10940  O32 POPE  132      69.793 110.283  67.479  1.00  0.00           O
ATOM  10941  C32 POPE  132      70.713 108.653  65.889  1.00  0.00           C
ATOM  10944  C23 POPE  132      71.653 113.443  62.169  1.00  0.00           C
ATOM  10947  C24 POPE  132      72.243 113.743  60.779  1.00  0.00           C
ATOM  10950  C25 POPE  132      71.103 114.003  59.789  1.00  0.00           C
ATOM  10953  C26 POPE  132      71.493 114.333  58.349  1.00  0.00           C
ATOM  10956  C27 POPE  132      70.253 114.893  57.629  1.00  0.00           C
ATOM  10959  C28 POPE  132      70.143 114.573  56.129  1.00  0.00           C
ATOM  10962  C29 POPE  132      68.703 114.703  55.689  1.00  0.00           C
ATOM  10964 0C21 POPE  132      68.273 114.753  54.419  1.00  0.00           C
ATOM  10966 1C21 POPE  132      69.143 114.653  53.189  1.00  0.00           C
ATOM  10969 2C21 POPE  132      68.313 114.313  51.939  1.00  0.00           C
ATOM  10972 3C21 POPE  132      69.193 114.223  50.679  1.00  0.00           C
ATOM  10975 4C21 POPE  132      68.493 113.583  49.479  1.00  0.00           C
ATOM  10978 5C21 POPE  132      67.343 114.413  48.919  1.00  0.00           C
ATOM  10981 6C21 POPE  132      66.743 113.793  47.649  1.00  0.00           C
ATOM  10984 7C21 POPE  132      65.953 114.813  46.819  1.00  0.00           C
ATOM  10987 8C21 POPE  132      65.293 114.213  45.579  1.00  0.00           C
ATOM  10991  C33 POPE  132      69.933 108.793  64.559  1.00  0.00           C
ATOM  10994  C34 POPE  132      69.823 107.463  63.809  1.00  0.00           C
ATOM  10997  C35 POPE  132      68.843 107.503  62.629  1.00  0.00           C
ATOM  11000  C36 POPE  132      69.463 107.943  61.299  1.00  0.00           C
ATOM  11003  C37 POPE  132      68.393 108.063  60.199  1.00  0.00           C
ATOM  11006  C38 POPE  132      68.963 108.043  58.769  1.00  0.00           C
ATOM  11009  C39 POPE  132      69.953 109.183  58.489  1.00  0.00           C
ATOM  11012 0C31 POPE  132      70.323 109.253  57.009  1.00  0.00           C
ATOM  11015 1C31 POPE  132      71.143 110.493  56.639  1.00  0.00           C
ATOM  11018 2C31 POPE  132      70.933 110.933  55.189  1.00  0.00           C
ATOM  11021 3C31 POPE  132      71.053 109.793  54.169  1.00  0.00           C
ATOM  11024 4C31 POPE  132      70.743 110.273  52.749  1.00  0.00           C
ATOM  11027 5C31 POPE  132      70.303 109.103  51.879  1.00  0.00           C
ATOM  11030 6C31 POPE  132      70.133 109.513  50.429  1.00  0.00           C
ATOM  11034  NH3 POPE  133      42.363  25.203  72.569  1.00  0.00           N
ATOM  11038  C12 POPE  133      43.003  25.433  71.229  1.00  0.00           C
ATOM  11041  C11 POPE  133      44.453  24.933  71.159  1.00  0.00           C
ATOM  11044  P   POPE  133      45.673  25.553  73.399  1.00  0.00           P
ATOM  11045  O13 POPE  133      44.813  26.493  74.139  1.00  0.00           O
ATOM  11046  O14 POPE  133      45.473  24.113  73.709  1.00  0.00           O
ATOM  11047  O11 POPE  133      47.213  25.903  73.509  1.00  0.00           O
ATOM  11048  O12 POPE  133      45.353  25.763  71.879  1.00  0.00           O
ATOM  11049  C1  POPE  133      47.623  27.283  73.479  1.00  0.00           C
ATOM  11052  C2  POPE  133      47.943  27.803  72.049  1.00  0.00           C
ATOM  11054  O21 POPE  133      46.773  28.433  71.509  1.00  0.00           O
ATOM  11055  C21 POPE  133      46.973  29.403  70.629  1.00  0.00           C
ATOM  11056  O22 POPE  133      48.063  29.763  70.209  1.00  0.00           O
ATOM  11057  C22 POPE  133      45.623  29.923  70.159  1.00  0.00           C
ATOM  11060  C3  POPE  133      48.433  26.613  71.179  1.00  0.00           C
ATOM  11063  O31 POPE  133      48.963  27.053  69.929  1.00  0.00           O
ATOM  11064  C31 POPE  133      48.353  26.883  68.739  1.00  0.00           C
ATOM  11065  O32 POPE  133      48.913  27.123  67.689  1.00  0.00           O
ATOM  11066  C32 POPE  133      46.923  26.353  68.749  1.00  0.00           C
ATOM  11069  C23 POPE  133      45.703  30.623  68.789  1.00  0.00           C
ATOM  11072  C24 POPE  133      44.313  31.043  68.269  1.00  0.00           C
ATOM  11075  C25 POPE  133      44.043  30.463  66.869  1.00  0.00           C
ATOM  11078  C26 POPE  133      44.923  31.093  65.779  1.00  0.00           C
ATOM  11081  C27 POPE  133      45.353  30.083  64.699  1.00  0.00           C
ATOM  11084  C28 POPE  133      45.413  30.683  63.279  1.00  0.00           C
ATOM  11087  C29 POPE  133      44.023  30.903  62.719  1.00  0.00           C
ATOM  11089 0C21 POPE  133      43.713  31.653  61.659  1.00  0.00           C
ATOM  11091 1C21 POPE  133      44.683  32.423  60.789  1.00  0.00           C
ATOM  11094 2C21 POPE  133      44.843  31.723  59.419  1.00  0.00           C
ATOM  11097 3C21 POPE  133      45.803  32.463  58.469  1.00  0.00           C
ATOM  11100 4C21 POPE  133      45.363  33.893  58.139  1.00  0.00           C
ATOM  11103 5C21 POPE  133      45.983  34.373  56.819  1.00  0.00           C
ATOM  11106 6C21 POPE  133      45.573  35.803  56.439  1.00  0.00           C
ATOM  11109 7C21 POPE  133      46.123  36.203  55.069  1.00  0.00           C
ATOM  11112 8C21 POPE  133      45.733  37.623  54.659  1.00  0.00           C
ATOM  11116  C33 POPE  133      46.843  24.823  68.509  1.00  0.00           C
ATOM  11119  C34 POPE  133      45.513  24.393  67.849  1.00  0.00           C
ATOM  11122  C35 POPE  133      45.633  24.063  66.359  1.00  0.00           C
ATOM  11125  C36 POPE  133      46.013  25.263  65.489  1.00  0.00           C
ATOM  11128  C37 POPE  133      46.353  24.843  64.059  1.00  0.00           C
ATOM  11131  C38 POPE  133      47.073  25.943  63.279  1.00  0.00           C
ATOM  11134  C39 POPE  133      46.153  27.013  62.669  1.00  0.00           C
ATOM  11137 0C31 POPE  133      45.523  26.553  61.349  1.00  0.00           C
ATOM  11140 1C31 POPE  133      44.013  26.373  61.439  1.00  0.00           C
ATOM  11143 2C31 POPE  133      43.453  25.563  60.269  1.00  0.00           C
ATOM  11146 3C31 POPE  133      42.033  25.073  60.569  1.00  0.00           C
ATOM  11149 4C31 POPE  133      41.653  23.853  59.719  1.00  0.00           C
ATOM  11152 5C31 POPE  133      40.293  23.273  60.119  1.00  0.00           C
ATOM  11155 6C31 POPE  133      40.153  21.793  59.749  1.00  0.00           C
ATOM  11159  NH3 POPE  134      26.163 114.513  27.219  1.00  0.00           N
ATOM  11163  C12 POPE  134      25.563 115.083  25.959  1.00  0.00           C
ATOM  11166  C11 POPE  134      25.993 116.533  25.719  1.00  0.00           C
ATOM  11169  P   POPE  134      24.583 118.603  25.019  1.00  0.00           P
ATOM  11170  O13 POPE  134      25.633 119.313  25.779  1.00  0.00           O
ATOM  11171  O14 POPE  134      24.073 119.263  23.809  1.00  0.00           O
ATOM  11172  O11 POPE  134      23.393 118.293  26.009  1.00  0.00           O
ATOM  11173  O12 POPE  134      25.133 117.133  24.729  1.00  0.00           O
ATOM  11174  C1  POPE  134      23.033 119.173  27.079  1.00  0.00           C
ATOM  11177  C2  POPE  134      22.653 118.313  28.319  1.00  0.00           C
ATOM  11179  O21 POPE  134      22.083 118.973  29.449  1.00  0.00           O
ATOM  11180  C21 POPE  134      21.283 119.983  29.449  1.00  0.00           C
ATOM  11181  O22 POPE  134      21.063 120.803  28.569  1.00  0.00           O
ATOM  11182  C22 POPE  134      20.443 119.833  30.729  1.00  0.00           C
ATOM  11185  C3  POPE  134      23.863 117.493  28.859  1.00  0.00           C
ATOM  11188  O31 POPE  134      23.533 116.783  30.069  1.00  0.00           O
ATOM  11189  C31 POPE  134      24.103 115.623  30.269  1.00  0.00           C
ATOM  11190  O32 POPE  134      24.873 115.073  29.499  1.00  0.00           O
ATOM  11191  C32 POPE  134      23.803 115.123  31.699  1.00  0.00           C
ATOM  11194  C23 POPE  134      21.233 119.963  32.049  1.00  0.00           C
ATOM  11197  C24 POPE  134      20.543 119.213  33.199  1.00  0.00           C
ATOM  11200  C25 POPE  134      21.173 119.483  34.569  1.00  0.00           C
ATOM  11203  C26 POPE  134      20.513 118.673  35.689  1.00  0.00           C
ATOM  11206  C27 POPE  134      20.703 119.293  37.089  1.00  0.00           C
ATOM  11209  C28 POPE  134      21.413 118.383  38.109  1.00  0.00           C
ATOM  11212  C29 POPE  134      20.533 117.253  38.589  1.00  0.00           C
ATOM  11214 0C21 POPE  134      20.243 116.963  39.869  1.00  0.00           C
ATOM  11216 1C21 POPE  134      20.763 117.713  41.079  1.00  0.00           C
ATOM  11219 2C21 POPE  134      20.563 116.963  42.409  1.00  0.00           C
ATOM  11222 3C21 POPE  134      19.083 116.743  42.789  1.00  0.00           C
ATOM  11225 4C21 POPE  134      18.853 116.533  44.299  1.00  0.00           C
ATOM  11228 5C21 POPE  134      19.733 115.443  44.929  1.00  0.00           C
ATOM  11231 6C21 POPE  134      19.483 115.303  46.439  1.00  0.00           C
ATOM  11234 7C21 POPE  134      20.283 114.153  47.079  1.00  0.00           C
ATOM  11237 8C21 POPE  134      20.113 114.083  48.599  1.00  0.00           C
ATOM  11241  C33 POPE  134      22.493 115.643  32.349  1.00  0.00           C
ATOM  11244  C34 POPE  134      22.173 115.023  33.729  1.00  0.00           C
ATOM  11247  C35 POPE  134      23.133 115.403  34.879  1.00  0.00           C
ATOM  11250  C36 POPE  134      22.713 114.783  36.219  1.00  0.00           C
ATOM  11253  C37 POPE  134      23.773 114.833  37.329  1.00  0.00           C
ATOM  11256  C38 POPE  134      23.213 114.693  38.759  1.00  0.00           C
ATOM  11259  C39 POPE  134      22.303 113.473  38.949  1.00  0.00           C
ATOM  11262 0C31 POPE  134      21.573 113.453  40.299  1.00  0.00           C
ATOM  11265 1C31 POPE  134      20.293 112.623  40.239  1.00  0.00           C
ATOM  11268 2C31 POPE  134      19.513 112.603  41.569  1.00  0.00           C
ATOM  11271 3C31 POPE  134      18.063 112.133  41.379  1.00  0.00           C
ATOM  11274 4C31 POPE  134      17.243 112.213  42.669  1.00  0.00           C
ATOM  11277 5C31 POPE  134      15.753 111.933  42.449  1.00  0.00           C
ATOM  11280 6C31 POPE  134      14.923 112.053  43.729  1.00  0.00           C
ATOM  11284  NH3 POPE  135      77.883  91.833  33.599  1.00  0.00           N
ATOM  11288  C12 POPE  135      76.803  91.483  32.589  1.00  0.00           C
ATOM  11291  C11 POPE  135      75.353  91.713  33.119  1.00  0.00           C
ATOM  11294  P   POPE  135      73.213  92.563  31.749  1.00  0.00           P
ATOM  11295  O13 POPE  135      73.473  93.873  32.349  1.00  0.00           O
ATOM  11296  O14 POPE  135      73.103  92.623  30.269  1.00  0.00           O
ATOM  11297  O11 POPE  135      71.903  91.933  32.349  1.00  0.00           O
ATOM  11298  O12 POPE  135      74.393  91.553  32.069  1.00  0.00           O
ATOM  11299  C1  POPE  135      71.653  90.543  32.519  1.00  0.00           C
ATOM  11302  C2  POPE  135      70.623  90.303  33.669  1.00  0.00           C
ATOM  11304  O21 POPE  135      70.863  91.133  34.809  1.00  0.00           O
ATOM  11305  C21 POPE  135      72.033  90.983  35.409  1.00  0.00           C
ATOM  11306  O22 POPE  135      72.943  90.243  35.079  1.00  0.00           O
ATOM  11307  C22 POPE  135      72.063  91.973  36.579  1.00  0.00           C
ATOM  11310  C3  POPE  135      70.463  88.813  34.129  1.00  0.00           C
ATOM  11313  O31 POPE  135      69.843  88.723  35.439  1.00  0.00           O
ATOM  11314  C31 POPE  135      68.513  88.763  35.479  1.00  0.00           C
ATOM  11315  O32 POPE  135      67.793  88.693  34.499  1.00  0.00           O
ATOM  11316  C32 POPE  135      68.053  89.073  36.909  1.00  0.00           C
ATOM  11319  C23 POPE  135      71.343  91.523  37.879  1.00  0.00           C
ATOM  11322  C24 POPE  135      71.043  92.723  38.799  1.00  0.00           C
ATOM  11325  C25 POPE  135      70.043  92.463  39.939  1.00  0.00           C
ATOM  11328  C26 POPE  135      70.483  91.423  40.989  1.00  0.00           C
ATOM  11331  C27 POPE  135      69.643  91.543  42.269  1.00  0.00           C
ATOM  11334  C28 POPE  135      69.783  90.373  43.269  1.00  0.00           C
ATOM  11337  C29 POPE  135      71.133  90.253  43.949  1.00  0.00           C
ATOM  11339 0C21 POPE  135      71.463  90.683  45.179  1.00  0.00           C
ATOM  11341 1C21 POPE  135      70.593  91.463  46.129  1.00  0.00           C
ATOM  11344 2C21 POPE  135      70.223  90.753  47.449  1.00  0.00           C
ATOM  11347 3C21 POPE  135      71.383  90.633  48.459  1.00  0.00           C
ATOM  11350 4C21 POPE  135      70.863  90.393  49.889  1.00  0.00           C
ATOM  11353 5C21 POPE  135      71.973  90.263  50.949  1.00  0.00           C
ATOM  11356 6C21 POPE  135      71.733  91.143  52.189  1.00  0.00           C
ATOM  11359 7C21 POPE  135      72.743  90.893  53.319  1.00  0.00           C
ATOM  11362 8C21 POPE  135      72.593  91.863  54.489  1.00  0.00           C
ATOM  11366  C33 POPE  135      66.613  88.613  37.249  1.00  0.00           C
ATOM  11369  C34 POPE  135      65.943  89.483  38.329  1.00  0.00           C
ATOM  11372  C35 POPE  135      66.413  89.233  39.769  1.00  0.00           C
ATOM  11375  C36 POPE  135      65.783  90.233  40.759  1.00  0.00           C
ATOM  11378  C37 POPE  135      65.913  89.823  42.229  1.00  0.00           C
ATOM  11381  C38 POPE  135      65.083  90.743  43.149  1.00  0.00           C
ATOM  11384  C39 POPE  135      64.693  90.103  44.499  1.00  0.00           C
ATOM  11387 0C31 POPE  135      65.833  90.043  45.529  1.00  0.00           C
ATOM  11390 1C31 POPE  135      65.333  89.713  46.949  1.00  0.00           C
ATOM  11393 2C31 POPE  135      66.443  89.113  47.819  1.00  0.00           C
ATOM  11396 3C31 POPE  135      66.103  88.973  49.309  1.00  0.00           C
ATOM  11399 4C31 POPE  135      67.223  88.263  50.069  1.00  0.00           C
ATOM  11402 5C31 POPE  135      67.133  88.413  51.589  1.00  0.00           C
ATOM  11405 6C31 POPE  135      68.293  87.733  52.329  1.00  0.00           C
ATOM  11409  NH3 POPE  136      21.213  31.373  27.199  1.00  0.00           N
ATOM  11413  C12 POPE  136      21.173  29.883  26.979  1.00  0.00           C
ATOM  11416  C11 POPE  136      22.533  29.213  27.269  1.00  0.00           C
ATOM  11419  P   POPE  136      22.343  26.633  27.679  1.00  0.00           P
ATOM  11420  O13 POPE  136      21.653  26.553  26.389  1.00  0.00           O
ATOM  11421  O14 POPE  136      23.683  26.023  27.809  1.00  0.00           O
ATOM  11422  O11 POPE  136      21.463  25.883  28.759  1.00  0.00           O
ATOM  11423  O12 POPE  136      22.373  28.133  28.179  1.00  0.00           O
ATOM  11424  C1  POPE  136      21.273  26.453  30.059  1.00  0.00           C
ATOM  11427  C2  POPE  136      22.503  26.263  30.989  1.00  0.00           C
ATOM  11429  O21 POPE  136      22.113  25.723  32.269  1.00  0.00           O
ATOM  11430  C21 POPE  136      21.353  26.493  33.029  1.00  0.00           C
ATOM  11431  O22 POPE  136      20.943  27.603  32.759  1.00  0.00           O
ATOM  11432  C22 POPE  136      20.983  25.673  34.259  1.00  0.00           C
ATOM  11435  C3  POPE  136      23.433  27.513  31.129  1.00  0.00           C
ATOM  11438  O31 POPE  136      24.573  27.193  31.949  1.00  0.00           O
ATOM  11439  C31 POPE  136      24.723  27.913  33.069  1.00  0.00           C
ATOM  11440  O32 POPE  136      24.023  28.843  33.409  1.00  0.00           O
ATOM  11441  C32 POPE  136      25.943  27.383  33.839  1.00  0.00           C
ATOM  11444  C23 POPE  136      20.013  26.393  35.209  1.00  0.00           C
ATOM  11447  C24 POPE  136      19.713  25.553  36.459  1.00  0.00           C
ATOM  11450  C25 POPE  136      19.013  26.383  37.539  1.00  0.00           C
ATOM  11453  C26 POPE  136      18.743  25.583  38.819  1.00  0.00           C
ATOM  11456  C27 POPE  136      17.853  26.393  39.769  1.00  0.00           C
ATOM  11459  C28 POPE  136      17.283  25.543  40.909  1.00  0.00           C
ATOM  11462  C29 POPE  136      16.313  26.393  41.689  1.00  0.00           C
ATOM  11464 0C21 POPE  136      16.533  26.933  42.899  1.00  0.00           C
ATOM  11466 1C21 POPE  136      17.753  26.753  43.769  1.00  0.00           C
ATOM  11469 2C21 POPE  136      18.833  27.843  43.579  1.00  0.00           C
ATOM  11472 3C21 POPE  136      18.333  29.263  43.879  1.00  0.00           C
ATOM  11475 4C21 POPE  136      19.473  30.273  44.069  1.00  0.00           C
ATOM  11478 5C21 POPE  136      20.273  30.563  42.789  1.00  0.00           C
ATOM  11481 6C21 POPE  136      21.503  31.433  43.079  1.00  0.00           C
ATOM  11484 7C21 POPE  136      22.293  31.793  41.819  1.00  0.00           C
ATOM  11487 8C21 POPE  136      23.313  32.913  42.069  1.00  0.00           C
ATOM  11491  C33 POPE  136      27.063  28.423  34.059  1.00  0.00           C
ATOM  11494  C34 POPE  136      27.213  28.823  35.539  1.00  0.00           C
ATOM  11497  C35 POPE  136      27.813  30.223  35.709  1.00  0.00           C
ATOM  11500  C36 POPE  136      27.853  30.683  37.169  1.00  0.00           C
ATOM  11503  C37 POPE  136      28.183  32.173  37.279  1.00  0.00           C
ATOM  11506  C38 POPE  136      27.953  32.763  38.689  1.00  0.00           C
ATOM  11509  C39 POPE  136      29.183  32.743  39.589  1.00  0.00           C
ATOM  11512 0C31 POPE  136      29.013  33.623  40.849  1.00  0.00           C
ATOM  11515 1C31 POPE  136      30.303  33.723  41.679  1.00  0.00           C
ATOM  11518 2C31 POPE  136      30.483  35.023  42.479  1.00  0.00           C
ATOM  11521 3C31 POPE  136      29.673  35.143  43.789  1.00  0.00           C
ATOM  11524 4C31 POPE  136      28.143  35.143  43.649  1.00  0.00           C
ATOM  11527 5C31 POPE  136      27.443  35.593  44.939  1.00  0.00           C
ATOM  11530 6C31 POPE  136      25.923  35.453  44.899  1.00  0.00           C
ATOM  11534  NH3 POPE  137      40.913  29.843  29.309  1.00  0.00           N
ATOM  11538  C12 POPE  137      40.853  30.983  30.299  1.00  0.00           C
ATOM  11541  C11 POPE  137      39.893  32.123  29.909  1.00  0.00           C
ATOM  11544  P   POPE  137      37.293  32.453  30.199  1.00  0.00           P
ATOM  11545  O13 POPE  137      37.433  33.893  29.849  1.00  0.00           O
ATOM  11546  O14 POPE  137      36.103  31.713  29.739  1.00  0.00           O
ATOM  11547  O11 POPE  137      37.443  32.293  31.759  1.00  0.00           O
ATOM  11548  O12 POPE  137      38.563  31.663  29.699  1.00  0.00           O
ATOM  11549  C1  POPE  137      36.713  33.083  32.699  1.00  0.00           C
ATOM  11552  C2  POPE  137      37.603  33.383  33.949  1.00  0.00           C
ATOM  11554  O21 POPE  137      37.283  34.633  34.599  1.00  0.00           O
ATOM  11555  C21 POPE  137      37.473  35.763  33.949  1.00  0.00           C
ATOM  11556  O22 POPE  137      37.803  35.883  32.779  1.00  0.00           O
ATOM  11557  C22 POPE  137      37.283  36.933  34.929  1.00  0.00           C
ATOM  11560  C3  POPE  137      39.133  33.243  33.659  1.00  0.00           C
ATOM  11563  O31 POPE  137      39.913  33.343  34.869  1.00  0.00           O
ATOM  11564  C31 POPE  137      40.763  34.353  34.979  1.00  0.00           C
ATOM  11565  O32 POPE  137      41.033  35.143  34.089  1.00  0.00           O
ATOM  11566  C32 POPE  137      41.413  34.343  36.369  1.00  0.00           C
ATOM  11569  C23 POPE  137      38.253  36.883  36.149  1.00  0.00           C
ATOM  11572  C24 POPE  137      38.333  38.183  36.989  1.00  0.00           C
ATOM  11575  C25 POPE  137      37.043  38.533  37.739  1.00  0.00           C
ATOM  11578  C26 POPE  137      37.133  39.763  38.669  1.00  0.00           C
ATOM  11581  C27 POPE  137      37.933  39.503  39.959  1.00  0.00           C
ATOM  11584  C28 POPE  137      37.813  40.633  41.009  1.00  0.00           C
ATOM  11587  C29 POPE  137      36.423  40.743  41.599  1.00  0.00           C
ATOM  11589 0C21 POPE  137      35.973  40.133  42.709  1.00  0.00           C
ATOM  11591 1C21 POPE  137      36.763  39.203  43.609  1.00  0.00           C
ATOM  11594 2C21 POPE  137      37.003  39.773  45.019  1.00  0.00           C
ATOM  11597 3C21 POPE  137      35.703  39.993  45.799  1.00  0.00           C
ATOM  11600 4C21 POPE  137      35.893  40.273  47.289  1.00  0.00           C
ATOM  11603 5C21 POPE  137      36.783  41.483  47.589  1.00  0.00           C
ATOM  11606 6C21 POPE  137      36.463  42.043  48.979  1.00  0.00           C
ATOM  11609 7C21 POPE  137      37.423  43.103  49.489  1.00  0.00           C
ATOM  11612 8C21 POPE  137      37.023  43.533  50.909  1.00  0.00           C
ATOM  11616  C33 POPE  137      40.943  33.213  37.319  1.00  0.00           C
ATOM  11619  C34 POPE  137      41.013  33.533  38.809  1.00  0.00           C
ATOM  11622  C35 POPE  137      39.913  34.513  39.259  1.00  0.00           C
ATOM  11625  C36 POPE  137      39.883  34.643  40.779  1.00  0.00           C
ATOM  11628  C37 POPE  137      38.853  35.673  41.269  1.00  0.00           C
ATOM  11631  C38 POPE  137      38.943  35.943  42.779  1.00  0.00           C
ATOM  11634  C39 POPE  137      38.783  34.693  43.649  1.00  0.00           C
ATOM  11637 0C31 POPE  137      38.913  35.013  45.149  1.00  0.00           C
ATOM  11640 1C31 POPE  137      38.913  33.743  45.999  1.00  0.00           C
ATOM  11643 2C31 POPE  137      38.623  33.993  47.489  1.00  0.00           C
ATOM  11646 3C31 POPE  137      39.253  32.943  48.419  1.00  0.00           C
ATOM  11649 4C31 POPE  137      38.923  31.493  48.039  1.00  0.00           C
ATOM  11652 5C31 POPE  137      39.693  30.483  48.899  1.00  0.00           C
ATOM  11655 6C31 POPE  137      39.363  29.023  48.579  1.00  0.00           C
ATOM  11659  NH3 POPE  138      45.573  54.193  73.579  1.00  0.00           N
ATOM  11663  C12 POPE  138      46.213  52.823  73.709  1.00  0.00           C
ATOM  11666  C11 POPE  138      45.183  51.723  74.059  1.00  0.00           C
ATOM  11669  P   POPE  138      44.973  49.113  74.079  1.00  0.00           P
ATOM  11670  O13 POPE  138      43.803  49.173  74.959  1.00  0.00           O
ATOM  11671  O14 POPE  138      45.853  47.923  74.179  1.00  0.00           O
ATOM  11672  O11 POPE  138      44.443  49.313  72.599  1.00  0.00           O
ATOM  11673  O12 POPE  138      45.813  50.443  74.259  1.00  0.00           O
ATOM  11674  C1  POPE  138      45.213  48.873  71.479  1.00  0.00           C
ATOM  11677  C2  POPE  138      45.353  49.993  70.409  1.00  0.00           C
ATOM  11679  O21 POPE  138      45.133  49.513  69.079  1.00  0.00           O
ATOM  11680  C21 POPE  138      43.873  49.223  68.769  1.00  0.00           C
ATOM  11681  O22 POPE  138      42.933  49.273  69.539  1.00  0.00           O
ATOM  11682  C22 POPE  138      43.873  48.843  67.289  1.00  0.00           C
ATOM  11685  C3  POPE  138      46.763  50.653  70.489  1.00  0.00           C
ATOM  11688  O31 POPE  138      47.043  51.683  69.499  1.00  0.00           O
ATOM  11689  C31 POPE  138      46.333  52.793  69.659  1.00  0.00           C
ATOM  11690  O32 POPE  138      45.383  52.903  70.419  1.00  0.00           O
ATOM  11691  C32 POPE  138      46.883  53.943  68.819  1.00  0.00           C
ATOM  11694  C23 POPE  138      42.533  48.313  66.739  1.00  0.00           C
ATOM  11697  C24 POPE  138      42.633  48.153  65.219  1.00  0.00           C
ATOM  11700  C25 POPE  138      41.693  47.093  64.629  1.00  0.00           C
ATOM  11703  C26 POPE  138      41.683  47.193  63.099  1.00  0.00           C
ATOM  11706  C27 POPE  138      40.813  46.113  62.439  1.00  0.00           C
ATOM  11709  C28 POPE  138      40.573  46.413  60.939  1.00  0.00           C
ATOM  11712  C29 POPE  138      39.783  45.303  60.289  1.00  0.00           C
ATOM  11714 0C21 POPE  138      39.673  45.093  58.959  1.00  0.00           C
ATOM  11716 1C21 POPE  138      40.313  45.903  57.859  1.00  0.00           C
ATOM  11719 2C21 POPE  138      40.973  45.043  56.759  1.00  0.00           C
ATOM  11722 3C21 POPE  138      40.003  44.223  55.899  1.00  0.00           C
ATOM  11725 4C21 POPE  138      40.773  43.473  54.799  1.00  0.00           C
ATOM  11728 5C21 POPE  138      39.983  42.403  54.049  1.00  0.00           C
ATOM  11731 6C21 POPE  138      40.833  41.763  52.939  1.00  0.00           C
ATOM  11734 7C21 POPE  138      40.263  40.453  52.389  1.00  0.00           C
ATOM  11737 8C21 POPE  138      40.893  40.033  51.059  1.00  0.00           C
ATOM  11741  C33 POPE  138      46.613  53.903  67.299  1.00  0.00           C
ATOM  11744  C34 POPE  138      47.733  53.273  66.459  1.00  0.00           C
ATOM  11747  C35 POPE  138      47.373  53.393  64.969  1.00  0.00           C
ATOM  11750  C36 POPE  138      48.493  53.023  63.989  1.00  0.00           C
ATOM  11753  C37 POPE  138      48.083  53.323  62.539  1.00  0.00           C
ATOM  11756  C38 POPE  138      48.953  52.633  61.479  1.00  0.00           C
ATOM  11759  C39 POPE  138      49.763  53.563  60.549  1.00  0.00           C
ATOM  11762 0C31 POPE  138      49.003  54.083  59.319  1.00  0.00           C
ATOM  11765 1C31 POPE  138      49.963  54.483  58.169  1.00  0.00           C
ATOM  11768 2C31 POPE  138      49.263  54.783  56.829  1.00  0.00           C
ATOM  11771 3C31 POPE  138      50.263  55.233  55.749  1.00  0.00           C
ATOM  11774 4C31 POPE  138      49.623  55.443  54.359  1.00  0.00           C
ATOM  11777 5C31 POPE  138      50.593  56.113  53.369  1.00  0.00           C
ATOM  11780 6C31 POPE  138      49.983  56.343  51.979  1.00  0.00           C
ATOM  11784  NH3 POPE  139      68.293 102.453  26.349  1.00  0.00           N
ATOM  11788  C12 POPE  139      69.023 103.753  26.579  1.00  0.00           C
ATOM  11791  C11 POPE  139      70.143 103.933  25.529  1.00  0.00           C
ATOM  11794  P   POPE  139      70.603 106.543  25.699  1.00  0.00           P
ATOM  11795  O13 POPE  139      70.603 106.993  24.279  1.00  0.00           O
ATOM  11796  O14 POPE  139      69.363 106.743  26.479  1.00  0.00           O
ATOM  11797  O11 POPE  139      71.783 107.213  26.519  1.00  0.00           O
ATOM  11798  O12 POPE  139      71.013 105.033  25.749  1.00  0.00           O
ATOM  11799  C1  POPE  139      71.893 106.743  27.879  1.00  0.00           C
ATOM  11802  C2  POPE  139      73.363 106.743  28.349  1.00  0.00           C
ATOM  11804  O21 POPE  139      73.623 106.083  29.609  1.00  0.00           O
ATOM  11805  C21 POPE  139      72.713 105.593  30.429  1.00  0.00           C
ATOM  11806  O22 POPE  139      71.503 105.643  30.349  1.00  0.00           O
ATOM  11807  C22 POPE  139      73.453 104.983  31.629  1.00  0.00           C
ATOM  11810  C3  POPE  139      73.943 108.193  28.329  1.00  0.00           C
ATOM  11813  O31 POPE  139      75.103 108.443  29.179  1.00  0.00           O
ATOM  11814  C31 POPE  139      74.793 108.733  30.449  1.00  0.00           C
ATOM  11815  O32 POPE  139      73.663 108.723  30.909  1.00  0.00           O
ATOM  11816  C32 POPE  139      76.033 109.203  31.219  1.00  0.00           C
ATOM  11819  C23 POPE  139      72.923 105.533  32.969  1.00  0.00           C
ATOM  11822  C24 POPE  139      73.533 104.833  34.189  1.00  0.00           C
ATOM  11825  C25 POPE  139      72.983 105.353  35.539  1.00  0.00           C
ATOM  11828  C26 POPE  139      73.533 106.723  35.959  1.00  0.00           C
ATOM  11831  C27 POPE  139      73.513 106.923  37.479  1.00  0.00           C
ATOM  11834  C28 POPE  139      73.143 108.353  37.939  1.00  0.00           C
ATOM  11837  C29 POPE  139      71.723 108.723  37.599  1.00  0.00           C
ATOM  11839 0C21 POPE  139      71.293 109.923  37.169  1.00  0.00           C
ATOM  11841 1C21 POPE  139      72.173 111.123  36.929  1.00  0.00           C
ATOM  11844 2C21 POPE  139      72.473 111.953  38.189  1.00  0.00           C
ATOM  11847 3C21 POPE  139      71.363 112.953  38.549  1.00  0.00           C
ATOM  11850 4C21 POPE  139      71.683 113.783  39.809  1.00  0.00           C
ATOM  11853 5C21 POPE  139      71.613 112.983  41.109  1.00  0.00           C
ATOM  11856 6C21 POPE  139      70.173 112.703  41.509  1.00  0.00           C
ATOM  11859 7C21 POPE  139      70.083 111.823  42.749  1.00  0.00           C
ATOM  11862 8C21 POPE  139      68.673 111.773  43.349  1.00  0.00           C
ATOM  11866  C33 POPE  139      75.733 110.233  32.349  1.00  0.00           C
ATOM  11869  C34 POPE  139      75.553 109.663  33.769  1.00  0.00           C
ATOM  11872  C35 POPE  139      76.693 109.953  34.749  1.00  0.00           C
ATOM  11875  C36 POPE  139      76.323 109.753  36.229  1.00  0.00           C
ATOM  11878  C37 POPE  139      77.543 109.963  37.149  1.00  0.00           C
ATOM  11881  C38 POPE  139      77.233 110.693  38.459  1.00  0.00           C
ATOM  11884  C39 POPE  139      76.363 109.913  39.449  1.00  0.00           C
ATOM  11887 0C31 POPE  139      76.183 110.683  40.759  1.00  0.00           C
ATOM  11890 1C31 POPE  139      75.213 109.993  41.729  1.00  0.00           C
ATOM  11893 2C31 POPE  139      75.253 110.633  43.119  1.00  0.00           C
ATOM  11896 3C31 POPE  139      74.273 109.953  44.079  1.00  0.00           C
ATOM  11899 4C31 POPE  139      74.493 110.393  45.529  1.00  0.00           C
ATOM  11902 5C31 POPE  139      73.923 109.423  46.569  1.00  0.00           C
ATOM  11905 6C31 POPE  139      74.653 109.513  47.909  1.00  0.00           C
ATOM  11909  NH3 POPE  140       7.123  97.773  70.189  1.00  0.00           N
ATOM  11913  C12 POPE  140       8.193  98.773  69.809  1.00  0.00           C
ATOM  11916  C11 POPE  140       8.313  99.973  70.769  1.00  0.00           C
ATOM  11919  P   POPE  140       9.993 102.003  70.879  1.00  0.00           P
ATOM  11920  O13 POPE  140       9.163 102.973  71.629  1.00  0.00           O
ATOM  11921  O14 POPE  140      11.033 101.233  71.619  1.00  0.00           O
ATOM  11922  O11 POPE  140      10.703 102.773  69.699  1.00  0.00           O
ATOM  11923  O12 POPE  140       9.053 101.003  70.119  1.00  0.00           O
ATOM  11924  C1  POPE  140      11.893 102.223  69.139  1.00  0.00           C
ATOM  11927  C2  POPE  140      12.303 102.863  67.789  1.00  0.00           C
ATOM  11929  O21 POPE  140      11.563 102.303  66.679  1.00  0.00           O
ATOM  11930  C21 POPE  140      10.343 102.763  66.509  1.00  0.00           C
ATOM  11931  O22 POPE  140       9.753 103.513  67.249  1.00  0.00           O
ATOM  11932  C22 POPE  140       9.793 102.293  65.159  1.00  0.00           C
ATOM  11935  C3  POPE  140      13.803 102.603  67.509  1.00  0.00           C
ATOM  11938  O31 POPE  140      14.143 103.003  66.159  1.00  0.00           O
ATOM  11939  C31 POPE  140      14.783 102.113  65.419  1.00  0.00           C
ATOM  11940  O32 POPE  140      15.263 101.063  65.799  1.00  0.00           O
ATOM  11941  C32 POPE  140      14.823 102.633  63.979  1.00  0.00           C
ATOM  11944  C23 POPE  140       9.493 103.523  64.279  1.00  0.00           C
ATOM  11947  C24 POPE  140       9.013 103.173  62.859  1.00  0.00           C
ATOM  11950  C25 POPE  140       7.633 102.493  62.809  1.00  0.00           C
ATOM  11953  C26 POPE  140       7.033 102.583  61.399  1.00  0.00           C
ATOM  11956  C27 POPE  140       5.563 102.143  61.299  1.00  0.00           C
ATOM  11959  C28 POPE  140       4.733 102.863  60.199  1.00  0.00           C
ATOM  11962  C29 POPE  140       4.623 104.363  60.419  1.00  0.00           C
ATOM  11964 0C21 POPE  140       3.523 105.083  60.699  1.00  0.00           C
ATOM  11966 1C21 POPE  140       2.123 104.573  60.879  1.00  0.00           C
ATOM  11969 2C21 POPE  140       1.223 104.863  59.659  1.00  0.00           C
ATOM  11972 3C21 POPE  140       0.983 106.353  59.429  1.00  0.00           C
ATOM  11975 4C21 POPE  140      -0.037 106.643  58.309  1.00  0.00           C
ATOM  11978 5C21 POPE  140       0.563 106.613  56.899  1.00  0.00           C
ATOM  11981 6C21 POPE  140       1.393 107.853  56.549  1.00  0.00           C
ATOM  11984 7C21 POPE  140       1.943 107.803  55.119  1.00  0.00           C
ATOM  11987 8C21 POPE  140       2.753 109.043  54.719  1.00  0.00           C
ATOM  11991  C33 POPE  140      13.933 101.793  63.049  1.00  0.00           C
ATOM  11994  C34 POPE  140      13.553 102.483  61.739  1.00  0.00           C
ATOM  11997  C35 POPE  140      12.573 101.613  60.939  1.00  0.00           C
ATOM  12000  C36 POPE  140      11.763 102.373  59.889  1.00  0.00           C
ATOM  12003  C37 POPE  140      10.493 101.613  59.479  1.00  0.00           C
ATOM  12006  C38 POPE  140      10.733 100.493  58.459  1.00  0.00           C
ATOM  12009  C39 POPE  140       9.433  99.843  57.959  1.00  0.00           C
ATOM  12012 0C31 POPE  140       9.503  99.353  56.499  1.00  0.00           C
ATOM  12015 1C31 POPE  140      10.423  98.143  56.329  1.00  0.00           C
ATOM  12018 2C31 POPE  140      10.603  97.683  54.879  1.00  0.00           C
ATOM  12021 3C31 POPE  140       9.303  97.333  54.149  1.00  0.00           C
ATOM  12024 4C31 POPE  140       9.573  96.603  52.829  1.00  0.00           C
ATOM  12027 5C31 POPE  140       8.313  96.383  51.989  1.00  0.00           C
ATOM  12030 6C31 POPE  140       8.633  95.743  50.639  1.00  0.00           C
ATOM  12034  NH3 POPE  141     106.593  70.193  73.079  1.00  0.00           N
ATOM  12038  C12 POPE  141     107.933  70.873  73.159  1.00  0.00           C
ATOM  12041  C11 POPE  141     108.933  70.053  73.959  1.00  0.00           C
ATOM  12044  P   POPE  141     110.243  67.843  73.729  1.00  0.00           P
ATOM  12045  O13 POPE  141     111.103  68.453  74.759  1.00  0.00           O
ATOM  12046  O14 POPE  141     109.793  66.453  73.979  1.00  0.00           O
ATOM  12047  O11 POPE  141     111.073  67.813  72.389  1.00  0.00           O
ATOM  12048  O12 POPE  141     109.013  68.763  73.369  1.00  0.00           O
ATOM  12049  C1  POPE  141     110.763  66.943  71.299  1.00  0.00           C
ATOM  12052  C2  POPE  141     110.053  67.743  70.189  1.00  0.00           C
ATOM  12054  O21 POPE  141     109.123  66.933  69.439  1.00  0.00           O
ATOM  12055  C21 POPE  141     109.553  66.223  68.419  1.00  0.00           C
ATOM  12056  O22 POPE  141     110.703  66.013  68.089  1.00  0.00           O
ATOM  12057  C22 POPE  141     108.333  65.763  67.609  1.00  0.00           C
ATOM  12060  C3  POPE  141     111.033  68.593  69.329  1.00  0.00           C
ATOM  12063  O31 POPE  141     110.263  69.433  68.449  1.00  0.00           O
ATOM  12064  C31 POPE  141     110.833  69.843  67.319  1.00  0.00           C
ATOM  12065  O32 POPE  141     111.973  69.573  66.959  1.00  0.00           O
ATOM  12066  C32 POPE  141     109.783  70.643  66.549  1.00  0.00           C
ATOM  12069  C23 POPE  141     108.683  64.873  66.389  1.00  0.00           C
ATOM  12072  C24 POPE  141     108.023  65.313  65.069  1.00  0.00           C
ATOM  12075  C25 POPE  141     108.433  64.383  63.929  1.00  0.00           C
ATOM  12078  C26 POPE  141     108.173  64.963  62.539  1.00  0.00           C
ATOM  12081  C27 POPE  141     108.603  63.993  61.429  1.00  0.00           C
ATOM  12084  C28 POPE  141     108.663  64.603  60.009  1.00  0.00           C
ATOM  12087  C29 POPE  141     107.593  65.623  59.709  1.00  0.00           C
ATOM  12089 0C21 POPE  141     106.593  65.523  58.819  1.00  0.00           C
ATOM  12091 1C21 POPE  141     106.243  64.343  57.959  1.00  0.00           C
ATOM  12094 2C21 POPE  141     104.723  64.123  57.889  1.00  0.00           C
ATOM  12097 3C21 POPE  141     104.073  63.863  59.259  1.00  0.00           C
ATOM  12100 4C21 POPE  141     102.563  63.613  59.169  1.00  0.00           C
ATOM  12103 5C21 POPE  141     101.773  64.333  60.269  1.00  0.00           C
ATOM  12106 6C21 POPE  141     100.273  64.173  60.059  1.00  0.00           C
ATOM  12109 7C21 POPE  141      99.433  64.863  61.139  1.00  0.00           C
ATOM  12112 8C21 POPE  141      97.953  64.913  60.779  1.00  0.00           C
ATOM  12116  C33 POPE  141     110.163  71.063  65.109  1.00  0.00           C
ATOM  12119  C34 POPE  141     109.773  70.063  63.999  1.00  0.00           C
ATOM  12122  C35 POPE  141     109.583  70.733  62.629  1.00  0.00           C
ATOM  12125  C36 POPE  141     108.923  69.813  61.589  1.00  0.00           C
ATOM  12128  C37 POPE  141     108.563  70.563  60.299  1.00  0.00           C
ATOM  12131  C38 POPE  141     107.643  69.783  59.339  1.00  0.00           C
ATOM  12134  C39 POPE  141     106.183  69.643  59.829  1.00  0.00           C
ATOM  12137 0C31 POPE  141     105.393  70.963  59.819  1.00  0.00           C
ATOM  12140 1C31 POPE  141     103.963  70.773  60.349  1.00  0.00           C
ATOM  12143 2C31 POPE  141     103.163  72.083  60.499  1.00  0.00           C
ATOM  12146 3C31 POPE  141     102.883  72.843  59.199  1.00  0.00           C
ATOM  12149 4C31 POPE  141     101.983  74.063  59.449  1.00  0.00           C
ATOM  12152 5C31 POPE  141     101.383  74.673  58.169  1.00  0.00           C
ATOM  12155 6C31 POPE  141     100.463  75.853  58.479  1.00  0.00           C
ATOM  12159  NH3 POPE  142      73.333  95.493  29.809  1.00  0.00           N
ATOM  12163  C12 POPE  142      73.133  96.603  28.809  1.00  0.00           C
ATOM  12166  C11 POPE  142      71.693  96.683  28.309  1.00  0.00           C
ATOM  12169  P   POPE  142      70.833  98.973  27.279  1.00  0.00           P
ATOM  12170  O13 POPE  142      71.293  99.803  26.149  1.00  0.00           O
ATOM  12171  O14 POPE  142      69.413  98.563  27.269  1.00  0.00           O
ATOM  12172  O11 POPE  142      71.203  99.713  28.619  1.00  0.00           O
ATOM  12173  O12 POPE  142      71.673  97.653  27.259  1.00  0.00           O
ATOM  12174  C1  POPE  142      70.593  99.613  29.899  1.00  0.00           C
ATOM  12177  C2  POPE  142      69.573 100.773  30.159  1.00  0.00           C
ATOM  12179  O21 POPE  142      69.613 101.233  31.529  1.00  0.00           O
ATOM  12180  C21 POPE  142      70.613 102.073  31.829  1.00  0.00           C
ATOM  12181  O22 POPE  142      71.563 102.323  31.119  1.00  0.00           O
ATOM  12182  C22 POPE  142      70.383 102.723  33.209  1.00  0.00           C
ATOM  12185  C3  POPE  142      68.133 100.263  29.839  1.00  0.00           C
ATOM  12188  O31 POPE  142      67.173 101.303  29.499  1.00  0.00           O
ATOM  12189  C31 POPE  142      66.353 101.603  30.509  1.00  0.00           C
ATOM  12190  O32 POPE  142      66.653 101.633  31.689  1.00  0.00           O
ATOM  12191  C32 POPE  142      64.913 101.603  30.009  1.00  0.00           C
ATOM  12194  C23 POPE  142      69.463 101.943  34.179  1.00  0.00           C
ATOM  12197  C24 POPE  142      69.303 102.603  35.549  1.00  0.00           C
ATOM  12200  C25 POPE  142      68.273 101.893  36.469  1.00  0.00           C
ATOM  12203  C26 POPE  142      68.723 100.523  37.009  1.00  0.00           C
ATOM  12206  C27 POPE  142      67.613  99.653  37.649  1.00  0.00           C
ATOM  12209  C28 POPE  142      67.173 100.073  39.079  1.00  0.00           C
ATOM  12212  C29 POPE  142      65.933 100.933  39.119  1.00  0.00           C
ATOM  12214 0C21 POPE  142      65.223 101.243  40.219  1.00  0.00           C
ATOM  12216 1C21 POPE  142      65.533 100.823  41.639  1.00  0.00           C
ATOM  12219 2C21 POPE  142      65.783 102.013  42.579  1.00  0.00           C
ATOM  12222 3C21 POPE  142      64.523 102.653  43.179  1.00  0.00           C
ATOM  12225 4C21 POPE  142      64.893 103.743  44.189  1.00  0.00           C
ATOM  12228 5C21 POPE  142      63.753 104.193  45.129  1.00  0.00           C
ATOM  12231 6C21 POPE  142      64.303 105.063  46.269  1.00  0.00           C
ATOM  12234 7C21 POPE  142      63.253 105.513  47.289  1.00  0.00           C
ATOM  12237 8C21 POPE  142      63.803 106.483  48.339  1.00  0.00           C
ATOM  12241  C33 POPE  142      64.143 100.543  30.829  1.00  0.00           C
ATOM  12244  C34 POPE  142      62.963  99.903  30.089  1.00  0.00           C
ATOM  12247  C35 POPE  142      62.463  98.643  30.819  1.00  0.00           C
ATOM  12250  C36 POPE  142      61.893  98.903  32.219  1.00  0.00           C
ATOM  12253  C37 POPE  142      61.343  97.613  32.829  1.00  0.00           C
ATOM  12256  C38 POPE  142      60.453  97.793  34.059  1.00  0.00           C
ATOM  12259  C39 POPE  142      61.083  98.453  35.289  1.00  0.00           C
ATOM  12262 0C31 POPE  142      62.333  97.743  35.839  1.00  0.00           C
ATOM  12265 1C31 POPE  142      62.533  97.953  37.349  1.00  0.00           C
ATOM  12268 2C31 POPE  142      63.773  97.203  37.859  1.00  0.00           C
ATOM  12271 3C31 POPE  142      63.973  97.233  39.389  1.00  0.00           C
ATOM  12274 4C31 POPE  142      65.253  96.513  39.849  1.00  0.00           C
ATOM  12277 5C31 POPE  142      65.243  94.993  39.609  1.00  0.00           C
ATOM  12280 6C31 POPE  142      66.533  94.253  39.979  1.00  0.00           C
ATOM  12284  NH3 POPE  143      46.003  61.043  70.969  1.00  0.00           N
ATOM  12288  C12 POPE  143      47.133  60.053  71.079  1.00  0.00           C
ATOM  12291  C11 POPE  143      46.683  58.573  71.049  1.00  0.00           C
ATOM  12294  P   POPE  143      47.693  56.263  71.939  1.00  0.00           P
ATOM  12295  O13 POPE  143      47.773  56.193  73.409  1.00  0.00           O
ATOM  12296  O14 POPE  143      46.503  55.583  71.409  1.00  0.00           O
ATOM  12297  O11 POPE  143      48.983  55.573  71.349  1.00  0.00           O
ATOM  12298  O12 POPE  143      47.783  57.753  71.439  1.00  0.00           O
ATOM  12299  C1  POPE  143      50.173  56.363  71.209  1.00  0.00           C
ATOM  12302  C2  POPE  143      50.943  55.963  69.939  1.00  0.00           C
ATOM  12304  O21 POPE  143      52.013  56.913  69.829  1.00  0.00           O
ATOM  12305  C21 POPE  143      53.063  56.453  69.209  1.00  0.00           C
ATOM  12306  O22 POPE  143      53.143  55.363  68.649  1.00  0.00           O
ATOM  12307  C22 POPE  143      54.183  57.493  69.309  1.00  0.00           C
ATOM  12310  C3  POPE  143      49.993  55.923  68.689  1.00  0.00           C
ATOM  12313  O31 POPE  143      50.433  56.773  67.629  1.00  0.00           O
ATOM  12314  C31 POPE  143      51.023  56.193  66.599  1.00  0.00           C
ATOM  12315  O32 POPE  143      50.973  55.013  66.279  1.00  0.00           O
ATOM  12316  C32 POPE  143      51.813  57.293  65.909  1.00  0.00           C
ATOM  12319  C23 POPE  143      54.913  57.653  67.959  1.00  0.00           C
ATOM  12322  C24 POPE  143      56.153  58.553  67.999  1.00  0.00           C
ATOM  12325  C25 POPE  143      56.993  58.413  66.719  1.00  0.00           C
ATOM  12328  C26 POPE  143      57.773  57.083  66.629  1.00  0.00           C
ATOM  12331  C27 POPE  143      58.423  56.833  65.259  1.00  0.00           C
ATOM  12334  C28 POPE  143      59.193  55.503  65.259  1.00  0.00           C
ATOM  12337  C29 POPE  143      60.093  55.363  64.059  1.00  0.00           C
ATOM  12339 0C21 POPE  143      59.863  54.623  62.969  1.00  0.00           C
ATOM  12341 1C21 POPE  143      58.643  53.783  62.689  1.00  0.00           C
ATOM  12344 2C21 POPE  143      58.223  53.793  61.199  1.00  0.00           C
ATOM  12347 3C21 POPE  143      59.303  53.223  60.279  1.00  0.00           C
ATOM  12350 4C21 POPE  143      58.853  52.903  58.849  1.00  0.00           C
ATOM  12353 5C21 POPE  143      58.163  54.083  58.159  1.00  0.00           C
ATOM  12356 6C21 POPE  143      57.893  53.833  56.679  1.00  0.00           C
ATOM  12359 7C21 POPE  143      56.783  54.733  56.129  1.00  0.00           C
ATOM  12362 8C21 POPE  143      56.613  54.643  54.619  1.00  0.00           C
ATOM  12366  C33 POPE  143      52.913  56.753  64.979  1.00  0.00           C
ATOM  12369  C34 POPE  143      53.753  57.863  64.349  1.00  0.00           C
ATOM  12372  C35 POPE  143      54.843  57.253  63.469  1.00  0.00           C
ATOM  12375  C36 POPE  143      55.813  58.273  62.869  1.00  0.00           C
ATOM  12378  C37 POPE  143      56.673  57.593  61.799  1.00  0.00           C
ATOM  12381  C38 POPE  143      57.543  58.543  60.979  1.00  0.00           C
ATOM  12384  C39 POPE  143      58.203  57.793  59.809  1.00  0.00           C
ATOM  12387 0C31 POPE  143      58.753  58.703  58.719  1.00  0.00           C
ATOM  12390 1C31 POPE  143      59.273  57.893  57.519  1.00  0.00           C
ATOM  12393 2C31 POPE  143      59.393  58.723  56.239  1.00  0.00           C
ATOM  12396 3C31 POPE  143      60.543  59.733  56.279  1.00  0.00           C
ATOM  12399 4C31 POPE  143      60.393  60.783  55.169  1.00  0.00           C
ATOM  12402 5C31 POPE  143      61.473  61.873  55.249  1.00  0.00           C
ATOM  12405 6C31 POPE  143      61.113  63.123  54.459  1.00  0.00           C
ATOM  12409  NH3 POPE  144     120.549 111.483  68.499  1.00  0.00           N
ATOM  12413  C12 POPE  144     121.909 110.853  68.619  1.00  0.00           C
ATOM  12416  C11 POPE  144     122.159 110.313  70.039  1.00  0.00           C
ATOM  12419  P   POPE  144     124.509 109.133  69.919  1.00  0.00           P
ATOM  12420  O13 POPE  144     125.099 110.453  70.259  1.00  0.00           O
ATOM  12421  O14 POPE  144     125.019 107.923  70.619  1.00  0.00           O
ATOM  12422  O11 POPE  144     124.709 108.833  68.389  1.00  0.00           O
ATOM  12423  O12 POPE  144     122.939 109.123  70.059  1.00  0.00           O
ATOM  12424  C1  POPE  144     125.709 109.463  67.569  1.00  0.00           C
ATOM  12427  C2  POPE  144     125.109 110.383  66.449  1.00  0.00           C
ATOM  12429  O21 POPE  144     124.469 111.503  67.049  1.00  0.00           O
ATOM  12430  C21 POPE  144     124.939 112.723  67.129  1.00  0.00           C
ATOM  12431  O22 POPE  144     124.429 113.583  67.839  1.00  0.00           O
ATOM  12432  C22 POPE  144     126.139 113.033  66.229  1.00  0.00           C
ATOM  12435  C3  POPE  144     124.029 109.643  65.619  1.00  0.00           C
ATOM  12438  O31 POPE  144     122.969 110.513  65.129  1.00  0.00           O
ATOM  12439  C31 POPE  144     122.939 110.693  63.819  1.00  0.00           C
ATOM  12440  O32 POPE  144     123.889 110.553  63.069  1.00  0.00           O
ATOM  12441  C32 POPE  144     121.519 111.073  63.419  1.00  0.00           C
ATOM  12444  C23 POPE  144     126.379 114.563  66.049  1.00  0.00           C
ATOM  12447  C24 POPE  144     125.959 115.073  64.659  1.00  0.00           C
ATOM  12450  C25 POPE  144     127.129 115.743  63.909  1.00  0.00           C
ATOM  12453  C26 POPE  144     128.239 114.773  63.499  1.00  0.00           C
ATOM  12456  C27 POPE  144     129.579 115.483  63.209  1.00  0.00           C
ATOM  12459  C28 POPE  144     130.659 114.523  62.689  1.00  0.00           C
ATOM  12462  C29 POPE  144     131.989 115.233  62.619  1.00  0.00           C
ATOM  12464 0C21 POPE  144     132.609 115.723  61.539  1.00  0.00           C
ATOM  12466 1C21 POPE  144     132.169 115.703  60.109  1.00  0.00           C
ATOM  12469 2C21 POPE  144     132.139 117.103  59.459  1.00  0.00           C
ATOM  12472 3C21 POPE  144     133.479 117.863  59.469  1.00  0.00           C
ATOM  12475 4C21 POPE  144     134.629 117.203  58.689  1.00  0.00           C
ATOM  12478 5C21 POPE  144     135.839 118.153  58.649  1.00  0.00           C
ATOM  12481 6C21 POPE  144     137.049 117.663  57.839  1.00  0.00           C
ATOM  12484 7C21 POPE  144     138.099 118.773  57.669  1.00  0.00           C
ATOM  12487 8C21 POPE  144     139.459 118.273  57.189  1.00  0.00           C
ATOM  12491  C33 POPE  144     120.959 110.203  62.269  1.00  0.00           C
ATOM  12494  C34 POPE  144     119.633 110.763  61.739  1.00  0.00           C
ATOM  12497  C35 POPE  144     118.733 109.673  61.119  1.00  0.00           C
ATOM  12500  C36 POPE  144     119.423 108.813  60.059  1.00  0.00           C
ATOM  12503  C37 POPE  144     118.573 107.633  59.589  1.00  0.00           C
ATOM  12506  C38 POPE  144     119.423 106.473  59.099  1.00  0.00           C
ATOM  12509  C39 POPE  144     118.613 105.253  58.659  1.00  0.00           C
ATOM  12512 0C31 POPE  144     119.453 104.403  57.689  1.00  0.00           C
ATOM  12515 1C31 POPE  144     118.733 103.163  57.159  1.00  0.00           C
ATOM  12518 2C31 POPE  144     119.463 102.633  55.919  1.00  0.00           C
ATOM  12521 3C31 POPE  144     118.853 101.373  55.319  1.00  0.00           C
ATOM  12524 4C31 POPE  144     119.433 101.083  53.939  1.00  0.00           C
ATOM  12527 5C31 POPE  144     119.133  99.663  53.439  1.00  0.00           C
ATOM  12530 6C31 POPE  144     119.553  99.403  51.999  1.00  0.00           C
ATOM  12534  NH3 POPE  145     105.293  48.763  69.599  1.00  0.00           N
ATOM  12538  C12 POPE  145     106.013  47.563  70.159  1.00  0.00           C
ATOM  12541  C11 POPE  145     106.073  46.423  69.109  1.00  0.00           C
ATOM  12544  P   POPE  145     105.273  45.993  66.639  1.00  0.00           P
ATOM  12545  O13 POPE  145     105.303  44.583  67.099  1.00  0.00           O
ATOM  12546  O14 POPE  145     103.983  46.543  66.189  1.00  0.00           O
ATOM  12547  O11 POPE  145     106.303  46.103  65.459  1.00  0.00           O
ATOM  12548  O12 POPE  145     105.863  46.913  67.779  1.00  0.00           O
ATOM  12549  C1  POPE  145     106.623  47.313  64.779  1.00  0.00           C
ATOM  12552  C2  POPE  145     106.613  47.143  63.239  1.00  0.00           C
ATOM  12554  O21 POPE  145     107.613  47.953  62.579  1.00  0.00           O
ATOM  12555  C21 POPE  145     107.503  49.273  62.689  1.00  0.00           C
ATOM  12556  O22 POPE  145     106.733  49.883  63.409  1.00  0.00           O
ATOM  12557  C22 POPE  145     108.433  49.913  61.659  1.00  0.00           C
ATOM  12560  C3  POPE  145     105.183  47.353  62.639  1.00  0.00           C
ATOM  12563  O31 POPE  145     105.023  46.703  61.369  1.00  0.00           O
ATOM  12564  C31 POPE  145     105.513  47.323  60.309  1.00  0.00           C
ATOM  12565  O32 POPE  145     105.933  48.463  60.269  1.00  0.00           O
ATOM  12566  C32 POPE  145     105.463  46.383  59.099  1.00  0.00           C
ATOM  12569  C23 POPE  145     107.923  51.323  61.289  1.00  0.00           C
ATOM  12572  C24 POPE  145     108.523  51.893  59.999  1.00  0.00           C
ATOM  12575  C25 POPE  145     107.793  53.193  59.619  1.00  0.00           C
ATOM  12578  C26 POPE  145     107.973  53.633  58.159  1.00  0.00           C
ATOM  12581  C27 POPE  145     109.193  54.533  57.909  1.00  0.00           C
ATOM  12584  C28 POPE  145     109.153  55.023  56.449  1.00  0.00           C
ATOM  12587  C29 POPE  145     110.193  56.063  56.099  1.00  0.00           C
ATOM  12589 0C21 POPE  145     111.173  55.923  55.199  1.00  0.00           C
ATOM  12591 1C21 POPE  145     111.453  54.693  54.379  1.00  0.00           C
ATOM  12594 2C21 POPE  145     110.823  54.723  52.969  1.00  0.00           C
ATOM  12597 3C21 POPE  145     109.283  54.743  52.949  1.00  0.00           C
ATOM  12600 4C21 POPE  145     108.683  54.943  51.549  1.00  0.00           C
ATOM  12603 5C21 POPE  145     109.053  53.853  50.539  1.00  0.00           C
ATOM  12606 6C21 POPE  145     108.453  54.123  49.149  1.00  0.00           C
ATOM  12609 7C21 POPE  145     108.763  53.013  48.129  1.00  0.00           C
ATOM  12612 8C21 POPE  145     108.433  53.413  46.689  1.00  0.00           C
ATOM  12616  C33 POPE  145     106.763  46.443  58.269  1.00  0.00           C
ATOM  12619  C34 POPE  145     106.633  45.723  56.929  1.00  0.00           C
ATOM  12622  C35 POPE  145     107.883  45.883  56.039  1.00  0.00           C
ATOM  12625  C36 POPE  145     109.193  45.383  56.669  1.00  0.00           C
ATOM  12628  C37 POPE  145     110.343  45.503  55.659  1.00  0.00           C
ATOM  12631  C38 POPE  145     111.683  44.923  56.139  1.00  0.00           C
ATOM  12634  C39 POPE  145     112.653  44.733  54.959  1.00  0.00           C
ATOM  12637 0C31 POPE  145     113.113  46.063  54.349  1.00  0.00           C
ATOM  12640 1C31 POPE  145     113.513  45.943  52.879  1.00  0.00           C
ATOM  12643 2C31 POPE  145     113.763  47.313  52.249  1.00  0.00           C
ATOM  12646 3C31 POPE  145     114.123  47.243  50.769  1.00  0.00           C
ATOM  12649 4C31 POPE  145     114.323  48.633  50.169  1.00  0.00           C
ATOM  12652 5C31 POPE  145     114.753  48.583  48.699  1.00  0.00           C
ATOM  12655 6C31 POPE  145     114.843  49.973  48.069  1.00  0.00           C
ATOM  12659  NH3 POPE  146      30.633  76.803  72.219  1.00  0.00           N
ATOM  12663  C12 POPE  146      30.863  77.803  71.109  1.00  0.00           C
ATOM  12666  C11 POPE  146      32.313  78.323  71.099  1.00  0.00           C
ATOM  12669  P   POPE  146      34.153  79.263  69.599  1.00  0.00           P
ATOM  12670  O13 POPE  146      34.483  80.553  70.229  1.00  0.00           O
ATOM  12671  O14 POPE  146      34.933  78.103  70.079  1.00  0.00           O
ATOM  12672  O11 POPE  146      34.383  79.313  68.049  1.00  0.00           O
ATOM  12673  O12 POPE  146      32.623  78.913  69.819  1.00  0.00           O
ATOM  12674  C1  POPE  146      33.413  79.623  67.059  1.00  0.00           C
ATOM  12677  C2  POPE  146      33.733  78.803  65.779  1.00  0.00           C
ATOM  12679  O21 POPE  146      32.883  79.143  64.679  1.00  0.00           O
ATOM  12680  C21 POPE  146      33.123  80.253  63.999  1.00  0.00           C
ATOM  12681  O22 POPE  146      33.963  81.093  64.269  1.00  0.00           O
ATOM  12682  C22 POPE  146      32.263  80.253  62.719  1.00  0.00           C
[truncated: 1,656,800 more chars]
