# Supplementary material for: Characterizing Membrane Association and Periplasmic Transfer of Bacterial Lipoproteins through Molecular Dynamics Simulations
Source: Structure. 2020 Apr 7;28(4):475–487.e3. doi: 10.1016/j.str.2020.01.012 (PMC7139219; doi:10.1016/j.str.2020.01.012)
Supplement: Data S1. Final Coordinates from Simulations (Y–Z), Related to Figure 3 [file mmc3.zip › Y-Z/YQHH-2-atomistic.pdb]

TITLE     Protein
REMARK    THIS IS A SIMULATION BOX
CRYST1  128.913  128.913  105.354  90.00  90.00  90.00 P 1           1
MODEL        1
ATOM      1  N   CYSTA   1      61.301  94.892  67.592  1.00  0.00           N
ATOM      3  CA  CYSTA   1      62.091  94.082  68.512  1.00  0.00           C
ATOM      5  C   CYSTA   1      61.312  93.632  69.752  1.00  0.00           C
ATOM      6  O   CYSTA   1      60.490  92.711  69.682  1.00  0.00           O
ATOM      7  CB  CYSTA   1      63.390  94.792  68.952  1.00  0.00           C
ATOM     10  SG  CYSTA   1      64.521  95.151  67.622  1.00  0.00           S
ATOM     11  C1  CYSTA   1      64.091  96.901  67.392  1.00  0.00           C
ATOM     14  CA1 CYSTA   1      61.241  94.792  66.242  1.00  0.00           C
ATOM     15  OA1 CYSTA   1      60.511  95.582  65.662  1.00  0.00           O
ATOM     16  CA2 CYSTA   1      62.011  93.772  65.442  1.00  0.00           C
ATOM     19  C11 CYSTA   1      65.001  97.722  66.452  1.00  0.00           C
ATOM     21  O11 CYSTA   1      64.951  97.292  65.092  1.00  0.00           O
ATOM     22  CX1 CYSTA   1      65.690  96.282  64.662  1.00  0.00           C
ATOM     23  OX1 CYSTA   1      66.251  95.432  65.312  1.00  0.00           O
ATOM     24  CX2 CYSTA   1      65.890  96.381  63.162  1.00  0.00           C
ATOM     27  C12 CYSTA   1      66.440  98.011  66.992  1.00  0.00           C
ATOM     30  O12 CYSTA   1      67.251  96.842  67.292  1.00  0.00           O
ATOM     31  CD1 CYSTA   1      68.562  97.082  67.122  1.00  0.00           C
ATOM     32  OD1 CYSTA   1      69.040  98.192  66.992  1.00  0.00           O
ATOM     33  CD2 CYSTA   1      69.352  95.781  67.022  1.00  0.00           C
ATOM     36  CA3 CYSTA   1      61.231  93.291  64.192  1.00  0.00           C
ATOM     39  CA4 CYSTA   1      61.610  91.851  63.802  1.00  0.00           C
ATOM     42  CA5 CYSTA   1      60.632  91.272  62.772  1.00  0.00           C
ATOM     45  CA6 CYSTA   1      60.531  89.742  62.822  1.00  0.00           C
ATOM     48  CA7 CYSTA   1      61.852  89.052  62.502  1.00  0.00           C
ATOM     51  CA8 CYSTA   1      61.731  87.522  62.522  1.00  0.00           C
ATOM     54  CA9 CYSTA   1      63.001  86.811  62.062  1.00  0.00           C
ATOM     57 0CA1 CYSTA   1      64.201  87.021  62.992  1.00  0.00           C
ATOM     60 1CA1 CYSTA   1      65.470  86.472  62.342  1.00  0.00           C
ATOM     63 2CA1 CYSTA   1      66.751  86.711  63.152  1.00  0.00           C
ATOM     66 3CA1 CYSTA   1      67.962  86.372  62.282  1.00  0.00           C
ATOM     69 4CA1 CYSTA   1      69.311  86.492  62.992  1.00  0.00           C
ATOM     72 5CA1 CYSTA   1      69.521  85.382  64.022  1.00  0.00           C
ATOM     75 6CA1 CYSTA   1      70.971  85.312  64.482  1.00  0.00           C
ATOM     79  CD3 CYSTA   1      70.370  95.791  65.862  1.00  0.00           C
ATOM     82  CD4 CYSTA   1      69.751  95.862  64.462  1.00  0.00           C
ATOM     85  CD5 CYSTA   1      70.820  95.931  63.372  1.00  0.00           C
ATOM     88  CD6 CYSTA   1      71.210  94.562  62.832  1.00  0.00           C
ATOM     91  CD7 CYSTA   1      72.611  94.541  62.202  1.00  0.00           C
ATOM     94  CD8 CYSTA   1      72.812  93.321  61.302  1.00  0.00           C
ATOM     97  CD9 CYSTA   1      74.260  92.832  61.302  1.00  0.00           C
ATOM    100 0CD1 CYSTA   1      74.620  92.002  60.082  1.00  0.00           C
ATOM    103 1CD1 CYSTA   1      75.051  92.832  58.872  1.00  0.00           C
ATOM    106 2CD1 CYSTA   1      75.461  91.942  57.702  1.00  0.00           C
ATOM    109 3CD1 CYSTA   1      75.961  92.771  56.522  1.00  0.00           C
ATOM    112 4CD1 CYSTA   1      76.402  91.912  55.342  1.00  0.00           C
ATOM    115 5CD1 CYSTA   1      77.000  92.762  54.212  1.00  0.00           C
ATOM    118 6CD1 CYSTA   1      77.281  91.951  52.952  1.00  0.00           C
ATOM    122  CX3 CYSTA   1      65.212  95.242  62.372  1.00  0.00           C
ATOM    125  CX4 CYSTA   1      63.792  95.601  61.902  1.00  0.00           C
ATOM    128  CX5 CYSTA   1      63.431  94.871  60.602  1.00  0.00           C
ATOM    131  CX6 CYSTA   1      62.632  95.752  59.632  1.00  0.00           C
ATOM    134  CX7 CYSTA   1      62.400  95.042  58.292  1.00  0.00           C
ATOM    137  CX8 CYSTA   1      61.870  95.942  57.152  1.00  0.00           C
ATOM    140  CX9 CYSTA   1      60.501  96.481  57.462  1.00  0.00           C
ATOM    142 0CX1 CYSTA   1      59.892  97.511  56.852  1.00  0.00           C
ATOM    144 1CX1 CYSTA   1      60.431  98.291  55.682  1.00  0.00           C
ATOM    147 2CX1 CYSTA   1      59.511  98.162  54.452  1.00  0.00           C
ATOM    150 3CX1 CYSTA   1      58.241  99.021  54.532  1.00  0.00           C
ATOM    153 4CX1 CYSTA   1      58.352 100.292  53.672  1.00  0.00           C
ATOM    156 5CX1 CYSTA   1      57.081 101.142  53.712  1.00  0.00           C
ATOM    159 6CX1 CYSTA   1      57.161 102.351  52.772  1.00  0.00           C
ATOM    162 7CX1 CYSTA   1      55.870 103.171  52.812  1.00  0.00           C
ATOM    165 8CX1 CYSTA   1      55.792 104.311  51.792  1.00  0.00           C
ATOM    169  N   SER A   2      61.551  94.302  70.922  1.00  0.00           N
ATOM    171  CA  SER A   2      62.172  93.752  72.152  1.00  0.00           C
ATOM    173  CB  SER A   2      61.171  92.711  72.742  1.00  0.00           C
ATOM    176  OG  SER A   2      60.420  93.182  73.872  1.00  0.00           O
ATOM    178  C   SER A   2      63.632  93.141  72.092  1.00  0.00           C
ATOM    179  O   SER A   2      63.922  92.502  71.102  1.00  0.00           O
ATOM    180  N   SER A   3      64.581  93.302  73.112  1.00  0.00           N
ATOM    182  CA  SER A   3      65.620  92.371  73.712  1.00  0.00           C
ATOM    184  CB  SER A   3      67.081  92.792  74.052  1.00  0.00           C
ATOM    187  OG  SER A   3      67.941  92.871  72.912  1.00  0.00           O
ATOM    189  C   SER A   3      65.831  90.961  73.242  1.00  0.00           C
ATOM    190  O   SER A   3      65.971  90.042  74.052  1.00  0.00           O
ATOM    191  N   ASN A   4      65.790  90.732  71.932  1.00  0.00           N
ATOM    193  CA  ASN A   4      64.861  89.762  71.392  1.00  0.00           C
ATOM    195  CB  ASN A   4      65.532  88.362  71.202  1.00  0.00           C
ATOM    198  CG  ASN A   4      67.021  88.201  71.472  1.00  0.00           C
ATOM    199  OD1 ASN A   4      67.932  88.312  70.652  1.00  0.00           O
ATOM    200  ND2 ASN A   4      67.320  87.821  72.742  1.00  0.00           N
ATOM    203  C   ASN A   4      63.431  89.772  72.082  1.00  0.00           C
ATOM    204  O   ASN A   4      62.400  90.102  71.492  1.00  0.00           O
ATOM    205  N   ALA A   5      63.431  89.472  73.402  1.00  0.00           N
ATOM    207  CA  ALA A   5      62.720  89.821  74.642  1.00  0.00           C
ATOM    209  CB  ALA A   5      62.901  91.222  75.292  1.00  0.00           C
ATOM    213  C   ALA A   5      61.322  89.342  74.752  1.00  0.00           C
ATOM    214  O   ALA A   5      61.062  88.262  75.262  1.00  0.00           O
ATOM    215  N   LYS A   6      60.371  90.102  74.212  1.00  0.00           N
ATOM    217  CA  LYS A   6      59.161  89.512  73.732  1.00  0.00           C
ATOM    219  CB  LYS A   6      58.071  90.592  73.562  1.00  0.00           C
ATOM    222  CG  LYS A   6      56.670  89.972  73.732  1.00  0.00           C
ATOM    225  CD  LYS A   6      55.560  91.022  73.842  1.00  0.00           C
ATOM    228  CE  LYS A   6      55.312  91.761  72.532  1.00  0.00           C
ATOM    231  NZ  LYS A   6      54.342  92.841  72.752  1.00  0.00           N
ATOM    235  C   LYS A   6      59.500  88.761  72.452  1.00  0.00           C
ATOM    236  O   LYS A   6      59.841  87.581  72.522  1.00  0.00           O
ATOM    237  N   ILE A   7      59.391  89.362  71.252  1.00  0.00           N
ATOM    239  CA  ILE A   7      59.240  88.592  70.022  1.00  0.00           C
ATOM    241  CB  ILE A   7      58.892  89.531  68.882  1.00  0.00           C
ATOM    243  CG2 ILE A   7      58.882  88.792  67.522  1.00  0.00           C
ATOM    247  CG1 ILE A   7      57.542  90.231  69.162  1.00  0.00           C
ATOM    250  CD  ILE A   7      56.431  89.292  69.632  1.00  0.00           C
ATOM    254  C   ILE A   7      60.382  87.672  69.622  1.00  0.00           C
ATOM    255  O   ILE A   7      60.201  86.481  69.452  1.00  0.00           O
ATOM    256  N   ASP A   8      61.621  88.171  69.512  1.00  0.00           N
ATOM    258  CA  ASP A   8      62.672  87.371  68.912  1.00  0.00           C
ATOM    260  CB  ASP A   8      63.632  88.362  68.162  1.00  0.00           C
ATOM    263  CG  ASP A   8      64.820  87.762  67.412  1.00  0.00           C
ATOM    264  OD1 ASP A   8      64.701  86.632  66.892  1.00  0.00           O
ATOM    265  OD2 ASP A   8      65.801  88.522  67.222  1.00  0.00           O
ATOM    266  C   ASP A   8      63.250  86.401  69.972  1.00  0.00           C
ATOM    267  O   ASP A   8      63.850  85.362  69.692  1.00  0.00           O
ATOM    268  N   GLN A   9      62.962  86.661  71.272  1.00  0.00           N
ATOM    270  CA  GLN A   9      63.312  85.732  72.342  1.00  0.00           C
ATOM    272  CB  GLN A   9      63.422  86.412  73.732  1.00  0.00           C
ATOM    275  CG  GLN A   9      63.771  85.482  74.912  1.00  0.00           C
ATOM    278  CD  GLN A   9      63.841  86.261  76.222  1.00  0.00           C
ATOM    279  OE1 GLN A   9      64.492  87.301  76.362  1.00  0.00           O
ATOM    280  NE2 GLN A   9      63.181  85.722  77.272  1.00  0.00           N
ATOM    283  C   GLN A   9      62.271  84.652  72.412  1.00  0.00           C
ATOM    284  O   GLN A   9      62.632  83.492  72.502  1.00  0.00           O
ATOM    285  N   LEU A  10      60.992  85.032  72.262  1.00  0.00           N
ATOM    287  CA  LEU A  10      59.882  84.121  72.082  1.00  0.00           C
ATOM    289  CB  LEU A  10      58.552  84.921  71.982  1.00  0.00           C
ATOM    292  CG  LEU A  10      57.281  84.082  71.762  1.00  0.00           C
ATOM    294  CD1 LEU A  10      56.961  83.212  72.992  1.00  0.00           C
ATOM    298  CD2 LEU A  10      56.112  85.002  71.402  1.00  0.00           C
ATOM    302  C   LEU A  10      60.072  83.232  70.872  1.00  0.00           C
ATOM    303  O   LEU A  10      59.900  82.031  70.962  1.00  0.00           O
ATOM    304  N   SER A  11      60.531  83.772  69.722  1.00  0.00           N
ATOM    306  CA  SER A  11      60.961  82.972  68.582  1.00  0.00           C
ATOM    308  CB  SER A  11      61.470  83.891  67.432  1.00  0.00           C
ATOM    311  OG  SER A  11      62.000  83.151  66.332  1.00  0.00           O
ATOM    313  C   SER A  11      62.052  81.972  68.942  1.00  0.00           C
ATOM    314  O   SER A  11      61.922  80.771  68.692  1.00  0.00           O
ATOM    315  N   SER A  12      63.132  82.412  69.622  1.00  0.00           N
ATOM    317  CA  SER A  12      64.171  81.492  70.092  1.00  0.00           C
ATOM    319  CB  SER A  12      65.341  82.242  70.772  1.00  0.00           C
ATOM    322  OG  SER A  12      66.462  81.362  70.972  1.00  0.00           O
ATOM    324  C   SER A  12      63.632  80.432  71.042  1.00  0.00           C
ATOM    325  O   SER A  12      63.922  79.241  70.892  1.00  0.00           O
ATOM    326  N   ASP A  13      62.780  80.841  72.002  1.00  0.00           N
ATOM    328  CA  ASP A  13      62.052  79.991  72.922  1.00  0.00           C
ATOM    330  CB  ASP A  13      61.280  80.872  73.962  1.00  0.00           C
ATOM    333  CG  ASP A  13      62.211  81.531  74.962  1.00  0.00           C
ATOM    334  OD1 ASP A  13      63.181  80.872  75.442  1.00  0.00           O
ATOM    335  OD2 ASP A  13      61.870  82.662  75.422  1.00  0.00           O
ATOM    336  C   ASP A  13      61.112  78.992  72.232  1.00  0.00           C
ATOM    337  O   ASP A  13      61.101  77.812  72.592  1.00  0.00           O
ATOM    338  N   VAL A  14      60.341  79.362  71.182  1.00  0.00           N
ATOM    340  CA  VAL A  14      59.570  78.411  70.382  1.00  0.00           C
ATOM    342  CB  VAL A  14      58.682  79.071  69.322  1.00  0.00           C
ATOM    344  CG1 VAL A  14      57.941  77.991  68.502  1.00  0.00           C
ATOM    348  CG2 VAL A  14      57.611  79.962  69.982  1.00  0.00           C
ATOM    352  C   VAL A  14      60.451  77.371  69.692  1.00  0.00           C
ATOM    353  O   VAL A  14      60.181  76.162  69.722  1.00  0.00           O
ATOM    354  N   GLN A  15      61.581  77.802  69.092  1.00  0.00           N
ATOM    356  CA  GLN A  15      62.542  76.912  68.462  1.00  0.00           C
ATOM    358  CB  GLN A  15      63.722  77.682  67.802  1.00  0.00           C
ATOM    361  CG  GLN A  15      63.320  78.551  66.602  1.00  0.00           C
ATOM    364  CD  GLN A  15      64.540  79.302  66.062  1.00  0.00           C
ATOM    365  OE1 GLN A  15      65.650  79.171  66.582  1.00  0.00           O
ATOM    366  NE2 GLN A  15      64.352  80.081  64.982  1.00  0.00           N
ATOM    369  C   GLN A  15      63.141  75.911  69.432  1.00  0.00           C
ATOM    370  O   GLN A  15      63.242  74.711  69.162  1.00  0.00           O
ATOM    371  N   THR A  16      63.531  76.401  70.612  1.00  0.00           N
ATOM    373  CA  THR A  16      64.031  75.601  71.712  1.00  0.00           C
ATOM    375  CB  THR A  16      64.540  76.461  72.852  1.00  0.00           C
ATOM    377  OG1 THR A  16      65.610  77.281  72.392  1.00  0.00           O
ATOM    379  CG2 THR A  16      65.132  75.561  73.942  1.00  0.00           C
ATOM    383  C   THR A  16      63.011  74.591  72.232  1.00  0.00           C
ATOM    384  O   THR A  16      63.320  73.412  72.402  1.00  0.00           O
ATOM    385  N   LEU A  17      61.742  75.011  72.402  1.00  0.00           N
ATOM    387  CA  LEU A  17      60.632  74.171  72.792  1.00  0.00           C
ATOM    389  CB  LEU A  17      59.361  75.052  72.862  1.00  0.00           C
ATOM    392  CG  LEU A  17      58.132  74.502  73.602  1.00  0.00           C
ATOM    394  CD1 LEU A  17      57.061  75.601  73.582  1.00  0.00           C
ATOM    398  CD2 LEU A  17      57.521  73.201  73.052  1.00  0.00           C
ATOM    402  C   LEU A  17      60.411  73.022  71.812  1.00  0.00           C
ATOM    403  O   LEU A  17      60.181  71.872  72.202  1.00  0.00           O
ATOM    404  N   ASN A  18      60.522  73.281  70.492  1.00  0.00           N
ATOM    406  CA  ASN A  18      60.441  72.232  69.502  1.00  0.00           C
ATOM    408  CB  ASN A  18      60.522  72.821  68.062  1.00  0.00           C
ATOM    411  CG  ASN A  18      60.051  71.811  67.012  1.00  0.00           C
ATOM    412  OD1 ASN A  18      60.592  71.752  65.902  1.00  0.00           O
ATOM    413  ND2 ASN A  18      59.062  70.972  67.362  1.00  0.00           N
ATOM    416  C   ASN A  18      61.492  71.122  69.662  1.00  0.00           C
ATOM    417  O   ASN A  18      61.150  69.942  69.622  1.00  0.00           O
ATOM    418  N   ALA A  19      62.751  71.491  69.932  1.00  0.00           N
ATOM    420  CA  ALA A  19      63.812  70.542  70.242  1.00  0.00           C
ATOM    422  CB  ALA A  19      65.091  71.362  70.482  1.00  0.00           C
ATOM    426  C   ALA A  19      63.492  69.682  71.462  1.00  0.00           C
ATOM    427  O   ALA A  19      63.701  68.461  71.522  1.00  0.00           O
ATOM    428  N   LYS A  20      62.920  70.321  72.492  1.00  0.00           N
ATOM    430  CA  LYS A  20      62.361  69.631  73.632  1.00  0.00           C
ATOM    432  CB  LYS A  20      62.041  70.582  74.812  1.00  0.00           C
ATOM    435  CG  LYS A  20      63.271  70.932  75.672  1.00  0.00           C
ATOM    438  CD  LYS A  20      64.352  71.732  74.922  1.00  0.00           C
ATOM    441  CE  LYS A  20      65.572  72.061  75.782  1.00  0.00           C
ATOM    444  NZ  LYS A  20      66.602  72.752  74.992  1.00  0.00           N
ATOM    448  C   LYS A  20      61.201  68.692  73.382  1.00  0.00           C
ATOM    449  O   LYS A  20      61.231  67.571  73.872  1.00  0.00           O
ATOM    450  N   VAL A  21      60.172  69.082  72.602  1.00  0.00           N
ATOM    452  CA  VAL A  21      59.001  68.212  72.362  1.00  0.00           C
ATOM    454  CB  VAL A  21      57.801  68.942  71.762  1.00  0.00           C
ATOM    456  CG1 VAL A  21      57.962  69.241  70.262  1.00  0.00           C
ATOM    460  CG2 VAL A  21      56.530  68.101  71.982  1.00  0.00           C
ATOM    464  C   VAL A  21      59.351  66.951  71.582  1.00  0.00           C
ATOM    465  O   VAL A  21      58.792  65.881  71.792  1.00  0.00           O
ATOM    466  N   ASP A  22      60.350  67.042  70.682  1.00  0.00           N
ATOM    468  CA  ASP A  22      60.961  65.902  70.052  1.00  0.00           C
ATOM    470  CB  ASP A  22      61.982  66.472  69.042  1.00  0.00           C
ATOM    473  CG  ASP A  22      62.242  65.472  67.942  1.00  0.00           C
ATOM    474  OD1 ASP A  22      61.492  64.472  67.872  1.00  0.00           O
ATOM    475  OD2 ASP A  22      63.071  65.792  67.072  1.00  0.00           O
ATOM    476  C   ASP A  22      61.621  64.902  71.002  1.00  0.00           C
ATOM    477  O   ASP A  22      61.422  63.692  70.942  1.00  0.00           O
ATOM    478  N   GLN A  23      62.370  65.412  72.002  1.00  0.00           N
ATOM    480  CA  GLN A  23      62.962  64.602  73.062  1.00  0.00           C
ATOM    482  CB  GLN A  23      63.771  65.482  74.052  1.00  0.00           C
ATOM    485  CG  GLN A  23      64.521  64.671  75.152  1.00  0.00           C
ATOM    488  CD  GLN A  23      65.462  65.502  76.032  1.00  0.00           C
ATOM    489  OE1 GLN A  23      66.591  65.101  76.332  1.00  0.00           O
ATOM    490  NE2 GLN A  23      65.010  66.722  76.412  1.00  0.00           N
ATOM    493  C   GLN A  23      61.931  63.762  73.802  1.00  0.00           C
ATOM    494  O   GLN A  23      62.132  62.571  74.032  1.00  0.00           O
ATOM    495  N   LEU A  24      60.761  64.372  74.112  1.00  0.00           N
ATOM    497  CA  LEU A  24      59.561  63.682  74.562  1.00  0.00           C
ATOM    499  CB  LEU A  24      58.432  64.682  74.892  1.00  0.00           C
ATOM    502  CG  LEU A  24      58.612  65.472  76.192  1.00  0.00           C
ATOM    504  CD1 LEU A  24      59.690  66.561  76.212  1.00  0.00           C
ATOM    508  CD2 LEU A  24      57.291  66.132  76.602  1.00  0.00           C
ATOM    512  C   LEU A  24      59.011  62.652  73.572  1.00  0.00           C
ATOM    513  O   LEU A  24      58.771  61.502  73.912  1.00  0.00           O
ATOM    514  N   SER A  25      58.871  62.981  72.272  1.00  0.00           N
ATOM    516  CA  SER A  25      58.411  62.052  71.242  1.00  0.00           C
ATOM    518  CB  SER A  25      58.282  62.702  69.842  1.00  0.00           C
ATOM    521  OG  SER A  25      57.182  63.612  69.782  1.00  0.00           O
ATOM    523  C   SER A  25      59.272  60.812  71.132  1.00  0.00           C
ATOM    524  O   SER A  25      58.780  59.682  71.032  1.00  0.00           O
ATOM    525  N   ASN A  26      60.592  60.982  71.232  1.00  0.00           N
ATOM    527  CA  ASN A  26      61.581  59.932  71.372  1.00  0.00           C
ATOM    529  CB  ASN A  26      62.992  60.532  71.182  1.00  0.00           C
ATOM    532  CG  ASN A  26      63.022  61.101  69.772  1.00  0.00           C
ATOM    533  OD1 ASN A  26      62.382  60.522  68.882  1.00  0.00           O
ATOM    534  ND2 ASN A  26      63.710  62.242  69.552  1.00  0.00           N
ATOM    537  C   ASN A  26      61.462  59.092  72.662  1.00  0.00           C
ATOM    538  O   ASN A  26      61.562  57.862  72.642  1.00  0.00           O
ATOM    539  N   ASP A  27      61.182  59.732  73.812  1.00  0.00           N
ATOM    541  CA  ASP A  27      60.831  59.042  75.042  1.00  0.00           C
ATOM    543  CB  ASP A  27      60.741  60.012  76.242  1.00  0.00           C
ATOM    546  CG  ASP A  27      62.081  60.462  76.772  1.00  0.00           C
ATOM    547  OD1 ASP A  27      62.941  59.562  77.022  1.00  0.00           O
ATOM    548  OD2 ASP A  27      62.201  61.662  77.162  1.00  0.00           O
ATOM    549  C   ASP A  27      59.542  58.201  74.962  1.00  0.00           C
ATOM    550  O   ASP A  27      59.500  57.091  75.482  1.00  0.00           O
ATOM    551  N   VAL A  28      58.471  58.702  74.282  1.00  0.00           N
ATOM    553  CA  VAL A  28      57.260  57.921  73.952  1.00  0.00           C
ATOM    555  CB  VAL A  28      56.190  58.722  73.182  1.00  0.00           C
ATOM    557  CG1 VAL A  28      54.932  57.842  72.972  1.00  0.00           C
ATOM    561  CG2 VAL A  28      55.761  59.972  73.952  1.00  0.00           C
ATOM    565  C   VAL A  28      57.591  56.712  73.092  1.00  0.00           C
ATOM    566  O   VAL A  28      57.112  55.592  73.252  1.00  0.00           O
ATOM    567  N   ASN A  29      58.492  56.922  72.122  1.00  0.00           N
ATOM    569  CA  ASN A  29      59.030  55.891  71.272  1.00  0.00           C
ATOM    571  CB  ASN A  29      59.822  56.671  70.182  1.00  0.00           C
ATOM    574  CG  ASN A  29      60.462  55.821  69.112  1.00  0.00           C
ATOM    575  OD1 ASN A  29      59.900  55.722  68.022  1.00  0.00           O
ATOM    576  ND2 ASN A  29      61.642  55.241  69.392  1.00  0.00           N
ATOM    579  C   ASN A  29      59.802  54.781  72.042  1.00  0.00           C
ATOM    580  O   ASN A  29      59.612  53.601  71.802  1.00  0.00           O
ATOM    581  N   ALA A  30      60.620  55.152  73.042  1.00  0.00           N
ATOM    583  CA  ALA A  30      61.171  54.212  74.012  1.00  0.00           C
ATOM    585  CB  ALA A  30      62.221  54.932  74.872  1.00  0.00           C
ATOM    589  C   ALA A  30      60.150  53.531  74.922  1.00  0.00           C
ATOM    590  O   ALA A  30      60.242  52.342  75.242  1.00  0.00           O
ATOM    591  N   MET A  31      59.081  54.261  75.322  1.00  0.00           N
ATOM    593  CA  MET A  31      57.911  53.702  75.972  1.00  0.00           C
ATOM    595  CB  MET A  31      56.912  54.812  76.422  1.00  0.00           C
ATOM    598  CG  MET A  31      55.541  54.362  77.002  1.00  0.00           C
ATOM    601  SD  MET A  31      54.272  53.851  75.792  1.00  0.00           S
ATOM    602  CE  MET A  31      53.051  53.562  77.102  1.00  0.00           C
ATOM    606  C   MET A  31      57.221  52.592  75.182  1.00  0.00           C
ATOM    607  O   MET A  31      56.891  51.542  75.732  1.00  0.00           O
ATOM    608  N   ARG A  32      57.042  52.731  73.842  1.00  0.00           N
ATOM    610  CA  ARG A  32      56.470  51.682  73.002  1.00  0.00           C
ATOM    612  CB  ARG A  32      56.441  52.151  71.522  1.00  0.00           C
ATOM    615  CG  ARG A  32      55.301  53.141  71.202  1.00  0.00           C
ATOM    618  CD  ARG A  32      53.922  52.492  71.052  1.00  0.00           C
ATOM    621  NE  ARG A  32      53.981  51.601  69.852  1.00  0.00           N
ATOM    623  CZ  ARG A  32      52.971  50.891  69.382  1.00  0.00           C
ATOM    624  NH1 ARG A  32      51.772  50.891  69.922  1.00  0.00           N
ATOM    627  NH2 ARG A  32      53.152  50.202  68.282  1.00  0.00           N
ATOM    630  C   ARG A  32      57.182  50.332  73.102  1.00  0.00           C
ATOM    631  O   ARG A  32      56.562  49.292  73.302  1.00  0.00           O
ATOM    632  N   SER A  33      58.510  50.381  73.052  1.00  0.00           N
ATOM    634  CA  SER A  33      59.382  49.231  73.182  1.00  0.00           C
ATOM    636  CB  SER A  33      60.820  49.682  72.882  1.00  0.00           C
ATOM    639  OG  SER A  33      61.691  48.571  72.662  1.00  0.00           O
ATOM    641  C   SER A  33      59.301  48.552  74.542  1.00  0.00           C
ATOM    642  O   SER A  33      59.310  47.332  74.662  1.00  0.00           O
ATOM    643  N   ASP A  34      59.212  49.352  75.622  1.00  0.00           N
ATOM    645  CA  ASP A  34      59.001  48.891  76.982  1.00  0.00           C
ATOM    647  CB  ASP A  34      59.201  50.101  77.932  1.00  0.00           C
ATOM    650  CG  ASP A  34      59.201  49.752  79.412  1.00  0.00           C
ATOM    651  OD1 ASP A  34      59.342  48.562  79.792  1.00  0.00           O
ATOM    652  OD2 ASP A  34      59.151  50.752  80.202  1.00  0.00           O
ATOM    653  C   ASP A  34      57.650  48.201  77.212  1.00  0.00           C
ATOM    654  O   ASP A  34      57.580  47.122  77.792  1.00  0.00           O
ATOM    655  N   VAL A  35      56.540  48.801  76.732  1.00  0.00           N
ATOM    657  CA  VAL A  35      55.220  48.172  76.832  1.00  0.00           C
ATOM    659  CB  VAL A  35      54.011  49.042  76.472  1.00  0.00           C
ATOM    661  CG1 VAL A  35      53.970  50.272  77.392  1.00  0.00           C
ATOM    665  CG2 VAL A  35      54.001  49.511  75.012  1.00  0.00           C
ATOM    669  C   VAL A  35      55.132  46.852  76.102  1.00  0.00           C
ATOM    670  O   VAL A  35      54.612  45.882  76.652  1.00  0.00           O
ATOM    671  N   GLN A  36      55.671  46.731  74.862  1.00  0.00           N
ATOM    673  CA  GLN A  36      55.681  45.462  74.152  1.00  0.00           C
ATOM    675  CB  GLN A  36      56.120  45.582  72.662  1.00  0.00           C
ATOM    678  CG  GLN A  36      57.632  45.782  72.412  1.00  0.00           C
ATOM    681  CD  GLN A  36      57.981  45.592  70.932  1.00  0.00           C
ATOM    682  OE1 GLN A  36      57.140  45.602  70.032  1.00  0.00           O
ATOM    683  NE2 GLN A  36      59.281  45.332  70.672  1.00  0.00           N
ATOM    686  C   GLN A  36      56.492  44.381  74.872  1.00  0.00           C
ATOM    687  O   GLN A  36      56.052  43.242  74.942  1.00  0.00           O
ATOM    688  N   ALA A  37      57.661  44.732  75.462  1.00  0.00           N
ATOM    690  CA  ALA A  37      58.422  43.812  76.282  1.00  0.00           C
ATOM    692  CB  ALA A  37      59.742  44.502  76.682  1.00  0.00           C
ATOM    696  C   ALA A  37      57.650  43.341  77.512  1.00  0.00           C
ATOM    697  O   ALA A  37      57.521  42.141  77.762  1.00  0.00           O
ATOM    698  N   ALA A  38      57.021  44.272  78.242  1.00  0.00           N
ATOM    700  CA  ALA A  38      56.182  43.981  79.392  1.00  0.00           C
ATOM    702  CB  ALA A  38      55.662  45.301  79.982  1.00  0.00           C
ATOM    706  C   ALA A  38      54.991  43.061  79.062  1.00  0.00           C
ATOM    707  O   ALA A  38      54.631  42.182  79.842  1.00  0.00           O
ATOM    708  N   LYS A  39      54.361  43.271  77.902  1.00  0.00           N
ATOM    710  CA  LYS A  39      53.370  42.372  77.332  1.00  0.00           C
ATOM    712  CB  LYS A  39      52.712  42.991  76.062  1.00  0.00           C
ATOM    715  CG  LYS A  39      51.870  44.261  76.312  1.00  0.00           C
ATOM    718  CD  LYS A  39      51.072  44.721  75.082  1.00  0.00           C
ATOM    721  CE  LYS A  39      51.842  44.961  73.772  1.00  0.00           C
ATOM    724  NZ  LYS A  39      50.870  45.051  72.652  1.00  0.00           N
ATOM    728  C   LYS A  39      53.871  40.952  77.012  1.00  0.00           C
ATOM    729  O   LYS A  39      53.181  39.972  77.312  1.00  0.00           O
ATOM    730  N   ASP A  40      55.080  40.792  76.432  1.00  0.00           N
ATOM    732  CA  ASP A  40      55.732  39.511  76.222  1.00  0.00           C
ATOM    734  CB  ASP A  40      56.961  39.772  75.292  1.00  0.00           C
ATOM    737  CG  ASP A  40      57.572  38.552  74.602  1.00  0.00           C
ATOM    738  OD1 ASP A  40      57.701  37.481  75.242  1.00  0.00           O
ATOM    739  OD2 ASP A  40      58.041  38.731  73.442  1.00  0.00           O
ATOM    740  C   ASP A  40      56.062  38.832  77.562  1.00  0.00           C
ATOM    741  O   ASP A  40      55.732  37.682  77.832  1.00  0.00           O
ATOM    742  N   ASP A  41      56.610  39.591  78.522  1.00  0.00           N
ATOM    744  CA  ASP A  41      56.851  39.131  79.872  1.00  0.00           C
ATOM    746  CB  ASP A  41      57.551  40.241  80.692  1.00  0.00           C
ATOM    749  CG  ASP A  41      58.892  40.742  80.152  1.00  0.00           C
ATOM    750  OD1 ASP A  41      59.561  40.092  79.312  1.00  0.00           O
ATOM    751  OD2 ASP A  41      59.351  41.731  80.782  1.00  0.00           O
ATOM    752  C   ASP A  41      55.571  38.692  80.632  1.00  0.00           C
ATOM    753  O   ASP A  41      55.522  37.662  81.322  1.00  0.00           O
ATOM    754  N   ALA A  42      54.461  39.451  80.512  1.00  0.00           N
ATOM    756  CA  ALA A  42      53.152  39.072  80.992  1.00  0.00           C
ATOM    758  CB  ALA A  42      52.151  40.222  80.802  1.00  0.00           C
ATOM    762  C   ALA A  42      52.600  37.801  80.342  1.00  0.00           C
ATOM    763  O   ALA A  42      52.070  36.922  81.032  1.00  0.00           O
ATOM    764  N   ALA A  43      52.780  37.671  79.002  1.00  0.00           N
ATOM    766  CA  ALA A  43      52.521  36.481  78.202  1.00  0.00           C
ATOM    768  CB  ALA A  43      52.841  36.752  76.712  1.00  0.00           C
ATOM    772  C   ALA A  43      53.320  35.272  78.652  1.00  0.00           C
ATOM    773  O   ALA A  43      52.790  34.182  78.852  1.00  0.00           O
ATOM    774  N   ARG A  44      54.620  35.472  78.932  1.00  0.00           N
ATOM    776  CA  ARG A  44      55.511  34.492  79.542  1.00  0.00           C
ATOM    778  CB  ARG A  44      56.951  35.031  79.682  1.00  0.00           C
ATOM    781  CG  ARG A  44      57.931  34.162  80.502  1.00  0.00           C
ATOM    784  CD  ARG A  44      59.310  34.792  80.742  1.00  0.00           C
ATOM    787  NE  ARG A  44      60.142  33.821  81.522  1.00  0.00           N
ATOM    789  CZ  ARG A  44      60.301  33.762  82.842  1.00  0.00           C
ATOM    790  NH1 ARG A  44      59.672  34.552  83.692  1.00  0.00           N
ATOM    793  NH2 ARG A  44      61.132  32.842  83.302  1.00  0.00           N
ATOM    796  C   ARG A  44      55.010  33.981  80.872  1.00  0.00           C
ATOM    797  O   ARG A  44      55.080  32.792  81.152  1.00  0.00           O
ATOM    798  N   ALA A  45      54.440  34.851  81.742  1.00  0.00           N
ATOM    800  CA  ALA A  45      53.812  34.362  82.942  1.00  0.00           C
ATOM    802  CB  ALA A  45      53.352  35.532  83.842  1.00  0.00           C
ATOM    806  C   ALA A  45      52.650  33.402  82.672  1.00  0.00           C
ATOM    807  O   ALA A  45      52.650  32.301  83.192  1.00  0.00           O
ATOM    808  N   ASN A  46      51.701  33.702  81.772  1.00  0.00           N
ATOM    810  CA  ASN A  46      50.601  32.761  81.542  1.00  0.00           C
ATOM    812  CB  ASN A  46      49.331  33.382  80.882  1.00  0.00           C
ATOM    815  CG  ASN A  46      49.591  34.042  79.532  1.00  0.00           C
ATOM    816  OD1 ASN A  46      49.651  35.272  79.502  1.00  0.00           O
ATOM    817  ND2 ASN A  46      49.721  33.262  78.432  1.00  0.00           N
ATOM    820  C   ASN A  46      51.031  31.531  80.772  1.00  0.00           C
ATOM    821  O   ASN A  46      50.451  30.461  80.912  1.00  0.00           O
ATOM    822  N   GLN A  47      52.120  31.612  80.002  1.00  0.00           N
ATOM    824  CA  GLN A  47      52.720  30.461  79.362  1.00  0.00           C
ATOM    826  CB  GLN A  47      53.780  30.952  78.362  1.00  0.00           C
ATOM    829  CG  GLN A  47      54.421  29.821  77.532  1.00  0.00           C
ATOM    832  CD  GLN A  47      55.471  30.391  76.602  1.00  0.00           C
ATOM    833  OE1 GLN A  47      55.231  31.141  75.652  1.00  0.00           O
ATOM    834  NE2 GLN A  47      56.751  30.042  76.872  1.00  0.00           N
ATOM    837  C   GLN A  47      53.311  29.471  80.382  1.00  0.00           C
ATOM    838  O   GLN A  47      53.320  28.252  80.182  1.00  0.00           O
ATOM    839  N   ARG A  48      53.731  29.982  81.552  1.00  0.00           N
ATOM    841  CA  ARG A  48      54.030  29.182  82.732  1.00  0.00           C
ATOM    843  CB  ARG A  48      54.682  29.972  83.892  1.00  0.00           C
ATOM    846  CG  ARG A  48      56.002  30.642  83.482  1.00  0.00           C
ATOM    849  CD  ARG A  48      56.451  31.731  84.442  1.00  0.00           C
ATOM    852  NE  ARG A  48      57.081  31.051  85.602  1.00  0.00           N
ATOM    854  CZ  ARG A  48      57.831  31.682  86.492  1.00  0.00           C
ATOM    855  NH1 ARG A  48      57.841  32.991  86.582  1.00  0.00           N
ATOM    858  NH2 ARG A  48      58.661  31.022  87.272  1.00  0.00           N
ATOM    861  C   ARG A  48      52.892  28.332  83.262  1.00  0.00           C
ATOM    862  O   ARG A  48      53.141  27.202  83.692  1.00  0.00           O
ATOM    863  N   LEU A  49      51.651  28.862  83.242  1.00  0.00           N
ATOM    865  CA  LEU A  49      50.382  28.151  83.412  1.00  0.00           C
ATOM    867  CB  LEU A  49      49.240  29.192  83.622  1.00  0.00           C
ATOM    870  CG  LEU A  49      47.812  28.662  83.812  1.00  0.00           C
ATOM    872  CD1 LEU A  49      47.672  28.002  85.182  1.00  0.00           C
ATOM    876  CD2 LEU A  49      46.801  29.801  83.642  1.00  0.00           C
ATOM    880  C   LEU A  49      50.021  27.182  82.272  1.00  0.00           C
ATOM    881  O   LEU A  49      49.461  26.112  82.482  1.00  0.00           O
ATOM    882  N   ASP A  50      50.371  27.542  81.022  1.00  0.00           N
ATOM    884  CA  ASP A  50      50.142  26.731  79.822  1.00  0.00           C
ATOM    886  CB  ASP A  50      50.392  27.572  78.542  1.00  0.00           C
ATOM    889  CG  ASP A  50      49.440  28.742  78.322  1.00  0.00           C
ATOM    890  OD1 ASP A  50      48.362  28.822  78.962  1.00  0.00           O
ATOM    891  OD2 ASP A  50      49.752  29.541  77.392  1.00  0.00           O
ATOM    892  C   ASP A  50      51.031  25.461  79.752  1.00  0.00           C
ATOM    893  O   ASP A  50      50.841  24.592  78.892  1.00  0.00           O
ATOM    894  N   ASN A  51      52.061  25.372  80.622  1.00  0.00           N
ATOM    896  CA  ASN A  51      52.931  24.222  80.842  1.00  0.00           C
ATOM    898  CB  ASN A  51      54.142  24.582  81.762  1.00  0.00           C
ATOM    901  CG  ASN A  51      55.201  25.432  81.072  1.00  0.00           C
ATOM    902  OD1 ASN A  51      55.652  25.122  79.962  1.00  0.00           O
ATOM    903  ND2 ASN A  51      55.732  26.442  81.782  1.00  0.00           N
ATOM    906  C   ASN A  51      52.211  23.002  81.492  1.00  0.00           C
ATOM    907  OT1 ASN A  51      51.371  22.352  80.822  1.00  0.00           O
ATOM    908  OT2 ASN A  51      52.572  22.652  82.652  1.00  0.00           O
ATOM    909  NH3 POPEB  52      27.332 124.405  67.642  1.00  0.00           N
ATOM    913  C12 POPEB  52      26.662 123.885  68.882  1.00  0.00           C
ATOM    916  C11 POPEB  52      27.521 124.035  70.172  1.00  0.00           C
ATOM    919  P   POPEB  52      29.172 126.065  69.862  1.00  0.00           P
ATOM    920  O13 POPEB  52      28.712 126.555  68.532  1.00  0.00           O
ATOM    921  O14 POPEB  52      29.882 127.035  70.702  1.00  0.00           O
ATOM    922  O11 POPEB  52      30.062 124.815  69.562  1.00  0.00           O
ATOM    923  O12 POPEB  52      27.912 125.375  70.542  1.00  0.00           O
ATOM    924  C1  POPEB  52      31.441 124.995  69.242  1.00  0.00           C
ATOM    927  C2  POPEB  52      31.672 125.305  67.732  1.00  0.00           C
ATOM    929  O21 POPEB  52      32.771 124.565  67.182  1.00  0.00           O
ATOM    930  C21 POPEB  52      33.972 124.715  67.742  1.00  0.00           C
ATOM    931  O22 POPEB  52      34.221 125.275  68.792  1.00  0.00           O
ATOM    932  C22 POPEB  52      35.021 124.074  66.812  1.00  0.00           C
ATOM    935  C3  POPEB  52      31.802 126.824  67.442  1.00  0.00           C
ATOM    938  O31 POPEB  52      32.062 127.125  66.062  1.00  0.00           O
ATOM    939  C31 POPEB  52      31.082 127.655  65.342  1.00  0.00           C
ATOM    940  O32 POPEB  52      29.912 127.765  65.692  1.00  0.00           O
ATOM    941  C32 POPEB  52      31.721 128.134  64.032  1.00  0.00           C
ATOM    944  C23 POPEB  52      34.500 123.281  65.582  1.00  0.00           C
ATOM    947  C24 POPEB  52      35.652 122.822  64.672  1.00  0.00           C
ATOM    950  C25 POPEB  52      35.231 121.942  63.482  1.00  0.00           C
ATOM    953  C26 POPEB  52      36.392 121.112  62.912  1.00  0.00           C
ATOM    956  C27 POPEB  52      37.672 121.912  62.632  1.00  0.00           C
ATOM    959  C28 POPEB  52      38.780 121.031  62.012  1.00  0.00           C
ATOM    962  C29 POPEB  52      40.132 121.702  62.052  1.00  0.00           C
ATOM    964 0C21 POPEB  52      40.732 122.351  61.042  1.00  0.00           C
ATOM    966 1C21 POPEB  52      40.161 122.622  59.672  1.00  0.00           C
ATOM    969 2C21 POPEB  52      40.690 123.965  59.132  1.00  0.00           C
ATOM    972 3C21 POPEB  52      40.382 124.205  57.652  1.00  0.00           C
ATOM    975 4C21 POPEB  52      40.922 125.565  57.202  1.00  0.00           C
ATOM    978 5C21 POPEB  52      41.010 125.744  55.682  1.00  0.00           C
ATOM    981 6C21 POPEB  52      39.651 125.744  54.962  1.00  0.00           C
ATOM    984 7C21 POPEB  52      39.822 125.835  53.442  1.00  0.00           C
ATOM    987 8C21 POPEB  52      38.510 126.024  52.672  1.00  0.00           C
ATOM    991  C33 POPEB  52      30.802 128.334  62.802  1.00  0.00           C
ATOM    994  C34 POPEB  52      31.542 127.934  61.522  1.00  0.00           C
ATOM    997  C35 POPEB  52      30.812 128.225  60.202  1.00  0.00           C
ATOM   1000  C36 POPEB  52      30.830 129.705  59.772  1.00  0.00           C
ATOM   1003  C37 POPEB  52      30.652 129.815  58.252  1.00  0.00           C
ATOM   1006  C38 POPEB  52      30.261 131.194  57.722  1.00  0.00           C
ATOM   1009  C39 POPEB  52      31.441 132.115  57.362  1.00  0.00           C
ATOM   1012 0C31 POPEB  52      30.991 133.215  56.382  1.00  0.00           C
ATOM   1015 1C31 POPEB  52      32.071 134.265  56.102  1.00  0.00           C
ATOM   1018 2C31 POPEB  52      32.392 134.434  54.612  1.00  0.00           C
ATOM   1021 3C31 POPEB  52      31.242 135.054  53.802  1.00  0.00           C
ATOM   1024 4C31 POPEB  52      31.462 134.955  52.292  1.00  0.00           C
ATOM   1027 5C31 POPEB  52      30.280 135.495  51.482  1.00  0.00           C
ATOM   1030 6C31 POPEB  52      30.471 135.354  49.972  1.00  0.00           C
ATOM   1034  NH3 POPEC  53       5.962  89.412  26.652  1.00  0.00           N
ATOM   1038  C12 POPEC  53       6.972  88.901  25.672  1.00  0.00           C
ATOM   1041  C11 POPEC  53       6.442  87.711  24.842  1.00  0.00           C
ATOM   1044  P   POPEC  53       4.422  86.092  25.262  1.00  0.00           P
ATOM   1045  O13 POPEC  53       3.102  86.222  25.902  1.00  0.00           O
ATOM   1046  O14 POPEC  53       4.532  85.242  24.052  1.00  0.00           O
ATOM   1047  O11 POPEC  53       5.452  85.622  26.352  1.00  0.00           O
ATOM   1048  O12 POPEC  53       5.012  87.542  24.942  1.00  0.00           O
ATOM   1049  C1  POPEC  53       5.942  84.292  26.482  1.00  0.00           C
ATOM   1052  C2  POPEC  53       5.182  83.561  27.612  1.00  0.00           C
ATOM   1054  O21 POPEC  53       5.982  82.451  28.032  1.00  0.00           O
ATOM   1055  C21 POPEC  53       5.952  81.982  29.292  1.00  0.00           C
ATOM   1056  O22 POPEC  53       6.282  80.841  29.592  1.00  0.00           O
ATOM   1057  C22 POPEC  53       5.542  83.042  30.332  1.00  0.00           C
ATOM   1060  C3  POPEC  53       3.782  83.061  27.162  1.00  0.00           C
ATOM   1063  O31 POPEC  53       3.252  82.071  28.082  1.00  0.00           O
ATOM   1064  C31 POPEC  53       1.932  82.141  28.232  1.00  0.00           C
ATOM   1065  O32 POPEC  53       1.182  82.841  27.572  1.00  0.00           O
ATOM   1066  C32 POPEC  53       1.502  81.282  29.412  1.00  0.00           C
ATOM   1069  C23 POPEC  53       5.742  82.542  31.772  1.00  0.00           C
ATOM   1072  C24 POPEC  53       5.452  83.612  32.832  1.00  0.00           C
ATOM   1075  C25 POPEC  53       4.162  83.362  33.632  1.00  0.00           C
ATOM   1078  C26 POPEC  53       3.882  84.512  34.602  1.00  0.00           C
ATOM   1081  C27 POPEC  53       2.752  84.211  35.612  1.00  0.00           C
ATOM   1084  C28 POPEC  53       2.562  85.371  36.612  1.00  0.00           C
ATOM   1087  C29 POPEC  53       1.252  85.302  37.352  1.00  0.00           C
ATOM   1089 0C21 POPEC  53       1.072  85.252  38.682  1.00  0.00           C
ATOM   1091 1C21 POPEC  53       2.172  85.302  39.722  1.00  0.00           C
ATOM   1094 2C21 POPEC  53       1.672  85.832  41.082  1.00  0.00           C
ATOM   1097 3C21 POPEC  53       2.802  85.812  42.112  1.00  0.00           C
ATOM   1100 4C21 POPEC  53       2.362  86.061  43.562  1.00  0.00           C
ATOM   1103 5C21 POPEC  53       3.572  86.002  44.512  1.00  0.00           C
ATOM   1106 6C21 POPEC  53       3.212  85.942  46.002  1.00  0.00           C
ATOM   1109 7C21 POPEC  53       4.482  85.942  46.862  1.00  0.00           C
ATOM   1112 8C21 POPEC  53       4.222  85.952  48.362  1.00  0.00           C
ATOM   1116  C33 POPEC  53       1.042  82.202  30.552  1.00  0.00           C
ATOM   1119  C34 POPEC  53       0.542  81.432  31.782  1.00  0.00           C
ATOM   1122  C35 POPEC  53       0.012  82.392  32.852  1.00  0.00           C
ATOM   1125  C36 POPEC  53      -0.708  81.702  34.012  1.00  0.00           C
ATOM   1128  C37 POPEC  53      -1.228  82.722  35.032  1.00  0.00           C
ATOM   1131  C38 POPEC  53      -0.748  82.511  36.472  1.00  0.00           C
ATOM   1134  C39 POPEC  53      -1.398  81.321  37.172  1.00  0.00           C
ATOM   1137 0C31 POPEC  53      -1.088  81.362  38.672  1.00  0.00           C
ATOM   1140 1C31 POPEC  53      -1.438  80.071  39.432  1.00  0.00           C
ATOM   1143 2C31 POPEC  53      -1.418  80.252  40.962  1.00  0.00           C
ATOM   1146 3C31 POPEC  53      -0.208  81.042  41.502  1.00  0.00           C
ATOM   1149 4C31 POPEC  53      -0.368  81.362  42.992  1.00  0.00           C
ATOM   1152 5C31 POPEC  53       0.582  82.432  43.522  1.00  0.00           C
ATOM   1155 6C31 POPEC  53       0.202  82.851  44.952  1.00  0.00           C
ATOM   1159  NH3 POPED  54     108.181  18.452  26.362  1.00  0.00           N
ATOM   1163  C12 POPED  54     107.252  19.462  27.022  1.00  0.00           C
ATOM   1166  C11 POPED  54     105.941  18.851  27.562  1.00  0.00           C
ATOM   1169  P   POPED  54     106.291  16.351  28.182  1.00  0.00           P
ATOM   1170  O13 POPED  54     107.631  15.912  28.632  1.00  0.00           O
ATOM   1171  O14 POPED  54     106.031  16.232  26.742  1.00  0.00           O
ATOM   1172  O11 POPED  54     105.131  15.621  29.012  1.00  0.00           O
ATOM   1173  O12 POPED  54     106.161  17.872  28.592  1.00  0.00           O
ATOM   1174  C1  POPED  54     105.102  15.821  30.432  1.00  0.00           C
ATOM   1177  C2  POPED  54     103.681  15.582  31.062  1.00  0.00           C
ATOM   1179  O21 POPED  54     103.480  16.452  32.182  1.00  0.00           O
ATOM   1180  C21 POPED  54     104.331  16.332  33.182  1.00  0.00           C
ATOM   1181  O22 POPED  54     105.251  15.542  33.262  1.00  0.00           O
ATOM   1182  C22 POPED  54     103.982  17.382  34.222  1.00  0.00           C
ATOM   1185  C3  POPED  54     103.382  14.071  31.382  1.00  0.00           C
ATOM   1188  O31 POPED  54     102.760  13.802  32.672  1.00  0.00           O
ATOM   1189  C31 POPED  54     101.440  13.882  32.702  1.00  0.00           C
ATOM   1190  O32 POPED  54     100.742  14.352  31.812  1.00  0.00           O
ATOM   1191  C32 POPED  54     100.862  13.202  33.962  1.00  0.00           C
ATOM   1194  C23 POPED  54     102.971  16.801  35.232  1.00  0.00           C
ATOM   1197  C24 POPED  54     102.830  17.662  36.482  1.00  0.00           C
ATOM   1200  C25 POPED  54     102.252  16.842  37.642  1.00  0.00           C
ATOM   1203  C26 POPED  54     102.512  17.512  38.992  1.00  0.00           C
ATOM   1206  C27 POPED  54     102.121  16.622  40.172  1.00  0.00           C
ATOM   1209  C28 POPED  54     102.620  17.231  41.492  1.00  0.00           C
ATOM   1212  C29 POPED  54     101.981  16.602  42.702  1.00  0.00           C
ATOM   1214 0C21 POPED  54     102.031  17.112  43.942  1.00  0.00           C
ATOM   1216 1C21 POPED  54     102.742  18.372  44.352  1.00  0.00           C
ATOM   1219 2C21 POPED  54     101.771  19.482  44.792  1.00  0.00           C
ATOM   1222 3C21 POPED  54     100.992  19.141  46.072  1.00  0.00           C
ATOM   1225 4C21 POPED  54      99.901  20.162  46.412  1.00  0.00           C
ATOM   1228 5C21 POPED  54      99.101  19.762  47.652  1.00  0.00           C
ATOM   1231 6C21 POPED  54      97.882  20.651  47.942  1.00  0.00           C
ATOM   1234 7C21 POPED  54      98.242  21.982  48.632  1.00  0.00           C
ATOM   1237 8C21 POPED  54      97.001  22.782  49.052  1.00  0.00           C
ATOM   1241  C33 POPED  54     101.771  13.172  35.212  1.00  0.00           C
ATOM   1244  C34 POPED  54     101.132  12.482  36.442  1.00  0.00           C
ATOM   1247  C35 POPED  54     100.201  13.392  37.272  1.00  0.00           C
ATOM   1250  C36 POPED  54      99.730  12.752  38.592  1.00  0.00           C
ATOM   1253  C37 POPED  54      98.971  13.722  39.512  1.00  0.00           C
ATOM   1256  C38 POPED  54      98.632  13.252  40.932  1.00  0.00           C
ATOM   1259  C39 POPED  54      97.341  12.412  41.002  1.00  0.00           C
ATOM   1262 0C31 POPED  54      96.321  12.922  42.042  1.00  0.00           C
ATOM   1265 1C31 POPED  54      94.951  12.222  41.922  1.00  0.00           C
ATOM   1268 2C31 POPED  54      93.842  12.872  42.762  1.00  0.00           C
ATOM   1271 3C31 POPED  54      94.042  12.821  44.282  1.00  0.00           C
ATOM   1274 4C31 POPED  54      93.912  11.422  44.902  1.00  0.00           C
ATOM   1277 5C31 POPED  54      94.271  11.412  46.392  1.00  0.00           C
ATOM   1280 6C31 POPED  54      94.091  10.052  47.062  1.00  0.00           C
ATOM   1284  NH3 POPEE  55      54.440 109.681  22.702  1.00  0.00           N
ATOM   1288  C12 POPEE  55      53.011 109.772  23.142  1.00  0.00           C
ATOM   1291  C11 POPEE  55      52.370 108.421  22.822  1.00  0.00           C
ATOM   1294  P   POPEE  55      52.801 105.872  22.952  1.00  0.00           P
ATOM   1295  O13 POPEE  55      52.551 105.722  21.502  1.00  0.00           O
ATOM   1296  O14 POPEE  55      53.731 104.912  23.592  1.00  0.00           O
ATOM   1297  O11 POPEE  55      51.441 105.821  23.772  1.00  0.00           O
ATOM   1298  O12 POPEE  55      53.250 107.371  23.262  1.00  0.00           O
ATOM   1299  C1  POPEE  55      51.642 105.972  25.192  1.00  0.00           C
ATOM   1302  C2  POPEE  55      50.312 106.051  25.972  1.00  0.00           C
ATOM   1304  O21 POPEE  55      50.671 105.732  27.312  1.00  0.00           O
ATOM   1305  C21 POPEE  55      50.091 106.381  28.292  1.00  0.00           C
ATOM   1306  O22 POPEE  55      49.081 107.071  28.212  1.00  0.00           O
ATOM   1307  C22 POPEE  55      51.002 106.201  29.502  1.00  0.00           C
ATOM   1310  C3  POPEE  55      49.321 105.011  25.412  1.00  0.00           C
ATOM   1313  O31 POPEE  55      48.022 105.151  26.032  1.00  0.00           O
ATOM   1314  C31 POPEE  55      47.632 104.141  26.812  1.00  0.00           C
ATOM   1315  O32 POPEE  55      48.211 103.082  26.942  1.00  0.00           O
ATOM   1316  C32 POPEE  55      46.350 104.502  27.532  1.00  0.00           C
ATOM   1319  C23 POPEE  55      50.420 106.591  30.882  1.00  0.00           C
ATOM   1322  C24 POPEE  55      51.581 106.692  31.882  1.00  0.00           C
ATOM   1325  C25 POPEE  55      51.201 106.711  33.362  1.00  0.00           C
ATOM   1328  C26 POPEE  55      52.451 106.972  34.212  1.00  0.00           C
ATOM   1331  C27 POPEE  55      52.182 107.062  35.712  1.00  0.00           C
ATOM   1334  C28 POPEE  55      53.390 107.561  36.532  1.00  0.00           C
ATOM   1337  C29 POPEE  55      54.591 106.661  36.452  1.00  0.00           C
ATOM   1339 0C21 POPEE  55      55.371 106.282  37.482  1.00  0.00           C
ATOM   1341 1C21 POPEE  55      55.201 106.711  38.912  1.00  0.00           C
ATOM   1344 2C21 POPEE  55      56.252 106.082  39.842  1.00  0.00           C
ATOM   1347 3C21 POPEE  55      56.201 106.621  41.282  1.00  0.00           C
ATOM   1350 4C21 POPEE  55      57.392 106.082  42.102  1.00  0.00           C
ATOM   1353 5C21 POPEE  55      57.681 106.792  43.432  1.00  0.00           C
ATOM   1356 6C21 POPEE  55      56.621 106.591  44.522  1.00  0.00           C
ATOM   1359 7C21 POPEE  55      57.091 107.152  45.872  1.00  0.00           C
ATOM   1362 8C21 POPEE  55      56.112 106.881  47.022  1.00  0.00           C
ATOM   1366  C33 POPEE  55      46.581 104.531  29.062  1.00  0.00           C
ATOM   1369  C34 POPEE  55      45.331 105.022  29.782  1.00  0.00           C
ATOM   1372  C35 POPEE  55      45.392 104.912  31.312  1.00  0.00           C
ATOM   1375  C36 POPEE  55      46.791 105.091  31.902  1.00  0.00           C
ATOM   1378  C37 POPEE  55      46.772 105.192  33.432  1.00  0.00           C
ATOM   1381  C38 POPEE  55      47.330 106.521  33.932  1.00  0.00           C
ATOM   1384  C39 POPEE  55      47.411 106.621  35.452  1.00  0.00           C
ATOM   1387 0C31 POPEE  55      48.101 107.932  35.872  1.00  0.00           C
ATOM   1390 1C31 POPEE  55      48.292 108.052  37.382  1.00  0.00           C
ATOM   1393 2C31 POPEE  55      48.922 109.391  37.772  1.00  0.00           C
ATOM   1396 3C31 POPEE  55      50.290 109.281  38.472  1.00  0.00           C
ATOM   1399 4C31 POPEE  55      50.901 110.671  38.692  1.00  0.00           C
ATOM   1402 5C31 POPEE  55      52.302 110.662  39.312  1.00  0.00           C
ATOM   1405 6C31 POPEE  55      52.790 112.062  39.702  1.00  0.00           C
ATOM   1409  NH3 POPEF  56     105.572  28.702  26.062  1.00  0.00           N
ATOM   1413  C12 POPEF  56     104.752  27.461  25.902  1.00  0.00           C
ATOM   1416  C11 POPEF  56     105.650  26.262  25.572  1.00  0.00           C
ATOM   1419  P   POPEF  56     104.580  24.562  27.222  1.00  0.00           P
ATOM   1420  O13 POPEF  56     103.271  25.122  27.602  1.00  0.00           O
ATOM   1421  O14 POPEF  56     104.752  23.092  27.352  1.00  0.00           O
ATOM   1422  O11 POPEF  56     105.681  25.302  28.072  1.00  0.00           O
ATOM   1423  O12 POPEF  56     104.951  25.031  25.742  1.00  0.00           O
ATOM   1424  C1  POPEF  56     105.812  25.142  29.482  1.00  0.00           C
ATOM   1427  C2  POPEF  56     105.032  26.182  30.322  1.00  0.00           C
ATOM   1429  O21 POPEF  56     105.862  26.801  31.342  1.00  0.00           O
ATOM   1430  C21 POPEF  56     106.391  26.002  32.242  1.00  0.00           C
ATOM   1431  O22 POPEF  56     106.201  24.812  32.372  1.00  0.00           O
ATOM   1432  C22 POPEF  56     107.360  26.782  33.132  1.00  0.00           C
ATOM   1435  C3  POPEF  56     103.731  25.542  30.872  1.00  0.00           C
ATOM   1438  O31 POPEF  56     103.121  26.362  31.882  1.00  0.00           O
ATOM   1439  C31 POPEF  56     102.132  25.691  32.472  1.00  0.00           C
ATOM   1440  O32 POPEF  56     101.791  24.552  32.202  1.00  0.00           O
ATOM   1441  C32 POPEF  56     101.391  26.632  33.412  1.00  0.00           C
ATOM   1444  C23 POPEF  56     108.441  25.872  33.782  1.00  0.00           C
ATOM   1447  C24 POPEF  56     109.171  26.512  34.962  1.00  0.00           C
ATOM   1450  C25 POPEF  56     108.301  26.731  36.202  1.00  0.00           C
ATOM   1453  C26 POPEF  56     109.052  26.512  37.522  1.00  0.00           C
ATOM   1456  C27 POPEF  56     108.132  26.112  38.682  1.00  0.00           C
ATOM   1459  C28 POPEF  56     108.931  25.522  39.862  1.00  0.00           C
ATOM   1462  C29 POPEF  56     108.010  25.031  40.952  1.00  0.00           C
ATOM   1464 0C21 POPEF  56     108.051  25.362  42.252  1.00  0.00           C
ATOM   1466 1C21 POPEF  56     109.052  26.272  42.932  1.00  0.00           C
ATOM   1469 2C21 POPEF  56     109.691  25.612  44.162  1.00  0.00           C
ATOM   1472 3C21 POPEF  56     110.661  24.471  43.802  1.00  0.00           C
ATOM   1475 4C21 POPEF  56     111.161  23.692  45.032  1.00  0.00           C
ATOM   1478 5C21 POPEF  56     110.021  22.992  45.782  1.00  0.00           C
ATOM   1481 6C21 POPEF  56     110.510  21.932  46.762  1.00  0.00           C
ATOM   1484 7C21 POPEF  56     109.540  20.752  46.842  1.00  0.00           C
ATOM   1487 8C21 POPEF  56     109.981  19.672  47.822  1.00  0.00           C
ATOM   1491  C33 POPEF  56     101.342  26.121  34.862  1.00  0.00           C
ATOM   1494  C34 POPEF  56     101.191  27.282  35.852  1.00  0.00           C
ATOM   1497  C35 POPEF  56     101.161  26.801  37.312  1.00  0.00           C
ATOM   1500  C36 POPEF  56     102.491  27.012  38.042  1.00  0.00           C
ATOM   1503  C37 POPEF  56     102.631  26.062  39.242  1.00  0.00           C
ATOM   1506  C38 POPEF  56     103.971  26.202  39.982  1.00  0.00           C
ATOM   1509  C39 POPEF  56     104.211  27.652  40.412  1.00  0.00           C
ATOM   1512 0C31 POPEF  56     105.190  27.782  41.582  1.00  0.00           C
ATOM   1515 1C31 POPEF  56     105.172  29.202  42.162  1.00  0.00           C
ATOM   1518 2C31 POPEF  56     105.781  29.292  43.562  1.00  0.00           C
ATOM   1521 3C31 POPEF  56     104.892  28.651  44.642  1.00  0.00           C
ATOM   1524 4C31 POPEF  56     105.641  28.402  45.962  1.00  0.00           C
ATOM   1527 5C31 POPEF  56     104.851  27.422  46.852  1.00  0.00           C
ATOM   1530 6C31 POPEF  56     105.441  27.231  48.252  1.00  0.00           C
ATOM   1534  NH3 POPEG  57      82.602 128.305  26.862  1.00  0.00           N
ATOM   1538  C12 POPEG  57      81.271 127.625  26.692  1.00  0.00           C
ATOM   1541  C11 POPEG  57      81.250 126.245  27.372  1.00  0.00           C
ATOM   1544  P   POPEG  57      78.782 125.695  26.712  1.00  0.00           P
ATOM   1545  O13 POPEG  57      78.251 127.025  26.332  1.00  0.00           O
ATOM   1546  O14 POPEG  57      79.251 124.845  25.602  1.00  0.00           O
ATOM   1547  O11 POPEG  57      77.662 124.964  27.562  1.00  0.00           O
ATOM   1548  O12 POPEG  57      79.941 125.875  27.752  1.00  0.00           O
ATOM   1549  C1  POPEG  57      77.981 123.784  28.312  1.00  0.00           C
ATOM   1552  C2  POPEG  57      76.911 123.452  29.392  1.00  0.00           C
ATOM   1554  O21 POPEG  57      77.411 122.332  30.142  1.00  0.00           O
ATOM   1555  C21 POPEG  57      76.971 122.252  31.372  1.00  0.00           C
ATOM   1556  O22 POPEG  57      76.411 123.122  32.022  1.00  0.00           O
ATOM   1557  C22 POPEG  57      77.090 120.802  31.812  1.00  0.00           C
ATOM   1560  C3  POPEG  57      75.510 123.141  28.792  1.00  0.00           C
ATOM   1563  O31 POPEG  57      74.440 123.281  29.762  1.00  0.00           O
ATOM   1564  C31 POPEG  57      73.951 122.211  30.372  1.00  0.00           C
ATOM   1565  O32 POPEG  57      74.301 121.061  30.162  1.00  0.00           O
ATOM   1566  C32 POPEG  57      72.852 122.641  31.352  1.00  0.00           C
ATOM   1569  C23 POPEG  57      77.951 120.542  33.062  1.00  0.00           C
ATOM   1572  C24 POPEG  57      77.821 119.082  33.522  1.00  0.00           C
ATOM   1575  C25 POPEG  57      78.762 118.701  34.662  1.00  0.00           C
ATOM   1578  C26 POPEG  57      78.470 119.531  35.912  1.00  0.00           C
ATOM   1581  C27 POPEG  57      79.080 118.992  37.212  1.00  0.00           C
ATOM   1584  C28 POPEG  57      79.291 120.112  38.252  1.00  0.00           C
ATOM   1587  C29 POPEG  57      78.102 121.031  38.392  1.00  0.00           C
ATOM   1589 0C21 POPEG  57      77.781 121.772  39.462  1.00  0.00           C
ATOM   1591 1C21 POPEG  57      78.511 121.822  40.772  1.00  0.00           C
ATOM   1594 2C21 POPEG  57      77.512 121.652  41.912  1.00  0.00           C
ATOM   1597 3C21 POPEG  57      78.161 121.851  43.282  1.00  0.00           C
ATOM   1600 4C21 POPEG  57      77.120 121.862  44.402  1.00  0.00           C
ATOM   1603 5C21 POPEG  57      77.760 122.012  45.782  1.00  0.00           C
ATOM   1606 6C21 POPEG  57      77.221 123.162  46.622  1.00  0.00           C
ATOM   1609 7C21 POPEG  57      77.760 123.082  48.042  1.00  0.00           C
ATOM   1612 8C21 POPEG  57      77.330 124.265  48.902  1.00  0.00           C
ATOM   1616  C33 POPEG  57      72.492 121.641  32.482  1.00  0.00           C
ATOM   1619  C34 POPEG  57      73.541 121.591  33.592  1.00  0.00           C
ATOM   1622  C35 POPEG  57      73.532 122.812  34.522  1.00  0.00           C
ATOM   1625  C36 POPEG  57      72.701 122.622  35.802  1.00  0.00           C
ATOM   1628  C37 POPEG  57      73.001 123.695  36.862  1.00  0.00           C
ATOM   1631  C38 POPEG  57      74.201 123.321  37.752  1.00  0.00           C
ATOM   1634  C39 POPEG  57      73.822 122.432  38.942  1.00  0.00           C
ATOM   1637 0C31 POPEG  57      73.341 123.241  40.162  1.00  0.00           C
ATOM   1640 1C31 POPEG  57      73.132 122.371  41.412  1.00  0.00           C
ATOM   1643 2C31 POPEG  57      72.701 123.171  42.652  1.00  0.00           C
ATOM   1646 3C31 POPEG  57      73.801 124.095  43.192  1.00  0.00           C
ATOM   1649 4C31 POPEG  57      73.390 124.824  44.482  1.00  0.00           C
ATOM   1652 5C31 POPEG  57      74.481 125.775  45.002  1.00  0.00           C
ATOM   1655 6C31 POPEG  57      74.001 126.634  46.172  1.00  0.00           C
ATOM   1659  NH3 POPEH  58      34.782  46.842  23.632  1.00  0.00           N
ATOM   1663  C12 POPEH  58      34.172  45.472  23.632  1.00  0.00           C
ATOM   1666  C11 POPEH  58      33.222  45.281  24.832  1.00  0.00           C
ATOM   1669  P   POPEH  58      30.712  44.641  24.892  1.00  0.00           P
ATOM   1670  O13 POPEH  58      30.331  45.942  24.282  1.00  0.00           O
ATOM   1671  O14 POPEH  58      29.931  43.452  24.512  1.00  0.00           O
ATOM   1672  O11 POPEH  58      30.821  44.821  26.462  1.00  0.00           O
ATOM   1673  O12 POPEH  58      32.211  44.332  24.482  1.00  0.00           O
ATOM   1674  C1  POPEH  58      30.080  44.002  27.362  1.00  0.00           C
ATOM   1677  C2  POPEH  58      30.521  44.222  28.852  1.00  0.00           C
ATOM   1679  O21 POPEH  58      30.240  45.551  29.332  1.00  0.00           O
ATOM   1680  C21 POPEH  58      28.962  45.782  29.562  1.00  0.00           C
ATOM   1681  O22 POPEH  58      28.052  44.981  29.382  1.00  0.00           O
ATOM   1682  C22 POPEH  58      28.712  47.211  30.012  1.00  0.00           C
ATOM   1685  C3  POPEH  58      32.032  43.972  29.022  1.00  0.00           C
ATOM   1688  O31 POPEH  58      32.412  43.972  30.422  1.00  0.00           O
ATOM   1689  C31 POPEH  58      33.701  44.231  30.622  1.00  0.00           C
ATOM   1690  O32 POPEH  58      34.491  44.571  29.752  1.00  0.00           O
ATOM   1691  C32 POPEH  58      34.061  44.002  32.092  1.00  0.00           C
ATOM   1694  C23 POPEH  58      28.302  47.302  31.492  1.00  0.00           C
ATOM   1697  C24 POPEH  58      27.341  48.471  31.742  1.00  0.00           C
ATOM   1700  C25 POPEH  58      26.941  48.552  33.212  1.00  0.00           C
ATOM   1703  C26 POPEH  58      25.991  49.711  33.512  1.00  0.00           C
ATOM   1706  C27 POPEH  58      25.642  49.742  35.002  1.00  0.00           C
ATOM   1709  C28 POPEH  58      24.692  50.872  35.422  1.00  0.00           C
ATOM   1712  C29 POPEH  58      23.321  50.701  34.822  1.00  0.00           C
ATOM   1714 0C21 POPEH  58      22.201  50.351  35.492  1.00  0.00           C
ATOM   1716 1C21 POPEH  58      22.120  50.042  36.962  1.00  0.00           C
ATOM   1719 2C21 POPEH  58      20.731  49.492  37.352  1.00  0.00           C
ATOM   1722 3C21 POPEH  58      20.510  49.311  38.862  1.00  0.00           C
ATOM   1725 4C21 POPEH  58      21.441  48.302  39.532  1.00  0.00           C
ATOM   1728 5C21 POPEH  58      21.111  48.071  41.022  1.00  0.00           C
ATOM   1731 6C21 POPEH  58      19.882  47.172  41.242  1.00  0.00           C
ATOM   1734 7C21 POPEH  58      19.601  46.912  42.732  1.00  0.00           C
ATOM   1737 8C21 POPEH  58      18.572  45.802  42.992  1.00  0.00           C
ATOM   1741  C33 POPEH  58      35.271  44.842  32.552  1.00  0.00           C
ATOM   1744  C34 POPEH  58      36.021  44.222  33.742  1.00  0.00           C
ATOM   1747  C35 POPEH  58      35.172  43.821  34.952  1.00  0.00           C
ATOM   1750  C36 POPEH  58      34.620  45.012  35.742  1.00  0.00           C
ATOM   1753  C37 POPEH  58      33.841  44.571  36.972  1.00  0.00           C
ATOM   1756  C38 POPEH  58      33.542  45.722  37.932  1.00  0.00           C
ATOM   1759  C39 POPEH  58      32.831  45.252  39.202  1.00  0.00           C
ATOM   1762 0C31 POPEH  58      32.350  46.421  40.062  1.00  0.00           C
ATOM   1765 1C31 POPEH  58      32.472  46.132  41.562  1.00  0.00           C
ATOM   1768 2C31 POPEH  58      31.642  47.081  42.432  1.00  0.00           C
ATOM   1771 3C31 POPEH  58      31.981  48.571  42.232  1.00  0.00           C
ATOM   1774 4C31 POPEH  58      31.142  49.472  43.162  1.00  0.00           C
ATOM   1777 5C31 POPEH  58      31.732  50.882  43.332  1.00  0.00           C
ATOM   1780 6C31 POPEH  58      30.921  51.772  44.282  1.00  0.00           C
ATOM   1784  NH3 POPEI  59      38.812  78.981  24.052  1.00  0.00           N
ATOM   1788  C12 POPEI  59      40.100  79.681  23.712  1.00  0.00           C
ATOM   1791  C11 POPEI  59      41.241  78.701  23.372  1.00  0.00           C
ATOM   1794  P   POPEI  59      43.440  79.742  24.322  1.00  0.00           P
ATOM   1795  O13 POPEI  59      44.701  80.402  23.872  1.00  0.00           O
ATOM   1796  O14 POPEI  59      42.701  80.482  25.362  1.00  0.00           O
ATOM   1797  O11 POPEI  59      43.741  78.302  24.892  1.00  0.00           O
ATOM   1798  O12 POPEI  59      42.440  79.442  23.102  1.00  0.00           O
ATOM   1799  C1  POPEI  59      44.440  78.112  26.122  1.00  0.00           C
ATOM   1802  C2  POPEI  59      43.502  78.252  27.382  1.00  0.00           C
ATOM   1804  O21 POPEI  59      44.062  77.982  28.682  1.00  0.00           O
ATOM   1805  C21 POPEI  59      45.261  78.382  28.992  1.00  0.00           C
ATOM   1806  O22 POPEI  59      46.112  78.831  28.252  1.00  0.00           O
ATOM   1807  C22 POPEI  59      45.541  78.241  30.492  1.00  0.00           C
ATOM   1810  C3  POPEI  59      42.242  77.362  27.262  1.00  0.00           C
ATOM   1813  O31 POPEI  59      41.142  78.002  27.942  1.00  0.00           O
ATOM   1814  C31 POPEI  59      41.002  77.722  29.232  1.00  0.00           C
ATOM   1815  O32 POPEI  59      41.492  76.792  29.832  1.00  0.00           O
ATOM   1816  C32 POPEI  59      40.030  78.732  29.822  1.00  0.00           C
ATOM   1819  C23 POPEI  59      44.841  77.102  31.252  1.00  0.00           C
ATOM   1822  C24 POPEI  59      43.812  77.622  32.262  1.00  0.00           C
ATOM   1825  C25 POPEI  59      43.841  76.891  33.612  1.00  0.00           C
ATOM   1828  C26 POPEI  59      45.072  77.252  34.472  1.00  0.00           C
ATOM   1831  C27 POPEI  59      44.892  76.822  35.932  1.00  0.00           C
ATOM   1834  C28 POPEI  59      45.971  77.392  36.872  1.00  0.00           C
ATOM   1837  C29 POPEI  59      45.441  77.581  38.272  1.00  0.00           C
ATOM   1839 0C21 POPEI  59      45.971  77.122  39.422  1.00  0.00           C
ATOM   1841 1C21 POPEI  59      47.260  76.352  39.552  1.00  0.00           C
ATOM   1844 2C21 POPEI  59      47.691  76.112  41.012  1.00  0.00           C
ATOM   1847 3C21 POPEI  59      47.011  74.912  41.712  1.00  0.00           C
ATOM   1850 4C21 POPEI  59      45.620  75.192  42.312  1.00  0.00           C
ATOM   1853 5C21 POPEI  59      45.641  75.972  43.642  1.00  0.00           C
ATOM   1856 6C21 POPEI  59      45.951  75.061  44.842  1.00  0.00           C
ATOM   1859 7C21 POPEI  59      45.932  75.781  46.192  1.00  0.00           C
ATOM   1862 8C21 POPEI  59      46.361  74.882  47.342  1.00  0.00           C
ATOM   1866  C33 POPEI  59      40.531  80.182  29.602  1.00  0.00           C
ATOM   1869  C34 POPEI  59      40.411  81.012  30.882  1.00  0.00           C
ATOM   1872  C35 POPEI  59      41.330  80.522  32.002  1.00  0.00           C
ATOM   1875  C36 POPEI  59      40.992  81.152  33.352  1.00  0.00           C
ATOM   1878  C37 POPEI  59      41.931  80.701  34.472  1.00  0.00           C
ATOM   1881  C38 POPEI  59      41.301  80.952  35.852  1.00  0.00           C
ATOM   1884  C39 POPEI  59      42.312  80.961  37.002  1.00  0.00           C
ATOM   1887 0C31 POPEI  59      43.120  82.262  37.042  1.00  0.00           C
ATOM   1890 1C31 POPEI  59      44.181  82.281  38.152  1.00  0.00           C
ATOM   1893 2C31 POPEI  59      45.231  83.382  37.972  1.00  0.00           C
ATOM   1896 3C31 POPEI  59      44.661  84.811  38.042  1.00  0.00           C
ATOM   1899 4C31 POPEI  59      45.741  85.882  37.782  1.00  0.00           C
ATOM   1902 5C31 POPEI  59      46.681  86.121  38.972  1.00  0.00           C
ATOM   1905 6C31 POPEI  59      47.790  87.122  38.672  1.00  0.00           C
ATOM   1909  NH3 POPEJ  60     105.641 120.882  67.772  1.00  0.00           N
ATOM   1913  C12 POPEJ  60     105.690 119.381  67.912  1.00  0.00           C
ATOM   1916  C11 POPEJ  60     104.641 118.662  67.052  1.00  0.00           C
ATOM   1919  P   POPEJ  60     103.032 117.211  68.502  1.00  0.00           P
ATOM   1920  O13 POPEJ  60     103.161 116.012  69.342  1.00  0.00           O
ATOM   1921  O14 POPEJ  60     102.690 118.492  69.162  1.00  0.00           O
ATOM   1922  O11 POPEJ  60     102.001 116.891  67.342  1.00  0.00           O
ATOM   1923  O12 POPEJ  60     104.352 117.392  67.642  1.00  0.00           O
ATOM   1924  C1  POPEJ  60     100.602 116.781  67.592  1.00  0.00           C
ATOM   1927  C2  POPEJ  60     100.021 115.371  67.252  1.00  0.00           C
ATOM   1929  O21 POPEJ  60      98.632 115.511  66.942  1.00  0.00           O
ATOM   1930  C21 POPEJ  60      98.290 115.572  65.672  1.00  0.00           C
ATOM   1931  O22 POPEJ  60      99.042 115.682  64.722  1.00  0.00           O
ATOM   1932  C22 POPEJ  60      96.782 115.482  65.612  1.00  0.00           C
ATOM   1935  C3  POPEJ  60     100.131 114.342  68.422  1.00  0.00           C
ATOM   1938  O31 POPEJ  60      99.730 113.022  67.992  1.00  0.00           O
ATOM   1939  C31 POPEJ  60      98.451 112.692  68.122  1.00  0.00           C
ATOM   1940  O32 POPEJ  60      97.571 113.382  68.602  1.00  0.00           O
ATOM   1941  C32 POPEJ  60      98.231 111.292  67.552  1.00  0.00           C
ATOM   1944  C23 POPEJ  60      96.271 115.192  64.202  1.00  0.00           C
ATOM   1947  C24 POPEJ  60      94.771 114.871  64.222  1.00  0.00           C
ATOM   1950  C25 POPEJ  60      94.211 114.702  62.802  1.00  0.00           C
ATOM   1953  C26 POPEJ  60      94.791 113.472  62.092  1.00  0.00           C
ATOM   1956  C27 POPEJ  60      93.762 112.351  61.922  1.00  0.00           C
ATOM   1959  C28 POPEJ  60      94.382 111.042  61.422  1.00  0.00           C
ATOM   1962  C29 POPEJ  60      95.172 111.182  60.142  1.00  0.00           C
ATOM   1964 0C21 POPEJ  60      94.911 110.592  58.972  1.00  0.00           C
ATOM   1966 1C21 POPEJ  60      93.771 109.641  58.662  1.00  0.00           C
ATOM   1969 2C21 POPEJ  60      92.870 110.162  57.542  1.00  0.00           C
ATOM   1972 3C21 POPEJ  60      93.502 110.011  56.152  1.00  0.00           C
ATOM   1975 4C21 POPEJ  60      92.581 110.522  55.042  1.00  0.00           C
ATOM   1978 5C21 POPEJ  60      93.261 110.582  53.662  1.00  0.00           C
ATOM   1981 6C21 POPEJ  60      93.632 109.211  53.102  1.00  0.00           C
ATOM   1984 7C21 POPEJ  60      94.331 109.332  51.742  1.00  0.00           C
ATOM   1987 8C21 POPEJ  60      94.901 108.002  51.242  1.00  0.00           C
ATOM   1991  C33 POPEJ  60      97.760 111.331  66.082  1.00  0.00           C
ATOM   1994  C34 POPEJ  60      97.921 109.962  65.402  1.00  0.00           C
ATOM   1997  C35 POPEJ  60      97.401 109.951  63.962  1.00  0.00           C
ATOM   2000  C36 POPEJ  60      97.830 108.701  63.182  1.00  0.00           C
ATOM   2003  C37 POPEJ  60      97.201 108.671  61.792  1.00  0.00           C
ATOM   2006  C38 POPEJ  60      97.812 107.711  60.762  1.00  0.00           C
ATOM   2009  C39 POPEJ  60      97.431 108.212  59.352  1.00  0.00           C
ATOM   2012 0C31 POPEJ  60      98.161 107.602  58.152  1.00  0.00           C
ATOM   2015 1C31 POPEJ  60      97.592 108.212  56.852  1.00  0.00           C
ATOM   2018 2C31 POPEJ  60      98.161 107.581  55.572  1.00  0.00           C
ATOM   2021 3C31 POPEJ  60      97.760 108.332  54.292  1.00  0.00           C
ATOM   2024 4C31 POPEJ  60      98.391 109.731  54.182  1.00  0.00           C
ATOM   2027 5C31 POPEJ  60      98.362 110.281  52.752  1.00  0.00           C
ATOM   2030 6C31 POPEJ  60      99.201 111.552  52.582  1.00  0.00           C
ATOM   2034  NH3 POPEK  61      64.370 112.781  27.102  1.00  0.00           N
ATOM   2038  C12 POPEK  61      65.201 111.542  26.912  1.00  0.00           C
ATOM   2041  C11 POPEK  61      65.901 111.571  25.532  1.00  0.00           C
ATOM   2044  P   POPEK  61      64.861 109.451  24.412  1.00  0.00           P
ATOM   2045  O13 POPEK  61      63.431 109.161  24.602  1.00  0.00           O
ATOM   2046  O14 POPEK  61      65.532 108.912  23.202  1.00  0.00           O
ATOM   2047  O11 POPEK  61      65.672 108.951  25.682  1.00  0.00           O
ATOM   2048  O12 POPEK  61      65.062 111.051  24.492  1.00  0.00           O
ATOM   2049  C1  POPEK  61      65.181 108.042  26.672  1.00  0.00           C
ATOM   2052  C2  POPEK  61      66.021 108.092  27.992  1.00  0.00           C
ATOM   2054  O21 POPEK  61      65.701 109.241  28.802  1.00  0.00           O
ATOM   2055  C21 POPEK  61      64.680 109.062  29.632  1.00  0.00           C
ATOM   2056  O22 POPEK  61      64.021 108.052  29.742  1.00  0.00           O
ATOM   2057  C22 POPEK  61      64.422 110.362  30.422  1.00  0.00           C
ATOM   2060  C3  POPEK  61      67.562 108.122  27.742  1.00  0.00           C
ATOM   2063  O31 POPEK  61      68.242 108.092  29.002  1.00  0.00           O
ATOM   2064  C31 POPEK  61      69.462 108.621  29.052  1.00  0.00           C
ATOM   2065  O32 POPEK  61      70.172 108.872  28.102  1.00  0.00           O
ATOM   2066  C32 POPEK  61      69.820 108.881  30.512  1.00  0.00           C
ATOM   2069  C23 POPEK  61      63.141 110.312  31.292  1.00  0.00           C
ATOM   2072  C24 POPEK  61      63.390 110.222  32.812  1.00  0.00           C
ATOM   2075  C25 POPEK  61      64.301 109.071  33.262  1.00  0.00           C
ATOM   2078  C26 POPEK  61      64.010 108.621  34.712  1.00  0.00           C
ATOM   2081  C27 POPEK  61      62.920 107.552  34.752  1.00  0.00           C
ATOM   2084  C28 POPEK  61      62.681 106.962  36.162  1.00  0.00           C
ATOM   2087  C29 POPEK  61      62.451 105.482  36.072  1.00  0.00           C
ATOM   2089 0C21 POPEK  61      61.371 104.762  36.422  1.00  0.00           C
ATOM   2091 1C21 POPEK  61      60.080 105.292  36.992  1.00  0.00           C
ATOM   2094 2C21 POPEK  61      58.970 105.151  35.942  1.00  0.00           C
ATOM   2097 3C21 POPEK  61      58.471 103.712  35.772  1.00  0.00           C
ATOM   2100 4C21 POPEK  61      57.182 103.621  34.942  1.00  0.00           C
ATOM   2103 5C21 POPEK  61      57.362 103.961  33.452  1.00  0.00           C
ATOM   2106 6C21 POPEK  61      56.112 104.622  32.842  1.00  0.00           C
ATOM   2109 7C21 POPEK  61      56.271 104.932  31.352  1.00  0.00           C
ATOM   2112 8C21 POPEK  61      55.072 105.651  30.742  1.00  0.00           C
ATOM   2116  C33 POPEK  61      69.440 110.312  30.952  1.00  0.00           C
ATOM   2119  C34 POPEK  61      69.570 110.531  32.472  1.00  0.00           C
ATOM   2122  C35 POPEK  61      68.521 109.781  33.292  1.00  0.00           C
ATOM   2125  C36 POPEK  61      68.650 110.042  34.802  1.00  0.00           C
ATOM   2128  C37 POPEK  61      67.531 109.362  35.582  1.00  0.00           C
ATOM   2131  C38 POPEK  61      67.781 109.211  37.092  1.00  0.00           C
ATOM   2134  C39 POPEK  61      68.992 108.332  37.462  1.00  0.00           C
ATOM   2137 0C31 POPEK  61      69.150 108.241  38.982  1.00  0.00           C
ATOM   2140 1C31 POPEK  61      70.421 107.522  39.452  1.00  0.00           C
ATOM   2143 2C31 POPEK  61      70.470 107.462  40.982  1.00  0.00           C
ATOM   2146 3C31 POPEK  61      71.760 106.862  41.542  1.00  0.00           C
ATOM   2149 4C31 POPEK  61      71.870 107.062  43.062  1.00  0.00           C
ATOM   2152 5C31 POPEK  61      73.051 106.331  43.702  1.00  0.00           C
ATOM   2155 6C31 POPEK  61      73.282 106.732  45.162  1.00  0.00           C
ATOM   2159  NH3 POPEL  62      11.502  34.092  26.832  1.00  0.00           N
ATOM   2163  C12 POPEL  62      12.712  33.211  27.012  1.00  0.00           C
ATOM   2166  C11 POPEL  62      12.372  31.902  27.752  1.00  0.00           C
ATOM   2169  P   POPEL  62      13.321  29.582  28.362  1.00  0.00           P
ATOM   2170  O13 POPEL  62      14.591  28.822  28.352  1.00  0.00           O
ATOM   2171  O14 POPEL  62      12.112  28.922  27.822  1.00  0.00           O
ATOM   2172  O11 POPEL  62      13.021  30.012  29.872  1.00  0.00           O
ATOM   2173  O12 POPEL  62      13.531  31.042  27.772  1.00  0.00           O
ATOM   2174  C1  POPEL  62      14.172  30.372  30.642  1.00  0.00           C
ATOM   2177  C2  POPEL  62      13.842  31.232  31.902  1.00  0.00           C
ATOM   2179  O21 POPEL  62      12.951  30.561  32.802  1.00  0.00           O
ATOM   2180  C21 POPEL  62      13.522  29.582  33.502  1.00  0.00           C
ATOM   2181  O22 POPEL  62      14.701  29.301  33.492  1.00  0.00           O
ATOM   2182  C22 POPEL  62      12.462  28.952  34.412  1.00  0.00           C
ATOM   2185  C3  POPEL  62      13.262  32.621  31.502  1.00  0.00           C
ATOM   2188  O31 POPEL  62      13.852  33.672  32.292  1.00  0.00           O
ATOM   2189  C31 POPEL  62      13.152  34.081  33.352  1.00  0.00           C
ATOM   2190  O32 POPEL  62      11.982  33.821  33.562  1.00  0.00           O
ATOM   2191  C32 POPEL  62      14.052  34.891  34.292  1.00  0.00           C
ATOM   2194  C23 POPEL  62      13.091  28.252  35.642  1.00  0.00           C
ATOM   2197  C24 POPEL  62      12.052  27.662  36.602  1.00  0.00           C
ATOM   2200  C25 POPEL  62      12.442  27.882  38.072  1.00  0.00           C
ATOM   2203  C26 POPEL  62      11.602  27.071  39.082  1.00  0.00           C
ATOM   2206  C27 POPEL  62      11.992  27.422  40.532  1.00  0.00           C
ATOM   2209  C28 POPEL  62      11.272  26.602  41.612  1.00  0.00           C
ATOM   2212  C29 POPEL  62       9.892  27.132  41.932  1.00  0.00           C
ATOM   2214 0C21 POPEL  62       9.442  27.582  43.122  1.00  0.00           C
ATOM   2216 1C21 POPEL  62      10.182  27.612  44.442  1.00  0.00           C
ATOM   2219 2C21 POPEL  62       9.362  26.992  45.592  1.00  0.00           C
ATOM   2222 3C21 POPEL  62       8.281  27.922  46.182  1.00  0.00           C
ATOM   2225 4C21 POPEL  62       7.402  27.222  47.232  1.00  0.00           C
ATOM   2228 5C21 POPEL  62       7.302  27.952  48.582  1.00  0.00           C
ATOM   2231 6C21 POPEL  62       6.592  29.311  48.512  1.00  0.00           C
ATOM   2234 7C21 POPEL  62       6.312  29.891  49.902  1.00  0.00           C
ATOM   2237 8C21 POPEL  62       5.342  31.082  49.912  1.00  0.00           C
ATOM   2241  C33 POPEL  62      14.132  34.272  35.712  1.00  0.00           C
ATOM   2244  C34 POPEL  62      14.472  32.772  35.682  1.00  0.00           C
ATOM   2247  C35 POPEL  62      14.941  32.141  37.012  1.00  0.00           C
ATOM   2250  C36 POPEL  62      13.822  31.871  38.032  1.00  0.00           C
ATOM   2253  C37 POPEL  62      14.271  31.082  39.272  1.00  0.00           C
ATOM   2256  C38 POPEL  62      13.172  30.932  40.332  1.00  0.00           C
ATOM   2259  C39 POPEL  62      13.091  32.101  41.322  1.00  0.00           C
ATOM   2262 0C31 POPEL  62      12.302  31.741  42.602  1.00  0.00           C
ATOM   2265 1C31 POPEL  62      12.472  32.802  43.702  1.00  0.00           C
ATOM   2268 2C31 POPEL  62      11.852  32.412  45.052  1.00  0.00           C
ATOM   2271 3C31 POPEL  62      12.062  33.472  46.142  1.00  0.00           C
ATOM   2274 4C31 POPEL  62      13.542  33.871  46.302  1.00  0.00           C
ATOM   2277 5C31 POPEL  62      13.861  34.582  47.622  1.00  0.00           C
ATOM   2280 6C31 POPEL  62      15.322  35.022  47.702  1.00  0.00           C
ATOM   2284  NH3 POPEM  63      60.002  17.731  22.752  1.00  0.00           N
ATOM   2288  C12 POPEM  63      60.051  17.772  21.252  1.00  0.00           C
ATOM   2291  C11 POPEM  63      59.721  16.402  20.632  1.00  0.00           C
ATOM   2294  P   POPEM  63      61.010  14.752  22.292  1.00  0.00           P
ATOM   2295  O13 POPEM  63      61.330  13.332  22.032  1.00  0.00           O
ATOM   2296  O14 POPEM  63      61.961  15.632  23.032  1.00  0.00           O
ATOM   2297  O11 POPEM  63      59.581  14.862  22.992  1.00  0.00           O
ATOM   2298  O12 POPEM  63      60.732  15.442  20.912  1.00  0.00           O
ATOM   2299  C1  POPEM  63      59.482  14.392  24.352  1.00  0.00           C
ATOM   2302  C2  POPEM  63      57.990  14.192  24.852  1.00  0.00           C
ATOM   2304  O21 POPEM  63      57.712  14.632  26.192  1.00  0.00           O
ATOM   2305  C21 POPEM  63      58.601  14.532  27.172  1.00  0.00           C
ATOM   2306  O22 POPEM  63      59.732  14.092  27.062  1.00  0.00           O
ATOM   2307  C22 POPEM  63      58.051  15.252  28.412  1.00  0.00           C
ATOM   2310  C3  POPEM  63      57.462  12.732  24.622  1.00  0.00           C
ATOM   2313  O31 POPEM  63      56.411  12.312  25.532  1.00  0.00           O
ATOM   2314  C31 POPEM  63      55.220  12.872  25.432  1.00  0.00           C
ATOM   2315  O32 POPEM  63      54.932  13.822  24.732  1.00  0.00           O
ATOM   2316  C32 POPEM  63      54.191  12.062  26.232  1.00  0.00           C
ATOM   2319  C23 POPEM  63      58.041  14.492  29.762  1.00  0.00           C
ATOM   2322  C24 POPEM  63      59.051  15.101  30.752  1.00  0.00           C
ATOM   2325  C25 POPEM  63      58.911  14.602  32.202  1.00  0.00           C
ATOM   2328  C26 POPEM  63      59.870  15.332  33.152  1.00  0.00           C
ATOM   2331  C27 POPEM  63      59.251  16.562  33.842  1.00  0.00           C
ATOM   2334  C28 POPEM  63      58.292  16.211  35.002  1.00  0.00           C
ATOM   2337  C29 POPEM  63      59.001  15.481  36.122  1.00  0.00           C
ATOM   2339 0C21 POPEM  63      58.482  14.522  36.912  1.00  0.00           C
ATOM   2341 1C21 POPEM  63      57.052  14.042  36.892  1.00  0.00           C
ATOM   2344 2C21 POPEM  63      56.882  12.722  36.122  1.00  0.00           C
ATOM   2347 3C21 POPEM  63      55.431  12.212  36.132  1.00  0.00           C
ATOM   2350 4C21 POPEM  63      54.972  11.722  37.522  1.00  0.00           C
ATOM   2353 5C21 POPEM  63      53.552  11.132  37.482  1.00  0.00           C
ATOM   2356 6C21 POPEM  63      52.941  10.952  38.872  1.00  0.00           C
ATOM   2359 7C21 POPEM  63      51.492  10.462  38.792  1.00  0.00           C
ATOM   2362 8C21 POPEM  63      50.811  10.272  40.152  1.00  0.00           C
ATOM   2366  C33 POPEM  63      53.780  12.622  27.622  1.00  0.00           C
ATOM   2369  C34 POPEM  63      54.690  12.192  28.782  1.00  0.00           C
ATOM   2372  C35 POPEM  63      54.040  12.312  30.182  1.00  0.00           C
ATOM   2375  C36 POPEM  63      54.201  13.702  30.822  1.00  0.00           C
ATOM   2378  C37 POPEM  63      53.482  13.852  32.182  1.00  0.00           C
ATOM   2381  C38 POPEM  63      54.132  14.942  33.042  1.00  0.00           C
ATOM   2384  C39 POPEM  63      53.341  15.352  34.292  1.00  0.00           C
ATOM   2387 0C31 POPEM  63      52.112  16.211  33.962  1.00  0.00           C
ATOM   2390 1C31 POPEM  63      51.651  17.092  35.142  1.00  0.00           C
ATOM   2393 2C31 POPEM  63      50.312  17.812  34.902  1.00  0.00           C
ATOM   2396 3C31 POPEM  63      50.191  18.372  33.482  1.00  0.00           C
ATOM   2399 4C31 POPEM  63      49.051  19.362  33.282  1.00  0.00           C
ATOM   2402 5C31 POPEM  63      49.030  19.891  31.842  1.00  0.00           C
ATOM   2405 6C31 POPEM  63      47.831  20.772  31.542  1.00  0.00           C
ATOM   2409  NH3 POPEN  64      81.501  76.962  72.512  1.00  0.00           N
ATOM   2413  C12 POPEN  64      80.801  75.622  72.562  1.00  0.00           C
ATOM   2416  C11 POPEN  64      81.771  74.442  72.542  1.00  0.00           C
ATOM   2419  P   POPEN  64      81.492  72.982  70.432  1.00  0.00           P
ATOM   2420  O13 POPEN  64      80.661  73.832  69.572  1.00  0.00           O
ATOM   2421  O14 POPEN  64      82.971  73.042  70.282  1.00  0.00           O
ATOM   2422  O11 POPEN  64      81.041  71.481  70.192  1.00  0.00           O
ATOM   2423  O12 POPEN  64      81.161  73.271  71.962  1.00  0.00           O
ATOM   2424  C1  POPEN  64      81.801  70.701  69.252  1.00  0.00           C
ATOM   2427  C2  POPEN  64      81.352  70.872  67.782  1.00  0.00           C
ATOM   2429  O21 POPEN  64      81.041  69.552  67.312  1.00  0.00           O
ATOM   2430  C21 POPEN  64      79.991  69.482  66.522  1.00  0.00           C
ATOM   2431  O22 POPEN  64      79.322  70.421  66.132  1.00  0.00           O
ATOM   2432  C22 POPEN  64      79.661  68.011  66.322  1.00  0.00           C
ATOM   2435  C3  POPEN  64      82.471  71.542  66.922  1.00  0.00           C
ATOM   2438  O31 POPEN  64      82.191  71.481  65.502  1.00  0.00           O
ATOM   2439  C31 POPEN  64      82.652  72.492  64.762  1.00  0.00           C
ATOM   2440  O32 POPEN  64      83.242  73.472  65.182  1.00  0.00           O
ATOM   2441  C32 POPEN  64      82.481  72.171  63.282  1.00  0.00           C
ATOM   2444  C23 POPEN  64      79.062  67.741  64.932  1.00  0.00           C
ATOM   2447  C24 POPEN  64      79.062  66.242  64.642  1.00  0.00           C
ATOM   2450  C25 POPEN  64      78.061  65.841  63.552  1.00  0.00           C
ATOM   2453  C26 POPEN  64      78.591  66.082  62.142  1.00  0.00           C
ATOM   2456  C27 POPEN  64      77.481  66.612  61.222  1.00  0.00           C
ATOM   2459  C28 POPEN  64      77.992  67.021  59.842  1.00  0.00           C
ATOM   2462  C29 POPEN  64      78.212  65.811  58.982  1.00  0.00           C
ATOM   2464 0C21 POPEN  64      77.760  65.601  57.732  1.00  0.00           C
ATOM   2466 1C21 POPEN  64      76.930  66.542  56.902  1.00  0.00           C
ATOM   2469 2C21 POPEN  64      75.790  65.792  56.192  1.00  0.00           C
ATOM   2472 3C21 POPEN  64      74.701  65.342  57.172  1.00  0.00           C
ATOM   2475 4C21 POPEN  64      73.672  64.362  56.592  1.00  0.00           C
ATOM   2478 5C21 POPEN  64      73.072  64.781  55.252  1.00  0.00           C
ATOM   2481 6C21 POPEN  64      72.070  63.742  54.742  1.00  0.00           C
ATOM   2484 7C21 POPEN  64      71.610  64.022  53.302  1.00  0.00           C
ATOM   2487 8C21 POPEN  64      70.951  62.801  52.652  1.00  0.00           C
ATOM   2491  C33 POPEN  64      81.031  71.912  62.822  1.00  0.00           C
ATOM   2494  C34 POPEN  64      80.970  71.211  61.462  1.00  0.00           C
ATOM   2497  C35 POPEN  64      81.562  72.002  60.282  1.00  0.00           C
ATOM   2500  C36 POPEN  64      81.542  71.141  59.012  1.00  0.00           C
ATOM   2503  C37 POPEN  64      81.391  71.951  57.722  1.00  0.00           C
ATOM   2506  C38 POPEN  64      80.761  71.132  56.582  1.00  0.00           C
ATOM   2509  C39 POPEN  64      79.291  70.781  56.862  1.00  0.00           C
ATOM   2512 0C31 POPEN  64      78.531  70.252  55.632  1.00  0.00           C
ATOM   2515 1C31 POPEN  64      77.040  70.112  55.932  1.00  0.00           C
ATOM   2518 2C31 POPEN  64      76.231  69.652  54.712  1.00  0.00           C
ATOM   2521 3C31 POPEN  64      74.721  69.802  54.942  1.00  0.00           C
ATOM   2524 4C31 POPEN  64      73.891  69.192  53.802  1.00  0.00           C
ATOM   2527 5C31 POPEN  64      72.382  69.311  54.032  1.00  0.00           C
ATOM   2530 6C31 POPEN  64      71.551  68.661  52.922  1.00  0.00           C
ATOM   2534  NH3 POPEO  65      13.802  11.282  69.792  1.00  0.00           N
ATOM   2538  C12 POPEO  65      13.321  12.682  70.012  1.00  0.00           C
ATOM   2541  C11 POPEO  65      12.741  13.312  68.742  1.00  0.00           C
ATOM   2544  P   POPEO  65      12.702  15.812  69.402  1.00  0.00           P
ATOM   2545  O13 POPEO  65      12.481  16.162  70.822  1.00  0.00           O
ATOM   2546  O14 POPEO  65      14.111  15.802  68.942  1.00  0.00           O
ATOM   2547  O11 POPEO  65      11.902  16.852  68.512  1.00  0.00           O
ATOM   2548  O12 POPEO  65      11.982  14.452  69.122  1.00  0.00           O
ATOM   2549  C1  POPEO  65      12.002  16.762  67.082  1.00  0.00           C
ATOM   2552  C2  POPEO  65      10.962  15.821  66.402  1.00  0.00           C
ATOM   2554  O21 POPEO  65      11.242  15.842  64.992  1.00  0.00           O
ATOM   2555  C21 POPEO  65      12.192  15.002  64.602  1.00  0.00           C
ATOM   2556  O22 POPEO  65      12.761  14.182  65.302  1.00  0.00           O
ATOM   2557  C22 POPEO  65      12.502  15.242  63.132  1.00  0.00           C
ATOM   2560  C3  POPEO  65       9.512  16.322  66.672  1.00  0.00           C
ATOM   2563  O31 POPEO  65       8.632  16.192  65.542  1.00  0.00           O
ATOM   2564  C31 POPEO  65       8.351  14.962  65.162  1.00  0.00           C
ATOM   2565  O32 POPEO  65       8.672  13.932  65.722  1.00  0.00           O
ATOM   2566  C32 POPEO  65       7.492  15.042  63.902  1.00  0.00           C
ATOM   2569  C23 POPEO  65      12.312  13.972  62.292  1.00  0.00           C
ATOM   2572  C24 POPEO  65      12.951  14.102  60.902  1.00  0.00           C
ATOM   2575  C25 POPEO  65      14.472  13.942  60.962  1.00  0.00           C
ATOM   2578  C26 POPEO  65      15.222  14.692  59.872  1.00  0.00           C
ATOM   2581  C27 POPEO  65      16.742  14.632  60.112  1.00  0.00           C
ATOM   2584  C28 POPEO  65      17.571  15.372  59.062  1.00  0.00           C
ATOM   2587  C29 POPEO  65      17.272  14.992  57.632  1.00  0.00           C
ATOM   2589 0C21 POPEO  65      17.332  13.772  57.082  1.00  0.00           C
ATOM   2591 1C21 POPEO  65      17.780  12.482  57.722  1.00  0.00           C
ATOM   2594 2C21 POPEO  65      19.121  12.512  58.502  1.00  0.00           C
ATOM   2597 3C21 POPEO  65      19.781  11.132  58.582  1.00  0.00           C
ATOM   2600 4C21 POPEO  65      21.260  11.212  58.982  1.00  0.00           C
ATOM   2603 5C21 POPEO  65      21.911   9.822  59.002  1.00  0.00           C
ATOM   2606 6C21 POPEO  65      23.432   9.832  59.112  1.00  0.00           C
ATOM   2609 7C21 POPEO  65      24.030   8.422  59.002  1.00  0.00           C
ATOM   2612 8C21 POPEO  65      25.510   8.481  58.652  1.00  0.00           C
ATOM   2616  C33 POPEO  65       8.172  14.382  62.672  1.00  0.00           C
ATOM   2619  C34 POPEO  65       7.792  15.072  61.352  1.00  0.00           C
ATOM   2622  C35 POPEO  65       6.282  15.222  61.112  1.00  0.00           C
ATOM   2625  C36 POPEO  65       5.752  16.662  61.222  1.00  0.00           C
ATOM   2628  C37 POPEO  65       5.241  17.192  59.872  1.00  0.00           C
ATOM   2631  C38 POPEO  65       4.592  18.571  60.022  1.00  0.00           C
ATOM   2634  C39 POPEO  65       3.892  19.071  58.752  1.00  0.00           C
ATOM   2637 0C31 POPEO  65       4.852  19.471  57.612  1.00  0.00           C
ATOM   2640 1C31 POPEO  65       4.082  19.782  56.332  1.00  0.00           C
ATOM   2643 2C31 POPEO  65       4.882  20.522  55.242  1.00  0.00           C
ATOM   2646 3C31 POPEO  65       6.212  19.862  54.872  1.00  0.00           C
ATOM   2649 4C31 POPEO  65       6.782  20.422  53.562  1.00  0.00           C
ATOM   2652 5C31 POPEO  65       8.271  20.092  53.392  1.00  0.00           C
ATOM   2655 6C31 POPEO  65       8.812  20.432  52.002  1.00  0.00           C
ATOM   2659  NH3 POPEP  66      62.981  40.022  25.682  1.00  0.00           N
ATOM   2663  C12 POPEP  66      63.531  39.882  27.082  1.00  0.00           C
ATOM   2666  C11 POPEP  66      64.422  41.062  27.442  1.00  0.00           C
ATOM   2669  P   POPEP  66      64.311  43.612  26.982  1.00  0.00           P
ATOM   2670  O13 POPEP  66      65.091  43.391  25.742  1.00  0.00           O
ATOM   2671  O14 POPEP  66      63.312  44.702  27.032  1.00  0.00           O
ATOM   2672  O11 POPEP  66      65.382  43.862  28.132  1.00  0.00           O
ATOM   2673  O12 POPEP  66      63.640  42.252  27.362  1.00  0.00           O
ATOM   2674  C1  POPEP  66      64.971  44.031  29.502  1.00  0.00           C
ATOM   2677  C2  POPEP  66      66.190  43.862  30.452  1.00  0.00           C
ATOM   2679  O21 POPEP  66      65.782  43.432  31.762  1.00  0.00           O
ATOM   2680  C21 POPEP  66      66.632  42.592  32.352  1.00  0.00           C
ATOM   2681  O22 POPEP  66      67.720  42.252  31.932  1.00  0.00           O
ATOM   2682  C22 POPEP  66      65.962  42.021  33.602  1.00  0.00           C
ATOM   2685  C3  POPEP  66      67.161  45.071  30.402  1.00  0.00           C
ATOM   2688  O31 POPEP  66      68.331  44.872  31.222  1.00  0.00           O
ATOM   2689  C31 POPEP  66      68.250  45.432  32.422  1.00  0.00           C
ATOM   2690  O32 POPEP  66      67.291  46.031  32.862  1.00  0.00           O
ATOM   2691  C32 POPEP  66      69.511  45.031  33.192  1.00  0.00           C
ATOM   2694  C23 POPEP  66      67.000  41.691  34.692  1.00  0.00           C
ATOM   2697  C24 POPEP  66      66.521  40.641  35.682  1.00  0.00           C
ATOM   2700  C25 POPEP  66      65.281  41.052  36.472  1.00  0.00           C
ATOM   2703  C26 POPEP  66      65.010  40.082  37.622  1.00  0.00           C
ATOM   2706  C27 POPEP  66      63.611  40.262  38.222  1.00  0.00           C
ATOM   2709  C28 POPEP  66      63.422  39.462  39.522  1.00  0.00           C
ATOM   2712  C29 POPEP  66      64.142  40.071  40.692  1.00  0.00           C
ATOM   2714 0C21 POPEP  66      63.760  41.202  41.312  1.00  0.00           C
ATOM   2716 1C21 POPEP  66      62.562  42.062  41.002  1.00  0.00           C
ATOM   2719 2C21 POPEP  66      61.581  42.221  42.182  1.00  0.00           C
ATOM   2722 3C21 POPEP  66      62.161  42.912  43.432  1.00  0.00           C
ATOM   2725 4C21 POPEP  66      62.731  41.932  44.472  1.00  0.00           C
ATOM   2728 5C21 POPEP  66      63.172  42.622  45.762  1.00  0.00           C
ATOM   2731 6C21 POPEP  66      63.760  41.631  46.772  1.00  0.00           C
ATOM   2734 7C21 POPEP  66      64.010  42.252  48.152  1.00  0.00           C
ATOM   2737 8C21 POPEP  66      64.511  41.242  49.192  1.00  0.00           C
ATOM   2741  C33 POPEP  66      69.932  46.042  34.282  1.00  0.00           C
ATOM   2744  C34 POPEP  66      69.161  45.901  35.592  1.00  0.00           C
ATOM   2747  C35 POPEP  66      69.742  46.801  36.692  1.00  0.00           C
ATOM   2750  C36 POPEP  66      71.021  46.252  37.342  1.00  0.00           C
ATOM   2753  C37 POPEP  66      71.742  47.342  38.162  1.00  0.00           C
ATOM   2756  C38 POPEP  66      73.051  46.891  38.822  1.00  0.00           C
ATOM   2759  C39 POPEP  66      72.892  45.841  39.932  1.00  0.00           C
ATOM   2762 0C31 POPEP  66      72.180  46.351  41.202  1.00  0.00           C
ATOM   2765 1C31 POPEP  66      71.201  45.322  41.762  1.00  0.00           C
ATOM   2768 2C31 POPEP  66      70.492  45.752  43.062  1.00  0.00           C
ATOM   2771 3C31 POPEP  66      71.400  45.922  44.282  1.00  0.00           C
ATOM   2774 4C31 POPEP  66      72.232  44.672  44.602  1.00  0.00           C
ATOM   2777 5C31 POPEP  66      72.882  44.692  45.992  1.00  0.00           C
ATOM   2780 6C31 POPEP  66      73.650  43.412  46.302  1.00  0.00           C
ATOM   2784  NH3 POPEQ  67      21.392  20.222  68.332  1.00  0.00           N
ATOM   2788  C12 POPEQ  67      21.201  21.722  68.372  1.00  0.00           C
ATOM   2791  C11 POPEQ  67      21.951  22.371  69.562  1.00  0.00           C
ATOM   2794  P   POPEQ  67      22.062  24.972  69.112  1.00  0.00           P
ATOM   2795  O13 POPEQ  67      23.292  25.461  69.772  1.00  0.00           O
ATOM   2796  O14 POPEQ  67      21.021  26.022  68.992  1.00  0.00           O
ATOM   2797  O11 POPEQ  67      22.412  24.362  67.712  1.00  0.00           O
ATOM   2798  O12 POPEQ  67      21.481  23.702  69.862  1.00  0.00           O
ATOM   2799  C1  POPEQ  67      23.031  25.112  66.672  1.00  0.00           C
ATOM   2802  C2  POPEQ  67      22.071  25.122  65.462  1.00  0.00           C
ATOM   2804  O21 POPEQ  67      22.611  25.842  64.342  1.00  0.00           O
ATOM   2805  C21 POPEQ  67      22.701  27.141  64.402  1.00  0.00           C
ATOM   2806  O22 POPEQ  67      22.501  27.862  65.382  1.00  0.00           O
ATOM   2807  C22 POPEQ  67      22.972  27.702  63.012  1.00  0.00           C
ATOM   2810  C3  POPEQ  67      20.632  25.551  65.852  1.00  0.00           C
ATOM   2813  O31 POPEQ  67      19.822  25.612  64.662  1.00  0.00           O
ATOM   2814  C31 POPEQ  67      19.121  26.692  64.432  1.00  0.00           C
ATOM   2815  O32 POPEQ  67      18.911  27.622  65.192  1.00  0.00           O
ATOM   2816  C32 POPEQ  67      18.701  26.602  62.962  1.00  0.00           C
ATOM   2819  C23 POPEQ  67      24.242  27.172  62.302  1.00  0.00           C
ATOM   2822  C24 POPEQ  67      24.142  27.472  60.792  1.00  0.00           C
ATOM   2825  C25 POPEQ  67      25.472  27.572  60.042  1.00  0.00           C
ATOM   2828  C26 POPEQ  67      25.242  27.662  58.522  1.00  0.00           C
ATOM   2831  C27 POPEQ  67      26.181  28.641  57.792  1.00  0.00           C
ATOM   2834  C28 POPEQ  67      25.781  28.811  56.312  1.00  0.00           C
ATOM   2837  C29 POPEQ  67      26.792  29.592  55.522  1.00  0.00           C
ATOM   2839 0C21 POPEQ  67      26.972  29.562  54.182  1.00  0.00           C
ATOM   2841 1C21 POPEQ  67      26.142  28.802  53.172  1.00  0.00           C
ATOM   2844 2C21 POPEQ  67      26.732  27.452  52.732  1.00  0.00           C
ATOM   2847 3C21 POPEQ  67      26.551  26.351  53.792  1.00  0.00           C
ATOM   2850 4C21 POPEQ  67      26.822  24.912  53.302  1.00  0.00           C
ATOM   2853 5C21 POPEQ  67      28.292  24.622  52.982  1.00  0.00           C
ATOM   2856 6C21 POPEQ  67      28.632  23.132  53.102  1.00  0.00           C
ATOM   2859 7C21 POPEQ  67      30.142  22.842  53.032  1.00  0.00           C
ATOM   2862 8C21 POPEQ  67      30.510  21.452  53.572  1.00  0.00           C
ATOM   2866  C33 POPEQ  67      17.701  27.682  62.482  1.00  0.00           C
ATOM   2869  C34 POPEQ  67      17.731  27.772  60.952  1.00  0.00           C
ATOM   2872  C35 POPEQ  67      16.591  28.612  60.372  1.00  0.00           C
ATOM   2875  C36 POPEQ  67      16.642  28.711  58.842  1.00  0.00           C
ATOM   2878  C37 POPEQ  67      15.521  29.612  58.312  1.00  0.00           C
ATOM   2881  C38 POPEQ  67      15.002  29.282  56.902  1.00  0.00           C
ATOM   2884  C39 POPEQ  67      15.901  29.731  55.742  1.00  0.00           C
ATOM   2887 0C31 POPEQ  67      15.122  29.692  54.412  1.00  0.00           C
ATOM   2890 1C31 POPEQ  67      15.871  30.342  53.242  1.00  0.00           C
ATOM   2893 2C31 POPEQ  67      14.951  30.702  52.062  1.00  0.00           C
ATOM   2896 3C31 POPEQ  67      14.022  31.891  52.372  1.00  0.00           C
ATOM   2899 4C31 POPEQ  67      13.182  32.362  51.172  1.00  0.00           C
ATOM   2902 5C31 POPEQ  67      12.402  33.652  51.482  1.00  0.00           C
ATOM   2905 6C31 POPEQ  67      11.292  33.981  50.482  1.00  0.00           C
ATOM   2909  NH3 POPER  68     107.561 107.102  69.362  1.00  0.00           N
ATOM   2913  C12 POPER  68     106.931 106.121  68.422  1.00  0.00           C
ATOM   2916  C11 POPER  68     105.681 106.722  67.782  1.00  0.00           C
ATOM   2919  P   POPER  68     104.322 108.212  69.532  1.00  0.00           P
ATOM   2920  O13 POPER  68     103.502 107.871  70.702  1.00  0.00           O
ATOM   2921  O14 POPER  68     105.621 108.881  69.772  1.00  0.00           O
ATOM   2922  O11 POPER  68     103.441 109.082  68.512  1.00  0.00           O
ATOM   2923  O12 POPER  68     104.632 106.881  68.732  1.00  0.00           O
ATOM   2924  C1  POPER  68     103.010 108.461  67.302  1.00  0.00           C
ATOM   2927  C2  POPER  68     102.102 109.372  66.402  1.00  0.00           C
ATOM   2929  O21 POPER  68     102.581 109.351  65.052  1.00  0.00           O
ATOM   2930  C21 POPER  68     102.812 108.141  64.562  1.00  0.00           C
ATOM   2931  O22 POPER  68     102.211 107.122  64.842  1.00  0.00           O
ATOM   2932  C22 POPER  68     104.161 108.182  63.842  1.00  0.00           C
ATOM   2935  C3  POPER  68     102.051 110.841  66.892  1.00  0.00           C
ATOM   2938  O31 POPER  68     101.311 111.682  65.982  1.00  0.00           O
ATOM   2939  C31 POPER  68     102.040 112.321  65.062  1.00  0.00           C
ATOM   2940  O32 POPER  68     103.242 112.222  64.922  1.00  0.00           O
ATOM   2941  C32 POPER  68     101.110 113.182  64.202  1.00  0.00           C
ATOM   2944  C23 POPER  68     104.042 108.222  62.312  1.00  0.00           C
ATOM   2947  C24 POPER  68     104.201 109.661  61.822  1.00  0.00           C
ATOM   2950  C25 POPER  68     103.271 109.972  60.652  1.00  0.00           C
ATOM   2953  C26 POPER  68     103.470 109.082  59.422  1.00  0.00           C
ATOM   2956  C27 POPER  68     102.541 109.432  58.252  1.00  0.00           C
ATOM   2959  C28 POPER  68     103.061 108.901  56.912  1.00  0.00           C
ATOM   2962  C29 POPER  68     103.001 107.392  56.842  1.00  0.00           C
ATOM   2964 0C21 POPER  68     102.491 106.682  55.822  1.00  0.00           C
ATOM   2966 1C21 POPER  68     101.962 107.301  54.562  1.00  0.00           C
ATOM   2969 2C21 POPER  68     101.321 106.292  53.602  1.00  0.00           C
ATOM   2972 3C21 POPER  68     101.201 106.901  52.202  1.00  0.00           C
ATOM   2975 4C21 POPER  68     100.701 105.931  51.132  1.00  0.00           C
ATOM   2978 5C21 POPER  68     100.830 106.562  49.742  1.00  0.00           C
ATOM   2981 6C21 POPER  68     100.162 105.762  48.632  1.00  0.00           C
ATOM   2984 7C21 POPER  68     100.120 106.542  47.312  1.00  0.00           C
ATOM   2987 8C21 POPER  68      99.271 105.872  46.232  1.00  0.00           C
ATOM   2991  C33 POPER  68     100.650 112.491  62.892  1.00  0.00           C
ATOM   2994  C34 POPER  68      99.580 113.321  62.152  1.00  0.00           C
ATOM   2997  C35 POPER  68      99.151 112.752  60.792  1.00  0.00           C
ATOM   3000  C36 POPER  68     100.221 112.902  59.692  1.00  0.00           C
ATOM   3003  C37 POPER  68      99.921 112.152  58.382  1.00  0.00           C
ATOM   3006  C38 POPER  68      99.271 112.982  57.262  1.00  0.00           C
ATOM   3009  C39 POPER  68      97.891 113.531  57.622  1.00  0.00           C
ATOM   3012 0C31 POPER  68      97.090 113.901  56.382  1.00  0.00           C
ATOM   3015 1C31 POPER  68      95.742 114.541  56.722  1.00  0.00           C
ATOM   3018 2C31 POPER  68      94.612 114.252  55.712  1.00  0.00           C
ATOM   3021 3C31 POPER  68      94.711 114.951  54.342  1.00  0.00           C
ATOM   3024 4C31 POPER  68      95.801 114.381  53.422  1.00  0.00           C
ATOM   3027 5C31 POPER  68      95.672 114.811  51.962  1.00  0.00           C
ATOM   3030 6C31 POPER  68      96.661 114.091  51.052  1.00  0.00           C
ATOM   3034  NH3 POPES  69     127.514  92.272  26.192  1.00  0.00           N
ATOM   3038  C12 POPES  69     126.204  92.891  26.592  1.00  0.00           C
ATOM   3041  C11 POPES  69     126.293  94.432  26.732  1.00  0.00           C
ATOM   3044  P   POPES  69     123.834  94.562  27.702  1.00  0.00           P
ATOM   3045  O13 POPES  69     122.822  95.631  27.792  1.00  0.00           O
ATOM   3046  O14 POPES  69     123.354  93.271  27.162  1.00  0.00           O
ATOM   3047  O11 POPES  69     124.435  94.362  29.142  1.00  0.00           O
ATOM   3048  O12 POPES  69     125.024  95.071  26.812  1.00  0.00           O
ATOM   3049  C1  POPES  69     124.555  95.461  30.072  1.00  0.00           C
ATOM   3052  C2  POPES  69     124.094  95.071  31.512  1.00  0.00           C
ATOM   3054  O21 POPES  69     125.075  95.391  32.512  1.00  0.00           O
ATOM   3055  C21 POPES  69     124.954  96.591  33.062  1.00  0.00           C
ATOM   3056  O22 POPES  69     124.225  97.491  32.692  1.00  0.00           O
ATOM   3057  C22 POPES  69     125.835  96.652  34.322  1.00  0.00           C
ATOM   3060  C3  POPES  69     123.794  93.542  31.602  1.00  0.00           C
ATOM   3063  O31 POPES  69     123.785  93.022  32.942  1.00  0.00           O
ATOM   3064  C31 POPES  69     122.911  93.522  33.802  1.00  0.00           C
ATOM   3065  O32 POPES  69     121.992  94.281  33.542  1.00  0.00           O
ATOM   3066  C32 POPES  69     123.251  93.022  35.222  1.00  0.00           C
ATOM   3069  C23 POPES  69     124.954  96.811  35.582  1.00  0.00           C
ATOM   3072  C24 POPES  69     125.733  96.682  36.902  1.00  0.00           C
ATOM   3075  C25 POPES  69     124.835  96.112  38.012  1.00  0.00           C
ATOM   3078  C26 POPES  69     125.424  96.282  39.412  1.00  0.00           C
ATOM   3081  C27 POPES  69     124.445  95.862  40.522  1.00  0.00           C
ATOM   3084  C28 POPES  69     124.985  96.042  41.952  1.00  0.00           C
ATOM   3087  C29 POPES  69     125.444  97.451  42.202  1.00  0.00           C
ATOM   3089 0C21 POPES  69     124.874  98.372  42.992  1.00  0.00           C
ATOM   3091 1C21 POPES  69     123.665  98.182  43.872  1.00  0.00           C
ATOM   3094 2C21 POPES  69     123.574  99.311  44.912  1.00  0.00           C
ATOM   3097 3C21 POPES  69     122.360  99.141  45.842  1.00  0.00           C
ATOM   3100 4C21 POPES  69     122.132 100.332  46.792  1.00  0.00           C
ATOM   3103 5C21 POPES  69     121.692 101.621  46.082  1.00  0.00           C
ATOM   3106 6C21 POPES  69     120.992 102.602  47.042  1.00  0.00           C
ATOM   3109 7C21 POPES  69     120.661 103.961  46.392  1.00  0.00           C
ATOM   3112 8C21 POPES  69     119.771 104.851  47.262  1.00  0.00           C
ATOM   3116  C33 POPES  69     124.635  92.332  35.392  1.00  0.00           C
ATOM   3119  C34 POPES  69     124.705  91.352  36.582  1.00  0.00           C
ATOM   3122  C35 POPES  69     124.814  91.991  37.972  1.00  0.00           C
ATOM   3125  C36 POPES  69     124.775  90.911  39.062  1.00  0.00           C
ATOM   3128  C37 POPES  69     124.884  91.432  40.502  1.00  0.00           C
ATOM   3131  C38 POPES  69     124.035  90.592  41.462  1.00  0.00           C
ATOM   3134  C39 POPES  69     124.354  90.752  42.952  1.00  0.00           C
ATOM   3137 0C31 POPES  69     123.535  91.842  43.672  1.00  0.00           C
ATOM   3140 1C31 POPES  69     123.785  91.842  45.182  1.00  0.00           C
ATOM   3143 2C31 POPES  69     122.921  92.862  45.952  1.00  0.00           C
ATOM   3146 3C31 POPES  69     123.111  92.812  47.482  1.00  0.00           C
ATOM   3149 4C31 POPES  69     124.505  93.232  47.962  1.00  0.00           C
ATOM   3152 5C31 POPES  69     124.614  93.192  49.492  1.00  0.00           C
ATOM   3155 6C31 POPES  69     125.964  93.691  50.022  1.00  0.00           C
ATOM   3159  NH3 POPET  70      43.661  -2.018  69.562  1.00  0.00           N
ATOM   3163  C12 POPET  70      43.510  -0.928  70.592  1.00  0.00           C
ATOM   3166  C11 POPET  70      42.591   0.192  70.062  1.00  0.00           C
ATOM   3169  P   POPET  70      41.501   2.462  70.802  1.00  0.00           P
ATOM   3170  O13 POPET  70      40.091   2.012  70.682  1.00  0.00           O
ATOM   3171  O14 POPET  70      41.810   3.512  71.792  1.00  0.00           O
ATOM   3172  O11 POPET  70      41.982   2.952  69.392  1.00  0.00           O
ATOM   3173  O12 POPET  70      42.440   1.202  71.052  1.00  0.00           O
ATOM   3174  C1  POPET  70      42.691   4.192  69.222  1.00  0.00           C
ATOM   3177  C2  POPET  70      43.760   4.072  68.102  1.00  0.00           C
ATOM   3179  O21 POPET  70      43.250   3.352  66.972  1.00  0.00           O
ATOM   3180  C21 POPET  70      42.182   3.782  66.362  1.00  0.00           C
ATOM   3181  O22 POPET  70      41.511   4.781  66.582  1.00  0.00           O
ATOM   3182  C22 POPET  70      41.961   2.832  65.172  1.00  0.00           C
ATOM   3185  C3  POPET  70      45.030   3.342  68.632  1.00  0.00           C
ATOM   3188  O31 POPET  70      45.911   2.732  67.652  1.00  0.00           O
ATOM   3189  C31 POPET  70      46.661   3.542  66.922  1.00  0.00           C
ATOM   3190  O32 POPET  70      46.462   4.732  66.742  1.00  0.00           O
ATOM   3191  C32 POPET  70      47.931   2.852  66.442  1.00  0.00           C
ATOM   3194  C23 POPET  70      43.111   3.012  64.142  1.00  0.00           C
ATOM   3197  C24 POPET  70      44.132   1.862  64.012  1.00  0.00           C
ATOM   3200  C25 POPET  70      45.490   2.362  63.452  1.00  0.00           C
ATOM   3203  C26 POPET  70      45.551   2.632  61.932  1.00  0.00           C
ATOM   3206  C27 POPET  70      46.891   3.292  61.502  1.00  0.00           C
ATOM   3209  C28 POPET  70      47.201   3.202  59.982  1.00  0.00           C
ATOM   3212  C29 POPET  70      46.791   4.392  59.142  1.00  0.00           C
ATOM   3214 0C21 POPET  70      47.291   4.682  57.922  1.00  0.00           C
ATOM   3216 1C21 POPET  70      48.292   3.842  57.162  1.00  0.00           C
ATOM   3219 2C21 POPET  70      48.552   4.322  55.722  1.00  0.00           C
ATOM   3222 3C21 POPET  70      47.481   3.902  54.692  1.00  0.00           C
ATOM   3225 4C21 POPET  70      46.271   4.852  54.612  1.00  0.00           C
ATOM   3228 5C21 POPET  70      45.431   4.602  53.352  1.00  0.00           C
ATOM   3231 6C21 POPET  70      44.331   5.662  53.152  1.00  0.00           C
ATOM   3234 7C21 POPET  70      43.841   5.722  51.702  1.00  0.00           C
ATOM   3237 8C21 POPET  70      42.971   6.942  51.402  1.00  0.00           C
ATOM   3241  C33 POPET  70      48.232   1.492  67.112  1.00  0.00           C
ATOM   3244  C34 POPET  70      49.732   1.242  67.302  1.00  0.00           C
ATOM   3247  C35 POPET  70      50.601   1.482  66.062  1.00  0.00           C
ATOM   3250  C36 POPET  70      50.172   0.692  64.822  1.00  0.00           C
ATOM   3253  C37 POPET  70      51.231   0.712  63.712  1.00  0.00           C
ATOM   3256  C38 POPET  70      50.890  -0.228  62.542  1.00  0.00           C
ATOM   3259  C39 POPET  70      52.091  -0.958  61.922  1.00  0.00           C
ATOM   3262 0C31 POPET  70      51.621  -2.268  61.302  1.00  0.00           C
ATOM   3265 1C31 POPET  70      52.742  -3.128  60.702  1.00  0.00           C
ATOM   3268 2C31 POPET  70      52.201  -4.398  60.012  1.00  0.00           C
ATOM   3271 3C31 POPET  70      51.312  -5.258  60.922  1.00  0.00           C
ATOM   3274 4C31 POPET  70      50.782  -6.511  60.242  1.00  0.00           C
ATOM   3277 5C31 POPET  70      49.802  -7.261  61.142  1.00  0.00           C
ATOM   3280 6C31 POPET  70      49.181  -8.441  60.442  1.00  0.00           C
ATOM   3284  NH3 POPEU  71      34.852  87.511  22.652  1.00  0.00           N
ATOM   3288  C12 POPEU  71      35.461  87.752  23.982  1.00  0.00           C
ATOM   3291  C11 POPEU  71      36.931  88.212  23.912  1.00  0.00           C
ATOM   3294  P   POPEU  71      38.401  90.151  23.032  1.00  0.00           P
ATOM   3295  O13 POPEU  71      39.212  90.321  21.792  1.00  0.00           O
ATOM   3296  O14 POPEU  71      37.831  91.391  23.612  1.00  0.00           O
ATOM   3297  O11 POPEU  71      39.251  89.421  24.152  1.00  0.00           O
ATOM   3298  O12 POPEU  71      37.201  89.121  22.812  1.00  0.00           O
ATOM   3299  C1  POPEU  71      40.541  89.832  24.592  1.00  0.00           C
ATOM   3302  C2  POPEU  71      40.560  90.192  26.112  1.00  0.00           C
ATOM   3304  O21 POPEU  71      40.251  89.031  26.952  1.00  0.00           O
ATOM   3305  C21 POPEU  71      41.301  88.291  27.292  1.00  0.00           C
ATOM   3306  O22 POPEU  71      42.472  88.612  27.152  1.00  0.00           O
ATOM   3307  C22 POPEU  71      40.890  86.962  27.912  1.00  0.00           C
ATOM   3310  C3  POPEU  71      39.640  91.391  26.462  1.00  0.00           C
ATOM   3313  O31 POPEU  71      40.301  92.152  27.492  1.00  0.00           O
ATOM   3314  C31 POPEU  71      39.661  92.542  28.572  1.00  0.00           C
ATOM   3315  O32 POPEU  71      38.451  92.542  28.752  1.00  0.00           O
ATOM   3316  C32 POPEU  71      40.750  93.011  29.542  1.00  0.00           C
ATOM   3319  C23 POPEU  71      40.701  87.012  29.442  1.00  0.00           C
ATOM   3322  C24 POPEU  71      40.501  85.612  30.042  1.00  0.00           C
ATOM   3325  C25 POPEU  71      39.491  85.622  31.192  1.00  0.00           C
ATOM   3328  C26 POPEU  71      39.240  84.241  31.802  1.00  0.00           C
ATOM   3331  C27 POPEU  71      37.882  84.141  32.512  1.00  0.00           C
ATOM   3334  C28 POPEU  71      37.841  83.112  33.652  1.00  0.00           C
ATOM   3337  C29 POPEU  71      38.562  83.652  34.862  1.00  0.00           C
ATOM   3339 0C21 POPEU  71      38.261  83.341  36.132  1.00  0.00           C
ATOM   3341 1C21 POPEU  71      37.211  82.342  36.532  1.00  0.00           C
ATOM   3344 2C21 POPEU  71      37.301  81.942  38.012  1.00  0.00           C
ATOM   3347 3C21 POPEU  71      38.620  81.252  38.402  1.00  0.00           C
ATOM   3350 4C21 POPEU  71      38.632  80.752  39.852  1.00  0.00           C
ATOM   3353 5C21 POPEU  71      38.292  81.851  40.862  1.00  0.00           C
ATOM   3356 6C21 POPEU  71      38.381  81.401  42.322  1.00  0.00           C
ATOM   3359 7C21 POPEU  71      37.971  82.522  43.272  1.00  0.00           C
ATOM   3362 8C21 POPEU  71      38.111  82.141  44.742  1.00  0.00           C
ATOM   3366  C33 POPEU  71      40.411  93.162  31.042  1.00  0.00           C
ATOM   3369  C34 POPEU  71      40.201  91.891  31.902  1.00  0.00           C
ATOM   3372  C35 POPEU  71      40.611  92.122  33.382  1.00  0.00           C
ATOM   3375  C36 POPEU  71      39.791  93.212  34.102  1.00  0.00           C
ATOM   3378  C37 POPEU  71      40.632  94.042  35.092  1.00  0.00           C
ATOM   3381  C38 POPEU  71      39.812  95.131  35.802  1.00  0.00           C
ATOM   3384  C39 POPEU  71      39.251  94.681  37.152  1.00  0.00           C
ATOM   3387 0C31 POPEU  71      40.220  94.962  38.312  1.00  0.00           C
ATOM   3390 1C31 POPEU  71      39.690  94.502  39.672  1.00  0.00           C
ATOM   3393 2C31 POPEU  71      39.771  92.982  39.872  1.00  0.00           C
ATOM   3396 3C31 POPEU  71      39.170  92.532  41.202  1.00  0.00           C
ATOM   3399 4C31 POPEU  71      39.181  91.012  41.402  1.00  0.00           C
ATOM   3402 5C31 POPEU  71      38.792  90.641  42.832  1.00  0.00           C
ATOM   3405 6C31 POPEU  71      38.661  89.141  43.092  1.00  0.00           C
ATOM   3409  NH3 POPEV  72      46.882  83.961  65.882  1.00  0.00           N
ATOM   3413  C12 POPEV  72      46.132  85.231  66.142  1.00  0.00           C
ATOM   3416  C11 POPEV  72      45.431  85.931  64.952  1.00  0.00           C
ATOM   3419  P   POPEV  72      43.271  84.582  64.622  1.00  0.00           P
ATOM   3420  O13 POPEV  72      43.830  83.522  65.492  1.00  0.00           O
ATOM   3421  O14 POPEV  72      41.801  84.762  64.712  1.00  0.00           O
ATOM   3422  O11 POPEV  72      43.752  84.421  63.142  1.00  0.00           O
ATOM   3423  O12 POPEV  72      44.011  85.902  65.102  1.00  0.00           O
ATOM   3424  C1  POPEV  72      44.431  83.271  62.642  1.00  0.00           C
ATOM   3427  C2  POPEV  72      45.831  83.612  62.052  1.00  0.00           C
ATOM   3429  O21 POPEV  72      45.820  84.801  61.252  1.00  0.00           O
ATOM   3430  C21 POPEV  72      44.932  84.892  60.282  1.00  0.00           C
ATOM   3431  O22 POPEV  72      44.201  84.002  59.872  1.00  0.00           O
ATOM   3432  C22 POPEV  72      44.892  86.311  59.722  1.00  0.00           C
ATOM   3435  C3  POPEV  72      46.462  82.382  61.322  1.00  0.00           C
ATOM   3438  O31 POPEV  72      47.901  82.472  61.252  1.00  0.00           O
ATOM   3439  C31 POPEV  72      48.352  83.101  60.162  1.00  0.00           C
ATOM   3440  O32 POPEV  72      47.642  83.492  59.242  1.00  0.00           O
ATOM   3441  C32 POPEV  72      49.870  83.171  60.172  1.00  0.00           C
ATOM   3444  C23 POPEV  72      45.541  86.391  58.332  1.00  0.00           C
ATOM   3447  C24 POPEV  72      44.921  87.472  57.452  1.00  0.00           C
ATOM   3450  C25 POPEV  72      45.431  87.402  56.012  1.00  0.00           C
ATOM   3453  C26 POPEV  72      44.570  88.212  55.022  1.00  0.00           C
ATOM   3456  C27 POPEV  72      44.940  87.871  53.572  1.00  0.00           C
ATOM   3459  C28 POPEV  72      43.951  88.411  52.512  1.00  0.00           C
ATOM   3462  C29 POPEV  72      43.612  89.871  52.662  1.00  0.00           C
ATOM   3464 0C21 POPEV  72      43.642  90.812  51.702  1.00  0.00           C
ATOM   3466 1C21 POPEV  72      44.001  90.612  50.252  1.00  0.00           C
ATOM   3469 2C21 POPEV  72      43.031  89.722  49.452  1.00  0.00           C
ATOM   3472 3C21 POPEV  72      41.610  90.281  49.302  1.00  0.00           C
ATOM   3475 4C21 POPEV  72      40.671  89.222  48.712  1.00  0.00           C
ATOM   3478 5C21 POPEV  72      39.331  89.772  48.192  1.00  0.00           C
ATOM   3481 6C21 POPEV  72      38.381  90.292  49.272  1.00  0.00           C
ATOM   3484 7C21 POPEV  72      36.991  90.572  48.682  1.00  0.00           C
ATOM   3487 8C21 POPEV  72      35.961  91.101  49.682  1.00  0.00           C
ATOM   3491  C33 POPEV  72      50.371  83.682  58.812  1.00  0.00           C
ATOM   3494  C34 POPEV  72      51.772  83.212  58.392  1.00  0.00           C
ATOM   3497  C35 POPEV  72      51.961  83.582  56.922  1.00  0.00           C
ATOM   3500  C36 POPEV  72      53.250  83.131  56.242  1.00  0.00           C
ATOM   3503  C37 POPEV  72      53.152  83.291  54.722  1.00  0.00           C
ATOM   3506  C38 POPEV  72      54.351  82.742  53.942  1.00  0.00           C
ATOM   3509  C39 POPEV  72      54.110  82.651  52.422  1.00  0.00           C
ATOM   3512 0C31 POPEV  72      53.741  83.981  51.732  1.00  0.00           C
ATOM   3515 1C31 POPEV  72      54.830  85.052  51.872  1.00  0.00           C
ATOM   3518 2C31 POPEV  72      54.570  86.302  51.012  1.00  0.00           C
ATOM   3521 3C31 POPEV  72      55.662  87.371  51.162  1.00  0.00           C
ATOM   3524 4C31 POPEV  72      56.972  86.991  50.442  1.00  0.00           C
ATOM   3527 5C31 POPEV  72      58.132  87.942  50.762  1.00  0.00           C
ATOM   3530 6C31 POPEV  72      59.451  87.502  50.112  1.00  0.00           C
ATOM   3534  NH3 POPEW  73     111.212  98.522  68.232  1.00  0.00           N
ATOM   3538  C12 POPEW  73     110.441  99.801  68.322  1.00  0.00           C
ATOM   3541  C11 POPEW  73     111.191 101.002  67.682  1.00  0.00           C
ATOM   3544  P   POPEW  73     112.141 103.402  68.122  1.00  0.00           P
ATOM   3545  O13 POPEW  73     111.661 104.512  68.972  1.00  0.00           O
ATOM   3546  O14 POPEW  73     113.620 103.352  68.112  1.00  0.00           O
ATOM   3547  O11 POPEW  73     111.620 103.642  66.662  1.00  0.00           O
ATOM   3548  O12 POPEW  73     111.510 102.021  68.632  1.00  0.00           O
ATOM   3549  C1  POPEW  73     112.261 103.042  65.532  1.00  0.00           C
ATOM   3552  C2  POPEW  73     112.080 103.912  64.282  1.00  0.00           C
ATOM   3554  O21 POPEW  73     112.751 103.201  63.242  1.00  0.00           O
ATOM   3555  C21 POPEW  73     112.370 103.512  62.032  1.00  0.00           C
ATOM   3556  O22 POPEW  73     111.352 104.091  61.712  1.00  0.00           O
ATOM   3557  C22 POPEW  73     113.411 102.942  61.092  1.00  0.00           C
ATOM   3560  C3  POPEW  73     112.681 105.332  64.472  1.00  0.00           C
ATOM   3563  O31 POPEW  73     112.641 106.092  63.242  1.00  0.00           O
ATOM   3564  C31 POPEW  73     113.572 107.031  63.132  1.00  0.00           C
ATOM   3565  O32 POPEW  73     114.311 107.392  64.022  1.00  0.00           O
ATOM   3566  C32 POPEW  73     113.541 107.581  61.712  1.00  0.00           C
ATOM   3569  C23 POPEW  73     113.190 103.352  59.622  1.00  0.00           C
ATOM   3572  C24 POPEW  73     114.540 103.592  58.942  1.00  0.00           C
ATOM   3575  C25 POPEW  73     114.431 103.912  57.452  1.00  0.00           C
ATOM   3578  C26 POPEW  73     113.432 105.042  57.112  1.00  0.00           C
ATOM   3581  C27 POPEW  73     113.842 105.911  55.912  1.00  0.00           C
ATOM   3584  C28 POPEW  73     112.742 106.932  55.562  1.00  0.00           C
ATOM   3587  C29 POPEW  73     113.150 108.151  54.782  1.00  0.00           C
ATOM   3589 0C21 POPEW  73     113.671 108.222  53.542  1.00  0.00           C
ATOM   3591 1C21 POPEW  73     114.052 107.071  52.642  1.00  0.00           C
ATOM   3594 2C21 POPEW  73     115.302 107.441  51.812  1.00  0.00           C
ATOM   3597 3C21 POPEW  73     116.521 107.792  52.682  1.00  0.00           C
ATOM   3600 4C21 POPEW  73     117.760 108.241  51.892  1.00  0.00           C
ATOM   3603 5C21 POPEW  73     117.421 109.342  50.872  1.00  0.00           C
ATOM   3606 6C21 POPEW  73     118.661 110.022  50.282  1.00  0.00           C
ATOM   3609 7C21 POPEW  73     118.281 111.152  49.312  1.00  0.00           C
ATOM   3612 8C21 POPEW  73     119.492 111.962  48.842  1.00  0.00           C
ATOM   3616  C33 POPEW  73     114.551 108.722  61.442  1.00  0.00           C
ATOM   3619  C34 POPEW  73     114.971 108.691  59.972  1.00  0.00           C
ATOM   3622  C35 POPEW  73     115.761 109.892  59.402  1.00  0.00           C
ATOM   3625  C36 POPEW  73     116.391 109.521  58.042  1.00  0.00           C
ATOM   3628  C37 POPEW  73     117.141 110.662  57.332  1.00  0.00           C
ATOM   3631  C38 POPEW  73     117.830 110.151  56.052  1.00  0.00           C
ATOM   3634  C39 POPEW  73     118.432 111.252  55.172  1.00  0.00           C
ATOM   3637 0C31 POPEW  73     117.370 112.002  54.362  1.00  0.00           C
ATOM   3640 1C31 POPEW  73     117.932 113.141  53.492  1.00  0.00           C
ATOM   3643 2C31 POPEW  73     116.811 113.912  52.782  1.00  0.00           C
ATOM   3646 3C31 POPEW  73     117.281 115.131  51.972  1.00  0.00           C
ATOM   3649 4C31 POPEW  73     118.081 114.752  50.722  1.00  0.00           C
ATOM   3652 5C31 POPEW  73     118.521 115.972  49.902  1.00  0.00           C
ATOM   3655 6C31 POPEW  73     119.571 115.641  48.842  1.00  0.00           C
ATOM   3659  NH3 POPEX  74      46.150  43.152  66.772  1.00  0.00           N
ATOM   3663  C12 POPEX  74      44.882  42.702  67.432  1.00  0.00           C
ATOM   3666  C11 POPEX  74      44.822  43.131  68.922  1.00  0.00           C
ATOM   3669  P   POPEX  74      46.621  44.472  70.162  1.00  0.00           P
ATOM   3670  O13 POPEX  74      48.001  44.432  70.682  1.00  0.00           O
ATOM   3671  O14 POPEX  74      45.571  45.141  70.972  1.00  0.00           O
ATOM   3672  O11 POPEX  74      46.661  45.171  68.742  1.00  0.00           O
ATOM   3673  O12 POPEX  74      46.091  43.092  69.612  1.00  0.00           O
ATOM   3674  C1  POPEX  74      46.651  46.592  68.662  1.00  0.00           C
ATOM   3677  C2  POPEX  74      46.241  47.011  67.222  1.00  0.00           C
ATOM   3679  O21 POPEX  74      47.000  46.312  66.222  1.00  0.00           O
ATOM   3680  C21 POPEX  74      48.311  46.502  66.152  1.00  0.00           C
ATOM   3681  O22 POPEX  74      48.992  47.202  66.882  1.00  0.00           O
ATOM   3682  C22 POPEX  74      48.861  45.691  64.992  1.00  0.00           C
ATOM   3685  C3  POPEX  74      46.271  48.552  67.032  1.00  0.00           C
ATOM   3688  O31 POPEX  74      45.741  48.902  65.732  1.00  0.00           O
ATOM   3689  C31 POPEX  74      46.222  50.051  65.262  1.00  0.00           C
ATOM   3690  O32 POPEX  74      47.070  50.732  65.812  1.00  0.00           O
ATOM   3691  C32 POPEX  74      45.420  50.502  64.052  1.00  0.00           C
ATOM   3694  C23 POPEX  74      48.771  46.442  63.652  1.00  0.00           C
ATOM   3697  C24 POPEX  74      50.161  46.782  63.102  1.00  0.00           C
ATOM   3700  C25 POPEX  74      50.100  47.211  61.642  1.00  0.00           C
ATOM   3703  C26 POPEX  74      51.470  47.112  60.962  1.00  0.00           C
ATOM   3706  C27 POPEX  74      51.361  47.102  59.432  1.00  0.00           C
ATOM   3709  C28 POPEX  74      52.720  46.891  58.742  1.00  0.00           C
ATOM   3712  C29 POPEX  74      53.601  48.121  58.852  1.00  0.00           C
ATOM   3714 0C21 POPEX  74      54.281  48.711  57.862  1.00  0.00           C
ATOM   3716 1C21 POPEX  74      54.361  48.271  56.422  1.00  0.00           C
ATOM   3719 2C21 POPEX  74      54.231  49.432  55.412  1.00  0.00           C
ATOM   3722 3C21 POPEX  74      54.841  49.031  54.062  1.00  0.00           C
ATOM   3725 4C21 POPEX  74      54.451  49.952  52.902  1.00  0.00           C
ATOM   3728 5C21 POPEX  74      55.290  49.632  51.662  1.00  0.00           C
ATOM   3731 6C21 POPEX  74      55.010  50.551  50.472  1.00  0.00           C
ATOM   3734 7C21 POPEX  74      56.142  50.542  49.442  1.00  0.00           C
ATOM   3737 8C21 POPEX  74      55.761  51.222  48.122  1.00  0.00           C
ATOM   3741  C33 POPEX  74      46.330  51.031  62.922  1.00  0.00           C
ATOM   3744  C34 POPEX  74      46.651  49.921  61.922  1.00  0.00           C
ATOM   3747  C35 POPEX  74      47.691  50.311  60.862  1.00  0.00           C
ATOM   3750  C36 POPEX  74      47.161  51.231  59.752  1.00  0.00           C
ATOM   3753  C37 POPEX  74      47.731  52.662  59.812  1.00  0.00           C
ATOM   3756  C38 POPEX  74      47.850  53.331  58.432  1.00  0.00           C
ATOM   3759  C39 POPEX  74      46.591  54.022  57.882  1.00  0.00           C
ATOM   3762 0C31 POPEX  74      45.382  53.121  57.632  1.00  0.00           C
ATOM   3765 1C31 POPEX  74      44.272  53.872  56.882  1.00  0.00           C
ATOM   3768 2C31 POPEX  74      43.001  53.032  56.672  1.00  0.00           C
ATOM   3771 3C31 POPEX  74      43.011  52.112  55.442  1.00  0.00           C
ATOM   3774 4C31 POPEX  74      43.031  52.851  54.102  1.00  0.00           C
ATOM   3777 5C31 POPEX  74      42.920  51.912  52.902  1.00  0.00           C
ATOM   3780 6C31 POPEX  74      42.790  52.641  51.562  1.00  0.00           C
ATOM   3784  NH3 POPEY  75      29.062  40.872  23.872  1.00  0.00           N
ATOM   3788  C12 POPEY  75      28.421  39.632  23.302  1.00  0.00           C
ATOM   3791  C11 POPEY  75      26.990  39.352  23.842  1.00  0.00           C
ATOM   3794  P   POPEY  75      26.701  40.872  25.952  1.00  0.00           P
ATOM   3795  O13 POPEY  75      26.651  41.832  24.832  1.00  0.00           O
ATOM   3796  O14 POPEY  75      25.632  40.952  26.952  1.00  0.00           O
ATOM   3797  O11 POPEY  75      28.132  40.992  26.632  1.00  0.00           O
ATOM   3798  O12 POPEY  75      26.832  39.451  25.272  1.00  0.00           O
ATOM   3799  C1  POPEY  75      28.312  40.872  28.042  1.00  0.00           C
ATOM   3802  C2  POPEY  75      28.201  39.402  28.532  1.00  0.00           C
ATOM   3804  O21 POPEY  75      28.781  39.191  29.822  1.00  0.00           O
ATOM   3805  C21 POPEY  75      28.502  39.981  30.832  1.00  0.00           C
ATOM   3806  O22 POPEY  75      27.611  40.812  30.892  1.00  0.00           O
ATOM   3807  C22 POPEY  75      29.522  39.672  31.932  1.00  0.00           C
ATOM   3810  C3  POPEY  75      28.921  38.401  27.582  1.00  0.00           C
ATOM   3813  O31 POPEY  75      30.371  38.452  27.692  1.00  0.00           O
ATOM   3814  C31 POPEY  75      31.052  39.182  26.822  1.00  0.00           C
ATOM   3815  O32 POPEY  75      30.621  39.672  25.792  1.00  0.00           O
ATOM   3816  C32 POPEY  75      32.501  39.301  27.322  1.00  0.00           C
ATOM   3819  C23 POPEY  75      30.991  39.882  31.472  1.00  0.00           C
ATOM   3822  C24 POPEY  75      31.952  38.812  31.992  1.00  0.00           C
ATOM   3825  C25 POPEY  75      31.920  38.622  33.522  1.00  0.00           C
ATOM   3828  C26 POPEY  75      32.350  39.862  34.312  1.00  0.00           C
ATOM   3831  C27 POPEY  75      32.011  39.752  35.812  1.00  0.00           C
ATOM   3834  C28 POPEY  75      32.501  40.992  36.592  1.00  0.00           C
ATOM   3837  C29 POPEY  75      31.651  41.351  37.782  1.00  0.00           C
ATOM   3839 0C21 POPEY  75      31.581  40.682  38.952  1.00  0.00           C
ATOM   3841 1C21 POPEY  75      32.350  39.441  39.312  1.00  0.00           C
ATOM   3844 2C21 POPEY  75      33.222  39.641  40.572  1.00  0.00           C
ATOM   3847 3C21 POPEY  75      34.141  38.442  40.812  1.00  0.00           C
ATOM   3850 4C21 POPEY  75      35.001  38.542  42.082  1.00  0.00           C
ATOM   3853 5C21 POPEY  75      35.890  39.802  42.162  1.00  0.00           C
ATOM   3856 6C21 POPEY  75      36.861  39.711  43.352  1.00  0.00           C
ATOM   3859 7C21 POPEY  75      37.611  41.012  43.672  1.00  0.00           C
ATOM   3862 8C21 POPEY  75      38.411  40.882  44.972  1.00  0.00           C
ATOM   3866  C33 POPEY  75      33.502  38.442  26.492  1.00  0.00           C
ATOM   3869  C34 POPEY  75      34.982  38.742  26.822  1.00  0.00           C
ATOM   3872  C35 POPEY  75      35.411  38.471  28.272  1.00  0.00           C
ATOM   3875  C36 POPEY  75      35.521  36.992  28.672  1.00  0.00           C
ATOM   3878  C37 POPEY  75      35.890  36.852  30.162  1.00  0.00           C
ATOM   3881  C38 POPEY  75      36.330  35.432  30.552  1.00  0.00           C
ATOM   3884  C39 POPEY  75      37.451  35.412  31.602  1.00  0.00           C
ATOM   3887 0C31 POPEY  75      37.011  35.691  33.052  1.00  0.00           C
ATOM   3890 1C31 POPEY  75      38.241  35.891  33.952  1.00  0.00           C
ATOM   3893 2C31 POPEY  75      37.962  35.872  35.462  1.00  0.00           C
ATOM   3896 3C31 POPEY  75      38.171  34.512  36.132  1.00  0.00           C
ATOM   3899 4C31 POPEY  75      39.631  34.022  36.122  1.00  0.00           C
ATOM   3902 5C31 POPEY  75      39.791  32.662  36.812  1.00  0.00           C
ATOM   3905 6C31 POPEY  75      41.241  32.171  36.862  1.00  0.00           C
ATOM   3909  NH3 POPEZ  76      43.390  83.192  25.022  1.00  0.00           N
ATOM   3913  C12 POPEZ  76      43.111  84.661  24.962  1.00  0.00           C
ATOM   3916  C11 POPEZ  76      43.722  85.421  26.162  1.00  0.00           C
ATOM   3919  P   POPEZ  76      46.132  84.571  26.802  1.00  0.00           P
ATOM   3920  O13 POPEZ  76      45.862  83.192  26.322  1.00  0.00           O
ATOM   3921  O14 POPEZ  76      47.491  85.122  26.612  1.00  0.00           O
ATOM   3922  O11 POPEZ  76      45.732  84.762  28.332  1.00  0.00           O
ATOM   3923  O12 POPEZ  76      45.142  85.542  26.052  1.00  0.00           O
ATOM   3924  C1  POPEZ  76      45.431  86.061  28.882  1.00  0.00           C
ATOM   3927  C2  POPEZ  76      46.492  86.552  29.922  1.00  0.00           C
ATOM   3929  O21 POPEZ  76      46.810  87.911  29.632  1.00  0.00           O
ATOM   3930  C21 POPEZ  76      46.371  88.961  30.352  1.00  0.00           C
ATOM   3931  O22 POPEZ  76      46.661  90.112  30.042  1.00  0.00           O
ATOM   3932  C22 POPEZ  76      45.560  88.612  31.612  1.00  0.00           C
ATOM   3935  C3  POPEZ  76      47.812  85.741  29.912  1.00  0.00           C
ATOM   3938  O31 POPEZ  76      48.771  86.201  30.902  1.00  0.00           O
ATOM   3939  C31 POPEZ  76      49.781  86.921  30.412  1.00  0.00           C
ATOM   3940  O32 POPEZ  76      49.732  87.631  29.422  1.00  0.00           O
ATOM   3941  C32 POPEZ  76      51.062  86.492  31.122  1.00  0.00           C
ATOM   3944  C23 POPEZ  76      45.462  89.832  32.552  1.00  0.00           C
ATOM   3947  C24 POPEZ  76      44.602  89.652  33.802  1.00  0.00           C
ATOM   3950  C25 POPEZ  76      44.472  91.022  34.502  1.00  0.00           C
ATOM   3953  C26 POPEZ  76      43.650  90.992  35.792  1.00  0.00           C
ATOM   3956  C27 POPEZ  76      44.521  91.232  37.032  1.00  0.00           C
ATOM   3959  C28 POPEZ  76      43.722  91.641  38.282  1.00  0.00           C
ATOM   3962  C29 POPEZ  76      42.882  90.522  38.842  1.00  0.00           C
ATOM   3964 0C21 POPEZ  76      43.271  89.652  39.792  1.00  0.00           C
ATOM   3966 1C21 POPEZ  76      44.631  89.632  40.452  1.00  0.00           C
ATOM   3969 2C21 POPEZ  76      44.620  90.262  41.852  1.00  0.00           C
ATOM   3972 3C21 POPEZ  76      43.951  89.401  42.942  1.00  0.00           C
ATOM   3975 4C21 POPEZ  76      43.841  90.131  44.282  1.00  0.00           C
ATOM   3978 5C21 POPEZ  76      42.542  90.942  44.402  1.00  0.00           C
ATOM   3981 6C21 POPEZ  76      42.572  91.951  45.562  1.00  0.00           C
ATOM   3984 7C21 POPEZ  76      41.212  92.641  45.752  1.00  0.00           C
ATOM   3987 8C21 POPEZ  76      41.231  93.782  46.762  1.00  0.00           C
ATOM   3991  C33 POPEZ  76      51.642  87.441  32.182  1.00  0.00           C
ATOM   3994  C34 POPEZ  76      51.052  87.222  33.572  1.00  0.00           C
ATOM   3997  C35 POPEZ  76      51.772  88.011  34.682  1.00  0.00           C
ATOM   4000  C36 POPEZ  76      53.271  87.672  34.812  1.00  0.00           C
ATOM   4003  C37 POPEZ  76      54.191  88.632  34.032  1.00  0.00           C
ATOM   4006  C38 POPEZ  76      55.681  88.291  34.122  1.00  0.00           C
ATOM   4009  C39 POPEZ  76      56.182  88.222  35.572  1.00  0.00           C
ATOM   4012 0C31 POPEZ  76      57.632  88.671  35.762  1.00  0.00           C
ATOM   4015 1C31 POPEZ  76      57.981  88.761  37.252  1.00  0.00           C
ATOM   4018 2C31 POPEZ  76      58.992  89.871  37.562  1.00  0.00           C
ATOM   4021 3C31 POPEZ  76      59.272  89.982  39.062  1.00  0.00           C
ATOM   4024 4C31 POPEZ  76      58.041  90.461  39.842  1.00  0.00           C
ATOM   4027 5C31 POPEZ  76      58.341  90.791  41.302  1.00  0.00           C
ATOM   4030 6C31 POPEZ  76      57.271  91.692  41.912  1.00  0.00           C
ATOM   4034  NH3 POPEa  77      65.901  32.632  69.332  1.00  0.00           N
ATOM   4038  C12 POPEa  77      65.890  33.442  68.062  1.00  0.00           C
ATOM   4041  C11 POPEa  77      64.500  33.972  67.742  1.00  0.00           C
ATOM   4044  P   POPEa  77      64.951  35.691  65.822  1.00  0.00           P
ATOM   4045  O13 POPEa  77      65.462  36.522  66.952  1.00  0.00           O
ATOM   4046  O14 POPEa  77      63.941  36.281  64.922  1.00  0.00           O
ATOM   4047  O11 POPEa  77      66.182  35.262  64.952  1.00  0.00           O
ATOM   4048  O12 POPEa  77      64.400  34.321  66.362  1.00  0.00           O
ATOM   4049  C1  POPEa  77      66.182  34.092  64.132  1.00  0.00           C
ATOM   4052  C2  POPEa  77      65.911  34.441  62.642  1.00  0.00           C
ATOM   4054  O21 POPEa  77      66.731  33.621  61.802  1.00  0.00           O
ATOM   4055  C21 POPEa  77      66.350  32.371  61.692  1.00  0.00           C
ATOM   4056  O22 POPEa  77      65.411  31.832  62.262  1.00  0.00           O
ATOM   4057  C22 POPEa  77      67.242  31.772  60.622  1.00  0.00           C
ATOM   4060  C3  POPEa  77      66.281  35.932  62.342  1.00  0.00           C
ATOM   4063  O31 POPEa  77      66.562  36.281  60.972  1.00  0.00           O
ATOM   4064  C31 POPEa  77      65.680  35.982  60.032  1.00  0.00           C
ATOM   4065  O32 POPEa  77      64.672  35.311  60.142  1.00  0.00           O
ATOM   4066  C32 POPEa  77      66.132  36.621  58.712  1.00  0.00           C
ATOM   4069  C23 POPEa  77      66.831  30.342  60.222  1.00  0.00           C
ATOM   4072  C24 POPEa  77      67.860  29.712  59.282  1.00  0.00           C
ATOM   4075  C25 POPEa  77      68.001  30.422  57.922  1.00  0.00           C
ATOM   4078  C26 POPEa  77      67.970  29.422  56.752  1.00  0.00           C
ATOM   4081  C27 POPEa  77      68.541  29.961  55.432  1.00  0.00           C
ATOM   4084  C28 POPEa  77      68.221  29.002  54.272  1.00  0.00           C
ATOM   4087  C29 POPEa  77      68.541  29.592  52.922  1.00  0.00           C
ATOM   4089 0C21 POPEa  77      67.641  29.871  51.952  1.00  0.00           C
ATOM   4091 1C21 POPEa  77      66.150  29.662  52.052  1.00  0.00           C
ATOM   4094 2C21 POPEa  77      65.701  28.242  51.682  1.00  0.00           C
ATOM   4097 3C21 POPEa  77      64.341  27.882  52.302  1.00  0.00           C
ATOM   4100 4C21 POPEa  77      63.671  26.622  51.732  1.00  0.00           C
ATOM   4103 5C21 POPEa  77      64.481  25.332  51.942  1.00  0.00           C
ATOM   4106 6C21 POPEa  77      63.731  24.102  51.402  1.00  0.00           C
ATOM   4109 7C21 POPEa  77      64.611  22.842  51.332  1.00  0.00           C
ATOM   4112 8C21 POPEa  77      63.890  21.632  50.722  1.00  0.00           C
ATOM   4116  C33 POPEa  77      65.492  38.011  58.482  1.00  0.00           C
ATOM   4119  C34 POPEa  77      66.301  39.162  59.102  1.00  0.00           C
ATOM   4122  C35 POPEa  77      65.540  40.502  59.192  1.00  0.00           C
ATOM   4125  C36 POPEa  77      64.721  40.891  57.952  1.00  0.00           C
ATOM   4128  C37 POPEa  77      64.471  42.412  57.872  1.00  0.00           C
ATOM   4131  C38 POPEa  77      63.361  42.822  56.892  1.00  0.00           C
ATOM   4134  C39 POPEa  77      63.731  42.781  55.402  1.00  0.00           C
ATOM   4137 0C31 POPEa  77      64.632  43.952  54.942  1.00  0.00           C
ATOM   4140 1C31 POPEa  77      64.900  43.921  53.432  1.00  0.00           C
ATOM   4143 2C31 POPEa  77      65.861  45.031  52.962  1.00  0.00           C
ATOM   4146 3C31 POPEa  77      65.181  46.351  52.562  1.00  0.00           C
ATOM   4149 4C31 POPEa  77      64.521  46.332  51.172  1.00  0.00           C
ATOM   4152 5C31 POPEa  77      64.191  47.752  50.682  1.00  0.00           C
ATOM   4155 6C31 POPEa  77      63.461  47.801  49.342  1.00  0.00           C
ATOM   4159  NH3 POPEb  78       2.262 108.362  67.652  1.00  0.00           N
ATOM   4163  C12 POPEb  78       2.972 107.231  68.352  1.00  0.00           C
ATOM   4166  C11 POPEb  78       4.492 107.472  68.492  1.00  0.00           C
ATOM   4169  P   POPEb  78       5.222 105.081  69.302  1.00  0.00           P
ATOM   4170  O13 POPEb  78       6.172 105.442  70.382  1.00  0.00           O
ATOM   4171  O14 POPEb  78       3.812 104.752  69.632  1.00  0.00           O
ATOM   4172  O11 POPEb  78       5.822 103.922  68.432  1.00  0.00           O
ATOM   4173  O12 POPEb  78       5.212 106.272  68.272  1.00  0.00           O
ATOM   4174  C1  POPEb  78       7.052 104.071  67.712  1.00  0.00           C
ATOM   4177  C2  POPEb  78       6.862 103.891  66.172  1.00  0.00           C
ATOM   4179  O21 POPEb  78       7.991 103.171  65.672  1.00  0.00           O
ATOM   4180  C21 POPEb  78       7.772 102.342  64.672  1.00  0.00           C
ATOM   4181  O22 POPEb  78       6.712 102.112  64.132  1.00  0.00           O
ATOM   4182  C22 POPEb  78       9.142 101.772  64.262  1.00  0.00           C
ATOM   4185  C3  POPEb  78       6.752 105.262  65.452  1.00  0.00           C
ATOM   4188  O31 POPEb  78       6.681 105.151  64.002  1.00  0.00           O
ATOM   4189  C31 POPEb  78       7.752 105.592  63.332  1.00  0.00           C
ATOM   4190  O32 POPEb  78       8.742 106.112  63.822  1.00  0.00           O
ATOM   4191  C32 POPEb  78       7.562 105.382  61.822  1.00  0.00           C
ATOM   4194  C23 POPEb  78       9.162 100.852  63.012  1.00  0.00           C
ATOM   4197  C24 POPEb  78      10.591 100.732  62.452  1.00  0.00           C
ATOM   4200  C25 POPEb  78      10.722  99.862  61.192  1.00  0.00           C
ATOM   4203  C26 POPEb  78       9.981 100.432  59.982  1.00  0.00           C
ATOM   4206  C27 POPEb  78      10.002  99.502  58.752  1.00  0.00           C
ATOM   4209  C28 POPEb  78       8.822  99.781  57.802  1.00  0.00           C
ATOM   4212  C29 POPEb  78       8.582  98.671  56.812  1.00  0.00           C
ATOM   4214 0C21 POPEb  78       8.762  98.722  55.482  1.00  0.00           C
ATOM   4216 1C21 POPEb  78       9.321  99.892  54.722  1.00  0.00           C
ATOM   4219 2C21 POPEb  78       9.682  99.502  53.272  1.00  0.00           C
ATOM   4222 3C21 POPEb  78      10.441 100.601  52.512  1.00  0.00           C
ATOM   4225 4C21 POPEb  78      11.972 100.601  52.732  1.00  0.00           C
ATOM   4228 5C21 POPEb  78      12.691  99.322  52.272  1.00  0.00           C
ATOM   4231 6C21 POPEb  78      12.522  98.981  50.782  1.00  0.00           C
ATOM   4234 7C21 POPEb  78      13.182  97.631  50.442  1.00  0.00           C
ATOM   4237 8C21 POPEb  78      12.982  97.192  48.992  1.00  0.00           C
ATOM   4241  C33 POPEb  78       7.332 103.922  61.372  1.00  0.00           C
ATOM   4244  C34 POPEb  78       6.832 103.821  59.912  1.00  0.00           C
ATOM   4247  C35 POPEb  78       5.762 102.731  59.712  1.00  0.00           C
ATOM   4250  C36 POPEb  78       4.992 102.871  58.392  1.00  0.00           C
ATOM   4253  C37 POPEb  78       5.872 102.731  57.142  1.00  0.00           C
ATOM   4256  C38 POPEb  78       5.112 102.821  55.812  1.00  0.00           C
ATOM   4259  C39 POPEb  78       4.242 104.091  55.672  1.00  0.00           C
ATOM   4262 0C31 POPEb  78       3.932 104.472  54.212  1.00  0.00           C
ATOM   4265 1C31 POPEb  78       3.092 103.442  53.432  1.00  0.00           C
ATOM   4268 2C31 POPEb  78       3.592 103.212  52.002  1.00  0.00           C
ATOM   4271 3C31 POPEb  78       3.582 104.442  51.092  1.00  0.00           C
ATOM   4274 4C31 POPEb  78       4.522 104.252  49.902  1.00  0.00           C
ATOM   4277 5C31 POPEb  78       4.411 105.362  48.852  1.00  0.00           C
ATOM   4280 6C31 POPEb  78       5.402 105.192  47.692  1.00  0.00           C
ATOM   4284  NH3 POPEc  79      10.722  26.731  27.442  1.00  0.00           N
ATOM   4288  C12 POPEc  79       9.582  27.071  26.522  1.00  0.00           C
ATOM   4291  C11 POPEc  79       8.192  26.652  27.062  1.00  0.00           C
ATOM   4294  P   POPEc  79       8.362  24.022  26.972  1.00  0.00           P
ATOM   4295  O13 POPEc  79       9.802  23.822  26.712  1.00  0.00           O
ATOM   4296  O14 POPEc  79       7.462  23.892  25.812  1.00  0.00           O
ATOM   4297  O11 POPEc  79       7.932  22.942  28.052  1.00  0.00           O
ATOM   4298  O12 POPEc  79       8.192  25.391  27.722  1.00  0.00           O
ATOM   4299  C1  POPEc  79       6.552  22.752  28.422  1.00  0.00           C
ATOM   4302  C2  POPEc  79       5.802  24.002  28.982  1.00  0.00           C
ATOM   4304  O21 POPEc  79       6.592  24.652  29.992  1.00  0.00           O
ATOM   4305  C21 POPEc  79       6.342  25.962  30.102  1.00  0.00           C
ATOM   4306  O22 POPEc  79       5.462  26.562  29.502  1.00  0.00           O
ATOM   4307  C22 POPEc  79       7.411  26.602  30.972  1.00  0.00           C
ATOM   4310  C3  POPEc  79       4.362  23.692  29.502  1.00  0.00           C
ATOM   4313  O31 POPEc  79       4.362  22.961  30.752  1.00  0.00           O
ATOM   4314  C31 POPEc  79       4.132  23.682  31.852  1.00  0.00           C
ATOM   4315  O32 POPEc  79       3.912  24.882  31.882  1.00  0.00           O
ATOM   4316  C32 POPEc  79       4.262  22.782  33.072  1.00  0.00           C
ATOM   4319  C23 POPEc  79       7.122  26.532  32.492  1.00  0.00           C
ATOM   4322  C24 POPEc  79       8.392  26.862  33.272  1.00  0.00           C
ATOM   4325  C25 POPEc  79       8.271  26.702  34.792  1.00  0.00           C
ATOM   4328  C26 POPEc  79       8.271  25.242  35.252  1.00  0.00           C
ATOM   4331  C27 POPEc  79       8.892  25.112  36.652  1.00  0.00           C
ATOM   4334  C28 POPEc  79       9.132  23.662  37.102  1.00  0.00           C
ATOM   4337  C29 POPEc  79       7.922  23.082  37.762  1.00  0.00           C
ATOM   4339 0C21 POPEc  79       7.882  22.422  38.932  1.00  0.00           C
ATOM   4341 1C21 POPEc  79       9.061  22.162  39.832  1.00  0.00           C
ATOM   4344 2C21 POPEc  79       8.592  21.422  41.092  1.00  0.00           C
ATOM   4347 3C21 POPEc  79       9.672  21.322  42.172  1.00  0.00           C
ATOM   4350 4C21 POPEc  79       9.152  20.542  43.382  1.00  0.00           C
ATOM   4353 5C21 POPEc  79      10.072  20.632  44.602  1.00  0.00           C
ATOM   4356 6C21 POPEc  79       9.502  19.891  45.822  1.00  0.00           C
ATOM   4359 7C21 POPEc  79      10.441  19.922  47.032  1.00  0.00           C
ATOM   4362 8C21 POPEc  79       9.931  19.141  48.242  1.00  0.00           C
ATOM   4366  C33 POPEc  79       3.702  23.391  34.372  1.00  0.00           C
ATOM   4369  C34 POPEc  79       4.142  22.561  35.582  1.00  0.00           C
ATOM   4372  C35 POPEc  79       3.532  23.022  36.912  1.00  0.00           C
ATOM   4375  C36 POPEc  79       3.982  22.102  38.052  1.00  0.00           C
ATOM   4378  C37 POPEc  79       3.722  22.631  39.452  1.00  0.00           C
ATOM   4381  C38 POPEc  79       4.132  21.622  40.542  1.00  0.00           C
ATOM   4384  C39 POPEc  79       3.302  21.811  41.812  1.00  0.00           C
ATOM   4387 0C31 POPEc  79       3.612  20.782  42.912  1.00  0.00           C
ATOM   4390 1C31 POPEc  79       2.562  20.821  44.032  1.00  0.00           C
ATOM   4393 2C31 POPEc  79       2.602  22.102  44.882  1.00  0.00           C
ATOM   4396 3C31 POPEc  79       1.332  22.301  45.732  1.00  0.00           C
ATOM   4399 4C31 POPEc  79       1.022  21.112  46.642  1.00  0.00           C
ATOM   4402 5C31 POPEc  79      -0.238  21.311  47.492  1.00  0.00           C
ATOM   4405 6C31 POPEc  79      -0.638  20.031  48.232  1.00  0.00           C
ATOM   4409  NH3 POPEd  80      71.751  21.792  26.452  1.00  0.00           N
ATOM   4413  C12 POPEd  80      70.510  22.382  27.032  1.00  0.00           C
ATOM   4416  C11 POPEd  80      70.220  23.692  26.302  1.00  0.00           C
ATOM   4419  P   POPEd  80      69.132  25.422  27.972  1.00  0.00           P
ATOM   4420  O13 POPEd  80      67.760  25.481  28.522  1.00  0.00           O
ATOM   4421  O14 POPEd  80      69.672  26.672  27.372  1.00  0.00           O
ATOM   4422  O11 POPEd  80      70.172  24.821  28.992  1.00  0.00           O
ATOM   4423  O12 POPEd  80      69.062  24.332  26.822  1.00  0.00           O
ATOM   4424  C1  POPEd  80      70.812  25.691  29.942  1.00  0.00           C
ATOM   4427  C2  POPEd  80      70.940  25.002  31.322  1.00  0.00           C
ATOM   4429  O21 POPEd  80      71.210  26.042  32.292  1.00  0.00           O
ATOM   4430  C21 POPEd  80      70.790  25.772  33.522  1.00  0.00           C
ATOM   4431  O22 POPEd  80      70.172  24.772  33.842  1.00  0.00           O
ATOM   4432  C22 POPEd  80      71.182  26.901  34.462  1.00  0.00           C
ATOM   4435  C3  POPEd  80      72.070  23.942  31.322  1.00  0.00           C
ATOM   4438  O31 POPEd  80      72.062  23.092  32.482  1.00  0.00           O
ATOM   4439  C31 POPEd  80      72.892  23.352  33.502  1.00  0.00           C
ATOM   4440  O32 POPEd  80      73.710  24.242  33.532  1.00  0.00           O
ATOM   4441  C32 POPEd  80      72.562  22.312  34.582  1.00  0.00           C
ATOM   4444  C23 POPEd  80      72.040  26.422  35.652  1.00  0.00           C
ATOM   4447  C24 POPEd  80      72.301  27.531  36.692  1.00  0.00           C
ATOM   4450  C25 POPEd  80      71.021  28.272  37.122  1.00  0.00           C
ATOM   4453  C26 POPEd  80      71.161  29.102  38.402  1.00  0.00           C
ATOM   4456  C27 POPEd  80      70.962  28.302  39.702  1.00  0.00           C
ATOM   4459  C28 POPEd  80      71.312  29.132  40.962  1.00  0.00           C
ATOM   4462  C29 POPEd  80      70.532  28.772  42.212  1.00  0.00           C
ATOM   4464 0C21 POPEd  80      70.982  28.802  43.482  1.00  0.00           C
ATOM   4466 1C21 POPEd  80      72.370  29.172  43.952  1.00  0.00           C
ATOM   4469 2C21 POPEd  80      72.492  30.602  44.522  1.00  0.00           C
ATOM   4472 3C21 POPEd  80      71.751  30.852  45.842  1.00  0.00           C
ATOM   4475 4C21 POPEd  80      71.911  32.301  46.342  1.00  0.00           C
ATOM   4478 5C21 POPEd  80      70.940  32.691  47.462  1.00  0.00           C
ATOM   4481 6C21 POPEd  80      70.971  34.192  47.772  1.00  0.00           C
ATOM   4484 7C21 POPEd  80      69.721  34.662  48.532  1.00  0.00           C
ATOM   4487 8C21 POPEd  80      69.701  36.171  48.832  1.00  0.00           C
ATOM   4491  C33 POPEd  80      73.521  22.022  35.762  1.00  0.00           C
ATOM   4494  C34 POPEd  80      72.852  21.071  36.772  1.00  0.00           C
ATOM   4497  C35 POPEd  80      73.812  20.391  37.762  1.00  0.00           C
ATOM   4500  C36 POPEd  80      74.511  21.381  38.692  1.00  0.00           C
ATOM   4503  C37 POPEd  80      75.421  20.702  39.732  1.00  0.00           C
ATOM   4506  C38 POPEd  80      76.352  21.702  40.422  1.00  0.00           C
ATOM   4509  C39 POPEd  80      77.040  21.132  41.672  1.00  0.00           C
ATOM   4512 0C31 POPEd  80      78.251  21.971  42.072  1.00  0.00           C
ATOM   4515 1C31 POPEd  80      78.870  21.571  43.412  1.00  0.00           C
ATOM   4518 2C31 POPEd  80      80.201  22.282  43.702  1.00  0.00           C
ATOM   4521 3C31 POPEd  80      80.092  23.472  44.672  1.00  0.00           C
ATOM   4524 4C31 POPEd  80      81.482  24.071  44.952  1.00  0.00           C
ATOM   4527 5C31 POPEd  80      81.492  25.162  46.032  1.00  0.00           C
ATOM   4530 6C31 POPEd  80      82.812  25.192  46.802  1.00  0.00           C
ATOM   4534  NH3 POPEe  81      96.321 122.641  25.602  1.00  0.00           N
ATOM   4538  C12 POPEe  81      97.500 123.572  25.662  1.00  0.00           C
ATOM   4541  C11 POPEe  81      97.102 125.034  25.932  1.00  0.00           C
ATOM   4544  P   POPEe  81      98.041 127.365  25.292  1.00  0.00           P
ATOM   4545  O13 POPEe  81      98.340 127.525  23.852  1.00  0.00           O
ATOM   4546  O14 POPEe  81      96.711 127.805  25.752  1.00  0.00           O
ATOM   4547  O11 POPEe  81      99.132 128.115  26.142  1.00  0.00           O
ATOM   4548  O12 POPEe  81      98.242 125.855  25.662  1.00  0.00           O
ATOM   4549  C1  POPEe  81     100.432 127.604  26.422  1.00  0.00           C
ATOM   4552  C2  POPEe  81     100.771 127.805  27.912  1.00  0.00           C
ATOM   4554  O21 POPEe  81     100.341 126.635  28.622  1.00  0.00           O
ATOM   4555  C21 POPEe  81     101.002 126.375  29.732  1.00  0.00           C
ATOM   4556  O22 POPEe  81     101.992 126.974  30.142  1.00  0.00           O
ATOM   4557  C22 POPEe  81     100.370 125.174  30.422  1.00  0.00           C
ATOM   4560  C3  POPEe  81     100.081 129.085  28.492  1.00  0.00           C
ATOM   4563  O31 POPEe  81     100.650 129.494  29.742  1.00  0.00           O
ATOM   4564  C31 POPEe  81      99.971 129.195  30.842  1.00  0.00           C
ATOM   4565  O32 POPEe  81      98.912 128.604  30.882  1.00  0.00           O
ATOM   4566  C32 POPEe  81     100.801 129.675  32.032  1.00  0.00           C
ATOM   4569  C23 POPEe  81     100.572 125.294  31.942  1.00  0.00           C
ATOM   4572  C24 POPEe  81      99.651 124.375  32.742  1.00  0.00           C
ATOM   4575  C25 POPEe  81      99.761 124.575  34.272  1.00  0.00           C
ATOM   4578  C26 POPEe  81      99.801 126.055  34.692  1.00  0.00           C
ATOM   4581  C27 POPEe  81      99.562 126.375  36.182  1.00  0.00           C
ATOM   4584  C28 POPEe  81      99.720 125.235  37.212  1.00  0.00           C
ATOM   4587  C29 POPEe  81     101.101 124.655  37.372  1.00  0.00           C
ATOM   4589 0C21 POPEe  81     101.900 124.705  38.452  1.00  0.00           C
ATOM   4591 1C21 POPEe  81     101.611 125.375  39.772  1.00  0.00           C
ATOM   4594 2C21 POPEe  81     101.521 124.375  40.942  1.00  0.00           C
ATOM   4597 3C21 POPEe  81     101.191 125.075  42.272  1.00  0.00           C
ATOM   4600 4C21 POPEe  81     101.431 124.214  43.522  1.00  0.00           C
ATOM   4603 5C21 POPEe  81     100.650 122.902  43.542  1.00  0.00           C
ATOM   4606 6C21 POPEe  81     100.801 122.162  44.882  1.00  0.00           C
ATOM   4609 7C21 POPEe  81     100.051 120.821  44.882  1.00  0.00           C
ATOM   4612 8C21 POPEe  81     100.190 120.052  46.192  1.00  0.00           C
ATOM   4616  C33 POPEe  81     100.061 129.765  33.382  1.00  0.00           C
ATOM   4619  C34 POPEe  81     101.081 129.975  34.512  1.00  0.00           C
ATOM   4622  C35 POPEe  81     100.451 130.215  35.882  1.00  0.00           C
ATOM   4625  C36 POPEe  81      99.901 131.635  36.032  1.00  0.00           C
ATOM   4628  C37 POPEe  81      99.471 131.955  37.472  1.00  0.00           C
ATOM   4631  C38 POPEe  81      99.101 133.425  37.652  1.00  0.00           C
ATOM   4634  C39 POPEe  81     100.302 134.395  37.542  1.00  0.00           C
ATOM   4637 0C31 POPEe  81     100.701 135.035  38.872  1.00  0.00           C
ATOM   4640 1C31 POPEe  81     101.782 136.115  38.652  1.00  0.00           C
ATOM   4643 2C31 POPEe  81     102.360 136.705  39.942  1.00  0.00           C
ATOM   4646 3C31 POPEe  81     102.941 135.645  40.892  1.00  0.00           C
ATOM   4649 4C31 POPEe  81     103.701 136.235  42.082  1.00  0.00           C
ATOM   4652 5C31 POPEe  81     104.171 135.145  43.042  1.00  0.00           C
ATOM   4655 6C31 POPEe  81     104.851 135.684  44.312  1.00  0.00           C
ATOM   4659  NH3 POPEf  82      24.711  80.862  27.192  1.00  0.00           N
ATOM   4663  C12 POPEf  82      24.361  81.811  26.092  1.00  0.00           C
ATOM   4666  C11 POPEf  82      25.601  82.641  25.742  1.00  0.00           C
ATOM   4669  P   POPEf  82      24.781  84.862  24.552  1.00  0.00           P
ATOM   4670  O13 POPEf  82      25.272  85.622  23.402  1.00  0.00           O
ATOM   4671  O14 POPEf  82      23.302  84.742  24.592  1.00  0.00           O
ATOM   4672  O11 POPEf  82      25.252  85.552  25.912  1.00  0.00           O
ATOM   4673  O12 POPEf  82      25.412  83.411  24.562  1.00  0.00           O
ATOM   4674  C1  POPEf  82      24.332  85.572  27.012  1.00  0.00           C
ATOM   4677  C2  POPEf  82      25.042  86.002  28.322  1.00  0.00           C
ATOM   4679  O21 POPEf  82      24.222  85.722  29.472  1.00  0.00           O
ATOM   4680  C21 POPEf  82      23.921  84.451  29.682  1.00  0.00           C
ATOM   4681  O22 POPEf  82      24.531  83.502  29.232  1.00  0.00           O
ATOM   4682  C22 POPEf  82      22.742  84.401  30.672  1.00  0.00           C
ATOM   4685  C3  POPEf  82      25.451  87.511  28.322  1.00  0.00           C
ATOM   4688  O31 POPEf  82      24.462  88.341  28.992  1.00  0.00           O
ATOM   4689  C31 POPEf  82      24.741  88.642  30.262  1.00  0.00           C
ATOM   4690  O32 POPEf  82      25.851  88.612  30.772  1.00  0.00           O
ATOM   4691  C32 POPEf  82      23.461  88.942  31.022  1.00  0.00           C
ATOM   4694  C23 POPEf  82      22.632  83.101  31.502  1.00  0.00           C
ATOM   4697  C24 POPEf  82      21.312  83.002  32.282  1.00  0.00           C
ATOM   4700  C25 POPEf  82      21.082  84.052  33.392  1.00  0.00           C
ATOM   4703  C26 POPEf  82      19.632  84.021  33.892  1.00  0.00           C
ATOM   4706  C27 POPEf  82      19.372  84.972  35.082  1.00  0.00           C
ATOM   4709  C28 POPEf  82      17.941  84.842  35.662  1.00  0.00           C
ATOM   4712  C29 POPEf  82      17.822  83.712  36.652  1.00  0.00           C
ATOM   4714 0C21 POPEf  82      16.962  83.642  37.682  1.00  0.00           C
ATOM   4716 1C21 POPEf  82      15.882  84.641  38.012  1.00  0.00           C
ATOM   4719 2C21 POPEf  82      16.322  85.622  39.112  1.00  0.00           C
ATOM   4722 3C21 POPEf  82      15.172  86.542  39.542  1.00  0.00           C
ATOM   4725 4C21 POPEf  82      15.622  87.942  40.012  1.00  0.00           C
ATOM   4728 5C21 POPEf  82      16.771  87.972  41.022  1.00  0.00           C
ATOM   4731 6C21 POPEf  82      16.562  87.091  42.262  1.00  0.00           C
ATOM   4734 7C21 POPEf  82      17.510  87.502  43.392  1.00  0.00           C
ATOM   4737 8C21 POPEf  82      17.451  86.562  44.582  1.00  0.00           C
ATOM   4741  C33 POPEf  82      23.751  89.202  32.522  1.00  0.00           C
ATOM   4744  C34 POPEf  82      22.501  89.182  33.422  1.00  0.00           C
ATOM   4747  C35 POPEf  82      22.831  89.202  34.922  1.00  0.00           C
ATOM   4750  C36 POPEf  82      23.502  87.932  35.452  1.00  0.00           C
ATOM   4753  C37 POPEf  82      23.701  87.991  36.972  1.00  0.00           C
ATOM   4756  C38 POPEf  82      24.472  86.781  37.522  1.00  0.00           C
ATOM   4759  C39 POPEf  82      24.620  86.842  39.052  1.00  0.00           C
ATOM   4762 0C31 POPEf  82      23.351  86.401  39.802  1.00  0.00           C
ATOM   4765 1C31 POPEf  82      22.901  87.432  40.852  1.00  0.00           C
ATOM   4768 2C31 POPEf  82      21.701  87.021  41.712  1.00  0.00           C
ATOM   4771 3C31 POPEf  82      21.972  85.762  42.562  1.00  0.00           C
ATOM   4774 4C31 POPEf  82      20.781  85.411  43.462  1.00  0.00           C
ATOM   4777 5C31 POPEf  82      21.012  84.101  44.232  1.00  0.00           C
ATOM   4780 6C31 POPEf  82      19.882  83.761  45.202  1.00  0.00           C
ATOM   4784  NH3 POPEg  83      57.812  29.622  63.732  1.00  0.00           N
ATOM   4788  C12 POPEg  83      59.281  29.891  63.722  1.00  0.00           C
ATOM   4791  C11 POPEg  83      60.010  29.122  64.832  1.00  0.00           C
ATOM   4794  P   POPEg  83      60.601  26.612  64.252  1.00  0.00           P
ATOM   4795  O13 POPEg  83      59.830  25.362  64.122  1.00  0.00           O
ATOM   4796  O14 POPEg  83      61.810  26.542  65.092  1.00  0.00           O
ATOM   4797  O11 POPEg  83      61.002  27.141  62.822  1.00  0.00           O
ATOM   4798  O12 POPEg  83      59.651  27.752  64.792  1.00  0.00           O
ATOM   4799  C1  POPEg  83      62.361  27.391  62.452  1.00  0.00           C
ATOM   4802  C2  POPEg  83      63.132  26.112  61.992  1.00  0.00           C
ATOM   4804  O21 POPEg  83      64.191  26.512  61.092  1.00  0.00           O
ATOM   4805  C21 POPEg  83      65.120  25.572  60.882  1.00  0.00           C
ATOM   4806  O22 POPEg  83      65.370  24.652  61.642  1.00  0.00           O
ATOM   4807  C22 POPEg  83      65.852  25.891  59.572  1.00  0.00           C
ATOM   4810  C3  POPEg  83      62.190  25.052  61.312  1.00  0.00           C
ATOM   4813  O31 POPEg  83      62.481  24.782  59.932  1.00  0.00           O
ATOM   4814  C31 POPEg  83      61.651  25.202  58.962  1.00  0.00           C
ATOM   4815  O32 POPEg  83      61.371  24.541  57.982  1.00  0.00           O
ATOM   4816  C32 POPEg  83      61.150  26.652  59.112  1.00  0.00           C
ATOM   4819  C23 POPEg  83      66.771  24.782  58.992  1.00  0.00           C
ATOM   4822  C24 POPEg  83      67.391  25.252  57.662  1.00  0.00           C
ATOM   4825  C25 POPEg  83      68.120  24.152  56.862  1.00  0.00           C
ATOM   4828  C26 POPEg  83      68.471  24.602  55.432  1.00  0.00           C
ATOM   4831  C27 POPEg  83      69.201  23.532  54.602  1.00  0.00           C
ATOM   4834  C28 POPEg  83      69.212  23.792  53.072  1.00  0.00           C
ATOM   4837  C29 POPEg  83      69.911  25.082  52.692  1.00  0.00           C
ATOM   4839 0C21 POPEg  83      70.831  25.272  51.722  1.00  0.00           C
ATOM   4841 1C21 POPEg  83      71.361  24.252  50.732  1.00  0.00           C
ATOM   4844 2C21 POPEg  83      71.891  24.901  49.422  1.00  0.00           C
ATOM   4847 3C21 POPEg  83      73.201  25.712  49.592  1.00  0.00           C
ATOM   4850 4C21 POPEg  83      73.231  27.052  48.822  1.00  0.00           C
ATOM   4853 5C21 POPEg  83      73.830  26.992  47.402  1.00  0.00           C
ATOM   4856 6C21 POPEg  83      75.361  26.941  47.382  1.00  0.00           C
ATOM   4859 7C21 POPEg  83      75.940  27.132  45.962  1.00  0.00           C
ATOM   4862 8C21 POPEg  83      77.400  26.682  45.812  1.00  0.00           C
ATOM   4866  C33 POPEg  83      62.172  27.742  58.662  1.00  0.00           C
ATOM   4869  C34 POPEg  83      61.501  29.092  58.322  1.00  0.00           C
ATOM   4872  C35 POPEg  83      62.460  30.292  58.192  1.00  0.00           C
ATOM   4875  C36 POPEg  83      61.971  31.382  57.222  1.00  0.00           C
ATOM   4878  C37 POPEg  83      62.941  32.571  57.112  1.00  0.00           C
ATOM   4881  C38 POPEg  83      62.370  33.692  56.242  1.00  0.00           C
ATOM   4884  C39 POPEg  83      63.151  35.012  56.312  1.00  0.00           C
ATOM   4887 0C31 POPEg  83      62.510  36.101  55.442  1.00  0.00           C
ATOM   4890 1C31 POPEg  83      63.211  37.461  55.582  1.00  0.00           C
ATOM   4893 2C31 POPEg  83      62.911  38.432  54.432  1.00  0.00           C
ATOM   4896 3C31 POPEg  83      63.591  38.042  53.112  1.00  0.00           C
ATOM   4899 4C31 POPEg  83      62.621  37.762  51.952  1.00  0.00           C
ATOM   4902 5C31 POPEg  83      63.341  37.472  50.632  1.00  0.00           C
ATOM   4905 6C31 POPEg  83      62.390  37.292  49.442  1.00  0.00           C
ATOM   4909  NH3 POPEh  84       6.292  89.112  68.892  1.00  0.00           N
ATOM   4913  C12 POPEh  84       5.232  89.752  69.742  1.00  0.00           C
ATOM   4916  C11 POPEh  84       3.892  89.811  68.992  1.00  0.00           C
ATOM   4919  P   POPEh  84       3.732  92.112  67.692  1.00  0.00           P
ATOM   4920  O13 POPEh  84       2.472  92.242  66.932  1.00  0.00           O
ATOM   4921  O14 POPEh  84       4.422  93.341  68.092  1.00  0.00           O
ATOM   4922  O11 POPEh  84       4.702  91.252  66.752  1.00  0.00           O
ATOM   4923  O12 POPEh  84       3.472  91.171  68.932  1.00  0.00           O
ATOM   4924  C1  POPEh  84       4.882  91.811  65.422  1.00  0.00           C
ATOM   4927  C2  POPEh  84       5.512  90.762  64.452  1.00  0.00           C
ATOM   4929  O21 POPEh  84       5.712  91.152  63.072  1.00  0.00           O
ATOM   4930  C21 POPEh  84       4.862  91.912  62.402  1.00  0.00           C
ATOM   4931  O22 POPEh  84       4.022  92.662  62.862  1.00  0.00           O
ATOM   4932  C22 POPEh  84       4.972  91.621  60.902  1.00  0.00           C
ATOM   4935  C3  POPEh  84       4.732  89.421  64.482  1.00  0.00           C
ATOM   4938  O31 POPEh  84       5.632  88.302  64.382  1.00  0.00           O
ATOM   4939  C31 POPEh  84       5.982  87.972  63.142  1.00  0.00           C
ATOM   4940  O32 POPEh  84       5.431  88.362  62.132  1.00  0.00           O
ATOM   4941  C32 POPEh  84       7.281  87.161  63.252  1.00  0.00           C
ATOM   4944  C23 POPEh  84       4.762  92.841  59.962  1.00  0.00           C
ATOM   4947  C24 POPEh  84       3.962  92.522  58.672  1.00  0.00           C
ATOM   4950  C25 POPEh  84       4.451  91.321  57.852  1.00  0.00           C
ATOM   4953  C26 POPEh  84       5.652  91.591  56.932  1.00  0.00           C
ATOM   4956  C27 POPEh  84       6.192  90.271  56.352  1.00  0.00           C
ATOM   4959  C28 POPEh  84       7.431  90.402  55.452  1.00  0.00           C
ATOM   4962  C29 POPEh  84       8.232  89.112  55.452  1.00  0.00           C
ATOM   4964 0C21 POPEh  84       9.002  88.601  54.462  1.00  0.00           C
ATOM   4966 1C21 POPEh  84       9.271  89.192  53.102  1.00  0.00           C
ATOM   4969 2C21 POPEh  84       9.011  88.171  51.972  1.00  0.00           C
ATOM   4972 3C21 POPEh  84       9.241  88.792  50.592  1.00  0.00           C
ATOM   4975 4C21 POPEh  84       8.762  87.902  49.422  1.00  0.00           C
ATOM   4978 5C21 POPEh  84       8.832  88.671  48.092  1.00  0.00           C
ATOM   4981 6C21 POPEh  84       8.172  87.961  46.912  1.00  0.00           C
ATOM   4984 7C21 POPEh  84       8.271  88.811  45.632  1.00  0.00           C
ATOM   4987 8C21 POPEh  84       7.902  88.061  44.352  1.00  0.00           C
ATOM   4991  C33 POPEh  84       7.592  86.222  62.062  1.00  0.00           C
ATOM   4994  C34 POPEh  84       6.862  84.871  62.152  1.00  0.00           C
ATOM   4997  C35 POPEh  84       5.482  84.882  61.492  1.00  0.00           C
ATOM   5000  C36 POPEh  84       5.532  84.772  59.962  1.00  0.00           C
ATOM   5003  C37 POPEh  84       4.132  84.632  59.332  1.00  0.00           C
ATOM   5006  C38 POPEh  84       4.212  84.281  57.852  1.00  0.00           C
ATOM   5009  C39 POPEh  84       2.882  83.831  57.232  1.00  0.00           C
ATOM   5012 0C31 POPEh  84       1.822  84.951  57.122  1.00  0.00           C
ATOM   5015 1C31 POPEh  84       0.782  84.641  56.042  1.00  0.00           C
ATOM   5018 2C31 POPEh  84      -0.348  85.682  55.942  1.00  0.00           C
ATOM   5021 3C31 POPEh  84      -1.358  85.561  57.092  1.00  0.00           C
ATOM   5024 4C31 POPEh  84      -2.568  86.502  56.962  1.00  0.00           C
ATOM   5027 5C31 POPEh  84      -2.228  87.972  57.252  1.00  0.00           C
ATOM   5030 6C31 POPEh  84      -3.208  88.632  58.222  1.00  0.00           C
ATOM   5034  NH3 POPEi  85       2.462  69.671  28.372  1.00  0.00           N
ATOM   5038  C12 POPEi  85       2.882  70.042  26.962  1.00  0.00           C
ATOM   5041  C11 POPEi  85       3.442  71.472  26.982  1.00  0.00           C
ATOM   5044  P   POPEi  85       5.612  72.112  28.392  1.00  0.00           P
ATOM   5045  O13 POPEi  85       6.302  71.002  29.072  1.00  0.00           O
ATOM   5046  O14 POPEi  85       6.142  72.582  27.112  1.00  0.00           O
ATOM   5047  O11 POPEi  85       5.392  73.321  29.412  1.00  0.00           O
ATOM   5048  O12 POPEi  85       4.092  71.711  28.222  1.00  0.00           O
ATOM   5049  C1  POPEi  85       4.622  73.071  30.602  1.00  0.00           C
ATOM   5052  C2  POPEi  85       4.592  74.351  31.492  1.00  0.00           C
ATOM   5054  O21 POPEi  85       4.022  74.092  32.792  1.00  0.00           O
ATOM   5055  C21 POPEi  85       2.752  73.731  32.862  1.00  0.00           C
ATOM   5056  O22 POPEi  85       2.002  73.582  31.912  1.00  0.00           O
ATOM   5057  C22 POPEi  85       2.312  73.571  34.312  1.00  0.00           C
ATOM   5060  C3  POPEi  85       3.942  75.561  30.762  1.00  0.00           C
ATOM   5063  O31 POPEi  85       4.212  76.781  31.472  1.00  0.00           O
ATOM   5064  C31 POPEi  85       3.662  77.862  30.912  1.00  0.00           C
ATOM   5065  O32 POPEi  85       2.872  77.821  29.982  1.00  0.00           O
ATOM   5066  C32 POPEi  85       4.172  79.141  31.572  1.00  0.00           C
ATOM   5069  C23 POPEi  85       1.732  72.162  34.582  1.00  0.00           C
ATOM   5072  C24 POPEi  85       1.982  71.692  36.032  1.00  0.00           C
ATOM   5075  C25 POPEi  85       1.662  70.202  36.242  1.00  0.00           C
ATOM   5078  C26 POPEi  85       0.202  69.862  35.952  1.00  0.00           C
ATOM   5081  C27 POPEi  85      -0.208  68.432  36.352  1.00  0.00           C
ATOM   5084  C28 POPEi  85      -1.628  68.391  36.942  1.00  0.00           C
ATOM   5087  C29 POPEi  85      -2.188  67.002  37.112  1.00  0.00           C
ATOM   5089 0C21 POPEi  85      -2.328  66.382  38.292  1.00  0.00           C
ATOM   5091 1C21 POPEi  85      -1.908  66.991  39.602  1.00  0.00           C
ATOM   5094 2C21 POPEi  85      -2.148  66.082  40.812  1.00  0.00           C
ATOM   5097 3C21 POPEi  85      -1.738  66.802  42.102  1.00  0.00           C
ATOM   5100 4C21 POPEi  85      -1.968  65.961  43.362  1.00  0.00           C
ATOM   5103 5C21 POPEi  85      -1.938  66.792  44.652  1.00  0.00           C
ATOM   5106 6C21 POPEi  85      -3.178  67.702  44.812  1.00  0.00           C
ATOM   5109 7C21 POPEi  85      -3.208  68.451  46.142  1.00  0.00           C
ATOM   5112 8C21 POPEi  85      -4.448  69.342  46.312  1.00  0.00           C
ATOM   5116  C33 POPEi  85       5.422  78.922  32.472  1.00  0.00           C
ATOM   5119  C34 POPEi  85       5.082  78.352  33.852  1.00  0.00           C
ATOM   5122  C35 POPEi  85       5.492  79.241  35.032  1.00  0.00           C
ATOM   5125  C36 POPEi  85       6.911  79.002  35.562  1.00  0.00           C
ATOM   5128  C37 POPEi  85       7.152  79.742  36.892  1.00  0.00           C
ATOM   5131  C38 POPEi  85       8.531  79.462  37.512  1.00  0.00           C
ATOM   5134  C39 POPEi  85       9.701  80.042  36.692  1.00  0.00           C
ATOM   5137 0C31 POPEi  85      11.052  79.772  37.372  1.00  0.00           C
ATOM   5140 1C31 POPEi  85      12.232  80.522  36.722  1.00  0.00           C
ATOM   5143 2C31 POPEi  85      13.572  80.122  37.342  1.00  0.00           C
ATOM   5146 3C31 POPEi  85      14.762  81.031  37.002  1.00  0.00           C
ATOM   5149 4C31 POPEi  85      15.092  81.182  35.512  1.00  0.00           C
ATOM   5152 5C31 POPEi  85      14.451  82.412  34.852  1.00  0.00           C
ATOM   5155 6C31 POPEi  85      14.962  82.682  33.432  1.00  0.00           C
ATOM   5159  NH3 POPEj  86      49.151  44.482  24.742  1.00  0.00           N
ATOM   5163  C12 POPEj  86      49.431  45.571  23.752  1.00  0.00           C
ATOM   5166  C11 POPEj  86      50.922  45.982  23.882  1.00  0.00           C
ATOM   5169  P   POPEj  86      50.992  46.902  26.352  1.00  0.00           P
ATOM   5170  O13 POPEj  86      51.441  48.271  26.042  1.00  0.00           O
ATOM   5171  O14 POPEj  86      49.521  46.712  26.452  1.00  0.00           O
ATOM   5172  O11 POPEj  86      51.721  46.442  27.672  1.00  0.00           O
ATOM   5173  O12 POPEj  86      51.462  45.912  25.212  1.00  0.00           O
ATOM   5174  C1  POPEj  86      51.052  46.372  28.932  1.00  0.00           C
ATOM   5177  C2  POPEj  86      50.541  47.752  29.482  1.00  0.00           C
ATOM   5179  O21 POPEj  86      50.901  47.972  30.862  1.00  0.00           O
ATOM   5180  C21 POPEj  86      50.290  47.211  31.752  1.00  0.00           C
ATOM   5181  O22 POPEj  86      49.581  46.242  31.502  1.00  0.00           O
ATOM   5182  C22 POPEj  86      50.681  47.671  33.142  1.00  0.00           C
ATOM   5185  C3  POPEj  86      49.011  47.991  29.232  1.00  0.00           C
ATOM   5188  O31 POPEj  86      48.451  48.991  30.102  1.00  0.00           O
ATOM   5189  C31 POPEj  86      48.850  50.231  29.792  1.00  0.00           C
ATOM   5190  O32 POPEj  86      49.500  50.522  28.802  1.00  0.00           O
ATOM   5191  C32 POPEj  86      48.370  51.182  30.882  1.00  0.00           C
ATOM   5194  C23 POPEj  86      49.431  47.902  34.012  1.00  0.00           C
ATOM   5197  C24 POPEj  86      49.802  48.321  35.432  1.00  0.00           C
ATOM   5200  C25 POPEj  86      48.682  49.131  36.092  1.00  0.00           C
ATOM   5203  C26 POPEj  86      49.011  49.451  37.552  1.00  0.00           C
ATOM   5206  C27 POPEj  86      48.562  48.352  38.522  1.00  0.00           C
ATOM   5209  C28 POPEj  86      49.151  48.562  39.922  1.00  0.00           C
ATOM   5212  C29 POPEj  86      48.690  47.522  40.902  1.00  0.00           C
ATOM   5214 0C21 POPEj  86      48.041  47.741  42.052  1.00  0.00           C
ATOM   5216 1C21 POPEj  86      47.642  49.092  42.582  1.00  0.00           C
ATOM   5219 2C21 POPEj  86      47.400  49.031  44.102  1.00  0.00           C
ATOM   5222 3C21 POPEj  86      46.801  50.342  44.612  1.00  0.00           C
ATOM   5225 4C21 POPEj  86      46.470  50.332  46.112  1.00  0.00           C
ATOM   5228 5C21 POPEj  86      45.392  49.311  46.502  1.00  0.00           C
ATOM   5231 6C21 POPEj  86      44.781  49.651  47.872  1.00  0.00           C
ATOM   5234 7C21 POPEj  86      43.650  48.731  48.322  1.00  0.00           C
ATOM   5237 8C21 POPEj  86      42.860  49.332  49.482  1.00  0.00           C
ATOM   5241  C33 POPEj  86      48.701  52.662  30.592  1.00  0.00           C
ATOM   5244  C34 POPEj  86      48.132  53.592  31.672  1.00  0.00           C
ATOM   5247  C35 POPEj  86      46.591  53.601  31.712  1.00  0.00           C
ATOM   5250  C36 POPEj  86      46.002  53.102  33.032  1.00  0.00           C
ATOM   5253  C37 POPEj  86      44.472  52.941  32.962  1.00  0.00           C
ATOM   5256  C38 POPEj  86      43.850  52.021  34.042  1.00  0.00           C
ATOM   5259  C39 POPEj  86      43.741  52.612  35.452  1.00  0.00           C
ATOM   5262 0C31 POPEj  86      45.051  52.551  36.242  1.00  0.00           C
ATOM   5265 1C31 POPEj  86      44.900  52.512  37.772  1.00  0.00           C
ATOM   5268 2C31 POPEj  86      46.241  52.402  38.522  1.00  0.00           C
ATOM   5271 3C31 POPEj  86      46.080  52.281  40.052  1.00  0.00           C
ATOM   5274 4C31 POPEj  86      45.750  53.612  40.742  1.00  0.00           C
ATOM   5277 5C31 POPEj  86      45.522  53.442  42.252  1.00  0.00           C
ATOM   5280 6C31 POPEj  86      45.551  54.772  43.022  1.00  0.00           C
ATOM   5284  NH3 POPEk  87      79.221 130.595  72.352  1.00  0.00           N
ATOM   5288  C12 POPEk  87      80.271 129.765  71.672  1.00  0.00           C
ATOM   5291  C11 POPEk  87      81.311 130.655  70.942  1.00  0.00           C
ATOM   5294  P   POPEk  87      83.010 128.744  70.832  1.00  0.00           P
ATOM   5295  O13 POPEk  87      83.132 129.115  72.262  1.00  0.00           O
ATOM   5296  O14 POPEk  87      82.392 127.455  70.492  1.00  0.00           O
ATOM   5297  O11 POPEk  87      84.471 128.765  70.242  1.00  0.00           O
ATOM   5298  O12 POPEk  87      82.191 129.895  70.112  1.00  0.00           O
ATOM   5299  C1  POPEk  87      84.761 129.245  68.942  1.00  0.00           C
ATOM   5302  C2  POPEk  87      85.690 128.285  68.182  1.00  0.00           C
ATOM   5304  O21 POPEk  87      86.321 129.035  67.122  1.00  0.00           O
ATOM   5305  C21 POPEk  87      85.661 129.235  66.002  1.00  0.00           C
ATOM   5306  O22 POPEk  87      84.531 128.865  65.752  1.00  0.00           O
ATOM   5307  C22 POPEk  87      86.510 130.035  65.012  1.00  0.00           C
ATOM   5310  C3  POPEk  87      85.051 126.905  67.802  1.00  0.00           C
ATOM   5313  O31 POPEk  87      85.941 125.845  67.392  1.00  0.00           O
ATOM   5314  C31 POPEk  87      86.611 125.934  66.252  1.00  0.00           C
ATOM   5315  O32 POPEk  87      87.242 126.894  65.852  1.00  0.00           O
ATOM   5316  C32 POPEk  87      86.370 124.665  65.442  1.00  0.00           C
ATOM   5319  C23 POPEk  87      85.821 131.335  64.572  1.00  0.00           C
ATOM   5322  C24 POPEk  87      86.591 132.115  63.492  1.00  0.00           C
ATOM   5325  C25 POPEk  87      85.672 132.985  62.632  1.00  0.00           C
ATOM   5328  C26 POPEk  87      84.882 132.155  61.612  1.00  0.00           C
ATOM   5331  C27 POPEk  87      84.052 133.004  60.632  1.00  0.00           C
ATOM   5334  C28 POPEk  87      83.121 132.175  59.722  1.00  0.00           C
ATOM   5337  C29 POPEk  87      83.870 131.324  58.732  1.00  0.00           C
ATOM   5339 0C21 POPEk  87      83.671 131.265  57.402  1.00  0.00           C
ATOM   5341 1C21 POPEk  87      82.602 131.994  56.632  1.00  0.00           C
ATOM   5344 2C21 POPEk  87      82.191 131.275  55.332  1.00  0.00           C
ATOM   5347 3C21 POPEk  87      83.281 131.275  54.252  1.00  0.00           C
ATOM   5350 4C21 POPEk  87      82.911 130.485  52.992  1.00  0.00           C
ATOM   5353 5C21 POPEk  87      81.651 130.995  52.272  1.00  0.00           C
ATOM   5356 6C21 POPEk  87      81.412 130.255  50.952  1.00  0.00           C
ATOM   5359 7C21 POPEk  87      80.102 130.665  50.272  1.00  0.00           C
ATOM   5362 8C21 POPEk  87      79.860 129.975  48.932  1.00  0.00           C
ATOM   5366  C33 POPEk  87      86.271 124.945  63.912  1.00  0.00           C
ATOM   5369  C34 POPEk  87      84.860 124.765  63.342  1.00  0.00           C
ATOM   5372  C35 POPEk  87      84.811 125.034  61.832  1.00  0.00           C
ATOM   5375  C36 POPEk  87      84.010 123.994  61.032  1.00  0.00           C
ATOM   5378  C37 POPEk  87      84.091 124.245  59.512  1.00  0.00           C
ATOM   5381  C38 POPEk  87      83.421 123.131  58.702  1.00  0.00           C
ATOM   5384  C39 POPEk  87      83.312 123.461  57.202  1.00  0.00           C
ATOM   5387 0C31 POPEk  87      82.870 122.272  56.352  1.00  0.00           C
ATOM   5390 1C31 POPEk  87      82.242 122.692  55.022  1.00  0.00           C
ATOM   5393 2C31 POPEk  87      81.742 121.502  54.192  1.00  0.00           C
ATOM   5396 3C31 POPEk  87      81.212 121.912  52.802  1.00  0.00           C
ATOM   5399 4C31 POPEk  87      80.190 120.912  52.262  1.00  0.00           C
ATOM   5402 5C31 POPEk  87      79.752 121.222  50.822  1.00  0.00           C
ATOM   5405 6C31 POPEk  87      79.211 120.002  50.072  1.00  0.00           C
ATOM   5409  NH3 POPEl  88      30.611  93.072  25.642  1.00  0.00           N
ATOM   5413  C12 POPEl  88      30.802  91.632  26.042  1.00  0.00           C
ATOM   5416  C11 POPEl  88      30.982  90.692  24.832  1.00  0.00           C
ATOM   5419  P   POPEl  88      31.462  88.151  24.472  1.00  0.00           P
ATOM   5420  O13 POPEl  88      32.280  88.281  23.242  1.00  0.00           O
ATOM   5421  O14 POPEl  88      30.010  87.891  24.382  1.00  0.00           O
ATOM   5422  O11 POPEl  88      32.161  87.062  25.372  1.00  0.00           O
ATOM   5423  O12 POPEl  88      31.651  89.491  25.272  1.00  0.00           O
ATOM   5424  C1  POPEl  88      32.552  87.301  26.712  1.00  0.00           C
ATOM   5427  C2  POPEl  88      31.362  87.122  27.642  1.00  0.00           C
ATOM   5429  O21 POPEl  88      31.732  87.561  28.952  1.00  0.00           O
ATOM   5430  C21 POPEl  88      30.722  88.122  29.612  1.00  0.00           C
ATOM   5431  O22 POPEl  88      29.611  88.332  29.172  1.00  0.00           O
ATOM   5432  C22 POPEl  88      31.181  88.391  31.042  1.00  0.00           C
ATOM   5435  C3  POPEl  88      30.900  85.651  27.672  1.00  0.00           C
ATOM   5438  O31 POPEl  88      29.682  85.572  28.412  1.00  0.00           O
ATOM   5439  C31 POPEl  88      29.580  84.731  29.422  1.00  0.00           C
ATOM   5440  O32 POPEl  88      30.422  83.951  29.812  1.00  0.00           O
ATOM   5441  C32 POPEl  88      28.152  84.842  29.952  1.00  0.00           C
ATOM   5444  C23 POPEl  88      30.080  89.091  31.862  1.00  0.00           C
ATOM   5447  C24 POPEl  88      30.611  89.671  33.182  1.00  0.00           C
ATOM   5450  C25 POPEl  88      30.861  88.632  34.292  1.00  0.00           C
ATOM   5453  C26 POPEl  88      29.580  88.052  34.932  1.00  0.00           C
ATOM   5456  C27 POPEl  88      29.752  87.932  36.462  1.00  0.00           C
ATOM   5459  C28 POPEl  88      28.572  87.242  37.172  1.00  0.00           C
ATOM   5462  C29 POPEl  88      28.691  87.382  38.672  1.00  0.00           C
ATOM   5464 0C21 POPEl  88      28.521  86.432  39.612  1.00  0.00           C
ATOM   5466 1C21 POPEl  88      28.132  84.991  39.392  1.00  0.00           C
ATOM   5469 2C21 POPEl  88      29.212  83.981  39.812  1.00  0.00           C
ATOM   5472 3C21 POPEl  88      28.872  82.581  39.312  1.00  0.00           C
ATOM   5475 4C21 POPEl  88      29.861  81.481  39.712  1.00  0.00           C
ATOM   5478 5C21 POPEl  88      29.802  81.152  41.212  1.00  0.00           C
ATOM   5481 6C21 POPEl  88      30.222  79.711  41.552  1.00  0.00           C
ATOM   5484 7C21 POPEl  88      29.931  79.342  43.012  1.00  0.00           C
ATOM   5487 8C21 POPEl  88      30.322  77.911  43.402  1.00  0.00           C
ATOM   5491  C33 POPEl  88      28.031  84.851  31.482  1.00  0.00           C
ATOM   5494  C34 POPEl  88      26.562  85.052  31.872  1.00  0.00           C
ATOM   5497  C35 POPEl  88      26.292  85.052  33.382  1.00  0.00           C
ATOM   5500  C36 POPEl  88      26.002  83.652  33.942  1.00  0.00           C
ATOM   5503  C37 POPEl  88      25.552  83.662  35.392  1.00  0.00           C
ATOM   5506  C38 POPEl  88      25.740  82.301  36.092  1.00  0.00           C
ATOM   5509  C39 POPEl  88      25.132  82.332  37.492  1.00  0.00           C
ATOM   5512 0C31 POPEl  88      25.492  81.121  38.372  1.00  0.00           C
ATOM   5515 1C31 POPEl  88      25.212  81.381  39.862  1.00  0.00           C
ATOM   5518 2C31 POPEl  88      23.992  80.641  40.432  1.00  0.00           C
ATOM   5521 3C31 POPEl  88      22.642  80.972  39.802  1.00  0.00           C
ATOM   5524 4C31 POPEl  88      22.232  82.451  39.882  1.00  0.00           C
ATOM   5527 5C31 POPEl  88      20.740  82.651  39.592  1.00  0.00           C
ATOM   5530 6C31 POPEl  88      20.322  84.112  39.432  1.00  0.00           C
ATOM   5534  NH3 POPEm  89      37.812 130.735  69.212  1.00  0.00           N
ATOM   5538  C12 POPEm  89      37.911 129.335  68.642  1.00  0.00           C
ATOM   5541  C11 POPEm  89      39.251 129.135  67.922  1.00  0.00           C
ATOM   5544  P   POPEm  89      40.732 126.974  67.522  1.00  0.00           P
ATOM   5545  O13 POPEm  89      41.861 127.885  67.282  1.00  0.00           O
ATOM   5546  O14 POPEm  89      40.782 126.214  68.792  1.00  0.00           O
ATOM   5547  O11 POPEm  89      40.641 126.035  66.262  1.00  0.00           O
ATOM   5548  O12 POPEm  89      39.370 127.785  67.472  1.00  0.00           O
ATOM   5549  C1  POPEm  89      39.882 126.315  65.092  1.00  0.00           C
ATOM   5552  C2  POPEm  89      40.062 127.724  64.422  1.00  0.00           C
ATOM   5554  O21 POPEm  89      39.201 127.805  63.282  1.00  0.00           O
ATOM   5555  C21 POPEm  89      37.911 127.854  63.572  1.00  0.00           C
ATOM   5556  O22 POPEm  89      37.412 128.275  64.602  1.00  0.00           O
ATOM   5557  C22 POPEm  89      37.190 127.044  62.502  1.00  0.00           C
ATOM   5560  C3  POPEm  89      41.521 128.085  63.962  1.00  0.00           C
ATOM   5563  O31 POPEm  89      42.081 127.175  63.002  1.00  0.00           O
ATOM   5564  C31 POPEm  89      42.032 127.315  61.662  1.00  0.00           C
ATOM   5565  O32 POPEm  89      42.542 126.515  60.902  1.00  0.00           O
ATOM   5566  C32 POPEm  89      41.361 128.585  61.112  1.00  0.00           C
ATOM   5569  C23 POPEm  89      35.661 127.245  62.492  1.00  0.00           C
ATOM   5572  C24 POPEm  89      34.940 126.085  61.782  1.00  0.00           C
ATOM   5575  C25 POPEm  89      35.541 125.715  60.412  1.00  0.00           C
ATOM   5578  C26 POPEm  89      35.601 126.854  59.372  1.00  0.00           C
ATOM   5581  C27 POPEm  89      35.621 126.235  57.972  1.00  0.00           C
ATOM   5584  C28 POPEm  89      35.802 127.215  56.802  1.00  0.00           C
ATOM   5587  C29 POPEm  89      36.042 126.574  55.452  1.00  0.00           C
ATOM   5589 0C21 POPEm  89      35.541 125.425  54.962  1.00  0.00           C
ATOM   5591 1C21 POPEm  89      34.561 124.485  55.632  1.00  0.00           C
ATOM   5594 2C21 POPEm  89      34.141 123.312  54.742  1.00  0.00           C
ATOM   5597 3C21 POPEm  89      33.241 123.695  53.562  1.00  0.00           C
ATOM   5600 4C21 POPEm  89      33.051 122.512  52.612  1.00  0.00           C
ATOM   5603 5C21 POPEm  89      31.812 122.622  51.722  1.00  0.00           C
ATOM   5606 6C21 POPEm  89      30.501 122.421  52.502  1.00  0.00           C
ATOM   5609 7C21 POPEm  89      29.292 122.242  51.582  1.00  0.00           C
ATOM   5612 8C21 POPEm  89      28.010 121.912  52.352  1.00  0.00           C
ATOM   5616  C33 POPEm  89      40.811 128.345  59.682  1.00  0.00           C
ATOM   5619  C34 POPEm  89      39.791 129.405  59.222  1.00  0.00           C
ATOM   5622  C35 POPEm  89      39.221 129.155  57.802  1.00  0.00           C
ATOM   5625  C36 POPEm  89      40.121 129.664  56.662  1.00  0.00           C
ATOM   5628  C37 POPEm  89      39.542 129.425  55.252  1.00  0.00           C
ATOM   5631  C38 POPEm  89      39.602 130.675  54.362  1.00  0.00           C
ATOM   5634  C39 POPEm  89      39.040 130.475  52.942  1.00  0.00           C
ATOM   5637 0C31 POPEm  89      40.042 129.845  51.962  1.00  0.00           C
ATOM   5640 1C31 POPEm  89      39.561 129.905  50.502  1.00  0.00           C
ATOM   5643 2C31 POPEm  89      40.420 129.074  49.532  1.00  0.00           C
ATOM   5646 3C31 POPEm  89      41.931 129.315  49.612  1.00  0.00           C
ATOM   5649 4C31 POPEm  89      42.691 128.585  48.492  1.00  0.00           C
ATOM   5652 5C31 POPEm  89      44.212 128.664  48.652  1.00  0.00           C
ATOM   5655 6C31 POPEm  89      44.981 128.065  47.472  1.00  0.00           C
ATOM   5659  NH3 POPEn  90     113.411  12.472  24.432  1.00  0.00           N
ATOM   5663  C12 POPEn  90     112.401  13.582  24.712  1.00  0.00           C
ATOM   5666  C11 POPEn  90     112.882  14.632  25.742  1.00  0.00           C
ATOM   5669  P   POPEn  90     111.871  16.641  27.102  1.00  0.00           P
ATOM   5670  O13 POPEn  90     113.181  17.332  27.142  1.00  0.00           O
ATOM   5671  O14 POPEn  90     110.661  17.512  27.072  1.00  0.00           O
ATOM   5672  O11 POPEn  90     111.771  15.672  28.342  1.00  0.00           O
ATOM   5673  O12 POPEn  90     111.911  15.662  25.852  1.00  0.00           O
ATOM   5674  C1  POPEn  90     111.831  16.232  29.662  1.00  0.00           C
ATOM   5677  C2  POPEn  90     110.992  15.391  30.662  1.00  0.00           C
ATOM   5679  O21 POPEn  90     110.321  16.302  31.552  1.00  0.00           O
ATOM   5680  C21 POPEn  90     109.720  15.882  32.642  1.00  0.00           C
ATOM   5681  O22 POPEn  90     109.691  14.752  33.102  1.00  0.00           O
ATOM   5682  C22 POPEn  90     108.982  17.062  33.272  1.00  0.00           C
ATOM   5685  C3  POPEn  90     111.831  14.252  31.312  1.00  0.00           C
ATOM   5688  O31 POPEn  90     112.652  14.731  32.402  1.00  0.00           O
ATOM   5689  C31 POPEn  90     113.261  13.732  33.032  1.00  0.00           C
ATOM   5690  O32 POPEn  90     113.321  12.582  32.622  1.00  0.00           O
ATOM   5691  C32 POPEn  90     113.831  14.222  34.352  1.00  0.00           C
ATOM   5694  C23 POPEn  90     108.591  16.772  34.732  1.00  0.00           C
ATOM   5697  C24 POPEn  90     108.231  18.042  35.502  1.00  0.00           C
ATOM   5700  C25 POPEn  90     107.760  17.792  36.942  1.00  0.00           C
ATOM   5703  C26 POPEn  90     108.782  17.022  37.792  1.00  0.00           C
ATOM   5706  C27 POPEn  90     108.330  16.862  39.242  1.00  0.00           C
ATOM   5709  C28 POPEn  90     109.301  16.012  40.082  1.00  0.00           C
ATOM   5712  C29 POPEn  90     108.811  15.832  41.492  1.00  0.00           C
ATOM   5714 0C21 POPEn  90     109.540  15.342  42.512  1.00  0.00           C
ATOM   5716 1C21 POPEn  90     110.970  14.871  42.432  1.00  0.00           C
ATOM   5719 2C21 POPEn  90     111.791  15.142  43.712  1.00  0.00           C
ATOM   5722 3C21 POPEn  90     111.331  14.302  44.912  1.00  0.00           C
ATOM   5725 4C21 POPEn  90     112.471  13.962  45.892  1.00  0.00           C
ATOM   5728 5C21 POPEn  90     111.992  13.142  47.092  1.00  0.00           C
ATOM   5731 6C21 POPEn  90     113.132  12.402  47.812  1.00  0.00           C
ATOM   5734 7C21 POPEn  90     112.631  11.462  48.922  1.00  0.00           C
ATOM   5737 8C21 POPEn  90     113.741  10.651  49.612  1.00  0.00           C
ATOM   5741  C33 POPEn  90     112.751  14.401  35.442  1.00  0.00           C
ATOM   5744  C34 POPEn  90     112.611  13.202  36.382  1.00  0.00           C
ATOM   5747  C35 POPEn  90     111.501  13.422  37.412  1.00  0.00           C
ATOM   5750  C36 POPEn  90     111.482  12.382  38.542  1.00  0.00           C
ATOM   5753  C37 POPEn  90     112.471  12.762  39.652  1.00  0.00           C
ATOM   5756  C38 POPEn  90     112.652  11.702  40.752  1.00  0.00           C
ATOM   5759  C39 POPEn  90     113.731  12.172  41.742  1.00  0.00           C
ATOM   5762 0C31 POPEn  90     114.301  11.082  42.632  1.00  0.00           C
ATOM   5765 1C31 POPEn  90     115.330  11.662  43.612  1.00  0.00           C
ATOM   5768 2C31 POPEn  90     116.011  10.612  44.492  1.00  0.00           C
ATOM   5771 3C31 POPEn  90     116.412  11.112  45.882  1.00  0.00           C
ATOM   5774 4C31 POPEn  90     117.271  12.382  45.912  1.00  0.00           C
ATOM   5777 5C31 POPEn  90     117.851  12.561  47.322  1.00  0.00           C
ATOM   5780 6C31 POPEn  90     118.750  13.792  47.502  1.00  0.00           C
ATOM   5784  NH3 POPEo  91      73.040   5.622  27.012  1.00  0.00           N
ATOM   5788  C12 POPEo  91      73.882   6.412  27.962  1.00  0.00           C
ATOM   5791  C11 POPEo  91      75.061   7.052  27.232  1.00  0.00           C
ATOM   5794  P   POPEo  91      76.731   8.832  28.242  1.00  0.00           P
ATOM   5795  O13 POPEo  91      77.830   8.022  27.642  1.00  0.00           O
ATOM   5796  O14 POPEo  91      76.801  10.272  27.982  1.00  0.00           O
ATOM   5797  O11 POPEo  91      76.661   8.552  29.782  1.00  0.00           O
ATOM   5798  O12 POPEo  91      75.321   8.352  27.732  1.00  0.00           O
ATOM   5799  C1  POPEo  91      75.790   9.262  30.662  1.00  0.00           C
ATOM   5802  C2  POPEo  91      76.611   9.762  31.872  1.00  0.00           C
ATOM   5804  O21 POPEo  91      76.031   9.401  33.132  1.00  0.00           O
ATOM   5805  C21 POPEo  91      74.911   9.992  33.502  1.00  0.00           C
ATOM   5806  O22 POPEo  91      74.220  10.722  32.812  1.00  0.00           O
ATOM   5807  C22 POPEo  91      74.562   9.532  34.922  1.00  0.00           C
ATOM   5810  C3  POPEo  91      77.040  11.262  31.762  1.00  0.00           C
ATOM   5813  O31 POPEo  91      78.461  11.432  31.932  1.00  0.00           O
ATOM   5814  C31 POPEo  91      78.940  11.292  33.152  1.00  0.00           C
ATOM   5815  O32 POPEo  91      78.301  10.912  34.122  1.00  0.00           O
ATOM   5816  C32 POPEo  91      80.401  11.742  33.172  1.00  0.00           C
ATOM   5819  C23 POPEo  91      74.970  10.582  35.982  1.00  0.00           C
ATOM   5822  C24 POPEo  91      74.711  10.122  37.422  1.00  0.00           C
ATOM   5825  C25 POPEo  91      74.822  11.292  38.422  1.00  0.00           C
ATOM   5828  C26 POPEo  91      74.540  10.912  39.882  1.00  0.00           C
ATOM   5831  C27 POPEo  91      74.511  12.162  40.782  1.00  0.00           C
ATOM   5834  C28 POPEo  91      74.311  11.882  42.292  1.00  0.00           C
ATOM   5837  C29 POPEo  91      72.882  11.632  42.682  1.00  0.00           C
ATOM   5839 0C21 POPEo  91      71.971  12.572  43.002  1.00  0.00           C
ATOM   5841 1C21 POPEo  91      72.172  14.071  42.992  1.00  0.00           C
ATOM   5844 2C21 POPEo  91      72.102  14.712  44.392  1.00  0.00           C
ATOM   5847 3C21 POPEo  91      70.812  14.422  45.172  1.00  0.00           C
ATOM   5850 4C21 POPEo  91      70.742  15.082  46.552  1.00  0.00           C
ATOM   5853 5C21 POPEo  91      72.000  14.822  47.402  1.00  0.00           C
ATOM   5856 6C21 POPEo  91      71.782  14.982  48.912  1.00  0.00           C
ATOM   5859 7C21 POPEo  91      73.081  14.792  49.702  1.00  0.00           C
ATOM   5862 8C21 POPEo  91      72.892  14.922  51.212  1.00  0.00           C
ATOM   5866  C33 POPEo  91      81.041  11.762  34.582  1.00  0.00           C
ATOM   5869  C34 POPEo  91      81.482  10.362  35.022  1.00  0.00           C
ATOM   5872  C35 POPEo  91      82.062  10.302  36.442  1.00  0.00           C
ATOM   5875  C36 POPEo  91      83.561  10.642  36.502  1.00  0.00           C
ATOM   5878  C37 POPEo  91      84.301   9.862  37.592  1.00  0.00           C
ATOM   5881  C38 POPEo  91      85.761  10.302  37.782  1.00  0.00           C
ATOM   5884  C39 POPEo  91      86.542   9.412  38.762  1.00  0.00           C
ATOM   5887 0C31 POPEo  91      87.021   8.102  38.132  1.00  0.00           C
ATOM   5890 1C31 POPEo  91      87.711   7.172  39.142  1.00  0.00           C
ATOM   5893 2C31 POPEo  91      88.172   5.872  38.482  1.00  0.00           C
ATOM   5896 3C31 POPEo  91      88.852   4.892  39.452  1.00  0.00           C
ATOM   5899 4C31 POPEo  91      88.261   3.492  39.352  1.00  0.00           C
ATOM   5902 5C31 POPEo  91      88.940   2.472  40.262  1.00  0.00           C
ATOM   5905 6C31 POPEo  91      88.362   1.072  40.152  1.00  0.00           C
ATOM   5909  NH3 POPEp  92      91.291  87.972  31.152  1.00  0.00           N
ATOM   5913  C12 POPEp  92      91.822  88.621  29.912  1.00  0.00           C
ATOM   5916  C11 POPEp  92      90.830  88.431  28.762  1.00  0.00           C
ATOM   5919  P   POPEp  92      88.271  88.852  29.142  1.00  0.00           P
ATOM   5920  O13 POPEp  92      87.431  90.061  29.292  1.00  0.00           O
ATOM   5921  O14 POPEp  92      87.901  87.792  28.182  1.00  0.00           O
ATOM   5922  O11 POPEp  92      88.432  88.262  30.612  1.00  0.00           O
ATOM   5923  O12 POPEp  92      89.742  89.362  28.882  1.00  0.00           O
ATOM   5924  C1  POPEp  92      87.161  88.092  31.282  1.00  0.00           C
ATOM   5927  C2  POPEp  92      87.401  87.552  32.712  1.00  0.00           C
ATOM   5929  O21 POPEp  92      86.151  87.002  33.152  1.00  0.00           O
ATOM   5930  C21 POPEp  92      86.041  85.732  33.542  1.00  0.00           C
ATOM   5931  O22 POPEp  92      84.981  85.122  33.522  1.00  0.00           O
ATOM   5932  C22 POPEp  92      87.322  85.122  34.092  1.00  0.00           C
ATOM   5935  C3  POPEp  92      87.882  88.691  33.642  1.00  0.00           C
ATOM   5938  O31 POPEp  92      88.531  88.201  34.832  1.00  0.00           O
ATOM   5939  C31 POPEp  92      87.812  88.291  35.952  1.00  0.00           C
ATOM   5940  O32 POPEp  92      86.632  88.592  36.002  1.00  0.00           O
ATOM   5941  C32 POPEp  92      88.661  87.932  37.152  1.00  0.00           C
ATOM   5944  C23 POPEp  92      87.071  83.761  34.772  1.00  0.00           C
ATOM   5947  C24 POPEp  92      88.312  83.252  35.512  1.00  0.00           C
ATOM   5950  C25 POPEp  92      88.681  84.121  36.722  1.00  0.00           C
ATOM   5953  C26 POPEp  92      89.151  83.281  37.912  1.00  0.00           C
ATOM   5956  C27 POPEp  92      89.341  84.101  39.192  1.00  0.00           C
ATOM   5959  C28 POPEp  92      89.651  83.222  40.412  1.00  0.00           C
ATOM   5962  C29 POPEp  92      88.421  82.561  40.992  1.00  0.00           C
ATOM   5964 0C21 POPEp  92      87.861  82.862  42.172  1.00  0.00           C
ATOM   5966 1C21 POPEp  92      88.321  83.922  43.152  1.00  0.00           C
ATOM   5969 2C21 POPEp  92      89.080  83.271  44.322  1.00  0.00           C
ATOM   5972 3C21 POPEp  92      89.671  84.302  45.302  1.00  0.00           C
ATOM   5975 4C21 POPEp  92      90.190  83.652  46.602  1.00  0.00           C
ATOM   5978 5C21 POPEp  92      91.181  82.502  46.372  1.00  0.00           C
ATOM   5981 6C21 POPEp  92      91.611  81.811  47.672  1.00  0.00           C
ATOM   5984 7C21 POPEp  92      92.521  80.601  47.402  1.00  0.00           C
ATOM   5987 8C21 POPEp  92      92.681  79.661  48.592  1.00  0.00           C
ATOM   5991  C33 POPEp  92      87.882  88.092  38.482  1.00  0.00           C
ATOM   5994  C34 POPEp  92      88.811  88.061  39.692  1.00  0.00           C
ATOM   5997  C35 POPEp  92      88.091  88.352  41.012  1.00  0.00           C
ATOM   6000  C36 POPEp  92      89.071  88.592  42.162  1.00  0.00           C
ATOM   6003  C37 POPEp  92      88.321  88.691  43.492  1.00  0.00           C
ATOM   6006  C38 POPEp  92      89.260  88.841  44.692  1.00  0.00           C
ATOM   6009  C39 POPEp  92      88.521  88.592  46.012  1.00  0.00           C
ATOM   6012 0C31 POPEp  92      89.221  89.222  47.222  1.00  0.00           C
ATOM   6015 1C31 POPEp  92      88.480  88.912  48.532  1.00  0.00           C
ATOM   6018 2C31 POPEp  92      89.120  89.562  49.762  1.00  0.00           C
ATOM   6021 3C31 POPEp  92      89.052  91.101  49.802  1.00  0.00           C
ATOM   6024 4C31 POPEp  92      87.631  91.661  49.942  1.00  0.00           C
ATOM   6027 5C31 POPEp  92      87.641  93.182  50.142  1.00  0.00           C
ATOM   6030 6C31 POPEp  92      86.241  93.792  50.282  1.00  0.00           C
ATOM   6034  NH3 POPEq  93      68.451  71.182  26.362  1.00  0.00           N
ATOM   6038  C12 POPEq  93      67.611  71.351  25.132  1.00  0.00           C
ATOM   6041  C11 POPEq  93      66.962  72.752  25.052  1.00  0.00           C
ATOM   6044  P   POPEq  93      65.982  73.841  27.272  1.00  0.00           P
ATOM   6045  O13 POPEq  93      67.172  74.682  27.122  1.00  0.00           O
ATOM   6046  O14 POPEq  93      64.661  74.502  27.442  1.00  0.00           O
ATOM   6047  O11 POPEq  93      66.132  72.682  28.312  1.00  0.00           O
ATOM   6048  O12 POPEq  93      65.870  72.942  25.962  1.00  0.00           O
ATOM   6049  C1  POPEq  93      67.232  72.461  29.192  1.00  0.00           C
ATOM   6052  C2  POPEq  93      66.822  71.692  30.492  1.00  0.00           C
ATOM   6054  O21 POPEq  93      65.661  72.252  31.122  1.00  0.00           O
ATOM   6055  C21 POPEq  93      65.661  73.502  31.492  1.00  0.00           C
ATOM   6056  O22 POPEq  93      66.431  74.391  31.172  1.00  0.00           O
ATOM   6057  C22 POPEq  93      64.611  73.622  32.572  1.00  0.00           C
ATOM   6060  C3  POPEq  93      68.032  71.522  31.472  1.00  0.00           C
ATOM   6063  O31 POPEq  93      67.731  71.851  32.852  1.00  0.00           O
ATOM   6064  C31 POPEq  93      68.850  71.991  33.572  1.00  0.00           C
ATOM   6065  O32 POPEq  93      69.951  71.641  33.192  1.00  0.00           O
ATOM   6066  C32 POPEq  93      68.532  72.711  34.892  1.00  0.00           C
ATOM   6069  C23 POPEq  93      64.481  75.052  33.132  1.00  0.00           C
ATOM   6072  C24 POPEq  93      63.861  75.011  34.522  1.00  0.00           C
ATOM   6075  C25 POPEq  93      64.900  74.962  35.652  1.00  0.00           C
ATOM   6078  C26 POPEq  93      64.231  74.832  37.012  1.00  0.00           C
ATOM   6081  C27 POPEq  93      64.992  75.511  38.152  1.00  0.00           C
ATOM   6084  C28 POPEq  93      64.212  75.402  39.482  1.00  0.00           C
ATOM   6087  C29 POPEq  93      64.382  76.612  40.372  1.00  0.00           C
ATOM   6089 0C21 POPEq  93      64.732  76.601  41.662  1.00  0.00           C
ATOM   6091 1C21 POPEq  93      65.031  75.391  42.502  1.00  0.00           C
ATOM   6094 2C21 POPEq  93      65.260  75.832  43.962  1.00  0.00           C
ATOM   6097 3C21 POPEq  93      65.712  74.711  44.902  1.00  0.00           C
ATOM   6100 4C21 POPEq  93      66.172  75.302  46.252  1.00  0.00           C
ATOM   6103 5C21 POPEq  93      66.900  74.302  47.172  1.00  0.00           C
ATOM   6106 6C21 POPEq  93      66.032  73.141  47.652  1.00  0.00           C
ATOM   6109 7C21 POPEq  93      66.661  72.402  48.852  1.00  0.00           C
ATOM   6112 8C21 POPEq  93      66.021  71.061  49.182  1.00  0.00           C
ATOM   6116  C33 POPEq  93      69.760  73.442  35.502  1.00  0.00           C
ATOM   6119  C34 POPEq  93      69.992  73.131  36.992  1.00  0.00           C
ATOM   6122  C35 POPEq  93      69.220  74.071  37.932  1.00  0.00           C
ATOM   6125  C36 POPEq  93      69.562  73.862  39.422  1.00  0.00           C
ATOM   6128  C37 POPEq  93      68.822  74.862  40.322  1.00  0.00           C
ATOM   6131  C38 POPEq  93      69.260  74.862  41.792  1.00  0.00           C
ATOM   6134  C39 POPEq  93      68.891  73.601  42.582  1.00  0.00           C
ATOM   6137 0C31 POPEq  93      70.072  72.682  42.952  1.00  0.00           C
ATOM   6140 1C31 POPEq  93      69.602  71.612  43.952  1.00  0.00           C
ATOM   6143 2C31 POPEq  93      70.672  70.601  44.412  1.00  0.00           C
ATOM   6146 3C31 POPEq  93      69.981  69.432  45.122  1.00  0.00           C
ATOM   6149 4C31 POPEq  93      70.890  68.241  45.472  1.00  0.00           C
ATOM   6152 5C31 POPEq  93      70.051  67.012  45.872  1.00  0.00           C
ATOM   6155 6C31 POPEq  93      70.852  65.832  46.402  1.00  0.00           C
ATOM   6159  NH3 POPEr  94     106.262  95.281  26.072  1.00  0.00           N
ATOM   6163  C12 POPEr  94     106.940  96.191  25.082  1.00  0.00           C
ATOM   6166  C11 POPEr  94     106.081  96.451  23.832  1.00  0.00           C
ATOM   6169  P   POPEr  94     107.751  98.312  22.862  1.00  0.00           P
ATOM   6170  O13 POPEr  94     109.062  97.841  23.352  1.00  0.00           O
ATOM   6171  O14 POPEr  94     107.701  99.091  21.632  1.00  0.00           O
ATOM   6172  O11 POPEr  94     107.040  99.101  24.042  1.00  0.00           O
ATOM   6173  O12 POPEr  94     106.801  97.052  22.752  1.00  0.00           O
ATOM   6174  C1  POPEr  94     107.690 100.162  24.762  1.00  0.00           C
ATOM   6177  C2  POPEr  94     107.882  99.811  26.272  1.00  0.00           C
ATOM   6179  O21 POPEr  94     107.781 101.012  27.092  1.00  0.00           O
ATOM   6180  C21 POPEr  94     108.681 101.991  26.952  1.00  0.00           C
ATOM   6181  O22 POPEr  94     109.752 101.862  26.392  1.00  0.00           O
ATOM   6182  C22 POPEr  94     108.271 103.262  27.752  1.00  0.00           C
ATOM   6185  C3  POPEr  94     109.161  98.922  26.472  1.00  0.00           C
ATOM   6188  O31 POPEr  94     109.451  98.571  27.832  1.00  0.00           O
ATOM   6189  C31 POPEr  94     109.071  97.412  28.342  1.00  0.00           C
ATOM   6190  O32 POPEr  94     108.321  96.612  27.822  1.00  0.00           O
ATOM   6191  C32 POPEr  94     109.822  97.231  29.672  1.00  0.00           C
ATOM   6194  C23 POPEr  94     109.161 103.502  29.012  1.00  0.00           C
ATOM   6197  C24 POPEr  94     109.042 104.862  29.722  1.00  0.00           C
ATOM   6200  C25 POPEr  94     109.661 104.781  31.142  1.00  0.00           C
ATOM   6203  C26 POPEr  94     109.462 106.061  31.972  1.00  0.00           C
ATOM   6206  C27 POPEr  94     109.521 105.841  33.492  1.00  0.00           C
ATOM   6209  C28 POPEr  94     109.211 107.091  34.332  1.00  0.00           C
ATOM   6212  C29 POPEr  94     110.321 108.112  34.292  1.00  0.00           C
ATOM   6214 0C21 POPEr  94     110.581 109.062  35.202  1.00  0.00           C
ATOM   6216 1C21 POPEr  94     109.841 109.362  36.492  1.00  0.00           C
ATOM   6219 2C21 POPEr  94     110.701 109.071  37.722  1.00  0.00           C
ATOM   6222 3C21 POPEr  94     110.882 107.571  37.962  1.00  0.00           C
ATOM   6225 4C21 POPEr  94     111.701 107.272  39.222  1.00  0.00           C
ATOM   6228 5C21 POPEr  94     111.771 105.762  39.452  1.00  0.00           C
ATOM   6231 6C21 POPEr  94     112.360 105.421  40.812  1.00  0.00           C
ATOM   6234 7C21 POPEr  94     112.230 103.932  41.132  1.00  0.00           C
ATOM   6237 8C21 POPEr  94     112.462 103.701  42.612  1.00  0.00           C
ATOM   6241  C33 POPEr  94     109.580  95.872  30.372  1.00  0.00           C
ATOM   6244  C34 POPEr  94     110.330  95.701  31.712  1.00  0.00           C
ATOM   6247  C35 POPEr  94     109.971  96.732  32.802  1.00  0.00           C
ATOM   6250  C36 POPEr  94     110.901  96.671  34.032  1.00  0.00           C
ATOM   6253  C37 POPEr  94     110.232  96.201  35.342  1.00  0.00           C
ATOM   6256  C38 POPEr  94     111.191  96.311  36.532  1.00  0.00           C
ATOM   6259  C39 POPEr  94     110.681  95.682  37.842  1.00  0.00           C
ATOM   6262 0C31 POPEr  94     110.891  94.152  37.892  1.00  0.00           C
ATOM   6265 1C31 POPEr  94     110.701  93.551  39.302  1.00  0.00           C
ATOM   6268 2C31 POPEr  94     111.492  92.252  39.462  1.00  0.00           C
ATOM   6271 3C31 POPEr  94     111.311  91.521  40.812  1.00  0.00           C
ATOM   6274 4C31 POPEr  94     111.471  92.412  42.062  1.00  0.00           C
ATOM   6277 5C31 POPEr  94     111.510  91.601  43.362  1.00  0.00           C
ATOM   6280 6C31 POPEr  94     111.601  92.462  44.622  1.00  0.00           C
ATOM   6284  NH3 POPEs  95      80.051  67.141  70.942  1.00  0.00           N
ATOM   6288  C12 POPEs  95      79.801  65.732  70.472  1.00  0.00           C
ATOM   6291  C11 POPEs  95      78.642  65.112  71.262  1.00  0.00           C
ATOM   6294  P   POPEs  95      76.940  63.381  70.402  1.00  0.00           P
ATOM   6295  O13 POPEs  95      76.822  61.962  70.042  1.00  0.00           O
ATOM   6296  O14 POPEs  95      75.980  63.902  71.412  1.00  0.00           O
ATOM   6297  O11 POPEs  95      76.951  64.272  69.112  1.00  0.00           O
ATOM   6298  O12 POPEs  95      78.401  63.762  70.862  1.00  0.00           O
ATOM   6299  C1  POPEs  95      75.932  65.152  68.712  1.00  0.00           C
ATOM   6302  C2  POPEs  95      76.271  65.601  67.272  1.00  0.00           C
ATOM   6304  O21 POPEs  95      75.251  66.452  66.742  1.00  0.00           O
ATOM   6305  C21 POPEs  95      75.501  67.762  66.822  1.00  0.00           C
ATOM   6306  O22 POPEs  95      76.422  68.271  67.452  1.00  0.00           O
ATOM   6307  C22 POPEs  95      74.462  68.512  65.982  1.00  0.00           C
ATOM   6310  C3  POPEs  95      76.451  64.362  66.342  1.00  0.00           C
ATOM   6313  O31 POPEs  95      75.470  63.311  66.542  1.00  0.00           O
ATOM   6314  C31 POPEs  95      74.882  62.851  65.452  1.00  0.00           C
ATOM   6315  O32 POPEs  95      74.921  63.372  64.352  1.00  0.00           O
ATOM   6316  C32 POPEs  95      74.182  61.531  65.762  1.00  0.00           C
ATOM   6319  C23 POPEs  95      75.051  69.512  64.962  1.00  0.00           C
ATOM   6322  C24 POPEs  95      74.500  69.302  63.532  1.00  0.00           C
ATOM   6325  C25 POPEs  95      74.841  70.502  62.632  1.00  0.00           C
ATOM   6328  C26 POPEs  95      74.422  70.421  61.162  1.00  0.00           C
ATOM   6331  C27 POPEs  95      74.290  71.821  60.512  1.00  0.00           C
ATOM   6334  C28 POPEs  95      74.150  71.851  58.972  1.00  0.00           C
ATOM   6337  C29 POPEs  95      73.081  70.972  58.372  1.00  0.00           C
ATOM   6339 0C21 POPEs  95      71.751  71.152  58.422  1.00  0.00           C
ATOM   6341 1C21 POPEs  95      70.971  72.232  59.122  1.00  0.00           C
ATOM   6344 2C21 POPEs  95      69.992  71.621  60.152  1.00  0.00           C
ATOM   6347 3C21 POPEs  95      69.062  72.662  60.792  1.00  0.00           C
ATOM   6350 4C21 POPEs  95      67.900  72.002  61.542  1.00  0.00           C
ATOM   6353 5C21 POPEs  95      67.091  72.982  62.402  1.00  0.00           C
ATOM   6356 6C21 POPEs  95      67.731  73.311  63.762  1.00  0.00           C
ATOM   6359 7C21 POPEs  95      66.951  72.692  64.932  1.00  0.00           C
ATOM   6362 8C21 POPEs  95      67.460  73.052  66.332  1.00  0.00           C
ATOM   6366  C33 POPEs  95      73.430  60.961  64.532  1.00  0.00           C
ATOM   6369  C34 POPEs  95      73.320  59.432  64.542  1.00  0.00           C
ATOM   6372  C35 POPEs  95      72.161  58.961  63.652  1.00  0.00           C
ATOM   6375  C36 POPEs  95      70.812  58.912  64.392  1.00  0.00           C
ATOM   6378  C37 POPEs  95      70.641  57.662  65.272  1.00  0.00           C
ATOM   6381  C38 POPEs  95      69.271  57.551  65.952  1.00  0.00           C
ATOM   6384  C39 POPEs  95      68.081  57.582  64.982  1.00  0.00           C
ATOM   6387 0C31 POPEs  95      66.760  57.172  65.652  1.00  0.00           C
ATOM   6390 1C31 POPEs  95      65.610  56.972  64.652  1.00  0.00           C
ATOM   6393 2C31 POPEs  95      64.721  55.761  64.962  1.00  0.00           C
ATOM   6396 3C31 POPEs  95      63.312  56.132  65.442  1.00  0.00           C
ATOM   6399 4C31 POPEs  95      62.302  56.252  64.292  1.00  0.00           C
ATOM   6402 5C31 POPEs  95      60.870  56.452  64.802  1.00  0.00           C
ATOM   6405 6C31 POPEs  95      59.802  56.182  63.752  1.00  0.00           C
ATOM   6409  NH3 POPEt  96     122.981  73.542  27.112  1.00  0.00           N
ATOM   6413  C12 POPEt  96     122.182  74.372  28.072  1.00  0.00           C
ATOM   6416  C11 POPEt  96     121.081  73.542  28.742  1.00  0.00           C
ATOM   6419  P   POPEt  96     121.391  70.912  28.982  1.00  0.00           P
ATOM   6420  O13 POPEt  96     119.951  70.712  28.702  1.00  0.00           O
ATOM   6421  O14 POPEt  96     122.352  70.561  27.902  1.00  0.00           O
ATOM   6422  O11 POPEt  96     121.771  70.222  30.352  1.00  0.00           O
ATOM   6423  O12 POPEt  96     121.661  72.411  29.362  1.00  0.00           O
ATOM   6424  C1  POPEt  96     121.221  70.741  31.582  1.00  0.00           C
ATOM   6427  C2  POPEt  96     122.291  70.891  32.712  1.00  0.00           C
ATOM   6429  O21 POPEt  96     121.682  71.262  33.952  1.00  0.00           O
ATOM   6430  C21 POPEt  96     121.102  72.442  34.052  1.00  0.00           C
ATOM   6431  O22 POPEt  96     121.002  73.292  33.192  1.00  0.00           O
ATOM   6432  C22 POPEt  96     120.492  72.522  35.452  1.00  0.00           C
ATOM   6435  C3  POPEt  96     123.564  71.741  32.392  1.00  0.00           C
ATOM   6438  O31 POPEt  96     124.635  71.542  33.342  1.00  0.00           O
ATOM   6439  C31 POPEt  96     124.674  72.341  34.412  1.00  0.00           C
ATOM   6440  O32 POPEt  96     123.934  73.281  34.612  1.00  0.00           O
ATOM   6441  C32 POPEt  96     125.835  71.902  35.322  1.00  0.00           C
ATOM   6444  C23 POPEt  96     121.521  72.961  36.512  1.00  0.00           C
ATOM   6447  C24 POPEt  96     120.882  73.082  37.902  1.00  0.00           C
ATOM   6450  C25 POPEt  96     121.902  73.402  38.992  1.00  0.00           C
ATOM   6453  C26 POPEt  96     121.231  73.591  40.362  1.00  0.00           C
ATOM   6456  C27 POPEt  96     122.271  73.781  41.472  1.00  0.00           C
ATOM   6459  C28 POPEt  96     121.731  73.421  42.872  1.00  0.00           C
ATOM   6462  C29 POPEt  96     120.842  74.472  43.472  1.00  0.00           C
ATOM   6464 0C21 POPEt  96     119.992  74.272  44.492  1.00  0.00           C
ATOM   6466 1C21 POPEt  96     119.752  72.961  45.202  1.00  0.00           C
ATOM   6469 2C21 POPEt  96     120.842  72.591  46.232  1.00  0.00           C
ATOM   6472 3C21 POPEt  96     121.102  73.692  47.282  1.00  0.00           C
ATOM   6475 4C21 POPEt  96     121.931  73.212  48.472  1.00  0.00           C
ATOM   6478 5C21 POPEt  96     121.091  72.512  49.552  1.00  0.00           C
ATOM   6481 6C21 POPEt  96     121.911  72.112  50.782  1.00  0.00           C
ATOM   6484 7C21 POPEt  96     121.081  71.281  51.772  1.00  0.00           C
ATOM   6487 8C21 POPEt  96     121.801  70.921  53.062  1.00  0.00           C
ATOM   6491  C33 POPEt  96     126.214  72.752  36.562  1.00  0.00           C
ATOM   6494  C34 POPEt  96     125.794  72.091  37.892  1.00  0.00           C
ATOM   6497  C35 POPEt  96     126.645  72.562  39.082  1.00  0.00           C
ATOM   6500  C36 POPEt  96     128.035  71.902  39.122  1.00  0.00           C
ATOM   6503  C37 POPEt  96     128.865  72.341  40.332  1.00  0.00           C
ATOM   6506  C38 POPEt  96     130.344  71.991  40.182  1.00  0.00           C
ATOM   6509  C39 POPEt  96     131.185  72.321  41.422  1.00  0.00           C
ATOM   6512 0C31 POPEt  96     132.624  71.821  41.232  1.00  0.00           C
ATOM   6515 1C31 POPEt  96     133.564  72.071  42.422  1.00  0.00           C
ATOM   6518 2C31 POPEt  96     134.964  71.512  42.132  1.00  0.00           C
ATOM   6521 3C31 POPEt  96     135.934  71.561  43.312  1.00  0.00           C
ATOM   6524 4C31 POPEt  96     135.665  70.472  44.362  1.00  0.00           C
ATOM   6527 5C31 POPEt  96     136.844  70.262  45.322  1.00  0.00           C
ATOM   6530 6C31 POPEt  96     136.714  68.981  46.152  1.00  0.00           C
ATOM   6534  NH3 POPEu  97     117.641  70.932  31.042  1.00  0.00           N
ATOM   6538  C12 POPEu  97     117.462  72.252  30.312  1.00  0.00           C
ATOM   6541  C11 POPEu  97     117.981  73.472  31.082  1.00  0.00           C
ATOM   6544  P   POPEu  97     116.951  75.421  29.572  1.00  0.00           P
ATOM   6545  O13 POPEu  97     117.331  76.851  29.502  1.00  0.00           O
ATOM   6546  O14 POPEu  97     116.591  74.792  28.282  1.00  0.00           O
ATOM   6547  O11 POPEu  97     115.701  75.222  30.552  1.00  0.00           O
ATOM   6548  O12 POPEu  97     118.132  74.602  30.232  1.00  0.00           O
ATOM   6549  C1  POPEu  97     115.441  76.171  31.602  1.00  0.00           C
ATOM   6552  C2  POPEu  97     114.010  76.051  32.252  1.00  0.00           C
ATOM   6554  O21 POPEu  97     114.052  76.612  33.582  1.00  0.00           O
ATOM   6555  C21 POPEu  97     112.992  77.281  34.012  1.00  0.00           C
ATOM   6556  O22 POPEu  97     111.971  77.511  33.372  1.00  0.00           O
ATOM   6557  C22 POPEu  97     113.330  77.902  35.372  1.00  0.00           C
ATOM   6560  C3  POPEu  97     113.561  74.582  32.362  1.00  0.00           C
ATOM   6563  O31 POPEu  97     112.261  74.451  32.972  1.00  0.00           O
ATOM   6564  C31 POPEu  97     112.040  73.872  34.162  1.00  0.00           C
ATOM   6565  O32 POPEu  97     110.932  73.571  34.572  1.00  0.00           O
ATOM   6566  C32 POPEu  97     113.290  73.661  35.032  1.00  0.00           C
ATOM   6569  C23 POPEu  97     112.561  77.412  36.632  1.00  0.00           C
ATOM   6572  C24 POPEu  97     112.870  78.372  37.802  1.00  0.00           C
ATOM   6575  C25 POPEu  97     112.090  78.151  39.102  1.00  0.00           C
ATOM   6578  C26 POPEu  97     112.870  77.432  40.212  1.00  0.00           C
ATOM   6581  C27 POPEu  97     112.421  77.882  41.612  1.00  0.00           C
ATOM   6584  C28 POPEu  97     113.010  77.041  42.752  1.00  0.00           C
ATOM   6587  C29 POPEu  97     112.331  77.342  44.072  1.00  0.00           C
ATOM   6589 0C21 POPEu  97     112.721  76.891  45.272  1.00  0.00           C
ATOM   6591 1C21 POPEu  97     113.940  76.042  45.512  1.00  0.00           C
ATOM   6594 2C21 POPEu  97     114.462  76.232  46.952  1.00  0.00           C
ATOM   6597 3C21 POPEu  97     115.830  75.582  47.172  1.00  0.00           C
ATOM   6600 4C21 POPEu  97     116.342  75.841  48.592  1.00  0.00           C
ATOM   6603 5C21 POPEu  97     117.841  75.612  48.742  1.00  0.00           C
ATOM   6606 6C21 POPEu  97     118.321  75.552  50.212  1.00  0.00           C
ATOM   6609 7C21 POPEu  97     117.620  76.542  51.162  1.00  0.00           C
ATOM   6612 8C21 POPEu  97     118.111  76.562  52.622  1.00  0.00           C
ATOM   6616  C33 POPEu  97     112.911  73.252  36.472  1.00  0.00           C
ATOM   6619  C34 POPEu  97     114.132  72.912  37.342  1.00  0.00           C
ATOM   6622  C35 POPEu  97     113.762  72.382  38.742  1.00  0.00           C
ATOM   6625  C36 POPEu  97     113.181  73.461  39.662  1.00  0.00           C
ATOM   6628  C37 POPEu  97     111.922  73.011  40.402  1.00  0.00           C
ATOM   6631  C38 POPEu  97     112.182  72.042  41.572  1.00  0.00           C
ATOM   6634  C39 POPEu  97     111.911  72.692  42.942  1.00  0.00           C
ATOM   6637 0C31 POPEu  97     110.421  72.961  43.192  1.00  0.00           C
ATOM   6640 1C31 POPEu  97     110.152  73.991  44.302  1.00  0.00           C
ATOM   6643 2C31 POPEu  97     108.651  74.332  44.402  1.00  0.00           C
ATOM   6646 3C31 POPEu  97     108.362  75.552  45.292  1.00  0.00           C
ATOM   6649 4C31 POPEu  97     108.521  75.271  46.792  1.00  0.00           C
ATOM   6652 5C31 POPEu  97     108.221  76.512  47.642  1.00  0.00           C
ATOM   6655 6C31 POPEu  97     108.421  76.292  49.142  1.00  0.00           C
ATOM   6659  NH3 POPEv  98      83.791  98.382  72.362  1.00  0.00           N
ATOM   6663  C12 POPEv  98      82.690  97.462  71.892  1.00  0.00           C
ATOM   6666  C11 POPEv  98      81.321  98.171  71.962  1.00  0.00           C
ATOM   6669  P   POPEv  98      79.612  96.261  71.342  1.00  0.00           P
ATOM   6670  O13 POPEv  98      80.602  95.222  71.002  1.00  0.00           O
ATOM   6671  O14 POPEv  98      78.281  95.852  71.852  1.00  0.00           O
ATOM   6672  O11 POPEv  98      79.391  97.122  70.042  1.00  0.00           O
ATOM   6673  O12 POPEv  98      80.292  97.272  72.342  1.00  0.00           O
ATOM   6674  C1  POPEv  98      78.620  96.552  68.982  1.00  0.00           C
ATOM   6677  C2  POPEv  98      78.912  97.351  67.692  1.00  0.00           C
ATOM   6679  O21 POPEv  98      78.150  96.881  66.562  1.00  0.00           O
ATOM   6680  C21 POPEv  98      76.911  97.321  66.522  1.00  0.00           C
ATOM   6681  O22 POPEv  98      76.381  98.031  67.352  1.00  0.00           O
ATOM   6682  C22 POPEv  98      76.231  96.781  65.262  1.00  0.00           C
ATOM   6685  C3  POPEv  98      80.411  97.301  67.322  1.00  0.00           C
ATOM   6688  O31 POPEv  98      80.742  98.522  66.652  1.00  0.00           O
ATOM   6689  C31 POPEv  98      81.971  98.722  66.162  1.00  0.00           C
ATOM   6690  O32 POPEv  98      82.521  99.801  66.132  1.00  0.00           O
ATOM   6691  C32 POPEv  98      82.602  97.451  65.572  1.00  0.00           C
ATOM   6694  C23 POPEv  98      76.352  97.682  64.012  1.00  0.00           C
ATOM   6697  C24 POPEv  98      75.561  97.071  62.832  1.00  0.00           C
ATOM   6700  C25 POPEv  98      75.932  97.651  61.462  1.00  0.00           C
ATOM   6703  C26 POPEv  98      75.181  96.962  60.312  1.00  0.00           C
ATOM   6706  C27 POPEv  98      75.411  97.631  58.952  1.00  0.00           C
ATOM   6709  C28 POPEv  98      74.690  96.921  57.782  1.00  0.00           C
ATOM   6712  C29 POPEv  98      74.602  97.812  56.562  1.00  0.00           C
ATOM   6714 0C21 POPEv  98      74.742  97.462  55.272  1.00  0.00           C
ATOM   6716 1C21 POPEv  98      74.951  96.082  54.692  1.00  0.00           C
ATOM   6719 2C21 POPEv  98      73.870  95.701  53.652  1.00  0.00           C
ATOM   6722 3C21 POPEv  98      74.462  95.281  52.292  1.00  0.00           C
ATOM   6725 4C21 POPEv  98      73.401  94.892  51.262  1.00  0.00           C
ATOM   6728 5C21 POPEv  98      72.481  93.761  51.742  1.00  0.00           C
ATOM   6731 6C21 POPEv  98      71.632  93.151  50.622  1.00  0.00           C
ATOM   6734 7C21 POPEv  98      70.870  91.912  51.102  1.00  0.00           C
ATOM   6737 8C21 POPEv  98      70.080  91.232  49.992  1.00  0.00           C
ATOM   6741  C33 POPEv  98      83.842  97.812  64.702  1.00  0.00           C
ATOM   6744  C34 POPEv  98      84.720  96.612  64.282  1.00  0.00           C
ATOM   6747  C35 POPEv  98      84.120  95.682  63.222  1.00  0.00           C
ATOM   6750  C36 POPEv  98      84.711  95.952  61.832  1.00  0.00           C
ATOM   6753  C37 POPEv  98      84.501  94.842  60.802  1.00  0.00           C
ATOM   6756  C38 POPEv  98      85.411  95.081  59.592  1.00  0.00           C
ATOM   6759  C39 POPEv  98      85.321  94.031  58.482  1.00  0.00           C
ATOM   6762 0C31 POPEv  98      86.352  94.261  57.372  1.00  0.00           C
ATOM   6765 1C31 POPEv  98      86.402  93.101  56.372  1.00  0.00           C
ATOM   6768 2C31 POPEv  98      87.512  93.271  55.322  1.00  0.00           C
ATOM   6771 3C31 POPEv  98      87.441  92.242  54.182  1.00  0.00           C
ATOM   6774 4C31 POPEv  98      87.551  90.781  54.642  1.00  0.00           C
ATOM   6777 5C31 POPEv  98      87.571  89.811  53.452  1.00  0.00           C
ATOM   6780 6C31 POPEv  98      87.742  88.352  53.852  1.00  0.00           C
ATOM   6784  NH3 POPEw  99     124.044  15.551  66.222  1.00  0.00           N
ATOM   6788  C12 POPEw  99     123.535  16.442  65.112  1.00  0.00           C
ATOM   6791  C11 POPEw  99     122.471  17.422  65.622  1.00  0.00           C
ATOM   6794  P   POPEw  99     121.891  19.901  65.662  1.00  0.00           P
ATOM   6795  O13 POPEw  99     120.901  19.782  64.572  1.00  0.00           O
ATOM   6796  O14 POPEw  99     121.451  19.672  67.052  1.00  0.00           O
ATOM   6797  O11 POPEw  99     122.781  21.211  65.582  1.00  0.00           O
ATOM   6798  O12 POPEw  99     122.951  18.762  65.422  1.00  0.00           O
ATOM   6799  C1  POPEw  99     123.654  21.452  64.482  1.00  0.00           C
ATOM   6802  C2  POPEw  99     123.843  22.981  64.212  1.00  0.00           C
ATOM   6804  O21 POPEw  99     124.845  23.172  63.222  1.00  0.00           O
ATOM   6805  C21 POPEw  99     124.604  22.772  62.002  1.00  0.00           C
ATOM   6806  O22 POPEw  99     123.574  22.292  61.562  1.00  0.00           O
ATOM   6807  C22 POPEw  99     125.843  23.072  61.162  1.00  0.00           C
ATOM   6810  C3  POPEw  99     124.314  23.811  65.442  1.00  0.00           C
ATOM   6813  O31 POPEw  99     124.744  25.152  65.062  1.00  0.00           O
ATOM   6814  C31 POPEw  99     126.035  25.352  64.782  1.00  0.00           C
ATOM   6815  O32 POPEw  99     126.954  24.571  64.972  1.00  0.00           O
ATOM   6816  C32 POPEw  99     126.204  26.762  64.202  1.00  0.00           C
ATOM   6819  C23 POPEw  99     126.454  21.832  60.482  1.00  0.00           C
ATOM   6822  C24 POPEw  99     127.314  22.272  59.302  1.00  0.00           C
ATOM   6825  C25 POPEw  99     128.134  21.162  58.632  1.00  0.00           C
ATOM   6828  C26 POPEw  99     128.865  21.742  57.422  1.00  0.00           C
ATOM   6831  C27 POPEw  99     129.294  20.682  56.402  1.00  0.00           C
ATOM   6834  C28 POPEw  99     129.993  21.322  55.192  1.00  0.00           C
ATOM   6837  C29 POPEw  99     129.055  22.102  54.312  1.00  0.00           C
ATOM   6839 0C21 POPEw  99     129.404  22.722  53.172  1.00  0.00           C
ATOM   6841 1C21 POPEw  99     130.805  22.722  52.602  1.00  0.00           C
ATOM   6844 2C21 POPEw  99     131.025  21.442  51.782  1.00  0.00           C
ATOM   6847 3C21 POPEw  99     132.365  21.392  51.052  1.00  0.00           C
ATOM   6850 4C21 POPEw  99     132.415  20.152  50.152  1.00  0.00           C
ATOM   6853 5C21 POPEw  99     133.704  19.992  49.342  1.00  0.00           C
ATOM   6856 6C21 POPEw  99     133.564  18.862  48.312  1.00  0.00           C
ATOM   6859 7C21 POPEw  99     134.885  18.532  47.612  1.00  0.00           C
ATOM   6862 8C21 POPEw  99     134.714  17.522  46.472  1.00  0.00           C
ATOM   6866  C33 POPEw  99     126.554  26.752  62.682  1.00  0.00           C
ATOM   6869  C34 POPEw  99     125.335  26.512  61.792  1.00  0.00           C
ATOM   6872  C35 POPEw  99     125.624  26.462  60.282  1.00  0.00           C
ATOM   6875  C36 POPEw  99     125.464  27.802  59.562  1.00  0.00           C
ATOM   6878  C37 POPEw  99     125.354  27.672  58.032  1.00  0.00           C
ATOM   6881  C38 POPEw  99     125.184  29.032  57.342  1.00  0.00           C
ATOM   6884  C39 POPEw  99     124.795  28.972  55.852  1.00  0.00           C
ATOM   6887 0C31 POPEw  99     123.405  28.342  55.602  1.00  0.00           C
ATOM   6890 1C31 POPEw  99     122.760  28.762  54.272  1.00  0.00           C
ATOM   6893 2C31 POPEw  99     121.291  28.321  54.182  1.00  0.00           C
ATOM   6896 3C31 POPEw  99     120.632  28.542  52.812  1.00  0.00           C
ATOM   6899 4C31 POPEw  99     120.330  30.022  52.472  1.00  0.00           C
ATOM   6902 5C31 POPEw  99     119.621  30.162  51.112  1.00  0.00           C
ATOM   6905 6C31 POPEw  99     119.242  31.601  50.742  1.00  0.00           C
ATOM   6909  NH3 POPEx 100      36.302  30.602  67.692  1.00  0.00           N
ATOM   6913  C12 POPEx 100      37.591  30.592  66.902  1.00  0.00           C
ATOM   6916  C11 POPEx 100      38.741  29.891  67.652  1.00  0.00           C
ATOM   6919  P   POPEx 100      41.052  30.682  66.712  1.00  0.00           P
ATOM   6920  O13 POPEx 100      40.501  32.042  66.482  1.00  0.00           O
ATOM   6921  O14 POPEx 100      41.882  30.551  67.922  1.00  0.00           O
ATOM   6922  O11 POPEx 100      41.891  30.272  65.442  1.00  0.00           O
ATOM   6923  O12 POPEx 100      39.841  29.652  66.762  1.00  0.00           O
ATOM   6924  C1  POPEx 100      41.431  29.301  64.502  1.00  0.00           C
ATOM   6927  C2  POPEx 100      42.400  29.202  63.302  1.00  0.00           C
ATOM   6929  O21 POPEx 100      41.982  28.082  62.492  1.00  0.00           O
ATOM   6930  C21 POPEx 100      42.712  27.022  62.172  1.00  0.00           C
ATOM   6931  O22 POPEx 100      43.822  26.731  62.562  1.00  0.00           O
ATOM   6932  C22 POPEx 100      41.882  26.172  61.192  1.00  0.00           C
ATOM   6935  C3  POPEx 100      43.892  29.272  63.772  1.00  0.00           C
ATOM   6938  O31 POPEx 100      44.851  29.032  62.742  1.00  0.00           O
ATOM   6939  C31 POPEx 100      44.972  29.891  61.752  1.00  0.00           C
ATOM   6940  O32 POPEx 100      44.431  30.981  61.682  1.00  0.00           O
ATOM   6941  C32 POPEx 100      45.901  29.282  60.702  1.00  0.00           C
ATOM   6944  C23 POPEx 100      42.691  25.391  60.132  1.00  0.00           C
ATOM   6947  C24 POPEx 100      41.902  25.162  58.832  1.00  0.00           C
ATOM   6950  C25 POPEx 100      41.801  26.422  57.952  1.00  0.00           C
ATOM   6953  C26 POPEx 100      40.982  26.182  56.672  1.00  0.00           C
ATOM   6956  C27 POPEx 100      40.870  27.452  55.822  1.00  0.00           C
ATOM   6959  C28 POPEx 100      39.981  27.301  54.572  1.00  0.00           C
ATOM   6962  C29 POPEx 100      39.841  28.641  53.872  1.00  0.00           C
ATOM   6964 0C21 POPEx 100      40.111  28.922  52.582  1.00  0.00           C
ATOM   6966 1C21 POPEx 100      40.541  27.942  51.522  1.00  0.00           C
ATOM   6969 2C21 POPEx 100      40.150  28.402  50.092  1.00  0.00           C
ATOM   6972 3C21 POPEx 100      38.642  28.562  49.892  1.00  0.00           C
ATOM   6975 4C21 POPEx 100      38.211  28.851  48.442  1.00  0.00           C
ATOM   6978 5C21 POPEx 100      38.572  30.262  47.952  1.00  0.00           C
ATOM   6981 6C21 POPEx 100      37.831  30.632  46.652  1.00  0.00           C
ATOM   6984 7C21 POPEx 100      37.850  32.141  46.372  1.00  0.00           C
ATOM   6987 8C21 POPEx 100      36.911  32.571  45.252  1.00  0.00           C
ATOM   6991  C33 POPEx 100      46.821  30.312  60.012  1.00  0.00           C
ATOM   6994  C34 POPEx 100      47.871  29.602  59.142  1.00  0.00           C
ATOM   6997  C35 POPEx 100      48.951  30.551  58.612  1.00  0.00           C
ATOM   7000  C36 POPEx 100      48.541  31.351  57.372  1.00  0.00           C
ATOM   7003  C37 POPEx 100      49.602  32.422  57.042  1.00  0.00           C
ATOM   7006  C38 POPEx 100      49.491  33.002  55.622  1.00  0.00           C
ATOM   7009  C39 POPEx 100      48.211  33.812  55.362  1.00  0.00           C
ATOM   7012 0C31 POPEx 100      48.171  34.382  53.942  1.00  0.00           C
ATOM   7015 1C31 POPEx 100      46.891  35.192  53.702  1.00  0.00           C
ATOM   7018 2C31 POPEx 100      46.701  35.582  52.232  1.00  0.00           C
ATOM   7021 3C31 POPEx 100      45.462  36.452  52.022  1.00  0.00           C
ATOM   7024 4C31 POPEx 100      45.690  37.941  52.322  1.00  0.00           C
ATOM   7027 5C31 POPEx 100      44.491  38.821  51.952  1.00  0.00           C
ATOM   7030 6C31 POPEx 100      44.781  40.322  52.052  1.00  0.00           C
ATOM   7034  NH3 POPEy 101     114.171 105.911  68.792  1.00  0.00           N
ATOM   7038  C12 POPEy 101     115.232 106.612  67.992  1.00  0.00           C
ATOM   7041  C11 POPEy 101     116.501 105.762  67.992  1.00  0.00           C
ATOM   7044  P   POPEy 101     118.961 105.862  67.242  1.00  0.00           P
ATOM   7045  O13 POPEy 101     119.671 106.012  68.532  1.00  0.00           O
ATOM   7046  O14 POPEy 101     118.721 104.472  66.772  1.00  0.00           O
ATOM   7047  O11 POPEy 101     119.661 106.741  66.142  1.00  0.00           O
ATOM   7048  O12 POPEy 101     117.541 106.542  67.412  1.00  0.00           O
ATOM   7049  C1  POPEy 101     121.061 106.982  66.192  1.00  0.00           C
ATOM   7052  C2  POPEy 101     121.711 106.722  64.802  1.00  0.00           C
ATOM   7054  O21 POPEy 101     120.992 107.371  63.742  1.00  0.00           O
ATOM   7055  C21 POPEy 101     120.921 108.691  63.752  1.00  0.00           C
ATOM   7056  O22 POPEy 101     121.492 109.432  64.542  1.00  0.00           O
ATOM   7057  C22 POPEy 101     120.092 109.112  62.542  1.00  0.00           C
ATOM   7060  C3  POPEy 101     121.791 105.201  64.502  1.00  0.00           C
ATOM   7063  O31 POPEy 101     122.792 104.832  63.512  1.00  0.00           O
ATOM   7064  C31 POPEy 101     122.431 104.912  62.242  1.00  0.00           C
ATOM   7065  O32 POPEy 101     121.492 105.531  61.792  1.00  0.00           O
ATOM   7066  C32 POPEy 101     123.404 104.141  61.382  1.00  0.00           C
ATOM   7069  C23 POPEy 101     120.961 109.021  61.262  1.00  0.00           C
ATOM   7072  C24 POPEy 101     120.260 109.451  59.962  1.00  0.00           C
ATOM   7075  C25 POPEy 101     121.212 109.401  58.742  1.00  0.00           C
ATOM   7078  C26 POPEy 101     121.871 108.022  58.552  1.00  0.00           C
ATOM   7081  C27 POPEy 101     122.681 107.882  57.252  1.00  0.00           C
ATOM   7084  C28 POPEy 101     123.395 106.521  57.132  1.00  0.00           C
ATOM   7087  C29 POPEy 101     122.512 105.382  56.672  1.00  0.00           C
ATOM   7089 0C21 POPEy 101     122.662 104.711  55.512  1.00  0.00           C
ATOM   7091 1C21 POPEy 101     123.714 105.022  54.482  1.00  0.00           C
ATOM   7094 2C21 POPEy 101     123.523 104.252  53.152  1.00  0.00           C
ATOM   7097 3C21 POPEy 101     123.865 102.752  53.222  1.00  0.00           C
ATOM   7100 4C21 POPEy 101     123.865 102.052  51.852  1.00  0.00           C
ATOM   7103 5C21 POPEy 101     125.014 102.472  50.902  1.00  0.00           C
ATOM   7106 6C21 POPEy 101     126.404 101.991  51.352  1.00  0.00           C
ATOM   7109 7C21 POPEy 101     127.514 102.502  50.422  1.00  0.00           C
ATOM   7112 8C21 POPEy 101     128.915 102.031  50.842  1.00  0.00           C
ATOM   7116  C33 POPEy 101     123.121 102.622  61.432  1.00  0.00           C
ATOM   7119  C34 POPEy 101     123.161 101.991  60.042  1.00  0.00           C
ATOM   7122  C35 POPEy 101     124.575 101.921  59.462  1.00  0.00           C
ATOM   7125  C36 POPEy 101     124.565 101.772  57.942  1.00  0.00           C
ATOM   7128  C37 POPEy 101     125.815 101.092  57.382  1.00  0.00           C
ATOM   7131  C38 POPEy 101     125.873 101.201  55.852  1.00  0.00           C
ATOM   7134  C39 POPEy 101     126.924 100.292  55.202  1.00  0.00           C
ATOM   7137 0C31 POPEy 101     126.433  98.872  54.942  1.00  0.00           C
ATOM   7140 1C31 POPEy 101     127.413  98.061  54.072  1.00  0.00           C
ATOM   7143 2C31 POPEy 101     126.884  96.661  53.722  1.00  0.00           C
ATOM   7146 3C31 POPEy 101     127.164  95.612  54.802  1.00  0.00           C
ATOM   7149 4C31 POPEy 101     128.555  94.982  54.682  1.00  0.00           C
ATOM   7152 5C31 POPEy 101     128.824  93.942  55.782  1.00  0.00           C
ATOM   7155 6C31 POPEy 101     130.174  93.232  55.642  1.00  0.00           C
ATOM   7159  NH3 POPEz 102      86.221  42.822  69.362  1.00  0.00           N
ATOM   7163  C12 POPEz 102      86.782  42.912  70.752  1.00  0.00           C
ATOM   7166  C11 POPEz 102      86.132  44.031  71.612  1.00  0.00           C
ATOM   7169  P   POPEz 102      87.341  46.052  70.462  1.00  0.00           P
ATOM   7170  O13 POPEz 102      87.112  47.522  70.542  1.00  0.00           O
ATOM   7171  O14 POPEz 102      88.561  45.491  71.082  1.00  0.00           O
ATOM   7172  O11 POPEz 102      87.252  45.571  68.972  1.00  0.00           O
ATOM   7173  O12 POPEz 102      86.051  45.301  70.962  1.00  0.00           O
ATOM   7174  C1  POPEz 102      88.362  45.211  68.162  1.00  0.00           C
ATOM   7177  C2  POPEz 102      88.561  46.231  67.012  1.00  0.00           C
ATOM   7179  O21 POPEz 102      89.211  45.641  65.872  1.00  0.00           O
ATOM   7180  C21 POPEz 102      88.401  45.012  65.042  1.00  0.00           C
ATOM   7181  O22 POPEz 102      87.211  44.792  65.222  1.00  0.00           O
ATOM   7182  C22 POPEz 102      89.191  44.721  63.782  1.00  0.00           C
ATOM   7185  C3  POPEz 102      89.371  47.492  67.442  1.00  0.00           C
ATOM   7188  O31 POPEz 102      89.860  48.261  66.312  1.00  0.00           O
ATOM   7189  C31 POPEz 102      88.912  48.842  65.602  1.00  0.00           C
ATOM   7190  O32 POPEz 102      87.721  48.832  65.862  1.00  0.00           O
ATOM   7191  C32 POPEz 102      89.531  49.532  64.402  1.00  0.00           C
ATOM   7194  C23 POPEz 102      88.411  43.952  62.702  1.00  0.00           C
ATOM   7197  C24 POPEz 102      89.282  43.801  61.452  1.00  0.00           C
ATOM   7200  C25 POPEz 102      88.681  42.892  60.382  1.00  0.00           C
ATOM   7203  C26 POPEz 102      89.602  42.811  59.152  1.00  0.00           C
ATOM   7206  C27 POPEz 102      89.161  41.741  58.142  1.00  0.00           C
ATOM   7209  C28 POPEz 102      89.822  41.912  56.762  1.00  0.00           C
ATOM   7212  C29 POPEz 102      91.262  41.452  56.702  1.00  0.00           C
ATOM   7214 0C21 POPEz 102      91.751  40.402  56.022  1.00  0.00           C
ATOM   7216 1C21 POPEz 102      90.970  39.432  55.162  1.00  0.00           C
ATOM   7219 2C21 POPEz 102      90.821  38.042  55.802  1.00  0.00           C
ATOM   7222 3C21 POPEz 102      92.031  37.122  55.582  1.00  0.00           C
ATOM   7225 4C21 POPEz 102      91.852  35.742  56.212  1.00  0.00           C
ATOM   7228 5C21 POPEz 102      92.182  35.732  57.712  1.00  0.00           C
ATOM   7231 6C21 POPEz 102      93.620  35.262  57.972  1.00  0.00           C
ATOM   7234 7C21 POPEz 102      93.992  35.381  59.442  1.00  0.00           C
ATOM   7237 8C21 POPEz 102      95.370  34.812  59.772  1.00  0.00           C
ATOM   7241  C33 POPEz 102      88.461  49.682  63.302  1.00  0.00           C
ATOM   7244  C34 POPEz 102      89.031  50.332  62.052  1.00  0.00           C
ATOM   7247  C35 POPEz 102      88.001  50.412  60.922  1.00  0.00           C
ATOM   7250  C36 POPEz 102      88.620  51.101  59.712  1.00  0.00           C
ATOM   7253  C37 POPEz 102      87.641  51.312  58.552  1.00  0.00           C
ATOM   7256  C38 POPEz 102      88.261  52.122  57.402  1.00  0.00           C
ATOM   7259  C39 POPEz 102      88.712  53.522  57.822  1.00  0.00           C
ATOM   7262 0C31 POPEz 102      89.341  54.352  56.702  1.00  0.00           C
ATOM   7265 1C31 POPEz 102      88.352  54.821  55.632  1.00  0.00           C
ATOM   7268 2C31 POPEz 102      88.902  55.961  54.752  1.00  0.00           C
ATOM   7271 3C31 POPEz 102      90.131  55.582  53.902  1.00  0.00           C
ATOM   7274 4C31 POPEz 102      91.492  55.862  54.572  1.00  0.00           C
ATOM   7277 5C31 POPEz 102      92.662  55.491  53.652  1.00  0.00           C
ATOM   7280 6C31 POPEz 102      94.021  55.502  54.342  1.00  0.00           C
ATOM   7284  NH3 POPE0 103      43.801  53.842  21.592  1.00  0.00           N
ATOM   7288  C12 POPE0 103      45.201  54.422  21.652  1.00  0.00           C
ATOM   7291  C11 POPE0 103      45.220  55.961  21.572  1.00  0.00           C
ATOM   7294  P   POPE0 103      46.972  57.822  22.242  1.00  0.00           P
ATOM   7295  O13 POPE0 103      47.920  58.051  23.352  1.00  0.00           O
ATOM   7296  O14 POPE0 103      47.521  57.702  20.882  1.00  0.00           O
ATOM   7297  O11 POPE0 103      45.831  58.932  22.262  1.00  0.00           O
ATOM   7298  O12 POPE0 103      46.182  56.481  22.502  1.00  0.00           O
ATOM   7299  C1  POPE0 103      44.701  58.872  23.142  1.00  0.00           C
ATOM   7302  C2  POPE0 103      45.021  59.391  24.552  1.00  0.00           C
ATOM   7304  O21 POPE0 103      43.951  59.031  25.472  1.00  0.00           O
ATOM   7305  C21 POPE0 103      44.342  58.182  26.422  1.00  0.00           C
ATOM   7306  O22 POPE0 103      45.471  57.741  26.532  1.00  0.00           O
ATOM   7307  C22 POPE0 103      43.241  57.972  27.462  1.00  0.00           C
ATOM   7310  C3  POPE0 103      45.242  60.922  24.542  1.00  0.00           C
ATOM   7313  O31 POPE0 103      46.161  61.272  25.582  1.00  0.00           O
ATOM   7314  C31 POPE0 103      45.940  62.172  26.542  1.00  0.00           C
ATOM   7315  O32 POPE0 103      46.851  62.731  27.112  1.00  0.00           O
ATOM   7316  C32 POPE0 103      44.461  62.372  26.872  1.00  0.00           C
ATOM   7319  C23 POPE0 103      43.850  57.321  28.722  1.00  0.00           C
ATOM   7322  C24 POPE0 103      42.941  57.302  29.952  1.00  0.00           C
ATOM   7325  C25 POPE0 103      43.771  57.112  31.232  1.00  0.00           C
ATOM   7328  C26 POPE0 103      42.962  56.682  32.462  1.00  0.00           C
ATOM   7331  C27 POPE0 103      43.752  56.821  33.782  1.00  0.00           C
ATOM   7334  C28 POPE0 103      42.871  57.132  35.002  1.00  0.00           C
ATOM   7337  C29 POPE0 103      41.940  55.992  35.362  1.00  0.00           C
ATOM   7339 0C21 POPE0 103      41.751  55.441  36.572  1.00  0.00           C
ATOM   7341 1C21 POPE0 103      42.421  55.812  37.872  1.00  0.00           C
ATOM   7344 2C21 POPE0 103      41.422  56.141  38.992  1.00  0.00           C
ATOM   7347 3C21 POPE0 103      42.052  55.932  40.372  1.00  0.00           C
ATOM   7350 4C21 POPE0 103      41.112  56.312  41.522  1.00  0.00           C
ATOM   7353 5C21 POPE0 103      41.691  55.942  42.892  1.00  0.00           C
ATOM   7356 6C21 POPE0 103      40.701  56.152  44.042  1.00  0.00           C
ATOM   7359 7C21 POPE0 103      41.231  55.641  45.382  1.00  0.00           C
ATOM   7362 8C21 POPE0 103      40.132  55.202  46.342  1.00  0.00           C
ATOM   7366  C33 POPE0 103      44.201  62.962  28.292  1.00  0.00           C
ATOM   7369  C34 POPE0 103      43.981  61.912  29.402  1.00  0.00           C
ATOM   7372  C35 POPE0 103      45.100  61.852  30.462  1.00  0.00           C
ATOM   7375  C36 POPE0 103      44.561  61.481  31.852  1.00  0.00           C
ATOM   7378  C37 POPE0 103      45.551  61.782  32.982  1.00  0.00           C
ATOM   7381  C38 POPE0 103      44.892  61.702  34.372  1.00  0.00           C
ATOM   7384  C39 POPE0 103      45.471  62.722  35.362  1.00  0.00           C
ATOM   7387 0C31 POPE0 103      45.191  62.321  36.822  1.00  0.00           C
ATOM   7390 1C31 POPE0 103      45.091  63.521  37.772  1.00  0.00           C
ATOM   7393 2C31 POPE0 103      44.940  63.071  39.232  1.00  0.00           C
ATOM   7396 3C31 POPE0 103      44.511  64.202  40.182  1.00  0.00           C
ATOM   7399 4C31 POPE0 103      45.541  65.332  40.322  1.00  0.00           C
ATOM   7402 5C31 POPE0 103      45.002  66.502  41.152  1.00  0.00           C
ATOM   7405 6C31 POPE0 103      46.062  67.522  41.562  1.00  0.00           C
ATOM   7409  NH3 POPE1 104     131.374  19.972  26.802  1.00  0.00           N
ATOM   7413  C12 POPE1 104     130.275  19.462  25.932  1.00  0.00           C
ATOM   7416  C11 POPE1 104     129.564  20.651  25.292  1.00  0.00           C
ATOM   7419  P   POPE1 104     127.275  20.902  23.972  1.00  0.00           P
ATOM   7420  O13 POPE1 104     128.125  21.602  22.982  1.00  0.00           O
ATOM   7421  O14 POPE1 104     126.495  19.722  23.552  1.00  0.00           O
ATOM   7422  O11 POPE1 104     126.385  21.922  24.802  1.00  0.00           O
ATOM   7423  O12 POPE1 104     128.204  20.292  25.092  1.00  0.00           O
ATOM   7424  C1  POPE1 104     126.945  22.922  25.652  1.00  0.00           C
ATOM   7427  C2  POPE1 104     126.195  23.022  27.012  1.00  0.00           C
ATOM   7429  O21 POPE1 104     126.984  23.742  27.982  1.00  0.00           O
ATOM   7430  C21 POPE1 104     127.905  23.051  28.652  1.00  0.00           C
ATOM   7431  O22 POPE1 104     128.405  21.982  28.342  1.00  0.00           O
ATOM   7432  C22 POPE1 104     128.225  23.792  29.952  1.00  0.00           C
ATOM   7435  C3  POPE1 104     125.634  21.682  27.582  1.00  0.00           C
ATOM   7438  O31 POPE1 104     125.094  21.952  28.912  1.00  0.00           O
ATOM   7439  C31 POPE1 104     125.055  20.891  29.712  1.00  0.00           C
ATOM   7440  O32 POPE1 104     125.275  19.752  29.372  1.00  0.00           O
ATOM   7441  C32 POPE1 104     124.725  21.252  31.152  1.00  0.00           C
ATOM   7444  C23 POPE1 104     129.104  22.981  30.922  1.00  0.00           C
ATOM   7447  C24 POPE1 104     129.145  23.532  32.362  1.00  0.00           C
ATOM   7450  C25 POPE1 104     127.935  23.172  33.242  1.00  0.00           C
ATOM   7453  C26 POPE1 104     128.314  23.092  34.732  1.00  0.00           C
ATOM   7456  C27 POPE1 104     127.115  22.932  35.672  1.00  0.00           C
ATOM   7459  C28 POPE1 104     127.454  22.231  37.012  1.00  0.00           C
ATOM   7462  C29 POPE1 104     128.155  23.102  38.032  1.00  0.00           C
ATOM   7464 0C21 POPE1 104     128.075  22.981  39.372  1.00  0.00           C
ATOM   7466 1C21 POPE1 104     127.295  21.941  40.142  1.00  0.00           C
ATOM   7469 2C21 POPE1 104     128.195  20.952  40.912  1.00  0.00           C
ATOM   7472 3C21 POPE1 104     127.404  19.832  41.622  1.00  0.00           C
ATOM   7475 4C21 POPE1 104     128.324  18.822  42.342  1.00  0.00           C
ATOM   7478 5C21 POPE1 104     127.655  17.492  42.722  1.00  0.00           C
ATOM   7481 6C21 POPE1 104     126.495  17.612  43.722  1.00  0.00           C
ATOM   7484 7C21 POPE1 104     125.935  16.222  44.092  1.00  0.00           C
ATOM   7487 8C21 POPE1 104     124.755  16.242  45.062  1.00  0.00           C
ATOM   7491  C33 POPE1 104     124.275  22.702  31.482  1.00  0.00           C
ATOM   7494  C34 POPE1 104     123.615  22.692  32.872  1.00  0.00           C
ATOM   7497  C35 POPE1 104     122.922  24.002  33.252  1.00  0.00           C
ATOM   7500  C36 POPE1 104     123.042  24.301  34.752  1.00  0.00           C
ATOM   7503  C37 POPE1 104     122.481  25.682  35.142  1.00  0.00           C
ATOM   7506  C38 POPE1 104     123.051  26.202  36.462  1.00  0.00           C
ATOM   7509  C39 POPE1 104     122.502  25.432  37.672  1.00  0.00           C
ATOM   7512 0C31 POPE1 104     123.555  25.321  38.762  1.00  0.00           C
ATOM   7515 1C31 POPE1 104     122.992  24.712  40.042  1.00  0.00           C
ATOM   7518 2C31 POPE1 104     124.115  24.272  40.962  1.00  0.00           C
ATOM   7521 3C31 POPE1 104     123.615  23.792  42.322  1.00  0.00           C
ATOM   7524 4C31 POPE1 104     124.715  23.032  43.042  1.00  0.00           C
ATOM   7527 5C31 POPE1 104     124.285  22.492  44.392  1.00  0.00           C
ATOM   7530 6C31 POPE1 104     125.475  21.871  45.122  1.00  0.00           C
ATOM   7534  NH3 POPE2 105      52.632  65.781  73.332  1.00  0.00           N
ATOM   7538  C12 POPE2 105      52.201  64.391  73.702  1.00  0.00           C
ATOM   7541  C11 POPE2 105      50.982  64.362  74.672  1.00  0.00           C
ATOM   7544  P   POPE2 105      49.331  65.792  73.252  1.00  0.00           P
ATOM   7545  O13 POPE2 105      47.882  65.992  73.222  1.00  0.00           O
ATOM   7546  O14 POPE2 105      50.181  66.891  73.792  1.00  0.00           O
ATOM   7547  O11 POPE2 105      49.892  65.552  71.802  1.00  0.00           O
ATOM   7548  O12 POPE2 105      49.721  64.451  74.002  1.00  0.00           O
ATOM   7549  C1  POPE2 105      49.321  64.622  70.882  1.00  0.00           C
ATOM   7552  C2  POPE2 105      50.341  64.421  69.722  1.00  0.00           C
ATOM   7554  O21 POPE2 105      49.870  64.921  68.462  1.00  0.00           O
ATOM   7555  C21 POPE2 105      49.021  64.202  67.762  1.00  0.00           C
ATOM   7556  O22 POPE2 105      48.422  63.201  68.142  1.00  0.00           O
ATOM   7557  C22 POPE2 105      49.051  64.742  66.332  1.00  0.00           C
ATOM   7560  C3  POPE2 105      50.951  62.981  69.642  1.00  0.00           C
ATOM   7563  O31 POPE2 105      51.982  62.842  68.622  1.00  0.00           O
ATOM   7564  C31 POPE2 105      53.152  63.362  68.992  1.00  0.00           C
ATOM   7565  O32 POPE2 105      53.352  63.841  70.102  1.00  0.00           O
ATOM   7566  C32 POPE2 105      54.231  63.212  67.922  1.00  0.00           C
ATOM   7569  C23 POPE2 105      48.120  63.972  65.362  1.00  0.00           C
ATOM   7572  C24 POPE2 105      48.861  62.892  64.552  1.00  0.00           C
ATOM   7575  C25 POPE2 105      49.682  63.442  63.362  1.00  0.00           C
ATOM   7578  C26 POPE2 105      48.822  63.641  62.112  1.00  0.00           C
ATOM   7581  C27 POPE2 105      49.570  64.092  60.852  1.00  0.00           C
ATOM   7584  C28 POPE2 105      50.761  63.182  60.462  1.00  0.00           C
ATOM   7587  C29 POPE2 105      50.890  62.932  58.982  1.00  0.00           C
ATOM   7589 0C21 POPE2 105      51.691  63.582  58.122  1.00  0.00           C
ATOM   7591 1C21 POPE2 105      52.591  64.752  58.442  1.00  0.00           C
ATOM   7594 2C21 POPE2 105      52.941  65.582  57.192  1.00  0.00           C
ATOM   7597 3C21 POPE2 105      53.871  64.851  56.212  1.00  0.00           C
ATOM   7600 4C21 POPE2 105      54.091  65.601  54.882  1.00  0.00           C
ATOM   7603 5C21 POPE2 105      55.080  66.772  54.972  1.00  0.00           C
ATOM   7606 6C21 POPE2 105      55.360  67.402  53.602  1.00  0.00           C
ATOM   7609 7C21 POPE2 105      56.661  68.222  53.612  1.00  0.00           C
ATOM   7612 8C21 POPE2 105      57.112  68.801  52.272  1.00  0.00           C
ATOM   7616  C33 POPE2 105      54.911  64.542  67.522  1.00  0.00           C
ATOM   7619  C34 POPE2 105      54.161  65.292  66.412  1.00  0.00           C
ATOM   7622  C35 POPE2 105      54.542  64.832  65.002  1.00  0.00           C
ATOM   7625  C36 POPE2 105      53.900  65.732  63.932  1.00  0.00           C
ATOM   7628  C37 POPE2 105      54.212  65.241  62.512  1.00  0.00           C
ATOM   7631  C38 POPE2 105      54.081  66.341  61.442  1.00  0.00           C
ATOM   7634  C39 POPE2 105      55.212  67.372  61.532  1.00  0.00           C
ATOM   7637 0C31 POPE2 105      55.371  68.232  60.272  1.00  0.00           C
ATOM   7640 1C31 POPE2 105      56.851  68.362  59.902  1.00  0.00           C
ATOM   7643 2C31 POPE2 105      57.131  69.232  58.672  1.00  0.00           C
ATOM   7646 3C31 POPE2 105      56.982  70.732  58.892  1.00  0.00           C
ATOM   7649 4C31 POPE2 105      57.761  71.552  57.852  1.00  0.00           C
ATOM   7652 5C31 POPE2 105      57.661  73.061  58.072  1.00  0.00           C
ATOM   7655 6C31 POPE2 105      58.620  73.862  57.202  1.00  0.00           C
ATOM   7659  NH3 POPE3 106      77.230  58.191  71.992  1.00  0.00           N
ATOM   7663  C12 POPE3 106      76.010  57.741  72.762  1.00  0.00           C
ATOM   7666  C11 POPE3 106      74.822  57.461  71.842  1.00  0.00           C
ATOM   7669  P   POPE3 106      73.970  55.322  70.632  1.00  0.00           P
ATOM   7670  O13 POPE3 106      74.290  54.051  71.312  1.00  0.00           O
ATOM   7671  O14 POPE3 106      72.632  55.891  70.882  1.00  0.00           O
ATOM   7672  O11 POPE3 106      74.142  55.101  69.082  1.00  0.00           O
ATOM   7673  O12 POPE3 106      75.102  56.362  70.992  1.00  0.00           O
ATOM   7674  C1  POPE3 106      75.421  55.392  68.472  1.00  0.00           C
ATOM   7677  C2  POPE3 106      75.432  56.811  67.802  1.00  0.00           C
ATOM   7679  O21 POPE3 106      74.721  56.801  66.542  1.00  0.00           O
ATOM   7680  C21 POPE3 106      75.260  56.022  65.602  1.00  0.00           C
ATOM   7681  O22 POPE3 106      76.370  55.542  65.632  1.00  0.00           O
ATOM   7682  C22 POPE3 106      74.212  55.821  64.512  1.00  0.00           C
ATOM   7685  C3  POPE3 106      76.852  57.452  67.752  1.00  0.00           C
ATOM   7688  O31 POPE3 106      76.841  58.742  67.102  1.00  0.00           O
ATOM   7689  C31 POPE3 106      77.701  59.641  67.572  1.00  0.00           C
ATOM   7690  O32 POPE3 106      78.340  59.562  68.602  1.00  0.00           O
ATOM   7691  C32 POPE3 106      77.830  60.802  66.582  1.00  0.00           C
ATOM   7694  C23 POPE3 106      74.481  54.662  63.522  1.00  0.00           C
ATOM   7697  C24 POPE3 106      73.382  54.651  62.442  1.00  0.00           C
ATOM   7700  C25 POPE3 106      73.562  53.632  61.312  1.00  0.00           C
ATOM   7703  C26 POPE3 106      72.352  53.662  60.372  1.00  0.00           C
ATOM   7706  C27 POPE3 106      72.531  52.811  59.112  1.00  0.00           C
ATOM   7709  C28 POPE3 106      71.221  52.492  58.382  1.00  0.00           C
ATOM   7712  C29 POPE3 106      70.521  53.722  57.832  1.00  0.00           C
ATOM   7714 0C21 POPE3 106      70.201  54.082  56.562  1.00  0.00           C
ATOM   7716 1C21 POPE3 106      70.432  53.422  55.222  1.00  0.00           C
ATOM   7719 2C21 POPE3 106      71.221  52.102  55.152  1.00  0.00           C
ATOM   7722 3C21 POPE3 106      71.431  51.592  53.712  1.00  0.00           C
ATOM   7725 4C21 POPE3 106      72.051  50.182  53.702  1.00  0.00           C
ATOM   7728 5C21 POPE3 106      71.940  49.472  52.342  1.00  0.00           C
ATOM   7731 6C21 POPE3 106      70.510  49.022  52.022  1.00  0.00           C
ATOM   7734 7C21 POPE3 106      70.360  48.382  50.632  1.00  0.00           C
ATOM   7737 8C21 POPE3 106      68.940  47.862  50.372  1.00  0.00           C
ATOM   7741  C33 POPE3 106      77.652  60.432  65.092  1.00  0.00           C
ATOM   7744  C34 POPE3 106      78.312  61.481  64.212  1.00  0.00           C
ATOM   7747  C35 POPE3 106      78.132  61.321  62.692  1.00  0.00           C
ATOM   7750  C36 POPE3 106      76.751  61.772  62.202  1.00  0.00           C
ATOM   7753  C37 POPE3 106      76.661  61.862  60.662  1.00  0.00           C
ATOM   7756  C38 POPE3 106      75.432  62.641  60.152  1.00  0.00           C
ATOM   7759  C39 POPE3 106      74.080  62.011  60.522  1.00  0.00           C
ATOM   7762 0C31 POPE3 106      72.892  62.811  60.002  1.00  0.00           C
ATOM   7765 1C31 POPE3 106      71.540  62.302  60.532  1.00  0.00           C
ATOM   7768 2C31 POPE3 106      70.392  62.952  59.752  1.00  0.00           C
ATOM   7771 3C31 POPE3 106      68.981  62.512  60.152  1.00  0.00           C
ATOM   7774 4C31 POPE3 106      68.650  62.851  61.602  1.00  0.00           C
ATOM   7777 5C31 POPE3 106      67.151  62.801  61.922  1.00  0.00           C
ATOM   7780 6C31 POPE3 106      66.911  62.671  63.422  1.00  0.00           C
ATOM   7784  NH3 POPE4 107     100.111  -0.678  68.932  1.00  0.00           N
ATOM   7788  C12 POPE4 107     100.882   0.572  68.622  1.00  0.00           C
ATOM   7791  C11 POPE4 107     101.760   1.022  69.812  1.00  0.00           C
ATOM   7794  P   POPE4 107     103.782   2.792  69.612  1.00  0.00           P
ATOM   7795  O13 POPE4 107     104.671   1.722  70.142  1.00  0.00           O
ATOM   7796  O14 POPE4 107     103.842   4.122  70.282  1.00  0.00           O
ATOM   7797  O11 POPE4 107     104.111   3.002  68.082  1.00  0.00           O
ATOM   7798  O12 POPE4 107     102.281   2.332  69.562  1.00  0.00           O
ATOM   7799  C1  POPE4 107     103.741   2.082  67.052  1.00  0.00           C
ATOM   7802  C2  POPE4 107     102.571   2.612  66.172  1.00  0.00           C
ATOM   7804  O21 POPE4 107     102.532   1.822  64.962  1.00  0.00           O
ATOM   7805  C21 POPE4 107     101.542   0.942  64.872  1.00  0.00           C
ATOM   7806  O22 POPE4 107     100.591   0.862  65.632  1.00  0.00           O
ATOM   7807  C22 POPE4 107     101.822  -0.068  63.762  1.00  0.00           C
ATOM   7810  C3  POPE4 107     102.781   4.092  65.772  1.00  0.00           C
ATOM   7813  O31 POPE4 107     101.701   4.542  64.922  1.00  0.00           O
ATOM   7814  C31 POPE4 107     101.951   4.602  63.622  1.00  0.00           C
ATOM   7815  O32 POPE4 107     103.021   4.402  63.082  1.00  0.00           O
ATOM   7816  C32 POPE4 107     100.650   4.972  62.912  1.00  0.00           C
ATOM   7819  C23 POPE4 107     101.041   0.092  62.452  1.00  0.00           C
ATOM   7822  C24 POPE4 107     101.311  -1.088  61.492  1.00  0.00           C
ATOM   7825  C25 POPE4 107     102.792  -1.528  61.442  1.00  0.00           C
ATOM   7828  C26 POPE4 107     103.121  -2.368  60.202  1.00  0.00           C
ATOM   7831  C27 POPE4 107     104.632  -2.658  60.042  1.00  0.00           C
ATOM   7834  C28 POPE4 107     104.901  -3.558  58.822  1.00  0.00           C
ATOM   7837  C29 POPE4 107     106.361  -3.868  58.592  1.00  0.00           C
ATOM   7839 0C21 POPE4 107     107.112  -3.428  57.562  1.00  0.00           C
ATOM   7841 1C21 POPE4 107     106.671  -2.488  56.462  1.00  0.00           C
ATOM   7844 2C21 POPE4 107     106.041  -3.208  55.252  1.00  0.00           C
ATOM   7847 3C21 POPE4 107     107.040  -3.878  54.292  1.00  0.00           C
ATOM   7850 4C21 POPE4 107     106.321  -4.608  53.142  1.00  0.00           C
ATOM   7853 5C21 POPE4 107     107.242  -5.331  52.152  1.00  0.00           C
ATOM   7856 6C21 POPE4 107     108.121  -4.398  51.312  1.00  0.00           C
ATOM   7859 7C21 POPE4 107     108.852  -5.128  50.172  1.00  0.00           C
ATOM   7862 8C21 POPE4 107     109.860  -4.258  49.422  1.00  0.00           C
ATOM   7866  C33 POPE4 107     100.510   4.322  61.522  1.00  0.00           C
ATOM   7869  C34 POPE4 107      99.042   4.352  61.072  1.00  0.00           C
ATOM   7872  C35 POPE4 107      98.782   3.552  59.802  1.00  0.00           C
ATOM   7875  C36 POPE4 107      97.311   3.162  59.692  1.00  0.00           C
ATOM   7878  C37 POPE4 107      96.981   2.362  58.422  1.00  0.00           C
ATOM   7881  C38 POPE4 107      95.461   2.162  58.342  1.00  0.00           C
ATOM   7884  C39 POPE4 107      94.962   1.332  57.162  1.00  0.00           C
ATOM   7887 0C31 POPE4 107      93.492   1.662  56.922  1.00  0.00           C
ATOM   7890 1C31 POPE4 107      92.760   0.812  55.882  1.00  0.00           C
ATOM   7893 2C31 POPE4 107      91.311   1.292  55.782  1.00  0.00           C
ATOM   7896 3C31 POPE4 107      90.492   0.572  54.712  1.00  0.00           C
ATOM   7899 4C31 POPE4 107      89.052   1.102  54.702  1.00  0.00           C
ATOM   7902 5C31 POPE4 107      88.150   0.342  53.732  1.00  0.00           C
ATOM   7905 6C31 POPE4 107      86.711   0.862  53.742  1.00  0.00           C
ATOM   7909  NH3 POPE5 108      33.422  86.761  66.392  1.00  0.00           N
ATOM   7913  C12 POPE5 108      32.042  86.891  65.862  1.00  0.00           C
ATOM   7916  C11 POPE5 108      31.281  85.592  66.132  1.00  0.00           C
ATOM   7919  P   POPE5 108      29.102  84.752  64.952  1.00  0.00           P
ATOM   7920  O13 POPE5 108      29.972  84.091  63.952  1.00  0.00           O
ATOM   7921  O14 POPE5 108      28.391  83.841  65.882  1.00  0.00           O
ATOM   7922  O11 POPE5 108      28.052  85.631  64.172  1.00  0.00           O
ATOM   7923  O12 POPE5 108      29.931  85.802  65.742  1.00  0.00           O
ATOM   7924  C1  POPE5 108      27.650  85.371  62.832  1.00  0.00           C
ATOM   7927  C2  POPE5 108      28.231  86.442  61.862  1.00  0.00           C
ATOM   7929  O21 POPE5 108      28.052  86.031  60.482  1.00  0.00           O
ATOM   7930  C21 POPE5 108      26.822  86.201  60.012  1.00  0.00           C
ATOM   7931  O22 POPE5 108      25.851  86.531  60.652  1.00  0.00           O
ATOM   7932  C22 POPE5 108      26.771  85.872  58.512  1.00  0.00           C
ATOM   7935  C3  POPE5 108      29.741  86.702  62.112  1.00  0.00           C
ATOM   7938  O31 POPE5 108      30.222  87.862  61.392  1.00  0.00           O
ATOM   7939  C31 POPE5 108      30.492  87.651  60.102  1.00  0.00           C
ATOM   7940  O32 POPE5 108      29.812  88.042  59.162  1.00  0.00           O
ATOM   7941  C32 POPE5 108      31.841  86.951  59.942  1.00  0.00           C
ATOM   7944  C23 POPE5 108      26.990  87.122  57.612  1.00  0.00           C
ATOM   7947  C24 POPE5 108      26.832  86.802  56.122  1.00  0.00           C
ATOM   7950  C25 POPE5 108      27.171  87.961  55.172  1.00  0.00           C
ATOM   7953  C26 POPE5 108      28.601  88.531  55.282  1.00  0.00           C
ATOM   7956  C27 POPE5 108      28.962  89.742  54.382  1.00  0.00           C
ATOM   7959  C28 POPE5 108      29.030  89.482  52.862  1.00  0.00           C
ATOM   7962  C29 POPE5 108      27.671  89.241  52.252  1.00  0.00           C
ATOM   7964 0C21 POPE5 108      27.351  88.271  51.372  1.00  0.00           C
ATOM   7966 1C21 POPE5 108      28.292  87.321  50.682  1.00  0.00           C
ATOM   7969 2C21 POPE5 108      27.780  87.071  49.252  1.00  0.00           C
ATOM   7972 3C21 POPE5 108      28.872  86.521  48.312  1.00  0.00           C
ATOM   7975 4C21 POPE5 108      28.502  86.772  46.842  1.00  0.00           C
ATOM   7978 5C21 POPE5 108      29.692  86.621  45.882  1.00  0.00           C
ATOM   7981 6C21 POPE5 108      30.201  85.182  45.762  1.00  0.00           C
ATOM   7984 7C21 POPE5 108      31.242  85.052  44.642  1.00  0.00           C
ATOM   7987 8C21 POPE5 108      31.981  83.722  44.642  1.00  0.00           C
ATOM   7991  C33 POPE5 108      32.472  87.441  58.612  1.00  0.00           C
ATOM   7994  C34 POPE5 108      33.882  86.932  58.332  1.00  0.00           C
ATOM   7997  C35 POPE5 108      34.491  87.662  57.122  1.00  0.00           C
ATOM   8000  C36 POPE5 108      33.771  87.362  55.782  1.00  0.00           C
ATOM   8003  C37 POPE5 108      33.582  88.612  54.902  1.00  0.00           C
ATOM   8006  C38 POPE5 108      33.562  88.262  53.412  1.00  0.00           C
ATOM   8009  C39 POPE5 108      34.982  87.972  52.882  1.00  0.00           C
ATOM   8012 0C31 POPE5 108      34.982  87.311  51.502  1.00  0.00           C
ATOM   8015 1C31 POPE5 108      36.411  86.962  51.052  1.00  0.00           C
ATOM   8018 2C31 POPE5 108      36.431  86.261  49.692  1.00  0.00           C
ATOM   8021 3C31 POPE5 108      37.812  86.261  49.032  1.00  0.00           C
ATOM   8024 4C31 POPE5 108      37.701  86.022  47.522  1.00  0.00           C
ATOM   8027 5C31 POPE5 108      39.021  86.092  46.772  1.00  0.00           C
ATOM   8030 6C31 POPE5 108      38.812  86.191  45.262  1.00  0.00           C
ATOM   8034  NH3 POPE6 109     120.852  27.922  26.492  1.00  0.00           N
ATOM   8038  C12 POPE6 109     119.941  26.722  26.492  1.00  0.00           C
ATOM   8041  C11 POPE6 109     118.441  27.052  26.542  1.00  0.00           C
ATOM   8044  P   POPE6 109     116.471  25.522  27.512  1.00  0.00           P
ATOM   8045  O13 POPE6 109     116.381  26.592  28.532  1.00  0.00           O
ATOM   8046  O14 POPE6 109     115.271  25.222  26.702  1.00  0.00           O
ATOM   8047  O11 POPE6 109     116.992  24.192  28.192  1.00  0.00           O
ATOM   8048  O12 POPE6 109     117.681  25.832  26.532  1.00  0.00           O
ATOM   8049  C1  POPE6 109     116.132  23.571  29.152  1.00  0.00           C
ATOM   8052  C2  POPE6 109     116.620  22.132  29.452  1.00  0.00           C
ATOM   8054  O21 POPE6 109     115.882  21.632  30.602  1.00  0.00           O
ATOM   8055  C21 POPE6 109     114.962  20.742  30.282  1.00  0.00           C
ATOM   8056  O22 POPE6 109     114.711  20.372  29.142  1.00  0.00           O
ATOM   8057  C22 POPE6 109     114.242  20.212  31.522  1.00  0.00           C
ATOM   8060  C3  POPE6 109     118.141  22.082  29.752  1.00  0.00           C
ATOM   8063  O31 POPE6 109     118.632  20.772  30.122  1.00  0.00           O
ATOM   8064  C31 POPE6 109     118.801  19.871  29.172  1.00  0.00           C
ATOM   8065  O32 POPE6 109     118.480  19.992  28.002  1.00  0.00           O
ATOM   8066  C32 POPE6 109     119.451  18.621  29.782  1.00  0.00           C
ATOM   8069  C23 POPE6 109     114.590  18.722  31.762  1.00  0.00           C
ATOM   8072  C24 POPE6 109     113.461  17.922  32.442  1.00  0.00           C
ATOM   8075  C25 POPE6 109     112.992  18.442  33.812  1.00  0.00           C
ATOM   8078  C26 POPE6 109     113.940  18.202  35.002  1.00  0.00           C
ATOM   8081  C27 POPE6 109     113.541  19.042  36.222  1.00  0.00           C
ATOM   8084  C28 POPE6 109     114.062  18.592  37.592  1.00  0.00           C
ATOM   8087  C29 POPE6 109     113.242  17.492  38.222  1.00  0.00           C
ATOM   8089 0C21 POPE6 109     113.632  16.722  39.262  1.00  0.00           C
ATOM   8091 1C21 POPE6 109     114.941  16.832  39.992  1.00  0.00           C
ATOM   8094 2C21 POPE6 109     114.671  16.922  41.492  1.00  0.00           C
ATOM   8097 3C21 POPE6 109     115.932  17.202  42.312  1.00  0.00           C
ATOM   8100 4C21 POPE6 109     115.561  17.391  43.792  1.00  0.00           C
ATOM   8103 5C21 POPE6 109     116.132  16.292  44.702  1.00  0.00           C
ATOM   8106 6C21 POPE6 109     117.281  16.822  45.562  1.00  0.00           C
ATOM   8109 7C21 POPE6 109     116.782  17.752  46.682  1.00  0.00           C
ATOM   8112 8C21 POPE6 109     117.841  18.022  47.742  1.00  0.00           C
ATOM   8116  C33 POPE6 109     120.602  18.952  30.772  1.00  0.00           C
ATOM   8119  C34 POPE6 109     120.871  17.872  31.842  1.00  0.00           C
ATOM   8122  C35 POPE6 109     121.661  16.702  31.262  1.00  0.00           C
ATOM   8125  C36 POPE6 109     123.150  17.032  31.122  1.00  0.00           C
ATOM   8128  C37 POPE6 109     123.803  16.112  30.082  1.00  0.00           C
ATOM   8131  C38 POPE6 109     125.294  16.362  29.802  1.00  0.00           C
ATOM   8134  C39 POPE6 109     126.204  16.342  31.032  1.00  0.00           C
ATOM   8137 0C31 POPE6 109     126.074  15.031  31.802  1.00  0.00           C
ATOM   8140 1C31 POPE6 109     127.164  14.782  32.852  1.00  0.00           C
ATOM   8143 2C31 POPE6 109     126.945  13.442  33.572  1.00  0.00           C
ATOM   8146 3C31 POPE6 109     127.975  13.172  34.662  1.00  0.00           C
ATOM   8149 4C31 POPE6 109     127.794  11.822  35.362  1.00  0.00           C
ATOM   8152 5C31 POPE6 109     128.663  11.732  36.622  1.00  0.00           C
ATOM   8155 6C31 POPE6 109     128.523  10.392  37.352  1.00  0.00           C
ATOM   8159  NH3 POPE7 110     118.971 116.682  68.222  1.00  0.00           N
ATOM   8163  C12 POPE7 110     117.631 116.542  68.902  1.00  0.00           C
ATOM   8166  C11 POPE7 110     116.721 115.461  68.292  1.00  0.00           C
ATOM   8169  P   POPE7 110     114.580 115.891  69.782  1.00  0.00           P
ATOM   8170  O13 POPE7 110     114.892 117.171  70.432  1.00  0.00           O
ATOM   8171  O14 POPE7 110     114.870 114.671  70.562  1.00  0.00           O
ATOM   8172  O11 POPE7 110     113.051 115.812  69.292  1.00  0.00           O
ATOM   8173  O12 POPE7 110     115.341 115.821  68.392  1.00  0.00           O
ATOM   8174  C1  POPE7 110     112.311 117.021  69.012  1.00  0.00           C
ATOM   8177  C2  POPE7 110     111.731 117.062  67.552  1.00  0.00           C
ATOM   8179  O21 POPE7 110     110.661 116.112  67.402  1.00  0.00           O
ATOM   8180  C21 POPE7 110     109.711 116.412  66.522  1.00  0.00           C
ATOM   8181  O22 POPE7 110     109.682 117.392  65.802  1.00  0.00           O
ATOM   8182  C22 POPE7 110     108.620 115.332  66.572  1.00  0.00           C
ATOM   8185  C3  POPE7 110     112.882 116.772  66.552  1.00  0.00           C
ATOM   8188  O31 POPE7 110     112.532 117.091  65.192  1.00  0.00           O
ATOM   8189  C31 POPE7 110     112.080 116.101  64.422  1.00  0.00           C
ATOM   8190  O32 POPE7 110     111.971 114.932  64.742  1.00  0.00           O
ATOM   8191  C32 POPE7 110     111.711 116.741  63.082  1.00  0.00           C
ATOM   8194  C23 POPE7 110     107.830 115.172  65.242  1.00  0.00           C
ATOM   8197  C24 POPE7 110     106.352 114.842  65.492  1.00  0.00           C
ATOM   8200  C25 POPE7 110     105.461 115.112  64.272  1.00  0.00           C
ATOM   8203  C26 POPE7 110     105.461 114.012  63.192  1.00  0.00           C
ATOM   8206  C27 POPE7 110     104.331 114.232  62.172  1.00  0.00           C
ATOM   8209  C28 POPE7 110     104.801 114.421  60.722  1.00  0.00           C
ATOM   8212  C29 POPE7 110     105.092 113.122  60.022  1.00  0.00           C
ATOM   8214 0C21 POPE7 110     104.671 112.762  58.792  1.00  0.00           C
ATOM   8216 1C21 POPE7 110     103.842 113.601  57.852  1.00  0.00           C
ATOM   8219 2C21 POPE7 110     103.591 112.902  56.502  1.00  0.00           C
ATOM   8222 3C21 POPE7 110     104.860 112.651  55.672  1.00  0.00           C
ATOM   8225 4C21 POPE7 110     104.551 112.152  54.242  1.00  0.00           C
ATOM   8228 5C21 POPE7 110     105.781 111.621  53.492  1.00  0.00           C
ATOM   8231 6C21 POPE7 110     106.940 112.631  53.402  1.00  0.00           C
ATOM   8234 7C21 POPE7 110     108.010 112.222  52.382  1.00  0.00           C
ATOM   8237 8C21 POPE7 110     109.191 113.201  52.322  1.00  0.00           C
ATOM   8241  C33 POPE7 110     111.262 115.832  61.922  1.00  0.00           C
ATOM   8244  C34 POPE7 110     110.672 116.692  60.782  1.00  0.00           C
ATOM   8247  C35 POPE7 110     110.541 115.972  59.442  1.00  0.00           C
ATOM   8250  C36 POPE7 110     110.041 116.901  58.322  1.00  0.00           C
ATOM   8253  C37 POPE7 110     110.162 116.272  56.932  1.00  0.00           C
ATOM   8256  C38 POPE7 110     109.341 117.012  55.852  1.00  0.00           C
ATOM   8259  C39 POPE7 110     107.830 116.862  56.042  1.00  0.00           C
ATOM   8262 0C31 POPE7 110     107.090 116.711  54.702  1.00  0.00           C
ATOM   8265 1C31 POPE7 110     105.572 116.601  54.882  1.00  0.00           C
ATOM   8268 2C31 POPE7 110     104.841 116.222  53.592  1.00  0.00           C
ATOM   8271 3C31 POPE7 110     103.340 116.042  53.842  1.00  0.00           C
ATOM   8274 4C31 POPE7 110     102.541 115.841  52.552  1.00  0.00           C
ATOM   8277 5C31 POPE7 110     101.031 115.852  52.822  1.00  0.00           C
ATOM   8280 6C31 POPE7 110     100.190 115.821  51.552  1.00  0.00           C
ATOM   8284  NH3 POPE8 111     130.954   7.362  27.082  1.00  0.00           N
ATOM   8288  C12 POPE8 111     130.885   8.862  27.152  1.00  0.00           C
ATOM   8291  C11 POPE8 111     131.075   9.482  25.762  1.00  0.00           C
ATOM   8294  P   POPE8 111     129.135  11.142  25.192  1.00  0.00           P
ATOM   8295  O13 POPE8 111     128.745  10.292  24.052  1.00  0.00           O
ATOM   8296  O14 POPE8 111     128.945  12.602  25.052  1.00  0.00           O
ATOM   8297  O11 POPE8 111     128.255  10.622  26.382  1.00  0.00           O
ATOM   8298  O12 POPE8 111     130.605  10.822  25.702  1.00  0.00           O
ATOM   8299  C1  POPE8 111     127.664  11.442  27.372  1.00  0.00           C
ATOM   8302  C2  POPE8 111     127.905  10.812  28.772  1.00  0.00           C
ATOM   8304  O21 POPE8 111     126.694  10.972  29.532  1.00  0.00           O
ATOM   8305  C21 POPE8 111     126.225   9.872  30.102  1.00  0.00           C
ATOM   8306  O22 POPE8 111     126.835   8.832  30.252  1.00  0.00           O
ATOM   8307  C22 POPE8 111     124.755  10.061  30.412  1.00  0.00           C
ATOM   8310  C3  POPE8 111     129.135  11.432  29.492  1.00  0.00           C
ATOM   8313  O31 POPE8 111     130.044  10.412  29.922  1.00  0.00           O
ATOM   8314  C31 POPE8 111     129.904   9.942  31.142  1.00  0.00           C
ATOM   8315  O32 POPE8 111     129.025  10.252  31.932  1.00  0.00           O
ATOM   8316  C32 POPE8 111     131.094   9.012  31.382  1.00  0.00           C
ATOM   8319  C23 POPE8 111     124.115   8.992  31.332  1.00  0.00           C
ATOM   8322  C24 POPE8 111     124.365   9.202  32.842  1.00  0.00           C
ATOM   8325  C25 POPE8 111     123.162   9.802  33.592  1.00  0.00           C
ATOM   8328  C26 POPE8 111     123.182   9.532  35.102  1.00  0.00           C
ATOM   8331  C27 POPE8 111     121.871   9.952  35.782  1.00  0.00           C
ATOM   8334  C28 POPE8 111     121.812   9.592  37.282  1.00  0.00           C
ATOM   8337  C29 POPE8 111     120.411   9.852  37.792  1.00  0.00           C
ATOM   8339 0C21 POPE8 111     120.062  10.592  38.852  1.00  0.00           C
ATOM   8341 1C21 POPE8 111     120.982  11.302  39.802  1.00  0.00           C
ATOM   8344 2C21 POPE8 111     120.252  11.822  41.052  1.00  0.00           C
ATOM   8347 3C21 POPE8 111     119.262  12.972  40.742  1.00  0.00           C
ATOM   8350 4C21 POPE8 111     118.762  13.702  41.992  1.00  0.00           C
ATOM   8353 5C21 POPE8 111     119.782  14.692  42.582  1.00  0.00           C
ATOM   8356 6C21 POPE8 111     119.832  16.032  41.822  1.00  0.00           C
ATOM   8359 7C21 POPE8 111     120.962  16.941  42.322  1.00  0.00           C
ATOM   8362 8C21 POPE8 111     120.682  18.432  42.092  1.00  0.00           C
ATOM   8366  C33 POPE8 111     131.234   8.462  32.812  1.00  0.00           C
ATOM   8369  C34 POPE8 111     131.405   9.562  33.872  1.00  0.00           C
ATOM   8372  C35 POPE8 111     132.294   9.082  35.022  1.00  0.00           C
ATOM   8375  C36 POPE8 111     132.204   9.992  36.242  1.00  0.00           C
ATOM   8378  C37 POPE8 111     133.525  10.052  37.002  1.00  0.00           C
ATOM   8381  C38 POPE8 111     133.374  10.592  38.422  1.00  0.00           C
ATOM   8384  C39 POPE8 111     134.725  10.992  39.032  1.00  0.00           C
ATOM   8387 0C31 POPE8 111     134.624  11.252  40.532  1.00  0.00           C
ATOM   8390 1C31 POPE8 111     135.995  11.462  41.182  1.00  0.00           C
ATOM   8393 2C31 POPE8 111     135.885  11.482  42.712  1.00  0.00           C
ATOM   8396 3C31 POPE8 111     137.234  11.282  43.402  1.00  0.00           C
ATOM   8399 4C31 POPE8 111     137.055  10.992  44.902  1.00  0.00           C
ATOM   8402 5C31 POPE8 111     138.355  10.512  45.562  1.00  0.00           C
ATOM   8405 6C31 POPE8 111     138.145  10.061  47.012  1.00  0.00           C
ATOM   8409  NH3 POPE9 112       0.632   5.302  65.782  1.00  0.00           N
ATOM   8413  C12 POPE9 112       1.682   4.432  66.432  1.00  0.00           C
ATOM   8416  C11 POPE9 112       3.122   5.012  66.312  1.00  0.00           C
ATOM   8419  P   POPE9 112       4.032   7.492  66.572  1.00  0.00           P
ATOM   8420  O13 POPE9 112       3.432   7.821  67.882  1.00  0.00           O
ATOM   8421  O14 POPE9 112       5.472   7.222  66.562  1.00  0.00           O
ATOM   8422  O11 POPE9 112       3.802   8.722  65.602  1.00  0.00           O
ATOM   8423  O12 POPE9 112       3.172   6.362  65.832  1.00  0.00           O
ATOM   8424  C1  POPE9 112       2.532   8.902  64.962  1.00  0.00           C
ATOM   8427  C2  POPE9 112       2.612   8.562  63.462  1.00  0.00           C
ATOM   8429  O21 POPE9 112       3.682   9.232  62.732  1.00  0.00           O
ATOM   8430  C21 POPE9 112       3.762  10.542  62.962  1.00  0.00           C
ATOM   8431  O22 POPE9 112       2.812  11.262  63.212  1.00  0.00           O
ATOM   8432  C22 POPE9 112       5.172  11.052  62.722  1.00  0.00           C
ATOM   8435  C3  POPE9 112       1.232   8.722  62.762  1.00  0.00           C
ATOM   8438  O31 POPE9 112       1.142   7.802  61.652  1.00  0.00           O
ATOM   8439  C31 POPE9 112       0.692   6.572  62.012  1.00  0.00           C
ATOM   8440  O32 POPE9 112       0.472   6.212  63.152  1.00  0.00           O
ATOM   8441  C32 POPE9 112       0.592   5.702  60.782  1.00  0.00           C
ATOM   8444  C23 POPE9 112       5.282  11.912  61.432  1.00  0.00           C
ATOM   8447  C24 POPE9 112       5.322  11.062  60.162  1.00  0.00           C
ATOM   8450  C25 POPE9 112       5.782  11.842  58.922  1.00  0.00           C
ATOM   8453  C26 POPE9 112       4.652  12.652  58.262  1.00  0.00           C
ATOM   8456  C27 POPE9 112       5.172  13.572  57.152  1.00  0.00           C
ATOM   8459  C28 POPE9 112       4.002  14.342  56.502  1.00  0.00           C
ATOM   8462  C29 POPE9 112       4.451  15.432  55.562  1.00  0.00           C
ATOM   8464 0C21 POPE9 112       4.582  15.321  54.232  1.00  0.00           C
ATOM   8466 1C21 POPE9 112       4.382  14.062  53.422  1.00  0.00           C
ATOM   8469 2C21 POPE9 112       2.952  13.862  52.882  1.00  0.00           C
ATOM   8472 3C21 POPE9 112       2.542  14.862  51.782  1.00  0.00           C
ATOM   8475 4C21 POPE9 112       1.892  16.151  52.302  1.00  0.00           C
ATOM   8478 5C21 POPE9 112       0.612  16.492  51.532  1.00  0.00           C
ATOM   8481 6C21 POPE9 112      -0.088  17.772  52.032  1.00  0.00           C
ATOM   8484 7C21 POPE9 112      -1.398  18.032  51.282  1.00  0.00           C
ATOM   8487 8C21 POPE9 112      -2.048  19.371  51.652  1.00  0.00           C
ATOM   8491  C33 POPE9 112      -0.158   6.392  59.632  1.00  0.00           C
ATOM   8494  C34 POPE9 112      -0.218   5.502  58.402  1.00  0.00           C
ATOM   8497  C35 POPE9 112      -1.228   6.002  57.372  1.00  0.00           C
ATOM   8500  C36 POPE9 112      -1.378   5.042  56.182  1.00  0.00           C
ATOM   8503  C37 POPE9 112      -2.488   5.462  55.212  1.00  0.00           C
ATOM   8506  C38 POPE9 112      -2.518   4.602  53.942  1.00  0.00           C
ATOM   8509  C39 POPE9 112      -3.598   5.072  52.952  1.00  0.00           C
ATOM   8512 0C31 POPE9 112      -3.008   5.602  51.642  1.00  0.00           C
ATOM   8515 1C31 POPE9 112      -4.078   6.162  50.692  1.00  0.00           C
ATOM   8518 2C31 POPE9 112      -3.528   7.281  49.802  1.00  0.00           C
ATOM   8521 3C31 POPE9 112      -4.618   7.972  48.972  1.00  0.00           C
ATOM   8524 4C31 POPE9 112      -4.128   9.292  48.352  1.00  0.00           C
ATOM   8527 5C31 POPE9 112      -5.288  10.172  47.872  1.00  0.00           C
ATOM   8530 6C31 POPE9 112      -4.838  11.532  47.342  1.00  0.00           C
ATOM   8534  NH3 POPE  113     126.145 100.491  67.602  1.00  0.00           N
ATOM   8538  C12 POPE  113     125.475 100.981  66.362  1.00  0.00           C
ATOM   8541  C11 POPE  113     123.974 100.722  66.522  1.00  0.00           C
ATOM   8544  P   POPE  113     121.661 101.331  65.612  1.00  0.00           P
ATOM   8545  O13 POPE  113     121.282 100.081  66.282  1.00  0.00           O
ATOM   8546  O14 POPE  113     121.051 102.552  66.152  1.00  0.00           O
ATOM   8547  O11 POPE  113     121.262 101.222  64.082  1.00  0.00           O
ATOM   8548  O12 POPE  113     123.242 101.451  65.552  1.00  0.00           O
ATOM   8549  C1  POPE  113     120.190 100.341  63.682  1.00  0.00           C
ATOM   8552  C2  POPE  113     119.052 101.061  62.892  1.00  0.00           C
ATOM   8554  O21 POPE  113     119.451 101.152  61.512  1.00  0.00           O
ATOM   8555  C21 POPE  113     118.461 100.992  60.642  1.00  0.00           C
ATOM   8556  O22 POPE  113     117.291 100.771  60.922  1.00  0.00           O
ATOM   8557  C22 POPE  113     119.021 101.121  59.232  1.00  0.00           C
ATOM   8560  C3  POPE  113     118.712 102.462  63.492  1.00  0.00           C
ATOM   8563  O31 POPE  113     117.301 102.731  63.602  1.00  0.00           O
ATOM   8564  C31 POPE  113     116.682 103.811  63.082  1.00  0.00           C
ATOM   8565  O32 POPE  113     115.681 104.302  63.562  1.00  0.00           O
ATOM   8566  C32 POPE  113     117.171 104.222  61.682  1.00  0.00           C
ATOM   8569  C23 POPE  113     117.921 101.101  58.132  1.00  0.00           C
ATOM   8572  C24 POPE  113     118.492 100.872  56.722  1.00  0.00           C
ATOM   8575  C25 POPE  113     117.451 100.502  55.652  1.00  0.00           C
ATOM   8578  C26 POPE  113     116.241 101.442  55.562  1.00  0.00           C
ATOM   8581  C27 POPE  113     115.260 101.071  54.432  1.00  0.00           C
ATOM   8584  C28 POPE  113     114.120 102.091  54.282  1.00  0.00           C
ATOM   8587  C29 POPE  113     113.132 101.802  53.192  1.00  0.00           C
ATOM   8589 0C21 POPE  113     111.801 101.991  53.272  1.00  0.00           C
ATOM   8591 1C21 POPE  113     111.051 102.581  54.442  1.00  0.00           C
ATOM   8594 2C21 POPE  113     109.682 103.201  54.082  1.00  0.00           C
ATOM   8597 3C21 POPE  113     109.720 104.571  53.382  1.00  0.00           C
ATOM   8600 4C21 POPE  113     110.181 104.582  51.912  1.00  0.00           C
ATOM   8603 5C21 POPE  113     109.271 103.802  50.962  1.00  0.00           C
ATOM   8606 6C21 POPE  113     109.730 103.891  49.502  1.00  0.00           C
ATOM   8609 7C21 POPE  113     108.861 103.082  48.532  1.00  0.00           C
ATOM   8612 8C21 POPE  113     109.422 103.042  47.112  1.00  0.00           C
ATOM   8616  C33 POPE  113     118.352 105.222  61.592  1.00  0.00           C
ATOM   8619  C34 POPE  113     118.492 105.862  60.212  1.00  0.00           C
ATOM   8622  C35 POPE  113     118.642 104.862  59.052  1.00  0.00           C
ATOM   8625  C36 POPE  113     118.881 105.572  57.712  1.00  0.00           C
ATOM   8628  C37 POPE  113     118.701 104.731  56.442  1.00  0.00           C
ATOM   8631  C38 POPE  113     118.701 105.671  55.232  1.00  0.00           C
ATOM   8634  C39 POPE  113     119.042 105.022  53.882  1.00  0.00           C
ATOM   8637 0C31 POPE  113     117.932 104.112  53.352  1.00  0.00           C
ATOM   8640 1C31 POPE  113     117.941 104.042  51.822  1.00  0.00           C
ATOM   8643 2C31 POPE  113     116.661 103.431  51.262  1.00  0.00           C
ATOM   8646 3C31 POPE  113     116.651 103.382  49.732  1.00  0.00           C
ATOM   8649 4C31 POPE  113     115.370 102.711  49.222  1.00  0.00           C
ATOM   8652 5C31 POPE  113     115.312 102.561  47.702  1.00  0.00           C
ATOM   8655 6C31 POPE  113     114.191 101.601  47.292  1.00  0.00           C
ATOM   8659  NH3 POPE  114      74.110  27.782  25.442  1.00  0.00           N
ATOM   8663  C12 POPE  114      72.641  27.492  25.612  1.00  0.00           C
ATOM   8666  C11 POPE  114      71.790  28.382  24.682  1.00  0.00           C
ATOM   8669  P   POPE  114      71.260  30.732  25.822  1.00  0.00           P
ATOM   8670  O13 POPE  114      72.011  31.961  26.162  1.00  0.00           O
ATOM   8671  O14 POPE  114      69.841  30.821  25.412  1.00  0.00           O
ATOM   8672  O11 POPE  114      71.182  29.821  27.102  1.00  0.00           O
ATOM   8673  O12 POPE  114      72.051  29.782  24.842  1.00  0.00           O
ATOM   8674  C1  POPE  114      70.441  30.422  28.172  1.00  0.00           C
ATOM   8677  C2  POPE  114      70.801  29.821  29.542  1.00  0.00           C
ATOM   8679  O21 POPE  114      70.370  30.812  30.492  1.00  0.00           O
ATOM   8680  C21 POPE  114      70.322  30.402  31.742  1.00  0.00           C
ATOM   8681  O22 POPE  114      70.661  29.301  32.142  1.00  0.00           O
ATOM   8682  C22 POPE  114      69.852  31.571  32.592  1.00  0.00           C
ATOM   8685  C3  POPE  114      72.330  29.541  29.702  1.00  0.00           C
ATOM   8688  O31 POPE  114      73.051  30.782  29.842  1.00  0.00           O
ATOM   8689  C31 POPE  114      73.781  31.062  30.942  1.00  0.00           C
ATOM   8690  O32 POPE  114      74.040  32.202  31.272  1.00  0.00           O
ATOM   8691  C32 POPE  114      74.322  29.852  31.722  1.00  0.00           C
ATOM   8694  C23 POPE  114      69.751  31.252  34.102  1.00  0.00           C
ATOM   8697  C24 POPE  114      70.111  32.461  34.972  1.00  0.00           C
ATOM   8700  C25 POPE  114      71.610  32.742  35.072  1.00  0.00           C
ATOM   8703  C26 POPE  114      72.400  31.692  35.882  1.00  0.00           C
ATOM   8706  C27 POPE  114      73.870  32.082  36.042  1.00  0.00           C
ATOM   8709  C28 POPE  114      74.690  31.222  37.032  1.00  0.00           C
ATOM   8712  C29 POPE  114      74.311  31.472  38.472  1.00  0.00           C
ATOM   8714 0C21 POPE  114      74.411  30.582  39.472  1.00  0.00           C
ATOM   8716 1C21 POPE  114      74.981  29.192  39.332  1.00  0.00           C
ATOM   8719 2C21 POPE  114      75.551  28.662  40.652  1.00  0.00           C
ATOM   8722 3C21 POPE  114      76.440  27.432  40.442  1.00  0.00           C
ATOM   8725 4C21 POPE  114      77.011  26.901  41.762  1.00  0.00           C
ATOM   8728 5C21 POPE  114      78.132  25.872  41.572  1.00  0.00           C
ATOM   8731 6C21 POPE  114      79.411  26.481  40.972  1.00  0.00           C
ATOM   8734 7C21 POPE  114      80.602  25.532  41.032  1.00  0.00           C
ATOM   8737 8C21 POPE  114      81.891  26.162  40.502  1.00  0.00           C
ATOM   8741  C33 POPE  114      75.771  30.101  32.212  1.00  0.00           C
ATOM   8744  C34 POPE  114      76.440  28.832  32.752  1.00  0.00           C
ATOM   8747  C35 POPE  114      75.801  28.282  34.032  1.00  0.00           C
ATOM   8750  C36 POPE  114      76.580  27.082  34.622  1.00  0.00           C
ATOM   8753  C37 POPE  114      76.120  26.702  36.042  1.00  0.00           C
ATOM   8756  C38 POPE  114      76.650  25.342  36.502  1.00  0.00           C
ATOM   8759  C39 POPE  114      78.181  25.242  36.612  1.00  0.00           C
ATOM   8762 0C31 POPE  114      78.632  23.872  37.152  1.00  0.00           C
ATOM   8765 1C31 POPE  114      80.152  23.732  37.322  1.00  0.00           C
ATOM   8768 2C31 POPE  114      80.521  22.371  37.932  1.00  0.00           C
ATOM   8771 3C31 POPE  114      82.031  22.141  38.082  1.00  0.00           C
ATOM   8774 4C31 POPE  114      82.382  20.732  38.562  1.00  0.00           C
ATOM   8777 5C31 POPE  114      83.891  20.472  38.612  1.00  0.00           C
ATOM   8780 6C31 POPE  114      84.271  19.052  39.022  1.00  0.00           C
ATOM   8784  NH3 POPE  115      64.322  16.682  24.822  1.00  0.00           N
ATOM   8788  C12 POPE  115      64.891  15.592  25.692  1.00  0.00           C
ATOM   8791  C11 POPE  115      64.040  14.322  25.702  1.00  0.00           C
ATOM   8794  P   POPE  115      64.382  11.802  26.432  1.00  0.00           P
ATOM   8795  O13 POPE  115      63.041  11.562  25.892  1.00  0.00           O
ATOM   8796  O14 POPE  115      65.501  11.132  25.712  1.00  0.00           O
ATOM   8797  O11 POPE  115      64.481  11.342  27.942  1.00  0.00           O
ATOM   8798  O12 POPE  115      64.721  13.342  26.482  1.00  0.00           O
ATOM   8799  C1  POPE  115      63.780  12.052  28.962  1.00  0.00           C
ATOM   8802  C2  POPE  115      63.812  11.262  30.302  1.00  0.00           C
ATOM   8804  O21 POPE  115      63.201  12.112  31.292  1.00  0.00           O
ATOM   8805  C21 POPE  115      62.701  11.502  32.352  1.00  0.00           C
ATOM   8806  O22 POPE  115      62.731  10.302  32.572  1.00  0.00           O
ATOM   8807  C22 POPE  115      62.132  12.542  33.322  1.00  0.00           C
ATOM   8810  C3  POPE  115      65.281  10.872  30.682  1.00  0.00           C
ATOM   8813  O31 POPE  115      65.352   9.902  31.752  1.00  0.00           O
ATOM   8814  C31 POPE  115      65.790  10.321  32.922  1.00  0.00           C
ATOM   8815  O32 POPE  115      66.111  11.472  33.192  1.00  0.00           O
ATOM   8816  C32 POPE  115      65.890   9.172  33.932  1.00  0.00           C
ATOM   8819  C23 POPE  115      62.400  12.202  34.812  1.00  0.00           C
ATOM   8822  C24 POPE  115      61.112  11.901  35.592  1.00  0.00           C
ATOM   8825  C25 POPE  115      61.301  11.792  37.122  1.00  0.00           C
ATOM   8828  C26 POPE  115      61.940  13.042  37.752  1.00  0.00           C
ATOM   8831  C27 POPE  115      61.992  12.972  39.282  1.00  0.00           C
ATOM   8834  C28 POPE  115      62.981  13.972  39.922  1.00  0.00           C
ATOM   8837  C29 POPE  115      62.500  15.412  39.932  1.00  0.00           C
ATOM   8839 0C21 POPE  115      61.901  16.032  40.962  1.00  0.00           C
ATOM   8841 1C21 POPE  115      61.511  15.391  42.282  1.00  0.00           C
ATOM   8844 2C21 POPE  115      60.072  15.742  42.672  1.00  0.00           C
ATOM   8847 3C21 POPE  115      59.581  14.952  43.902  1.00  0.00           C
ATOM   8850 4C21 POPE  115      58.081  15.142  44.182  1.00  0.00           C
ATOM   8853 5C21 POPE  115      57.701  16.542  44.712  1.00  0.00           C
ATOM   8856 6C21 POPE  115      58.111  16.762  46.172  1.00  0.00           C
ATOM   8859 7C21 POPE  115      57.621  18.112  46.732  1.00  0.00           C
ATOM   8862 8C21 POPE  115      58.141  18.402  48.142  1.00  0.00           C
ATOM   8866  C33 POPE  115      65.062   9.472  35.192  1.00  0.00           C
ATOM   8869  C34 POPE  115      65.521   8.742  36.472  1.00  0.00           C
ATOM   8872  C35 POPE  115      64.632   9.122  37.662  1.00  0.00           C
ATOM   8875  C36 POPE  115      65.091   8.531  39.002  1.00  0.00           C
ATOM   8878  C37 POPE  115      64.430   9.192  40.222  1.00  0.00           C
ATOM   8881  C38 POPE  115      62.931   8.882  40.362  1.00  0.00           C
ATOM   8884  C39 POPE  115      62.232   9.622  41.512  1.00  0.00           C
ATOM   8887 0C31 POPE  115      62.941   9.472  42.862  1.00  0.00           C
ATOM   8890 1C31 POPE  115      62.161  10.102  44.032  1.00  0.00           C
ATOM   8893 2C31 POPE  115      62.920   9.902  45.352  1.00  0.00           C
ATOM   8896 3C31 POPE  115      62.190  10.412  46.602  1.00  0.00           C
ATOM   8899 4C31 POPE  115      60.862   9.692  46.852  1.00  0.00           C
ATOM   8902 5C31 POPE  115      60.701   9.152  48.272  1.00  0.00           C
ATOM   8905 6C31 POPE  115      59.472   8.252  48.412  1.00  0.00           C
ATOM   8909  NH3 POPE  116      42.790  33.731  66.962  1.00  0.00           N
ATOM   8913  C12 POPE  116      42.481  34.721  65.892  1.00  0.00           C
ATOM   8916  C11 POPE  116      43.081  36.112  66.212  1.00  0.00           C
ATOM   8919  P   POPE  116      42.510  38.341  67.582  1.00  0.00           P
ATOM   8920  O13 POPE  116      41.810  38.641  68.842  1.00  0.00           O
ATOM   8921  O14 POPE  116      43.951  38.711  67.532  1.00  0.00           O
ATOM   8922  O11 POPE  116      41.791  39.231  66.482  1.00  0.00           O
ATOM   8923  O12 POPE  116      42.312  36.801  67.192  1.00  0.00           O
ATOM   8924  C1  POPE  116      41.171  38.711  65.322  1.00  0.00           C
ATOM   8927  C2  POPE  116      41.691  39.362  64.002  1.00  0.00           C
ATOM   8929  O21 POPE  116      41.190  38.471  63.012  1.00  0.00           O
ATOM   8930  C21 POPE  116      40.690  39.031  61.942  1.00  0.00           C
ATOM   8931  O22 POPE  116      40.811  40.182  61.572  1.00  0.00           O
ATOM   8932  C22 POPE  116      39.771  38.011  61.302  1.00  0.00           C
ATOM   8935  C3  POPE  116      43.241  39.441  63.872  1.00  0.00           C
ATOM   8938  O31 POPE  116      43.661  40.012  62.602  1.00  0.00           O
ATOM   8939  C31 POPE  116      44.752  40.771  62.622  1.00  0.00           C
ATOM   8940  O32 POPE  116      45.462  40.992  63.592  1.00  0.00           O
ATOM   8941  C32 POPE  116      45.051  41.292  61.212  1.00  0.00           C
ATOM   8944  C23 POPE  116      40.161  37.762  59.842  1.00  0.00           C
ATOM   8947  C24 POPE  116      39.201  36.741  59.252  1.00  0.00           C
ATOM   8950  C25 POPE  116      39.361  36.582  57.742  1.00  0.00           C
ATOM   8953  C26 POPE  116      38.432  35.481  57.242  1.00  0.00           C
ATOM   8956  C27 POPE  116      38.250  35.472  55.732  1.00  0.00           C
ATOM   8959  C28 POPE  116      37.401  34.272  55.312  1.00  0.00           C
ATOM   8962  C29 POPE  116      37.161  34.222  53.822  1.00  0.00           C
ATOM   8964 0C21 POPE  116      35.981  34.101  53.202  1.00  0.00           C
ATOM   8966 1C21 POPE  116      34.602  33.972  53.802  1.00  0.00           C
ATOM   8969 2C21 POPE  116      33.662  35.122  53.392  1.00  0.00           C
ATOM   8972 3C21 POPE  116      33.282  35.162  51.902  1.00  0.00           C
ATOM   8975 4C21 POPE  116      32.542  36.461  51.532  1.00  0.00           C
ATOM   8978 5C21 POPE  116      32.102  36.561  50.062  1.00  0.00           C
ATOM   8981 6C21 POPE  116      30.921  35.631  49.712  1.00  0.00           C
ATOM   8984 7C21 POPE  116      30.361  35.922  48.322  1.00  0.00           C
ATOM   8987 8C21 POPE  116      29.341  34.891  47.832  1.00  0.00           C
ATOM   8991  C33 POPE  116      46.062  40.371  60.472  1.00  0.00           C
ATOM   8994  C34 POPE  116      46.801  41.002  59.282  1.00  0.00           C
ATOM   8997  C35 POPE  116      45.870  41.561  58.202  1.00  0.00           C
ATOM   9000  C36 POPE  116      46.581  42.172  56.972  1.00  0.00           C
ATOM   9003  C37 POPE  116      47.201  41.112  56.042  1.00  0.00           C
ATOM   9006  C38 POPE  116      47.742  41.702  54.732  1.00  0.00           C
ATOM   9009  C39 POPE  116      48.111  40.631  53.682  1.00  0.00           C
ATOM   9012 0C31 POPE  116      49.472  39.942  53.882  1.00  0.00           C
ATOM   9015 1C31 POPE  116      49.542  38.601  53.142  1.00  0.00           C
ATOM   9018 2C31 POPE  116      50.901  37.902  53.252  1.00  0.00           C
ATOM   9021 3C31 POPE  116      51.961  38.571  52.392  1.00  0.00           C
ATOM   9024 4C31 POPE  116      53.190  37.692  52.142  1.00  0.00           C
ATOM   9027 5C31 POPE  116      54.181  38.352  51.182  1.00  0.00           C
ATOM   9030 6C31 POPE  116      55.331  37.442  50.772  1.00  0.00           C
ATOM   9034  NH3 POPE  117     131.454  94.502  65.372  1.00  0.00           N
ATOM   9038  C12 POPE  117     130.204  95.231  65.782  1.00  0.00           C
ATOM   9041  C11 POPE  117     130.505  96.641  66.312  1.00  0.00           C
ATOM   9044  P   POPE  117     128.165  97.362  67.312  1.00  0.00           P
ATOM   9045  O13 POPE  117     127.285  96.632  68.252  1.00  0.00           O
ATOM   9046  O14 POPE  117     128.115  98.841  67.322  1.00  0.00           O
ATOM   9047  O11 POPE  117     127.795  96.872  65.872  1.00  0.00           O
ATOM   9048  O12 POPE  117     129.674  96.942  67.432  1.00  0.00           O
ATOM   9049  C1  POPE  117     126.604  97.382  65.272  1.00  0.00           C
ATOM   9052  C2  POPE  117     126.335  96.632  63.952  1.00  0.00           C
ATOM   9054  O21 POPE  117     127.495  96.621  63.102  1.00  0.00           O
ATOM   9055  C21 POPE  117     127.935  97.762  62.642  1.00  0.00           C
ATOM   9056  O22 POPE  117     127.645  98.891  62.992  1.00  0.00           O
ATOM   9057  C22 POPE  117     128.874  97.432  61.492  1.00  0.00           C
ATOM   9060  C3  POPE  117     125.115  97.202  63.192  1.00  0.00           C
ATOM   9063  O31 POPE  117     125.195  96.901  61.782  1.00  0.00           O
ATOM   9064  C31 POPE  117     124.515  95.832  61.392  1.00  0.00           C
ATOM   9065  O32 POPE  117     123.805  95.151  62.092  1.00  0.00           O
ATOM   9066  C32 POPE  117     124.755  95.662  59.882  1.00  0.00           C
ATOM   9069  C23 POPE  117     130.135  96.702  61.992  1.00  0.00           C
ATOM   9072  C24 POPE  117     130.945  96.031  60.882  1.00  0.00           C
ATOM   9075  C25 POPE  117     131.044  96.851  59.582  1.00  0.00           C
ATOM   9078  C26 POPE  117     132.294  96.481  58.762  1.00  0.00           C
ATOM   9081  C27 POPE  117     132.375  97.231  57.422  1.00  0.00           C
ATOM   9084  C28 POPE  117     133.815  97.402  56.892  1.00  0.00           C
ATOM   9087  C29 POPE  117     134.535  96.112  56.592  1.00  0.00           C
ATOM   9089 0C21 POPE  117     134.465  95.411  55.442  1.00  0.00           C
ATOM   9091 1C21 POPE  117     133.564  95.741  54.272  1.00  0.00           C
ATOM   9094 2C21 POPE  117     133.044  94.472  53.572  1.00  0.00           C
ATOM   9097 3C21 POPE  117     134.025  93.891  52.532  1.00  0.00           C
ATOM   9100 4C21 POPE  117     133.464  92.602  51.912  1.00  0.00           C
ATOM   9103 5C21 POPE  117     134.395  91.962  50.862  1.00  0.00           C
ATOM   9106 6C21 POPE  117     134.505  92.742  49.542  1.00  0.00           C
ATOM   9109 7C21 POPE  117     135.184  91.912  48.442  1.00  0.00           C
ATOM   9112 8C21 POPE  117     135.415  92.692  47.152  1.00  0.00           C
ATOM   9116  C33 POPE  117     123.995  94.462  59.282  1.00  0.00           C
ATOM   9119  C34 POPE  117     124.524  94.071  57.902  1.00  0.00           C
ATOM   9122  C35 POPE  117     123.774  92.871  57.312  1.00  0.00           C
ATOM   9125  C36 POPE  117     124.344  92.432  55.952  1.00  0.00           C
ATOM   9128  C37 POPE  117     123.485  91.352  55.272  1.00  0.00           C
ATOM   9131  C38 POPE  117     124.064  90.821  53.952  1.00  0.00           C
ATOM   9134  C39 POPE  117     125.285  89.912  54.162  1.00  0.00           C
ATOM   9137 0C31 POPE  117     125.665  89.101  52.912  1.00  0.00           C
ATOM   9140 1C31 POPE  117     126.905  88.232  53.142  1.00  0.00           C
ATOM   9143 2C31 POPE  117     126.995  87.021  52.212  1.00  0.00           C
ATOM   9146 3C31 POPE  117     127.295  87.382  50.752  1.00  0.00           C
ATOM   9149 4C31 POPE  117     127.264  86.142  49.852  1.00  0.00           C
ATOM   9152 5C31 POPE  117     127.535  86.442  48.382  1.00  0.00           C
ATOM   9155 6C31 POPE  117     127.674  85.192  47.502  1.00  0.00           C
ATOM   9159  NH3 POPE  118     111.451  92.351  24.022  1.00  0.00           N
ATOM   9163  C12 POPE  118     111.992  91.061  23.452  1.00  0.00           C
ATOM   9166  C11 POPE  118     111.191  89.821  23.892  1.00  0.00           C
ATOM   9169  P   POPE  118     113.001  87.921  24.382  1.00  0.00           P
ATOM   9170  O13 POPE  118     113.411  86.661  23.722  1.00  0.00           O
ATOM   9171  O14 POPE  118     114.052  88.922  24.682  1.00  0.00           O
ATOM   9172  O11 POPE  118     112.291  87.542  25.742  1.00  0.00           O
ATOM   9173  O12 POPE  118     111.831  88.582  23.532  1.00  0.00           O
ATOM   9174  C1  POPE  118     112.071  88.431  26.852  1.00  0.00           C
ATOM   9177  C2  POPE  118     112.392  87.711  28.192  1.00  0.00           C
ATOM   9179  O21 POPE  118     112.141  88.582  29.322  1.00  0.00           O
ATOM   9180  C21 POPE  118     113.001  89.552  29.632  1.00  0.00           C
ATOM   9181  O22 POPE  118     113.922  89.941  28.942  1.00  0.00           O
ATOM   9182  C22 POPE  118     112.451  90.231  30.902  1.00  0.00           C
ATOM   9185  C3  POPE  118     113.811  87.062  28.172  1.00  0.00           C
ATOM   9188  O31 POPE  118     114.311  86.682  29.472  1.00  0.00           O
ATOM   9189  C31 POPE  118     114.182  85.432  29.892  1.00  0.00           C
ATOM   9190  O32 POPE  118     113.470  84.571  29.402  1.00  0.00           O
ATOM   9191  C32 POPE  118     115.181  85.192  31.032  1.00  0.00           C
ATOM   9194  C23 POPE  118     113.492  90.862  31.852  1.00  0.00           C
ATOM   9197  C24 POPE  118     112.802  91.881  32.782  1.00  0.00           C
ATOM   9200  C25 POPE  118     113.591  92.222  34.052  1.00  0.00           C
ATOM   9203  C26 POPE  118     113.461  91.142  35.142  1.00  0.00           C
ATOM   9206  C27 POPE  118     114.422  91.381  36.312  1.00  0.00           C
ATOM   9209  C28 POPE  118     114.511  90.192  37.292  1.00  0.00           C
ATOM   9212  C29 POPE  118     115.871  90.052  37.932  1.00  0.00           C
ATOM   9214 0C21 POPE  118     116.250  90.511  39.132  1.00  0.00           C
ATOM   9216 1C21 POPE  118     115.401  91.292  40.102  1.00  0.00           C
ATOM   9219 2C21 POPE  118     116.181  92.332  40.932  1.00  0.00           C
ATOM   9222 3C21 POPE  118     117.201  91.722  41.902  1.00  0.00           C
ATOM   9225 4C21 POPE  118     117.781  92.711  42.932  1.00  0.00           C
ATOM   9228 5C21 POPE  118     117.351  92.412  44.372  1.00  0.00           C
ATOM   9231 6C21 POPE  118     118.340  92.911  45.432  1.00  0.00           C
ATOM   9234 7C21 POPE  118     117.792  92.802  46.862  1.00  0.00           C
ATOM   9237 8C21 POPE  118     118.861  92.921  47.942  1.00  0.00           C
ATOM   9241  C33 POPE  118     114.571  84.851  32.422  1.00  0.00           C
ATOM   9244  C34 POPE  118     114.242  86.071  33.282  1.00  0.00           C
ATOM   9247  C35 POPE  118     113.922  85.722  34.752  1.00  0.00           C
ATOM   9250  C36 POPE  118     115.152  85.531  35.662  1.00  0.00           C
ATOM   9253  C37 POPE  118     114.742  85.262  37.122  1.00  0.00           C
ATOM   9256  C38 POPE  118     115.932  85.162  38.102  1.00  0.00           C
ATOM   9259  C39 POPE  118     115.461  84.871  39.542  1.00  0.00           C
ATOM   9262 0C31 POPE  118     116.591  84.871  40.592  1.00  0.00           C
ATOM   9265 1C31 POPE  118     116.072  84.632  42.022  1.00  0.00           C
ATOM   9268 2C31 POPE  118     117.171  84.801  43.082  1.00  0.00           C
ATOM   9271 3C31 POPE  118     116.711  84.562  44.532  1.00  0.00           C
ATOM   9274 4C31 POPE  118     115.672  85.561  45.042  1.00  0.00           C
ATOM   9277 5C31 POPE  118     115.591  85.592  46.572  1.00  0.00           C
ATOM   9280 6C31 POPE  118     114.651  86.661  47.122  1.00  0.00           C
ATOM   9284  NH3 POPE  119      10.662  17.821  71.732  1.00  0.00           N
ATOM   9288  C12 POPE  119       9.352  18.072  71.032  1.00  0.00           C
ATOM   9291  C11 POPE  119       8.642  16.792  70.552  1.00  0.00           C
ATOM   9294  P   POPE  119       6.402  16.102  69.392  1.00  0.00           P
ATOM   9295  O13 POPE  119       7.132  15.092  68.592  1.00  0.00           O
ATOM   9296  O14 POPE  119       5.612  15.592  70.532  1.00  0.00           O
ATOM   9297  O11 POPE  119       5.482  16.952  68.452  1.00  0.00           O
ATOM   9298  O12 POPE  119       7.442  17.192  69.892  1.00  0.00           O
ATOM   9299  C1  POPE  119       5.072  16.571  67.152  1.00  0.00           C
ATOM   9302  C2  POPE  119       4.332  17.772  66.532  1.00  0.00           C
ATOM   9304  O21 POPE  119       3.902  17.472  65.192  1.00  0.00           O
ATOM   9305  C21 POPE  119       2.701  16.932  65.052  1.00  0.00           C
ATOM   9306  O22 POPE  119       1.972  16.552  65.952  1.00  0.00           O
ATOM   9307  C22 POPE  119       2.342  16.912  63.572  1.00  0.00           C
ATOM   9310  C3  POPE  119       5.262  19.042  66.552  1.00  0.00           C
ATOM   9313  O31 POPE  119       4.911  20.042  65.562  1.00  0.00           O
ATOM   9314  C31 POPE  119       5.492  19.852  64.372  1.00  0.00           C
ATOM   9315  O32 POPE  119       6.292  18.962  64.122  1.00  0.00           O
ATOM   9316  C32 POPE  119       4.972  20.852  63.342  1.00  0.00           C
ATOM   9319  C23 POPE  119       0.872  16.512  63.362  1.00  0.00           C
ATOM   9322  C24 POPE  119       0.182  17.321  62.272  1.00  0.00           C
ATOM   9325  C25 POPE  119       0.672  17.092  60.842  1.00  0.00           C
ATOM   9328  C26 POPE  119      -0.288  16.202  60.032  1.00  0.00           C
ATOM   9331  C27 POPE  119       0.072  16.151  58.542  1.00  0.00           C
ATOM   9334  C28 POPE  119      -0.998  15.412  57.722  1.00  0.00           C
ATOM   9337  C29 POPE  119      -0.618  15.282  56.262  1.00  0.00           C
ATOM   9339 0C21 POPE  119      -1.448  15.461  55.222  1.00  0.00           C
ATOM   9341 1C21 POPE  119      -2.908  15.821  55.312  1.00  0.00           C
ATOM   9344 2C21 POPE  119      -3.478  16.351  53.992  1.00  0.00           C
ATOM   9347 3C21 POPE  119      -5.018  16.362  53.992  1.00  0.00           C
ATOM   9350 4C21 POPE  119      -5.641  17.332  52.992  1.00  0.00           C
ATOM   9353 5C21 POPE  119      -5.368  17.022  51.512  1.00  0.00           C
ATOM   9356 6C21 POPE  119      -5.891  18.142  50.602  1.00  0.00           C
ATOM   9359 7C21 POPE  119      -5.852  17.792  49.112  1.00  0.00           C
ATOM   9362 8C21 POPE  119      -6.691  18.742  48.242  1.00  0.00           C
ATOM   9366  C33 POPE  119       6.012  21.901  62.872  1.00  0.00           C
ATOM   9369  C34 POPE  119       6.482  21.702  61.412  1.00  0.00           C
ATOM   9372  C35 POPE  119       7.442  22.812  60.972  1.00  0.00           C
ATOM   9375  C36 POPE  119       8.152  22.601  59.622  1.00  0.00           C
ATOM   9378  C37 POPE  119       9.312  23.612  59.442  1.00  0.00           C
ATOM   9381  C38 POPE  119      10.252  23.332  58.262  1.00  0.00           C
ATOM   9384  C39 POPE  119       9.662  23.662  56.882  1.00  0.00           C
ATOM   9387 0C31 POPE  119      10.682  23.481  55.732  1.00  0.00           C
ATOM   9390 1C31 POPE  119      10.172  24.071  54.412  1.00  0.00           C
ATOM   9393 2C31 POPE  119      10.992  23.711  53.152  1.00  0.00           C
ATOM   9396 3C31 POPE  119      12.512  23.932  53.242  1.00  0.00           C
ATOM   9399 4C31 POPE  119      13.132  23.981  51.842  1.00  0.00           C
ATOM   9402 5C31 POPE  119      14.662  23.912  51.822  1.00  0.00           C
ATOM   9405 6C31 POPE  119      15.232  23.942  50.392  1.00  0.00           C
ATOM   9409  NH3 POPE  120      60.811 123.835  70.092  1.00  0.00           N
ATOM   9413  C12 POPE  120      61.670 123.571  71.282  1.00  0.00           C
ATOM   9416  C11 POPE  120      61.831 122.062  71.492  1.00  0.00           C
ATOM   9419  P   POPE  120      63.081 120.071  70.382  1.00  0.00           P
ATOM   9420  O13 POPE  120      62.992 119.531  71.742  1.00  0.00           O
ATOM   9421  O14 POPE  120      62.432 119.281  69.312  1.00  0.00           O
ATOM   9422  O11 POPE  120      64.602 120.242  69.982  1.00  0.00           O
ATOM   9423  O12 POPE  120      62.530 121.552  70.362  1.00  0.00           O
ATOM   9424  C1  POPE  120      65.072 121.162  68.982  1.00  0.00           C
ATOM   9427  C2  POPE  120      65.540 120.472  67.672  1.00  0.00           C
ATOM   9429  O21 POPE  120      65.392 121.412  66.582  1.00  0.00           O
ATOM   9430  C21 POPE  120      66.150 121.212  65.522  1.00  0.00           C
ATOM   9431  O22 POPE  120      67.032 120.382  65.402  1.00  0.00           O
ATOM   9432  C22 POPE  120      65.801 122.262  64.482  1.00  0.00           C
ATOM   9435  C3  POPE  120      64.751 119.182  67.352  1.00  0.00           C
ATOM   9438  O31 POPE  120      65.220 118.542  66.162  1.00  0.00           O
ATOM   9439  C31 POPE  120      64.352 117.812  65.492  1.00  0.00           C
ATOM   9440  O32 POPE  120      63.271 117.451  65.912  1.00  0.00           O
ATOM   9441  C32 POPE  120      64.960 117.542  64.122  1.00  0.00           C
ATOM   9444  C23 POPE  120      66.771 122.202  63.282  1.00  0.00           C
ATOM   9447  C24 POPE  120      66.440 123.232  62.192  1.00  0.00           C
ATOM   9450  C25 POPE  120      65.161 122.921  61.412  1.00  0.00           C
ATOM   9453  C26 POPE  120      65.132 123.675  60.082  1.00  0.00           C
ATOM   9456  C27 POPE  120      63.931 123.271  59.212  1.00  0.00           C
ATOM   9459  C28 POPE  120      63.850 124.015  57.862  1.00  0.00           C
ATOM   9462  C29 POPE  120      65.001 123.675  56.942  1.00  0.00           C
ATOM   9464 0C21 POPE  120      65.220 124.235  55.742  1.00  0.00           C
ATOM   9466 1C21 POPE  120      64.400 125.324  55.102  1.00  0.00           C
ATOM   9469 2C21 POPE  120      65.212 126.144  54.082  1.00  0.00           C
ATOM   9472 3C21 POPE  120      66.271 127.065  54.722  1.00  0.00           C
ATOM   9475 4C21 POPE  120      67.471 127.364  53.822  1.00  0.00           C
ATOM   9478 5C21 POPE  120      67.132 128.115  52.542  1.00  0.00           C
ATOM   9481 6C21 POPE  120      68.361 128.305  51.642  1.00  0.00           C
ATOM   9484 7C21 POPE  120      68.081 129.184  50.422  1.00  0.00           C
ATOM   9487 8C21 POPE  120      69.301 129.395  49.532  1.00  0.00           C
ATOM   9491  C33 POPE  120      64.290 116.381  63.362  1.00  0.00           C
ATOM   9494  C34 POPE  120      64.981 116.142  62.012  1.00  0.00           C
ATOM   9497  C35 POPE  120      64.900 117.332  61.042  1.00  0.00           C
ATOM   9500  C36 POPE  120      63.510 117.781  60.602  1.00  0.00           C
ATOM   9503  C37 POPE  120      63.570 119.071  59.762  1.00  0.00           C
ATOM   9506  C38 POPE  120      62.281 119.432  59.002  1.00  0.00           C
ATOM   9509  C39 POPE  120      61.161 118.391  59.162  1.00  0.00           C
ATOM   9512 0C31 POPE  120      59.921 118.671  58.322  1.00  0.00           C
ATOM   9515 1C31 POPE  120      59.191 117.362  58.012  1.00  0.00           C
ATOM   9518 2C31 POPE  120      58.022 117.502  57.022  1.00  0.00           C
ATOM   9521 3C31 POPE  120      58.352 118.222  55.702  1.00  0.00           C
ATOM   9524 4C31 POPE  120      59.511 117.591  54.912  1.00  0.00           C
ATOM   9527 5C31 POPE  120      59.812 118.382  53.632  1.00  0.00           C
ATOM   9530 6C31 POPE  120      60.992 117.821  52.832  1.00  0.00           C
ATOM   9534  NH3 POPE  121      12.772  55.712  27.902  1.00  0.00           N
ATOM   9538  C12 POPE  121      11.732  54.702  27.482  1.00  0.00           C
ATOM   9541  C11 POPE  121      12.132  53.252  27.792  1.00  0.00           C
ATOM   9544  P   POPE  121      11.002  50.971  28.332  1.00  0.00           P
ATOM   9545  O13 POPE  121      10.361  51.042  29.662  1.00  0.00           O
ATOM   9546  O14 POPE  121      10.422  49.972  27.422  1.00  0.00           O
ATOM   9547  O11 POPE  121      12.552  50.691  28.522  1.00  0.00           O
ATOM   9548  O12 POPE  121      10.962  52.432  27.682  1.00  0.00           O
ATOM   9549  C1  POPE  121      13.082  50.301  29.792  1.00  0.00           C
ATOM   9552  C2  POPE  121      14.612  50.042  29.652  1.00  0.00           C
ATOM   9554  O21 POPE  121      15.010  48.842  30.322  1.00  0.00           O
ATOM   9555  C21 POPE  121      14.972  48.752  31.642  1.00  0.00           C
ATOM   9556  O22 POPE  121      14.571  49.571  32.442  1.00  0.00           O
ATOM   9557  C22 POPE  121      15.611  47.421  32.052  1.00  0.00           C
ATOM   9560  C3  POPE  121      15.472  51.301  30.012  1.00  0.00           C
ATOM   9563  O31 POPE  121      16.841  51.202  29.562  1.00  0.00           O
ATOM   9564  C31 POPE  121      17.742  50.812  30.442  1.00  0.00           C
ATOM   9565  O32 POPE  121      17.510  50.371  31.562  1.00  0.00           O
ATOM   9566  C32 POPE  121      19.151  51.082  29.932  1.00  0.00           C
ATOM   9569  C23 POPE  121      17.001  47.632  32.692  1.00  0.00           C
ATOM   9572  C24 POPE  121      17.462  46.461  33.552  1.00  0.00           C
ATOM   9575  C25 POPE  121      18.591  46.811  34.522  1.00  0.00           C
ATOM   9578  C26 POPE  121      19.062  45.571  35.292  1.00  0.00           C
ATOM   9581  C27 POPE  121      20.101  45.922  36.362  1.00  0.00           C
ATOM   9584  C28 POPE  121      20.771  44.682  36.982  1.00  0.00           C
ATOM   9587  C29 POPE  121      21.632  43.961  35.982  1.00  0.00           C
ATOM   9589 0C21 POPE  121      22.901  44.282  35.662  1.00  0.00           C
ATOM   9591 1C21 POPE  121      23.701  45.432  36.202  1.00  0.00           C
ATOM   9594 2C21 POPE  121      24.302  45.122  37.582  1.00  0.00           C
ATOM   9597 3C21 POPE  121      25.080  46.301  38.172  1.00  0.00           C
ATOM   9600 4C21 POPE  121      25.331  46.112  39.672  1.00  0.00           C
ATOM   9603 5C21 POPE  121      26.260  47.162  40.272  1.00  0.00           C
ATOM   9606 6C21 POPE  121      26.632  46.792  41.712  1.00  0.00           C
ATOM   9609 7C21 POPE  121      27.542  47.822  42.382  1.00  0.00           C
ATOM   9612 8C21 POPE  121      28.111  47.302  43.702  1.00  0.00           C
ATOM   9616  C33 POPE  121      20.191  50.592  30.982  1.00  0.00           C
ATOM   9619  C34 POPE  121      21.562  51.262  30.862  1.00  0.00           C
ATOM   9622  C35 POPE  121      21.581  52.682  31.442  1.00  0.00           C
ATOM   9625  C36 POPE  121      22.962  53.321  31.432  1.00  0.00           C
ATOM   9628  C37 POPE  121      22.892  54.792  31.872  1.00  0.00           C
ATOM   9631  C38 POPE  121      24.260  55.472  31.942  1.00  0.00           C
ATOM   9634  C39 POPE  121      25.161  54.842  33.002  1.00  0.00           C
ATOM   9637 0C31 POPE  121      26.042  55.862  33.732  1.00  0.00           C
ATOM   9640 1C31 POPE  121      26.781  55.192  34.892  1.00  0.00           C
ATOM   9643 2C31 POPE  121      27.892  56.071  35.452  1.00  0.00           C
ATOM   9646 3C31 POPE  121      27.462  57.032  36.552  1.00  0.00           C
ATOM   9649 4C31 POPE  121      28.662  57.851  37.022  1.00  0.00           C
ATOM   9652 5C31 POPE  121      28.361  58.711  38.242  1.00  0.00           C
ATOM   9655 6C31 POPE  121      29.552  59.602  38.582  1.00  0.00           C
ATOM   9659  NH3 POPE  122      53.181  32.952  23.892  1.00  0.00           N
ATOM   9663  C12 POPE  122      54.491  32.512  23.302  1.00  0.00           C
ATOM   9666  C11 POPE  122      55.290  33.731  22.842  1.00  0.00           C
ATOM   9669  P   POPE  122      54.732  36.202  22.112  1.00  0.00           P
ATOM   9670  O13 POPE  122      55.771  36.321  21.082  1.00  0.00           O
ATOM   9671  O14 POPE  122      53.411  36.811  21.822  1.00  0.00           O
ATOM   9672  O11 POPE  122      55.191  36.572  23.572  1.00  0.00           O
ATOM   9673  O12 POPE  122      54.402  34.682  22.262  1.00  0.00           O
ATOM   9674  C1  POPE  122      54.310  36.372  24.692  1.00  0.00           C
ATOM   9677  C2  POPE  122      55.091  35.862  25.932  1.00  0.00           C
ATOM   9679  O21 POPE  122      54.181  35.812  27.052  1.00  0.00           O
ATOM   9680  C21 POPE  122      53.521  34.652  27.162  1.00  0.00           C
ATOM   9681  O22 POPE  122      53.591  33.731  26.362  1.00  0.00           O
ATOM   9682  C22 POPE  122      52.661  34.612  28.422  1.00  0.00           C
ATOM   9685  C3  POPE  122      56.292  36.811  26.212  1.00  0.00           C
ATOM   9688  O31 POPE  122      56.851  36.551  27.512  1.00  0.00           O
ATOM   9689  C31 POPE  122      58.011  37.141  27.742  1.00  0.00           C
ATOM   9690  O32 POPE  122      58.612  37.851  26.972  1.00  0.00           O
ATOM   9691  C32 POPE  122      58.541  36.852  29.142  1.00  0.00           C
ATOM   9694  C23 POPE  122      53.440  34.802  29.742  1.00  0.00           C
ATOM   9697  C24 POPE  122      53.502  36.262  30.232  1.00  0.00           C
ATOM   9700  C25 POPE  122      54.342  36.421  31.512  1.00  0.00           C
ATOM   9703  C26 POPE  122      53.712  35.821  32.772  1.00  0.00           C
ATOM   9706  C27 POPE  122      54.682  35.031  33.642  1.00  0.00           C
ATOM   9709  C28 POPE  122      53.941  34.441  34.862  1.00  0.00           C
ATOM   9712  C29 POPE  122      54.661  33.272  35.472  1.00  0.00           C
ATOM   9714 0C21 POPE  122      55.312  33.242  36.642  1.00  0.00           C
ATOM   9716 1C21 POPE  122      55.501  34.391  37.602  1.00  0.00           C
ATOM   9719 2C21 POPE  122      54.851  34.132  38.972  1.00  0.00           C
ATOM   9722 3C21 POPE  122      55.121  35.292  39.942  1.00  0.00           C
ATOM   9725 4C21 POPE  122      54.581  35.022  41.352  1.00  0.00           C
ATOM   9728 5C21 POPE  122      54.900  36.171  42.312  1.00  0.00           C
ATOM   9731 6C21 POPE  122      54.472  35.882  43.752  1.00  0.00           C
ATOM   9734 7C21 POPE  122      54.791  37.021  44.732  1.00  0.00           C
ATOM   9737 8C21 POPE  122      54.382  36.702  46.172  1.00  0.00           C
ATOM   9741  C33 POPE  122      57.551  36.092  30.042  1.00  0.00           C
ATOM   9744  C34 POPE  122      57.860  34.592  30.062  1.00  0.00           C
ATOM   9747  C35 POPE  122      59.081  34.252  30.932  1.00  0.00           C
ATOM   9750  C36 POPE  122      58.760  34.391  32.422  1.00  0.00           C
ATOM   9753  C37 POPE  122      59.981  34.122  33.302  1.00  0.00           C
ATOM   9756  C38 POPE  122      59.602  34.222  34.782  1.00  0.00           C
ATOM   9759  C39 POPE  122      60.701  33.762  35.732  1.00  0.00           C
ATOM   9762 0C31 POPE  122      61.101  32.321  35.422  1.00  0.00           C
ATOM   9765 1C31 POPE  122      61.661  31.552  36.612  1.00  0.00           C
ATOM   9768 2C31 POPE  122      61.931  30.101  36.212  1.00  0.00           C
ATOM   9771 3C31 POPE  122      62.491  29.282  37.382  1.00  0.00           C
ATOM   9774 4C31 POPE  122      61.382  28.711  38.272  1.00  0.00           C
ATOM   9777 5C31 POPE  122      61.940  27.952  39.482  1.00  0.00           C
ATOM   9780 6C31 POPE  122      60.841  27.492  40.442  1.00  0.00           C
ATOM   9784  NH3 POPE  123      60.392  10.802  22.462  1.00  0.00           N
ATOM   9788  C12 POPE  123      61.112  10.672  23.762  1.00  0.00           C
ATOM   9791  C11 POPE  123      60.231   9.962  24.802  1.00  0.00           C
ATOM   9794  P   POPE  123      58.241   8.252  24.872  1.00  0.00           P
ATOM   9795  O13 POPE  123      56.961   8.692  25.462  1.00  0.00           O
ATOM   9796  O14 POPE  123      58.241   7.152  23.902  1.00  0.00           O
ATOM   9797  O11 POPE  123      59.261   7.872  26.022  1.00  0.00           O
ATOM   9798  O12 POPE  123      58.951   9.552  24.272  1.00  0.00           O
ATOM   9799  C1  POPE  123      58.941   7.192  27.222  1.00  0.00           C
ATOM   9802  C2  POPE  123      59.962   7.561  28.342  1.00  0.00           C
ATOM   9804  O21 POPE  123      59.620   6.802  29.512  1.00  0.00           O
ATOM   9805  C21 POPE  123      60.652   6.332  30.202  1.00  0.00           C
ATOM   9806  O22 POPE  123      61.831   6.432  29.912  1.00  0.00           O
ATOM   9807  C22 POPE  123      60.062   5.612  31.422  1.00  0.00           C
ATOM   9810  C3  POPE  123      59.921   9.092  28.642  1.00  0.00           C
ATOM   9813  O31 POPE  123      60.411   9.512  29.952  1.00  0.00           O
ATOM   9814  C31 POPE  123      59.602  10.272  30.732  1.00  0.00           C
ATOM   9815  O32 POPE  123      59.951  11.242  31.372  1.00  0.00           O
ATOM   9816  C32 POPE  123      58.261   9.562  30.962  1.00  0.00           C
ATOM   9819  C23 POPE  123      60.862   5.832  32.722  1.00  0.00           C
ATOM   9822  C24 POPE  123      60.201   6.822  33.692  1.00  0.00           C
ATOM   9825  C25 POPE  123      60.911   6.782  35.052  1.00  0.00           C
ATOM   9828  C26 POPE  123      60.280   7.722  36.092  1.00  0.00           C
ATOM   9831  C27 POPE  123      60.191   7.062  37.472  1.00  0.00           C
ATOM   9834  C28 POPE  123      59.812   8.042  38.602  1.00  0.00           C
ATOM   9837  C29 POPE  123      58.401   8.562  38.522  1.00  0.00           C
ATOM   9839 0C21 POPE  123      57.712   9.092  39.552  1.00  0.00           C
ATOM   9841 1C21 POPE  123      58.211   9.252  40.962  1.00  0.00           C
ATOM   9844 2C21 POPE  123      57.161   8.892  42.042  1.00  0.00           C
ATOM   9847 3C21 POPE  123      55.911   9.781  42.012  1.00  0.00           C
ATOM   9850 4C21 POPE  123      55.142   9.731  43.332  1.00  0.00           C
ATOM   9853 5C21 POPE  123      53.850  10.562  43.302  1.00  0.00           C
ATOM   9856 6C21 POPE  123      53.261  10.712  44.712  1.00  0.00           C
ATOM   9859 7C21 POPE  123      51.891  11.402  44.732  1.00  0.00           C
ATOM   9862 8C21 POPE  123      51.492  11.822  46.142  1.00  0.00           C
ATOM   9866  C33 POPE  123      57.302  10.362  31.872  1.00  0.00           C
ATOM   9869  C34 POPE  123      56.062   9.552  32.262  1.00  0.00           C
ATOM   9872  C35 POPE  123      56.350   8.412  33.252  1.00  0.00           C
ATOM   9875  C36 POPE  123      55.811   8.662  34.652  1.00  0.00           C
ATOM   9878  C37 POPE  123      55.881   7.422  35.542  1.00  0.00           C
ATOM   9881  C38 POPE  123      55.111   7.662  36.842  1.00  0.00           C
ATOM   9884  C39 POPE  123      55.231   6.532  37.862  1.00  0.00           C
ATOM   9887 0C31 POPE  123      54.342   6.802  39.072  1.00  0.00           C
ATOM   9890 1C31 POPE  123      54.752   6.002  40.302  1.00  0.00           C
ATOM   9893 2C31 POPE  123      53.780   6.152  41.482  1.00  0.00           C
ATOM   9896 3C31 POPE  123      54.301   5.432  42.732  1.00  0.00           C
ATOM   9899 4C31 POPE  123      53.331   5.522  43.912  1.00  0.00           C
ATOM   9902 5C31 POPE  123      53.951   4.952  45.192  1.00  0.00           C
ATOM   9905 6C31 POPE  123      53.051   5.082  46.422  1.00  0.00           C
ATOM   9909  NH3 POPE  124      92.662  45.982  27.432  1.00  0.00           N
ATOM   9913  C12 POPE  124      93.632  45.452  26.412  1.00  0.00           C
ATOM   9916  C11 POPE  124      95.092  45.421  26.942  1.00  0.00           C
ATOM   9919  P   POPE  124      95.330  47.842  27.932  1.00  0.00           P
ATOM   9920  O13 POPE  124      96.501  48.722  28.242  1.00  0.00           O
ATOM   9921  O14 POPE  124      94.111  48.452  27.392  1.00  0.00           O
ATOM   9922  O11 POPE  124      94.882  47.062  29.222  1.00  0.00           O
ATOM   9923  O12 POPE  124      95.742  46.691  26.942  1.00  0.00           O
ATOM   9924  C1  POPE  124      95.731  46.691  30.302  1.00  0.00           C
ATOM   9927  C2  POPE  124      94.962  46.592  31.652  1.00  0.00           C
ATOM   9929  O21 POPE  124      94.531  45.272  31.962  1.00  0.00           O
ATOM   9930  C21 POPE  124      93.741  44.591  31.182  1.00  0.00           C
ATOM   9931  O22 POPE  124      93.330  44.891  30.062  1.00  0.00           O
ATOM   9932  C22 POPE  124      93.432  43.292  31.932  1.00  0.00           C
ATOM   9935  C3  POPE  124      93.801  47.612  31.772  1.00  0.00           C
ATOM   9938  O31 POPE  124      93.121  47.562  33.052  1.00  0.00           O
ATOM   9939  C31 POPE  124      91.861  47.132  33.042  1.00  0.00           C
ATOM   9940  O32 POPE  124      91.321  46.592  32.092  1.00  0.00           O
ATOM   9941  C32 POPE  124      91.201  47.472  34.382  1.00  0.00           C
ATOM   9944  C23 POPE  124      92.291  43.452  32.972  1.00  0.00           C
ATOM   9947  C24 POPE  124      92.141  42.232  33.902  1.00  0.00           C
ATOM   9950  C25 POPE  124      92.941  42.372  35.202  1.00  0.00           C
ATOM   9953  C26 POPE  124      92.701  41.262  36.232  1.00  0.00           C
ATOM   9956  C27 POPE  124      92.932  41.731  37.682  1.00  0.00           C
ATOM   9959  C28 POPE  124      92.981  40.582  38.702  1.00  0.00           C
ATOM   9962  C29 POPE  124      92.971  41.042  40.142  1.00  0.00           C
ATOM   9964 0C21 POPE  124      93.881  40.761  41.102  1.00  0.00           C
ATOM   9966 1C21 POPE  124      95.120  39.912  40.952  1.00  0.00           C
ATOM   9969 2C21 POPE  124      95.391  38.961  42.142  1.00  0.00           C
ATOM   9972 3C21 POPE  124      95.951  39.662  43.392  1.00  0.00           C
ATOM   9975 4C21 POPE  124      94.941  39.802  44.542  1.00  0.00           C
ATOM   9978 5C21 POPE  124      94.811  38.522  45.392  1.00  0.00           C
ATOM   9981 6C21 POPE  124      95.951  38.331  46.412  1.00  0.00           C
ATOM   9984 7C21 POPE  124      95.941  36.932  47.032  1.00  0.00           C
ATOM   9987 8C21 POPE  124      96.882  36.741  48.232  1.00  0.00           C
ATOM   9991  C33 POPE  124      90.071  46.491  34.732  1.00  0.00           C
ATOM   9994  C34 POPE  124      89.590  46.631  36.192  1.00  0.00           C
ATOM   9997  C35 POPE  124      90.051  45.481  37.102  1.00  0.00           C
ATOM  10000  C36 POPE  124      89.361  45.532  38.472  1.00  0.00           C
ATOM  10003  C37 POPE  124      90.172  44.812  39.562  1.00  0.00           C
ATOM  10006  C38 POPE  124      89.571  44.972  40.972  1.00  0.00           C
ATOM  10009  C39 POPE  124      89.422  46.421  41.452  1.00  0.00           C
ATOM  10012 0C31 POPE  124      90.731  47.221  41.542  1.00  0.00           C
ATOM  10015 1C31 POPE  124      90.481  48.731  41.622  1.00  0.00           C
ATOM  10018 2C31 POPE  124      91.731  49.542  42.002  1.00  0.00           C
ATOM  10021 3C31 POPE  124      91.981  49.612  43.512  1.00  0.00           C
ATOM  10024 4C31 POPE  124      90.951  50.462  44.282  1.00  0.00           C
ATOM  10027 5C31 POPE  124      91.552  51.042  45.572  1.00  0.00           C
ATOM  10030 6C31 POPE  124      90.521  51.702  46.492  1.00  0.00           C
ATOM  10034  NH3 POPE  125      95.421  17.572  24.192  1.00  0.00           N
ATOM  10038  C12 POPE  125      95.742  16.722  22.992  1.00  0.00           C
ATOM  10041  C11 POPE  125      96.632  15.502  23.342  1.00  0.00           C
ATOM  10044  P   POPE  125      98.731  17.032  24.202  1.00  0.00           P
ATOM  10045  O13 POPE  125     100.152  16.782  23.872  1.00  0.00           O
ATOM  10046  O14 POPE  125      98.081  18.242  23.642  1.00  0.00           O
ATOM  10047  O11 POPE  125      98.642  17.182  25.762  1.00  0.00           O
ATOM  10048  O12 POPE  125      97.841  15.752  24.062  1.00  0.00           O
ATOM  10049  C1  POPE  125      98.221  18.382  26.392  1.00  0.00           C
ATOM  10052  C2  POPE  125      99.091  18.621  27.632  1.00  0.00           C
ATOM  10054  O21 POPE  125      98.541  19.792  28.242  1.00  0.00           O
ATOM  10055  C21 POPE  125      98.731  19.882  29.542  1.00  0.00           C
ATOM  10056  O22 POPE  125      99.352  19.082  30.222  1.00  0.00           O
ATOM  10057  C22 POPE  125      98.051  21.132  30.072  1.00  0.00           C
ATOM  10060  C3  POPE  125     100.581  18.762  27.222  1.00  0.00           C
ATOM  10063  O31 POPE  125     101.331  19.602  28.122  1.00  0.00           O
ATOM  10064  C31 POPE  125     102.220  19.022  28.922  1.00  0.00           C
ATOM  10065  O32 POPE  125     102.500  17.842  28.932  1.00  0.00           O
ATOM  10066  C32 POPE  125     102.841  20.122  29.792  1.00  0.00           C
ATOM  10069  C23 POPE  125      97.830  21.082  31.602  1.00  0.00           C
ATOM  10072  C24 POPE  125      97.802  22.502  32.192  1.00  0.00           C
ATOM  10075  C25 POPE  125      97.951  22.561  33.712  1.00  0.00           C
ATOM  10078  C26 POPE  125      96.671  23.002  34.422  1.00  0.00           C
ATOM  10081  C27 POPE  125      96.671  22.672  35.922  1.00  0.00           C
ATOM  10084  C28 POPE  125      97.481  23.592  36.852  1.00  0.00           C
ATOM  10087  C29 POPE  125      98.961  23.282  37.012  1.00  0.00           C
ATOM  10089 0C21 POPE  125      99.590  22.862  38.132  1.00  0.00           C
ATOM  10091 1C21 POPE  125      98.971  22.622  39.492  1.00  0.00           C
ATOM  10094 2C21 POPE  125      99.801  23.212  40.662  1.00  0.00           C
ATOM  10097 3C21 POPE  125     100.731  22.182  41.332  1.00  0.00           C
ATOM  10100 4C21 POPE  125     101.620  22.782  42.442  1.00  0.00           C
ATOM  10103 5C21 POPE  125     100.840  23.342  43.642  1.00  0.00           C
ATOM  10106 6C21 POPE  125     101.771  23.892  44.742  1.00  0.00           C
ATOM  10109 7C21 POPE  125     101.002  24.592  45.862  1.00  0.00           C
ATOM  10112 8C21 POPE  125     101.900  25.262  46.902  1.00  0.00           C
ATOM  10116  C33 POPE  125     103.971  19.662  30.732  1.00  0.00           C
ATOM  10119  C34 POPE  125     104.892  20.832  31.132  1.00  0.00           C
ATOM  10122  C35 POPE  125     104.260  21.842  32.112  1.00  0.00           C
ATOM  10125  C36 POPE  125     104.171  21.322  33.552  1.00  0.00           C
ATOM  10128  C37 POPE  125     103.480  22.301  34.502  1.00  0.00           C
ATOM  10131  C38 POPE  125     103.181  21.702  35.872  1.00  0.00           C
ATOM  10134  C39 POPE  125     104.391  21.481  36.802  1.00  0.00           C
ATOM  10137 0C31 POPE  125     103.931  21.351  38.262  1.00  0.00           C
ATOM  10140 1C31 POPE  125     105.111  21.332  39.242  1.00  0.00           C
ATOM  10143 2C31 POPE  125     104.661  21.002  40.672  1.00  0.00           C
ATOM  10146 3C31 POPE  125     105.812  20.882  41.672  1.00  0.00           C
ATOM  10149 4C31 POPE  125     106.831  19.782  41.322  1.00  0.00           C
ATOM  10152 5C31 POPE  125     107.932  19.622  42.392  1.00  0.00           C
ATOM  10155 6C31 POPE  125     107.481  18.832  43.622  1.00  0.00           C
ATOM  10159  NH3 POPE  126       2.232  53.902  70.902  1.00  0.00           N
ATOM  10163  C12 POPE  126       2.472  54.781  72.072  1.00  0.00           C
ATOM  10166  C11 POPE  126       3.772  55.511  71.802  1.00  0.00           C
ATOM  10169  P   POPE  126       5.372  56.962  73.222  1.00  0.00           P
ATOM  10170  O13 POPE  126       5.241  58.312  73.812  1.00  0.00           O
ATOM  10171  O14 POPE  126       6.072  55.901  73.962  1.00  0.00           O
ATOM  10172  O11 POPE  126       6.112  57.132  71.822  1.00  0.00           O
ATOM  10173  O12 POPE  126       3.942  56.442  72.842  1.00  0.00           O
ATOM  10174  C1  POPE  126       5.652  58.131  70.912  1.00  0.00           C
ATOM  10177  C2  POPE  126       6.312  57.972  69.522  1.00  0.00           C
ATOM  10179  O21 POPE  126       5.972  59.101  68.692  1.00  0.00           O
ATOM  10180  C21 POPE  126       6.821  59.311  67.702  1.00  0.00           C
ATOM  10181  O22 POPE  126       7.932  58.821  67.602  1.00  0.00           O
ATOM  10182  C22 POPE  126       6.192  60.192  66.622  1.00  0.00           C
ATOM  10185  C3  POPE  126       5.832  56.631  68.882  1.00  0.00           C
ATOM  10188  O31 POPE  126       6.821  56.062  68.032  1.00  0.00           O
ATOM  10189  C31 POPE  126       6.522  55.891  66.762  1.00  0.00           C
ATOM  10190  O32 POPE  126       5.452  56.171  66.232  1.00  0.00           O
ATOM  10191  C32 POPE  126       7.732  55.231  66.102  1.00  0.00           C
ATOM  10194  C23 POPE  126       5.962  59.352  65.342  1.00  0.00           C
ATOM  10197  C24 POPE  126       5.312  60.071  64.152  1.00  0.00           C
ATOM  10200  C25 POPE  126       4.942  59.061  63.052  1.00  0.00           C
ATOM  10203  C26 POPE  126       4.562  59.682  61.692  1.00  0.00           C
ATOM  10206  C27 POPE  126       4.392  58.601  60.602  1.00  0.00           C
ATOM  10209  C28 POPE  126       4.212  59.152  59.172  1.00  0.00           C
ATOM  10212  C29 POPE  126       4.772  58.212  58.132  1.00  0.00           C
ATOM  10214 0C21 POPE  126       5.042  58.502  56.842  1.00  0.00           C
ATOM  10216 1C21 POPE  126       4.742  59.821  56.162  1.00  0.00           C
ATOM  10219 2C21 POPE  126       5.742  60.971  56.422  1.00  0.00           C
ATOM  10222 3C21 POPE  126       6.932  61.031  55.452  1.00  0.00           C
ATOM  10225 4C21 POPE  126       7.842  62.221  55.802  1.00  0.00           C
ATOM  10228 5C21 POPE  126       9.292  62.122  55.312  1.00  0.00           C
ATOM  10231 6C21 POPE  126       9.451  62.091  53.782  1.00  0.00           C
ATOM  10234 7C21 POPE  126      10.932  62.182  53.362  1.00  0.00           C
ATOM  10237 8C21 POPE  126      11.152  62.242  51.852  1.00  0.00           C
ATOM  10241  C33 POPE  126       7.852  55.472  64.592  1.00  0.00           C
ATOM  10244  C34 POPE  126       7.442  54.272  63.742  1.00  0.00           C
ATOM  10247  C35 POPE  126       5.992  53.812  63.942  1.00  0.00           C
ATOM  10250  C36 POPE  126       5.652  52.662  62.992  1.00  0.00           C
ATOM  10253  C37 POPE  126       4.212  52.141  63.142  1.00  0.00           C
ATOM  10256  C38 POPE  126       3.692  51.592  61.812  1.00  0.00           C
ATOM  10259  C39 POPE  126       2.322  50.922  61.932  1.00  0.00           C
ATOM  10262 0C31 POPE  126       1.872  50.322  60.592  1.00  0.00           C
ATOM  10265 1C31 POPE  126       0.942  49.112  60.752  1.00  0.00           C
ATOM  10268 2C31 POPE  126       1.192  48.022  59.692  1.00  0.00           C
ATOM  10271 3C31 POPE  126       0.522  48.312  58.352  1.00  0.00           C
ATOM  10274 4C31 POPE  126       1.062  47.412  57.222  1.00  0.00           C
ATOM  10277 5C31 POPE  126       0.182  47.452  55.972  1.00  0.00           C
ATOM  10280 6C31 POPE  126       0.902  46.951  54.712  1.00  0.00           C
ATOM  10284  NH3 POPE  127      92.401  25.082  70.482  1.00  0.00           N
ATOM  10288  C12 POPE  127      93.632  24.871  69.632  1.00  0.00           C
ATOM  10291  C11 POPE  127      94.882  25.492  70.322  1.00  0.00           C
ATOM  10294  P   POPE  127      96.962  24.662  68.872  1.00  0.00           P
ATOM  10295  O13 POPE  127      98.352  25.012  69.262  1.00  0.00           O
ATOM  10296  O14 POPE  127      96.552  23.291  69.222  1.00  0.00           O
ATOM  10297  O11 POPE  127      96.841  24.922  67.332  1.00  0.00           O
ATOM  10298  O12 POPE  127      95.961  25.742  69.432  1.00  0.00           O
ATOM  10299  C1  POPE  127      97.681  24.211  66.412  1.00  0.00           C
ATOM  10302  C2  POPE  127      97.830  25.042  65.102  1.00  0.00           C
ATOM  10304  O21 POPE  127      98.231  24.211  64.002  1.00  0.00           O
ATOM  10305  C21 POPE  127      99.400  23.592  64.122  1.00  0.00           C
ATOM  10306  O22 POPE  127     100.201  23.711  65.022  1.00  0.00           O
ATOM  10307  C22 POPE  127      99.562  22.672  62.912  1.00  0.00           C
ATOM  10310  C3  POPE  127      98.701  26.322  65.262  1.00  0.00           C
ATOM  10313  O31 POPE  127      98.362  27.332  64.292  1.00  0.00           O
ATOM  10314  C31 POPE  127      99.251  27.672  63.372  1.00  0.00           C
ATOM  10315  O32 POPE  127     100.401  27.262  63.302  1.00  0.00           O
ATOM  10316  C32 POPE  127      98.601  28.702  62.462  1.00  0.00           C
ATOM  10319  C23 POPE  127     100.882  21.871  62.942  1.00  0.00           C
ATOM  10322  C24 POPE  127     100.871  20.742  61.902  1.00  0.00           C
ATOM  10325  C25 POPE  127      99.941  19.602  62.332  1.00  0.00           C
ATOM  10328  C26 POPE  127      99.771  18.522  61.262  1.00  0.00           C
ATOM  10331  C27 POPE  127      98.791  17.452  61.752  1.00  0.00           C
ATOM  10334  C28 POPE  127      98.632  16.302  60.762  1.00  0.00           C
ATOM  10337  C29 POPE  127      97.611  15.292  61.202  1.00  0.00           C
ATOM  10339 0C21 POPE  127      96.361  15.162  60.722  1.00  0.00           C
ATOM  10341 1C21 POPE  127      95.690  16.002  59.672  1.00  0.00           C
ATOM  10344 2C21 POPE  127      94.931  15.182  58.602  1.00  0.00           C
ATOM  10347 3C21 POPE  127      95.751  14.752  57.382  1.00  0.00           C
ATOM  10350 4C21 POPE  127      94.851  14.362  56.192  1.00  0.00           C
ATOM  10353 5C21 POPE  127      94.001  13.102  56.422  1.00  0.00           C
ATOM  10356 6C21 POPE  127      92.541  13.272  55.952  1.00  0.00           C
ATOM  10359 7C21 POPE  127      91.711  12.002  56.102  1.00  0.00           C
ATOM  10362 8C21 POPE  127      90.201  12.262  56.082  1.00  0.00           C
ATOM  10366  C33 POPE  127      99.151  28.752  61.022  1.00  0.00           C
ATOM  10369  C34 POPE  127      98.061  29.162  60.032  1.00  0.00           C
ATOM  10372  C35 POPE  127      98.561  29.422  58.612  1.00  0.00           C
ATOM  10375  C36 POPE  127      99.341  28.252  58.022  1.00  0.00           C
ATOM  10378  C37 POPE  127      99.730  28.551  56.572  1.00  0.00           C
ATOM  10381  C38 POPE  127     100.532  27.422  55.912  1.00  0.00           C
ATOM  10384  C39 POPE  127     100.882  27.731  54.452  1.00  0.00           C
ATOM  10387 0C31 POPE  127      99.651  27.682  53.542  1.00  0.00           C
ATOM  10390 1C31 POPE  127      99.921  28.042  52.082  1.00  0.00           C
ATOM  10393 2C31 POPE  127      98.741  27.582  51.212  1.00  0.00           C
ATOM  10396 3C31 POPE  127      98.502  28.462  49.982  1.00  0.00           C
ATOM  10399 4C31 POPE  127      99.641  28.422  48.962  1.00  0.00           C
ATOM  10402 5C31 POPE  127      99.352  29.322  47.762  1.00  0.00           C
ATOM  10405 6C31 POPE  127     100.401  29.211  46.662  1.00  0.00           C
ATOM  10409  NH3 POPE  128      45.911  20.891  67.002  1.00  0.00           N
ATOM  10413  C12 POPE  128      46.991  19.871  66.802  1.00  0.00           C
ATOM  10416  C11 POPE  128      47.172  19.062  68.082  1.00  0.00           C
ATOM  10419  P   POPE  128      48.900  17.582  69.342  1.00  0.00           P
ATOM  10420  O13 POPE  128      49.581  18.422  70.352  1.00  0.00           O
ATOM  10421  O14 POPE  128      47.761  16.722  69.742  1.00  0.00           O
ATOM  10422  O11 POPE  128      50.042  16.731  68.642  1.00  0.00           O
ATOM  10423  O12 POPE  128      48.432  18.442  68.102  1.00  0.00           O
ATOM  10424  C1  POPE  128      50.841  17.391  67.642  1.00  0.00           C
ATOM  10427  C2  POPE  128      50.301  17.092  66.212  1.00  0.00           C
ATOM  10429  O21 POPE  128      51.041  16.002  65.642  1.00  0.00           O
ATOM  10430  C21 POPE  128      52.312  16.222  65.372  1.00  0.00           C
ATOM  10431  O22 POPE  128      52.901  17.292  65.472  1.00  0.00           O
ATOM  10432  C22 POPE  128      53.001  14.892  65.022  1.00  0.00           C
ATOM  10435  C3  POPE  128      50.142  18.352  65.292  1.00  0.00           C
ATOM  10438  O31 POPE  128      49.212  18.142  64.212  1.00  0.00           O
ATOM  10439  C31 POPE  128      49.511  17.992  62.902  1.00  0.00           C
ATOM  10440  O32 POPE  128      48.682  17.682  62.062  1.00  0.00           O
ATOM  10441  C32 POPE  128      50.951  18.342  62.522  1.00  0.00           C
ATOM  10444  C23 POPE  128      54.142  14.992  63.982  1.00  0.00           C
ATOM  10447  C24 POPE  128      53.822  14.322  62.622  1.00  0.00           C
ATOM  10450  C25 POPE  128      55.111  13.992  61.832  1.00  0.00           C
ATOM  10453  C26 POPE  128      54.911  13.052  60.632  1.00  0.00           C
ATOM  10456  C27 POPE  128      56.260  12.622  60.032  1.00  0.00           C
ATOM  10459  C28 POPE  128      56.182  11.682  58.812  1.00  0.00           C
ATOM  10462  C29 POPE  128      57.562  11.262  58.362  1.00  0.00           C
ATOM  10464 0C21 POPE  128      58.001  11.042  57.112  1.00  0.00           C
ATOM  10466 1C21 POPE  128      57.201  11.132  55.842  1.00  0.00           C
ATOM  10469 2C21 POPE  128      56.422   9.852  55.482  1.00  0.00           C
ATOM  10472 3C21 POPE  128      57.260   8.672  54.962  1.00  0.00           C
ATOM  10475 4C21 POPE  128      57.742   7.672  56.032  1.00  0.00           C
ATOM  10478 5C21 POPE  128      57.771   6.222  55.522  1.00  0.00           C
ATOM  10481 6C21 POPE  128      58.320   5.212  56.552  1.00  0.00           C
ATOM  10484 7C21 POPE  128      58.422   3.782  56.012  1.00  0.00           C
ATOM  10487 8C21 POPE  128      59.072   2.812  57.002  1.00  0.00           C
ATOM  10491  C33 POPE  128      51.350  17.802  61.122  1.00  0.00           C
ATOM  10494  C34 POPE  128      52.681  18.382  60.642  1.00  0.00           C
ATOM  10497  C35 POPE  128      53.241  17.702  59.372  1.00  0.00           C
ATOM  10500  C36 POPE  128      52.691  18.302  58.072  1.00  0.00           C
ATOM  10503  C37 POPE  128      53.461  17.832  56.832  1.00  0.00           C
ATOM  10506  C38 POPE  128      53.081  18.651  55.592  1.00  0.00           C
ATOM  10509  C39 POPE  128      53.981  18.402  54.382  1.00  0.00           C
ATOM  10512 0C31 POPE  128      53.812  17.012  53.762  1.00  0.00           C
ATOM  10515 1C31 POPE  128      54.760  16.792  52.572  1.00  0.00           C
ATOM  10518 2C31 POPE  128      54.552  15.432  51.892  1.00  0.00           C
ATOM  10521 3C31 POPE  128      54.640  15.472  50.362  1.00  0.00           C
ATOM  10524 4C31 POPE  128      53.471  16.242  49.732  1.00  0.00           C
ATOM  10527 5C31 POPE  128      53.440  16.172  48.212  1.00  0.00           C
ATOM  10530 6C31 POPE  128      52.362  17.082  47.632  1.00  0.00           C
ATOM  10534  NH3 POPE  129      67.701  42.832  26.032  1.00  0.00           N
ATOM  10538  C12 POPE  129      68.922  43.632  25.662  1.00  0.00           C
ATOM  10541  C11 POPE  129      69.951  43.601  26.792  1.00  0.00           C
ATOM  10544  P   POPE  129      71.891  45.342  26.482  1.00  0.00           P
ATOM  10545  O13 POPE  129      72.760  44.152  26.322  1.00  0.00           O
ATOM  10546  O14 POPE  129      71.661  46.202  25.302  1.00  0.00           O
ATOM  10547  O11 POPE  129      72.411  46.182  27.712  1.00  0.00           O
ATOM  10548  O12 POPE  129      70.481  44.902  27.012  1.00  0.00           O
ATOM  10549  C1  POPE  129      72.242  45.542  29.002  1.00  0.00           C
ATOM  10552  C2  POPE  129      73.172  46.202  30.032  1.00  0.00           C
ATOM  10554  O21 POPE  129      72.992  45.522  31.282  1.00  0.00           O
ATOM  10555  C21 POPE  129      74.040  45.532  32.082  1.00  0.00           C
ATOM  10556  O22 POPE  129      75.161  45.922  31.802  1.00  0.00           O
ATOM  10557  C22 POPE  129      73.641  44.872  33.392  1.00  0.00           C
ATOM  10560  C3  POPE  129      72.812  47.711  30.122  1.00  0.00           C
ATOM  10563  O31 POPE  129      73.312  48.341  31.332  1.00  0.00           O
ATOM  10564  C31 POPE  129      72.382  48.542  32.282  1.00  0.00           C
ATOM  10565  O32 POPE  129      71.210  48.212  32.162  1.00  0.00           O
ATOM  10566  C32 POPE  129      73.032  49.241  33.482  1.00  0.00           C
ATOM  10569  C23 POPE  129      74.830  44.662  34.352  1.00  0.00           C
ATOM  10572  C24 POPE  129      74.360  44.202  35.732  1.00  0.00           C
ATOM  10575  C25 POPE  129      75.492  43.912  36.722  1.00  0.00           C
ATOM  10578  C26 POPE  129      75.771  42.421  36.952  1.00  0.00           C
ATOM  10581  C27 POPE  129      76.701  42.182  38.152  1.00  0.00           C
ATOM  10584  C28 POPE  129      76.021  41.522  39.372  1.00  0.00           C
ATOM  10587  C29 POPE  129      74.941  42.372  40.002  1.00  0.00           C
ATOM  10589 0C21 POPE  129      74.991  42.941  41.222  1.00  0.00           C
ATOM  10591 1C21 POPE  129      76.161  42.912  42.162  1.00  0.00           C
ATOM  10594 2C21 POPE  129      76.182  41.712  43.132  1.00  0.00           C
ATOM  10597 3C21 POPE  129      77.471  41.691  43.962  1.00  0.00           C
ATOM  10600 4C21 POPE  129      77.361  40.932  45.282  1.00  0.00           C
ATOM  10603 5C21 POPE  129      76.760  39.532  45.152  1.00  0.00           C
ATOM  10606 6C21 POPE  129      76.562  38.812  46.492  1.00  0.00           C
ATOM  10609 7C21 POPE  129      76.031  37.391  46.302  1.00  0.00           C
ATOM  10612 8C21 POPE  129      75.621  36.712  47.612  1.00  0.00           C
ATOM  10616  C33 POPE  129      72.460  50.662  33.692  1.00  0.00           C
ATOM  10619  C34 POPE  129      73.180  51.481  34.772  1.00  0.00           C
ATOM  10622  C35 POPE  129      72.911  50.952  36.182  1.00  0.00           C
ATOM  10625  C36 POPE  129      73.562  51.801  37.292  1.00  0.00           C
ATOM  10628  C37 POPE  129      73.282  51.231  38.682  1.00  0.00           C
ATOM  10631  C38 POPE  129      74.521  50.922  39.522  1.00  0.00           C
ATOM  10634  C39 POPE  129      74.171  50.472  40.942  1.00  0.00           C
ATOM  10637 0C31 POPE  129      75.361  50.561  41.902  1.00  0.00           C
ATOM  10640 1C31 POPE  129      74.991  49.972  43.262  1.00  0.00           C
ATOM  10643 2C31 POPE  129      76.182  49.961  44.232  1.00  0.00           C
ATOM  10646 3C31 POPE  129      76.370  51.292  44.962  1.00  0.00           C
ATOM  10649 4C31 POPE  129      77.742  51.351  45.652  1.00  0.00           C
ATOM  10652 5C31 POPE  129      77.841  52.562  46.562  1.00  0.00           C
ATOM  10655 6C31 POPE  129      79.211  52.692  47.232  1.00  0.00           C
ATOM  10659  NH3 POPE  130       5.342  41.062  71.012  1.00  0.00           N
ATOM  10663  C12 POPE  130       4.382  40.222  70.212  1.00  0.00           C
ATOM  10666  C11 POPE  130       4.122  38.902  70.922  1.00  0.00           C
ATOM  10669  P   POPE  130       3.512  36.561  69.962  1.00  0.00           P
ATOM  10670  O13 POPE  130       3.172  35.901  71.232  1.00  0.00           O
ATOM  10671  O14 POPE  130       4.842  36.362  69.342  1.00  0.00           O
ATOM  10672  O11 POPE  130       2.412  36.182  68.862  1.00  0.00           O
ATOM  10673  O12 POPE  130       3.262  38.112  70.092  1.00  0.00           O
ATOM  10674  C1  POPE  130       2.642  36.712  67.532  1.00  0.00           C
ATOM  10677  C2  POPE  130       2.552  35.612  66.442  1.00  0.00           C
ATOM  10679  O21 POPE  130       1.502  35.942  65.502  1.00  0.00           O
ATOM  10680  C21 POPE  130       0.252  35.802  65.942  1.00  0.00           C
ATOM  10681  O22 POPE  130      -0.088  35.432  67.042  1.00  0.00           O
ATOM  10682  C22 POPE  130      -0.718  36.242  64.862  1.00  0.00           C
ATOM  10685  C3  POPE  130       2.502  34.141  66.952  1.00  0.00           C
ATOM  10688  O31 POPE  130       2.142  33.262  65.872  1.00  0.00           O
ATOM  10689  C31 POPE  130       3.132  32.601  65.282  1.00  0.00           C
ATOM  10690  O32 POPE  130       4.242  32.432  65.752  1.00  0.00           O
ATOM  10691  C32 POPE  130       2.692  32.202  63.872  1.00  0.00           C
ATOM  10694  C23 POPE  130      -0.898  35.162  63.782  1.00  0.00           C
ATOM  10697  C24 POPE  130      -1.878  35.621  62.702  1.00  0.00           C
ATOM  10700  C25 POPE  130      -2.008  34.592  61.582  1.00  0.00           C
ATOM  10703  C26 POPE  130      -2.508  35.182  60.262  1.00  0.00           C
ATOM  10706  C27 POPE  130      -2.568  34.101  59.172  1.00  0.00           C
ATOM  10709  C28 POPE  130      -2.918  34.632  57.772  1.00  0.00           C
ATOM  10712  C29 POPE  130      -4.358  35.071  57.652  1.00  0.00           C
ATOM  10714 0C21 POPE  130      -4.848  35.932  56.742  1.00  0.00           C
ATOM  10716 1C21 POPE  130      -4.058  36.612  55.652  1.00  0.00           C
ATOM  10719 2C21 POPE  130      -4.508  36.192  54.242  1.00  0.00           C
ATOM  10722 3C21 POPE  130      -3.608  36.792  53.142  1.00  0.00           C
ATOM  10725 4C21 POPE  130      -3.968  36.312  51.722  1.00  0.00           C
ATOM  10728 5C21 POPE  130      -5.268  36.941  51.192  1.00  0.00           C
ATOM  10731 6C21 POPE  130      -5.631  36.481  49.782  1.00  0.00           C
ATOM  10734 7C21 POPE  130      -6.931  37.112  49.262  1.00  0.00           C
ATOM  10737 8C21 POPE  130      -7.341  36.631  47.862  1.00  0.00           C
ATOM  10741  C33 POPE  130       3.802  32.461  62.842  1.00  0.00           C
ATOM  10744  C34 POPE  130       3.382  32.042  61.432  1.00  0.00           C
ATOM  10747  C35 POPE  130       4.482  32.352  60.412  1.00  0.00           C
ATOM  10750  C36 POPE  130       5.692  31.422  60.582  1.00  0.00           C
ATOM  10753  C37 POPE  130       6.932  31.891  59.822  1.00  0.00           C
ATOM  10756  C38 POPE  130       7.761  32.921  60.572  1.00  0.00           C
ATOM  10759  C39 POPE  130       9.082  33.202  59.832  1.00  0.00           C
ATOM  10762 0C31 POPE  130      10.002  34.171  60.592  1.00  0.00           C
ATOM  10765 1C31 POPE  130      10.532  35.281  59.682  1.00  0.00           C
ATOM  10768 2C31 POPE  130      11.192  36.412  60.472  1.00  0.00           C
ATOM  10771 3C31 POPE  130      12.632  36.141  60.932  1.00  0.00           C
ATOM  10774 4C31 POPE  130      13.112  37.232  61.882  1.00  0.00           C
ATOM  10777 5C31 POPE  130      14.362  36.832  62.672  1.00  0.00           C
ATOM  10780 6C31 POPE  130      14.682  37.811  63.802  1.00  0.00           C
ATOM  10784  NH3 POPE  131      91.291  55.432  27.092  1.00  0.00           N
ATOM  10788  C12 POPE  131      90.111  55.122  26.232  1.00  0.00           C
ATOM  10791  C11 POPE  131      88.852  55.792  26.792  1.00  0.00           C
ATOM  10794  P   POPE  131      86.431  56.092  25.782  1.00  0.00           P
ATOM  10795  O13 POPE  131      86.601  56.932  24.582  1.00  0.00           O
ATOM  10796  O14 POPE  131      85.260  55.192  25.722  1.00  0.00           O
ATOM  10797  O11 POPE  131      86.271  57.062  27.012  1.00  0.00           O
ATOM  10798  O12 POPE  131      87.742  55.292  26.062  1.00  0.00           O
ATOM  10799  C1  POPE  131      86.142  56.702  28.392  1.00  0.00           C
ATOM  10802  C2  POPE  131      87.121  57.542  29.272  1.00  0.00           C
ATOM  10804  O21 POPE  131      87.571  56.862  30.452  1.00  0.00           O
ATOM  10805  C21 POPE  131      86.711  56.612  31.412  1.00  0.00           C
ATOM  10806  O22 POPE  131      85.501  56.542  31.312  1.00  0.00           O
ATOM  10807  C22 POPE  131      87.471  56.582  32.742  1.00  0.00           C
ATOM  10810  C3  POPE  131      86.711  59.042  29.522  1.00  0.00           C
ATOM  10813  O31 POPE  131      85.521  59.241  30.332  1.00  0.00           O
ATOM  10814  C31 POPE  131      85.751  59.651  31.582  1.00  0.00           C
ATOM  10815  O32 POPE  131      86.831  59.672  32.142  1.00  0.00           O
ATOM  10816  C32 POPE  131      84.422  59.992  32.262  1.00  0.00           C
ATOM  10819  C23 POPE  131      87.230  55.332  33.622  1.00  0.00           C
ATOM  10822  C24 POPE  131      87.921  55.502  34.992  1.00  0.00           C
ATOM  10825  C25 POPE  131      87.652  54.352  35.972  1.00  0.00           C
ATOM  10828  C26 POPE  131      88.470  54.532  37.262  1.00  0.00           C
ATOM  10831  C27 POPE  131      88.340  53.372  38.252  1.00  0.00           C
ATOM  10834  C28 POPE  131      89.531  53.302  39.222  1.00  0.00           C
ATOM  10837  C29 POPE  131      89.331  52.252  40.282  1.00  0.00           C
ATOM  10839 0C21 POPE  131      89.021  52.472  41.572  1.00  0.00           C
ATOM  10841 1C21 POPE  131      88.782  53.801  42.232  1.00  0.00           C
ATOM  10844 2C21 POPE  131      87.382  53.932  42.852  1.00  0.00           C
ATOM  10847 3C21 POPE  131      87.171  53.082  44.112  1.00  0.00           C
ATOM  10850 4C21 POPE  131      85.911  53.522  44.862  1.00  0.00           C
ATOM  10853 5C21 POPE  131      85.661  52.752  46.152  1.00  0.00           C
ATOM  10856 6C21 POPE  131      84.411  53.261  46.892  1.00  0.00           C
ATOM  10859 7C21 POPE  131      84.191  52.571  48.242  1.00  0.00           C
ATOM  10862 8C21 POPE  131      83.021  53.162  49.022  1.00  0.00           C
ATOM  10866  C33 POPE  131      84.602  60.571  33.692  1.00  0.00           C
ATOM  10869  C34 POPE  131      83.301  60.582  34.492  1.00  0.00           C
ATOM  10872  C35 POPE  131      83.401  61.122  35.932  1.00  0.00           C
ATOM  10875  C36 POPE  131      84.120  60.171  36.902  1.00  0.00           C
ATOM  10878  C37 POPE  131      83.982  60.542  38.392  1.00  0.00           C
ATOM  10881  C38 POPE  131      84.720  59.552  39.302  1.00  0.00           C
ATOM  10884  C39 POPE  131      84.562  59.802  40.812  1.00  0.00           C
ATOM  10887 0C31 POPE  131      85.201  58.671  41.642  1.00  0.00           C
ATOM  10890 1C31 POPE  131      85.120  58.842  43.172  1.00  0.00           C
ATOM  10893 2C31 POPE  131      85.681  57.601  43.892  1.00  0.00           C
ATOM  10896 3C31 POPE  131      85.481  57.622  45.422  1.00  0.00           C
ATOM  10899 4C31 POPE  131      86.791  57.842  46.192  1.00  0.00           C
ATOM  10902 5C31 POPE  131      86.611  57.862  47.712  1.00  0.00           C
ATOM  10905 6C31 POPE  131      87.932  57.781  48.482  1.00  0.00           C
ATOM  10909  NH3 POPE  132      -3.628  64.972  70.522  1.00  0.00           N
ATOM  10913  C12 POPE  132      -3.758  66.101  71.502  1.00  0.00           C
ATOM  10916  C11 POPE  132      -2.448  66.391  72.222  1.00  0.00           C
ATOM  10919  P   POPE  132       0.092  66.502  71.842  1.00  0.00           P
ATOM  10920  O13 POPE  132       0.922  67.682  71.492  1.00  0.00           O
ATOM  10921  O14 POPE  132       0.072  66.192  73.282  1.00  0.00           O
ATOM  10922  O11 POPE  132       0.592  65.252  71.022  1.00  0.00           O
ATOM  10923  O12 POPE  132      -1.388  66.702  71.292  1.00  0.00           O
ATOM  10924  C1  POPE  132       1.772  65.252  70.202  1.00  0.00           C
ATOM  10927  C2  POPE  132       1.462  64.771  68.762  1.00  0.00           C
ATOM  10929  O21 POPE  132       2.012  65.722  67.842  1.00  0.00           O
ATOM  10930  C21 POPE  132       2.362  65.231  66.652  1.00  0.00           C
ATOM  10931  O22 POPE  132       2.262  64.071  66.302  1.00  0.00           O
ATOM  10932  C22 POPE  132       2.792  66.432  65.802  1.00  0.00           C
ATOM  10935  C3  POPE  132      -0.088  64.722  68.612  1.00  0.00           C
ATOM  10938  O31 POPE  132      -0.538  64.442  67.262  1.00  0.00           O
ATOM  10939  C31 POPE  132      -1.728  64.961  67.052  1.00  0.00           C
ATOM  10940  O32 POPE  132      -2.498  65.381  67.902  1.00  0.00           O
ATOM  10941  C32 POPE  132      -1.938  65.141  65.562  1.00  0.00           C
ATOM  10944  C23 POPE  132       3.391  66.101  64.412  1.00  0.00           C
ATOM  10947  C24 POPE  132       3.252  67.281  63.442  1.00  0.00           C
ATOM  10950  C25 POPE  132       3.532  66.912  61.982  1.00  0.00           C
ATOM  10953  C26 POPE  132       3.512  68.131  61.052  1.00  0.00           C
ATOM  10956  C27 POPE  132       3.942  67.752  59.632  1.00  0.00           C
ATOM  10959  C28 POPE  132       4.502  68.932  58.832  1.00  0.00           C
ATOM  10962  C29 POPE  132       3.462  69.832  58.212  1.00  0.00           C
ATOM  10964 0C21 POPE  132       3.342  70.132  56.912  1.00  0.00           C
ATOM  10966 1C21 POPE  132       4.192  69.602  55.782  1.00  0.00           C
ATOM  10969 2C21 POPE  132       3.352  69.162  54.562  1.00  0.00           C
ATOM  10972 3C21 POPE  132       2.782  70.321  53.722  1.00  0.00           C
ATOM  10975 4C21 POPE  132       1.962  69.792  52.542  1.00  0.00           C
ATOM  10978 5C21 POPE  132       1.932  70.701  51.302  1.00  0.00           C
ATOM  10981 6C21 POPE  132       0.972  71.891  51.422  1.00  0.00           C
ATOM  10984 7C21 POPE  132       0.792  72.612  50.072  1.00  0.00           C
ATOM  10987 8C21 POPE  132      -0.218  73.752  50.112  1.00  0.00           C
ATOM  10991  C33 POPE  132      -3.278  65.852  65.252  1.00  0.00           C
ATOM  10994  C34 POPE  132      -3.408  66.281  63.782  1.00  0.00           C
ATOM  10997  C35 POPE  132      -2.368  67.292  63.272  1.00  0.00           C
ATOM  11000  C36 POPE  132      -1.868  66.972  61.842  1.00  0.00           C
ATOM  11003  C37 POPE  132      -0.588  67.702  61.402  1.00  0.00           C
ATOM  11006  C38 POPE  132      -0.628  68.402  60.032  1.00  0.00           C
ATOM  11009  C39 POPE  132      -1.008  67.472  58.882  1.00  0.00           C
ATOM  11012 0C31 POPE  132      -0.858  68.131  57.502  1.00  0.00           C
ATOM  11015 1C31 POPE  132      -1.498  67.252  56.422  1.00  0.00           C
ATOM  11018 2C31 POPE  132      -1.598  67.881  55.032  1.00  0.00           C
ATOM  11021 3C31 POPE  132      -1.658  66.832  53.912  1.00  0.00           C
ATOM  11024 4C31 POPE  132      -2.838  65.832  53.962  1.00  0.00           C
ATOM  11027 5C31 POPE  132      -2.728  64.692  55.002  1.00  0.00           C
ATOM  11030 6C31 POPE  132      -3.658  63.502  54.712  1.00  0.00           C
ATOM  11034  NH3 POPE  133     128.314  35.831  69.642  1.00  0.00           N
ATOM  11038  C12 POPE  133     127.664  37.192  69.712  1.00  0.00           C
ATOM  11041  C11 POPE  133     127.854  37.912  71.062  1.00  0.00           C
ATOM  11044  P   POPE  133     127.475  40.491  70.662  1.00  0.00           P
ATOM  11045  O13 POPE  133     126.265  41.321  70.462  1.00  0.00           O
ATOM  11046  O14 POPE  133     128.535  41.042  71.542  1.00  0.00           O
ATOM  11047  O11 POPE  133     128.105  40.112  69.252  1.00  0.00           O
ATOM  11048  O12 POPE  133     127.005  39.061  71.132  1.00  0.00           O
ATOM  11049  C1  POPE  133     129.225  40.882  68.812  1.00  0.00           C
ATOM  11052  C2  POPE  133     128.765  42.182  68.132  1.00  0.00           C
ATOM  11054  O21 POPE  133     127.845  41.792  67.082  1.00  0.00           O
ATOM  11055  C21 POPE  133     127.264  42.792  66.472  1.00  0.00           C
ATOM  11056  O22 POPE  133     127.035  43.882  66.962  1.00  0.00           O
ATOM  11057  C22 POPE  133     126.954  42.351  65.032  1.00  0.00           C
ATOM  11060  C3  POPE  133     129.965  42.962  67.532  1.00  0.00           C
ATOM  11063  O31 POPE  133     130.314  42.391  66.262  1.00  0.00           O
ATOM  11064  C31 POPE  133     131.415  41.682  66.152  1.00  0.00           C
ATOM  11065  O32 POPE  133     132.155  41.321  67.052  1.00  0.00           O
ATOM  11066  C32 POPE  133     131.585  41.312  64.672  1.00  0.00           C
ATOM  11069  C23 POPE  133     127.365  43.442  64.022  1.00  0.00           C
ATOM  11072  C24 POPE  133     127.205  43.092  62.542  1.00  0.00           C
ATOM  11075  C25 POPE  133     127.924  41.811  62.112  1.00  0.00           C
ATOM  11078  C26 POPE  133     127.835  41.601  60.602  1.00  0.00           C
ATOM  11081  C27 POPE  133     128.495  40.292  60.142  1.00  0.00           C
ATOM  11084  C28 POPE  133     128.775  40.301  58.632  1.00  0.00           C
ATOM  11087  C29 POPE  133     128.215  39.162  57.832  1.00  0.00           C
ATOM  11089 0C21 POPE  133     127.395  39.282  56.762  1.00  0.00           C
ATOM  11091 1C21 POPE  133     126.844  40.571  56.212  1.00  0.00           C
ATOM  11094 2C21 POPE  133     125.444  40.381  55.602  1.00  0.00           C
ATOM  11097 3C21 POPE  133     124.884  41.682  55.022  1.00  0.00           C
ATOM  11100 4C21 POPE  133     123.435  41.572  54.522  1.00  0.00           C
ATOM  11103 5C21 POPE  133     123.191  40.542  53.412  1.00  0.00           C
ATOM  11106 6C21 POPE  133     121.731  40.621  52.932  1.00  0.00           C
ATOM  11109 7C21 POPE  133     121.331  39.492  51.972  1.00  0.00           C
ATOM  11112 8C21 POPE  133     119.911  39.651  51.432  1.00  0.00           C
ATOM  11116  C33 POPE  133     132.204  39.902  64.532  1.00  0.00           C
ATOM  11119  C34 POPE  133     132.314  39.441  63.072  1.00  0.00           C
ATOM  11122  C35 POPE  133     131.085  38.641  62.602  1.00  0.00           C
ATOM  11125  C36 POPE  133     131.335  37.912  61.272  1.00  0.00           C
ATOM  11128  C37 POPE  133     130.204  36.932  60.902  1.00  0.00           C
ATOM  11131  C38 POPE  133     130.655  35.812  59.942  1.00  0.00           C
ATOM  11134  C39 POPE  133     130.915  36.272  58.502  1.00  0.00           C
ATOM  11137 0C31 POPE  133     129.885  35.722  57.502  1.00  0.00           C
ATOM  11140 1C31 POPE  133     130.165  36.162  56.062  1.00  0.00           C
ATOM  11143 2C31 POPE  133     129.064  35.761  55.062  1.00  0.00           C
ATOM  11146 3C31 POPE  133     128.835  34.252  54.942  1.00  0.00           C
ATOM  11149 4C31 POPE  133     127.835  33.891  53.832  1.00  0.00           C
ATOM  11152 5C31 POPE  133     127.575  32.382  53.712  1.00  0.00           C
ATOM  11155 6C31 POPE  133     126.645  32.012  52.552  1.00  0.00           C
ATOM  11159  NH3 POPE  134      51.041  37.652  22.852  1.00  0.00           N
ATOM  11163  C12 POPE  134      51.751  38.722  23.622  1.00  0.00           C
ATOM  11166  C11 POPE  134      50.890  39.981  23.712  1.00  0.00           C
ATOM  11169  P   POPE  134      48.482  40.561  24.512  1.00  0.00           P
ATOM  11170  O13 POPE  134      48.841  41.972  24.252  1.00  0.00           O
ATOM  11171  O14 POPE  134      47.530  39.912  23.592  1.00  0.00           O
ATOM  11172  O11 POPE  134      47.962  40.441  26.002  1.00  0.00           O
ATOM  11173  O12 POPE  134      49.802  39.711  24.592  1.00  0.00           O
ATOM  11174  C1  POPE  134      48.092  41.481  26.972  1.00  0.00           C
ATOM  11177  C2  POPE  134      48.712  40.982  28.302  1.00  0.00           C
ATOM  11179  O21 POPE  134      48.861  42.151  29.112  1.00  0.00           O
ATOM  11180  C21 POPE  134      48.712  41.982  30.412  1.00  0.00           C
ATOM  11181  O22 POPE  134      48.521  40.912  30.952  1.00  0.00           O
ATOM  11182  C22 POPE  134      48.741  43.341  31.102  1.00  0.00           C
ATOM  11185  C3  POPE  134      50.080  40.262  28.072  1.00  0.00           C
ATOM  11188  O31 POPE  134      50.541  39.472  29.202  1.00  0.00           O
ATOM  11189  C31 POPE  134      51.361  40.132  30.062  1.00  0.00           C
ATOM  11190  O32 POPE  134      51.870  41.211  29.842  1.00  0.00           O
ATOM  11191  C32 POPE  134      51.462  39.342  31.372  1.00  0.00           C
ATOM  11194  C23 POPE  134      48.141  43.312  32.532  1.00  0.00           C
ATOM  11197  C24 POPE  134      47.081  44.402  32.742  1.00  0.00           C
ATOM  11200  C25 POPE  134      46.150  44.131  33.932  1.00  0.00           C
ATOM  11203  C26 POPE  134      46.842  44.061  35.292  1.00  0.00           C
ATOM  11206  C27 POPE  134      45.811  43.792  36.402  1.00  0.00           C
ATOM  11209  C28 POPE  134      46.422  43.612  37.802  1.00  0.00           C
ATOM  11212  C29 POPE  134      46.740  44.932  38.452  1.00  0.00           C
ATOM  11214 0C21 POPE  134      45.932  45.592  39.312  1.00  0.00           C
ATOM  11216 1C21 POPE  134      44.581  45.112  39.772  1.00  0.00           C
ATOM  11219 2C21 POPE  134      43.830  46.092  40.702  1.00  0.00           C
ATOM  11222 3C21 POPE  134      44.631  46.491  41.952  1.00  0.00           C
ATOM  11225 4C21 POPE  134      43.830  47.232  43.042  1.00  0.00           C
ATOM  11228 5C21 POPE  134      43.292  46.321  44.152  1.00  0.00           C
ATOM  11231 6C21 POPE  134      41.870  45.792  43.892  1.00  0.00           C
ATOM  11234 7C21 POPE  134      41.330  44.961  45.062  1.00  0.00           C
ATOM  11237 8C21 POPE  134      39.921  44.412  44.802  1.00  0.00           C
ATOM  11241  C33 POPE  134      51.241  40.231  32.622  1.00  0.00           C
ATOM  11244  C34 POPE  134      50.701  39.441  33.822  1.00  0.00           C
ATOM  11247  C35 POPE  134      50.280  40.332  34.992  1.00  0.00           C
ATOM  11250  C36 POPE  134      49.542  39.581  36.112  1.00  0.00           C
ATOM  11253  C37 POPE  134      49.231  40.522  37.282  1.00  0.00           C
ATOM  11256  C38 POPE  134      47.971  40.152  38.062  1.00  0.00           C
ATOM  11259  C39 POPE  134      48.001  38.781  38.752  1.00  0.00           C
ATOM  11262 0C31 POPE  134      46.712  38.601  39.552  1.00  0.00           C
ATOM  11265 1C31 POPE  134      46.651  37.342  40.412  1.00  0.00           C
ATOM  11268 2C31 POPE  134      45.360  37.262  41.252  1.00  0.00           C
ATOM  11271 3C31 POPE  134      45.231  38.372  42.302  1.00  0.00           C
ATOM  11274 4C31 POPE  134      43.822  38.452  42.892  1.00  0.00           C
ATOM  11277 5C31 POPE  134      43.661  39.641  43.842  1.00  0.00           C
ATOM  11280 6C31 POPE  134      42.242  39.862  44.362  1.00  0.00           C
ATOM  11284  NH3 POPE  135      89.440 125.255  26.332  1.00  0.00           N
ATOM  11288  C12 POPE  135      90.421 125.155  25.212  1.00  0.00           C
ATOM  11291  C11 POPE  135      90.901 123.714  25.022  1.00  0.00           C
ATOM  11294  P   POPE  135      93.091 123.894  26.402  1.00  0.00           P
ATOM  11295  O13 POPE  135      94.101 122.961  26.952  1.00  0.00           O
ATOM  11296  O14 POPE  135      93.502 124.735  25.252  1.00  0.00           O
ATOM  11297  O11 POPE  135      92.551 124.805  27.562  1.00  0.00           O
ATOM  11298  O12 POPE  135      91.721 123.201  26.072  1.00  0.00           O
ATOM  11299  C1  POPE  135      93.231 125.905  28.132  1.00  0.00           C
ATOM  11302  C2  POPE  135      93.141 125.875  29.682  1.00  0.00           C
ATOM  11304  O21 POPE  135      94.462 125.765  30.212  1.00  0.00           O
ATOM  11305  C21 POPE  135      94.590 126.324  31.402  1.00  0.00           C
ATOM  11306  O22 POPE  135      94.021 127.354  31.762  1.00  0.00           O
ATOM  11307  C22 POPE  135      95.441 125.384  32.262  1.00  0.00           C
ATOM  11310  C3  POPE  135      92.271 124.735  30.292  1.00  0.00           C
ATOM  11313  O31 POPE  135      91.841 125.135  31.602  1.00  0.00           O
ATOM  11314  C31 POPE  135      91.651 124.324  32.672  1.00  0.00           C
ATOM  11315  O32 POPE  135      91.212 124.744  33.732  1.00  0.00           O
ATOM  11316  C32 POPE  135      92.071 122.862  32.472  1.00  0.00           C
ATOM  11319  C23 POPE  135      95.172 125.464  33.772  1.00  0.00           C
ATOM  11322  C24 POPE  135      95.742 124.245  34.512  1.00  0.00           C
ATOM  11325  C25 POPE  135      95.830 124.445  36.032  1.00  0.00           C
ATOM  11328  C26 POPE  135      94.571 124.044  36.812  1.00  0.00           C
ATOM  11331  C27 POPE  135      94.511 124.604  38.252  1.00  0.00           C
ATOM  11334  C28 POPE  135      94.941 123.614  39.352  1.00  0.00           C
ATOM  11337  C29 POPE  135      96.282 122.982  39.082  1.00  0.00           C
ATOM  11339 0C21 POPE  135      97.271 122.731  39.952  1.00  0.00           C
ATOM  11341 1C21 POPE  135      97.311 123.011  41.422  1.00  0.00           C
ATOM  11344 2C21 POPE  135      96.782 121.832  42.282  1.00  0.00           C
ATOM  11347 3C21 POPE  135      97.341 120.432  41.922  1.00  0.00           C
ATOM  11350 4C21 POPE  135      96.620 119.281  42.642  1.00  0.00           C
ATOM  11353 5C21 POPE  135      97.121 119.021  44.072  1.00  0.00           C
ATOM  11356 6C21 POPE  135      96.342 117.902  44.772  1.00  0.00           C
ATOM  11359 7C21 POPE  135      96.731 117.731  46.252  1.00  0.00           C
ATOM  11362 8C21 POPE  135      95.751 116.822  46.992  1.00  0.00           C
ATOM  11366  C33 POPE  135      91.391 121.891  33.482  1.00  0.00           C
ATOM  11369  C34 POPE  135      92.291 120.722  33.912  1.00  0.00           C
ATOM  11372  C35 POPE  135      93.081 121.042  35.192  1.00  0.00           C
ATOM  11375  C36 POPE  135      94.182 120.002  35.462  1.00  0.00           C
ATOM  11378  C37 POPE  135      94.941 120.141  36.792  1.00  0.00           C
ATOM  11381  C38 POPE  135      94.091 120.022  38.062  1.00  0.00           C
ATOM  11384  C39 POPE  135      93.432 118.642  38.232  1.00  0.00           C
ATOM  11387 0C31 POPE  135      92.631 118.542  39.532  1.00  0.00           C
ATOM  11390 1C31 POPE  135      91.871 117.211  39.692  1.00  0.00           C
ATOM  11393 2C31 POPE  135      90.731 117.292  40.732  1.00  0.00           C
ATOM  11396 3C31 POPE  135      91.181 117.502  42.182  1.00  0.00           C
ATOM  11399 4C31 POPE  135      91.882 116.282  42.792  1.00  0.00           C
ATOM  11402 5C31 POPE  135      92.301 116.502  44.252  1.00  0.00           C
ATOM  11405 6C31 POPE  135      93.141 115.362  44.822  1.00  0.00           C
ATOM  11409  NH3 POPE  136      65.761  23.892  27.992  1.00  0.00           N
ATOM  11413  C12 POPE  136      65.551  22.572  27.322  1.00  0.00           C
ATOM  11416  C11 POPE  136      66.831  21.882  26.872  1.00  0.00           C
ATOM  11419  P   POPE  136      67.471  19.492  26.042  1.00  0.00           P
ATOM  11420  O13 POPE  136      66.731  18.221  25.842  1.00  0.00           O
ATOM  11421  O14 POPE  136      68.150  20.072  24.872  1.00  0.00           O
ATOM  11422  O11 POPE  136      68.501  19.401  27.262  1.00  0.00           O
ATOM  11423  O12 POPE  136      66.451  20.551  26.592  1.00  0.00           O
ATOM  11424  C1  POPE  136      68.440  18.422  28.302  1.00  0.00           C
ATOM  11427  C2  POPE  136      68.352  19.102  29.692  1.00  0.00           C
ATOM  11429  O21 POPE  136      68.620  18.151  30.732  1.00  0.00           O
ATOM  11430  C21 POPE  136      69.001  18.702  31.892  1.00  0.00           C
ATOM  11431  O22 POPE  136      69.500  19.801  32.012  1.00  0.00           O
ATOM  11432  C22 POPE  136      68.602  17.762  33.052  1.00  0.00           C
ATOM  11435  C3  POPE  136      66.930  19.712  29.902  1.00  0.00           C
ATOM  11438  O31 POPE  136      66.771  20.242  31.232  1.00  0.00           O
ATOM  11439  C31 POPE  136      66.701  21.562  31.382  1.00  0.00           C
ATOM  11440  O32 POPE  136      66.650  22.371  30.472  1.00  0.00           O
ATOM  11441  C32 POPE  136      66.661  21.832  32.892  1.00  0.00           C
ATOM  11444  C23 POPE  136      68.532  18.492  34.422  1.00  0.00           C
ATOM  11447  C24 POPE  136      67.422  18.022  35.382  1.00  0.00           C
ATOM  11450  C25 POPE  136      67.650  16.612  35.922  1.00  0.00           C
ATOM  11453  C26 POPE  136      68.922  16.422  36.772  1.00  0.00           C
ATOM  11456  C27 POPE  136      68.922  17.222  38.082  1.00  0.00           C
ATOM  11459  C28 POPE  136      70.031  16.792  39.052  1.00  0.00           C
ATOM  11462  C29 POPE  136      69.540  16.612  40.472  1.00  0.00           C
ATOM  11464 0C21 POPE  136      70.010  17.162  41.602  1.00  0.00           C
ATOM  11466 1C21 POPE  136      71.172  18.112  41.752  1.00  0.00           C
ATOM  11469 2C21 POPE  136      70.742  19.432  42.432  1.00  0.00           C
ATOM  11472 3C21 POPE  136      70.322  19.252  43.902  1.00  0.00           C
ATOM  11475 4C21 POPE  136      69.861  20.561  44.562  1.00  0.00           C
ATOM  11478 5C21 POPE  136      69.391  20.362  46.012  1.00  0.00           C
ATOM  11481 6C21 POPE  136      68.791  21.632  46.632  1.00  0.00           C
ATOM  11484 7C21 POPE  136      68.632  21.522  48.152  1.00  0.00           C
ATOM  11487 8C21 POPE  136      67.911  22.702  48.792  1.00  0.00           C
ATOM  11491  C33 POPE  136      66.782  23.321  33.302  1.00  0.00           C
ATOM  11494  C34 POPE  136      66.591  23.532  34.812  1.00  0.00           C
ATOM  11497  C35 POPE  136      67.400  22.572  35.702  1.00  0.00           C
ATOM  11500  C36 POPE  136      67.440  22.952  37.182  1.00  0.00           C
ATOM  11503  C37 POPE  136      67.911  21.782  38.062  1.00  0.00           C
ATOM  11506  C38 POPE  136      68.282  22.172  39.502  1.00  0.00           C
ATOM  11509  C39 POPE  136      69.782  22.461  39.652  1.00  0.00           C
ATOM  11512 0C31 POPE  136      70.150  23.012  41.042  1.00  0.00           C
ATOM  11515 1C31 POPE  136      71.661  23.221  41.212  1.00  0.00           C
ATOM  11518 2C31 POPE  136      72.051  23.641  42.642  1.00  0.00           C
ATOM  11521 3C31 POPE  136      73.562  23.582  42.892  1.00  0.00           C
ATOM  11524 4C31 POPE  136      73.931  23.732  44.372  1.00  0.00           C
ATOM  11527 5C31 POPE  136      75.382  23.291  44.662  1.00  0.00           C
ATOM  11530 6C31 POPE  136      75.712  23.252  46.162  1.00  0.00           C
ATOM  11534  NH3 POPE  137      18.111  81.822  27.242  1.00  0.00           N
ATOM  11538  C12 POPE  137      17.021  81.132  26.482  1.00  0.00           C
ATOM  11541  C11 POPE  137      15.701  81.951  26.462  1.00  0.00           C
ATOM  11544  P   POPE  137      16.292  84.482  26.062  1.00  0.00           P
ATOM  11545  O13 POPE  137      17.752  84.302  26.242  1.00  0.00           O
ATOM  11546  O14 POPE  137      15.781  85.572  25.212  1.00  0.00           O
ATOM  11547  O11 POPE  137      15.652  84.562  27.522  1.00  0.00           O
ATOM  11548  O12 POPE  137      15.712  83.082  25.582  1.00  0.00           O
ATOM  11549  C1  POPE  137      14.832  85.601  28.032  1.00  0.00           C
ATOM  11552  C2  POPE  137      15.502  86.191  29.302  1.00  0.00           C
ATOM  11554  O21 POPE  137      14.651  87.141  29.982  1.00  0.00           O
ATOM  11555  C21 POPE  137      13.772  86.612  30.812  1.00  0.00           C
ATOM  11556  O22 POPE  137      13.451  85.442  30.862  1.00  0.00           O
ATOM  11557  C22 POPE  137      13.281  87.672  31.812  1.00  0.00           C
ATOM  11560  C3  POPE  137      16.841  86.891  28.962  1.00  0.00           C
ATOM  11563  O31 POPE  137      17.462  87.482  30.112  1.00  0.00           O
ATOM  11564  C31 POPE  137      18.142  86.661  30.892  1.00  0.00           C
ATOM  11565  O32 POPE  137      18.292  85.461  30.702  1.00  0.00           O
ATOM  11566  C32 POPE  137      18.771  87.451  32.052  1.00  0.00           C
ATOM  11569  C23 POPE  137      13.632  87.301  33.272  1.00  0.00           C
ATOM  11572  C24 POPE  137      13.772  88.512  34.212  1.00  0.00           C
ATOM  11575  C25 POPE  137      12.552  88.852  35.082  1.00  0.00           C
ATOM  11578  C26 POPE  137      12.832  88.531  36.562  1.00  0.00           C
ATOM  11581  C27 POPE  137      11.752  89.012  37.532  1.00  0.00           C
ATOM  11584  C28 POPE  137      12.151  88.741  38.992  1.00  0.00           C
ATOM  11587  C29 POPE  137      11.101  89.182  39.992  1.00  0.00           C
ATOM  11589 0C21 POPE  137      10.962  88.652  41.222  1.00  0.00           C
ATOM  11591 1C21 POPE  137      11.841  87.571  41.802  1.00  0.00           C
ATOM  11594 2C21 POPE  137      12.122  87.722  43.302  1.00  0.00           C
ATOM  11597 3C21 POPE  137      12.991  88.932  43.692  1.00  0.00           C
ATOM  11600 4C21 POPE  137      13.382  88.862  45.182  1.00  0.00           C
ATOM  11603 5C21 POPE  137      14.092  90.102  45.722  1.00  0.00           C
ATOM  11606 6C21 POPE  137      13.941  90.211  47.242  1.00  0.00           C
ATOM  11609 7C21 POPE  137      14.892  91.222  47.882  1.00  0.00           C
ATOM  11612 8C21 POPE  137      14.902  91.162  49.412  1.00  0.00           C
ATOM  11616  C33 POPE  137      17.792  88.112  33.072  1.00  0.00           C
ATOM  11619  C34 POPE  137      17.951  89.641  33.182  1.00  0.00           C
ATOM  11622  C35 POPE  137      17.251  90.302  34.392  1.00  0.00           C
ATOM  11625  C36 POPE  137      18.001  90.091  35.722  1.00  0.00           C
ATOM  11628  C37 POPE  137      17.482  90.972  36.872  1.00  0.00           C
ATOM  11631  C38 POPE  137      18.391  90.952  38.112  1.00  0.00           C
ATOM  11634  C39 POPE  137      17.812  91.682  39.342  1.00  0.00           C
ATOM  11637 0C31 POPE  137      18.611  91.401  40.622  1.00  0.00           C
ATOM  11640 1C31 POPE  137      18.001  92.041  41.872  1.00  0.00           C
ATOM  11643 2C31 POPE  137      18.542  91.422  43.172  1.00  0.00           C
ATOM  11646 3C31 POPE  137      17.722  91.802  44.422  1.00  0.00           C
ATOM  11649 4C31 POPE  137      18.042  93.182  45.002  1.00  0.00           C
ATOM  11652 5C31 POPE  137      16.991  93.612  46.042  1.00  0.00           C
ATOM  11655 6C31 POPE  137      17.382  94.832  46.882  1.00  0.00           C
ATOM  11659  NH3 POPE  138      72.180  99.442  71.662  1.00  0.00           N
ATOM  11663  C12 POPE  138      72.032 100.531  70.652  1.00  0.00           C
ATOM  11666  C11 POPE  138      72.291 101.901  71.262  1.00  0.00           C
ATOM  11669  P   POPE  138      70.731 103.592  69.942  1.00  0.00           P
ATOM  11670  O13 POPE  138      70.971 105.052  69.802  1.00  0.00           O
ATOM  11671  O14 POPE  138      69.721 103.171  70.932  1.00  0.00           O
ATOM  11672  O11 POPE  138      70.360 102.952  68.542  1.00  0.00           O
ATOM  11673  O12 POPE  138      72.132 102.902  70.272  1.00  0.00           O
ATOM  11674  C1  POPE  138      71.161 103.151  67.382  1.00  0.00           C
ATOM  11677  C2  POPE  138      72.180 102.002  67.182  1.00  0.00           C
ATOM  11679  O21 POPE  138      72.812 102.082  65.892  1.00  0.00           O
ATOM  11680  C21 POPE  138      73.721 103.022  65.732  1.00  0.00           C
ATOM  11681  O22 POPE  138      73.992 103.891  66.542  1.00  0.00           O
ATOM  11682  C22 POPE  138      74.511 102.672  64.462  1.00  0.00           C
ATOM  11685  C3  POPE  138      71.510 100.612  67.272  1.00  0.00           C
ATOM  11688  O31 POPE  138      70.672 100.391  66.122  1.00  0.00           O
ATOM  11689  C31 POPE  138      71.201  99.671  65.152  1.00  0.00           C
ATOM  11690  O32 POPE  138      72.370  99.311  65.072  1.00  0.00           O
ATOM  11691  C32 POPE  138      70.111  99.311  64.152  1.00  0.00           C
ATOM  11694  C23 POPE  138      74.882 103.881  63.592  1.00  0.00           C
ATOM  11697  C24 POPE  138      75.852 103.531  62.452  1.00  0.00           C
ATOM  11700  C25 POPE  138      75.341 102.472  61.462  1.00  0.00           C
ATOM  11703  C26 POPE  138      75.750 102.802  60.012  1.00  0.00           C
ATOM  11706  C27 POPE  138      75.771 101.582  59.092  1.00  0.00           C
ATOM  11709  C28 POPE  138      76.381 101.912  57.722  1.00  0.00           C
ATOM  11712  C29 POPE  138      76.571 100.671  56.882  1.00  0.00           C
ATOM  11714 0C21 POPE  138      76.760 100.631  55.562  1.00  0.00           C
ATOM  11716 1C21 POPE  138      76.911 101.822  54.642  1.00  0.00           C
ATOM  11719 2C21 POPE  138      77.451 101.381  53.272  1.00  0.00           C
ATOM  11722 3C21 POPE  138      77.781 102.561  52.352  1.00  0.00           C
ATOM  11725 4C21 POPE  138      78.461 102.102  51.052  1.00  0.00           C
ATOM  11728 5C21 POPE  138      78.750 103.262  50.082  1.00  0.00           C
ATOM  11731 6C21 POPE  138      77.551 103.601  49.192  1.00  0.00           C
ATOM  11734 7C21 POPE  138      77.721 104.932  48.432  1.00  0.00           C
ATOM  11737 8C21 POPE  138      76.542 105.252  47.512  1.00  0.00           C
ATOM  11741  C33 POPE  138      69.471 100.491  63.382  1.00  0.00           C
ATOM  11744  C34 POPE  138      70.080 100.662  61.982  1.00  0.00           C
ATOM  11747  C35 POPE  138      69.182 101.512  61.082  1.00  0.00           C
ATOM  11750  C36 POPE  138      69.451 101.282  59.592  1.00  0.00           C
ATOM  11753  C37 POPE  138      68.521 102.132  58.712  1.00  0.00           C
ATOM  11756  C38 POPE  138      68.861 102.071  57.222  1.00  0.00           C
ATOM  11759  C39 POPE  138      67.760 101.481  56.342  1.00  0.00           C
ATOM  11762 0C31 POPE  138      68.180 101.621  54.872  1.00  0.00           C
ATOM  11765 1C31 POPE  138      67.151 101.152  53.862  1.00  0.00           C
ATOM  11768 2C31 POPE  138      67.701 101.272  52.442  1.00  0.00           C
ATOM  11771 3C31 POPE  138      66.671 100.972  51.362  1.00  0.00           C
ATOM  11774 4C31 POPE  138      67.301 101.012  49.962  1.00  0.00           C
ATOM  11777 5C31 POPE  138      66.281 100.612  48.902  1.00  0.00           C
ATOM  11780 6C31 POPE  138      66.900 100.411  47.522  1.00  0.00           C
ATOM  11784  NH3 POPE  139      24.692 119.202  27.602  1.00  0.00           N
ATOM  11788  C12 POPE  139      26.111 118.761  27.362  1.00  0.00           C
ATOM  11791  C11 POPE  139      26.851 119.582  26.302  1.00  0.00           C
ATOM  11794  P   POPE  139      29.341 118.652  26.312  1.00  0.00           P
ATOM  11795  O13 POPE  139      30.191 117.982  25.302  1.00  0.00           O
ATOM  11796  O14 POPE  139      29.812 119.972  26.782  1.00  0.00           O
ATOM  11797  O11 POPE  139      29.142 117.651  27.522  1.00  0.00           O
ATOM  11798  O12 POPE  139      27.892 118.792  25.722  1.00  0.00           O
ATOM  11799  C1  POPE  139      29.072 118.031  28.902  1.00  0.00           C
ATOM  11802  C2  POPE  139      28.521 116.811  29.682  1.00  0.00           C
ATOM  11804  O21 POPE  139      27.962 117.192  30.962  1.00  0.00           O
ATOM  11805  C21 POPE  139      28.712 117.202  32.042  1.00  0.00           C
ATOM  11806  O22 POPE  139      29.912 117.012  32.092  1.00  0.00           O
ATOM  11807  C22 POPE  139      27.861 117.462  33.292  1.00  0.00           C
ATOM  11810  C3  POPE  139      29.601 115.682  29.652  1.00  0.00           C
ATOM  11813  O31 POPE  139      29.351 114.571  30.552  1.00  0.00           O
ATOM  11814  C31 POPE  139      30.462 113.831  30.692  1.00  0.00           C
ATOM  11815  O32 POPE  139      31.432 113.891  29.962  1.00  0.00           O
ATOM  11816  C32 POPE  139      30.301 112.882  31.882  1.00  0.00           C
ATOM  11819  C23 POPE  139      28.370 116.671  34.532  1.00  0.00           C
ATOM  11822  C24 POPE  139      27.671 117.071  35.852  1.00  0.00           C
ATOM  11825  C25 POPE  139      28.142 116.232  37.052  1.00  0.00           C
ATOM  11828  C26 POPE  139      27.431 116.531  38.382  1.00  0.00           C
ATOM  11831  C27 POPE  139      27.722 115.472  39.452  1.00  0.00           C
ATOM  11834  C28 POPE  139      27.011 115.682  40.802  1.00  0.00           C
ATOM  11837  C29 POPE  139      27.761 116.612  41.712  1.00  0.00           C
ATOM  11839 0C21 POPE  139      28.292 116.331  42.922  1.00  0.00           C
ATOM  11841 1C21 POPE  139      28.240 115.002  43.642  1.00  0.00           C
ATOM  11844 2C21 POPE  139      27.141 114.982  44.722  1.00  0.00           C
ATOM  11847 3C21 POPE  139      27.021 113.621  45.422  1.00  0.00           C
ATOM  11850 4C21 POPE  139      26.082 113.671  46.642  1.00  0.00           C
ATOM  11853 5C21 POPE  139      25.821 112.311  47.302  1.00  0.00           C
ATOM  11856 6C21 POPE  139      27.052 111.682  47.972  1.00  0.00           C
ATOM  11859 7C21 POPE  139      26.722 110.351  48.662  1.00  0.00           C
ATOM  11862 8C21 POPE  139      27.931 109.702  49.332  1.00  0.00           C
ATOM  11866  C33 POPE  139      30.611 113.542  33.242  1.00  0.00           C
ATOM  11869  C34 POPE  139      29.962 112.781  34.402  1.00  0.00           C
ATOM  11872  C35 POPE  139      30.352 113.241  35.802  1.00  0.00           C
ATOM  11875  C36 POPE  139      29.732 112.301  36.842  1.00  0.00           C
ATOM  11878  C37 POPE  139      29.941 112.802  38.272  1.00  0.00           C
ATOM  11881  C38 POPE  139      29.580 111.732  39.312  1.00  0.00           C
ATOM  11884  C39 POPE  139      30.842 111.022  39.812  1.00  0.00           C
ATOM  11887 0C31 POPE  139      31.560 111.822  40.902  1.00  0.00           C
ATOM  11890 1C31 POPE  139      32.901 111.201  41.282  1.00  0.00           C
ATOM  11893 2C31 POPE  139      33.611 111.881  42.462  1.00  0.00           C
ATOM  11896 3C31 POPE  139      32.801 111.912  43.772  1.00  0.00           C
ATOM  11899 4C31 POPE  139      32.252 110.542  44.172  1.00  0.00           C
ATOM  11902 5C31 POPE  139      31.662 110.552  45.582  1.00  0.00           C
ATOM  11905 6C31 POPE  139      31.152 109.182  46.032  1.00  0.00           C
ATOM  11909  NH3 POPE  140      59.781  23.682  66.492  1.00  0.00           N
ATOM  11913  C12 POPE  140      59.732  23.942  67.972  1.00  0.00           C
ATOM  11916  C11 POPE  140      60.732  23.092  68.802  1.00  0.00           C
ATOM  11919  P   POPE  140      60.541  20.582  68.072  1.00  0.00           P
ATOM  11920  O13 POPE  140      61.882  20.732  67.472  1.00  0.00           O
ATOM  11921  O14 POPE  140      60.181  19.252  68.642  1.00  0.00           O
ATOM  11922  O11 POPE  140      59.532  20.972  66.912  1.00  0.00           O
ATOM  11923  O12 POPE  140      60.242  21.762  69.072  1.00  0.00           O
ATOM  11924  C1  POPE  140      58.661  20.022  66.322  1.00  0.00           C
ATOM  11927  C2  POPE  140      59.331  19.202  65.182  1.00  0.00           C
ATOM  11929  O21 POPE  140      58.352  19.052  64.152  1.00  0.00           O
ATOM  11930  C21 POPE  140      58.562  19.762  63.072  1.00  0.00           C
ATOM  11931  O22 POPE  140      59.581  20.362  62.782  1.00  0.00           O
ATOM  11932  C22 POPE  140      57.242  19.852  62.282  1.00  0.00           C
ATOM  11935  C3  POPE  140      59.812  17.802  65.652  1.00  0.00           C
ATOM  11938  O31 POPE  140      60.220  16.941  64.562  1.00  0.00           O
ATOM  11939  C31 POPE  140      59.342  16.032  64.152  1.00  0.00           C
ATOM  11940  O32 POPE  140      58.201  15.902  64.572  1.00  0.00           O
ATOM  11941  C32 POPE  140      60.042  15.112  63.172  1.00  0.00           C
ATOM  11944  C23 POPE  140      57.382  19.571  60.772  1.00  0.00           C
ATOM  11947  C24 POPE  140      57.672  18.102  60.472  1.00  0.00           C
ATOM  11950  C25 POPE  140      57.462  17.782  58.992  1.00  0.00           C
ATOM  11953  C26 POPE  140      57.551  16.281  58.692  1.00  0.00           C
ATOM  11956  C27 POPE  140      57.260  15.962  57.212  1.00  0.00           C
ATOM  11959  C28 POPE  140      58.390  15.142  56.552  1.00  0.00           C
ATOM  11962  C29 POPE  140      58.060  14.862  55.112  1.00  0.00           C
ATOM  11964 0C21 POPE  140      58.531  15.532  54.042  1.00  0.00           C
ATOM  11966 1C21 POPE  140      59.482  16.702  54.052  1.00  0.00           C
ATOM  11969 2C21 POPE  140      60.852  16.322  53.482  1.00  0.00           C
ATOM  11972 3C21 POPE  140      61.810  17.522  53.422  1.00  0.00           C
ATOM  11975 4C21 POPE  140      63.102  17.252  52.632  1.00  0.00           C
ATOM  11978 5C21 POPE  140      62.852  17.012  51.132  1.00  0.00           C
ATOM  11981 6C21 POPE  140      64.120  17.132  50.282  1.00  0.00           C
ATOM  11984 7C21 POPE  140      65.141  16.022  50.512  1.00  0.00           C
ATOM  11987 8C21 POPE  140      66.470  16.272  49.802  1.00  0.00           C
ATOM  11991  C33 POPE  140      59.051  14.232  62.382  1.00  0.00           C
ATOM  11994  C34 POPE  140      59.781  13.162  61.562  1.00  0.00           C
ATOM  11997  C35 POPE  140      60.782  13.772  60.572  1.00  0.00           C
ATOM  12000  C36 POPE  140      61.330  12.732  59.602  1.00  0.00           C
ATOM  12003  C37 POPE  140      61.801  13.382  58.302  1.00  0.00           C
ATOM  12006  C38 POPE  140      61.922  12.372  57.162  1.00  0.00           C
ATOM  12009  C39 POPE  140      61.691  13.022  55.792  1.00  0.00           C
ATOM  12012 0C31 POPE  140      61.392  11.992  54.702  1.00  0.00           C
ATOM  12015 1C31 POPE  140      61.052  12.672  53.382  1.00  0.00           C
ATOM  12018 2C31 POPE  140      60.501  11.682  52.352  1.00  0.00           C
ATOM  12021 3C31 POPE  140      60.111  12.342  51.022  1.00  0.00           C
ATOM  12024 4C31 POPE  140      61.271  13.002  50.282  1.00  0.00           C
ATOM  12027 5C31 POPE  140      60.862  13.462  48.872  1.00  0.00           C
ATOM  12030 6C31 POPE  140      61.922  14.302  48.172  1.00  0.00           C
ATOM  12034  NH3 POPE  141      40.251   7.922  67.492  1.00  0.00           N
ATOM  12038  C12 POPE  141      40.392   8.922  66.382  1.00  0.00           C
ATOM  12041  C11 POPE  141      40.511  10.332  66.972  1.00  0.00           C
ATOM  12044  P   POPE  141      41.891  11.412  68.992  1.00  0.00           P
ATOM  12045  O13 POPE  141      40.831  12.452  69.082  1.00  0.00           O
ATOM  12046  O14 POPE  141      42.242  10.732  70.262  1.00  0.00           O
ATOM  12047  O11 POPE  141      43.201  12.082  68.432  1.00  0.00           O
ATOM  12048  O12 POPE  141      41.540  10.302  67.942  1.00  0.00           O
ATOM  12049  C1  POPE  141      43.320  12.572  67.102  1.00  0.00           C
ATOM  12052  C2  POPE  141      44.491  11.862  66.352  1.00  0.00           C
ATOM  12054  O21 POPE  141      44.321  12.012  64.922  1.00  0.00           O
ATOM  12055  C21 POPE  141      43.432  11.252  64.312  1.00  0.00           C
ATOM  12056  O22 POPE  141      42.812  10.312  64.792  1.00  0.00           O
ATOM  12057  C22 POPE  141      43.241  11.702  62.872  1.00  0.00           C
ATOM  12060  C3  POPE  141      44.701  10.402  66.842  1.00  0.00           C
ATOM  12063  O31 POPE  141      45.551   9.652  65.962  1.00  0.00           O
ATOM  12064  C31 POPE  141      45.132   8.422  65.672  1.00  0.00           C
ATOM  12065  O32 POPE  141      44.132   7.882  66.102  1.00  0.00           O
ATOM  12066  C32 POPE  141      46.132   7.762  64.732  1.00  0.00           C
ATOM  12069  C23 POPE  141      42.201  10.812  62.142  1.00  0.00           C
ATOM  12072  C24 POPE  141      42.400  10.762  60.622  1.00  0.00           C
ATOM  12075  C25 POPE  141      42.370  12.122  59.922  1.00  0.00           C
ATOM  12078  C26 POPE  141      41.062  12.902  60.092  1.00  0.00           C
ATOM  12081  C27 POPE  141      41.031  14.172  59.222  1.00  0.00           C
ATOM  12084  C28 POPE  141      39.591  14.632  58.882  1.00  0.00           C
ATOM  12087  C29 POPE  141      39.062  13.982  57.622  1.00  0.00           C
ATOM  12089 0C21 POPE  141      38.411  14.552  56.582  1.00  0.00           C
ATOM  12091 1C21 POPE  141      37.981  15.992  56.402  1.00  0.00           C
ATOM  12094 2C21 POPE  141      38.562  16.702  55.152  1.00  0.00           C
ATOM  12097 3C21 POPE  141      37.841  16.402  53.832  1.00  0.00           C
ATOM  12100 4C21 POPE  141      38.211  17.391  52.712  1.00  0.00           C
ATOM  12103 5C21 POPE  141      37.611  16.982  51.362  1.00  0.00           C
ATOM  12106 6C21 POPE  141      37.462  18.121  50.342  1.00  0.00           C
ATOM  12109 7C21 POPE  141      37.091  17.572  48.962  1.00  0.00           C
ATOM  12112 8C21 POPE  141      36.622  18.621  47.962  1.00  0.00           C
ATOM  12116  C33 POPE  141      46.010   8.232  63.262  1.00  0.00           C
ATOM  12119  C34 POPE  141      46.642   7.222  62.282  1.00  0.00           C
ATOM  12122  C35 POPE  141      47.650   7.762  61.292  1.00  0.00           C
ATOM  12125  C36 POPE  141      47.042   8.782  60.342  1.00  0.00           C
ATOM  12128  C37 POPE  141      48.011   9.102  59.192  1.00  0.00           C
ATOM  12131  C38 POPE  141      47.901  10.552  58.712  1.00  0.00           C
ATOM  12134  C39 POPE  141      46.530  10.872  58.122  1.00  0.00           C
ATOM  12137 0C31 POPE  141      46.441  12.281  57.512  1.00  0.00           C
ATOM  12140 1C31 POPE  141      44.981  12.652  57.212  1.00  0.00           C
ATOM  12143 2C31 POPE  141      44.802  14.071  56.672  1.00  0.00           C
ATOM  12146 3C31 POPE  141      44.972  14.202  55.152  1.00  0.00           C
ATOM  12149 4C31 POPE  141      44.561  15.592  54.662  1.00  0.00           C
ATOM  12152 5C31 POPE  141      44.581  15.732  53.132  1.00  0.00           C
ATOM  12155 6C31 POPE  141      43.992  17.052  52.652  1.00  0.00           C
ATOM  12159  NH3 POPE  142      32.891 119.851  24.662  1.00  0.00           N
ATOM  12163  C12 POPE  142      32.801 119.372  23.232  1.00  0.00           C
ATOM  12166  C11 POPE  142      33.812 118.232  22.962  1.00  0.00           C
ATOM  12169  P   POPE  142      36.212 118.492  23.972  1.00  0.00           P
ATOM  12170  O13 POPE  142      36.801 117.161  23.732  1.00  0.00           O
ATOM  12171  O14 POPE  142      37.082 119.681  24.072  1.00  0.00           O
ATOM  12172  O11 POPE  142      35.261 118.431  25.232  1.00  0.00           O
ATOM  12173  O12 POPE  142      35.142 118.732  22.852  1.00  0.00           O
ATOM  12174  C1  POPE  142      35.471 117.321  26.102  1.00  0.00           C
ATOM  12177  C2  POPE  142      35.091 117.692  27.542  1.00  0.00           C
ATOM  12179  O21 POPE  142      35.981 116.982  28.412  1.00  0.00           O
ATOM  12180  C21 POPE  142      35.802 115.741  28.762  1.00  0.00           C
ATOM  12181  O22 POPE  142      34.801 115.061  28.592  1.00  0.00           O
ATOM  12182  C22 POPE  142      37.082 115.192  29.382  1.00  0.00           C
ATOM  12185  C3  POPE  142      33.551 117.571  27.762  1.00  0.00           C
ATOM  12188  O31 POPE  142      33.041 118.662  28.522  1.00  0.00           O
ATOM  12189  C31 POPE  142      32.792 118.621  29.842  1.00  0.00           C
ATOM  12190  O32 POPE  142      32.242 119.552  30.412  1.00  0.00           O
ATOM  12191  C32 POPE  142      33.231 117.332  30.532  1.00  0.00           C
ATOM  12194  C23 POPE  142      37.672 116.092  30.482  1.00  0.00           C
ATOM  12197  C24 POPE  142      38.620 115.351  31.432  1.00  0.00           C
ATOM  12200  C25 POPE  142      38.981 116.212  32.642  1.00  0.00           C
ATOM  12203  C26 POPE  142      39.972 115.531  33.602  1.00  0.00           C
ATOM  12206  C27 POPE  142      40.360 116.442  34.772  1.00  0.00           C
ATOM  12209  C28 POPE  142      39.661 116.132  36.112  1.00  0.00           C
ATOM  12212  C29 POPE  142      40.111 114.801  36.682  1.00  0.00           C
ATOM  12214 0C21 POPE  142      40.890 114.622  37.762  1.00  0.00           C
ATOM  12216 1C21 POPE  142      41.441 115.732  38.612  1.00  0.00           C
ATOM  12219 2C21 POPE  142      42.322 115.252  39.782  1.00  0.00           C
ATOM  12222 3C21 POPE  142      41.600 114.332  40.772  1.00  0.00           C
ATOM  12225 4C21 POPE  142      42.411 114.141  42.062  1.00  0.00           C
ATOM  12228 5C21 POPE  142      41.691 113.262  43.092  1.00  0.00           C
ATOM  12231 6C21 POPE  142      42.421 113.232  44.442  1.00  0.00           C
ATOM  12234 7C21 POPE  142      41.511 112.781  45.582  1.00  0.00           C
ATOM  12237 8C21 POPE  142      42.242 112.692  46.922  1.00  0.00           C
ATOM  12241  C33 POPE  142      33.241 117.382  32.082  1.00  0.00           C
ATOM  12244  C34 POPE  142      33.722 116.042  32.662  1.00  0.00           C
ATOM  12247  C35 POPE  142      34.120 116.092  34.152  1.00  0.00           C
ATOM  12250  C36 POPE  142      32.961 116.292  35.142  1.00  0.00           C
ATOM  12253  C37 POPE  142      33.382 115.952  36.582  1.00  0.00           C
ATOM  12256  C38 POPE  142      32.332 116.261  37.652  1.00  0.00           C
ATOM  12259  C39 POPE  142      32.722 115.732  39.042  1.00  0.00           C
ATOM  12262 0C31 POPE  142      31.962 116.432  40.192  1.00  0.00           C
ATOM  12265 1C31 POPE  142      32.341 115.891  41.582  1.00  0.00           C
ATOM  12268 2C31 POPE  142      32.151 116.942  42.692  1.00  0.00           C
ATOM  12271 3C31 POPE  142      32.780 116.531  44.032  1.00  0.00           C
ATOM  12274 4C31 POPE  142      32.712 117.662  45.072  1.00  0.00           C
ATOM  12277 5C31 POPE  142      33.512 117.371  46.342  1.00  0.00           C
ATOM  12280 6C31 POPE  142      33.331 118.431  47.432  1.00  0.00           C
ATOM  12284  NH3 POPE  143      52.530  88.222  67.552  1.00  0.00           N
ATOM  12288  C12 POPE  143      53.701  88.031  68.462  1.00  0.00           C
ATOM  12291  C11 POPE  143      53.981  86.562  68.812  1.00  0.00           C
ATOM  12294  P   POPE  143      55.641  85.682  67.052  1.00  0.00           P
ATOM  12295  O13 POPE  143      57.052  85.931  66.702  1.00  0.00           O
ATOM  12296  O14 POPE  143      55.042  84.342  66.862  1.00  0.00           O
ATOM  12297  O11 POPE  143      54.701  86.692  66.242  1.00  0.00           O
ATOM  12298  O12 POPE  143      55.322  86.212  68.502  1.00  0.00           O
ATOM  12299  C1  POPE  143      55.231  87.332  65.092  1.00  0.00           C
ATOM  12302  C2  POPE  143      55.142  86.362  63.902  1.00  0.00           C
ATOM  12304  O21 POPE  143      55.401  87.041  62.662  1.00  0.00           O
ATOM  12305  C21 POPE  143      56.670  87.301  62.422  1.00  0.00           C
ATOM  12306  O22 POPE  143      57.580  87.332  63.212  1.00  0.00           O
ATOM  12307  C22 POPE  143      56.810  87.462  60.922  1.00  0.00           C
ATOM  12310  C3  POPE  143      53.731  85.712  63.802  1.00  0.00           C
ATOM  12313  O31 POPE  143      53.650  84.882  62.622  1.00  0.00           O
ATOM  12314  C31 POPE  143      54.231  83.701  62.752  1.00  0.00           C
ATOM  12315  O32 POPE  143      54.170  82.972  63.732  1.00  0.00           O
ATOM  12316  C32 POPE  143      54.991  83.431  61.462  1.00  0.00           C
ATOM  12319  C23 POPE  143      58.261  87.231  60.452  1.00  0.00           C
ATOM  12322  C24 POPE  143      58.341  87.301  58.932  1.00  0.00           C
ATOM  12325  C25 POPE  143      59.781  87.412  58.442  1.00  0.00           C
ATOM  12328  C26 POPE  143      60.401  88.802  58.682  1.00  0.00           C
ATOM  12331  C27 POPE  143      61.670  89.031  57.842  1.00  0.00           C
ATOM  12334  C28 POPE  143      62.271  90.442  57.952  1.00  0.00           C
ATOM  12337  C29 POPE  143      61.252  91.472  57.562  1.00  0.00           C
ATOM  12339 0C21 POPE  143      61.201  92.332  56.542  1.00  0.00           C
ATOM  12341 1C21 POPE  143      62.190  92.462  55.422  1.00  0.00           C
ATOM  12344 2C21 POPE  143      61.371  92.441  54.122  1.00  0.00           C
ATOM  12347 3C21 POPE  143      60.601  91.132  53.872  1.00  0.00           C
ATOM  12350 4C21 POPE  143      59.472  91.292  52.842  1.00  0.00           C
ATOM  12353 5C21 POPE  143      59.940  91.832  51.492  1.00  0.00           C
ATOM  12356 6C21 POPE  143      58.780  92.242  50.582  1.00  0.00           C
ATOM  12359 7C21 POPE  143      59.281  92.862  49.272  1.00  0.00           C
ATOM  12362 8C21 POPE  143      58.162  93.092  48.252  1.00  0.00           C
ATOM  12366  C33 POPE  143      55.901  82.202  61.552  1.00  0.00           C
ATOM  12369  C34 POPE  143      56.972  82.181  60.452  1.00  0.00           C
ATOM  12372  C35 POPE  143      56.422  82.522  59.052  1.00  0.00           C
ATOM  12375  C36 POPE  143      57.521  82.441  57.992  1.00  0.00           C
ATOM  12378  C37 POPE  143      57.032  82.851  56.592  1.00  0.00           C
ATOM  12381  C38 POPE  143      58.171  83.271  55.662  1.00  0.00           C
ATOM  12384  C39 POPE  143      59.310  82.252  55.522  1.00  0.00           C
ATOM  12387 0C31 POPE  143      58.882  80.931  54.882  1.00  0.00           C
ATOM  12390 1C31 POPE  143      59.962  79.851  55.052  1.00  0.00           C
ATOM  12393 2C31 POPE  143      59.561  78.502  54.422  1.00  0.00           C
ATOM  12396 3C31 POPE  143      59.752  78.442  52.902  1.00  0.00           C
ATOM  12399 4C31 POPE  143      61.201  78.232  52.452  1.00  0.00           C
ATOM  12402 5C31 POPE  143      61.350  78.372  50.932  1.00  0.00           C
ATOM  12405 6C31 POPE  143      62.720  77.972  50.412  1.00  0.00           C
ATOM  12409  NH3 POPE  144      23.132  76.912  66.212  1.00  0.00           N
ATOM  12413  C12 POPE  144      23.972  77.731  67.142  1.00  0.00           C
ATOM  12416  C11 POPE  144      23.521  79.202  67.152  1.00  0.00           C
ATOM  12419  P   POPE  144      22.632  81.042  68.702  1.00  0.00           P
ATOM  12420  O13 POPE  144      23.892  81.722  68.982  1.00  0.00           O
ATOM  12421  O14 POPE  144      21.592  81.171  69.752  1.00  0.00           O
ATOM  12422  O11 POPE  144      22.021  81.682  67.362  1.00  0.00           O
ATOM  12423  O12 POPE  144      22.852  79.512  68.372  1.00  0.00           O
ATOM  12424  C1  POPE  144      22.831  82.392  66.382  1.00  0.00           C
ATOM  12427  C2  POPE  144      22.922  81.702  65.002  1.00  0.00           C
ATOM  12429  O21 POPE  144      23.582  82.522  64.022  1.00  0.00           O
ATOM  12430  C21 POPE  144      22.912  83.452  63.382  1.00  0.00           C
ATOM  12431  O22 POPE  144      21.841  83.932  63.712  1.00  0.00           O
ATOM  12432  C22 POPE  144      23.632  83.752  62.062  1.00  0.00           C
ATOM  12435  C3  POPE  144      21.530  81.142  64.552  1.00  0.00           C
ATOM  12438  O31 POPE  144      21.530  80.612  63.202  1.00  0.00           O
ATOM  12439  C31 POPE  144      22.222  79.491  63.042  1.00  0.00           C
ATOM  12440  O32 POPE  144      22.831  78.891  63.912  1.00  0.00           O
ATOM  12441  C32 POPE  144      22.111  79.052  61.582  1.00  0.00           C
ATOM  12444  C23 POPE  144      22.772  83.302  60.852  1.00  0.00           C
ATOM  12447  C24 POPE  144      23.421  83.571  59.482  1.00  0.00           C
ATOM  12450  C25 POPE  144      22.402  83.942  58.392  1.00  0.00           C
ATOM  12453  C26 POPE  144      21.421  82.832  57.962  1.00  0.00           C
ATOM  12456  C27 POPE  144      20.242  83.411  57.172  1.00  0.00           C
ATOM  12459  C28 POPE  144      19.611  82.421  56.182  1.00  0.00           C
ATOM  12462  C29 POPE  144      18.261  82.902  55.712  1.00  0.00           C
ATOM  12464 0C21 POPE  144      17.822  83.092  54.452  1.00  0.00           C
ATOM  12466 1C21 POPE  144      18.531  82.832  53.142  1.00  0.00           C
ATOM  12469 2C21 POPE  144      17.632  82.041  52.162  1.00  0.00           C
ATOM  12472 3C21 POPE  144      17.992  82.272  50.682  1.00  0.00           C
ATOM  12475 4C21 POPE  144      16.942  81.671  49.732  1.00  0.00           C
ATOM  12478 5C21 POPE  144      17.012  82.242  48.302  1.00  0.00           C
ATOM  12481 6C21 POPE  144      17.622  81.292  47.262  1.00  0.00           C
ATOM  12484 7C21 POPE  144      16.632  80.222  46.782  1.00  0.00           C
ATOM  12487 8C21 POPE  144      17.142  79.412  45.572  1.00  0.00           C
ATOM  12491  C33 POPE  144      23.461  78.582  61.002  1.00  0.00           C
ATOM  12494  C34 POPE  144      23.302  77.932  59.622  1.00  0.00           C
ATOM  12497  C35 POPE  144      24.571  77.192  59.152  1.00  0.00           C
ATOM  12500  C36 POPE  144      25.531  78.002  58.282  1.00  0.00           C
ATOM  12503  C37 POPE  144      25.150  77.982  56.802  1.00  0.00           C
ATOM  12506  C38 POPE  144      26.232  78.582  55.892  1.00  0.00           C
ATOM  12509  C39 POPE  144      25.861  78.542  54.392  1.00  0.00           C
ATOM  12512 0C31 POPE  144      26.232  77.222  53.702  1.00  0.00           C
ATOM  12515 1C31 POPE  144      25.722  77.152  52.252  1.00  0.00           C
ATOM  12518 2C31 POPE  144      26.222  75.882  51.532  1.00  0.00           C
ATOM  12521 3C31 POPE  144      25.510  75.572  50.202  1.00  0.00           C
ATOM  12524 4C31 POPE  144      25.951  76.451  49.022  1.00  0.00           C
ATOM  12527 5C31 POPE  144      25.272  76.012  47.712  1.00  0.00           C
ATOM  12530 6C31 POPE  144      25.501  76.991  46.552  1.00  0.00           C
ATOM  12534  NH3 POPE  145      37.831  13.592  68.062  1.00  0.00           N
ATOM  12538  C12 POPE  145      36.632  14.462  68.332  1.00  0.00           C
ATOM  12541  C11 POPE  145      35.601  14.512  67.172  1.00  0.00           C
ATOM  12544  P   POPE  145      33.132  15.372  67.562  1.00  0.00           P
ATOM  12545  O13 POPE  145      32.071  15.142  68.562  1.00  0.00           O
ATOM  12546  O14 POPE  145      33.771  16.702  67.532  1.00  0.00           O
ATOM  12547  O11 POPE  145      32.531  15.072  66.152  1.00  0.00           O
ATOM  12548  O12 POPE  145      34.271  14.272  67.632  1.00  0.00           O
ATOM  12549  C1  POPE  145      31.882  16.032  65.322  1.00  0.00           C
ATOM  12552  C2  POPE  145      32.021  15.532  63.872  1.00  0.00           C
ATOM  12554  O21 POPE  145      33.212  16.071  63.232  1.00  0.00           O
ATOM  12555  C21 POPE  145      32.992  17.132  62.472  1.00  0.00           C
ATOM  12556  O22 POPE  145      32.091  17.932  62.622  1.00  0.00           O
ATOM  12557  C22 POPE  145      33.882  17.082  61.242  1.00  0.00           C
ATOM  12560  C3  POPE  145      30.731  15.512  62.992  1.00  0.00           C
ATOM  12563  O31 POPE  145      31.111  15.002  61.692  1.00  0.00           O
ATOM  12564  C31 POPE  145      30.261  14.162  61.112  1.00  0.00           C
ATOM  12565  O32 POPE  145      29.132  13.932  61.492  1.00  0.00           O
ATOM  12566  C32 POPE  145      31.002  13.462  59.962  1.00  0.00           C
ATOM  12569  C23 POPE  145      33.031  17.362  59.992  1.00  0.00           C
ATOM  12572  C24 POPE  145      33.530  16.641  58.742  1.00  0.00           C
ATOM  12575  C25 POPE  145      32.571  16.801  57.552  1.00  0.00           C
ATOM  12578  C26 POPE  145      32.981  15.952  56.352  1.00  0.00           C
ATOM  12581  C27 POPE  145      32.280  16.332  55.032  1.00  0.00           C
ATOM  12584  C28 POPE  145      32.521  15.282  53.932  1.00  0.00           C
ATOM  12587  C29 POPE  145      33.931  15.362  53.412  1.00  0.00           C
ATOM  12589 0C21 POPE  145      34.402  14.842  52.272  1.00  0.00           C
ATOM  12591 1C21 POPE  145      33.600  14.032  51.282  1.00  0.00           C
ATOM  12594 2C21 POPE  145      34.491  13.232  50.312  1.00  0.00           C
ATOM  12597 3C21 POPE  145      35.361  14.092  49.372  1.00  0.00           C
ATOM  12600 4C21 POPE  145      35.572  13.432  48.002  1.00  0.00           C
ATOM  12603 5C21 POPE  145      36.371  14.272  46.992  1.00  0.00           C
ATOM  12606 6C21 POPE  145      37.841  13.852  46.832  1.00  0.00           C
ATOM  12609 7C21 POPE  145      38.461  14.462  45.562  1.00  0.00           C
ATOM  12612 8C21 POPE  145      39.911  14.082  45.282  1.00  0.00           C
ATOM  12616  C33 POPE  145      30.112  13.222  58.722  1.00  0.00           C
ATOM  12619  C34 POPE  145      30.431  11.912  57.992  1.00  0.00           C
ATOM  12622  C35 POPE  145      29.472  11.672  56.812  1.00  0.00           C
ATOM  12625  C36 POPE  145      29.251  10.202  56.472  1.00  0.00           C
ATOM  12628  C37 POPE  145      28.251  10.052  55.322  1.00  0.00           C
ATOM  12631  C38 POPE  145      27.871   8.592  55.052  1.00  0.00           C
ATOM  12634  C39 POPE  145      26.861   8.422  53.892  1.00  0.00           C
ATOM  12637 0C31 POPE  145      25.501   9.102  54.132  1.00  0.00           C
ATOM  12640 1C31 POPE  145      24.472   8.642  53.092  1.00  0.00           C
ATOM  12643 2C31 POPE  145      23.021   9.012  53.452  1.00  0.00           C
ATOM  12646 3C31 POPE  145      22.001   8.102  52.752  1.00  0.00           C
ATOM  12649 4C31 POPE  145      22.120   8.082  51.222  1.00  0.00           C
ATOM  12652 5C31 POPE  145      21.072   7.172  50.572  1.00  0.00           C
ATOM  12655 6C31 POPE  145      21.091   7.242  49.042  1.00  0.00           C
ATOM  12659  NH3 POPE  146     118.010  58.961  71.412  1.00  0.00           N
ATOM  12663  C12 POPE  146     117.431  60.022  72.312  1.00  0.00           C
ATOM  12666  C11 POPE  146     118.091  61.382  72.072  1.00  0.00           C
ATOM  12669  P   POPE  146     120.712  60.971  72.692  1.00  0.00           P
ATOM  12670  O13 POPE  146     121.440  61.242  73.942  1.00  0.00           O
ATOM  12671  O14 POPE  146     120.561  59.521  72.382  1.00  0.00           O
ATOM  12672  O11 POPE  146     121.510  61.682  71.532  1.00  0.00           O
ATOM  12673  O12 POPE  146     119.282  61.582  72.822  1.00  0.00           O
ATOM  12674  C1  POPE  146     120.911  62.272  70.382  1.00  0.00           C
ATOM  12677  C2  POPE  146     121.940  62.452  69.212  1.00  0.00           C
ATOM  12679  O21 POPE  146     121.580  61.582  68.122  1.00  0.00           O
ATOM  12680  C21 POPE  146     121.051  62.182  67.062  1.00  0.00           C
ATOM  12681  O22 POPE  146     120.731  63.352  66.982  1.00  0.00           O
ATOM  12682  C22 POPE  146     121.011  61.171  65.912  1.00  0.00           C
[truncated: 1,656,800 more chars]
