# Supplementary material for: Characterizing Membrane Association and Periplasmic Transfer of Bacterial Lipoproteins through Molecular Dynamics Simulations
Source: Structure. 2020 Apr 7;28(4):475–487.e3. doi: 10.1016/j.str.2020.01.012 (PMC7139219; doi:10.1016/j.str.2020.01.012)
Supplement: Data S1. Final Coordinates from Simulations (Y–Z), Related to Figure 3 [file mmc3.zip › Y-Z/YQHH-3-atomistic.pdb]

TITLE     Protein
REMARK    THIS IS A SIMULATION BOX
CRYST1  128.837  128.837  105.551  90.00  90.00  90.00 P 1           1
MODEL        1
ATOM      1  N   CYSTA   1      34.279  54.819  69.396  1.00  0.00           N
ATOM      3  CA  CYSTA   1      34.789  53.509  69.866  1.00  0.00           C
ATOM      5  C   CYSTA   1      34.728  53.329  71.406  1.00  0.00           C
ATOM      6  O   CYSTA   1      34.879  52.219  71.896  1.00  0.00           O
ATOM      7  CB  CYSTA   1      36.219  53.039  69.346  1.00  0.00           C
ATOM     10  SG  CYSTA   1      36.419  51.299  68.855  1.00  0.00           S
ATOM     11  C1  CYSTA   1      35.929  51.459  67.105  1.00  0.00           C
ATOM     14  CA1 CYSTA   1      35.079  55.879  69.385  1.00  0.00           C
ATOM     15  OA1 CYSTA   1      36.239  55.649  69.586  1.00  0.00           O
ATOM     16  CA2 CYSTA   1      34.699  57.329  69.245  1.00  0.00           C
ATOM     19  C11 CYSTA   1      36.989  51.749  65.995  1.00  0.00           C
ATOM     21  O11 CYSTA   1      38.009  50.759  65.955  1.00  0.00           O
ATOM     22  CX1 CYSTA   1      37.629  49.629  65.396  1.00  0.00           C
ATOM     23  OX1 CYSTA   1      37.289  48.639  66.025  1.00  0.00           O
ATOM     24  CX2 CYSTA   1      37.669  49.699  63.876  1.00  0.00           C
ATOM     27  C12 CYSTA   1      37.719  53.099  66.056  1.00  0.00           C
ATOM     30  O12 CYSTA   1      38.259  53.369  64.736  1.00  0.00           O
ATOM     31  CD1 CYSTA   1      38.839  54.559  64.705  1.00  0.00           C
ATOM     32  OD1 CYSTA   1      38.949  55.269  65.696  1.00  0.00           O
ATOM     33  CD2 CYSTA   1      39.209  54.989  63.286  1.00  0.00           C
ATOM     36  CA3 CYSTA   1      33.429  57.699  68.486  1.00  0.00           C
ATOM     39  CA4 CYSTA   1      33.689  57.679  66.986  1.00  0.00           C
ATOM     42  CA5 CYSTA   1      32.449  57.199  66.266  1.00  0.00           C
ATOM     45  CA6 CYSTA   1      32.559  57.279  64.745  1.00  0.00           C
ATOM     48  CA7 CYSTA   1      32.699  58.719  64.276  1.00  0.00           C
ATOM     51  CA8 CYSTA   1      32.309  58.818  62.806  1.00  0.00           C
ATOM     54  CA9 CYSTA   1      31.929  60.249  62.416  1.00  0.00           C
ATOM     57 0CA1 CYSTA   1      31.489  60.309  60.956  1.00  0.00           C
ATOM     60 1CA1 CYSTA   1      32.649  60.149  59.986  1.00  0.00           C
ATOM     63 2CA1 CYSTA   1      32.199  60.439  58.556  1.00  0.00           C
ATOM     66 3CA1 CYSTA   1      33.359  60.629  57.586  1.00  0.00           C
ATOM     69 4CA1 CYSTA   1      32.849  61.109  56.226  1.00  0.00           C
ATOM     72 5CA1 CYSTA   1      33.989  61.469  55.266  1.00  0.00           C
ATOM     75 6CA1 CYSTA   1      33.469  62.009  53.926  1.00  0.00           C
ATOM     79  CD3 CYSTA   1      38.539  56.329  62.896  1.00  0.00           C
ATOM     82  CD4 CYSTA   1      37.009  56.249  62.816  1.00  0.00           C
ATOM     85  CD5 CYSTA   1      36.309  57.579  62.496  1.00  0.00           C
ATOM     88  CD6 CYSTA   1      36.409  57.989  61.016  1.00  0.00           C
ATOM     91  CD7 CYSTA   1      37.339  59.179  60.726  1.00  0.00           C
ATOM     94  CD8 CYSTA   1      36.579  60.509  60.556  1.00  0.00           C
ATOM     97  CD9 CYSTA   1      37.399  61.799  60.756  1.00  0.00           C
ATOM    100 0CD1 CYSTA   1      38.399  62.159  59.636  1.00  0.00           C
ATOM    103 1CD1 CYSTA   1      39.759  61.469  59.766  1.00  0.00           C
ATOM    106 2CD1 CYSTA   1      40.809  62.029  58.796  1.00  0.00           C
ATOM    109 3CD1 CYSTA   1      42.209  61.439  59.026  1.00  0.00           C
ATOM    112 4CD1 CYSTA   1      42.349  60.019  58.456  1.00  0.00           C
ATOM    115 5CD1 CYSTA   1      43.739  59.408  58.676  1.00  0.00           C
ATOM    118 6CD1 CYSTA   1      43.929  58.079  57.966  1.00  0.00           C
ATOM    122  CX3 CYSTA   1      36.809  48.579  63.246  1.00  0.00           C
ATOM    125  CX4 CYSTA   1      36.779  48.669  61.716  1.00  0.00           C
ATOM    128  CX5 CYSTA   1      35.879  47.609  61.076  1.00  0.00           C
ATOM    131  CX6 CYSTA   1      35.399  47.989  59.666  1.00  0.00           C
ATOM    134  CX7 CYSTA   1      34.728  46.809  58.956  1.00  0.00           C
ATOM    137  CX8 CYSTA   1      34.419  47.059  57.465  1.00  0.00           C
ATOM    140  CX9 CYSTA   1      33.669  45.879  56.906  1.00  0.00           C
ATOM    142 0CX1 CYSTA   1      33.899  45.229  55.746  1.00  0.00           C
ATOM    144 1CX1 CYSTA   1      34.929  45.579  54.715  1.00  0.00           C
ATOM    147 2CX1 CYSTA   1      34.459  46.759  53.846  1.00  0.00           C
ATOM    150 3CX1 CYSTA   1      35.519  47.189  52.826  1.00  0.00           C
ATOM    153 4CX1 CYSTA   1      35.129  48.449  52.036  1.00  0.00           C
ATOM    156 5CX1 CYSTA   1      33.919  48.249  51.105  1.00  0.00           C
ATOM    159 6CX1 CYSTA   1      33.419  49.559  50.486  1.00  0.00           C
ATOM    162 7CX1 CYSTA   1      32.179  49.349  49.606  1.00  0.00           C
ATOM    165 8CX1 CYSTA   1      31.609  50.649  49.035  1.00  0.00           C
ATOM    169  N   SER A   2      34.599  54.429  72.205  1.00  0.00           N
ATOM    171  CA  SER A   2      35.379  54.569  73.465  1.00  0.00           C
ATOM    173  CB  SER A   2      36.819  54.999  73.056  1.00  0.00           C
ATOM    176  OG  SER A   2      37.609  55.549  74.096  1.00  0.00           O
ATOM    178  C   SER A   2      34.669  55.409  74.596  1.00  0.00           C
ATOM    179  O   SER A   2      33.478  55.679  74.465  1.00  0.00           O
ATOM    180  N   SER A   3      35.309  55.799  75.766  1.00  0.00           N
ATOM    182  CA  SER A   3      34.638  56.459  76.936  1.00  0.00           C
ATOM    184  CB  SER A   3      34.659  55.669  78.276  1.00  0.00           C
ATOM    187  OG  SER A   3      33.899  56.289  79.326  1.00  0.00           O
ATOM    189  C   SER A   3      35.199  57.849  77.285  1.00  0.00           C
ATOM    190  O   SER A   3      36.389  58.099  77.205  1.00  0.00           O
ATOM    191  N   ASN A   4      34.309  58.829  77.626  1.00  0.00           N
ATOM    193  CA  ASN A   4      34.429  60.279  77.385  1.00  0.00           C
ATOM    195  CB  ASN A   4      35.789  61.019  77.556  1.00  0.00           C
ATOM    198  CG  ASN A   4      36.489  60.999  78.915  1.00  0.00           C
ATOM    199  OD1 ASN A   4      36.409  61.889  79.766  1.00  0.00           O
ATOM    200  ND2 ASN A   4      37.379  59.999  79.096  1.00  0.00           N
ATOM    203  C   ASN A   4      33.989  60.489  75.946  1.00  0.00           C
ATOM    204  O   ASN A   4      32.959  61.079  75.666  1.00  0.00           O
ATOM    205  N   ALA A   5      34.789  59.959  75.016  1.00  0.00           N
ATOM    207  CA  ALA A   5      34.429  58.769  74.266  1.00  0.00           C
ATOM    209  CB  ALA A   5      33.079  58.679  73.525  1.00  0.00           C
ATOM    213  C   ALA A   5      35.749  58.419  73.626  1.00  0.00           C
ATOM    214  O   ALA A   5      36.729  58.399  74.355  1.00  0.00           O
ATOM    215  N   LYS A   6      35.949  58.239  72.296  1.00  0.00           N
ATOM    217  CA  LYS A   6      37.309  58.549  71.806  1.00  0.00           C
ATOM    219  CB  LYS A   6      37.568  58.359  70.285  1.00  0.00           C
ATOM    222  CG  LYS A   6      38.969  57.989  69.726  1.00  0.00           C
ATOM    225  CD  LYS A   6      38.818  57.349  68.326  1.00  0.00           C
ATOM    228  CE  LYS A   6      38.249  58.259  67.226  1.00  0.00           C
ATOM    231  NZ  LYS A   6      37.629  57.459  66.146  1.00  0.00           N
ATOM    235  C   LYS A   6      37.469  60.009  71.885  1.00  0.00           C
ATOM    236  O   LYS A   6      38.459  60.509  72.345  1.00  0.00           O
ATOM    237  N   ILE A   7      36.478  60.739  71.366  1.00  0.00           N
ATOM    239  CA  ILE A   7      36.739  62.049  70.826  1.00  0.00           C
ATOM    241  CB  ILE A   7      35.639  62.439  69.856  1.00  0.00           C
ATOM    243  CG2 ILE A   7      35.749  63.929  69.506  1.00  0.00           C
ATOM    247  CG1 ILE A   7      35.699  61.559  68.586  1.00  0.00           C
ATOM    250  CD  ILE A   7      37.049  61.619  67.866  1.00  0.00           C
ATOM    254  C   ILE A   7      37.029  63.049  71.906  1.00  0.00           C
ATOM    255  O   ILE A   7      37.959  63.839  71.815  1.00  0.00           O
ATOM    256  N   ASP A   8      36.299  62.939  73.006  1.00  0.00           N
ATOM    258  CA  ASP A   8      36.529  63.738  74.166  1.00  0.00           C
ATOM    260  CB  ASP A   8      35.119  63.889  74.745  1.00  0.00           C
ATOM    263  CG  ASP A   8      35.049  64.749  75.976  1.00  0.00           C
ATOM    264  OD1 ASP A   8      35.839  65.719  76.095  1.00  0.00           O
ATOM    265  OD2 ASP A   8      34.099  64.519  76.766  1.00  0.00           O
ATOM    266  C   ASP A   8      37.649  63.189  75.086  1.00  0.00           C
ATOM    267  O   ASP A   8      38.379  63.959  75.705  1.00  0.00           O
ATOM    268  N   GLN A   9      37.889  61.849  75.126  1.00  0.00           N
ATOM    270  CA  GLN A   9      39.069  61.309  75.815  1.00  0.00           C
ATOM    272  CB  GLN A   9      39.099  59.759  75.965  1.00  0.00           C
ATOM    275  CG  GLN A   9      40.148  59.299  77.026  1.00  0.00           C
ATOM    278  CD  GLN A   9      39.919  57.888  77.586  1.00  0.00           C
ATOM    279  OE1 GLN A   9      39.129  57.679  78.506  1.00  0.00           O
ATOM    280  NE2 GLN A   9      40.649  56.889  77.056  1.00  0.00           N
ATOM    283  C   GLN A   9      40.339  61.719  75.116  1.00  0.00           C
ATOM    284  O   GLN A   9      41.299  62.179  75.705  1.00  0.00           O
ATOM    285  N   LEU A  10      40.339  61.599  73.775  1.00  0.00           N
ATOM    287  CA  LEU A  10      41.369  61.989  72.846  1.00  0.00           C
ATOM    289  CB  LEU A  10      40.989  61.559  71.406  1.00  0.00           C
ATOM    292  CG  LEU A  10      41.949  61.978  70.285  1.00  0.00           C
ATOM    294  CD1 LEU A  10      43.279  61.219  70.396  1.00  0.00           C
ATOM    298  CD2 LEU A  10      41.258  61.778  68.925  1.00  0.00           C
ATOM    302  C   LEU A  10      41.609  63.469  72.876  1.00  0.00           C
ATOM    303  O   LEU A  10      42.739  63.919  72.855  1.00  0.00           O
ATOM    304  N   SER A  11      40.549  64.278  72.956  1.00  0.00           N
ATOM    306  CA  SER A  11      40.669  65.708  73.205  1.00  0.00           C
ATOM    308  CB  SER A  11      39.269  66.359  73.205  1.00  0.00           C
ATOM    311  OG  SER A  11      39.319  67.768  73.296  1.00  0.00           O
ATOM    313  C   SER A  11      41.379  65.999  74.526  1.00  0.00           C
ATOM    314  O   SER A  11      42.318  66.789  74.586  1.00  0.00           O
ATOM    315  N   SER A  12      40.989  65.299  75.616  1.00  0.00           N
ATOM    317  CA  SER A  12      41.639  65.379  76.916  1.00  0.00           C
ATOM    319  CB  SER A  12      40.829  64.559  77.956  1.00  0.00           C
ATOM    322  OG  SER A  12      41.379  64.559  79.276  1.00  0.00           O
ATOM    324  C   SER A  12      43.109  64.959  76.916  1.00  0.00           C
ATOM    325  O   SER A  12      43.979  65.659  77.446  1.00  0.00           O
ATOM    326  N   ASP A  13      43.438  63.839  76.236  1.00  0.00           N
ATOM    328  CA  ASP A  13      44.789  63.389  75.906  1.00  0.00           C
ATOM    330  CB  ASP A  13      44.789  61.969  75.276  1.00  0.00           C
ATOM    333  CG  ASP A  13      44.559  60.839  76.275  1.00  0.00           C
ATOM    334  OD1 ASP A  13      44.829  61.039  77.486  1.00  0.00           O
ATOM    335  OD2 ASP A  13      44.239  59.699  75.815  1.00  0.00           O
ATOM    336  C   ASP A  13      45.569  64.379  75.035  1.00  0.00           C
ATOM    337  O   ASP A  13      46.739  64.649  75.316  1.00  0.00           O
ATOM    338  N   VAL A  14      44.969  64.988  73.986  1.00  0.00           N
ATOM    340  CA  VAL A  14      45.559  66.098  73.245  1.00  0.00           C
ATOM    342  CB  VAL A  14      44.688  66.579  72.065  1.00  0.00           C
ATOM    344  CG1 VAL A  14      45.189  67.909  71.456  1.00  0.00           C
ATOM    348  CG2 VAL A  14      44.679  65.509  70.955  1.00  0.00           C
ATOM    352  C   VAL A  14      45.899  67.299  74.126  1.00  0.00           C
ATOM    353  O   VAL A  14      47.019  67.809  74.066  1.00  0.00           O
ATOM    354  N   GLN A  15      44.969  67.749  75.006  1.00  0.00           N
ATOM    356  CA  GLN A  15      45.249  68.809  75.976  1.00  0.00           C
ATOM    358  CB  GLN A  15      44.009  69.169  76.836  1.00  0.00           C
ATOM    361  CG  GLN A  15      42.799  69.729  76.066  1.00  0.00           C
ATOM    364  CD  GLN A  15      41.569  69.829  76.976  1.00  0.00           C
ATOM    365  OE1 GLN A  15      41.479  69.229  78.046  1.00  0.00           O
ATOM    366  NE2 GLN A  15      40.569  70.619  76.495  1.00  0.00           N
ATOM    369  C   GLN A  15      46.379  68.458  76.925  1.00  0.00           C
ATOM    370  O   GLN A  15      47.309  69.239  77.126  1.00  0.00           O
ATOM    371  N   THR A  16      46.339  67.238  77.486  1.00  0.00           N
ATOM    373  CA  THR A  16      47.368  66.689  78.355  1.00  0.00           C
ATOM    375  CB  THR A  16      46.978  65.359  78.986  1.00  0.00           C
ATOM    377  OG1 THR A  16      45.789  65.489  79.745  1.00  0.00           O
ATOM    379  CG2 THR A  16      48.049  64.879  79.976  1.00  0.00           C
ATOM    383  C   THR A  16      48.729  66.589  77.696  1.00  0.00           C
ATOM    384  O   THR A  16      49.749  66.958  78.256  1.00  0.00           O
ATOM    385  N   LEU A  17      48.779  66.119  76.436  1.00  0.00           N
ATOM    387  CA  LEU A  17      50.008  66.049  75.656  1.00  0.00           C
ATOM    389  CB  LEU A  17      49.659  65.458  74.285  1.00  0.00           C
ATOM    392  CG  LEU A  17      50.809  64.969  73.385  1.00  0.00           C
ATOM    394  CD1 LEU A  17      50.099  64.269  72.236  1.00  0.00           C
ATOM    398  CD2 LEU A  17      51.789  66.019  72.846  1.00  0.00           C
ATOM    402  C   LEU A  17      50.659  67.399  75.465  1.00  0.00           C
ATOM    403  O   LEU A  17      51.869  67.559  75.596  1.00  0.00           O
ATOM    404  N   ASN A  18      49.849  68.429  75.165  1.00  0.00           N
ATOM    406  CA  ASN A  18      50.348  69.779  75.056  1.00  0.00           C
ATOM    408  CB  ASN A  18      49.228  70.729  74.565  1.00  0.00           C
ATOM    411  CG  ASN A  18      49.798  72.079  74.156  1.00  0.00           C
ATOM    412  OD1 ASN A  18      49.369  73.138  74.616  1.00  0.00           O
ATOM    413  ND2 ASN A  18      50.829  72.049  73.276  1.00  0.00           N
ATOM    416  C   ASN A  18      51.019  70.318  76.316  1.00  0.00           C
ATOM    417  O   ASN A  18      52.109  70.889  76.256  1.00  0.00           O
ATOM    418  N   ALA A  19      50.429  70.068  77.506  1.00  0.00           N
ATOM    420  CA  ALA A  19      51.089  70.369  78.766  1.00  0.00           C
ATOM    422  CB  ALA A  19      50.129  70.049  79.936  1.00  0.00           C
ATOM    426  C   ALA A  19      52.409  69.609  78.956  1.00  0.00           C
ATOM    427  O   ALA A  19      53.399  70.109  79.476  1.00  0.00           O
ATOM    428  N   LYS A  20      52.469  68.339  78.516  1.00  0.00           N
ATOM    430  CA  LYS A  20      53.729  67.619  78.426  1.00  0.00           C
ATOM    432  CB  LYS A  20      53.529  66.089  78.245  1.00  0.00           C
ATOM    435  CG  LYS A  20      53.239  65.299  79.556  1.00  0.00           C
ATOM    438  CD  LYS A  20      51.919  65.649  80.285  1.00  0.00           C
ATOM    441  CE  LYS A  20      51.639  64.779  81.535  1.00  0.00           C
ATOM    444  NZ  LYS A  20      50.559  65.339  82.385  1.00  0.00           N
ATOM    448  C   LYS A  20      54.769  68.219  77.456  1.00  0.00           C
ATOM    449  O   LYS A  20      55.929  68.348  77.836  1.00  0.00           O
ATOM    450  N   VAL A  21      54.409  68.649  76.226  1.00  0.00           N
ATOM    452  CA  VAL A  21      55.399  69.159  75.266  1.00  0.00           C
ATOM    454  CB  VAL A  21      54.879  69.089  73.836  1.00  0.00           C
ATOM    456  CG1 VAL A  21      53.909  70.239  73.516  1.00  0.00           C
ATOM    460  CG2 VAL A  21      56.048  69.068  72.826  1.00  0.00           C
ATOM    464  C   VAL A  21      55.949  70.559  75.616  1.00  0.00           C
ATOM    465  O   VAL A  21      57.069  70.909  75.256  1.00  0.00           O
ATOM    466  N   ASP A  22      55.189  71.359  76.415  1.00  0.00           N
ATOM    468  CA  ASP A  22      55.689  72.529  77.146  1.00  0.00           C
ATOM    470  CB  ASP A  22      54.478  73.229  77.846  1.00  0.00           C
ATOM    473  CG  ASP A  22      54.829  74.369  78.806  1.00  0.00           C
ATOM    474  OD1 ASP A  22      55.739  75.169  78.486  1.00  0.00           O
ATOM    475  OD2 ASP A  22      54.109  74.499  79.845  1.00  0.00           O
ATOM    476  C   ASP A  22      56.819  72.149  78.126  1.00  0.00           C
ATOM    477  O   ASP A  22      57.899  72.729  78.135  1.00  0.00           O
ATOM    478  N   GLN A  23      56.649  71.089  78.925  1.00  0.00           N
ATOM    480  CA  GLN A  23      57.699  70.629  79.816  1.00  0.00           C
ATOM    482  CB  GLN A  23      57.209  69.479  80.736  1.00  0.00           C
ATOM    485  CG  GLN A  23      58.279  68.979  81.756  1.00  0.00           C
ATOM    488  CD  GLN A  23      57.809  67.849  82.675  1.00  0.00           C
ATOM    489  OE1 GLN A  23      58.279  67.679  83.806  1.00  0.00           O
ATOM    490  NE2 GLN A  23      56.829  67.039  82.206  1.00  0.00           N
ATOM    493  C   GLN A  23      58.989  70.229  79.096  1.00  0.00           C
ATOM    494  O   GLN A  23      60.078  70.629  79.506  1.00  0.00           O
ATOM    495  N   LEU A  24      58.888  69.489  77.965  1.00  0.00           N
ATOM    497  CA  LEU A  24      60.039  69.219  77.126  1.00  0.00           C
ATOM    499  CB  LEU A  24      59.709  68.269  75.955  1.00  0.00           C
ATOM    502  CG  LEU A  24      59.569  66.769  76.316  1.00  0.00           C
ATOM    504  CD1 LEU A  24      58.289  66.449  77.096  1.00  0.00           C
ATOM    508  CD2 LEU A  24      59.599  65.929  75.035  1.00  0.00           C
ATOM    512  C   LEU A  24      60.709  70.469  76.576  1.00  0.00           C
ATOM    513  O   LEU A  24      61.929  70.579  76.646  1.00  0.00           O
ATOM    514  N   SER A  25      59.938  71.449  76.056  1.00  0.00           N
ATOM    516  CA  SER A  25      60.499  72.709  75.556  1.00  0.00           C
ATOM    518  CB  SER A  25      59.429  73.539  74.826  1.00  0.00           C
ATOM    521  OG  SER A  25      58.969  72.859  73.656  1.00  0.00           O
ATOM    523  C   SER A  25      61.209  73.559  76.605  1.00  0.00           C
ATOM    524  O   SER A  25      62.298  74.059  76.396  1.00  0.00           O
ATOM    525  N   ASN A  26      60.649  73.679  77.816  1.00  0.00           N
ATOM    527  CA  ASN A  26      61.299  74.309  78.965  1.00  0.00           C
ATOM    529  CB  ASN A  26      60.369  74.269  80.196  1.00  0.00           C
ATOM    532  CG  ASN A  26      59.239  75.299  80.065  1.00  0.00           C
ATOM    533  OD1 ASN A  26      59.489  76.499  80.016  1.00  0.00           O
ATOM    534  ND2 ASN A  26      57.978  74.829  80.165  1.00  0.00           N
ATOM    537  C   ASN A  26      62.638  73.659  79.376  1.00  0.00           C
ATOM    538  O   ASN A  26      63.629  74.349  79.635  1.00  0.00           O
ATOM    539  N   ASP A  27      62.679  72.309  79.385  1.00  0.00           N
ATOM    541  CA  ASP A  27      63.869  71.479  79.516  1.00  0.00           C
ATOM    543  CB  ASP A  27      63.539  69.959  79.666  1.00  0.00           C
ATOM    546  CG  ASP A  27      62.978  69.519  81.016  1.00  0.00           C
ATOM    547  OD1 ASP A  27      63.089  70.268  82.024  1.00  0.00           O
ATOM    548  OD2 ASP A  27      62.568  68.329  81.086  1.00  0.00           O
ATOM    549  C   ASP A  27      64.879  71.689  78.366  1.00  0.00           C
ATOM    550  O   ASP A  27      66.089  71.669  78.586  1.00  0.00           O
ATOM    551  N   VAL A  28      64.429  71.929  77.105  1.00  0.00           N
ATOM    553  CA  VAL A  28      65.309  72.419  76.035  1.00  0.00           C
ATOM    555  CB  VAL A  28      64.639  72.469  74.656  1.00  0.00           C
ATOM    557  CG1 VAL A  28      65.619  72.958  73.576  1.00  0.00           C
ATOM    561  CG2 VAL A  28      64.159  71.059  74.226  1.00  0.00           C
ATOM    565  C   VAL A  28      65.959  73.769  76.355  1.00  0.00           C
ATOM    566  O   VAL A  28      67.169  73.919  76.215  1.00  0.00           O
ATOM    567  N   ASN A  29      65.219  74.769  76.896  1.00  0.00           N
ATOM    569  CA  ASN A  29      65.839  75.988  77.415  1.00  0.00           C
ATOM    571  CB  ASN A  29      64.798  77.039  77.925  1.00  0.00           C
ATOM    574  CG  ASN A  29      65.519  78.269  78.486  1.00  0.00           C
ATOM    575  OD1 ASN A  29      66.258  78.979  77.826  1.00  0.00           O
ATOM    576  ND2 ASN A  29      65.398  78.488  79.816  1.00  0.00           N
ATOM    579  C   ASN A  29      66.869  75.719  78.525  1.00  0.00           C
ATOM    580  O   ASN A  29      67.929  76.349  78.586  1.00  0.00           O
ATOM    581  N   ALA A  30      66.589  74.789  79.446  1.00  0.00           N
ATOM    583  CA  ALA A  30      67.539  74.429  80.476  1.00  0.00           C
ATOM    585  CB  ALA A  30      66.909  73.389  81.425  1.00  0.00           C
ATOM    589  C   ALA A  30      68.859  73.899  79.906  1.00  0.00           C
ATOM    590  O   ALA A  30      69.949  74.318  80.296  1.00  0.00           O
ATOM    591  N   MET A  31      68.749  73.039  78.866  1.00  0.00           N
ATOM    593  CA  MET A  31      69.859  72.549  78.065  1.00  0.00           C
ATOM    595  CB  MET A  31      69.339  71.499  77.046  1.00  0.00           C
ATOM    598  CG  MET A  31      70.419  70.889  76.126  1.00  0.00           C
ATOM    601  SD  MET A  31      70.819  71.879  74.656  1.00  0.00           S
ATOM    602  CE  MET A  31      71.839  70.649  73.806  1.00  0.00           C
ATOM    606  C   MET A  31      70.669  73.639  77.376  1.00  0.00           C
ATOM    607  O   MET A  31      71.909  73.609  77.385  1.00  0.00           O
ATOM    608  N   ARG A  32      69.999  74.659  76.806  1.00  0.00           N
ATOM    610  CA  ARG A  32      70.589  75.859  76.256  1.00  0.00           C
ATOM    612  CB  ARG A  32      69.499  76.818  75.705  1.00  0.00           C
ATOM    615  CG  ARG A  32      69.189  76.549  74.226  1.00  0.00           C
ATOM    618  CD  ARG A  32      70.339  77.059  73.346  1.00  0.00           C
ATOM    621  NE  ARG A  32      70.209  78.559  73.276  1.00  0.00           N
ATOM    623  CZ  ARG A  32      70.859  79.289  72.376  1.00  0.00           C
ATOM    624  NH1 ARG A  32      71.419  78.719  71.336  1.00  0.00           N
ATOM    627  NH2 ARG A  32      70.879  80.588  72.465  1.00  0.00           N
ATOM    630  C   ARG A  32      71.469  76.629  77.196  1.00  0.00           C
ATOM    631  O   ARG A  32      72.618  76.958  76.906  1.00  0.00           O
ATOM    632  N   SER A  33      70.978  76.839  78.426  1.00  0.00           N
ATOM    634  CA  SER A  33      71.839  77.319  79.495  1.00  0.00           C
ATOM    636  CB  SER A  33      71.019  77.589  80.774  1.00  0.00           C
ATOM    639  OG  SER A  33      71.788  78.189  81.835  1.00  0.00           O
ATOM    641  C   SER A  33      73.029  76.419  79.826  1.00  0.00           C
ATOM    642  O   SER A  33      74.139  76.909  80.065  1.00  0.00           O
ATOM    643  N   ASP A  34      72.859  75.079  79.866  1.00  0.00           N
ATOM    645  CA  ASP A  34      73.938  74.129  80.135  1.00  0.00           C
ATOM    647  CB  ASP A  34      73.329  72.709  80.336  1.00  0.00           C
ATOM    650  CG  ASP A  34      74.309  71.638  80.806  1.00  0.00           C
ATOM    651  OD1 ASP A  34      75.389  71.989  81.336  1.00  0.00           O
ATOM    652  OD2 ASP A  34      73.919  70.439  80.715  1.00  0.00           O
ATOM    653  C   ASP A  34      75.048  74.179  79.076  1.00  0.00           C
ATOM    654  O   ASP A  34      76.228  74.379  79.385  1.00  0.00           O
ATOM    655  N   VAL A  35      74.688  74.149  77.776  1.00  0.00           N
ATOM    657  CA  VAL A  35      75.639  74.129  76.666  1.00  0.00           C
ATOM    659  CB  VAL A  35      75.048  73.929  75.256  1.00  0.00           C
ATOM    661  CG1 VAL A  35      74.389  72.549  75.165  1.00  0.00           C
ATOM    665  CG2 VAL A  35      74.029  75.009  74.876  1.00  0.00           C
ATOM    669  C   VAL A  35      76.539  75.339  76.626  1.00  0.00           C
ATOM    670  O   VAL A  35      77.749  75.219  76.446  1.00  0.00           O
ATOM    671  N   GLN A  36      75.999  76.559  76.846  1.00  0.00           N
ATOM    673  CA  GLN A  36      76.809  77.768  76.946  1.00  0.00           C
ATOM    675  CB  GLN A  36      75.949  79.059  76.925  1.00  0.00           C
ATOM    678  CG  GLN A  36      75.109  79.329  78.186  1.00  0.00           C
ATOM    681  CD  GLN A  36      74.489  80.728  78.105  1.00  0.00           C
ATOM    682  OE1 GLN A  36      74.189  81.259  77.036  1.00  0.00           O
ATOM    683  NE2 GLN A  36      74.309  81.339  79.285  1.00  0.00           N
ATOM    686  C   GLN A  36      77.728  77.779  78.166  1.00  0.00           C
ATOM    687  O   GLN A  36      78.798  78.369  78.146  1.00  0.00           O
ATOM    688  N   ALA A  37      77.309  77.159  79.285  1.00  0.00           N
ATOM    690  CA  ALA A  37      78.129  76.999  80.466  1.00  0.00           C
ATOM    692  CB  ALA A  37      77.249  76.529  81.636  1.00  0.00           C
ATOM    696  C   ALA A  37      79.279  76.029  80.285  1.00  0.00           C
ATOM    697  O   ALA A  37      80.398  76.289  80.695  1.00  0.00           O
ATOM    698  N   ALA A  38      79.008  74.879  79.635  1.00  0.00           N
ATOM    700  CA  ALA A  38      79.978  73.919  79.166  1.00  0.00           C
ATOM    702  CB  ALA A  38      79.228  72.709  78.616  1.00  0.00           C
ATOM    706  C   ALA A  38      80.929  74.479  78.126  1.00  0.00           C
ATOM    707  O   ALA A  38      82.129  74.208  78.146  1.00  0.00           O
ATOM    708  N   LYS A  39      80.429  75.309  77.186  1.00  0.00           N
ATOM    710  CA  LYS A  39      81.269  76.089  76.296  1.00  0.00           C
ATOM    712  CB  LYS A  39      80.419  76.869  75.245  1.00  0.00           C
ATOM    715  CG  LYS A  39      79.798  76.019  74.105  1.00  0.00           C
ATOM    718  CD  LYS A  39      79.209  76.859  72.946  1.00  0.00           C
ATOM    721  CE  LYS A  39      78.279  77.999  73.385  1.00  0.00           C
ATOM    724  NZ  LYS A  39      77.679  78.679  72.226  1.00  0.00           N
ATOM    728  C   LYS A  39      82.229  77.059  77.016  1.00  0.00           C
ATOM    729  O   LYS A  39      83.419  77.059  76.726  1.00  0.00           O
ATOM    730  N   ASP A  40      81.758  77.869  77.986  1.00  0.00           N
ATOM    732  CA  ASP A  40      82.608  78.759  78.775  1.00  0.00           C
ATOM    734  CB  ASP A  40      81.679  79.718  79.546  1.00  0.00           C
ATOM    737  CG  ASP A  40      82.369  80.958  80.105  1.00  0.00           C
ATOM    738  OD1 ASP A  40      83.298  80.809  80.936  1.00  0.00           O
ATOM    739  OD2 ASP A  40      81.929  82.089  79.775  1.00  0.00           O
ATOM    740  C   ASP A  40      83.639  78.039  79.656  1.00  0.00           C
ATOM    741  O   ASP A  40      84.818  78.399  79.726  1.00  0.00           O
ATOM    742  N   ASP A  41      83.239  76.929  80.296  1.00  0.00           N
ATOM    744  CA  ASP A  41      84.149  75.988  80.896  1.00  0.00           C
ATOM    746  CB  ASP A  41      83.319  74.979  81.735  1.00  0.00           C
ATOM    749  CG  ASP A  41      82.789  75.599  83.026  1.00  0.00           C
ATOM    750  OD1 ASP A  41      83.249  76.689  83.436  1.00  0.00           O
ATOM    751  OD2 ASP A  41      81.999  74.889  83.706  1.00  0.00           O
ATOM    752  C   ASP A  41      85.149  75.329  79.915  1.00  0.00           C
ATOM    753  O   ASP A  41      86.318  75.128  80.266  1.00  0.00           O
ATOM    754  N   ALA A  42      84.758  74.979  78.665  1.00  0.00           N
ATOM    756  CA  ALA A  42      85.698  74.589  77.616  1.00  0.00           C
ATOM    758  CB  ALA A  42      84.958  74.109  76.346  1.00  0.00           C
ATOM    762  C   ALA A  42      86.689  75.669  77.205  1.00  0.00           C
ATOM    763  O   ALA A  42      87.889  75.399  77.096  1.00  0.00           O
ATOM    764  N   ALA A  43      86.199  76.909  77.016  1.00  0.00           N
ATOM    766  CA  ALA A  43      86.959  78.119  76.745  1.00  0.00           C
ATOM    768  CB  ALA A  43      85.968  79.309  76.636  1.00  0.00           C
ATOM    772  C   ALA A  43      87.978  78.439  77.816  1.00  0.00           C
ATOM    773  O   ALA A  43      89.139  78.759  77.556  1.00  0.00           O
ATOM    774  N   ARG A  44      87.589  78.259  79.096  1.00  0.00           N
ATOM    776  CA  ARG A  44      88.468  78.318  80.256  1.00  0.00           C
ATOM    778  CB  ARG A  44      87.719  78.019  81.576  1.00  0.00           C
ATOM    781  CG  ARG A  44      88.589  77.979  82.855  1.00  0.00           C
ATOM    784  CD  ARG A  44      87.799  77.589  84.105  1.00  0.00           C
ATOM    787  NE  ARG A  44      88.748  77.509  85.285  1.00  0.00           N
ATOM    789  CZ  ARG A  44      89.329  76.378  85.686  1.00  0.00           C
ATOM    790  NH1 ARG A  44      89.308  75.299  84.956  1.00  0.00           N
ATOM    793  NH2 ARG A  44      89.889  76.318  86.875  1.00  0.00           N
ATOM    796  C   ARG A  44      89.629  77.348  80.165  1.00  0.00           C
ATOM    797  O   ARG A  44      90.758  77.669  80.526  1.00  0.00           O
ATOM    798  N   ALA A  45      89.398  76.109  79.696  1.00  0.00           N
ATOM    800  CA  ALA A  45      90.459  75.128  79.525  1.00  0.00           C
ATOM    802  CB  ALA A  45      89.889  73.769  79.126  1.00  0.00           C
ATOM    806  C   ALA A  45      91.559  75.528  78.546  1.00  0.00           C
ATOM    807  O   ALA A  45      92.738  75.409  78.855  1.00  0.00           O
ATOM    808  N   ASN A  46      91.229  76.079  77.366  1.00  0.00           N
ATOM    810  CA  ASN A  46      92.249  76.638  76.486  1.00  0.00           C
ATOM    812  CB  ASN A  46      91.819  76.729  75.006  1.00  0.00           C
ATOM    815  CG  ASN A  46      90.669  77.699  74.796  1.00  0.00           C
ATOM    816  OD1 ASN A  46      89.529  77.249  74.896  1.00  0.00           O
ATOM    817  ND2 ASN A  46      90.938  78.989  74.495  1.00  0.00           N
ATOM    820  C   ASN A  46      92.759  77.989  76.986  1.00  0.00           C
ATOM    821  O   ASN A  46      93.888  78.359  76.736  1.00  0.00           O
ATOM    822  N   GLN A  47      91.969  78.738  77.776  1.00  0.00           N
ATOM    824  CA  GLN A  47      92.489  79.958  78.385  1.00  0.00           C
ATOM    826  CB  GLN A  47      91.379  80.809  79.046  1.00  0.00           C
ATOM    829  CG  GLN A  47      91.889  82.159  79.616  1.00  0.00           C
ATOM    832  CD  GLN A  47      90.838  82.849  80.476  1.00  0.00           C
ATOM    833  OE1 GLN A  47      89.809  83.359  80.035  1.00  0.00           O
ATOM    834  NE2 GLN A  47      91.099  82.859  81.805  1.00  0.00           N
ATOM    837  C   GLN A  47      93.619  79.689  79.376  1.00  0.00           C
ATOM    838  O   GLN A  47      94.548  80.458  79.536  1.00  0.00           O
ATOM    839  N   ARG A  48      93.578  78.519  80.035  1.00  0.00           N
ATOM    841  CA  ARG A  48      94.699  77.989  80.786  1.00  0.00           C
ATOM    843  CB  ARG A  48      94.308  76.699  81.555  1.00  0.00           C
ATOM    846  CG  ARG A  48      93.179  76.879  82.586  1.00  0.00           C
ATOM    849  CD  ARG A  48      92.509  75.568  83.016  1.00  0.00           C
ATOM    852  NE  ARG A  48      93.409  74.909  84.016  1.00  0.00           N
ATOM    854  CZ  ARG A  48      93.029  73.899  84.776  1.00  0.00           C
ATOM    855  NH1 ARG A  48      91.948  73.189  84.556  1.00  0.00           N
ATOM    858  NH2 ARG A  48      93.769  73.499  85.796  1.00  0.00           N
ATOM    861  C   ARG A  48      95.959  77.749  79.946  1.00  0.00           C
ATOM    862  O   ARG A  48      97.059  78.079  80.366  1.00  0.00           O
ATOM    863  N   LEU A  49      95.809  77.229  78.706  1.00  0.00           N
ATOM    865  CA  LEU A  49      96.839  77.189  77.675  1.00  0.00           C
ATOM    867  CB  LEU A  49      96.379  76.389  76.415  1.00  0.00           C
ATOM    870  CG  LEU A  49      97.369  76.349  75.236  1.00  0.00           C
ATOM    872  CD1 LEU A  49      98.608  75.539  75.596  1.00  0.00           C
ATOM    876  CD2 LEU A  49      96.719  75.789  73.956  1.00  0.00           C
ATOM    880  C   LEU A  49      97.339  78.579  77.275  1.00  0.00           C
ATOM    881  O   LEU A  49      98.549  78.789  77.146  1.00  0.00           O
ATOM    882  N   ASP A  50      96.439  79.559  77.105  1.00  0.00           N
ATOM    884  CA  ASP A  50      96.719  80.968  76.876  1.00  0.00           C
ATOM    886  CB  ASP A  50      95.378  81.778  76.626  1.00  0.00           C
ATOM    889  CG  ASP A  50      94.378  81.278  75.556  1.00  0.00           C
ATOM    890  OD1 ASP A  50      94.718  80.408  74.726  1.00  0.00           O
ATOM    891  OD2 ASP A  50      93.239  81.829  75.565  1.00  0.00           O
ATOM    892  C   ASP A  50      97.529  81.649  78.026  1.00  0.00           C
ATOM    893  O   ASP A  50      97.909  82.808  77.886  1.00  0.00           O
ATOM    894  N   ASN A  51      97.769  80.989  79.186  1.00  0.00           N
ATOM    896  CA  ASN A  51      98.639  81.488  80.256  1.00  0.00           C
ATOM    898  CB  ASN A  51      98.279  80.839  81.626  1.00  0.00           C
ATOM    901  CG  ASN A  51      96.839  81.039  82.115  1.00  0.00           C
ATOM    902  OD1 ASN A  51      96.099  81.938  81.735  1.00  0.00           O
ATOM    903  ND2 ASN A  51      96.428  80.168  83.064  1.00  0.00           N
ATOM    906  C   ASN A  51     100.178  81.259  79.986  1.00  0.00           C
ATOM    907  OT1 ASN A  51     100.669  81.539  78.866  1.00  0.00           O
ATOM    908  OT2 ASN A  51     100.909  80.789  80.916  1.00  0.00           O
ATOM    909  NH3 POPEB  52     127.619  26.859  70.646  1.00  0.00           N
ATOM    913  C12 POPEB  52     126.449  27.779  70.546  1.00  0.00           C
ATOM    916  C11 POPEB  52     125.169  27.099  71.076  1.00  0.00           C
ATOM    919  P   POPEB  52     123.748  29.279  70.675  1.00  0.00           P
ATOM    920  O13 POPEB  52     124.368  29.789  71.906  1.00  0.00           O
ATOM    921  O14 POPEB  52     122.339  29.579  70.376  1.00  0.00           O
ATOM    922  O11 POPEB  52     124.688  29.799  69.526  1.00  0.00           O
ATOM    923  O12 POPEB  52     123.978  27.699  70.576  1.00  0.00           O
ATOM    924  C1  POPEB  52     124.648  31.149  69.055  1.00  0.00           C
ATOM    927  C2  POPEB  52     124.378  31.129  67.525  1.00  0.00           C
ATOM    929  O21 POPEB  52     125.569  31.329  66.745  1.00  0.00           O
ATOM    930  C21 POPEB  52     126.189  32.499  66.766  1.00  0.00           C
ATOM    931  O22 POPEB  52     125.949  33.449  67.486  1.00  0.00           O
ATOM    932  C22 POPEB  52     127.209  32.499  65.626  1.00  0.00           C
ATOM    935  C3  POPEB  52     123.198  32.059  67.135  1.00  0.00           C
ATOM    938  O31 POPEB  52     122.899  31.959  65.726  1.00  0.00           O
ATOM    939  C31 POPEB  52     121.758  32.579  65.425  1.00  0.00           C
ATOM    940  O32 POPEB  52     121.049  33.169  66.226  1.00  0.00           O
ATOM    941  C32 POPEB  52     121.498  32.459  63.925  1.00  0.00           C
ATOM    944  C23 POPEB  52     126.579  33.049  64.315  1.00  0.00           C
ATOM    947  C24 POPEB  52     127.559  33.049  63.125  1.00  0.00           C
ATOM    950  C25 POPEB  52     127.629  31.699  62.396  1.00  0.00           C
ATOM    953  C26 POPEB  52     128.629  31.649  61.226  1.00  0.00           C
ATOM    956  C27 POPEB  52     128.309  32.619  60.076  1.00  0.00           C
ATOM    959  C28 POPEB  52     129.186  32.339  58.846  1.00  0.00           C
ATOM    962  C29 POPEB  52     129.065  33.399  57.776  1.00  0.00           C
ATOM    964 0C21 POPEB  52     128.995  33.199  56.446  1.00  0.00           C
ATOM    966 1C21 POPEB  52     129.025  31.879  55.736  1.00  0.00           C
ATOM    969 2C21 POPEB  52     128.089  31.789  54.516  1.00  0.00           C
ATOM    972 3C21 POPEB  52     128.438  32.749  53.366  1.00  0.00           C
ATOM    975 4C21 POPEB  52     128.099  32.159  51.996  1.00  0.00           C
ATOM    978 5C21 POPEB  52     126.628  31.739  51.815  1.00  0.00           C
ATOM    981 6C21 POPEB  52     126.379  31.119  50.436  1.00  0.00           C
ATOM    984 7C21 POPEB  52     124.919  30.779  50.176  1.00  0.00           C
ATOM    987 8C21 POPEB  52     124.639  30.359  48.736  1.00  0.00           C
ATOM    991  C33 POPEB  52     120.129  33.059  63.546  1.00  0.00           C
ATOM    994  C34 POPEB  52     120.098  34.589  63.626  1.00  0.00           C
ATOM    997  C35 POPEB  52     118.699  35.139  63.906  1.00  0.00           C
ATOM   1000  C36 POPEB  52     117.738  34.929  62.736  1.00  0.00           C
ATOM   1003  C37 POPEB  52     116.379  35.579  63.016  1.00  0.00           C
ATOM   1006  C38 POPEB  52     115.368  35.359  61.896  1.00  0.00           C
ATOM   1009  C39 POPEB  52     115.768  36.029  60.576  1.00  0.00           C
ATOM   1012 0C31 POPEB  52     114.749  35.749  59.476  1.00  0.00           C
ATOM   1015 1C31 POPEB  52     115.098  36.409  58.135  1.00  0.00           C
ATOM   1018 2C31 POPEB  52     114.149  35.989  57.006  1.00  0.00           C
ATOM   1021 3C31 POPEB  52     112.738  36.599  57.126  1.00  0.00           C
ATOM   1024 4C31 POPEB  52     111.749  35.989  56.136  1.00  0.00           C
ATOM   1027 5C31 POPEB  52     110.589  36.929  55.786  1.00  0.00           C
ATOM   1030 6C31 POPEB  52     109.618  36.359  54.756  1.00  0.00           C
ATOM   1034  NH3 POPEC  53      20.849  71.139  32.855  1.00  0.00           N
ATOM   1038  C12 POPEC  53      21.069  70.499  31.516  1.00  0.00           C
ATOM   1041  C11 POPEC  53      22.539  70.059  31.306  1.00  0.00           C
ATOM   1044  P   POPEC  53      22.279  67.879  32.936  1.00  0.00           P
ATOM   1045  O13 POPEC  53      20.969  67.379  32.476  1.00  0.00           O
ATOM   1046  O14 POPEC  53      23.259  66.849  33.346  1.00  0.00           O
ATOM   1047  O11 POPEC  53      22.029  68.929  34.096  1.00  0.00           O
ATOM   1048  O12 POPEC  53      22.919  68.779  31.816  1.00  0.00           O
ATOM   1049  C1  POPEC  53      21.389  68.579  35.336  1.00  0.00           C
ATOM   1052  C2  POPEC  53      22.329  68.779  36.566  1.00  0.00           C
ATOM   1054  O21 POPEC  53      21.589  68.509  37.756  1.00  0.00           O
ATOM   1055  C21 POPEC  53      21.709  67.299  38.266  1.00  0.00           C
ATOM   1056  O22 POPEC  53      22.359  66.378  37.796  1.00  0.00           O
ATOM   1057  C22 POPEC  53      20.889  67.229  39.556  1.00  0.00           C
ATOM   1060  C3  POPEC  53      22.919  70.219  36.646  1.00  0.00           C
ATOM   1063  O31 POPEC  53      22.419  71.019  37.746  1.00  0.00           O
ATOM   1064  C31 POPEC  53      21.249  71.599  37.556  1.00  0.00           C
ATOM   1065  O32 POPEC  53      20.579  71.529  36.546  1.00  0.00           O
ATOM   1066  C32 POPEC  53      20.929  72.439  38.806  1.00  0.00           C
ATOM   1069  C23 POPEC  53      21.779  67.208  40.816  1.00  0.00           C
ATOM   1072  C24 POPEC  53      22.219  68.619  41.226  1.00  0.00           C
ATOM   1075  C25 POPEC  53      21.149  69.388  42.016  1.00  0.00           C
ATOM   1078  C26 POPEC  53      21.159  69.018  43.506  1.00  0.00           C
ATOM   1081  C27 POPEC  53      19.859  69.329  44.256  1.00  0.00           C
ATOM   1084  C28 POPEC  53      19.869  68.738  45.686  1.00  0.00           C
ATOM   1087  C29 POPEC  53      20.849  69.439  46.596  1.00  0.00           C
ATOM   1089 0C21 POPEC  53      20.609  69.889  47.836  1.00  0.00           C
ATOM   1091 1C21 POPEC  53      19.319  69.809  48.605  1.00  0.00           C
ATOM   1094 2C21 POPEC  53      18.929  71.169  49.216  1.00  0.00           C
ATOM   1097 3C21 POPEC  53      17.539  71.129  49.846  1.00  0.00           C
ATOM   1100 4C21 POPEC  53      17.399  72.009  51.096  1.00  0.00           C
ATOM   1103 5C21 POPEC  53      17.919  71.299  52.355  1.00  0.00           C
ATOM   1106 6C21 POPEC  53      17.569  72.028  53.666  1.00  0.00           C
ATOM   1109 7C21 POPEC  53      17.989  71.229  54.906  1.00  0.00           C
ATOM   1112 8C21 POPEC  53      17.519  71.839  56.236  1.00  0.00           C
ATOM   1116  C33 POPEC  53      19.449  72.419  39.226  1.00  0.00           C
ATOM   1119  C34 POPEC  53      19.299  72.429  40.746  1.00  0.00           C
ATOM   1122  C35 POPEC  53      17.869  72.649  41.236  1.00  0.00           C
ATOM   1125  C36 POPEC  53      17.779  72.739  42.776  1.00  0.00           C
ATOM   1128  C37 POPEC  53      16.359  73.068  43.236  1.00  0.00           C
ATOM   1131  C38 POPEC  53      16.149  73.049  44.756  1.00  0.00           C
ATOM   1134  C39 POPEC  53      16.599  74.318  45.476  1.00  0.00           C
ATOM   1137 0C31 POPEC  53      16.269  74.269  46.976  1.00  0.00           C
ATOM   1140 1C31 POPEC  53      17.119  75.249  47.796  1.00  0.00           C
ATOM   1143 2C31 POPEC  53      16.439  75.729  49.086  1.00  0.00           C
ATOM   1146 3C31 POPEC  53      15.589  76.999  48.856  1.00  0.00           C
ATOM   1149 4C31 POPEC  53      15.119  77.659  50.156  1.00  0.00           C
ATOM   1152 5C31 POPEC  53      14.729  79.129  49.965  1.00  0.00           C
ATOM   1155 6C31 POPEC  53      14.179  79.769  51.245  1.00  0.00           C
ATOM   1159  NH3 POPED  54      95.488  88.269  22.926  1.00  0.00           N
ATOM   1163  C12 POPED  54      96.659  87.989  23.846  1.00  0.00           C
ATOM   1166  C11 POPED  54      97.468  86.729  23.466  1.00  0.00           C
ATOM   1169  P   POPED  54      99.839  85.979  22.646  1.00  0.00           P
ATOM   1170  O13 POPED  54      99.298  85.009  21.666  1.00  0.00           O
ATOM   1171  O14 POPED  54     101.159  86.579  22.336  1.00  0.00           O
ATOM   1172  O11 POPED  54      99.949  85.209  24.016  1.00  0.00           O
ATOM   1173  O12 POPED  54      98.708  87.089  22.846  1.00  0.00           O
ATOM   1174  C1  POPED  54     100.409  85.829  25.226  1.00  0.00           C
ATOM   1177  C2  POPED  54     101.679  85.149  25.776  1.00  0.00           C
ATOM   1179  O21 POPED  54     101.908  85.499  27.156  1.00  0.00           O
ATOM   1180  C21 POPED  54     101.199  84.888  28.096  1.00  0.00           C
ATOM   1181  O22 POPED  54     100.228  84.169  27.916  1.00  0.00           O
ATOM   1182  C22 POPED  54     101.878  85.168  29.445  1.00  0.00           C
ATOM   1185  C3  POPED  54     102.929  85.569  24.936  1.00  0.00           C
ATOM   1188  O31 POPED  54     104.128  85.559  25.736  1.00  0.00           O
ATOM   1189  C31 POPED  54     104.398  86.699  26.386  1.00  0.00           C
ATOM   1190  O32 POPED  54     104.149  87.818  25.976  1.00  0.00           O
ATOM   1191  C32 POPED  54     105.079  86.359  27.716  1.00  0.00           C
ATOM   1194  C23 POPED  54     100.928  85.168  30.676  1.00  0.00           C
ATOM   1197  C24 POPED  54     101.709  85.079  31.996  1.00  0.00           C
ATOM   1200  C25 POPED  54     100.868  85.049  33.286  1.00  0.00           C
ATOM   1203  C26 POPED  54     101.699  85.059  34.586  1.00  0.00           C
ATOM   1206  C27 POPED  54     100.959  85.679  35.785  1.00  0.00           C
ATOM   1209  C28 POPED  54     101.639  85.379  37.136  1.00  0.00           C
ATOM   1212  C29 POPED  54     101.388  86.449  38.166  1.00  0.00           C
ATOM   1214 0C21 POPED  54     101.288  86.278  39.496  1.00  0.00           C
ATOM   1216 1C21 POPED  54     101.428  84.979  40.246  1.00  0.00           C
ATOM   1219 2C21 POPED  54     102.318  85.109  41.506  1.00  0.00           C
ATOM   1222 3C21 POPED  54     103.788  85.408  41.226  1.00  0.00           C
ATOM   1225 4C21 POPED  54     104.618  85.408  42.516  1.00  0.00           C
ATOM   1228 5C21 POPED  54     106.139  85.419  42.285  1.00  0.00           C
ATOM   1231 6C21 POPED  54     106.919  85.189  43.586  1.00  0.00           C
ATOM   1234 7C21 POPED  54     108.419  84.979  43.376  1.00  0.00           C
ATOM   1237 8C21 POPED  54     109.089  84.298  44.566  1.00  0.00           C
ATOM   1241  C33 POPED  54     104.928  87.409  28.855  1.00  0.00           C
ATOM   1244  C34 POPED  54     105.378  86.809  30.206  1.00  0.00           C
ATOM   1247  C35 POPED  54     105.589  87.809  31.366  1.00  0.00           C
ATOM   1250  C36 POPED  54     106.808  88.708  31.176  1.00  0.00           C
ATOM   1253  C37 POPED  54     107.118  89.628  32.356  1.00  0.00           C
ATOM   1256  C38 POPED  54     108.438  90.379  32.126  1.00  0.00           C
ATOM   1259  C39 POPED  54     108.799  91.389  33.216  1.00  0.00           C
ATOM   1262 0C31 POPED  54     107.699  92.439  33.436  1.00  0.00           C
ATOM   1265 1C31 POPED  54     108.188  93.629  34.256  1.00  0.00           C
ATOM   1268 2C31 POPED  54     107.088  94.649  34.586  1.00  0.00           C
ATOM   1271 3C31 POPED  54     107.549  95.688  35.616  1.00  0.00           C
ATOM   1274 4C31 POPED  54     107.659  95.098  37.026  1.00  0.00           C
ATOM   1277 5C31 POPED  54     108.268  96.059  38.056  1.00  0.00           C
ATOM   1280 6C31 POPED  54     108.449  95.399  39.426  1.00  0.00           C
ATOM   1284  NH3 POPEE  55     106.559  77.309  24.326  1.00  0.00           N
ATOM   1288  C12 POPEE  55     107.029  78.299  25.346  1.00  0.00           C
ATOM   1291  C11 POPEE  55     106.299  79.639  25.176  1.00  0.00           C
ATOM   1294  P   POPEE  55     107.978  81.429  26.066  1.00  0.00           P
ATOM   1295  O13 POPEE  55     108.818  80.828  25.016  1.00  0.00           O
ATOM   1296  O14 POPEE  55     107.598  82.859  25.906  1.00  0.00           O
ATOM   1297  O11 POPEE  55     108.708  81.248  27.456  1.00  0.00           O
ATOM   1298  O12 POPEE  55     106.659  80.559  26.215  1.00  0.00           O
ATOM   1299  C1  POPEE  55     108.879  80.009  28.136  1.00  0.00           C
ATOM   1302  C2  POPEE  55     108.169  79.998  29.516  1.00  0.00           C
ATOM   1304  O21 POPEE  55     108.288  81.329  30.046  1.00  0.00           O
ATOM   1305  C21 POPEE  55     107.159  81.838  30.476  1.00  0.00           C
ATOM   1306  O22 POPEE  55     106.119  81.238  30.656  1.00  0.00           O
ATOM   1307  C22 POPEE  55     107.409  83.299  30.846  1.00  0.00           C
ATOM   1310  C3  POPEE  55     108.769  78.979  30.526  1.00  0.00           C
ATOM   1313  O31 POPEE  55     108.288  79.239  31.866  1.00  0.00           O
ATOM   1314  C31 POPEE  55     107.649  78.289  32.526  1.00  0.00           C
ATOM   1315  O32 POPEE  55     107.538  77.119  32.176  1.00  0.00           O
ATOM   1316  C32 POPEE  55     107.078  78.929  33.796  1.00  0.00           C
ATOM   1319  C23 POPEE  55     107.669  83.389  32.356  1.00  0.00           C
ATOM   1322  C24 POPEE  55     108.008  84.799  32.846  1.00  0.00           C
ATOM   1325  C25 POPEE  55     109.329  85.369  32.296  1.00  0.00           C
ATOM   1328  C26 POPEE  55     109.709  86.689  32.976  1.00  0.00           C
ATOM   1331  C27 POPEE  55     110.189  86.518  34.416  1.00  0.00           C
ATOM   1334  C28 POPEE  55     110.368  87.879  35.106  1.00  0.00           C
ATOM   1337  C29 POPEE  55     111.008  87.759  36.465  1.00  0.00           C
ATOM   1339 0C21 POPEE  55     111.248  88.789  37.286  1.00  0.00           C
ATOM   1341 1C21 POPEE  55     110.919  90.239  36.996  1.00  0.00           C
ATOM   1344 2C21 POPEE  55     109.989  90.849  38.056  1.00  0.00           C
ATOM   1347 3C21 POPEE  55     108.599  90.209  38.126  1.00  0.00           C
ATOM   1350 4C21 POPEE  55     107.759  90.729  39.306  1.00  0.00           C
ATOM   1353 5C21 POPEE  55     106.428  89.988  39.416  1.00  0.00           C
ATOM   1356 6C21 POPEE  55     105.618  90.388  40.655  1.00  0.00           C
ATOM   1359 7C21 POPEE  55     104.189  89.848  40.596  1.00  0.00           C
ATOM   1362 8C21 POPEE  55     103.319  90.279  41.786  1.00  0.00           C
ATOM   1366  C33 POPEE  55     106.449  77.939  34.796  1.00  0.00           C
ATOM   1369  C34 POPEE  55     107.489  77.339  35.756  1.00  0.00           C
ATOM   1372  C35 POPEE  55     106.859  76.549  36.916  1.00  0.00           C
ATOM   1375  C36 POPEE  55     107.509  76.829  38.285  1.00  0.00           C
ATOM   1378  C37 POPEE  55     108.268  75.629  38.856  1.00  0.00           C
ATOM   1381  C38 POPEE  55     109.448  76.019  39.776  1.00  0.00           C
ATOM   1384  C39 POPEE  55     109.059  76.309  41.236  1.00  0.00           C
ATOM   1387 0C31 POPEE  55     109.289  75.128  42.196  1.00  0.00           C
ATOM   1390 1C31 POPEE  55     109.499  75.568  43.656  1.00  0.00           C
ATOM   1393 2C31 POPEE  55     109.478  74.439  44.696  1.00  0.00           C
ATOM   1396 3C31 POPEE  55     110.478  73.299  44.455  1.00  0.00           C
ATOM   1399 4C31 POPEE  55     110.228  72.119  45.396  1.00  0.00           C
ATOM   1402 5C31 POPEE  55     110.919  70.829  44.956  1.00  0.00           C
ATOM   1405 6C31 POPEE  55     110.399  69.589  45.676  1.00  0.00           C
ATOM   1409  NH3 POPEF  56      83.398   2.202  20.066  1.00  0.00           N
ATOM   1413  C12 POPEF  56      84.308   3.391  20.196  1.00  0.00           C
ATOM   1416  C11 POPEF  56      85.548   3.282  19.286  1.00  0.00           C
ATOM   1419  P   POPEF  56      87.878   4.481  19.196  1.00  0.00           P
ATOM   1420  O13 POPEF  56      88.298   3.301  18.396  1.00  0.00           O
ATOM   1421  O14 POPEF  56      88.359   5.839  18.826  1.00  0.00           O
ATOM   1422  O11 POPEF  56      88.389   4.211  20.676  1.00  0.00           O
ATOM   1423  O12 POPEF  56      86.318   4.481  19.376  1.00  0.00           O
ATOM   1424  C1  POPEF  56      87.479   4.521  21.746  1.00  0.00           C
ATOM   1427  C2  POPEF  56      88.188   4.471  23.116  1.00  0.00           C
ATOM   1429  O21 POPEF  56      87.699   3.321  23.826  1.00  0.00           O
ATOM   1430  C21 POPEF  56      88.279   3.192  25.016  1.00  0.00           C
ATOM   1431  O22 POPEF  56      87.748   3.431  26.086  1.00  0.00           O
ATOM   1432  C22 POPEF  56      89.718   2.711  24.816  1.00  0.00           C
ATOM   1435  C3  POPEF  56      87.978   5.798  23.906  1.00  0.00           C
ATOM   1438  O31 POPEF  56      88.969   6.049  24.936  1.00  0.00           O
ATOM   1439  C31 POPEF  56      89.998   6.818  24.566  1.00  0.00           C
ATOM   1440  O32 POPEF  56      90.418   6.888  23.416  1.00  0.00           O
ATOM   1441  C32 POPEF  56      90.579   7.598  25.756  1.00  0.00           C
ATOM   1444  C23 POPEF  56      90.309   1.981  26.036  1.00  0.00           C
ATOM   1447  C24 POPEF  56      91.358   0.961  25.616  1.00  0.00           C
ATOM   1450  C25 POPEF  56      92.439   0.692  26.666  1.00  0.00           C
ATOM   1453  C26 POPEF  56      92.008  -0.269  27.776  1.00  0.00           C
ATOM   1456  C27 POPEF  56      93.188  -0.519  28.726  1.00  0.00           C
ATOM   1459  C28 POPEF  56      92.839  -1.248  30.026  1.00  0.00           C
ATOM   1462  C29 POPEF  56      92.479  -2.708  29.916  1.00  0.00           C
ATOM   1464 0C21 POPEF  56      93.349  -3.729  29.756  1.00  0.00           C
ATOM   1466 1C21 POPEF  56      94.839  -3.619  29.556  1.00  0.00           C
ATOM   1469 2C21 POPEF  56      95.719  -3.739  30.816  1.00  0.00           C
ATOM   1472 3C21 POPEF  56      95.698  -5.119  31.496  1.00  0.00           C
ATOM   1475 4C21 POPEF  56      96.208  -5.079  32.946  1.00  0.00           C
ATOM   1478 5C21 POPEF  56      96.229  -6.469  33.616  1.00  0.00           C
ATOM   1481 6C21 POPEF  56      96.129  -6.379  35.146  1.00  0.00           C
ATOM   1484 7C21 POPEF  56      96.288  -7.728  35.846  1.00  0.00           C
ATOM   1487 8C21 POPEF  56      96.108  -7.629  37.366  1.00  0.00           C
ATOM   1491  C33 POPEF  56      90.658   6.809  27.086  1.00  0.00           C
ATOM   1494  C34 POPEF  56      91.859   5.868  27.246  1.00  0.00           C
ATOM   1497  C35 POPEF  56      92.008   5.378  28.696  1.00  0.00           C
ATOM   1500  C36 POPEF  56      91.178   4.132  29.026  1.00  0.00           C
ATOM   1503  C37 POPEF  56      91.159   3.811  30.526  1.00  0.00           C
ATOM   1506  C38 POPEF  56      90.469   2.482  30.836  1.00  0.00           C
ATOM   1509  C39 POPEF  56      90.749   1.921  32.246  1.00  0.00           C
ATOM   1512 0C31 POPEF  56      89.828   2.421  33.376  1.00  0.00           C
ATOM   1515 1C31 POPEF  56      90.108   3.852  33.846  1.00  0.00           C
ATOM   1518 2C31 POPEF  56      89.139   4.331  34.936  1.00  0.00           C
ATOM   1521 3C31 POPEF  56      89.559   3.931  36.356  1.00  0.00           C
ATOM   1524 4C31 POPEF  56      88.559   4.442  37.406  1.00  0.00           C
ATOM   1527 5C31 POPEF  56      89.019   4.171  38.836  1.00  0.00           C
ATOM   1530 6C31 POPEF  56      87.859   4.062  39.816  1.00  0.00           C
ATOM   1534  NH3 POPEG  57      73.978  62.629  29.316  1.00  0.00           N
ATOM   1538  C12 POPEG  57      74.538  61.749  28.236  1.00  0.00           C
ATOM   1541  C11 POPEG  57      73.949  62.139  26.875  1.00  0.00           C
ATOM   1544  P   POPEG  57      74.569  64.738  26.566  1.00  0.00           P
ATOM   1545  O13 POPEG  57      75.699  65.379  25.856  1.00  0.00           O
ATOM   1546  O14 POPEG  57      73.219  65.268  26.296  1.00  0.00           O
ATOM   1547  O11 POPEG  57      74.829  64.789  28.125  1.00  0.00           O
ATOM   1548  O12 POPEG  57      74.649  63.199  26.256  1.00  0.00           O
ATOM   1549  C1  POPEG  57      75.599  65.839  28.736  1.00  0.00           C
ATOM   1552  C2  POPEG  57      76.289  65.349  30.035  1.00  0.00           C
ATOM   1554  O21 POPEG  57      75.569  65.839  31.186  1.00  0.00           O
ATOM   1555  C21 POPEG  57      74.879  64.969  31.896  1.00  0.00           C
ATOM   1556  O22 POPEG  57      74.859  63.759  31.716  1.00  0.00           O
ATOM   1557  C22 POPEG  57      74.139  65.719  33.026  1.00  0.00           C
ATOM   1560  C3  POPEG  57      77.769  65.839  30.126  1.00  0.00           C
ATOM   1563  O31 POPEG  57      78.478  65.309  31.266  1.00  0.00           O
ATOM   1564  C31 POPEG  57      78.929  64.068  31.156  1.00  0.00           C
ATOM   1565  O32 POPEG  57      78.629  63.279  30.266  1.00  0.00           O
ATOM   1566  C32 POPEG  57      79.919  63.749  32.266  1.00  0.00           C
ATOM   1569  C23 POPEG  57      74.489  65.249  34.456  1.00  0.00           C
ATOM   1572  C24 POPEG  57      73.809  66.129  35.536  1.00  0.00           C
ATOM   1575  C25 POPEG  57      73.969  65.549  36.956  1.00  0.00           C
ATOM   1578  C26 POPEG  57      72.929  66.039  37.976  1.00  0.00           C
ATOM   1581  C27 POPEG  57      73.139  65.388  39.356  1.00  0.00           C
ATOM   1584  C28 POPEG  57      74.209  66.069  40.236  1.00  0.00           C
ATOM   1587  C29 POPEG  57      73.709  67.339  40.866  1.00  0.00           C
ATOM   1589 0C21 POPEG  57      74.139  67.869  42.025  1.00  0.00           C
ATOM   1591 1C21 POPEG  57      75.219  67.309  42.916  1.00  0.00           C
ATOM   1594 2C21 POPEG  57      74.938  67.509  44.416  1.00  0.00           C
ATOM   1597 3C21 POPEG  57      74.938  68.989  44.855  1.00  0.00           C
ATOM   1600 4C21 POPEG  57      74.719  69.149  46.366  1.00  0.00           C
ATOM   1603 5C21 POPEG  57      74.419  70.599  46.756  1.00  0.00           C
ATOM   1606 6C21 POPEG  57      74.169  70.809  48.256  1.00  0.00           C
ATOM   1609 7C21 POPEG  57      72.939  70.059  48.786  1.00  0.00           C
ATOM   1612 8C21 POPEG  57      72.719  70.209  50.296  1.00  0.00           C
ATOM   1616  C33 POPEG  57      79.288  63.359  33.616  1.00  0.00           C
ATOM   1619  C34 POPEG  57      79.369  64.489  34.656  1.00  0.00           C
ATOM   1622  C35 POPEG  57      79.089  63.969  36.056  1.00  0.00           C
ATOM   1625  C36 POPEG  57      79.179  65.029  37.156  1.00  0.00           C
ATOM   1628  C37 POPEG  57      79.078  64.388  38.546  1.00  0.00           C
ATOM   1631  C38 POPEG  57      79.069  65.388  39.706  1.00  0.00           C
ATOM   1634  C39 POPEG  57      78.839  64.659  41.035  1.00  0.00           C
ATOM   1637 0C31 POPEG  57      79.159  65.528  42.256  1.00  0.00           C
ATOM   1640 1C31 POPEG  57      79.099  64.738  43.566  1.00  0.00           C
ATOM   1643 2C31 POPEG  57      79.379  65.629  44.785  1.00  0.00           C
ATOM   1646 3C31 POPEG  57      79.678  64.839  46.066  1.00  0.00           C
ATOM   1649 4C31 POPEG  57      78.419  64.489  46.876  1.00  0.00           C
ATOM   1652 5C31 POPEG  57      78.758  63.699  48.146  1.00  0.00           C
ATOM   1655 6C31 POPEG  57      77.529  63.349  48.976  1.00  0.00           C
ATOM   1659  NH3 POPEH  58      51.199  99.929  32.886  1.00  0.00           N
ATOM   1663  C12 POPEH  58      52.318 100.548  32.106  1.00  0.00           C
ATOM   1666  C11 POPEH  58      52.489 101.999  32.516  1.00  0.00           C
ATOM   1669  P   POPEH  58      52.699 104.229  31.236  1.00  0.00           P
ATOM   1670  O13 POPEH  58      53.839 105.049  30.766  1.00  0.00           O
ATOM   1671  O14 POPEH  58      51.429 104.239  30.486  1.00  0.00           O
ATOM   1672  O11 POPEH  58      52.339 104.689  32.715  1.00  0.00           O
ATOM   1673  O12 POPEH  58      53.099 102.719  31.456  1.00  0.00           O
ATOM   1674  C1  POPEH  58      53.298 104.809  33.766  1.00  0.00           C
ATOM   1677  C2  POPEH  58      52.659 104.659  35.176  1.00  0.00           C
ATOM   1679  O21 POPEH  58      53.709 104.309  36.106  1.00  0.00           O
ATOM   1680  C21 POPEH  58      53.568 104.848  37.316  1.00  0.00           C
ATOM   1681  O22 POPEH  58      52.739 105.659  37.646  1.00  0.00           O
ATOM   1682  C22 POPEH  58      54.499 104.189  38.316  1.00  0.00           C
ATOM   1685  C3  POPEH  58      51.539 103.588  35.206  1.00  0.00           C
ATOM   1688  O31 POPEH  58      50.559 103.859  36.215  1.00  0.00           O
ATOM   1689  C31 POPEH  58      50.669 103.159  37.336  1.00  0.00           C
ATOM   1690  O32 POPEH  58      51.449 102.259  37.546  1.00  0.00           O
ATOM   1691  C32 POPEH  58      49.509 103.579  38.226  1.00  0.00           C
ATOM   1694  C23 POPEH  58      54.989 105.239  39.336  1.00  0.00           C
ATOM   1697  C24 POPEH  58      55.789 104.659  40.506  1.00  0.00           C
ATOM   1700  C25 POPEH  58      54.989 103.659  41.356  1.00  0.00           C
ATOM   1703  C26 POPEH  58      54.919 104.049  42.836  1.00  0.00           C
ATOM   1706  C27 POPEH  58      56.309 104.259  43.476  1.00  0.00           C
ATOM   1709  C28 POPEH  58      56.458 103.499  44.806  1.00  0.00           C
ATOM   1712  C29 POPEH  58      57.829 103.719  45.396  1.00  0.00           C
ATOM   1714 0C21 POPEH  58      58.119 104.239  46.605  1.00  0.00           C
ATOM   1716 1C21 POPEH  58      57.109 104.698  47.626  1.00  0.00           C
ATOM   1719 2C21 POPEH  58      56.909 103.669  48.766  1.00  0.00           C
ATOM   1722 3C21 POPEH  58      57.939 103.738  49.906  1.00  0.00           C
ATOM   1725 4C21 POPEH  58      57.848 105.059  50.696  1.00  0.00           C
ATOM   1728 5C21 POPEH  58      58.758 105.109  51.926  1.00  0.00           C
ATOM   1731 6C21 POPEH  58      58.319 104.189  53.076  1.00  0.00           C
ATOM   1734 7C21 POPEH  58      59.059 104.529  54.376  1.00  0.00           C
ATOM   1737 8C21 POPEH  58      58.898 103.479  55.476  1.00  0.00           C
ATOM   1741  C33 POPEH  58      49.919 103.869  39.676  1.00  0.00           C
ATOM   1744  C34 POPEH  58      48.669 103.878  40.546  1.00  0.00           C
ATOM   1747  C35 POPEH  58      48.898 104.479  41.926  1.00  0.00           C
ATOM   1750  C36 POPEH  58      50.109 103.878  42.656  1.00  0.00           C
ATOM   1753  C37 POPEH  58      50.159 104.399  44.096  1.00  0.00           C
ATOM   1756  C38 POPEH  58      51.469 104.119  44.836  1.00  0.00           C
ATOM   1759  C39 POPEH  58      51.559 104.899  46.156  1.00  0.00           C
ATOM   1762 0C31 POPEH  58      50.359 104.659  47.086  1.00  0.00           C
ATOM   1765 1C31 POPEH  58      50.278 105.609  48.286  1.00  0.00           C
ATOM   1768 2C31 POPEH  58      48.828 105.709  48.776  1.00  0.00           C
ATOM   1771 3C31 POPEH  58      48.669 106.449  50.116  1.00  0.00           C
ATOM   1774 4C31 POPEH  58      49.228 105.659  51.296  1.00  0.00           C
ATOM   1777 5C31 POPEH  58      48.888 106.259  52.656  1.00  0.00           C
ATOM   1780 6C31 POPEH  58      49.079 105.259  53.806  1.00  0.00           C
ATOM   1784  NH3 POPEI  59      98.639   7.549  24.096  1.00  0.00           N
ATOM   1788  C12 POPEI  59      98.858   8.339  22.846  1.00  0.00           C
ATOM   1791  C11 POPEI  59     100.339   8.719  22.776  1.00  0.00           C
ATOM   1794  P   POPEI  59     101.969   9.239  24.786  1.00  0.00           P
ATOM   1795  O13 POPEI  59     102.719   8.059  24.306  1.00  0.00           O
ATOM   1796  O14 POPEI  59     102.678  10.529  24.946  1.00  0.00           O
ATOM   1797  O11 POPEI  59     101.339   8.839  26.166  1.00  0.00           O
ATOM   1798  O12 POPEI  59     100.658   9.449  23.946  1.00  0.00           O
ATOM   1799  C1  POPEI  59      99.979   8.999  26.556  1.00  0.00           C
ATOM   1802  C2  POPEI  59      99.898   9.469  28.026  1.00  0.00           C
ATOM   1804  O21 POPEI  59      98.639   9.339  28.715  1.00  0.00           O
ATOM   1805  C21 POPEI  59      97.549   8.839  28.216  1.00  0.00           C
ATOM   1806  O22 POPEI  59      97.218   8.809  27.036  1.00  0.00           O
ATOM   1807  C22 POPEI  59      96.709   8.299  29.375  1.00  0.00           C
ATOM   1810  C3  POPEI  59     100.518  10.869  28.256  1.00  0.00           C
ATOM   1813  O31 POPEI  59     100.459  11.259  29.636  1.00  0.00           O
ATOM   1814  C31 POPEI  59     101.279  10.589  30.446  1.00  0.00           C
ATOM   1815  O32 POPEI  59     102.078   9.739  30.105  1.00  0.00           O
ATOM   1816  C32 POPEI  59     101.008  11.059  31.875  1.00  0.00           C
ATOM   1819  C23 POPEI  59      96.379   9.329  30.486  1.00  0.00           C
ATOM   1822  C24 POPEI  59      95.739   8.679  31.726  1.00  0.00           C
ATOM   1825  C25 POPEI  59      95.579   9.619  32.936  1.00  0.00           C
ATOM   1828  C26 POPEI  59      96.889  10.279  33.406  1.00  0.00           C
ATOM   1831  C27 POPEI  59      96.999  10.529  34.926  1.00  0.00           C
ATOM   1834  C28 POPEI  59      95.868  11.369  35.546  1.00  0.00           C
ATOM   1837  C29 POPEI  59      94.678  10.559  36.016  1.00  0.00           C
ATOM   1839 0C21 POPEI  59      93.678  10.999  36.796  1.00  0.00           C
ATOM   1841 1C21 POPEI  59      93.538  12.389  37.356  1.00  0.00           C
ATOM   1844 2C21 POPEI  59      92.309  13.139  36.816  1.00  0.00           C
ATOM   1847 3C21 POPEI  59      90.968  12.589  37.326  1.00  0.00           C
ATOM   1850 4C21 POPEI  59      89.898  13.669  37.506  1.00  0.00           C
ATOM   1853 5C21 POPEI  59      89.699  14.569  36.276  1.00  0.00           C
ATOM   1856 6C21 POPEI  59      88.398  15.379  36.356  1.00  0.00           C
ATOM   1859 7C21 POPEI  59      88.359  16.519  35.336  1.00  0.00           C
ATOM   1862 8C21 POPEI  59      86.938  17.019  35.056  1.00  0.00           C
ATOM   1866  C33 POPEI  59     101.488  10.079  32.976  1.00  0.00           C
ATOM   1869  C34 POPEI  59     102.738  10.579  33.736  1.00  0.00           C
ATOM   1872  C35 POPEI  59     102.959   9.889  35.096  1.00  0.00           C
ATOM   1875  C36 POPEI  59     101.709   9.989  35.986  1.00  0.00           C
ATOM   1878  C37 POPEI  59     101.878   9.589  37.456  1.00  0.00           C
ATOM   1881  C38 POPEI  59     100.518   9.699  38.176  1.00  0.00           C
ATOM   1884  C39 POPEI  59     100.508  10.659  39.376  1.00  0.00           C
ATOM   1887 0C31 POPEI  59     100.339   9.889  40.686  1.00  0.00           C
ATOM   1890 1C31 POPEI  59     100.319  10.799  41.916  1.00  0.00           C
ATOM   1893 2C31 POPEI  59      99.828  10.039  43.155  1.00  0.00           C
ATOM   1896 3C31 POPEI  59      99.898  10.859  44.455  1.00  0.00           C
ATOM   1899 4C31 POPEI  59     101.288  11.449  44.706  1.00  0.00           C
ATOM   1902 5C31 POPEI  59     101.488  11.929  46.146  1.00  0.00           C
ATOM   1905 6C31 POPEI  59     102.839  12.599  46.376  1.00  0.00           C
ATOM   1909  NH3 POPEJ  60      -0.228  65.499  69.495  1.00  0.00           N
ATOM   1913  C12 POPEJ  60       0.359  66.209  70.696  1.00  0.00           C
ATOM   1916  C11 POPEJ  60       1.069  65.209  71.636  1.00  0.00           C
ATOM   1919  P   POPEJ  60       3.209  66.229  72.796  1.00  0.00           P
ATOM   1920  O13 POPEJ  60       3.459  67.199  73.886  1.00  0.00           O
ATOM   1921  O14 POPEJ  60       4.019  64.969  72.805  1.00  0.00           O
ATOM   1922  O11 POPEJ  60       3.439  66.969  71.425  1.00  0.00           O
ATOM   1923  O12 POPEJ  60       1.669  65.848  72.766  1.00  0.00           O
ATOM   1924  C1  POPEJ  60       4.239  66.419  70.386  1.00  0.00           C
ATOM   1927  C2  POPEJ  60       4.039  67.208  69.066  1.00  0.00           C
ATOM   1929  O21 POPEJ  60       4.379  66.359  67.956  1.00  0.00           O
ATOM   1930  C21 POPEJ  60       3.449  65.528  67.546  1.00  0.00           C
ATOM   1931  O22 POPEJ  60       2.319  65.388  68.006  1.00  0.00           O
ATOM   1932  C22 POPEJ  60       3.999  64.819  66.306  1.00  0.00           C
ATOM   1935  C3  POPEJ  60       4.909  68.499  69.006  1.00  0.00           C
ATOM   1938  O31 POPEJ  60       4.389  69.449  68.065  1.00  0.00           O
ATOM   1939  C31 POPEJ  60       4.809  69.708  66.836  1.00  0.00           C
ATOM   1940  O32 POPEJ  60       4.319  70.559  66.126  1.00  0.00           O
ATOM   1941  C32 POPEJ  60       5.989  68.829  66.346  1.00  0.00           C
ATOM   1944  C23 POPEJ  60       3.269  63.509  65.986  1.00  0.00           C
ATOM   1947  C24 POPEJ  60       3.939  62.719  64.845  1.00  0.00           C
ATOM   1950  C25 POPEJ  60       3.369  63.019  63.456  1.00  0.00           C
ATOM   1953  C26 POPEJ  60       4.239  63.999  62.666  1.00  0.00           C
ATOM   1956  C27 POPEJ  60       3.639  64.409  61.316  1.00  0.00           C
ATOM   1959  C28 POPEJ  60       4.409  65.579  60.666  1.00  0.00           C
ATOM   1962  C29 POPEJ  60       5.839  65.239  60.355  1.00  0.00           C
ATOM   1964 0C21 POPEJ  60       6.499  65.399  59.196  1.00  0.00           C
ATOM   1966 1C21 POPEJ  60       5.959  65.949  57.896  1.00  0.00           C
ATOM   1969 2C21 POPEJ  60       6.409  65.128  56.675  1.00  0.00           C
ATOM   1972 3C21 POPEJ  60       7.919  65.239  56.376  1.00  0.00           C
ATOM   1975 4C21 POPEJ  60       8.409  64.269  55.285  1.00  0.00           C
ATOM   1978 5C21 POPEJ  60       8.109  62.809  55.646  1.00  0.00           C
ATOM   1981 6C21 POPEJ  60       9.119  61.789  55.105  1.00  0.00           C
ATOM   1984 7C21 POPEJ  60       8.959  60.449  55.846  1.00  0.00           C
ATOM   1987 8C21 POPEJ  60       9.749  59.289  55.256  1.00  0.00           C
ATOM   1991  C33 POPEJ  60       6.459  69.138  64.876  1.00  0.00           C
ATOM   1994  C34 POPEJ  60       6.259  67.989  63.876  1.00  0.00           C
ATOM   1997  C35 POPEJ  60       6.409  68.429  62.396  1.00  0.00           C
ATOM   2000  C36 POPEJ  60       5.149  69.129  61.856  1.00  0.00           C
ATOM   2003  C37 POPEJ  60       5.129  69.339  60.336  1.00  0.00           C
ATOM   2006  C38 POPEJ  60       3.809  69.988  59.886  1.00  0.00           C
ATOM   2009  C39 POPEJ  60       3.749  70.479  58.426  1.00  0.00           C
ATOM   2012 0C31 POPEJ  60       3.409  69.388  57.396  1.00  0.00           C
ATOM   2015 1C31 POPEJ  60       2.759  69.969  56.126  1.00  0.00           C
ATOM   2018 2C31 POPEJ  60       2.129  68.889  55.236  1.00  0.00           C
ATOM   2021 3C31 POPEJ  60       1.659  69.388  53.866  1.00  0.00           C
ATOM   2024 4C31 POPEJ  60       1.009  68.269  53.036  1.00  0.00           C
ATOM   2027 5C31 POPEJ  60       1.039  68.559  51.526  1.00  0.00           C
ATOM   2030 6C31 POPEJ  60       0.349  67.488  50.676  1.00  0.00           C
ATOM   2034  NH3 POPEK  61      52.848  86.289  31.386  1.00  0.00           N
ATOM   2038  C12 POPEK  61      52.749  87.779  31.215  1.00  0.00           C
ATOM   2041  C11 POPEK  61      51.328  88.269  30.836  1.00  0.00           C
ATOM   2044  P   POPEK  61      49.969  90.548  31.076  1.00  0.00           P
ATOM   2045  O13 POPEK  61      49.539  90.759  29.666  1.00  0.00           O
ATOM   2046  O14 POPEK  61      48.949  90.098  32.046  1.00  0.00           O
ATOM   2047  O11 POPEK  61      50.478  91.938  31.656  1.00  0.00           O
ATOM   2048  O12 POPEK  61      51.258  89.649  31.146  1.00  0.00           O
ATOM   2049  C1  POPEK  61      51.619  92.068  32.526  1.00  0.00           C
ATOM   2052  C2  POPEK  61      51.188  92.419  33.976  1.00  0.00           C
ATOM   2054  O21 POPEK  61      52.339  92.549  34.846  1.00  0.00           O
ATOM   2055  C21 POPEK  61      52.848  91.479  35.406  1.00  0.00           C
ATOM   2056  O22 POPEK  61      52.699  90.329  35.056  1.00  0.00           O
ATOM   2057  C22 POPEK  61      53.719  91.918  36.586  1.00  0.00           C
ATOM   2060  C3  POPEK  61      50.099  91.469  34.546  1.00  0.00           C
ATOM   2063  O31 POPEK  61      49.879  91.658  35.956  1.00  0.00           O
ATOM   2064  C31 POPEK  61      48.949  90.829  36.406  1.00  0.00           C
ATOM   2065  O32 POPEK  61      48.339  90.009  35.736  1.00  0.00           O
ATOM   2066  C32 POPEK  61      48.629  91.189  37.836  1.00  0.00           C
ATOM   2069  C23 POPEK  61      54.369  90.719  37.306  1.00  0.00           C
ATOM   2072  C24 POPEK  61      53.368  89.809  38.056  1.00  0.00           C
ATOM   2075  C25 POPEK  61      53.169  90.219  39.516  1.00  0.00           C
ATOM   2078  C26 POPEK  61      54.389  89.879  40.386  1.00  0.00           C
ATOM   2081  C27 POPEK  61      54.559  90.849  41.566  1.00  0.00           C
ATOM   2084  C28 POPEK  61      55.859  90.598  42.355  1.00  0.00           C
ATOM   2087  C29 POPEK  61      57.079  90.948  41.546  1.00  0.00           C
ATOM   2089 0C21 POPEK  61      58.209  91.539  41.976  1.00  0.00           C
ATOM   2091 1C21 POPEK  61      58.529  91.949  43.386  1.00  0.00           C
ATOM   2094 2C21 POPEK  61      59.459  90.919  44.056  1.00  0.00           C
ATOM   2097 3C21 POPEK  61      60.829  90.779  43.386  1.00  0.00           C
ATOM   2100 4C21 POPEK  61      61.639  89.558  43.846  1.00  0.00           C
ATOM   2103 5C21 POPEK  61      62.029  89.589  45.326  1.00  0.00           C
ATOM   2106 6C21 POPEK  61      63.099  88.539  45.626  1.00  0.00           C
ATOM   2109 7C21 POPEK  61      63.669  88.609  47.046  1.00  0.00           C
ATOM   2112 8C21 POPEK  61      64.909  87.729  47.206  1.00  0.00           C
ATOM   2116  C33 POPEK  61      49.139  90.219  38.926  1.00  0.00           C
ATOM   2119  C34 POPEK  61      48.489  90.668  40.236  1.00  0.00           C
ATOM   2122  C35 POPEK  61      48.639  89.729  41.416  1.00  0.00           C
ATOM   2125  C36 POPEK  61      48.109  90.369  42.706  1.00  0.00           C
ATOM   2128  C37 POPEK  61      48.209  89.389  43.876  1.00  0.00           C
ATOM   2131  C38 POPEK  61      46.929  88.579  44.146  1.00  0.00           C
ATOM   2134  C39 POPEK  61      45.829  89.329  44.916  1.00  0.00           C
ATOM   2137 0C31 POPEK  61      46.339  89.958  46.226  1.00  0.00           C
ATOM   2140 1C31 POPEK  61      45.219  90.189  47.246  1.00  0.00           C
ATOM   2143 2C31 POPEK  61      45.659  91.018  48.465  1.00  0.00           C
ATOM   2146 3C31 POPEK  61      46.879  90.469  49.226  1.00  0.00           C
ATOM   2149 4C31 POPEK  61      47.059  91.189  50.565  1.00  0.00           C
ATOM   2152 5C31 POPEK  61      48.419  90.919  51.236  1.00  0.00           C
ATOM   2155 6C31 POPEK  61      48.579  91.649  52.576  1.00  0.00           C
ATOM   2159  NH3 POPEL  62      66.039  35.159  28.306  1.00  0.00           N
ATOM   2163  C12 POPEL  62      64.868  35.269  29.236  1.00  0.00           C
ATOM   2166  C11 POPEL  62      64.548  36.739  29.486  1.00  0.00           C
ATOM   2169  P   POPEL  62      62.039  36.879  30.105  1.00  0.00           P
ATOM   2170  O13 POPEL  62      61.859  38.039  29.196  1.00  0.00           O
ATOM   2171  O14 POPEL  62      61.589  35.559  29.656  1.00  0.00           O
ATOM   2172  O11 POPEL  62      61.439  37.189  31.516  1.00  0.00           O
ATOM   2173  O12 POPEL  62      63.548  36.829  30.496  1.00  0.00           O
ATOM   2174  C1  POPEL  62      61.328  38.529  31.956  1.00  0.00           C
ATOM   2177  C2  POPEL  62      60.749  38.549  33.386  1.00  0.00           C
ATOM   2179  O21 POPEL  62      60.399  39.829  33.926  1.00  0.00           O
ATOM   2180  C21 POPEL  62      60.609  40.989  33.366  1.00  0.00           C
ATOM   2181  O22 POPEL  62      61.199  41.219  32.326  1.00  0.00           O
ATOM   2182  C22 POPEL  62      59.959  42.039  34.266  1.00  0.00           C
ATOM   2185  C3  POPEL  62      61.639  37.749  34.375  1.00  0.00           C
ATOM   2188  O31 POPEL  62      60.959  37.459  35.606  1.00  0.00           O
ATOM   2189  C31 POPEL  62      61.318  38.179  36.656  1.00  0.00           C
ATOM   2190  O32 POPEL  62      62.019  39.179  36.636  1.00  0.00           O
ATOM   2191  C32 POPEL  62      60.789  37.499  37.896  1.00  0.00           C
ATOM   2194  C23 POPEL  62      60.219  41.778  35.776  1.00  0.00           C
ATOM   2197  C24 POPEL  62      59.139  42.339  36.686  1.00  0.00           C
ATOM   2200  C25 POPEL  62      59.439  42.058  38.166  1.00  0.00           C
ATOM   2203  C26 POPEL  62      58.579  42.879  39.126  1.00  0.00           C
ATOM   2206  C27 POPEL  62      58.869  42.589  40.606  1.00  0.00           C
ATOM   2209  C28 POPEL  62      57.939  43.339  41.596  1.00  0.00           C
ATOM   2212  C29 POPEL  62      56.489  42.929  41.476  1.00  0.00           C
ATOM   2214 0C21 POPEL  62      55.499  43.229  42.336  1.00  0.00           C
ATOM   2216 1C21 POPEL  62      55.609  44.049  43.596  1.00  0.00           C
ATOM   2219 2C21 POPEL  62      55.059  45.479  43.376  1.00  0.00           C
ATOM   2222 3C21 POPEL  62      55.109  46.339  44.646  1.00  0.00           C
ATOM   2225 4C21 POPEL  62      54.849  47.849  44.446  1.00  0.00           C
ATOM   2228 5C21 POPEL  62      53.368  48.239  44.286  1.00  0.00           C
ATOM   2231 6C21 POPEL  62      53.099  49.729  44.525  1.00  0.00           C
ATOM   2234 7C21 POPEL  62      51.728  50.169  43.996  1.00  0.00           C
ATOM   2237 8C21 POPEL  62      51.439  51.659  44.236  1.00  0.00           C
ATOM   2241  C33 POPEL  62      61.649  37.819  39.136  1.00  0.00           C
ATOM   2244  C34 POPEL  62      61.299  36.919  40.316  1.00  0.00           C
ATOM   2247  C35 POPEL  62      61.809  37.419  41.666  1.00  0.00           C
ATOM   2250  C36 POPEL  62      61.269  38.809  42.006  1.00  0.00           C
ATOM   2253  C37 POPEL  62      61.388  39.189  43.485  1.00  0.00           C
ATOM   2256  C38 POPEL  62      61.469  40.709  43.646  1.00  0.00           C
ATOM   2259  C39 POPEL  62      61.258  41.219  45.076  1.00  0.00           C
ATOM   2262 0C31 POPEL  62      59.909  40.769  45.666  1.00  0.00           C
ATOM   2265 1C31 POPEL  62      59.439  41.629  46.846  1.00  0.00           C
ATOM   2268 2C31 POPEL  62      58.659  42.879  46.416  1.00  0.00           C
ATOM   2271 3C31 POPEL  62      58.099  43.629  47.636  1.00  0.00           C
ATOM   2274 4C31 POPEL  62      57.188  44.809  47.296  1.00  0.00           C
ATOM   2277 5C31 POPEL  62      56.509  45.359  48.556  1.00  0.00           C
ATOM   2280 6C31 POPEL  62      55.549  46.539  48.316  1.00  0.00           C
ATOM   2284  NH3 POPEM  63     114.189 109.499  23.226  1.00  0.00           N
ATOM   2288  C12 POPEM  63     115.628 109.259  22.906  1.00  0.00           C
ATOM   2291  C11 POPEM  63     116.449 109.278  24.196  1.00  0.00           C
ATOM   2294  P   POPEM  63     117.999 111.359  24.176  1.00  0.00           P
ATOM   2295  O13 POPEM  63     119.079 110.369  23.956  1.00  0.00           O
ATOM   2296  O14 POPEM  63     117.608 112.229  23.056  1.00  0.00           O
ATOM   2297  O11 POPEM  63     118.239 112.208  25.506  1.00  0.00           O
ATOM   2298  O12 POPEM  63     116.679 110.619  24.616  1.00  0.00           O
ATOM   2299  C1  POPEM  63     118.298 111.549  26.786  1.00  0.00           C
ATOM   2302  C2  POPEM  63     117.988 112.519  27.976  1.00  0.00           C
ATOM   2304  O21 POPEM  63     117.789 111.778  29.186  1.00  0.00           O
ATOM   2305  C21 POPEM  63     118.809 111.599  29.986  1.00  0.00           C
ATOM   2306  O22 POPEM  63     119.989 111.789  29.706  1.00  0.00           O
ATOM   2307  C22 POPEM  63     118.288 111.088  31.336  1.00  0.00           C
ATOM   2310  C3  POPEM  63     116.659 113.269  27.696  1.00  0.00           C
ATOM   2313  O31 POPEM  63     116.329 114.329  28.626  1.00  0.00           O
ATOM   2314  C31 POPEM  63     115.609 113.949  29.706  1.00  0.00           C
ATOM   2315  O32 POPEM  63     115.278 112.818  29.965  1.00  0.00           O
ATOM   2316  C32 POPEM  63     115.138 115.199  30.466  1.00  0.00           C
ATOM   2319  C23 POPEM  63     119.408 110.878  32.376  1.00  0.00           C
ATOM   2322  C24 POPEM  63     118.958 109.999  33.556  1.00  0.00           C
ATOM   2325  C25 POPEM  63     118.069 110.719  34.576  1.00  0.00           C
ATOM   2328  C26 POPEM  63     117.689 109.799  35.756  1.00  0.00           C
ATOM   2331  C27 POPEM  63     117.379 110.569  37.046  1.00  0.00           C
ATOM   2334  C28 POPEM  63     116.719 109.679  38.126  1.00  0.00           C
ATOM   2337  C29 POPEM  63     117.659 108.649  38.715  1.00  0.00           C
ATOM   2339 0C21 POPEM  63     117.299 107.709  39.616  1.00  0.00           C
ATOM   2341 1C21 POPEM  63     115.909 107.528  40.176  1.00  0.00           C
ATOM   2344 2C21 POPEM  63     115.819 107.649  41.706  1.00  0.00           C
ATOM   2347 3C21 POPEM  63     116.049 106.329  42.465  1.00  0.00           C
ATOM   2350 4C21 POPEM  63     117.509 105.859  42.516  1.00  0.00           C
ATOM   2353 5C21 POPEM  63     117.799 104.988  43.745  1.00  0.00           C
ATOM   2356 6C21 POPEM  63     116.929 103.738  43.866  1.00  0.00           C
ATOM   2359 7C21 POPEM  63     117.699 102.439  43.626  1.00  0.00           C
ATOM   2362 8C21 POPEM  63     116.849 101.199  43.906  1.00  0.00           C
ATOM   2366  C33 POPEM  63     114.189 114.919  31.666  1.00  0.00           C
ATOM   2369  C34 POPEM  63     114.639 115.548  33.016  1.00  0.00           C
ATOM   2372  C35 POPEM  63     115.879 114.859  33.606  1.00  0.00           C
ATOM   2375  C36 POPEM  63     116.539 115.579  34.806  1.00  0.00           C
ATOM   2378  C37 POPEM  63     117.589 114.698  35.516  1.00  0.00           C
ATOM   2381  C38 POPEM  63     118.708 115.469  36.256  1.00  0.00           C
ATOM   2384  C39 POPEM  63     118.258 116.429  37.376  1.00  0.00           C
ATOM   2387 0C31 POPEM  63     117.309 115.839  38.426  1.00  0.00           C
ATOM   2390 1C31 POPEM  63     117.799 114.539  39.096  1.00  0.00           C
ATOM   2393 2C31 POPEM  63     116.819 113.989  40.146  1.00  0.00           C
ATOM   2396 3C31 POPEM  63     116.719 114.838  41.426  1.00  0.00           C
ATOM   2399 4C31 POPEM  63     115.749 114.249  42.465  1.00  0.00           C
ATOM   2402 5C31 POPEM  63     114.678 115.239  42.936  1.00  0.00           C
ATOM   2405 6C31 POPEM  63     113.839 114.719  44.096  1.00  0.00           C
ATOM   2409  NH3 POPEN  64      20.829  49.739  72.226  1.00  0.00           N
ATOM   2413  C12 POPEN  64      20.979  48.579  73.166  1.00  0.00           C
ATOM   2416  C11 POPEN  64      22.459  48.299  73.495  1.00  0.00           C
ATOM   2419  P   POPEN  64      23.549  50.658  74.136  1.00  0.00           P
ATOM   2420  O13 POPEN  64      22.529  51.409  73.376  1.00  0.00           O
ATOM   2421  O14 POPEN  64      23.999  51.289  75.396  1.00  0.00           O
ATOM   2422  O11 POPEN  64      24.779  50.339  73.175  1.00  0.00           O
ATOM   2423  O12 POPEN  64      22.969  49.229  74.446  1.00  0.00           O
ATOM   2424  C1  POPEN  64      25.329  51.389  72.345  1.00  0.00           C
ATOM   2427  C2  POPEN  64      25.399  50.979  70.836  1.00  0.00           C
ATOM   2429  O21 POPEN  64      24.909  52.049  70.016  1.00  0.00           O
ATOM   2430  C21 POPEN  64      23.629  52.139  69.726  1.00  0.00           C
ATOM   2431  O22 POPEN  64      22.719  51.469  70.196  1.00  0.00           O
ATOM   2432  C22 POPEN  64      23.439  53.249  68.696  1.00  0.00           C
ATOM   2435  C3  POPEN  64      24.759  49.579  70.565  1.00  0.00           C
ATOM   2438  O31 POPEN  64      24.459  49.349  69.166  1.00  0.00           O
ATOM   2439  C31 POPEN  64      23.509  48.439  69.026  1.00  0.00           C
ATOM   2440  O32 POPEN  64      23.129  47.689  69.915  1.00  0.00           O
ATOM   2441  C32 POPEN  64      22.859  48.519  67.646  1.00  0.00           C
ATOM   2444  C23 POPEN  64      22.829  52.739  67.366  1.00  0.00           C
ATOM   2447  C24 POPEN  64      23.879  52.289  66.336  1.00  0.00           C
ATOM   2450  C25 POPEN  64      23.909  53.179  65.076  1.00  0.00           C
ATOM   2453  C26 POPEN  64      24.569  52.539  63.836  1.00  0.00           C
ATOM   2456  C27 POPEN  64      24.579  53.479  62.616  1.00  0.00           C
ATOM   2459  C28 POPEN  64      25.068  52.818  61.306  1.00  0.00           C
ATOM   2462  C29 POPEN  64      26.569  52.769  61.106  1.00  0.00           C
ATOM   2464 0C21 POPEN  64      27.259  53.219  60.035  1.00  0.00           C
ATOM   2466 1C21 POPEN  64      26.679  53.849  58.785  1.00  0.00           C
ATOM   2469 2C21 POPEN  64      27.329  53.429  57.436  1.00  0.00           C
ATOM   2472 3C21 POPEN  64      28.639  54.149  57.096  1.00  0.00           C
ATOM   2475 4C21 POPEN  64      29.089  53.909  55.635  1.00  0.00           C
ATOM   2478 5C21 POPEN  64      30.279  54.779  55.196  1.00  0.00           C
ATOM   2481 6C21 POPEN  64      30.389  54.909  53.666  1.00  0.00           C
ATOM   2484 7C21 POPEN  64      30.999  56.249  53.205  1.00  0.00           C
ATOM   2487 8C21 POPEN  64      30.789  56.519  51.706  1.00  0.00           C
ATOM   2491  C33 POPEN  64      21.749  47.459  67.586  1.00  0.00           C
ATOM   2494  C34 POPEN  64      21.219  47.139  66.186  1.00  0.00           C
ATOM   2497  C35 POPEN  64      20.559  45.749  66.176  1.00  0.00           C
ATOM   2500  C36 POPEN  64      20.369  45.159  64.775  1.00  0.00           C
ATOM   2503  C37 POPEN  64      19.219  44.149  64.705  1.00  0.00           C
ATOM   2506  C38 POPEN  64      18.719  43.899  63.276  1.00  0.00           C
ATOM   2509  C39 POPEN  64      18.239  45.169  62.576  1.00  0.00           C
ATOM   2512 0C31 POPEN  64      17.389  44.939  61.326  1.00  0.00           C
ATOM   2515 1C31 POPEN  64      16.759  46.259  60.846  1.00  0.00           C
ATOM   2518 2C31 POPEN  64      15.689  46.079  59.766  1.00  0.00           C
ATOM   2521 3C31 POPEN  64      16.209  45.779  58.356  1.00  0.00           C
ATOM   2524 4C31 POPEN  64      15.109  45.969  57.296  1.00  0.00           C
ATOM   2527 5C31 POPEN  64      15.469  45.399  55.926  1.00  0.00           C
ATOM   2530 6C31 POPEN  64      14.429  45.728  54.846  1.00  0.00           C
ATOM   2534  NH3 POPEO  65      19.479  21.199  68.065  1.00  0.00           N
ATOM   2538  C12 POPEO  65      20.699  21.969  68.476  1.00  0.00           C
ATOM   2541  C11 POPEO  65      21.559  21.179  69.476  1.00  0.00           C
ATOM   2544  P   POPEO  65      24.009  20.519  68.706  1.00  0.00           P
ATOM   2545  O13 POPEO  65      24.939  21.319  67.896  1.00  0.00           O
ATOM   2546  O14 POPEO  65      24.549  19.699  69.806  1.00  0.00           O
ATOM   2547  O11 POPEO  65      23.149  19.579  67.736  1.00  0.00           O
ATOM   2548  O12 POPEO  65      22.929  21.509  69.306  1.00  0.00           O
ATOM   2549  C1  POPEO  65      23.739  19.089  66.516  1.00  0.00           C
ATOM   2552  C2  POPEO  65      22.699  19.009  65.366  1.00  0.00           C
ATOM   2554  O21 POPEO  65      23.379  18.679  64.126  1.00  0.00           O
ATOM   2555  C21 POPEO  65      23.599  17.369  63.965  1.00  0.00           C
ATOM   2556  O22 POPEO  65      23.109  16.509  64.676  1.00  0.00           O
ATOM   2557  C22 POPEO  65      24.489  17.079  62.766  1.00  0.00           C
ATOM   2560  C3  POPEO  65      21.949  20.359  65.186  1.00  0.00           C
ATOM   2563  O31 POPEO  65      20.549  20.169  64.845  1.00  0.00           O
ATOM   2564  C31 POPEO  65      20.269  19.919  63.566  1.00  0.00           C
ATOM   2565  O32 POPEO  65      19.619  18.959  63.176  1.00  0.00           O
ATOM   2566  C32 POPEO  65      20.809  21.009  62.646  1.00  0.00           C
ATOM   2569  C23 POPEO  65      23.699  16.569  61.535  1.00  0.00           C
ATOM   2572  C24 POPEO  65      24.579  15.839  60.516  1.00  0.00           C
ATOM   2575  C25 POPEO  65      23.939  15.569  59.146  1.00  0.00           C
ATOM   2578  C26 POPEO  65      24.849  14.659  58.296  1.00  0.00           C
ATOM   2581  C27 POPEO  65      24.359  14.389  56.846  1.00  0.00           C
ATOM   2584  C28 POPEO  65      24.099  15.629  55.965  1.00  0.00           C
ATOM   2587  C29 POPEO  65      25.309  16.509  55.786  1.00  0.00           C
ATOM   2589 0C21 POPEO  65      25.559  17.349  54.766  1.00  0.00           C
ATOM   2591 1C21 POPEO  65      24.709  17.609  53.546  1.00  0.00           C
ATOM   2594 2C21 POPEO  65      23.729  18.789  53.745  1.00  0.00           C
ATOM   2597 3C21 POPEO  65      23.309  19.449  52.425  1.00  0.00           C
ATOM   2600 4C21 POPEO  65      22.349  20.639  52.646  1.00  0.00           C
ATOM   2603 5C21 POPEO  65      22.639  21.849  51.736  1.00  0.00           C
ATOM   2606 6C21 POPEO  65      23.889  22.649  52.146  1.00  0.00           C
ATOM   2609 7C21 POPEO  65      23.739  23.419  53.465  1.00  0.00           C
ATOM   2612 8C21 POPEO  65      24.929  24.329  53.776  1.00  0.00           C
ATOM   2616  C33 POPEO  65      19.859  21.289  61.456  1.00  0.00           C
ATOM   2619  C34 POPEO  65      20.489  22.259  60.456  1.00  0.00           C
ATOM   2622  C35 POPEO  65      19.579  22.589  59.266  1.00  0.00           C
ATOM   2625  C36 POPEO  65      20.349  23.259  58.125  1.00  0.00           C
ATOM   2628  C37 POPEO  65      19.559  23.309  56.806  1.00  0.00           C
ATOM   2631  C38 POPEO  65      20.459  23.749  55.635  1.00  0.00           C
ATOM   2634  C39 POPEO  65      19.709  23.839  54.306  1.00  0.00           C
ATOM   2637 0C31 POPEO  65      19.179  22.489  53.806  1.00  0.00           C
ATOM   2640 1C31 POPEO  65      18.669  22.599  52.376  1.00  0.00           C
ATOM   2643 2C31 POPEO  65      18.169  21.269  51.796  1.00  0.00           C
ATOM   2646 3C31 POPEO  65      18.049  21.329  50.266  1.00  0.00           C
ATOM   2649 4C31 POPEO  65      17.239  22.539  49.756  1.00  0.00           C
ATOM   2652 5C31 POPEO  65      17.119  22.549  48.236  1.00  0.00           C
ATOM   2655 6C31 POPEO  65      16.309  23.719  47.666  1.00  0.00           C
ATOM   2659  NH3 POPEP  66      85.098  97.869  22.726  1.00  0.00           N
ATOM   2663  C12 POPEP  66      85.719  98.448  21.496  1.00  0.00           C
ATOM   2666  C11 POPEP  66      86.839  97.549  21.016  1.00  0.00           C
ATOM   2669  P   POPEP  66      89.298  97.949  21.926  1.00  0.00           P
ATOM   2670  O13 POPEP  66      90.169  96.749  21.946  1.00  0.00           O
ATOM   2671  O14 POPEP  66      89.448  98.869  20.776  1.00  0.00           O
ATOM   2672  O11 POPEP  66      89.478  98.749  23.286  1.00  0.00           O
ATOM   2673  O12 POPEP  66      87.819  97.439  22.046  1.00  0.00           O
ATOM   2674  C1  POPEP  66      90.739  99.359  23.606  1.00  0.00           C
ATOM   2677  C2  POPEP  66      91.719  98.389  24.326  1.00  0.00           C
ATOM   2679  O21 POPEP  66      91.089  97.979  25.546  1.00  0.00           O
ATOM   2680  C21 POPEP  66      91.339  96.759  25.966  1.00  0.00           C
ATOM   2681  O22 POPEP  66      91.839  95.859  25.306  1.00  0.00           O
ATOM   2682  C22 POPEP  66      90.989  96.739  27.456  1.00  0.00           C
ATOM   2685  C3  POPEP  66      93.089  99.049  24.656  1.00  0.00           C
ATOM   2688  O31 POPEP  66      94.019  98.069  25.176  1.00  0.00           O
ATOM   2689  C31 POPEP  66      94.209  98.059  26.486  1.00  0.00           C
ATOM   2690  O32 POPEP  66      93.669  98.809  27.286  1.00  0.00           O
ATOM   2691  C32 POPEP  66      95.138  96.918  26.896  1.00  0.00           C
ATOM   2694  C23 POPEP  66      90.238  95.469  27.896  1.00  0.00           C
ATOM   2697  C24 POPEP  66      90.609  95.039  29.326  1.00  0.00           C
ATOM   2700  C25 POPEP  66      90.389  96.169  30.346  1.00  0.00           C
ATOM   2703  C26 POPEP  66      89.998  95.659  31.746  1.00  0.00           C
ATOM   2706  C27 POPEP  66      89.189  96.729  32.486  1.00  0.00           C
ATOM   2709  C28 POPEP  66      88.619  96.238  33.836  1.00  0.00           C
ATOM   2712  C29 POPEP  66      87.538  97.189  34.296  1.00  0.00           C
ATOM   2714 0C21 POPEP  66      86.329  96.869  34.786  1.00  0.00           C
ATOM   2716 1C21 POPEP  66      85.779  95.479  35.036  1.00  0.00           C
ATOM   2719 2C21 POPEP  66      84.459  95.189  34.306  1.00  0.00           C
ATOM   2722 3C21 POPEP  66      83.249  95.979  34.846  1.00  0.00           C
ATOM   2725 4C21 POPEP  66      81.969  95.818  34.016  1.00  0.00           C
ATOM   2728 5C21 POPEP  66      82.109  96.339  32.576  1.00  0.00           C
ATOM   2731 6C21 POPEP  66      80.789  96.389  31.806  1.00  0.00           C
ATOM   2734 7C21 POPEP  66      80.999  96.699  30.316  1.00  0.00           C
ATOM   2737 8C21 POPEP  66      79.719  96.589  29.476  1.00  0.00           C
ATOM   2741  C33 POPEP  66      95.178  96.699  28.426  1.00  0.00           C
ATOM   2744  C34 POPEP  66      96.409  95.869  28.816  1.00  0.00           C
ATOM   2747  C35 POPEP  66      96.428  95.388  30.266  1.00  0.00           C
ATOM   2750  C36 POPEP  66      97.669  95.829  31.046  1.00  0.00           C
ATOM   2753  C37 POPEP  66      97.878  95.019  32.326  1.00  0.00           C
ATOM   2756  C38 POPEP  66      98.818  95.709  33.316  1.00  0.00           C
ATOM   2759  C39 POPEP  66      99.559  94.779  34.286  1.00  0.00           C
ATOM   2762 0C31 POPEP  66      98.919  94.379  35.626  1.00  0.00           C
ATOM   2765 1C31 POPEP  66      99.989  93.679  36.496  1.00  0.00           C
ATOM   2768 2C31 POPEP  66      99.588  93.308  37.936  1.00  0.00           C
ATOM   2771 3C31 POPEP  66      99.459  94.509  38.886  1.00  0.00           C
ATOM   2774 4C31 POPEP  66      99.709  94.149  40.355  1.00  0.00           C
ATOM   2777 5C31 POPEP  66      99.478  95.329  41.306  1.00  0.00           C
ATOM   2780 6C31 POPEP  66      99.958  95.079  42.736  1.00  0.00           C
ATOM   2784  NH3 POPEQ  67     134.175  29.799  72.065  1.00  0.00           N
ATOM   2788  C12 POPEQ  67     133.076  30.629  71.486  1.00  0.00           C
ATOM   2791  C11 POPEQ  67     131.786  29.839  71.236  1.00  0.00           C
ATOM   2794  P   POPEQ  67     129.366  30.409  70.346  1.00  0.00           P
ATOM   2795  O13 POPEQ  67     128.629  30.529  71.626  1.00  0.00           O
ATOM   2796  O14 POPEQ  67     128.848  31.249  69.256  1.00  0.00           O
ATOM   2797  O11 POPEQ  67     129.366  28.899  69.796  1.00  0.00           O
ATOM   2798  O12 POPEQ  67     130.896  30.719  70.565  1.00  0.00           O
ATOM   2799  C1  POPEQ  67     130.115  28.719  68.576  1.00  0.00           C
ATOM   2802  C2  POPEQ  67     129.315  27.909  67.535  1.00  0.00           C
ATOM   2804  O21 POPEQ  67     130.186  27.679  66.415  1.00  0.00           O
ATOM   2805  C21 POPEQ  67     129.956  26.549  65.756  1.00  0.00           C
ATOM   2806  O22 POPEQ  67     129.105  25.719  66.046  1.00  0.00           O
ATOM   2807  C22 POPEQ  67     131.046  26.329  64.696  1.00  0.00           C
ATOM   2810  C3  POPEQ  67     128.008  28.629  67.096  1.00  0.00           C
ATOM   2813  O31 POPEQ  67     126.948  27.679  66.836  1.00  0.00           O
ATOM   2814  C31 POPEQ  67     126.689  27.379  65.565  1.00  0.00           C
ATOM   2815  O32 POPEQ  67     127.269  27.849  64.605  1.00  0.00           O
ATOM   2816  C32 POPEQ  67     125.569  26.339  65.486  1.00  0.00           C
ATOM   2819  C23 POPEQ  67     131.616  27.599  63.995  1.00  0.00           C
ATOM   2822  C24 POPEQ  67     131.186  27.709  62.526  1.00  0.00           C
ATOM   2825  C25 POPEQ  67     129.666  27.849  62.336  1.00  0.00           C
ATOM   2828  C26 POPEQ  67     129.256  27.729  60.866  1.00  0.00           C
ATOM   2831  C27 POPEQ  67     127.738  27.779  60.656  1.00  0.00           C
ATOM   2834  C28 POPEQ  67     127.379  27.849  59.166  1.00  0.00           C
ATOM   2837  C29 POPEQ  67     125.898  27.739  58.925  1.00  0.00           C
ATOM   2839 0C21 POPEQ  67     125.329  27.239  57.806  1.00  0.00           C
ATOM   2841 1C21 POPEQ  67     126.089  26.709  56.616  1.00  0.00           C
ATOM   2844 2C21 POPEQ  67     126.779  27.799  55.765  1.00  0.00           C
ATOM   2847 3C21 POPEQ  67     127.669  27.189  54.676  1.00  0.00           C
ATOM   2850 4C21 POPEQ  67     127.509  27.849  53.296  1.00  0.00           C
ATOM   2853 5C21 POPEQ  67     126.189  27.519  52.596  1.00  0.00           C
ATOM   2856 6C21 POPEQ  67     126.089  26.039  52.206  1.00  0.00           C
ATOM   2859 7C21 POPEQ  67     125.009  25.779  51.156  1.00  0.00           C
ATOM   2862 8C21 POPEQ  67     125.038  24.349  50.606  1.00  0.00           C
ATOM   2866  C33 POPEQ  67     125.079  26.139  64.035  1.00  0.00           C
ATOM   2869  C34 POPEQ  67     124.009  25.059  63.846  1.00  0.00           C
ATOM   2872  C35 POPEQ  67     123.888  24.709  62.356  1.00  0.00           C
ATOM   2875  C36 POPEQ  67     122.549  24.099  61.906  1.00  0.00           C
ATOM   2878  C37 POPEQ  67     122.369  24.259  60.386  1.00  0.00           C
ATOM   2881  C38 POPEQ  67     120.928  24.059  59.856  1.00  0.00           C
ATOM   2884  C39 POPEQ  67     120.569  22.599  59.566  1.00  0.00           C
ATOM   2887 0C31 POPEQ  67     119.339  22.469  58.646  1.00  0.00           C
ATOM   2890 1C31 POPEQ  67     118.909  21.009  58.456  1.00  0.00           C
ATOM   2893 2C31 POPEQ  67     118.118  20.739  57.166  1.00  0.00           C
ATOM   2896 3C31 POPEQ  67     116.878  21.619  56.986  1.00  0.00           C
ATOM   2899 4C31 POPEQ  67     115.959  21.109  55.876  1.00  0.00           C
ATOM   2902 5C31 POPEQ  67     114.639  21.889  55.796  1.00  0.00           C
ATOM   2905 6C31 POPEQ  67     113.708  21.419  54.676  1.00  0.00           C
ATOM   2909  NH3 POPER  68       5.519  22.969  69.446  1.00  0.00           N
ATOM   2913  C12 POPER  68       4.889  21.609  69.506  1.00  0.00           C
ATOM   2916  C11 POPER  68       3.459  21.649  70.016  1.00  0.00           C
ATOM   2919  P   POPER  68       1.238  20.349  69.956  1.00  0.00           P
ATOM   2920  O13 POPER  68       0.968  18.889  69.986  1.00  0.00           O
ATOM   2921  O14 POPER  68       1.018  21.149  71.176  1.00  0.00           O
ATOM   2922  O11 POPER  68       0.479  21.009  68.746  1.00  0.00           O
ATOM   2923  O12 POPER  68       2.759  20.509  69.495  1.00  0.00           O
ATOM   2924  C1  POPER  68       0.189  20.239  67.576  1.00  0.00           C
ATOM   2927  C2  POPER  68       0.519  21.039  66.296  1.00  0.00           C
ATOM   2929  O21 POPER  68       1.929  21.329  66.306  1.00  0.00           O
ATOM   2930  C21 POPER  68       2.809  20.879  65.416  1.00  0.00           C
ATOM   2931  O22 POPER  68       4.018  21.069  65.506  1.00  0.00           O
ATOM   2932  C22 POPER  68       2.199  20.079  64.266  1.00  0.00           C
ATOM   2935  C3  POPER  68      -0.298  22.369  66.246  1.00  0.00           C
ATOM   2938  O31 POPER  68      -0.108  23.059  64.996  1.00  0.00           O
ATOM   2939  C31 POPER  68      -0.858  22.689  63.976  1.00  0.00           C
ATOM   2940  O32 POPER  68      -1.768  21.889  63.986  1.00  0.00           O
ATOM   2941  C32 POPER  68      -0.308  23.379  62.736  1.00  0.00           C
ATOM   2944  C23 POPER  68       3.269  19.639  63.236  1.00  0.00           C
ATOM   2947  C24 POPER  68       2.779  18.589  62.236  1.00  0.00           C
ATOM   2950  C25 POPER  68       1.999  19.129  61.035  1.00  0.00           C
ATOM   2953  C26 POPER  68       1.849  18.129  59.876  1.00  0.00           C
ATOM   2956  C27 POPER  68       1.069  18.719  58.676  1.00  0.00           C
ATOM   2959  C28 POPER  68       0.989  17.779  57.446  1.00  0.00           C
ATOM   2962  C29 POPER  68       2.319  17.729  56.726  1.00  0.00           C
ATOM   2964 0C21 POPER  68       2.548  17.749  55.396  1.00  0.00           C
ATOM   2966 1C21 POPER  68       1.549  17.779  54.265  1.00  0.00           C
ATOM   2969 2C21 POPER  68       1.459  16.369  53.646  1.00  0.00           C
ATOM   2972 3C21 POPER  68       0.849  16.309  52.235  1.00  0.00           C
ATOM   2975 4C21 POPER  68       0.669  14.849  51.796  1.00  0.00           C
ATOM   2978 5C21 POPER  68       0.699  14.619  50.276  1.00  0.00           C
ATOM   2981 6C21 POPER  68       0.699  13.109  49.956  1.00  0.00           C
ATOM   2984 7C21 POPER  68       1.018  12.739  48.506  1.00  0.00           C
ATOM   2987 8C21 POPER  68       1.149  11.229  48.326  1.00  0.00           C
ATOM   2991  C33 POPER  68      -0.148  22.399  61.566  1.00  0.00           C
ATOM   2994  C34 POPER  68       0.319  23.129  60.316  1.00  0.00           C
ATOM   2997  C35 POPER  68       0.828  22.159  59.245  1.00  0.00           C
ATOM   3000  C36 POPER  68       1.389  22.869  58.016  1.00  0.00           C
ATOM   3003  C37 POPER  68       0.439  23.939  57.486  1.00  0.00           C
ATOM   3006  C38 POPER  68       0.859  24.439  56.106  1.00  0.00           C
ATOM   3009  C39 POPER  68       0.548  23.429  55.006  1.00  0.00           C
ATOM   3012 0C31 POPER  68       1.009  23.889  53.626  1.00  0.00           C
ATOM   3015 1C31 POPER  68       1.089  22.709  52.656  1.00  0.00           C
ATOM   3018 2C31 POPER  68       1.529  23.119  51.256  1.00  0.00           C
ATOM   3021 3C31 POPER  68       0.509  23.999  50.526  1.00  0.00           C
ATOM   3024 4C31 POPER  68       0.809  24.089  49.035  1.00  0.00           C
ATOM   3027 5C31 POPER  68       0.012  25.189  48.326  1.00  0.00           C
ATOM   3030 6C31 POPER  68       0.279  25.239  46.826  1.00  0.00           C
ATOM   3034  NH3 POPES  69      20.049  77.199  27.316  1.00  0.00           N
ATOM   3038  C12 POPES  69      18.589  77.348  27.586  1.00  0.00           C
ATOM   3041  C11 POPES  69      17.799  76.069  27.276  1.00  0.00           C
ATOM   3044  P   POPES  69      15.479  77.199  27.716  1.00  0.00           P
ATOM   3045  O13 POPES  69      15.649  78.649  27.406  1.00  0.00           O
ATOM   3046  O14 POPES  69      14.149  76.599  27.465  1.00  0.00           O
ATOM   3047  O11 POPES  69      16.029  76.869  29.166  1.00  0.00           O
ATOM   3048  O12 POPES  69      16.489  76.378  26.826  1.00  0.00           O
ATOM   3049  C1  POPES  69      15.999  77.799  30.246  1.00  0.00           C
ATOM   3052  C2  POPES  69      15.699  77.089  31.606  1.00  0.00           C
ATOM   3054  O21 POPES  69      16.499  77.659  32.666  1.00  0.00           O
ATOM   3055  C21 POPES  69      15.749  78.369  33.496  1.00  0.00           C
ATOM   3056  O22 POPES  69      14.719  78.949  33.216  1.00  0.00           O
ATOM   3057  C22 POPES  69      16.209  78.109  34.906  1.00  0.00           C
ATOM   3060  C3  POPES  69      15.999  75.568  31.526  1.00  0.00           C
ATOM   3063  O31 POPES  69      16.399  74.909  32.766  1.00  0.00           O
ATOM   3064  C31 POPES  69      15.579  74.829  33.806  1.00  0.00           C
ATOM   3065  O32 POPES  69      14.469  75.339  33.876  1.00  0.00           O
ATOM   3066  C32 POPES  69      16.239  74.009  34.916  1.00  0.00           C
ATOM   3069  C23 POPES  69      15.899  79.278  35.856  1.00  0.00           C
ATOM   3072  C24 POPES  69      15.469  78.709  37.206  1.00  0.00           C
ATOM   3075  C25 POPES  69      15.469  79.708  38.356  1.00  0.00           C
ATOM   3078  C26 POPES  69      14.379  80.769  38.246  1.00  0.00           C
ATOM   3081  C27 POPES  69      14.409  81.628  39.516  1.00  0.00           C
ATOM   3084  C28 POPES  69      13.619  82.939  39.416  1.00  0.00           C
ATOM   3087  C29 POPES  69      13.799  83.699  40.705  1.00  0.00           C
ATOM   3089 0C21 POPES  69      12.909  83.789  41.706  1.00  0.00           C
ATOM   3091 1C21 POPES  69      11.539  83.169  41.745  1.00  0.00           C
ATOM   3094 2C21 POPES  69      11.319  82.229  42.945  1.00  0.00           C
ATOM   3097 3C21 POPES  69       9.999  82.549  43.636  1.00  0.00           C
ATOM   3100 4C21 POPES  69       9.809  81.759  44.925  1.00  0.00           C
ATOM   3103 5C21 POPES  69       8.669  82.329  45.766  1.00  0.00           C
ATOM   3106 6C21 POPES  69       8.399  81.539  47.056  1.00  0.00           C
ATOM   3109 7C21 POPES  69       9.679  81.208  47.836  1.00  0.00           C
ATOM   3112 8C21 POPES  69       9.419  80.769  49.276  1.00  0.00           C
ATOM   3116  C33 POPES  69      15.419  73.939  36.226  1.00  0.00           C
ATOM   3119  C34 POPES  69      16.039  72.989  37.276  1.00  0.00           C
ATOM   3122  C35 POPES  69      15.139  72.679  38.496  1.00  0.00           C
ATOM   3125  C36 POPES  69      14.579  73.909  39.246  1.00  0.00           C
ATOM   3128  C37 POPES  69      13.719  73.589  40.486  1.00  0.00           C
ATOM   3131  C38 POPES  69      13.069  74.809  41.166  1.00  0.00           C
ATOM   3134  C39 POPES  69      14.009  75.659  42.046  1.00  0.00           C
ATOM   3137 0C31 POPES  69      13.399  76.999  42.506  1.00  0.00           C
ATOM   3140 1C31 POPES  69      14.359  77.849  43.366  1.00  0.00           C
ATOM   3143 2C31 POPES  69      13.749  79.189  43.826  1.00  0.00           C
ATOM   3146 3C31 POPES  69      14.809  80.149  44.416  1.00  0.00           C
ATOM   3149 4C31 POPES  69      15.319  81.159  43.376  1.00  0.00           C
ATOM   3152 5C31 POPES  69      16.479  82.029  43.876  1.00  0.00           C
ATOM   3155 6C31 POPES  69      16.769  83.209  42.945  1.00  0.00           C
ATOM   3159  NH3 POPET  70      68.499  49.379  74.486  1.00  0.00           N
ATOM   3163  C12 POPET  70      69.709  49.359  75.376  1.00  0.00           C
ATOM   3166  C11 POPET  70      70.039  50.779  75.815  1.00  0.00           C
ATOM   3169  P   POPET  70      69.258  52.689  74.226  1.00  0.00           P
ATOM   3170  O13 POPET  70      69.929  53.999  74.156  1.00  0.00           O
ATOM   3171  O14 POPET  70      68.029  52.579  75.035  1.00  0.00           O
ATOM   3172  O11 POPET  70      68.898  52.169  72.776  1.00  0.00           O
ATOM   3173  O12 POPET  70      70.258  51.579  74.676  1.00  0.00           O
ATOM   3174  C1  POPET  70      69.899  52.189  71.736  1.00  0.00           C
ATOM   3177  C2  POPET  70      69.789  50.919  70.836  1.00  0.00           C
ATOM   3179  O21 POPET  70      70.669  50.889  69.705  1.00  0.00           O
ATOM   3180  C21 POPET  70      71.749  51.589  69.526  1.00  0.00           C
ATOM   3181  O22 POPET  70      72.079  52.649  70.025  1.00  0.00           O
ATOM   3182  C22 POPET  70      72.728  50.719  68.715  1.00  0.00           C
ATOM   3185  C3  POPET  70      68.339  50.579  70.366  1.00  0.00           C
ATOM   3188  O31 POPET  70      68.309  49.349  69.605  1.00  0.00           O
ATOM   3189  C31 POPET  70      68.169  49.419  68.276  1.00  0.00           C
ATOM   3190  O32 POPET  70      67.978  50.439  67.626  1.00  0.00           O
ATOM   3191  C32 POPET  70      68.288  48.019  67.686  1.00  0.00           C
ATOM   3194  C23 POPET  70      73.419  51.459  67.556  1.00  0.00           C
ATOM   3197  C24 POPET  70      72.789  51.149  66.196  1.00  0.00           C
ATOM   3200  C25 POPET  70      72.879  49.669  65.815  1.00  0.00           C
ATOM   3203  C26 POPET  70      72.809  49.419  64.306  1.00  0.00           C
ATOM   3206  C27 POPET  70      72.989  47.939  63.956  1.00  0.00           C
ATOM   3209  C28 POPET  70      73.179  47.719  62.456  1.00  0.00           C
ATOM   3212  C29 POPET  70      72.929  46.299  62.015  1.00  0.00           C
ATOM   3214 0C21 POPET  70      72.749  45.969  60.736  1.00  0.00           C
ATOM   3216 1C21 POPET  70      72.859  46.939  59.596  1.00  0.00           C
ATOM   3219 2C21 POPET  70      73.359  46.279  58.296  1.00  0.00           C
ATOM   3222 3C21 POPET  70      74.779  45.709  58.396  1.00  0.00           C
ATOM   3225 4C21 POPET  70      75.169  44.929  57.136  1.00  0.00           C
ATOM   3228 5C21 POPET  70      76.669  44.679  57.085  1.00  0.00           C
ATOM   3231 6C21 POPET  70      77.129  43.899  55.856  1.00  0.00           C
ATOM   3234 7C21 POPET  70      78.659  43.839  55.796  1.00  0.00           C
ATOM   3237 8C21 POPET  70      79.169  42.739  54.866  1.00  0.00           C
ATOM   3241  C33 POPET  70      67.609  47.839  66.316  1.00  0.00           C
ATOM   3244  C34 POPET  70      67.508  46.359  65.936  1.00  0.00           C
ATOM   3247  C35 POPET  70      66.829  46.109  64.586  1.00  0.00           C
ATOM   3250  C36 POPET  70      65.289  46.149  64.676  1.00  0.00           C
ATOM   3253  C37 POPET  70      64.618  46.318  63.306  1.00  0.00           C
ATOM   3256  C38 POPET  70      63.089  46.279  63.396  1.00  0.00           C
ATOM   3259  C39 POPET  70      62.368  46.499  62.046  1.00  0.00           C
ATOM   3262 0C31 POPET  70      62.399  47.958  61.586  1.00  0.00           C
ATOM   3265 1C31 POPET  70      61.589  48.269  60.316  1.00  0.00           C
ATOM   3268 2C31 POPET  70      61.598  49.779  60.006  1.00  0.00           C
ATOM   3271 3C31 POPET  70      61.059  50.209  58.626  1.00  0.00           C
ATOM   3274 4C31 POPET  70      59.548  50.509  58.626  1.00  0.00           C
ATOM   3277 5C31 POPET  70      59.079  51.259  57.356  1.00  0.00           C
ATOM   3280 6C31 POPET  70      57.559  51.439  57.246  1.00  0.00           C
ATOM   3284  NH3 POPEU  71      47.099  17.389  29.026  1.00  0.00           N
ATOM   3288  C12 POPEU  71      46.499  16.809  27.776  1.00  0.00           C
ATOM   3291  C11 POPEU  71      45.219  17.589  27.426  1.00  0.00           C
ATOM   3294  P   POPEU  71      43.159  18.639  28.666  1.00  0.00           P
ATOM   3295  O13 POPEU  71      42.909  20.069  28.406  1.00  0.00           O
ATOM   3296  O14 POPEU  71      42.409  17.609  27.906  1.00  0.00           O
ATOM   3297  O11 POPEU  71      42.778  18.349  30.156  1.00  0.00           O
ATOM   3298  O12 POPEU  71      44.709  18.289  28.586  1.00  0.00           O
ATOM   3299  C1  POPEU  71      43.679  18.099  31.226  1.00  0.00           C
ATOM   3302  C2  POPEU  71      43.049  18.709  32.516  1.00  0.00           C
ATOM   3304  O21 POPEU  71      43.618  18.249  33.756  1.00  0.00           O
ATOM   3305  C21 POPEU  71      43.519  16.949  33.965  1.00  0.00           C
ATOM   3306  O22 POPEU  71      42.919  16.149  33.276  1.00  0.00           O
ATOM   3307  C22 POPEU  71      44.228  16.549  35.256  1.00  0.00           C
ATOM   3310  C3  POPEU  71      41.489  18.589  32.526  1.00  0.00           C
ATOM   3313  O31 POPEU  71      40.949  19.279  33.676  1.00  0.00           O
ATOM   3314  C31 POPEU  71      40.529  18.509  34.666  1.00  0.00           C
ATOM   3315  O32 POPEU  71      40.449  17.299  34.656  1.00  0.00           O
ATOM   3316  C32 POPEU  71      40.089  19.399  35.826  1.00  0.00           C
ATOM   3319  C23 POPEU  71      43.169  15.999  36.236  1.00  0.00           C
ATOM   3322  C24 POPEU  71      43.739  15.279  37.456  1.00  0.00           C
ATOM   3325  C25 POPEU  71      43.779  16.159  38.706  1.00  0.00           C
ATOM   3328  C26 POPEU  71      44.039  15.319  39.965  1.00  0.00           C
ATOM   3331  C27 POPEU  71      44.429  16.149  41.186  1.00  0.00           C
ATOM   3334  C28 POPEU  71      44.749  15.259  42.396  1.00  0.00           C
ATOM   3337  C29 POPEU  71      45.589  15.979  43.415  1.00  0.00           C
ATOM   3339 0C21 POPEU  71      45.159  16.579  44.546  1.00  0.00           C
ATOM   3341 1C21 POPEU  71      43.739  16.659  45.065  1.00  0.00           C
ATOM   3344 2C21 POPEU  71      43.709  16.229  46.546  1.00  0.00           C
ATOM   3347 3C21 POPEU  71      43.999  14.739  46.745  1.00  0.00           C
ATOM   3350 4C21 POPEU  71      44.299  14.369  48.205  1.00  0.00           C
ATOM   3353 5C21 POPEU  71      44.769  12.919  48.345  1.00  0.00           C
ATOM   3356 6C21 POPEU  71      45.008  12.479  49.796  1.00  0.00           C
ATOM   3359 7C21 POPEU  71      45.489  11.029  49.886  1.00  0.00           C
ATOM   3362 8C21 POPEU  71      45.769  10.569  51.315  1.00  0.00           C
ATOM   3366  C33 POPEU  71      40.019  18.659  37.186  1.00  0.00           C
ATOM   3369  C34 POPEU  71      39.429  19.589  38.246  1.00  0.00           C
ATOM   3372  C35 POPEU  71      39.099  18.919  39.586  1.00  0.00           C
ATOM   3375  C36 POPEU  71      38.379  19.889  40.546  1.00  0.00           C
ATOM   3378  C37 POPEU  71      38.019  19.279  41.905  1.00  0.00           C
ATOM   3381  C38 POPEU  71      39.249  19.159  42.806  1.00  0.00           C
ATOM   3384  C39 POPEU  71      38.949  18.489  44.156  1.00  0.00           C
ATOM   3387 0C31 POPEU  71      39.309  19.369  45.366  1.00  0.00           C
ATOM   3390 1C31 POPEU  71      38.269  20.479  45.626  1.00  0.00           C
ATOM   3393 2C31 POPEU  71      38.629  21.409  46.796  1.00  0.00           C
ATOM   3396 3C31 POPEU  71      39.009  20.699  48.096  1.00  0.00           C
ATOM   3399 4C31 POPEU  71      39.429  21.689  49.175  1.00  0.00           C
ATOM   3402 5C31 POPEU  71      39.849  21.029  50.486  1.00  0.00           C
ATOM   3405 6C31 POPEU  71      40.379  22.029  51.516  1.00  0.00           C
ATOM   3409  NH3 POPEV  72      74.879 106.699  69.686  1.00  0.00           N
ATOM   3413  C12 POPEV  72      75.109 107.979  68.956  1.00  0.00           C
ATOM   3416  C11 POPEV  72      74.639 109.169  69.806  1.00  0.00           C
ATOM   3419  P   POPEV  72      75.589 111.189  68.465  1.00  0.00           P
ATOM   3420  O13 POPEV  72      74.889 112.429  68.836  1.00  0.00           O
ATOM   3421  O14 POPEV  72      76.999 111.299  68.026  1.00  0.00           O
ATOM   3422  O11 POPEV  72      74.769 110.399  67.366  1.00  0.00           O
ATOM   3423  O12 POPEV  72      75.599 110.209  69.705  1.00  0.00           O
ATOM   3424  C1  POPEV  72      74.659 111.029  66.086  1.00  0.00           C
ATOM   3427  C2  POPEV  72      73.319 110.639  65.416  1.00  0.00           C
ATOM   3429  O21 POPEV  72      72.909 111.708  64.556  1.00  0.00           O
ATOM   3430  C21 POPEV  72      73.579 111.789  63.426  1.00  0.00           C
ATOM   3431  O22 POPEV  72      74.379 110.969  63.006  1.00  0.00           O
ATOM   3432  C22 POPEV  72      73.259 113.149  62.785  1.00  0.00           C
ATOM   3435  C3  POPEV  72      72.228 110.408  66.486  1.00  0.00           C
ATOM   3438  O31 POPEV  72      70.928 110.548  65.896  1.00  0.00           O
ATOM   3439  C31 POPEV  72      69.929 110.458  66.756  1.00  0.00           C
ATOM   3440  O32 POPEV  72      69.938 109.809  67.785  1.00  0.00           O
ATOM   3441  C32 POPEV  72      68.809 111.378  66.275  1.00  0.00           C
ATOM   3444  C23 POPEV  72      73.219 113.129  61.246  1.00  0.00           C
ATOM   3447  C24 POPEV  72      71.919 112.528  60.705  1.00  0.00           C
ATOM   3450  C25 POPEV  72      71.909 112.458  59.166  1.00  0.00           C
ATOM   3453  C26 POPEV  72      70.508 112.219  58.606  1.00  0.00           C
ATOM   3456  C27 POPEV  72      70.459 112.219  57.066  1.00  0.00           C
ATOM   3459  C28 POPEV  72      69.008 112.279  56.556  1.00  0.00           C
ATOM   3462  C29 POPEV  72      68.868 111.959  55.086  1.00  0.00           C
ATOM   3464 0C21 POPEV  72      69.249 112.759  54.076  1.00  0.00           C
ATOM   3466 1C21 POPEV  72      69.868 114.129  54.206  1.00  0.00           C
ATOM   3469 2C21 POPEV  72      69.559 115.009  52.986  1.00  0.00           C
ATOM   3472 3C21 POPEV  72      70.299 116.348  53.076  1.00  0.00           C
ATOM   3475 4C21 POPEV  72      70.379 117.099  51.745  1.00  0.00           C
ATOM   3478 5C21 POPEV  72      71.039 118.469  51.916  1.00  0.00           C
ATOM   3481 6C21 POPEV  72      72.069 118.789  50.836  1.00  0.00           C
ATOM   3484 7C21 POPEV  72      72.728 120.149  51.066  1.00  0.00           C
ATOM   3487 8C21 POPEV  72      73.978 120.349  50.226  1.00  0.00           C
ATOM   3491  C33 POPEV  72      68.319 111.129  64.836  1.00  0.00           C
ATOM   3494  C34 POPEV  72      68.119 112.409  64.006  1.00  0.00           C
ATOM   3497  C35 POPEV  72      67.699 111.999  62.596  1.00  0.00           C
ATOM   3500  C36 POPEV  72      67.209 113.059  61.596  1.00  0.00           C
ATOM   3503  C37 POPEV  72      66.799 112.359  60.285  1.00  0.00           C
ATOM   3506  C38 POPEV  72      66.118 113.289  59.266  1.00  0.00           C
ATOM   3509  C39 POPEV  72      65.029 112.589  58.436  1.00  0.00           C
ATOM   3512 0C31 POPEV  72      65.559 111.638  57.346  1.00  0.00           C
ATOM   3515 1C31 POPEV  72      64.439 110.969  56.535  1.00  0.00           C
ATOM   3518 2C31 POPEV  72      65.008 110.128  55.386  1.00  0.00           C
ATOM   3521 3C31 POPEV  72      63.969 109.269  54.636  1.00  0.00           C
ATOM   3524 4C31 POPEV  72      63.399 108.109  55.476  1.00  0.00           C
ATOM   3527 5C31 POPEV  72      62.899 106.938  54.626  1.00  0.00           C
ATOM   3530 6C31 POPEV  72      62.659 105.649  55.406  1.00  0.00           C
ATOM   3534  NH3 POPEW  73     116.898  21.129  70.916  1.00  0.00           N
ATOM   3538  C12 POPEW  73     116.948  22.489  70.305  1.00  0.00           C
ATOM   3541  C11 POPEW  73     116.829  22.399  68.785  1.00  0.00           C
ATOM   3544  P   POPEW  73     115.499  24.519  68.306  1.00  0.00           P
ATOM   3545  O13 POPEW  73     114.398  23.649  67.826  1.00  0.00           O
ATOM   3546  O14 POPEW  73     115.439  25.139  69.646  1.00  0.00           O
ATOM   3547  O11 POPEW  73     115.658  25.669  67.236  1.00  0.00           O
ATOM   3548  O12 POPEW  73     116.849  23.709  68.205  1.00  0.00           O
ATOM   3549  C1  POPEW  73     116.868  25.769  66.476  1.00  0.00           C
ATOM   3552  C2  POPEW  73     116.668  26.869  65.425  1.00  0.00           C
ATOM   3554  O21 POPEW  73     117.638  26.809  64.366  1.00  0.00           O
ATOM   3555  C21 POPEW  73     118.919  27.009  64.646  1.00  0.00           C
ATOM   3556  O22 POPEW  73     119.429  27.239  65.726  1.00  0.00           O
ATOM   3557  C22 POPEW  73     119.699  26.679  63.346  1.00  0.00           C
ATOM   3560  C3  POPEW  73     116.488  28.289  66.056  1.00  0.00           C
ATOM   3563  O31 POPEW  73     116.549  29.339  65.076  1.00  0.00           O
ATOM   3564  C31 POPEW  73     115.609  29.309  64.156  1.00  0.00           C
ATOM   3565  O32 POPEW  73     114.599  28.609  64.166  1.00  0.00           O
ATOM   3566  C32 POPEW  73     116.019  30.149  62.956  1.00  0.00           C
ATOM   3569  C23 POPEW  73     120.968  27.499  62.995  1.00  0.00           C
ATOM   3572  C24 POPEW  73     120.938  27.779  61.476  1.00  0.00           C
ATOM   3575  C25 POPEW  73     122.209  28.399  60.876  1.00  0.00           C
ATOM   3578  C26 POPEW  73     122.409  29.889  61.215  1.00  0.00           C
ATOM   3581  C27 POPEW  73     123.639  30.519  60.536  1.00  0.00           C
ATOM   3584  C28 POPEW  73     123.529  30.679  58.995  1.00  0.00           C
ATOM   3587  C29 POPEW  73     124.839  31.159  58.416  1.00  0.00           C
ATOM   3589 0C21 POPEW  73     125.019  32.149  57.516  1.00  0.00           C
ATOM   3591 1C21 POPEW  73     123.949  33.019  56.896  1.00  0.00           C
ATOM   3594 2C21 POPEW  73     123.389  32.469  55.565  1.00  0.00           C
ATOM   3597 3C21 POPEW  73     123.039  33.589  54.576  1.00  0.00           C
ATOM   3600 4C21 POPEW  73     122.568  33.079  53.196  1.00  0.00           C
ATOM   3603 5C21 POPEW  73     121.169  32.459  53.176  1.00  0.00           C
ATOM   3606 6C21 POPEW  73     120.019  33.429  53.485  1.00  0.00           C
ATOM   3609 7C21 POPEW  73     118.648  32.729  53.456  1.00  0.00           C
ATOM   3612 8C21 POPEW  73     117.479  33.689  53.656  1.00  0.00           C
ATOM   3616  C33 POPEW  73     116.539  29.279  61.786  1.00  0.00           C
ATOM   3619  C34 POPEW  73     116.819  30.099  60.516  1.00  0.00           C
ATOM   3622  C35 POPEW  73     117.988  31.109  60.586  1.00  0.00           C
ATOM   3625  C36 POPEW  73     117.969  32.059  59.375  1.00  0.00           C
ATOM   3628  C37 POPEW  73     119.189  32.979  59.245  1.00  0.00           C
ATOM   3631  C38 POPEW  73     118.998  34.029  58.135  1.00  0.00           C
ATOM   3634  C39 POPEW  73     120.278  34.749  57.686  1.00  0.00           C
ATOM   3637 0C31 POPEW  73     121.129  35.339  58.826  1.00  0.00           C
ATOM   3640 1C31 POPEW  73     122.358  36.109  58.296  1.00  0.00           C
ATOM   3643 2C31 POPEW  73     123.379  36.489  59.385  1.00  0.00           C
ATOM   3646 3C31 POPEW  73     123.069  37.829  60.056  1.00  0.00           C
ATOM   3649 4C31 POPEW  73     123.689  39.029  59.315  1.00  0.00           C
ATOM   3652 5C31 POPEW  73     123.219  40.369  59.896  1.00  0.00           C
ATOM   3655 6C31 POPEW  73     124.168  41.539  59.585  1.00  0.00           C
ATOM   3659  NH3 POPEX  74     121.108  66.019  67.816  1.00  0.00           N
ATOM   3663  C12 POPEX  74     122.029  65.219  68.686  1.00  0.00           C
ATOM   3666  C11 POPEX  74     123.368  64.949  67.976  1.00  0.00           C
ATOM   3669  P   POPEX  74     124.788  67.079  68.376  1.00  0.00           P
ATOM   3670  O13 POPEX  74     126.089  66.399  68.626  1.00  0.00           O
ATOM   3671  O14 POPEX  74     123.939  67.389  69.536  1.00  0.00           O
ATOM   3672  O11 POPEX  74     124.939  68.389  67.496  1.00  0.00           O
ATOM   3673  O12 POPEX  74     123.928  66.149  67.415  1.00  0.00           O
ATOM   3674  C1  POPEX  74     125.909  68.549  66.465  1.00  0.00           C
ATOM   3677  C2  POPEX  74     125.488  67.949  65.096  1.00  0.00           C
ATOM   3679  O21 POPEX  74     126.369  68.519  64.105  1.00  0.00           O
ATOM   3680  C21 POPEX  74     126.379  67.919  62.936  1.00  0.00           C
ATOM   3681  O22 POPEX  74     125.879  66.849  62.656  1.00  0.00           O
ATOM   3682  C22 POPEX  74     127.059  68.818  61.926  1.00  0.00           C
ATOM   3685  C3  POPEX  74     124.009  68.269  64.715  1.00  0.00           C
ATOM   3688  O31 POPEX  74     123.479  67.219  63.866  1.00  0.00           O
ATOM   3689  C31 POPEX  74     122.538  66.479  64.446  1.00  0.00           C
ATOM   3690  O32 POPEX  74     121.859  66.849  65.386  1.00  0.00           O
ATOM   3691  C32 POPEX  74     122.509  65.039  63.916  1.00  0.00           C
ATOM   3694  C23 POPEX  74     127.649  67.969  60.796  1.00  0.00           C
ATOM   3697  C24 POPEX  74     128.139  68.809  59.626  1.00  0.00           C
ATOM   3700  C25 POPEX  74     129.165  68.059  58.766  1.00  0.00           C
ATOM   3703  C26 POPEX  74     128.779  66.638  58.326  1.00  0.00           C
ATOM   3706  C27 POPEX  74     129.926  65.969  57.556  1.00  0.00           C
ATOM   3709  C28 POPEX  74     129.825  64.439  57.416  1.00  0.00           C
ATOM   3712  C29 POPEX  74     128.818  63.999  56.376  1.00  0.00           C
ATOM   3714 0C21 POPEX  74     129.016  63.119  55.375  1.00  0.00           C
ATOM   3716 1C21 POPEX  74     130.285  62.359  55.046  1.00  0.00           C
ATOM   3719 2C21 POPEX  74     130.766  62.539  53.596  1.00  0.00           C
ATOM   3722 3C21 POPEX  74     131.316  63.939  53.266  1.00  0.00           C
ATOM   3725 4C21 POPEX  74     131.745  64.039  51.796  1.00  0.00           C
ATOM   3728 5C21 POPEX  74     132.436  65.369  51.456  1.00  0.00           C
ATOM   3731 6C21 POPEX  74     132.666  65.549  49.946  1.00  0.00           C
ATOM   3734 7C21 POPEX  74     133.286  66.909  49.606  1.00  0.00           C
ATOM   3737 8C21 POPEX  74     133.596  67.109  48.116  1.00  0.00           C
ATOM   3741  C33 POPEX  74     122.649  64.859  62.386  1.00  0.00           C
ATOM   3744  C34 POPEX  74     122.389  63.399  61.986  1.00  0.00           C
ATOM   3747  C35 POPEX  74     122.678  63.079  60.516  1.00  0.00           C
ATOM   3750  C36 POPEX  74     122.029  61.759  60.066  1.00  0.00           C
ATOM   3753  C37 POPEX  74     122.568  61.239  58.726  1.00  0.00           C
ATOM   3756  C38 POPEX  74     121.559  60.339  57.976  1.00  0.00           C
ATOM   3759  C39 POPEX  74     120.558  61.149  57.136  1.00  0.00           C
ATOM   3762 0C31 POPEX  74     121.208  61.839  55.926  1.00  0.00           C
ATOM   3765 1C31 POPEX  74     120.378  61.729  54.646  1.00  0.00           C
ATOM   3768 2C31 POPEX  74     120.999  62.509  53.476  1.00  0.00           C
ATOM   3771 3C31 POPEX  74     120.038  62.669  52.296  1.00  0.00           C
ATOM   3774 4C31 POPEX  74     120.628  63.559  51.206  1.00  0.00           C
ATOM   3777 5C31 POPEX  74     119.648  63.909  50.096  1.00  0.00           C
ATOM   3780 6C31 POPEX  74     120.289  64.749  48.986  1.00  0.00           C
ATOM   3784  NH3 POPEY  75      71.029  70.309  27.576  1.00  0.00           N
ATOM   3788  C12 POPEY  75      70.769  71.539  26.726  1.00  0.00           C
ATOM   3791  C11 POPEY  75      71.578  72.779  27.176  1.00  0.00           C
ATOM   3794  P   POPEY  75      70.258  75.089  27.256  1.00  0.00           P
ATOM   3795  O13 POPEY  75      69.449  75.809  26.256  1.00  0.00           O
ATOM   3796  O14 POPEY  75      69.579  74.639  28.486  1.00  0.00           O
ATOM   3797  O11 POPEY  75      71.429  76.079  27.636  1.00  0.00           O
ATOM   3798  O12 POPEY  75      71.059  73.939  26.546  1.00  0.00           O
ATOM   3799  C1  POPEY  75      72.318  75.879  28.726  1.00  0.00           C
ATOM   3802  C2  POPEY  75      72.349  77.139  29.616  1.00  0.00           C
ATOM   3804  O21 POPEY  75      72.758  76.759  30.926  1.00  0.00           O
ATOM   3805  C21 POPEY  75      73.978  76.378  31.166  1.00  0.00           C
ATOM   3806  O22 POPEY  75      74.969  76.589  30.486  1.00  0.00           O
ATOM   3807  C22 POPEY  75      73.909  75.729  32.546  1.00  0.00           C
ATOM   3810  C3  POPEY  75      70.909  77.689  29.786  1.00  0.00           C
ATOM   3813  O31 POPEY  75      70.809  78.679  30.826  1.00  0.00           O
ATOM   3814  C31 POPEY  75      70.478  78.208  32.036  1.00  0.00           C
ATOM   3815  O32 POPEY  75      70.059  77.098  32.276  1.00  0.00           O
ATOM   3816  C32 POPEY  75      70.788  79.318  33.046  1.00  0.00           C
ATOM   3819  C23 POPEY  75      74.548  74.339  32.646  1.00  0.00           C
ATOM   3822  C24 POPEY  75      73.879  73.488  33.746  1.00  0.00           C
ATOM   3825  C25 POPEY  75      73.889  74.149  35.136  1.00  0.00           C
ATOM   3828  C26 POPEY  75      72.559  74.829  35.536  1.00  0.00           C
ATOM   3831  C27 POPEY  75      72.659  75.519  36.906  1.00  0.00           C
ATOM   3834  C28 POPEY  75      71.398  76.309  37.286  1.00  0.00           C
ATOM   3837  C29 POPEY  75      71.659  77.149  38.516  1.00  0.00           C
ATOM   3839 0C21 POPEY  75      71.019  77.129  39.696  1.00  0.00           C
ATOM   3841 1C21 POPEY  75      69.818  76.299  40.076  1.00  0.00           C
ATOM   3844 2C21 POPEY  75      68.688  77.149  40.686  1.00  0.00           C
ATOM   3847 3C21 POPEY  75      68.989  77.729  42.076  1.00  0.00           C
ATOM   3850 4C21 POPEY  75      67.919  78.749  42.516  1.00  0.00           C
ATOM   3853 5C21 POPEY  75      68.219  79.388  43.876  1.00  0.00           C
ATOM   3856 6C21 POPEY  75      67.699  78.569  45.065  1.00  0.00           C
ATOM   3859 7C21 POPEY  75      67.949  79.269  46.406  1.00  0.00           C
ATOM   3862 8C21 POPEY  75      67.329  78.539  47.596  1.00  0.00           C
ATOM   3866  C33 POPEY  75      70.118  79.138  34.416  1.00  0.00           C
ATOM   3869  C34 POPEY  75      70.798  79.988  35.496  1.00  0.00           C
ATOM   3872  C35 POPEY  75      69.959  80.128  36.766  1.00  0.00           C
ATOM   3875  C36 POPEY  75      70.648  80.999  37.816  1.00  0.00           C
ATOM   3878  C37 POPEY  75      69.839  81.108  39.105  1.00  0.00           C
ATOM   3881  C38 POPEY  75      70.569  81.959  40.156  1.00  0.00           C
ATOM   3884  C39 POPEY  75      69.909  81.908  41.535  1.00  0.00           C
ATOM   3887 0C31 POPEY  75      70.739  82.689  42.556  1.00  0.00           C
ATOM   3890 1C31 POPEY  75      70.179  82.679  43.986  1.00  0.00           C
ATOM   3893 2C31 POPEY  75      71.159  83.379  44.936  1.00  0.00           C
ATOM   3896 3C31 POPEY  75      70.959  83.028  46.416  1.00  0.00           C
ATOM   3899 4C31 POPEY  75      72.048  83.679  47.266  1.00  0.00           C
ATOM   3902 5C31 POPEY  75      71.959  83.339  48.756  1.00  0.00           C
ATOM   3905 6C31 POPEY  75      73.069  84.009  49.556  1.00  0.00           C
ATOM   3909  NH3 POPEZ  76      56.349  58.569  31.966  1.00  0.00           N
ATOM   3913  C12 POPEZ  76      57.559  57.879  31.386  1.00  0.00           C
ATOM   3916  C11 POPEZ  76      58.799  58.799  31.326  1.00  0.00           C
ATOM   3919  P   POPEZ  76      58.109  61.369  31.316  1.00  0.00           P
ATOM   3920  O13 POPEZ  76      58.898  62.459  30.736  1.00  0.00           O
ATOM   3921  O14 POPEZ  76      56.639  61.449  31.366  1.00  0.00           O
ATOM   3922  O11 POPEZ  76      58.568  61.079  32.806  1.00  0.00           O
ATOM   3923  O12 POPEZ  76      58.548  60.019  30.636  1.00  0.00           O
ATOM   3924  C1  POPEZ  76      58.609  62.059  33.855  1.00  0.00           C
ATOM   3927  C2  POPEZ  76      57.568  61.799  34.986  1.00  0.00           C
ATOM   3929  O21 POPEZ  76      58.159  62.009  36.286  1.00  0.00           O
ATOM   3930  C21 POPEZ  76      58.228  61.039  37.146  1.00  0.00           C
ATOM   3931  O22 POPEZ  76      58.519  59.869  36.926  1.00  0.00           O
ATOM   3932  C22 POPEZ  76      57.879  61.589  38.526  1.00  0.00           C
ATOM   3935  C3  POPEZ  76      56.728  60.499  34.776  1.00  0.00           C
ATOM   3938  O31 POPEZ  76      55.629  60.329  35.715  1.00  0.00           O
ATOM   3939  C31 POPEZ  76      54.938  59.208  35.425  1.00  0.00           C
ATOM   3940  O32 POPEZ  76      55.289  58.389  34.586  1.00  0.00           O
ATOM   3941  C32 POPEZ  76      53.659  59.099  36.246  1.00  0.00           C
ATOM   3944  C23 POPEZ  76      56.349  61.568  38.766  1.00  0.00           C
ATOM   3947  C24 POPEZ  76      55.619  62.749  38.106  1.00  0.00           C
ATOM   3950  C25 POPEZ  76      55.899  64.109  38.766  1.00  0.00           C
ATOM   3953  C26 POPEZ  76      55.389  64.119  40.206  1.00  0.00           C
ATOM   3956  C27 POPEZ  76      55.239  65.528  40.796  1.00  0.00           C
ATOM   3959  C28 POPEZ  76      54.818  65.458  42.266  1.00  0.00           C
ATOM   3962  C29 POPEZ  76      55.959  64.979  43.135  1.00  0.00           C
ATOM   3964 0C21 POPEZ  76      56.449  65.629  44.206  1.00  0.00           C
ATOM   3966 1C21 POPEZ  76      55.899  66.929  44.735  1.00  0.00           C
ATOM   3969 2C21 POPEZ  76      54.559  66.708  45.456  1.00  0.00           C
ATOM   3972 3C21 POPEZ  76      54.109  67.989  46.175  1.00  0.00           C
ATOM   3975 4C21 POPEZ  76      52.989  67.729  47.186  1.00  0.00           C
ATOM   3978 5C21 POPEZ  76      53.339  66.708  48.286  1.00  0.00           C
ATOM   3981 6C21 POPEZ  76      54.609  67.059  49.066  1.00  0.00           C
ATOM   3984 7C21 POPEZ  76      54.929  66.029  50.156  1.00  0.00           C
ATOM   3987 8C21 POPEZ  76      56.159  66.409  50.976  1.00  0.00           C
ATOM   3991  C33 POPEZ  76      53.089  57.659  36.206  1.00  0.00           C
ATOM   3994  C34 POPEZ  76      51.709  57.509  36.856  1.00  0.00           C
ATOM   3997  C35 POPEZ  76      51.649  57.779  38.366  1.00  0.00           C
ATOM   4000  C36 POPEZ  76      52.099  56.568  39.206  1.00  0.00           C
ATOM   4003  C37 POPEZ  76      51.799  56.729  40.705  1.00  0.00           C
ATOM   4006  C38 POPEZ  76      52.059  55.449  41.496  1.00  0.00           C
ATOM   4009  C39 POPEZ  76      51.509  55.458  42.925  1.00  0.00           C
ATOM   4012 0C31 POPEZ  76      52.359  56.259  43.916  1.00  0.00           C
ATOM   4015 1C31 POPEZ  76      52.089  55.809  45.346  1.00  0.00           C
ATOM   4018 2C31 POPEZ  76      53.029  56.439  46.386  1.00  0.00           C
ATOM   4021 3C31 POPEZ  76      52.729  55.989  47.826  1.00  0.00           C
ATOM   4024 4C31 POPEZ  76      52.749  54.469  48.046  1.00  0.00           C
ATOM   4027 5C31 POPEZ  76      52.409  54.079  49.486  1.00  0.00           C
ATOM   4030 6C31 POPEZ  76      52.339  52.568  49.715  1.00  0.00           C
ATOM   4034  NH3 POPEa  77     102.398 110.799  67.116  1.00  0.00           N
ATOM   4038  C12 POPEa  77     103.759 111.249  67.535  1.00  0.00           C
ATOM   4041  C11 POPEa  77     103.718 112.359  68.606  1.00  0.00           C
ATOM   4044  P   POPEa  77     102.449 114.459  67.686  1.00  0.00           P
ATOM   4045  O13 POPEa  77     101.659 114.568  68.925  1.00  0.00           O
ATOM   4046  O14 POPEa  77     102.759 115.709  66.936  1.00  0.00           O
ATOM   4047  O11 POPEa  77     101.719 113.389  66.776  1.00  0.00           O
ATOM   4048  O12 POPEa  77     103.788 113.669  68.035  1.00  0.00           O
ATOM   4049  C1  POPEa  77     101.488 113.509  65.376  1.00  0.00           C
ATOM   4052  C2  POPEa  77     100.429 112.458  64.915  1.00  0.00           C
ATOM   4054  O21 POPEa  77     101.089 111.449  64.096  1.00  0.00           O
ATOM   4055  C21 POPEa  77     100.669 111.079  62.896  1.00  0.00           C
ATOM   4056  O22 POPEa  77      99.799 111.579  62.226  1.00  0.00           O
ATOM   4057  C22 POPEa  77     101.449 109.859  62.426  1.00  0.00           C
ATOM   4060  C3  POPEa  77      99.109 113.149  64.425  1.00  0.00           C
ATOM   4063  O31 POPEa  77      98.039 112.198  64.146  1.00  0.00           O
ATOM   4064  C31 POPEa  77      97.279 112.569  63.106  1.00  0.00           C
ATOM   4065  O32 POPEa  77      97.349 113.649  62.546  1.00  0.00           O
ATOM   4066  C32 POPEa  77      96.329 111.439  62.726  1.00  0.00           C
ATOM   4069  C23 POPEa  77     100.529 108.819  61.745  1.00  0.00           C
ATOM   4072  C24 POPEa  77     101.269 107.579  61.206  1.00  0.00           C
ATOM   4075  C25 POPEa  77     102.498 107.919  60.346  1.00  0.00           C
ATOM   4078  C26 POPEa  77     102.839 106.809  59.336  1.00  0.00           C
ATOM   4081  C27 POPEa  77     104.139 107.068  58.556  1.00  0.00           C
ATOM   4084  C28 POPEa  77     104.258 106.199  57.296  1.00  0.00           C
ATOM   4087  C29 POPEa  77     105.579 106.359  56.566  1.00  0.00           C
ATOM   4089 0C21 POPEa  77     105.828 107.229  55.565  1.00  0.00           C
ATOM   4091 1C21 POPEa  77     104.818 108.209  55.026  1.00  0.00           C
ATOM   4094 2C21 POPEa  77     105.289 109.039  53.815  1.00  0.00           C
ATOM   4097 3C21 POPEa  77     104.179 109.988  53.336  1.00  0.00           C
ATOM   4100 4C21 POPEa  77     104.599 110.999  52.266  1.00  0.00           C
ATOM   4103 5C21 POPEa  77     103.578 112.139  52.126  1.00  0.00           C
ATOM   4106 6C21 POPEa  77     102.299 111.729  51.376  1.00  0.00           C
ATOM   4109 7C21 POPEa  77     101.208 112.818  51.446  1.00  0.00           C
ATOM   4112 8C21 POPEa  77     100.038 112.569  50.495  1.00  0.00           C
ATOM   4116  C33 POPEa  77      95.989 111.479  61.215  1.00  0.00           C
ATOM   4119  C34 POPEa  77      96.989 110.719  60.326  1.00  0.00           C
ATOM   4122  C35 POPEa  77      97.988 111.638  59.626  1.00  0.00           C
ATOM   4125  C36 POPEa  77      97.409 112.589  58.556  1.00  0.00           C
ATOM   4128  C37 POPEa  77      96.919 111.889  57.285  1.00  0.00           C
ATOM   4131  C38 POPEa  77      95.779 112.679  56.616  1.00  0.00           C
ATOM   4134  C39 POPEa  77      95.228 112.009  55.366  1.00  0.00           C
ATOM   4137 0C31 POPEa  77      96.189 112.128  54.175  1.00  0.00           C
ATOM   4140 1C31 POPEa  77      95.679 111.429  52.916  1.00  0.00           C
ATOM   4143 2C31 POPEa  77      96.299 112.019  51.646  1.00  0.00           C
ATOM   4146 3C31 POPEa  77      95.469 113.188  51.086  1.00  0.00           C
ATOM   4149 4C31 POPEa  77      96.229 114.068  50.086  1.00  0.00           C
ATOM   4152 5C31 POPEa  77      95.289 114.888  49.206  1.00  0.00           C
ATOM   4155 6C31 POPEa  77      96.008 115.849  48.266  1.00  0.00           C
ATOM   4159  NH3 POPEb  78      75.969  34.959  74.726  1.00  0.00           N
ATOM   4163  C12 POPEb  78      75.328  33.929  73.836  1.00  0.00           C
ATOM   4166  C11 POPEb  78      75.389  32.499  74.416  1.00  0.00           C
ATOM   4169  P   POPEb  78      73.359  31.609  72.995  1.00  0.00           P
ATOM   4170  O13 POPEb  78      72.519  32.119  74.086  1.00  0.00           O
ATOM   4171  O14 POPEb  78      72.968  30.299  72.415  1.00  0.00           O
ATOM   4172  O11 POPEb  78      73.539  32.719  71.896  1.00  0.00           O
ATOM   4173  O12 POPEb  78      74.868  31.519  73.495  1.00  0.00           O
ATOM   4174  C1  POPEb  78      73.409  32.569  70.486  1.00  0.00           C
ATOM   4177  C2  POPEb  78      74.618  31.859  69.806  1.00  0.00           C
ATOM   4179  O21 POPEb  78      74.929  32.459  68.516  1.00  0.00           O
ATOM   4180  C21 POPEb  78      74.109  32.099  67.525  1.00  0.00           C
ATOM   4181  O22 POPEb  78      73.099  31.449  67.636  1.00  0.00           O
ATOM   4182  C22 POPEb  78      74.769  32.449  66.186  1.00  0.00           C
ATOM   4185  C3  POPEb  78      74.409  30.299  69.785  1.00  0.00           C
ATOM   4188  O31 POPEb  78      75.228  29.609  68.826  1.00  0.00           O
ATOM   4189  C31 POPEb  78      74.889  28.329  68.696  1.00  0.00           C
ATOM   4190  O32 POPEb  78      73.978  27.779  69.315  1.00  0.00           O
ATOM   4191  C32 POPEb  78      75.928  27.599  67.855  1.00  0.00           C
ATOM   4194  C23 POPEb  78      74.148  33.669  65.446  1.00  0.00           C
ATOM   4197  C24 POPEb  78      75.019  34.159  64.276  1.00  0.00           C
ATOM   4200  C25 POPEb  78      74.569  33.679  62.875  1.00  0.00           C
ATOM   4203  C26 POPEb  78      74.499  32.159  62.706  1.00  0.00           C
ATOM   4206  C27 POPEb  78      73.879  31.739  61.366  1.00  0.00           C
ATOM   4209  C28 POPEb  78      74.209  30.299  60.946  1.00  0.00           C
ATOM   4212  C29 POPEb  78      73.389  29.879  59.766  1.00  0.00           C
ATOM   4214 0C21 POPEb  78      73.629  30.199  58.486  1.00  0.00           C
ATOM   4216 1C21 POPEb  78      74.809  30.999  57.986  1.00  0.00           C
ATOM   4219 2C21 POPEb  78      75.188  30.619  56.546  1.00  0.00           C
ATOM   4222 3C21 POPEb  78      74.169  31.059  55.486  1.00  0.00           C
ATOM   4225 4C21 POPEb  78      74.099  32.589  55.326  1.00  0.00           C
ATOM   4228 5C21 POPEb  78      73.399  33.029  54.035  1.00  0.00           C
ATOM   4231 6C21 POPEb  78      71.919  32.619  53.946  1.00  0.00           C
ATOM   4234 7C21 POPEb  78      71.349  32.859  52.546  1.00  0.00           C
ATOM   4237 8C21 POPEb  78      69.839  32.649  52.476  1.00  0.00           C
ATOM   4241  C33 POPEb  78      75.339  26.489  66.955  1.00  0.00           C
ATOM   4244  C34 POPEb  78      74.809  27.039  65.635  1.00  0.00           C
ATOM   4247  C35 POPEb  78      74.069  25.989  64.796  1.00  0.00           C
ATOM   4250  C36 POPEb  78      73.599  26.509  63.426  1.00  0.00           C
ATOM   4253  C37 POPEb  78      72.859  25.409  62.656  1.00  0.00           C
ATOM   4256  C38 POPEb  78      71.969  25.929  61.526  1.00  0.00           C
ATOM   4259  C39 POPEb  78      72.679  26.029  60.166  1.00  0.00           C
ATOM   4262 0C31 POPEb  78      71.709  26.579  59.116  1.00  0.00           C
ATOM   4265 1C31 POPEb  78      72.339  26.729  57.736  1.00  0.00           C
ATOM   4268 2C31 POPEb  78      71.349  27.429  56.796  1.00  0.00           C
ATOM   4271 3C31 POPEb  78      71.659  27.289  55.306  1.00  0.00           C
ATOM   4274 4C31 POPEb  78      71.589  25.839  54.796  1.00  0.00           C
ATOM   4277 5C31 POPEb  78      71.898  25.729  53.306  1.00  0.00           C
ATOM   4280 6C31 POPEb  78      71.788  24.289  52.806  1.00  0.00           C
ATOM   4284  NH3 POPEc  79      46.789  88.859  33.486  1.00  0.00           N
ATOM   4288  C12 POPEc  79      46.769  87.369  33.346  1.00  0.00           C
ATOM   4291  C11 POPEc  79      48.219  86.899  33.406  1.00  0.00           C
ATOM   4294  P   POPEc  79      49.699  84.818  33.026  1.00  0.00           P
ATOM   4295  O13 POPEc  79      49.769  83.878  31.875  1.00  0.00           O
ATOM   4296  O14 POPEc  79      50.809  85.799  33.056  1.00  0.00           O
ATOM   4297  O11 POPEc  79      49.599  84.009  34.386  1.00  0.00           O
ATOM   4298  O12 POPEc  79      48.319  85.569  32.936  1.00  0.00           O
ATOM   4299  C1  POPEc  79      50.339  84.369  35.556  1.00  0.00           C
ATOM   4302  C2  POPEc  79      49.469  85.059  36.646  1.00  0.00           C
ATOM   4304  O21 POPEc  79      50.249  85.119  37.866  1.00  0.00           O
ATOM   4305  C21 POPEc  79      51.079  86.159  37.866  1.00  0.00           C
ATOM   4306  O22 POPEc  79      51.068  87.068  37.066  1.00  0.00           O
ATOM   4307  C22 POPEc  79      52.069  86.088  39.026  1.00  0.00           C
ATOM   4310  C3  POPEc  79      48.129  84.329  36.916  1.00  0.00           C
ATOM   4313  O31 POPEc  79      47.379  84.979  37.976  1.00  0.00           O
ATOM   4314  C31 POPEc  79      47.239  84.478  39.216  1.00  0.00           C
ATOM   4315  O32 POPEc  79      46.528  84.988  40.065  1.00  0.00           O
ATOM   4316  C32 POPEc  79      48.029  83.188  39.465  1.00  0.00           C
ATOM   4319  C23 POPEc  79      51.449  86.418  40.396  1.00  0.00           C
ATOM   4322  C24 POPEc  79      52.438  86.208  41.556  1.00  0.00           C
ATOM   4325  C25 POPEc  79      51.929  86.778  42.896  1.00  0.00           C
ATOM   4328  C26 POPEc  79      52.298  88.259  43.085  1.00  0.00           C
ATOM   4331  C27 POPEc  79      51.869  88.839  44.436  1.00  0.00           C
ATOM   4334  C28 POPEc  79      52.039  90.379  44.476  1.00  0.00           C
ATOM   4337  C29 POPEc  79      51.239  91.059  45.556  1.00  0.00           C
ATOM   4339 0C21 POPEc  79      51.669  91.429  46.776  1.00  0.00           C
ATOM   4341 1C21 POPEc  79      53.049  91.229  47.336  1.00  0.00           C
ATOM   4344 2C21 POPEc  79      53.149  89.969  48.205  1.00  0.00           C
ATOM   4347 3C21 POPEc  79      52.368  90.028  49.516  1.00  0.00           C
ATOM   4350 4C21 POPEc  79      52.559  88.749  50.336  1.00  0.00           C
ATOM   4353 5C21 POPEc  79      51.909  88.819  51.726  1.00  0.00           C
ATOM   4356 6C21 POPEc  79      51.809  87.439  52.396  1.00  0.00           C
ATOM   4359 7C21 POPEc  79      51.059  87.499  53.726  1.00  0.00           C
ATOM   4362 8C21 POPEc  79      51.219  86.219  54.566  1.00  0.00           C
ATOM   4366  C33 POPEc  79      47.959  82.709  40.926  1.00  0.00           C
ATOM   4369  C34 POPEc  79      48.659  81.359  41.116  1.00  0.00           C
ATOM   4372  C35 POPEc  79      48.329  80.658  42.456  1.00  0.00           C
ATOM   4375  C36 POPEc  79      48.339  81.529  43.715  1.00  0.00           C
ATOM   4378  C37 POPEc  79      48.389  80.669  44.986  1.00  0.00           C
ATOM   4381  C38 POPEc  79      48.199  81.499  46.256  1.00  0.00           C
ATOM   4384  C39 POPEc  79      48.319  80.709  47.565  1.00  0.00           C
ATOM   4387 0C31 POPEc  79      48.089  81.638  48.766  1.00  0.00           C
ATOM   4390 1C31 POPEc  79      48.828  81.238  50.046  1.00  0.00           C
ATOM   4393 2C31 POPEc  79      48.958  82.439  50.996  1.00  0.00           C
ATOM   4396 3C31 POPEc  79      49.909  82.208  52.186  1.00  0.00           C
ATOM   4399 4C31 POPEc  79      51.388  82.208  51.776  1.00  0.00           C
ATOM   4402 5C31 POPEc  79      52.349  82.109  52.966  1.00  0.00           C
ATOM   4405 6C31 POPEc  79      53.818  82.078  52.556  1.00  0.00           C
ATOM   4409  NH3 POPEd  80     100.138  56.109  27.746  1.00  0.00           N
ATOM   4413  C12 POPEd  80      99.678  54.769  27.226  1.00  0.00           C
ATOM   4416  C11 POPEd  80     100.879  53.929  26.726  1.00  0.00           C
ATOM   4419  P   POPEd  80     103.499  54.179  27.056  1.00  0.00           P
ATOM   4420  O13 POPEd  80     104.168  52.939  27.496  1.00  0.00           O
ATOM   4421  O14 POPEd  80     103.459  54.429  25.606  1.00  0.00           O
ATOM   4422  O11 POPEd  80     104.059  55.439  27.836  1.00  0.00           O
ATOM   4423  O12 POPEd  80     102.008  54.099  27.586  1.00  0.00           O
ATOM   4424  C1  POPEd  80     105.019  55.309  28.896  1.00  0.00           C
ATOM   4427  C2  POPEd  80     104.489  54.869  30.296  1.00  0.00           C
ATOM   4429  O21 POPEd  80     103.939  55.979  31.016  1.00  0.00           O
ATOM   4430  C21 POPEd  80     102.659  56.159  30.996  1.00  0.00           C
ATOM   4431  O22 POPEd  80     101.878  55.819  30.105  1.00  0.00           O
ATOM   4432  C22 POPEd  80     102.299  56.819  32.306  1.00  0.00           C
ATOM   4435  C3  POPEd  80     105.698  54.429  31.176  1.00  0.00           C
ATOM   4438  O31 POPEd  80     105.368  54.109  32.556  1.00  0.00           O
ATOM   4439  C31 POPEd  80     106.218  53.319  33.186  1.00  0.00           C
ATOM   4440  O32 POPEd  80     107.188  52.789  32.676  1.00  0.00           O
ATOM   4441  C32 POPEd  80     105.979  53.319  34.706  1.00  0.00           C
ATOM   4444  C23 POPEd  80     102.608  55.949  33.566  1.00  0.00           C
ATOM   4447  C24 POPEd  80     102.799  56.778  34.846  1.00  0.00           C
ATOM   4450  C25 POPEd  80     102.249  56.129  36.126  1.00  0.00           C
ATOM   4453  C26 POPEd  80     103.319  55.509  37.046  1.00  0.00           C
ATOM   4456  C27 POPEd  80     103.769  56.419  38.206  1.00  0.00           C
ATOM   4459  C28 POPEd  80     104.839  55.759  39.086  1.00  0.00           C
ATOM   4462  C29 POPEd  80     105.389  56.649  40.176  1.00  0.00           C
ATOM   4464 0C21 POPEd  80     104.919  56.749  41.436  1.00  0.00           C
ATOM   4466 1C21 POPEd  80     103.699  56.069  41.996  1.00  0.00           C
ATOM   4469 2C21 POPEd  80     102.939  56.999  42.956  1.00  0.00           C
ATOM   4472 3C21 POPEd  80     103.479  56.989  44.396  1.00  0.00           C
ATOM   4475 4C21 POPEd  80     102.969  58.179  45.236  1.00  0.00           C
ATOM   4478 5C21 POPEd  80     103.958  59.359  45.206  1.00  0.00           C
ATOM   4481 6C21 POPEd  80     103.349  60.689  45.696  1.00  0.00           C
ATOM   4484 7C21 POPEd  80     104.349  61.849  45.635  1.00  0.00           C
ATOM   4487 8C21 POPEd  80     103.769  63.189  46.096  1.00  0.00           C
ATOM   4491  C33 POPEd  80     106.029  51.899  35.296  1.00  0.00           C
ATOM   4494  C34 POPEd  80     106.129  51.799  36.826  1.00  0.00           C
ATOM   4497  C35 POPEd  80     104.839  52.209  37.556  1.00  0.00           C
ATOM   4500  C36 POPEd  80     104.769  51.589  38.956  1.00  0.00           C
ATOM   4503  C37 POPEd  80     103.468  51.889  39.726  1.00  0.00           C
ATOM   4506  C38 POPEd  80     103.479  51.249  41.116  1.00  0.00           C
ATOM   4509  C39 POPEd  80     102.109  51.229  41.826  1.00  0.00           C
ATOM   4512 0C31 POPEd  80     101.609  52.609  42.266  1.00  0.00           C
ATOM   4515 1C31 POPEd  80     100.359  52.519  43.146  1.00  0.00           C
ATOM   4518 2C31 POPEd  80      99.949  53.879  43.736  1.00  0.00           C
ATOM   4521 3C31 POPEd  80      98.928  53.749  44.886  1.00  0.00           C
ATOM   4524 4C31 POPEd  80      98.599  55.099  45.546  1.00  0.00           C
ATOM   4527 5C31 POPEd  80      97.568  54.969  46.675  1.00  0.00           C
ATOM   4530 6C31 POPEd  80      97.339  56.279  47.446  1.00  0.00           C
ATOM   4534  NH3 POPEe  81      76.589  46.009  29.286  1.00  0.00           N
ATOM   4538  C12 POPEe  81      77.569  46.579  28.296  1.00  0.00           C
ATOM   4541  C11 POPEe  81      77.868  48.059  28.546  1.00  0.00           C
ATOM   4544  P   POPEe  81      79.319  49.949  27.456  1.00  0.00           P
ATOM   4545  O13 POPEe  81      80.118  50.039  26.206  1.00  0.00           O
ATOM   4546  O14 POPEe  81      78.129  50.809  27.506  1.00  0.00           O
ATOM   4547  O11 POPEe  81      80.248  50.388  28.646  1.00  0.00           O
ATOM   4548  O12 POPEe  81      78.999  48.439  27.766  1.00  0.00           O
ATOM   4549  C1  POPEe  81      79.859  50.129  30.006  1.00  0.00           C
ATOM   4552  C2  POPEe  81      80.559  51.129  30.956  1.00  0.00           C
ATOM   4554  O21 POPEe  81      79.818  51.179  32.206  1.00  0.00           O
ATOM   4555  C21 POPEe  81      80.608  51.369  33.256  1.00  0.00           C
ATOM   4556  O22 POPEe  81      81.819  51.419  33.246  1.00  0.00           O
ATOM   4557  C22 POPEe  81      79.789  51.579  34.536  1.00  0.00           C
ATOM   4560  C3  POPEe  81      80.549  52.539  30.306  1.00  0.00           C
ATOM   4563  O31 POPEe  81      81.399  53.469  31.006  1.00  0.00           O
ATOM   4564  C31 POPEe  81      80.798  54.359  31.776  1.00  0.00           C
ATOM   4565  O32 POPEe  81      79.599  54.569  31.816  1.00  0.00           O
ATOM   4566  C32 POPEe  81      81.878  55.079  32.576  1.00  0.00           C
ATOM   4569  C23 POPEe  81      80.549  52.439  35.586  1.00  0.00           C
ATOM   4572  C24 POPEe  81      81.388  51.638  36.586  1.00  0.00           C
ATOM   4575  C25 POPEe  81      82.249  52.529  37.496  1.00  0.00           C
ATOM   4578  C26 POPEe  81      82.969  51.729  38.596  1.00  0.00           C
ATOM   4581  C27 POPEe  81      83.869  52.589  39.496  1.00  0.00           C
ATOM   4584  C28 POPEe  81      84.718  51.778  40.495  1.00  0.00           C
ATOM   4587  C29 POPEe  81      83.919  51.019  41.535  1.00  0.00           C
ATOM   4589 0C21 POPEe  81      84.098  51.069  42.875  1.00  0.00           C
ATOM   4591 1C21 POPEe  81      85.089  51.919  43.626  1.00  0.00           C
ATOM   4594 2C21 POPEe  81      84.618  52.169  45.076  1.00  0.00           C
ATOM   4597 3C21 POPEe  81      85.478  53.189  45.845  1.00  0.00           C
ATOM   4600 4C21 POPEe  81      85.068  53.239  47.316  1.00  0.00           C
ATOM   4603 5C21 POPEe  81      85.609  54.449  48.096  1.00  0.00           C
ATOM   4606 6C21 POPEe  81      85.238  54.319  49.586  1.00  0.00           C
ATOM   4609 7C21 POPEe  81      85.319  55.629  50.375  1.00  0.00           C
ATOM   4612 8C21 POPEe  81      84.909  55.458  51.835  1.00  0.00           C
ATOM   4616  C33 POPEe  81      81.419  56.359  33.306  1.00  0.00           C
ATOM   4619  C34 POPEe  81      82.479  56.789  34.336  1.00  0.00           C
ATOM   4622  C35 POPEe  81      81.908  56.978  35.756  1.00  0.00           C
ATOM   4625  C36 POPEe  81      81.929  58.439  36.226  1.00  0.00           C
ATOM   4628  C37 POPEe  81      80.649  58.859  36.946  1.00  0.00           C
ATOM   4631  C38 POPEe  81      80.689  60.329  37.376  1.00  0.00           C
ATOM   4634  C39 POPEe  81      81.089  60.499  38.856  1.00  0.00           C
ATOM   4637 0C31 POPEe  81      79.849  60.419  39.766  1.00  0.00           C
ATOM   4640 1C31 POPEe  81      80.169  60.409  41.256  1.00  0.00           C
ATOM   4643 2C31 POPEe  81      78.879  60.379  42.076  1.00  0.00           C
ATOM   4646 3C31 POPEe  81      79.109  60.449  43.586  1.00  0.00           C
ATOM   4649 4C31 POPEe  81      77.789  60.379  44.356  1.00  0.00           C
ATOM   4652 5C31 POPEe  81      77.978  60.589  45.866  1.00  0.00           C
ATOM   4655 6C31 POPEe  81      76.728  60.269  46.675  1.00  0.00           C
ATOM   4659  NH3 POPEf  82      68.868  90.859  24.216  1.00  0.00           N
ATOM   4663  C12 POPEf  82      67.799  91.909  24.226  1.00  0.00           C
ATOM   4666  C11 POPEf  82      66.469  91.409  24.866  1.00  0.00           C
ATOM   4669  P   POPEf  82      66.279  88.789  24.706  1.00  0.00           P
ATOM   4670  O13 POPEf  82      67.419  88.598  23.785  1.00  0.00           O
ATOM   4671  O14 POPEf  82      64.938  88.848  24.106  1.00  0.00           O
ATOM   4672  O11 POPEf  82      66.319  87.689  25.846  1.00  0.00           O
ATOM   4673  O12 POPEf  82      66.529  90.128  25.516  1.00  0.00           O
ATOM   4674  C1  POPEf  82      67.519  87.509  26.596  1.00  0.00           C
ATOM   4677  C2  POPEf  82      67.389  88.269  27.926  1.00  0.00           C
ATOM   4679  O21 POPEf  82      68.649  88.549  28.526  1.00  0.00           O
ATOM   4680  C21 POPEf  82      69.409  89.459  27.956  1.00  0.00           C
ATOM   4681  O22 POPEf  82      69.169  90.028  26.906  1.00  0.00           O
ATOM   4682  C22 POPEf  82      70.608  89.729  28.876  1.00  0.00           C
ATOM   4685  C3  POPEf  82      66.529  87.458  28.916  1.00  0.00           C
ATOM   4688  O31 POPEf  82      67.259  86.299  29.366  1.00  0.00           O
ATOM   4689  C31 POPEf  82      66.478  85.449  30.016  1.00  0.00           C
ATOM   4690  O32 POPEf  82      65.319  85.649  30.336  1.00  0.00           O
ATOM   4691  C32 POPEf  82      67.289  84.189  30.336  1.00  0.00           C
ATOM   4694  C23 POPEf  82      70.449  89.079  30.286  1.00  0.00           C
ATOM   4697  C24 POPEf  82      71.709  89.089  31.156  1.00  0.00           C
ATOM   4700  C25 POPEf  82      71.489  88.399  32.516  1.00  0.00           C
ATOM   4703  C26 POPEf  82      70.429  89.079  33.406  1.00  0.00           C
ATOM   4706  C27 POPEf  82      71.019  89.739  34.676  1.00  0.00           C
ATOM   4709  C28 POPEf  82      70.089  90.829  35.246  1.00  0.00           C
ATOM   4712  C29 POPEf  82      70.648  91.429  36.526  1.00  0.00           C
ATOM   4714 0C21 POPEf  82      69.959  91.848  37.606  1.00  0.00           C
ATOM   4716 1C21 POPEf  82      68.489  91.729  37.846  1.00  0.00           C
ATOM   4719 2C21 POPEf  82      68.269  91.169  39.256  1.00  0.00           C
ATOM   4722 3C21 POPEf  82      66.829  90.688  39.465  1.00  0.00           C
ATOM   4725 4C21 POPEf  82      66.609  90.159  40.886  1.00  0.00           C
ATOM   4728 5C21 POPEf  82      65.639  88.979  40.936  1.00  0.00           C
ATOM   4731 6C21 POPEf  82      65.608  88.318  42.316  1.00  0.00           C
ATOM   4734 7C21 POPEf  82      64.818  87.009  42.296  1.00  0.00           C
ATOM   4737 8C21 POPEf  82      65.239  86.009  43.386  1.00  0.00           C
ATOM   4741  C33 POPEf  82      67.989  84.298  31.706  1.00  0.00           C
ATOM   4744  C34 POPEf  82      68.828  83.059  32.076  1.00  0.00           C
ATOM   4747  C35 POPEf  82      69.299  83.129  33.536  1.00  0.00           C
ATOM   4750  C36 POPEf  82      70.478  84.089  33.766  1.00  0.00           C
ATOM   4753  C37 POPEf  82      70.569  84.559  35.215  1.00  0.00           C
ATOM   4756  C38 POPEf  82      71.749  85.519  35.486  1.00  0.00           C
ATOM   4759  C39 POPEf  82      71.699  86.088  36.916  1.00  0.00           C
ATOM   4762 0C31 POPEf  82      72.999  86.778  37.346  1.00  0.00           C
ATOM   4765 1C31 POPEf  82      72.839  87.549  38.656  1.00  0.00           C
ATOM   4768 2C31 POPEf  82      74.159  87.768  39.416  1.00  0.00           C
ATOM   4771 3C31 POPEf  82      73.959  88.359  40.816  1.00  0.00           C
ATOM   4774 4C31 POPEf  82      73.548  89.838  40.816  1.00  0.00           C
ATOM   4777 5C31 POPEf  82      73.119  90.349  42.196  1.00  0.00           C
ATOM   4780 6C31 POPEf  82      72.669  91.809  42.215  1.00  0.00           C
ATOM   4784  NH3 POPEg  83     116.819  97.239  66.605  1.00  0.00           N
ATOM   4788  C12 POPEg  83     115.429  96.959  67.096  1.00  0.00           C
ATOM   4791  C11 POPEg  83     114.548  98.098  66.586  1.00  0.00           C
ATOM   4794  P   POPEg  83     112.199  97.109  65.946  1.00  0.00           P
ATOM   4795  O13 POPEg  83     112.409  95.649  66.156  1.00  0.00           O
ATOM   4796  O14 POPEg  83     110.828  97.659  66.035  1.00  0.00           O
ATOM   4797  O11 POPEg  83     112.789  97.569  64.556  1.00  0.00           O
ATOM   4798  O12 POPEg  83     113.169  97.908  66.896  1.00  0.00           O
ATOM   4799  C1  POPEg  83     112.619  96.848  63.346  1.00  0.00           C
ATOM   4802  C2  POPEg  83     113.919  96.949  62.506  1.00  0.00           C
ATOM   4804  O21 POPEg  83     113.629  97.208  61.126  1.00  0.00           O
ATOM   4805  C21 POPEg  83     112.988  96.249  60.476  1.00  0.00           C
ATOM   4806  O22 POPEg  83     112.529  95.239  60.946  1.00  0.00           O
ATOM   4807  C22 POPEg  83     112.809  96.689  59.035  1.00  0.00           C
ATOM   4810  C3  POPEg  83     114.869  95.729  62.726  1.00  0.00           C
ATOM   4813  O31 POPEg  83     116.059  95.829  61.916  1.00  0.00           O
ATOM   4814  C31 POPEg  83     117.109  96.378  62.535  1.00  0.00           C
ATOM   4815  O32 POPEg  83     117.118  96.719  63.715  1.00  0.00           O
ATOM   4816  C32 POPEg  83     118.239  96.638  61.526  1.00  0.00           C
ATOM   4819  C23 POPEg  83     114.128  97.089  58.346  1.00  0.00           C
ATOM   4822  C24 POPEg  83     113.899  98.028  57.156  1.00  0.00           C
ATOM   4825  C25 POPEg  83     113.239  99.348  57.576  1.00  0.00           C
ATOM   4828  C26 POPEg  83     113.449 100.458  56.546  1.00  0.00           C
ATOM   4831  C27 POPEg  83     112.349 101.529  56.546  1.00  0.00           C
ATOM   4834  C28 POPEg  83     112.699 102.739  55.666  1.00  0.00           C
ATOM   4837  C29 POPEg  83     113.118 102.268  54.296  1.00  0.00           C
ATOM   4839 0C21 POPEg  83     112.299 101.969  53.275  1.00  0.00           C
ATOM   4841 1C21 POPEg  83     110.798 102.149  53.275  1.00  0.00           C
ATOM   4844 2C21 POPEg  83     110.409 103.329  52.366  1.00  0.00           C
ATOM   4847 3C21 POPEg  83     111.059 104.659  52.785  1.00  0.00           C
ATOM   4850 4C21 POPEg  83     110.819 105.779  51.765  1.00  0.00           C
ATOM   4853 5C21 POPEg  83     109.459 106.449  51.966  1.00  0.00           C
ATOM   4856 6C21 POPEg  83     109.268 107.628  51.026  1.00  0.00           C
ATOM   4859 7C21 POPEg  83     107.848 108.199  51.116  1.00  0.00           C
ATOM   4862 8C21 POPEg  83     107.719 109.568  50.476  1.00  0.00           C
ATOM   4866  C33 POPEg  83     118.599  95.439  60.616  1.00  0.00           C
ATOM   4869  C34 POPEg  83     117.799  95.359  59.306  1.00  0.00           C
ATOM   4872  C35 POPEg  83     118.379  96.259  58.205  1.00  0.00           C
ATOM   4875  C36 POPEg  83     117.619  96.169  56.875  1.00  0.00           C
ATOM   4878  C37 POPEg  83     118.118  97.189  55.826  1.00  0.00           C
ATOM   4881  C38 POPEg  83     117.159  97.348  54.636  1.00  0.00           C
ATOM   4884  C39 POPEg  83     117.649  96.679  53.345  1.00  0.00           C
ATOM   4887 0C31 POPEg  83     117.809  95.159  53.485  1.00  0.00           C
ATOM   4890 1C31 POPEg  83     118.219  94.488  52.176  1.00  0.00           C
ATOM   4893 2C31 POPEg  83     118.678  93.039  52.416  1.00  0.00           C
ATOM   4896 3C31 POPEg  83     118.919  92.259  51.126  1.00  0.00           C
ATOM   4899 4C31 POPEg  83     117.598  91.848  50.456  1.00  0.00           C
ATOM   4902 5C31 POPEg  83     117.819  91.088  49.166  1.00  0.00           C
ATOM   4905 6C31 POPEg  83     116.519  90.609  48.526  1.00  0.00           C
ATOM   4909  NH3 POPEh  84      23.369 100.219  69.346  1.00  0.00           N
ATOM   4913  C12 POPEh  84      24.109 101.418  69.885  1.00  0.00           C
ATOM   4916  C11 POPEh  84      25.629 101.289  69.696  1.00  0.00           C
ATOM   4919  P   POPEh  84      26.519 103.429  68.506  1.00  0.00           P
ATOM   4920  O13 POPEh  84      26.259 104.848  68.766  1.00  0.00           O
ATOM   4921  O14 POPEh  84      27.799 103.139  67.836  1.00  0.00           O
ATOM   4922  O11 POPEh  84      25.329 102.939  67.576  1.00  0.00           O
ATOM   4923  O12 POPEh  84      26.279 102.559  69.806  1.00  0.00           O
ATOM   4924  C1  POPEh  84      24.879 103.769  66.486  1.00  0.00           C
ATOM   4927  C2  POPEh  84      25.529 103.269  65.175  1.00  0.00           C
ATOM   4929  O21 POPEh  84      25.089 103.979  64.006  1.00  0.00           O
ATOM   4930  C21 POPEh  84      25.599 105.179  63.836  1.00  0.00           C
ATOM   4931  O22 POPEh  84      26.079 105.878  64.726  1.00  0.00           O
ATOM   4932  C22 POPEh  84      25.759 105.449  62.346  1.00  0.00           C
ATOM   4935  C3  POPEh  84      25.179 101.789  64.965  1.00  0.00           C
ATOM   4938  O31 POPEh  84      25.769 101.359  63.726  1.00  0.00           O
ATOM   4939  C31 POPEh  84      25.009 100.559  63.006  1.00  0.00           C
ATOM   4940  O32 POPEh  84      24.089  99.879  63.426  1.00  0.00           O
ATOM   4941  C32 POPEh  84      25.479 100.688  61.556  1.00  0.00           C
ATOM   4944  C23 POPEh  84      27.219 105.899  62.076  1.00  0.00           C
ATOM   4947  C24 POPEh  84      28.259 104.799  62.356  1.00  0.00           C
ATOM   4950  C25 POPEh  84      29.549 105.349  62.976  1.00  0.00           C
ATOM   4953  C26 POPEh  84      30.429 106.109  61.976  1.00  0.00           C
ATOM   4956  C27 POPEh  84      31.649 106.729  62.666  1.00  0.00           C
ATOM   4959  C28 POPEh  84      32.649 107.348  61.666  1.00  0.00           C
ATOM   4962  C29 POPEh  84      33.839 106.459  61.406  1.00  0.00           C
ATOM   4964 0C21 POPEh  84      34.439 106.229  60.226  1.00  0.00           C
ATOM   4966 1C21 POPEh  84      34.099 106.859  58.906  1.00  0.00           C
ATOM   4969 2C21 POPEh  84      35.309 107.619  58.335  1.00  0.00           C
ATOM   4972 3C21 POPEh  84      35.739 108.819  59.186  1.00  0.00           C
ATOM   4975 4C21 POPEh  84      36.839 109.619  58.496  1.00  0.00           C
ATOM   4978 5C21 POPEh  84      36.949 111.079  58.956  1.00  0.00           C
ATOM   4981 6C21 POPEh  84      37.609 111.918  57.855  1.00  0.00           C
ATOM   4984 7C21 POPEh  84      37.999 113.329  58.276  1.00  0.00           C
ATOM   4987 8C21 POPEh  84      38.719 114.079  57.156  1.00  0.00           C
ATOM   4991  C33 POPEh  84      24.799  99.708  60.576  1.00  0.00           C
ATOM   4994  C34 POPEh  84      25.119 100.028  59.105  1.00  0.00           C
ATOM   4997  C35 POPEh  84      26.629 100.098  58.846  1.00  0.00           C
ATOM   5000  C36 POPEh  84      26.969 100.359  57.376  1.00  0.00           C
ATOM   5003  C37 POPEh  84      28.449 100.738  57.196  1.00  0.00           C
ATOM   5006  C38 POPEh  84      28.679 101.559  55.916  1.00  0.00           C
ATOM   5009  C39 POPEh  84      28.339 100.799  54.626  1.00  0.00           C
ATOM   5012 0C31 POPEh  84      28.009 101.769  53.485  1.00  0.00           C
ATOM   5015 1C31 POPEh  84      27.469 101.049  52.246  1.00  0.00           C
ATOM   5018 2C31 POPEh  84      26.809 102.009  51.245  1.00  0.00           C
ATOM   5021 3C31 POPEh  84      25.459 102.559  51.745  1.00  0.00           C
ATOM   5024 4C31 POPEh  84      24.779 103.479  50.716  1.00  0.00           C
ATOM   5027 5C31 POPEh  84      23.409 103.979  51.186  1.00  0.00           C
ATOM   5030 6C31 POPEh  84      22.699 104.848  50.146  1.00  0.00           C
ATOM   5034  NH3 POPEi  85      75.648  33.849  28.606  1.00  0.00           N
ATOM   5038  C12 POPEi  85      74.429  33.139  29.146  1.00  0.00           C
ATOM   5041  C11 POPEi  85      74.078  33.609  30.566  1.00  0.00           C
ATOM   5044  P   POPEi  85      74.639  36.169  30.636  1.00  0.00           P
ATOM   5045  O13 POPEi  85      75.709  35.879  31.616  1.00  0.00           O
ATOM   5046  O14 POPEi  85      75.069  36.339  29.216  1.00  0.00           O
ATOM   5047  O11 POPEi  85      73.749  37.399  31.036  1.00  0.00           O
ATOM   5048  O12 POPEi  85      73.618  34.959  30.586  1.00  0.00           O
ATOM   5049  C1  POPEi  85      74.269  38.489  31.816  1.00  0.00           C
ATOM   5052  C2  POPEi  85      73.978  38.329  33.336  1.00  0.00           C
ATOM   5054  O21 POPEi  85      72.749  38.979  33.726  1.00  0.00           O
ATOM   5055  C21 POPEi  85      72.758  40.289  33.876  1.00  0.00           C
ATOM   5056  O22 POPEi  85      73.599  41.068  33.466  1.00  0.00           O
ATOM   5057  C22 POPEi  85      71.559  40.679  34.736  1.00  0.00           C
ATOM   5060  C3  POPEi  85      75.209  38.759  34.226  1.00  0.00           C
ATOM   5063  O31 POPEi  85      74.899  39.159  35.576  1.00  0.00           O
ATOM   5064  C31 POPEi  85      74.309  38.269  36.366  1.00  0.00           C
ATOM   5065  O32 POPEi  85      74.008  37.129  36.076  1.00  0.00           O
ATOM   5066  C32 POPEi  85      74.148  38.909  37.756  1.00  0.00           C
ATOM   5069  C23 POPEi  85      71.919  41.699  35.846  1.00  0.00           C
ATOM   5072  C24 POPEi  85      71.089  41.499  37.126  1.00  0.00           C
ATOM   5075  C25 POPEi  85      70.319  42.749  37.556  1.00  0.00           C
ATOM   5078  C26 POPEi  85      69.279  42.449  38.646  1.00  0.00           C
ATOM   5081  C27 POPEi  85      68.548  43.709  39.136  1.00  0.00           C
ATOM   5084  C28 POPEi  85      67.648  43.479  40.366  1.00  0.00           C
ATOM   5087  C29 POPEi  85      68.489  43.429  41.616  1.00  0.00           C
ATOM   5089 0C21 POPEi  85      68.219  44.039  42.785  1.00  0.00           C
ATOM   5091 1C21 POPEi  85      66.978  44.818  43.126  1.00  0.00           C
ATOM   5094 2C21 POPEi  85      66.849  45.009  44.656  1.00  0.00           C
ATOM   5097 3C21 POPEi  85      66.609  43.689  45.416  1.00  0.00           C
ATOM   5100 4C21 POPEi  85      66.659  43.869  46.946  1.00  0.00           C
ATOM   5103 5C21 POPEi  85      66.328  42.569  47.696  1.00  0.00           C
ATOM   5106 6C21 POPEi  85      66.359  42.739  49.226  1.00  0.00           C
ATOM   5109 7C21 POPEi  85      66.089  41.419  49.956  1.00  0.00           C
ATOM   5112 8C21 POPEi  85      66.079  41.559  51.476  1.00  0.00           C
ATOM   5116  C33 POPEi  85      73.089  38.319  38.746  1.00  0.00           C
ATOM   5119  C34 POPEi  85      73.709  38.049  40.136  1.00  0.00           C
ATOM   5122  C35 POPEi  85      72.959  38.519  41.406  1.00  0.00           C
ATOM   5125  C36 POPEi  85      73.959  38.559  42.596  1.00  0.00           C
ATOM   5128  C37 POPEi  85      73.339  38.729  43.996  1.00  0.00           C
ATOM   5131  C38 POPEi  85      74.369  38.619  45.146  1.00  0.00           C
ATOM   5134  C39 POPEi  85      75.398  39.769  45.256  1.00  0.00           C
ATOM   5137 0C31 POPEi  85      74.749  41.129  45.536  1.00  0.00           C
ATOM   5140 1C31 POPEi  85      75.719  42.329  45.686  1.00  0.00           C
ATOM   5143 2C31 POPEi  85      74.938  43.649  45.796  1.00  0.00           C
ATOM   5146 3C31 POPEi  85      75.639  44.879  45.176  1.00  0.00           C
ATOM   5149 4C31 POPEi  85      76.959  45.269  45.845  1.00  0.00           C
ATOM   5152 5C31 POPEi  85      77.409  46.689  45.466  1.00  0.00           C
ATOM   5155 6C31 POPEi  85      78.798  47.049  45.996  1.00  0.00           C
ATOM   5159  NH3 POPEj  86      28.209  37.619  28.866  1.00  0.00           N
ATOM   5163  C12 POPEj  86      27.739  39.039  28.676  1.00  0.00           C
ATOM   5166  C11 POPEj  86      28.239  39.599  27.336  1.00  0.00           C
ATOM   5169  P   POPEj  86      27.869  42.229  27.136  1.00  0.00           P
ATOM   5170  O13 POPEj  86      26.919  43.039  26.346  1.00  0.00           O
ATOM   5171  O14 POPEj  86      29.299  42.369  26.786  1.00  0.00           O
ATOM   5172  O11 POPEj  86      27.589  42.419  28.686  1.00  0.00           O
ATOM   5173  O12 POPEj  86      27.459  40.719  26.936  1.00  0.00           O
ATOM   5174  C1  POPEj  86      28.699  42.499  29.586  1.00  0.00           C
ATOM   5177  C2  POPEj  86      28.319  42.999  31.026  1.00  0.00           C
ATOM   5179  O21 POPEj  86      28.309  41.949  32.006  1.00  0.00           O
ATOM   5180  C21 POPEj  86      27.279  41.119  32.086  1.00  0.00           C
ATOM   5181  O22 POPEj  86      26.349  41.019  31.296  1.00  0.00           O
ATOM   5182  C22 POPEj  86      27.399  40.318  33.396  1.00  0.00           C
ATOM   5185  C3  POPEj  86      27.109  43.979  31.136  1.00  0.00           C
ATOM   5188  O31 POPEj  86      27.249  44.679  32.376  1.00  0.00           O
ATOM   5189  C31 POPEj  86      26.309  44.639  33.296  1.00  0.00           C
ATOM   5190  O32 POPEj  86      25.179  44.189  33.156  1.00  0.00           O
ATOM   5191  C32 POPEj  86      26.929  45.199  34.576  1.00  0.00           C
ATOM   5194  C23 POPEj  86      26.129  40.449  34.266  1.00  0.00           C
ATOM   5197  C24 POPEj  86      26.139  39.529  35.496  1.00  0.00           C
ATOM   5200  C25 POPEj  86      24.799  39.509  36.246  1.00  0.00           C
ATOM   5203  C26 POPEj  86      23.649  38.899  35.425  1.00  0.00           C
ATOM   5206  C27 POPEj  86      22.299  38.729  36.146  1.00  0.00           C
ATOM   5209  C28 POPEj  86      21.729  39.979  36.866  1.00  0.00           C
ATOM   5212  C29 POPEj  86      22.389  40.239  38.196  1.00  0.00           C
ATOM   5214 0C21 POPEj  86      22.259  39.488  39.296  1.00  0.00           C
ATOM   5216 1C21 POPEj  86      21.369  38.289  39.465  1.00  0.00           C
ATOM   5219 2C21 POPEj  86      20.469  38.519  40.686  1.00  0.00           C
ATOM   5222 3C21 POPEj  86      19.379  37.459  40.906  1.00  0.00           C
ATOM   5225 4C21 POPEj  86      18.709  37.709  42.256  1.00  0.00           C
ATOM   5228 5C21 POPEj  86      17.449  36.869  42.506  1.00  0.00           C
ATOM   5231 6C21 POPEj  86      16.779  37.289  43.826  1.00  0.00           C
ATOM   5234 7C21 POPEj  86      15.489  36.509  44.116  1.00  0.00           C
ATOM   5237 8C21 POPEj  86      14.739  37.049  45.336  1.00  0.00           C
ATOM   5241  C33 POPEj  86      26.029  45.149  35.826  1.00  0.00           C
ATOM   5244  C34 POPEj  86      25.829  43.719  36.336  1.00  0.00           C
ATOM   5247  C35 POPEj  86      25.029  43.638  37.636  1.00  0.00           C
ATOM   5250  C36 POPEj  86      25.879  43.719  38.926  1.00  0.00           C
ATOM   5253  C37 POPEj  86      25.068  43.349  40.186  1.00  0.00           C
ATOM   5256  C38 POPEj  86      25.919  43.119  41.446  1.00  0.00           C
ATOM   5259  C39 POPEj  86      26.029  44.329  42.386  1.00  0.00           C
ATOM   5262 0C31 POPEj  86      24.709  44.659  43.106  1.00  0.00           C
ATOM   5265 1C31 POPEj  86      24.809  45.909  43.996  1.00  0.00           C
ATOM   5268 2C31 POPEj  86      23.429  46.439  44.436  1.00  0.00           C
ATOM   5271 3C31 POPEj  86      22.749  45.589  45.515  1.00  0.00           C
ATOM   5274 4C31 POPEj  86      21.259  45.369  45.266  1.00  0.00           C
ATOM   5277 5C31 POPEj  86      20.629  44.369  46.245  1.00  0.00           C
ATOM   5280 6C31 POPEj  86      19.299  43.759  45.766  1.00  0.00           C
ATOM   5284  NH3 POPEk  87      67.279  12.189  71.726  1.00  0.00           N
ATOM   5288  C12 POPEk  87      66.059  11.469  72.236  1.00  0.00           C
ATOM   5291  C11 POPEk  87      66.159  11.069  73.726  1.00  0.00           C
ATOM   5294  P   POPEk  87      68.148   9.349  73.296  1.00  0.00           P
ATOM   5295  O13 POPEk  87      68.749   8.189  73.986  1.00  0.00           O
ATOM   5296  O14 POPEk  87      69.008  10.489  72.906  1.00  0.00           O
ATOM   5297  O11 POPEk  87      67.489   8.789  72.006  1.00  0.00           O
ATOM   5298  O12 POPEk  87      66.879   9.869  74.026  1.00  0.00           O
ATOM   5299  C1  POPEk  87      68.239   8.429  70.855  1.00  0.00           C
ATOM   5302  C2  POPEk  87      68.008   6.919  70.516  1.00  0.00           C
ATOM   5304  O21 POPEk  87      68.519   6.479  69.256  1.00  0.00           O
ATOM   5305  C21 POPEk  87      69.118   7.379  68.525  1.00  0.00           C
ATOM   5306  O22 POPEk  87      70.199   7.909  68.766  1.00  0.00           O
ATOM   5307  C22 POPEk  87      68.148   7.819  67.426  1.00  0.00           C
ATOM   5310  C3  POPEk  87      66.478   6.619  70.576  1.00  0.00           C
ATOM   5313  O31 POPEk  87      65.978   6.039  69.355  1.00  0.00           O
ATOM   5314  C31 POPEk  87      64.659   6.049  69.306  1.00  0.00           C
ATOM   5315  O32 POPEk  87      63.929   6.589  70.116  1.00  0.00           O
ATOM   5316  C32 POPEk  87      64.189   5.269  68.076  1.00  0.00           C
ATOM   5319  C23 POPEk  87      68.279   6.969  66.146  1.00  0.00           C
ATOM   5322  C24 POPEk  87      67.249   7.379  65.086  1.00  0.00           C
ATOM   5325  C25 POPEk  87      67.519   6.859  63.666  1.00  0.00           C
ATOM   5328  C26 POPEk  87      66.349   7.159  62.726  1.00  0.00           C
ATOM   5331  C27 POPEk  87      66.499   6.559  61.316  1.00  0.00           C
ATOM   5334  C28 POPEk  87      65.339   6.969  60.386  1.00  0.00           C
ATOM   5337  C29 POPEk  87      65.199   6.059  59.196  1.00  0.00           C
ATOM   5339 0C21 POPEk  87      65.208   6.389  57.896  1.00  0.00           C
ATOM   5341 1C21 POPEk  87      65.359   7.769  57.306  1.00  0.00           C
ATOM   5344 2C21 POPEk  87      64.429   8.009  56.096  1.00  0.00           C
ATOM   5347 3C21 POPEk  87      62.949   8.229  56.456  1.00  0.00           C
ATOM   5350 4C21 POPEk  87      62.089   8.559  55.226  1.00  0.00           C
ATOM   5353 5C21 POPEk  87      62.389   9.939  54.616  1.00  0.00           C
ATOM   5356 6C21 POPEk  87      61.689  10.199  53.275  1.00  0.00           C
ATOM   5359 7C21 POPEk  87      62.318  11.399  52.546  1.00  0.00           C
ATOM   5362 8C21 POPEk  87      61.769  11.649  51.146  1.00  0.00           C
ATOM   5366  C33 POPEk  87      64.119   3.752  68.376  1.00  0.00           C
ATOM   5369  C34 POPEk  87      63.589   2.922  67.196  1.00  0.00           C
ATOM   5372  C35 POPEk  87      64.439   2.962  65.916  1.00  0.00           C
ATOM   5375  C36 POPEk  87      65.889   2.472  66.056  1.00  0.00           C
ATOM   5378  C37 POPEk  87      66.508   2.202  64.676  1.00  0.00           C
ATOM   5381  C38 POPEk  87      68.029   2.402  64.646  1.00  0.00           C
ATOM   5384  C39 POPEk  87      68.649   2.172  63.265  1.00  0.00           C
ATOM   5387 0C31 POPEk  87      68.298   3.292  62.276  1.00  0.00           C
ATOM   5390 1C31 POPEk  87      68.719   2.992  60.835  1.00  0.00           C
ATOM   5393 2C31 POPEk  87      69.529   4.142  60.196  1.00  0.00           C
ATOM   5396 3C31 POPEk  87      71.019   4.142  60.556  1.00  0.00           C
ATOM   5399 4C31 POPEk  87      71.398   5.049  61.736  1.00  0.00           C
ATOM   5402 5C31 POPEk  87      72.929   5.229  61.826  1.00  0.00           C
ATOM   5405 6C31 POPEk  87      73.449   5.959  63.065  1.00  0.00           C
ATOM   5409  NH3 POPEl  88      79.719  36.589  30.986  1.00  0.00           N
ATOM   5413  C12 POPEl  88      78.919  37.649  30.286  1.00  0.00           C
ATOM   5416  C11 POPEl  88      78.699  38.929  31.116  1.00  0.00           C
ATOM   5419  P   POPEl  88      77.799  41.389  30.736  1.00  0.00           P
ATOM   5420  O13 POPEl  88      79.078  42.069  30.406  1.00  0.00           O
ATOM   5421  O14 POPEl  88      76.609  41.939  30.066  1.00  0.00           O
ATOM   5422  O11 POPEl  88      77.589  41.409  32.306  1.00  0.00           O
ATOM   5423  O12 POPEl  88      77.898  39.839  30.366  1.00  0.00           O
ATOM   5424  C1  POPEl  88      78.269  42.439  33.026  1.00  0.00           C
ATOM   5427  C2  POPEl  88      77.719  42.599  34.476  1.00  0.00           C
ATOM   5429  O21 POPEl  88      78.008  43.889  35.056  1.00  0.00           O
ATOM   5430  C21 POPEl  88      79.209  44.418  34.956  1.00  0.00           C
ATOM   5431  O22 POPEl  88      80.129  44.079  34.226  1.00  0.00           O
ATOM   5432  C22 POPEl  88      79.288  45.629  35.896  1.00  0.00           C
ATOM   5435  C3  POPEl  88      78.139  41.449  35.425  1.00  0.00           C
ATOM   5438  O31 POPEl  88      77.779  41.799  36.776  1.00  0.00           O
ATOM   5439  C31 POPEl  88      77.519  40.829  37.625  1.00  0.00           C
ATOM   5440  O32 POPEl  88      77.709  39.639  37.436  1.00  0.00           O
ATOM   5441  C32 POPEl  88      76.849  41.399  38.875  1.00  0.00           C
ATOM   5444  C23 POPEl  88      80.719  46.229  35.946  1.00  0.00           C
ATOM   5447  C24 POPEl  88      80.929  47.429  36.886  1.00  0.00           C
ATOM   5450  C25 POPEl  88      80.849  47.129  38.406  1.00  0.00           C
ATOM   5453  C26 POPEl  88      82.159  47.349  39.166  1.00  0.00           C
ATOM   5456  C27 POPEl  88      82.018  47.179  40.696  1.00  0.00           C
ATOM   5459  C28 POPEl  88      83.379  47.149  41.426  1.00  0.00           C
ATOM   5462  C29 POPEl  88      83.258  47.119  42.936  1.00  0.00           C
ATOM   5464 0C21 POPEl  88      84.268  46.839  43.786  1.00  0.00           C
ATOM   5466 1C21 POPEl  88      85.698  46.539  43.386  1.00  0.00           C
ATOM   5469 2C21 POPEl  88      86.189  45.129  43.766  1.00  0.00           C
ATOM   5472 3C21 POPEl  88      85.418  43.989  43.076  1.00  0.00           C
ATOM   5475 4C21 POPEl  88      86.068  42.629  43.345  1.00  0.00           C
ATOM   5478 5C21 POPEl  88      85.228  41.429  42.886  1.00  0.00           C
ATOM   5481 6C21 POPEl  88      86.019  40.119  43.046  1.00  0.00           C
ATOM   5484 7C21 POPEl  88      85.429  38.949  42.246  1.00  0.00           C
ATOM   5487 8C21 POPEl  88      86.339  37.719  42.246  1.00  0.00           C
ATOM   5491  C33 POPEl  88      76.279  42.829  38.686  1.00  0.00           C
ATOM   5494  C34 POPEl  88      75.239  43.199  39.746  1.00  0.00           C
ATOM   5497  C35 POPEl  88      74.029  42.249  39.786  1.00  0.00           C
ATOM   5500  C36 POPEl  88      72.758  42.919  40.326  1.00  0.00           C
ATOM   5503  C37 POPEl  88      72.809  43.289  41.806  1.00  0.00           C
ATOM   5506  C38 POPEl  88      72.129  44.639  42.066  1.00  0.00           C
ATOM   5509  C39 POPEl  88      72.118  45.029  43.546  1.00  0.00           C
ATOM   5512 0C31 POPEl  88      71.459  46.399  43.776  1.00  0.00           C
ATOM   5515 1C31 POPEl  88      71.889  47.059  45.096  1.00  0.00           C
ATOM   5518 2C31 POPEl  88      71.898  48.589  45.026  1.00  0.00           C
ATOM   5521 3C31 POPEl  88      73.219  49.199  45.526  1.00  0.00           C
ATOM   5524 4C31 POPEl  88      73.249  50.728  45.366  1.00  0.00           C
ATOM   5527 5C31 POPEl  88      74.579  51.259  44.806  1.00  0.00           C
ATOM   5530 6C31 POPEl  88      74.529  52.749  44.476  1.00  0.00           C
ATOM   5534  NH3 POPEm  89     132.745  48.999  71.566  1.00  0.00           N
ATOM   5538  C12 POPEm  89     132.775  47.799  72.486  1.00  0.00           C
ATOM   5541  C11 POPEm  89     131.376  47.359  72.965  1.00  0.00           C
ATOM   5544  P   POPEm  89     130.115  45.279  73.925  1.00  0.00           P
ATOM   5545  O13 POPEm  89     130.346  44.679  75.256  1.00  0.00           O
ATOM   5546  O14 POPEm  89     129.035  46.289  73.816  1.00  0.00           O
ATOM   5547  O11 POPEm  89     129.835  44.199  72.776  1.00  0.00           O
ATOM   5548  O12 POPEm  89     131.425  45.989  73.376  1.00  0.00           O
ATOM   5549  C1  POPEm  89     129.046  44.719  71.686  1.00  0.00           C
ATOM   5552  C2  POPEm  89     129.046  43.789  70.465  1.00  0.00           C
ATOM   5554  O21 POPEm  89     128.359  44.439  69.376  1.00  0.00           O
ATOM   5555  C21 POPEm  89     127.038  44.439  69.276  1.00  0.00           C
ATOM   5556  O22 POPEm  89     126.248  43.869  70.006  1.00  0.00           O
ATOM   5557  C22 POPEm  89     126.649  45.419  68.166  1.00  0.00           C
ATOM   5560  C3  POPEm  89     128.599  42.349  70.866  1.00  0.00           C
ATOM   5563  O31 POPEm  89     128.368  41.479  69.745  1.00  0.00           O
ATOM   5564  C31 POPEm  89     129.376  41.289  68.925  1.00  0.00           C
ATOM   5565  O32 POPEm  89     130.525  41.679  69.066  1.00  0.00           O
ATOM   5566  C32 POPEm  89     128.858  40.569  67.696  1.00  0.00           C
ATOM   5569  C23 POPEm  89     127.029  44.969  66.726  1.00  0.00           C
ATOM   5572  C24 POPEm  89     126.728  46.079  65.696  1.00  0.00           C
ATOM   5575  C25 POPEm  89     126.509  45.569  64.256  1.00  0.00           C
ATOM   5578  C26 POPEm  89     127.728  45.629  63.316  1.00  0.00           C
ATOM   5581  C27 POPEm  89     128.158  47.069  62.986  1.00  0.00           C
ATOM   5584  C28 POPEm  89     129.226  47.229  61.875  1.00  0.00           C
ATOM   5587  C29 POPEm  89     128.869  46.579  60.556  1.00  0.00           C
ATOM   5589 0C21 POPEm  89     128.268  47.169  59.506  1.00  0.00           C
ATOM   5591 1C21 POPEm  89     127.799  48.599  59.416  1.00  0.00           C
ATOM   5594 2C21 POPEm  89     128.239  49.339  58.135  1.00  0.00           C
ATOM   5597 3C21 POPEm  89     127.769  50.809  58.135  1.00  0.00           C
ATOM   5600 4C21 POPEm  89     128.479  51.699  57.106  1.00  0.00           C
ATOM   5603 5C21 POPEm  89     128.058  51.449  55.646  1.00  0.00           C
ATOM   5606 6C21 POPEm  89     129.025  52.069  54.626  1.00  0.00           C
ATOM   5609 7C21 POPEm  89     128.568  51.879  53.176  1.00  0.00           C
ATOM   5612 8C21 POPEm  89     129.615  52.269  52.116  1.00  0.00           C
ATOM   5616  C33 POPEm  89     127.929  41.469  66.855  1.00  0.00           C
ATOM   5619  C34 POPEm  89     127.229  40.689  65.736  1.00  0.00           C
ATOM   5622  C35 POPEm  89     126.829  41.529  64.516  1.00  0.00           C
ATOM   5625  C36 POPEm  89     128.048  41.869  63.636  1.00  0.00           C
ATOM   5628  C37 POPEm  89     127.728  42.019  62.136  1.00  0.00           C
ATOM   5631  C38 POPEm  89     128.976  41.759  61.285  1.00  0.00           C
ATOM   5634  C39 POPEm  89     128.708  41.619  59.785  1.00  0.00           C
ATOM   5637 0C31 POPEm  89     128.659  42.958  59.026  1.00  0.00           C
ATOM   5640 1C31 POPEm  89     128.568  42.729  57.516  1.00  0.00           C
ATOM   5643 2C31 POPEm  89     128.689  44.019  56.696  1.00  0.00           C
ATOM   5646 3C31 POPEm  89     128.499  43.799  55.186  1.00  0.00           C
ATOM   5649 4C31 POPEm  89     129.546  42.849  54.566  1.00  0.00           C
ATOM   5652 5C31 POPEm  89     129.426  42.749  53.036  1.00  0.00           C
ATOM   5655 6C31 POPEm  89     130.656  42.199  52.326  1.00  0.00           C
ATOM   5659  NH3 POPEn  90      38.818  88.349  32.806  1.00  0.00           N
ATOM   5663  C12 POPEn  90      39.709  89.539  32.526  1.00  0.00           C
ATOM   5666  C11 POPEn  90      41.169  89.289  32.956  1.00  0.00           C
ATOM   5669  P   POPEn  90      43.379  90.709  33.036  1.00  0.00           P
ATOM   5670  O13 POPEn  90      44.309  89.568  33.076  1.00  0.00           O
ATOM   5671  O14 POPEn  90      43.859  91.938  32.356  1.00  0.00           O
ATOM   5672  O11 POPEn  90      42.969  91.088  34.516  1.00  0.00           O
ATOM   5673  O12 POPEn  90      41.999  90.299  32.396  1.00  0.00           O
ATOM   5674  C1  POPEn  90      43.898  91.109  35.606  1.00  0.00           C
ATOM   5677  C2  POPEn  90      43.389  90.299  36.826  1.00  0.00           C
ATOM   5679  O21 POPEn  90      44.309  90.499  37.925  1.00  0.00           O
ATOM   5680  C21 POPEn  90      43.828  91.229  38.936  1.00  0.00           C
ATOM   5681  O22 POPEn  90      42.869  91.969  38.886  1.00  0.00           O
ATOM   5682  C22 POPEn  90      44.728  91.039  40.156  1.00  0.00           C
ATOM   5685  C3  POPEn  90      43.289  88.759  36.496  1.00  0.00           C
ATOM   5688  O31 POPEn  90      43.609  87.818  37.546  1.00  0.00           O
ATOM   5689  C31 POPEn  90      43.139  87.939  38.766  1.00  0.00           C
ATOM   5690  O32 POPEn  90      42.399  88.789  39.206  1.00  0.00           O
ATOM   5691  C32 POPEn  90      43.688  86.759  39.566  1.00  0.00           C
ATOM   5694  C23 POPEn  90      44.049  91.499  41.465  1.00  0.00           C
ATOM   5697  C24 POPEn  90      44.079  93.028  41.605  1.00  0.00           C
ATOM   5700  C25 POPEn  90      45.348  93.559  42.276  1.00  0.00           C
ATOM   5703  C26 POPEn  90      45.309  93.409  43.796  1.00  0.00           C
ATOM   5706  C27 POPEn  90      46.429  94.208  44.466  1.00  0.00           C
ATOM   5709  C28 POPEn  90      46.619  93.859  45.946  1.00  0.00           C
ATOM   5712  C29 POPEn  90      47.009  95.079  46.756  1.00  0.00           C
ATOM   5714 0C21 POPEn  90      48.079  95.159  47.556  1.00  0.00           C
ATOM   5716 1C21 POPEn  90      49.049  94.039  47.785  1.00  0.00           C
ATOM   5719 2C21 POPEn  90      50.169  94.399  48.766  1.00  0.00           C
ATOM   5722 3C21 POPEn  90      51.219  95.359  48.166  1.00  0.00           C
ATOM   5725 4C21 POPEn  90      52.329  95.749  49.156  1.00  0.00           C
ATOM   5728 5C21 POPEn  90      53.159  94.549  49.636  1.00  0.00           C
ATOM   5731 6C21 POPEn  90      54.329  94.949  50.536  1.00  0.00           C
ATOM   5734 7C21 POPEn  90      55.148  93.729  50.985  1.00  0.00           C
ATOM   5737 8C21 POPEn  90      56.299  94.099  51.926  1.00  0.00           C
ATOM   5741  C33 POPEn  90      43.139  86.689  41.016  1.00  0.00           C
ATOM   5744  C34 POPEn  90      43.419  85.329  41.656  1.00  0.00           C
ATOM   5747  C35 POPEn  90      42.969  85.179  43.116  1.00  0.00           C
ATOM   5750  C36 POPEn  90      43.958  85.769  44.136  1.00  0.00           C
ATOM   5753  C37 POPEn  90      43.669  85.408  45.606  1.00  0.00           C
ATOM   5756  C38 POPEn  90      44.849  85.699  46.556  1.00  0.00           C
ATOM   5759  C39 POPEn  90      46.048  84.749  46.406  1.00  0.00           C
ATOM   5762 0C31 POPEn  90      47.379  85.369  46.896  1.00  0.00           C
ATOM   5765 1C31 POPEn  90      48.478  85.369  45.816  1.00  0.00           C
ATOM   5768 2C31 POPEn  90      49.659  86.299  46.116  1.00  0.00           C
ATOM   5771 3C31 POPEn  90      50.489  85.929  47.355  1.00  0.00           C
ATOM   5774 4C31 POPEn  90      51.289  84.629  47.186  1.00  0.00           C
ATOM   5777 5C31 POPEn  90      52.079  84.268  48.456  1.00  0.00           C
ATOM   5780 6C31 POPEn  90      52.829  82.939  48.345  1.00  0.00           C
ATOM   5784  NH3 POPEo  91      77.739  74.959  27.726  1.00  0.00           N
ATOM   5788  C12 POPEo  91      76.919  74.029  28.596  1.00  0.00           C
ATOM   5791  C11 POPEo  91      75.889  73.199  27.796  1.00  0.00           C
ATOM   5794  P   POPEo  91      74.538  70.929  28.166  1.00  0.00           P
ATOM   5795  O13 POPEo  91      74.369  70.979  26.686  1.00  0.00           O
ATOM   5796  O14 POPEo  91      73.298  70.689  28.946  1.00  0.00           O
ATOM   5797  O11 POPEo  91      75.629  69.869  28.586  1.00  0.00           O
ATOM   5798  O12 POPEo  91      75.148  72.319  28.646  1.00  0.00           O
ATOM   5799  C1  POPEo  91      77.029  69.999  28.386  1.00  0.00           C
ATOM   5802  C2  POPEo  91      77.749  70.409  29.696  1.00  0.00           C
ATOM   5804  O21 POPEo  91      78.809  69.479  29.986  1.00  0.00           O
ATOM   5805  C21 POPEo  91      79.789  70.049  30.676  1.00  0.00           C
ATOM   5806  O22 POPEo  91      80.078  71.238  30.616  1.00  0.00           O
ATOM   5807  C22 POPEo  91      80.398  69.029  31.656  1.00  0.00           C
ATOM   5810  C3  POPEo  91      76.779  70.449  30.916  1.00  0.00           C
ATOM   5813  O31 POPEo  91      77.459  70.839  32.126  1.00  0.00           O
ATOM   5814  C31 POPEo  91      76.648  70.809  33.176  1.00  0.00           C
ATOM   5815  O32 POPEo  91      75.538  70.299  33.195  1.00  0.00           O
ATOM   5816  C32 POPEo  91      77.228  71.629  34.326  1.00  0.00           C
ATOM   5819  C23 POPEo  91      80.499  69.598  33.096  1.00  0.00           C
ATOM   5822  C24 POPEo  91      80.499  68.539  34.206  1.00  0.00           C
ATOM   5825  C25 POPEo  91      80.389  69.149  35.606  1.00  0.00           C
ATOM   5828  C26 POPEo  91      81.249  68.439  36.666  1.00  0.00           C
ATOM   5831  C27 POPEo  91      80.789  68.759  38.106  1.00  0.00           C
ATOM   5834  C28 POPEo  91      81.768  68.299  39.206  1.00  0.00           C
ATOM   5837  C29 POPEo  91      83.118  68.959  39.206  1.00  0.00           C
ATOM   5839 0C21 POPEo  91      83.888  69.239  40.276  1.00  0.00           C
ATOM   5841 1C21 POPEo  91      83.568  68.878  41.706  1.00  0.00           C
ATOM   5844 2C21 POPEo  91      83.279  70.068  42.636  1.00  0.00           C
ATOM   5847 3C21 POPEo  91      84.518  70.839  43.116  1.00  0.00           C
ATOM   5850 4C21 POPEo  91      84.219  71.559  44.446  1.00  0.00           C
ATOM   5853 5C21 POPEo  91      85.368  72.379  45.036  1.00  0.00           C
ATOM   5856 6C21 POPEo  91      84.998  72.919  46.426  1.00  0.00           C
ATOM   5859 7C21 POPEo  91      86.199  73.418  47.235  1.00  0.00           C
ATOM   5862 8C21 POPEo  91      85.828  73.709  48.696  1.00  0.00           C
ATOM   5866  C33 POPEo  91      76.629  71.219  35.676  1.00  0.00           C
ATOM   5869  C34 POPEo  91      77.269  71.958  36.836  1.00  0.00           C
ATOM   5872  C35 POPEo  91      76.788  71.329  38.136  1.00  0.00           C
ATOM   5875  C36 POPEo  91      77.409  71.919  39.396  1.00  0.00           C
ATOM   5878  C37 POPEo  91      77.228  70.939  40.556  1.00  0.00           C
ATOM   5881  C38 POPEo  91      78.108  71.279  41.756  1.00  0.00           C
ATOM   5884  C39 POPEo  91      78.199  70.068  42.686  1.00  0.00           C
ATOM   5887 0C31 POPEo  91      78.879  70.409  43.996  1.00  0.00           C
ATOM   5890 1C31 POPEo  91      79.129  69.159  44.846  1.00  0.00           C
ATOM   5893 2C31 POPEo  91      79.509  69.519  46.276  1.00  0.00           C
ATOM   5896 3C31 POPEo  91      79.938  68.299  47.106  1.00  0.00           C
ATOM   5899 4C31 POPEo  91      80.309  68.689  48.535  1.00  0.00           C
ATOM   5902 5C31 POPEo  91      81.159  67.649  49.256  1.00  0.00           C
ATOM   5905 6C31 POPEo  91      81.738  68.159  50.576  1.00  0.00           C
ATOM   5909  NH3 POPEp  92     123.359  22.509  28.195  1.00  0.00           N
ATOM   5913  C12 POPEp  92     121.978  22.949  27.796  1.00  0.00           C
ATOM   5916  C11 POPEp  92     121.868  24.459  27.956  1.00  0.00           C
ATOM   5919  P   POPEp  92     119.548  25.359  28.616  1.00  0.00           P
ATOM   5920  O13 POPEp  92     120.169  26.539  29.246  1.00  0.00           O
ATOM   5921  O14 POPEp  92     118.198  25.559  28.026  1.00  0.00           O
ATOM   5922  O11 POPEp  92     119.538  24.109  29.586  1.00  0.00           O
ATOM   5923  O12 POPEp  92     120.569  24.869  27.526  1.00  0.00           O
ATOM   5924  C1  POPEp  92     119.128  24.299  30.956  1.00  0.00           C
ATOM   5927  C2  POPEp  92     118.708  22.979  31.646  1.00  0.00           C
ATOM   5929  O21 POPEp  92     118.739  23.169  33.065  1.00  0.00           O
ATOM   5930  C21 POPEp  92     117.689  22.749  33.756  1.00  0.00           C
ATOM   5931  O22 POPEp  92     116.639  22.349  33.296  1.00  0.00           O
ATOM   5932  C22 POPEp  92     118.008  22.799  35.256  1.00  0.00           C
ATOM   5935  C3  POPEp  92     119.688  21.839  31.266  1.00  0.00           C
ATOM   5938  O31 POPEp  92     119.438  20.609  31.986  1.00  0.00           O
ATOM   5939  C31 POPEp  92     120.478  20.089  32.646  1.00  0.00           C
ATOM   5940  O32 POPEp  92     121.569  20.609  32.785  1.00  0.00           O
ATOM   5941  C32 POPEp  92     120.119  18.639  33.026  1.00  0.00           C
ATOM   5944  C23 POPEp  92     117.778  24.199  35.866  1.00  0.00           C
ATOM   5947  C24 POPEp  92     118.958  25.149  35.646  1.00  0.00           C
ATOM   5950  C25 POPEp  92     119.949  25.169  36.816  1.00  0.00           C
ATOM   5953  C26 POPEp  92     119.508  25.969  38.046  1.00  0.00           C
ATOM   5956  C27 POPEp  92     120.529  25.849  39.196  1.00  0.00           C
ATOM   5959  C28 POPEp  92     120.278  26.859  40.326  1.00  0.00           C
ATOM   5962  C29 POPEp  92     121.068  26.489  41.546  1.00  0.00           C
ATOM   5964 0C21 POPEp  92     122.018  27.209  42.176  1.00  0.00           C
ATOM   5966 1C21 POPEp  92     122.538  28.579  41.826  1.00  0.00           C
ATOM   5969 2C21 POPEp  92     121.959  29.709  42.715  1.00  0.00           C
ATOM   5972 3C21 POPEp  92     121.709  29.299  44.175  1.00  0.00           C
ATOM   5975 4C21 POPEp  92     121.329  30.479  45.086  1.00  0.00           C
ATOM   5978 5C21 POPEp  92     120.819  30.009  46.456  1.00  0.00           C
ATOM   5981 6C21 POPEp  92     120.299  31.149  47.336  1.00  0.00           C
ATOM   5984 7C21 POPEp  92     119.729  30.609  48.656  1.00  0.00           C
ATOM   5987 8C21 POPEp  92     119.009  31.639  49.546  1.00  0.00           C
ATOM   5991  C33 POPEp  92     121.129  17.949  33.976  1.00  0.00           C
ATOM   5994  C34 POPEp  92     120.589  17.689  35.386  1.00  0.00           C
ATOM   5997  C35 POPEp  92     120.019  18.939  36.056  1.00  0.00           C
ATOM   6000  C36 POPEp  92     119.858  18.719  37.556  1.00  0.00           C
ATOM   6003  C37 POPEp  92     119.329  19.969  38.246  1.00  0.00           C
ATOM   6006  C38 POPEp  92     119.548  19.909  39.756  1.00  0.00           C
ATOM   6009  C39 POPEp  92     118.928  21.129  40.436  1.00  0.00           C
ATOM   6012 0C31 POPEp  92     119.329  21.279  41.905  1.00  0.00           C
ATOM   6015 1C31 POPEp  92     118.559  22.439  42.516  1.00  0.00           C
ATOM   6018 2C31 POPEp  92     119.069  22.859  43.896  1.00  0.00           C
ATOM   6021 3C31 POPEp  92     118.699  21.879  45.016  1.00  0.00           C
ATOM   6024 4C31 POPEp  92     118.629  22.609  46.356  1.00  0.00           C
ATOM   6027 5C31 POPEp  92     118.008  21.789  47.476  1.00  0.00           C
ATOM   6030 6C31 POPEp  92     117.509  22.699  48.596  1.00  0.00           C
ATOM   6034  NH3 POPEq  93       8.929  94.568  26.766  1.00  0.00           N
ATOM   6038  C12 POPEq  93       9.339  93.279  27.436  1.00  0.00           C
ATOM   6041  C11 POPEq  93      10.489  92.579  26.656  1.00  0.00           C
ATOM   6044  P   POPEq  93      11.409  90.079  26.945  1.00  0.00           P
ATOM   6045  O13 POPEq  93      11.499  89.949  25.486  1.00  0.00           O
ATOM   6046  O14 POPEq  93      12.609  89.649  27.706  1.00  0.00           O
ATOM   6047  O11 POPEq  93      10.159  89.259  27.456  1.00  0.00           O
ATOM   6048  O12 POPEq  93      11.069  91.539  27.426  1.00  0.00           O
ATOM   6049  C1  POPEq  93      10.249  88.129  28.326  1.00  0.00           C
ATOM   6052  C2  POPEq  93       9.139  88.139  29.436  1.00  0.00           C
ATOM   6054  O21 POPEq  93       8.109  87.169  29.176  1.00  0.00           O
ATOM   6055  C21 POPEq  93       7.339  87.259  28.125  1.00  0.00           C
ATOM   6056  O22 POPEq  93       7.319  88.129  27.276  1.00  0.00           O
ATOM   6057  C22 POPEq  93       6.299  86.149  28.136  1.00  0.00           C
ATOM   6060  C3  POPEq  93       8.619  89.579  29.736  1.00  0.00           C
ATOM   6063  O31 POPEq  93       8.009  89.689  31.046  1.00  0.00           O
ATOM   6064  C31 POPEq  93       7.919  90.979  31.416  1.00  0.00           C
ATOM   6065  O32 POPEq  93       8.279  91.929  30.746  1.00  0.00           O
ATOM   6066  C32 POPEq  93       7.319  91.109  32.826  1.00  0.00           C
ATOM   6069  C23 POPEq  93       5.079  86.568  28.966  1.00  0.00           C
ATOM   6072  C24 POPEq  93       4.229  85.359  29.356  1.00  0.00           C
ATOM   6075  C25 POPEq  93       3.309  85.659  30.536  1.00  0.00           C
ATOM   6078  C26 POPEq  93       2.649  84.389  31.086  1.00  0.00           C
ATOM   6081  C27 POPEq  93       1.459  84.679  32.016  1.00  0.00           C
ATOM   6084  C28 POPEq  93       1.099  83.499  32.936  1.00  0.00           C
ATOM   6087  C29 POPEq  93       2.119  83.328  34.016  1.00  0.00           C
ATOM   6089 0C21 POPEq  93       2.089  83.939  35.215  1.00  0.00           C
ATOM   6091 1C21 POPEq  93       0.999  84.858  35.706  1.00  0.00           C
ATOM   6094 2C21 POPEq  93       0.929  84.799  37.236  1.00  0.00           C
ATOM   6097 3C21 POPEq  93       0.439  83.449  37.785  1.00  0.00           C
ATOM   6100 4C21 POPEq  93       0.659  83.349  39.286  1.00  0.00           C
ATOM   6103 5C21 POPEq  93       0.329  81.969  39.866  1.00  0.00           C
ATOM   6106 6C21 POPEq  93       0.529  81.938  41.386  1.00  0.00           C
ATOM   6109 7C21 POPEq  93       0.369  80.539  41.996  1.00  0.00           C
ATOM   6112 8C21 POPEq  93       0.459  80.559  43.526  1.00  0.00           C
ATOM   6116  C33 POPEq  93       8.119  92.049  33.776  1.00  0.00           C
ATOM   6119  C34 POPEq  93       7.509  92.128  35.186  1.00  0.00           C
ATOM   6122  C35 POPEq  93       8.459  92.679  36.266  1.00  0.00           C
ATOM   6125  C36 POPEq  93       8.639  94.199  36.226  1.00  0.00           C
ATOM   6128  C37 POPEq  93       9.709  94.719  37.216  1.00  0.00           C
ATOM   6131  C38 POPEq  93       9.969  96.219  36.986  1.00  0.00           C
ATOM   6134  C39 POPEq  93      11.239  96.769  37.625  1.00  0.00           C
ATOM   6137 0C31 POPEq  93      11.209  96.749  39.156  1.00  0.00           C
ATOM   6140 1C31 POPEq  93      12.409  97.488  39.746  1.00  0.00           C
ATOM   6143 2C31 POPEq  93      12.379  97.539  41.266  1.00  0.00           C
ATOM   6146 3C31 POPEq  93      13.509  98.419  41.806  1.00  0.00           C
ATOM   6149 4C31 POPEq  93      13.479  98.559  43.326  1.00  0.00           C
ATOM   6152 5C31 POPEq  93      14.609  99.459  43.815  1.00  0.00           C
ATOM   6155 6C31 POPEq  93      14.609  99.609  45.336  1.00  0.00           C
ATOM   6159  NH3 POPEr  94       9.259  18.979  25.356  1.00  0.00           N
ATOM   6163  C12 POPEr  94       9.089  19.779  24.116  1.00  0.00           C
ATOM   6166  C11 POPEr  94       8.369  21.059  24.456  1.00  0.00           C
ATOM   6169  P   POPEr  94       7.229  22.979  23.146  1.00  0.00           P
ATOM   6170  O13 POPEr  94       7.639  23.859  22.046  1.00  0.00           O
ATOM   6171  O14 POPEr  94       5.879  22.369  23.116  1.00  0.00           O
ATOM   6172  O11 POPEr  94       7.389  23.839  24.466  1.00  0.00           O
ATOM   6173  O12 POPEr  94       8.319  21.849  23.286  1.00  0.00           O
ATOM   6174  C1  POPEr  94       6.799  23.479  25.716  1.00  0.00           C
ATOM   6177  C2  POPEr  94       7.749  23.839  26.886  1.00  0.00           C
ATOM   6179  O21 POPEr  94       7.189  23.399  28.125  1.00  0.00           O
ATOM   6180  C21 POPEr  94       7.349  22.109  28.356  1.00  0.00           C
ATOM   6181  O22 POPEr  94       7.879  21.299  27.605  1.00  0.00           O
ATOM   6182  C22 POPEr  94       6.839  21.779  29.756  1.00  0.00           C
ATOM   6185  C3  POPEr  94       7.999  25.379  26.936  1.00  0.00           C
ATOM   6188  O31 POPEr  94       8.419  25.899  28.206  1.00  0.00           O
ATOM   6189  C31 POPEr  94       9.579  25.489  28.715  1.00  0.00           C
ATOM   6190  O32 POPEr  94      10.279  24.599  28.286  1.00  0.00           O
ATOM   6191  C32 POPEr  94       9.939  26.389  29.916  1.00  0.00           C
ATOM   6194  C23 POPEr  94       7.599  22.559  30.846  1.00  0.00           C
ATOM   6197  C24 POPEr  94       6.959  22.479  32.246  1.00  0.00           C
ATOM   6200  C25 POPEr  94       7.819  23.229  33.276  1.00  0.00           C
ATOM   6203  C26 POPEr  94       7.659  22.759  34.726  1.00  0.00           C
ATOM   6206  C27 POPEr  94       9.009  22.429  35.376  1.00  0.00           C
ATOM   6209  C28 POPEr  94       8.949  22.229  36.896  1.00  0.00           C
ATOM   6212  C29 POPEr  94       8.019  21.099  37.266  1.00  0.00           C
ATOM   6214 0C21 POPEr  94       6.939  21.169  38.066  1.00  0.00           C
ATOM   6216 1C21 POPEr  94       6.419  22.389  38.796  1.00  0.00           C
ATOM   6219 2C21 POPEr  94       6.779  22.369  40.306  1.00  0.00           C
ATOM   6222 3C21 POPEr  94       8.269  22.629  40.606  1.00  0.00           C
ATOM   6225 4C21 POPEr  94       8.769  21.899  41.856  1.00  0.00           C
ATOM   6228 5C21 POPEr  94       8.309  22.509  43.186  1.00  0.00           C
ATOM   6231 6C21 POPEr  94       8.489  21.529  44.356  1.00  0.00           C
ATOM   6234 7C21 POPEr  94       8.399  22.179  45.746  1.00  0.00           C
ATOM   6237 8C21 POPEr  94       8.419  21.159  46.876  1.00  0.00           C
ATOM   6241  C33 POPEr  94       8.719  26.939  30.695  1.00  0.00           C
ATOM   6244  C34 POPEr  94       8.979  28.179  31.556  1.00  0.00           C
ATOM   6247  C35 POPEr  94       7.679  28.809  32.106  1.00  0.00           C
ATOM   6250  C36 POPEr  94       6.779  27.819  32.866  1.00  0.00           C
ATOM   6253  C37 POPEr  94       5.919  28.469  33.965  1.00  0.00           C
ATOM   6256  C38 POPEr  94       5.299  27.449  34.936  1.00  0.00           C
ATOM   6259  C39 POPEr  94       4.299  26.469  34.306  1.00  0.00           C
ATOM   6262 0C31 POPEr  94       4.219  25.159  35.106  1.00  0.00           C
ATOM   6265 1C31 POPEr  94       3.319  24.099  34.456  1.00  0.00           C
ATOM   6268 2C31 POPEr  94       3.469  22.699  35.086  1.00  0.00           C
ATOM   6271 3C31 POPEr  94       2.659  22.489  36.375  1.00  0.00           C
ATOM   6274 4C31 POPEr  94       2.809  21.049  36.906  1.00  0.00           C
ATOM   6277 5C31 POPEr  94       2.099  20.799  38.246  1.00  0.00           C
ATOM   6280 6C31 POPEr  94       2.169  19.349  38.706  1.00  0.00           C
ATOM   6284  NH3 POPEs  95     122.769  38.809  73.726  1.00  0.00           N
ATOM   6288  C12 POPEs  95     122.328  38.709  75.156  1.00  0.00           C
ATOM   6291  C11 POPEs  95     120.968  39.399  75.355  1.00  0.00           C
ATOM   6294  P   POPEs  95     121.428  41.988  75.646  1.00  0.00           P
ATOM   6295  O13 POPEs  95     120.339  42.989  75.635  1.00  0.00           O
ATOM   6296  O14 POPEs  95     122.038  41.568  76.916  1.00  0.00           O
ATOM   6297  O11 POPEs  95     122.598  42.479  74.686  1.00  0.00           O
ATOM   6298  O12 POPEs  95     120.959  40.729  74.826  1.00  0.00           O
ATOM   6299  C1  POPEs  95     122.519  43.669  73.896  1.00  0.00           C
ATOM   6302  C2  POPEs  95     122.379  43.308  72.396  1.00  0.00           C
ATOM   6304  O21 POPEs  95     122.178  44.469  71.576  1.00  0.00           O
ATOM   6305  C21 POPEs  95     123.288  45.139  71.256  1.00  0.00           C
ATOM   6306  O22 POPEs  95     124.359  45.059  71.836  1.00  0.00           O
ATOM   6307  C22 POPEs  95     123.069  45.849  69.915  1.00  0.00           C
ATOM   6310  C3  POPEs  95     121.189  42.349  72.176  1.00  0.00           C
ATOM   6313  O31 POPEs  95     120.898  42.209  70.786  1.00  0.00           O
ATOM   6314  C31 POPEs  95     121.339  41.099  70.206  1.00  0.00           C
ATOM   6315  O32 POPEs  95     121.978  40.219  70.736  1.00  0.00           O
ATOM   6316  C32 POPEs  95     120.919  41.169  68.746  1.00  0.00           C
ATOM   6319  C23 POPEs  95     122.909  44.849  68.736  1.00  0.00           C
ATOM   6322  C24 POPEs  95     122.678  45.559  67.396  1.00  0.00           C
ATOM   6325  C25 POPEs  95     122.318  44.589  66.266  1.00  0.00           C
ATOM   6328  C26 POPEs  95     122.398  45.219  64.866  1.00  0.00           C
ATOM   6331  C27 POPEs  95     121.978  44.239  63.746  1.00  0.00           C
ATOM   6334  C28 POPEs  95     122.078  44.839  62.326  1.00  0.00           C
ATOM   6337  C29 POPEs  95     123.499  45.068  61.875  1.00  0.00           C
ATOM   6339 0C21 POPEs  95     123.919  45.269  60.616  1.00  0.00           C
ATOM   6341 1C21 POPEs  95     123.058  45.318  59.375  1.00  0.00           C
ATOM   6344 2C21 POPEs  95     122.728  46.759  58.925  1.00  0.00           C
ATOM   6347 3C21 POPEs  95     123.109  47.059  57.465  1.00  0.00           C
ATOM   6350 4C21 POPEs  95     122.239  46.318  56.446  1.00  0.00           C
ATOM   6353 5C21 POPEs  95     122.568  46.699  54.995  1.00  0.00           C
ATOM   6356 6C21 POPEs  95     123.998  46.349  54.595  1.00  0.00           C
ATOM   6359 7C21 POPEs  95     124.199  46.389  53.085  1.00  0.00           C
ATOM   6362 8C21 POPEs  95     125.648  46.149  52.666  1.00  0.00           C
ATOM   6366  C33 POPEs  95     121.218  39.909  67.896  1.00  0.00           C
ATOM   6369  C34 POPEs  95     120.429  40.049  66.596  1.00  0.00           C
ATOM   6372  C35 POPEs  95     120.809  39.119  65.446  1.00  0.00           C
ATOM   6375  C36 POPEs  95     120.299  39.739  64.146  1.00  0.00           C
ATOM   6378  C37 POPEs  95     120.299  38.809  62.936  1.00  0.00           C
ATOM   6381  C38 POPEs  95     119.879  39.579  61.686  1.00  0.00           C
ATOM   6384  C39 POPEs  95     119.228  38.709  60.616  1.00  0.00           C
ATOM   6387 0C31 POPEs  95     119.039  39.479  59.315  1.00  0.00           C
ATOM   6390 1C31 POPEs  95     118.188  38.699  58.316  1.00  0.00           C
ATOM   6393 2C31 POPEs  95     117.949  39.459  57.006  1.00  0.00           C
ATOM   6396 3C31 POPEs  95     116.868  38.769  56.176  1.00  0.00           C
ATOM   6399 4C31 POPEs  95     116.849  39.169  54.696  1.00  0.00           C
ATOM   6402 5C31 POPEs  95     115.849  38.309  53.916  1.00  0.00           C
ATOM   6405 6C31 POPEs  95     115.909  38.509  52.396  1.00  0.00           C
ATOM   6409  NH3 POPEt  96      -0.238  64.379  28.715  1.00  0.00           N
ATOM   6413  C12 POPEt  96       0.309  63.469  27.646  1.00  0.00           C
ATOM   6416  C11 POPEt  96       1.649  62.859  28.056  1.00  0.00           C
ATOM   6419  P   POPEt  96       3.759  62.039  26.746  1.00  0.00           P
ATOM   6420  O13 POPEt  96       4.169  60.639  26.466  1.00  0.00           O
ATOM   6421  O14 POPEt  96       4.169  63.059  25.746  1.00  0.00           O
ATOM   6422  O11 POPEt  96       4.339  62.469  28.156  1.00  0.00           O
ATOM   6423  O12 POPEt  96       2.199  62.109  26.976  1.00  0.00           O
ATOM   6424  C1  POPEt  96       4.829  61.389  28.956  1.00  0.00           C
ATOM   6427  C2  POPEt  96       4.879  61.708  30.456  1.00  0.00           C
ATOM   6429  O21 POPEt  96       5.139  60.419  31.026  1.00  0.00           O
ATOM   6430  C21 POPEt  96       5.889  60.369  32.076  1.00  0.00           C
ATOM   6431  O22 POPEt  96       6.309  61.318  32.726  1.00  0.00           O
ATOM   6432  C22 POPEt  96       6.279  58.909  32.276  1.00  0.00           C
ATOM   6435  C3  POPEt  96       3.549  62.299  30.976  1.00  0.00           C
ATOM   6438  O31 POPEt  96       3.409  62.049  32.386  1.00  0.00           O
ATOM   6439  C31 POPEt  96       2.639  62.879  33.065  1.00  0.00           C
ATOM   6440  O32 POPEt  96       2.089  63.878  32.636  1.00  0.00           O
ATOM   6441  C32 POPEt  96       2.709  62.399  34.516  1.00  0.00           C
ATOM   6444  C23 POPEt  96       6.399  58.509  33.746  1.00  0.00           C
ATOM   6447  C24 POPEt  96       6.759  57.029  33.846  1.00  0.00           C
ATOM   6450  C25 POPEt  96       6.529  56.439  35.236  1.00  0.00           C
ATOM   6453  C26 POPEt  96       7.449  57.049  36.286  1.00  0.00           C
ATOM   6456  C27 POPEt  96       7.139  56.579  37.706  1.00  0.00           C
ATOM   6459  C28 POPEt  96       7.699  57.568  38.736  1.00  0.00           C
ATOM   6462  C29 POPEt  96       7.459  57.099  40.146  1.00  0.00           C
ATOM   6464 0C21 POPEt  96       8.379  56.609  40.985  1.00  0.00           C
ATOM   6466 1C21 POPEt  96       9.859  56.439  40.696  1.00  0.00           C
ATOM   6469 2C21 POPEt  96      10.689  56.459  41.986  1.00  0.00           C
ATOM   6472 3C21 POPEt  96      12.189  56.199  41.745  1.00  0.00           C
ATOM   6475 4C21 POPEt  96      13.059  56.329  43.006  1.00  0.00           C
ATOM   6478 5C21 POPEt  96      12.639  55.409  44.166  1.00  0.00           C
ATOM   6481 6C21 POPEt  96      13.549  55.549  45.386  1.00  0.00           C
ATOM   6484 7C21 POPEt  96      13.219  54.539  46.496  1.00  0.00           C
ATOM   6487 8C21 POPEt  96      13.889  54.899  47.826  1.00  0.00           C
ATOM   6491  C33 POPEt  96       1.669  62.969  35.516  1.00  0.00           C
ATOM   6494  C34 POPEt  96       2.029  62.399  36.896  1.00  0.00           C
ATOM   6497  C35 POPEt  96       1.039  62.639  38.046  1.00  0.00           C
ATOM   6500  C36 POPEt  96       1.139  61.489  39.056  1.00  0.00           C
ATOM   6503  C37 POPEt  96       0.909  61.899  40.515  1.00  0.00           C
ATOM   6506  C38 POPEt  96       1.249  60.749  41.465  1.00  0.00           C
ATOM   6509  C39 POPEt  96       1.109  61.149  42.945  1.00  0.00           C
ATOM   6512 0C31 POPEt  96       0.999  59.939  43.886  1.00  0.00           C
ATOM   6515 1C31 POPEt  96       0.609  60.399  45.296  1.00  0.00           C
ATOM   6518 2C31 POPEt  96       0.062  59.259  46.166  1.00  0.00           C
ATOM   6521 3C31 POPEt  96      -0.058  59.679  47.636  1.00  0.00           C
ATOM   6524 4C31 POPEt  96       1.319  59.829  48.296  1.00  0.00           C
ATOM   6527 5C31 POPEt  96       1.249  59.959  49.816  1.00  0.00           C
ATOM   6530 6C31 POPEt  96       2.599  60.249  50.445  1.00  0.00           C
ATOM   6534  NH3 POPEu  97      33.599  72.229  33.666  1.00  0.00           N
ATOM   6538  C12 POPEu  97      34.149  73.488  34.256  1.00  0.00           C
ATOM   6541  C11 POPEu  97      35.679  73.449  34.126  1.00  0.00           C
ATOM   6544  P   POPEu  97      36.989  73.849  31.816  1.00  0.00           P
ATOM   6545  O13 POPEu  97      38.339  73.269  31.786  1.00  0.00           O
ATOM   6546  O14 POPEu  97      36.289  73.989  30.516  1.00  0.00           O
ATOM   6547  O11 POPEu  97      37.129  75.268  32.486  1.00  0.00           O
ATOM   6548  O12 POPEu  97      36.048  73.049  32.806  1.00  0.00           O
ATOM   6549  C1  POPEu  97      38.388  75.669  33.065  1.00  0.00           C
ATOM   6552  C2  POPEu  97      38.089  76.619  34.236  1.00  0.00           C
ATOM   6554  O21 POPEu  97      37.639  77.859  33.666  1.00  0.00           O
ATOM   6555  C21 POPEu  97      36.849  78.649  34.386  1.00  0.00           C
ATOM   6556  O22 POPEu  97      36.879  79.869  34.315  1.00  0.00           O
ATOM   6557  C22 POPEu  97      35.829  77.879  35.256  1.00  0.00           C
ATOM   6560  C3  POPEu  97      39.269  76.869  35.215  1.00  0.00           C
ATOM   6563  O31 POPEu  97      38.749  77.369  36.476  1.00  0.00           O
ATOM   6564  C31 POPEu  97      39.559  77.208  37.526  1.00  0.00           C
ATOM   6565  O32 POPEu  97      40.699  76.769  37.486  1.00  0.00           O
ATOM   6566  C32 POPEu  97      38.839  77.519  38.826  1.00  0.00           C
ATOM   6569  C23 POPEu  97      34.769  78.779  35.926  1.00  0.00           C
ATOM   6572  C24 POPEu  97      34.109  78.099  37.146  1.00  0.00           C
ATOM   6575  C25 POPEu  97      33.548  79.109  38.156  1.00  0.00           C
ATOM   6578  C26 POPEu  97      33.789  78.709  39.616  1.00  0.00           C
ATOM   6581  C27 POPEu  97      32.759  77.719  40.196  1.00  0.00           C
ATOM   6584  C28 POPEu  97      33.059  77.459  41.686  1.00  0.00           C
ATOM   6587  C29 POPEu  97      31.989  76.689  42.406  1.00  0.00           C
ATOM   6589 0C21 POPEu  97      32.139  75.579  43.146  1.00  0.00           C
ATOM   6591 1C21 POPEu  97      33.419  74.819  43.406  1.00  0.00           C
ATOM   6594 2C21 POPEu  97      33.829  74.839  44.886  1.00  0.00           C
ATOM   6597 3C21 POPEu  97      34.919  73.799  45.206  1.00  0.00           C
ATOM   6600 4C21 POPEu  97      36.329  74.219  44.785  1.00  0.00           C
ATOM   6603 5C21 POPEu  97      37.039  75.039  45.876  1.00  0.00           C
ATOM   6606 6C21 POPEu  97      38.069  74.229  46.686  1.00  0.00           C
ATOM   6609 7C21 POPEu  97      38.679  75.059  47.826  1.00  0.00           C
ATOM   6612 8C21 POPEu  97      39.879  74.419  48.526  1.00  0.00           C
ATOM   6616  C33 POPEu  97      39.039  76.349  39.816  1.00  0.00           C
ATOM   6619  C34 POPEu  97      37.849  76.159  40.766  1.00  0.00           C
ATOM   6622  C35 POPEu  97      37.709  77.289  41.786  1.00  0.00           C
ATOM   6625  C36 POPEu  97      38.759  77.208  42.906  1.00  0.00           C
ATOM   6628  C37 POPEu  97      38.618  78.389  43.866  1.00  0.00           C
ATOM   6631  C38 POPEu  97      39.379  78.269  45.186  1.00  0.00           C
ATOM   6634  C39 POPEu  97      38.929  79.329  46.196  1.00  0.00           C
ATOM   6637 0C31 POPEu  97      38.929  78.809  47.646  1.00  0.00           C
ATOM   6640 1C31 POPEu  97      38.499  79.879  48.656  1.00  0.00           C
ATOM   6643 2C31 POPEu  97      38.399  79.329  50.086  1.00  0.00           C
ATOM   6646 3C31 POPEu  97      37.829  80.369  51.056  1.00  0.00           C
ATOM   6649 4C31 POPEu  97      38.079  80.059  52.536  1.00  0.00           C
ATOM   6652 5C31 POPEu  97      37.379  81.079  53.465  1.00  0.00           C
ATOM   6655 6C31 POPEu  97      37.899  81.098  54.896  1.00  0.00           C
ATOM   6659  NH3 POPEv  98      96.038  77.039  67.135  1.00  0.00           N
ATOM   6663  C12 POPEv  98      94.599  76.879  66.696  1.00  0.00           C
ATOM   6666  C11 POPEv  98      93.699  76.329  67.846  1.00  0.00           C
ATOM   6669  P   POPEv  98      94.769  73.919  68.026  1.00  0.00           P
ATOM   6670  O13 POPEv  98      95.979  74.679  68.355  1.00  0.00           O
ATOM   6671  O14 POPEv  98      94.419  72.768  68.886  1.00  0.00           O
ATOM   6672  O11 POPEv  98      94.919  73.369  66.555  1.00  0.00           O
ATOM   6673  O12 POPEv  98      93.549  74.909  67.886  1.00  0.00           O
ATOM   6674  C1  POPEv  98      93.769  73.289  65.705  1.00  0.00           C
ATOM   6677  C2  POPEv  98      94.219  72.689  64.366  1.00  0.00           C
ATOM   6679  O21 POPEv  98      93.249  72.939  63.346  1.00  0.00           O
ATOM   6680  C21 POPEv  98      93.139  74.159  62.846  1.00  0.00           C
ATOM   6681  O22 POPEv  98      93.769  75.149  63.195  1.00  0.00           O
ATOM   6682  C22 POPEv  98      92.309  74.018  61.566  1.00  0.00           C
ATOM   6685  C3  POPEv  98      94.469  71.159  64.465  1.00  0.00           C
ATOM   6688  O31 POPEv  98      94.799  70.579  63.176  1.00  0.00           O
ATOM   6689  C31 POPEv  98      93.799  69.929  62.566  1.00  0.00           C
ATOM   6690  O32 POPEv  98      92.719  69.689  63.065  1.00  0.00           O
ATOM   6691  C32 POPEv  98      94.209  69.499  61.156  1.00  0.00           C
ATOM   6694  C23 POPEv  98      91.628  75.309  61.066  1.00  0.00           C
ATOM   6697  C24 POPEv  98      90.758  75.029  59.826  1.00  0.00           C
ATOM   6700  C25 POPEv  98      89.998  76.259  59.336  1.00  0.00           C
ATOM   6703  C26 POPEv  98      89.128  75.939  58.116  1.00  0.00           C
ATOM   6706  C27 POPEv  98      88.398  77.168  57.556  1.00  0.00           C
ATOM   6709  C28 POPEv  98      87.689  76.809  56.246  1.00  0.00           C
ATOM   6712  C29 POPEv  98      86.779  77.879  55.695  1.00  0.00           C
ATOM   6714 0C21 POPEv  98      87.038  78.709  54.665  1.00  0.00           C
ATOM   6716 1C21 POPEv  98      88.328  78.809  53.886  1.00  0.00           C
ATOM   6719 2C21 POPEv  98      88.169  78.348  52.425  1.00  0.00           C
ATOM   6722 3C21 POPEv  98      89.508  78.369  51.675  1.00  0.00           C
ATOM   6725 4C21 POPEv  98      89.339  78.059  50.176  1.00  0.00           C
ATOM   6728 5C21 POPEv  98      90.669  77.899  49.446  1.00  0.00           C
ATOM   6731 6C21 POPEv  98      90.499  77.839  47.916  1.00  0.00           C
ATOM   6734 7C21 POPEv  98      91.808  77.519  47.206  1.00  0.00           C
ATOM   6737 8C21 POPEv  98      91.749  77.659  45.676  1.00  0.00           C
ATOM   6741  C33 POPEv  98      93.058  68.769  60.425  1.00  0.00           C
ATOM   6744  C34 POPEv  98      91.989  69.738  59.886  1.00  0.00           C
ATOM   6747  C35 POPEv  98      92.509  70.629  58.746  1.00  0.00           C
ATOM   6750  C36 POPEv  98      91.609  70.589  57.506  1.00  0.00           C
ATOM   6753  C37 POPEv  98      92.309  71.089  56.236  1.00  0.00           C
ATOM   6756  C38 POPEv  98      91.449  70.969  54.956  1.00  0.00           C
ATOM   6759  C39 POPEv  98      90.938  69.539  54.715  1.00  0.00           C
ATOM   6762 0C31 POPEv  98      90.248  69.309  53.366  1.00  0.00           C
ATOM   6765 1C31 POPEv  98      91.208  69.399  52.165  1.00  0.00           C
ATOM   6768 2C31 POPEv  98      90.589  68.889  50.845  1.00  0.00           C
ATOM   6771 3C31 POPEv  98      90.409  67.359  50.756  1.00  0.00           C
ATOM   6774 4C31 POPEv  98      91.728  66.599  50.616  1.00  0.00           C
ATOM   6777 5C31 POPEv  98      91.549  65.079  50.495  1.00  0.00           C
ATOM   6780 6C31 POPEv  98      92.878  64.318  50.556  1.00  0.00           C
ATOM   6784  NH3 POPEw  99      49.449  86.138  73.936  1.00  0.00           N
ATOM   6788  C12 POPEw  99      48.509  85.859  75.086  1.00  0.00           C
ATOM   6791  C11 POPEw  99      47.009  86.009  74.726  1.00  0.00           C
ATOM   6794  P   POPEw  99      45.449  87.099  72.876  1.00  0.00           P
ATOM   6795  O13 POPEw  99      44.379  86.079  72.776  1.00  0.00           O
ATOM   6796  O14 POPEw  99      45.138  88.378  73.546  1.00  0.00           O
ATOM   6797  O11 POPEw  99      45.929  87.439  71.406  1.00  0.00           O
ATOM   6798  O12 POPEw  99      46.819  86.489  73.406  1.00  0.00           O
ATOM   6799  C1  POPEw  99      45.719  88.679  70.726  1.00  0.00           C
ATOM   6802  C2  POPEw  99      44.789  88.529  69.486  1.00  0.00           C
ATOM   6804  O21 POPEw  99      43.859  89.639  69.486  1.00  0.00           O
ATOM   6805  C21 POPEw  99      42.919  89.679  68.506  1.00  0.00           C
ATOM   6806  O22 POPEw  99      41.739  89.799  68.726  1.00  0.00           O
ATOM   6807  C22 POPEw  99      43.509  89.779  67.116  1.00  0.00           C
ATOM   6810  C3  POPEw  99      44.098  87.119  69.455  1.00  0.00           C
ATOM   6813  O31 POPEw  99      43.199  86.909  68.355  1.00  0.00           O
ATOM   6814  C31 POPEw  99      43.729  86.429  67.226  1.00  0.00           C
ATOM   6815  O32 POPEw  99      44.889  86.579  66.876  1.00  0.00           O
ATOM   6816  C32 POPEw  99      42.638  85.699  66.456  1.00  0.00           C
ATOM   6819  C23 POPEw  99      42.409  89.488  66.056  1.00  0.00           C
ATOM   6822  C24 POPEw  99      42.978  89.438  64.646  1.00  0.00           C
ATOM   6825  C25 POPEw  99      43.789  90.668  64.226  1.00  0.00           C
ATOM   6828  C26 POPEw  99      42.978  91.979  64.245  1.00  0.00           C
ATOM   6831  C27 POPEw  99      43.869  93.179  63.896  1.00  0.00           C
ATOM   6834  C28 POPEw  99      43.109  94.499  63.666  1.00  0.00           C
ATOM   6837  C29 POPEw  99      42.209  94.418  62.456  1.00  0.00           C
ATOM   6839 0C21 POPEw  99      42.479  94.919  61.226  1.00  0.00           C
ATOM   6841 1C21 POPEw  99      43.729  95.668  60.806  1.00  0.00           C
ATOM   6844 2C21 POPEw  99      44.069  95.479  59.306  1.00  0.00           C
ATOM   6847 3C21 POPEw  99      43.239  96.369  58.366  1.00  0.00           C
ATOM   6850 4C21 POPEw  99      43.729  96.319  56.916  1.00  0.00           C
ATOM   6853 5C21 POPEw  99      42.989  97.318  56.006  1.00  0.00           C
ATOM   6856 6C21 POPEw  99      43.339  97.149  54.516  1.00  0.00           C
ATOM   6859 7C21 POPEw  99      42.508  98.059  53.596  1.00  0.00           C
ATOM   6862 8C21 POPEw  99      42.669  97.709  52.116  1.00  0.00           C
ATOM   6866  C33 POPEw  99      42.929  85.649  64.946  1.00  0.00           C
ATOM   6869  C34 POPEw  99      42.109  84.568  64.245  1.00  0.00           C
ATOM   6872  C35 POPEw  99      42.109  84.708  62.726  1.00  0.00           C
ATOM   6875  C36 POPEw  99      43.438  84.319  62.056  1.00  0.00           C
ATOM   6878  C37 POPEw  99      43.359  84.489  60.536  1.00  0.00           C
ATOM   6881  C38 POPEw  99      44.618  84.039  59.776  1.00  0.00           C
ATOM   6884  C39 POPEw  99      44.969  82.568  60.026  1.00  0.00           C
ATOM   6887 0C31 POPEw  99      45.999  82.029  59.016  1.00  0.00           C
ATOM   6890 1C31 POPEw  99      45.319  81.399  57.796  1.00  0.00           C
ATOM   6893 2C31 POPEw  99      46.309  81.068  56.666  1.00  0.00           C
ATOM   6896 3C31 POPEw  99      46.819  82.309  55.896  1.00  0.00           C
ATOM   6899 4C31 POPEw  99      45.719  83.009  55.096  1.00  0.00           C
ATOM   6902 5C31 POPEw  99      46.269  83.979  54.035  1.00  0.00           C
ATOM   6905 6C31 POPEw  99      45.409  84.009  52.776  1.00  0.00           C
ATOM   6909  NH3 POPEx 100      14.429 118.339  68.196  1.00  0.00           N
ATOM   6913  C12 POPEx 100      13.139 119.009  67.866  1.00  0.00           C
ATOM   6916  C11 POPEx 100      12.899 120.239  68.746  1.00  0.00           C
ATOM   6919  P   POPEx 100      12.359 122.029  66.925  1.00  0.00           P
ATOM   6920  O13 POPEx 100      13.779 122.429  67.026  1.00  0.00           O
ATOM   6921  O14 POPEx 100      11.329 123.079  66.766  1.00  0.00           O
ATOM   6922  O11 POPEx 100      12.199 121.039  65.705  1.00  0.00           O
ATOM   6923  O12 POPEx 100      11.929 121.088  68.135  1.00  0.00           O
ATOM   6924  C1  POPEx 100      10.979 120.408  65.285  1.00  0.00           C
ATOM   6927  C2  POPEx 100      10.499 120.948  63.896  1.00  0.00           C
ATOM   6929  O21 POPEx 100      10.199 119.929  62.916  1.00  0.00           O
ATOM   6930  C21 POPEx 100      11.259 119.319  62.396  1.00  0.00           C
ATOM   6931  O22 POPEx 100      12.359 119.249  62.896  1.00  0.00           O
ATOM   6932  C22 POPEx 100      10.899 118.708  61.026  1.00  0.00           C
ATOM   6935  C3  POPEx 100      11.489 121.988  63.306  1.00  0.00           C
ATOM   6938  O31 POPEx 100      11.149 122.299  61.936  1.00  0.00           O
ATOM   6939  C31 POPEx 100      12.119 122.719  61.106  1.00  0.00           C
ATOM   6940  O32 POPEx 100      12.139 122.479  59.916  1.00  0.00           O
ATOM   6941  C32 POPEx 100      13.129 123.638  61.796  1.00  0.00           C
ATOM   6944  C23 POPEx 100      12.149 118.479  60.126  1.00  0.00           C
ATOM   6947  C24 POPEx 100      11.799 118.518  58.626  1.00  0.00           C
ATOM   6950  C25 POPEx 100      13.019 118.439  57.686  1.00  0.00           C
ATOM   6953  C26 POPEx 100      12.639 118.209  56.215  1.00  0.00           C
ATOM   6956  C27 POPEx 100      13.869 117.979  55.316  1.00  0.00           C
ATOM   6959  C28 POPEx 100      13.519 117.628  53.856  1.00  0.00           C
ATOM   6962  C29 POPEx 100      14.749 117.249  53.076  1.00  0.00           C
ATOM   6964 0C21 POPEx 100      14.989 116.029  52.565  1.00  0.00           C
ATOM   6966 1C21 POPEx 100      16.239 115.589  51.846  1.00  0.00           C
ATOM   6969 2C21 POPEx 100      17.519 116.418  52.095  1.00  0.00           C
ATOM   6972 3C21 POPEx 100      18.079 116.299  53.526  1.00  0.00           C
ATOM   6975 4C21 POPEx 100      18.699 117.609  54.046  1.00  0.00           C
ATOM   6978 5C21 POPEx 100      19.849 118.159  53.186  1.00  0.00           C
ATOM   6981 6C21 POPEx 100      20.129 119.639  53.485  1.00  0.00           C
ATOM   6984 7C21 POPEx 100      21.069 120.309  52.476  1.00  0.00           C
ATOM   6987 8C21 POPEx 100      21.269 121.798  52.766  1.00  0.00           C
ATOM   6991  C33 POPEx 100      14.569 123.159  61.495  1.00  0.00           C
ATOM   6994  C34 POPEx 100      15.609 124.199  61.906  1.00  0.00           C
ATOM   6997  C35 POPEx 100      17.009 123.588  62.056  1.00  0.00           C
ATOM   7000  C36 POPEx 100      18.049 124.059  61.035  1.00  0.00           C
ATOM   7003  C37 POPEx 100      19.389 123.339  61.285  1.00  0.00           C
ATOM   7006  C38 POPEx 100      20.579 123.819  60.446  1.00  0.00           C
ATOM   7009  C39 POPEx 100      20.469 123.439  58.965  1.00  0.00           C
ATOM   7012 0C31 POPEx 100      21.679 123.889  58.146  1.00  0.00           C
ATOM   7015 1C31 POPEx 100      21.539 123.509  56.675  1.00  0.00           C
ATOM   7018 2C31 POPEx 100      22.399 124.359  55.726  1.00  0.00           C
ATOM   7021 3C31 POPEx 100      23.919 124.129  55.856  1.00  0.00           C
ATOM   7024 4C31 POPEx 100      24.629 125.109  56.796  1.00  0.00           C
ATOM   7027 5C31 POPEx 100      26.159 124.949  56.726  1.00  0.00           C
ATOM   7030 6C31 POPEx 100      26.919 125.889  57.675  1.00  0.00           C
ATOM   7034  NH3 POPEy 101      26.419  86.778  73.746  1.00  0.00           N
ATOM   7038  C12 POPEy 101      26.799  86.938  75.196  1.00  0.00           C
ATOM   7041  C11 POPEy 101      25.929  88.009  75.866  1.00  0.00           C
ATOM   7044  P   POPEy 101      24.889  89.888  74.315  1.00  0.00           P
ATOM   7045  O13 POPEy 101      23.689  89.018  74.276  1.00  0.00           O
ATOM   7046  O14 POPEy 101      24.659  91.309  74.646  1.00  0.00           O
ATOM   7047  O11 POPEy 101      25.599  89.719  72.916  1.00  0.00           O
ATOM   7048  O12 POPEy 101      26.039  89.269  75.206  1.00  0.00           O
ATOM   7049  C1  POPEy 101      25.359  90.619  71.826  1.00  0.00           C
ATOM   7052  C2  POPEy 101      25.639  89.899  70.465  1.00  0.00           C
ATOM   7054  O21 POPEy 101      25.309  90.749  69.355  1.00  0.00           O
ATOM   7055  C21 POPEy 101      26.299  91.469  68.866  1.00  0.00           C
ATOM   7056  O22 POPEy 101      27.439  91.509  69.285  1.00  0.00           O
ATOM   7057  C22 POPEy 101      25.779  92.259  67.656  1.00  0.00           C
ATOM   7060  C3  POPEy 101      24.739  88.638  70.355  1.00  0.00           C
ATOM   7063  O31 POPEy 101      25.009  87.829  69.196  1.00  0.00           O
ATOM   7064  C31 POPEy 101      25.959  86.918  69.396  1.00  0.00           C
ATOM   7065  O32 POPEy 101      26.669  86.848  70.386  1.00  0.00           O
ATOM   7066  C32 POPEy 101      25.979  85.889  68.256  1.00  0.00           C
ATOM   7069  C23 POPEy 101      26.769  93.318  67.126  1.00  0.00           C
ATOM   7072  C24 POPEy 101      27.749  92.869  66.025  1.00  0.00           C
ATOM   7075  C25 POPEy 101      27.079  92.659  64.666  1.00  0.00           C
ATOM   7078  C26 POPEy 101      28.059  92.259  63.556  1.00  0.00           C
ATOM   7081  C27 POPEy 101      27.339  92.179  62.206  1.00  0.00           C
ATOM   7084  C28 POPEy 101      28.289  92.089  60.996  1.00  0.00           C
ATOM   7087  C29 POPEy 101      27.479  91.979  59.726  1.00  0.00           C
ATOM   7089 0C21 POPEy 101      27.939  91.719  58.496  1.00  0.00           C
ATOM   7091 1C21 POPEy 101      29.379  91.499  58.076  1.00  0.00           C
ATOM   7094 2C21 POPEy 101      29.919  92.639  57.186  1.00  0.00           C
ATOM   7097 3C21 POPEy 101      29.149  92.859  55.866  1.00  0.00           C
ATOM   7100 4C21 POPEy 101      28.659  94.298  55.756  1.00  0.00           C
ATOM   7103 5C21 POPEy 101      27.809  94.599  54.525  1.00  0.00           C
ATOM   7106 6C21 POPEy 101      27.249  96.018  54.606  1.00  0.00           C
ATOM   7109 7C21 POPEy 101      26.339  96.378  53.436  1.00  0.00           C
ATOM   7112 8C21 POPEy 101      25.319  97.469  53.786  1.00  0.00           C
ATOM   7116  C33 POPEy 101      26.439  86.439  66.885  1.00  0.00           C
ATOM   7119  C34 POPEy 101      26.689  85.309  65.866  1.00  0.00           C
ATOM   7122  C35 POPEy 101      27.209  85.799  64.495  1.00  0.00           C
ATOM   7125  C36 POPEy 101      28.659  86.309  64.546  1.00  0.00           C
ATOM   7128  C37 POPEy 101      29.039  87.289  63.426  1.00  0.00           C
ATOM   7131  C38 POPEy 101      30.309  88.048  63.826  1.00  0.00           C
ATOM   7134  C39 POPEy 101      30.649  89.239  62.916  1.00  0.00           C
ATOM   7137 0C31 POPEy 101      31.599  88.878  61.776  1.00  0.00           C
ATOM   7140 1C31 POPEy 101      32.029  90.128  61.006  1.00  0.00           C
ATOM   7143 2C31 POPEy 101      33.049  89.848  59.896  1.00  0.00           C
ATOM   7146 3C31 POPEy 101      34.429  89.449  60.416  1.00  0.00           C
ATOM   7149 4C31 POPEy 101      35.339  89.018  59.276  1.00  0.00           C
ATOM   7152 5C31 POPEy 101      36.759  88.659  59.715  1.00  0.00           C
ATOM   7155 6C31 POPEy 101      37.749  88.719  58.556  1.00  0.00           C
ATOM   7159  NH3 POPEz 102     109.429  52.409  72.726  1.00  0.00           N
ATOM   7163  C12 POPEz 102     109.788  53.449  71.706  1.00  0.00           C
ATOM   7166  C11 POPEz 102     108.608  54.389  71.446  1.00  0.00           C
ATOM   7169  P   POPEz 102     107.799  56.339  70.006  1.00  0.00           P
ATOM   7170  O13 POPEz 102     106.989  56.769  71.176  1.00  0.00           O
ATOM   7171  O14 POPEz 102     108.209  57.439  69.096  1.00  0.00           O
ATOM   7172  O11 POPEz 102     106.938  55.299  69.196  1.00  0.00           O
ATOM   7173  O12 POPEz 102     108.998  55.469  70.565  1.00  0.00           O
ATOM   7174  C1  POPEz 102     107.498  54.309  68.326  1.00  0.00           C
ATOM   7177  C2  POPEz 102     107.538  54.809  66.866  1.00  0.00           C
ATOM   7179  O21 POPEz 102     107.258  53.689  65.995  1.00  0.00           O
ATOM   7180  C21 POPEz 102     106.668  54.009  64.856  1.00  0.00           C
ATOM   7181  O22 POPEz 102     106.369  55.139  64.495  1.00  0.00           O
ATOM   7182  C22 POPEz 102     106.399  52.739  64.055  1.00  0.00           C
ATOM   7185  C3  POPEz 102     108.909  55.449  66.516  1.00  0.00           C
ATOM   7188  O31 POPEz 102     108.718  56.459  65.506  1.00  0.00           O
ATOM   7189  C31 POPEz 102     109.799  56.789  64.836  1.00  0.00           C
ATOM   7190  O32 POPEz 102     110.928  56.389  65.025  1.00  0.00           O
ATOM   7191  C32 POPEz 102     109.378  57.709  63.696  1.00  0.00           C
ATOM   7194  C23 POPEz 102     105.579  53.019  62.776  1.00  0.00           C
ATOM   7197  C24 POPEz 102     105.319  51.759  61.936  1.00  0.00           C
ATOM   7200  C25 POPEz 102     104.289  52.019  60.826  1.00  0.00           C
ATOM   7203  C26 POPEz 102     104.069  50.829  59.876  1.00  0.00           C
ATOM   7206  C27 POPEz 102     102.589  50.619  59.515  1.00  0.00           C
ATOM   7209  C28 POPEz 102     102.389  49.549  58.416  1.00  0.00           C
ATOM   7212  C29 POPEz 102     102.279  50.139  57.036  1.00  0.00           C
ATOM   7214 0C21 POPEz 102     101.419  49.759  56.076  1.00  0.00           C
ATOM   7216 1C21 POPEz 102     100.449  48.609  56.166  1.00  0.00           C
ATOM   7219 2C21 POPEz 102     100.149  47.989  54.785  1.00  0.00           C
ATOM   7222 3C21 POPEz 102      99.308  46.699  54.896  1.00  0.00           C
ATOM   7225 4C21 POPEz 102      97.929  46.829  54.236  1.00  0.00           C
ATOM   7228 5C21 POPEz 102      97.029  45.589  54.396  1.00  0.00           C
ATOM   7231 6C21 POPEz 102      97.008  44.989  55.806  1.00  0.00           C
ATOM   7234 7C21 POPEz 102      96.409  45.909  56.875  1.00  0.00           C
ATOM   7237 8C21 POPEz 102      96.598  45.329  58.276  1.00  0.00           C
ATOM   7241  C33 POPEz 102     109.359  56.929  62.356  1.00  0.00           C
ATOM   7244  C34 POPEz 102     108.468  57.609  61.306  1.00  0.00           C
ATOM   7247  C35 POPEz 102     108.589  56.939  59.916  1.00  0.00           C
ATOM   7250  C36 POPEz 102     107.999  55.528  59.866  1.00  0.00           C
ATOM   7253  C37 POPEz 102     108.899  54.519  59.136  1.00  0.00           C
ATOM   7256  C38 POPEz 102     108.338  53.099  59.206  1.00  0.00           C
ATOM   7259  C39 POPEz 102     107.428  52.759  58.016  1.00  0.00           C
ATOM   7262 0C31 POPEz 102     108.198  52.109  56.866  1.00  0.00           C
ATOM   7265 1C31 POPEz 102     107.339  51.869  55.625  1.00  0.00           C
ATOM   7268 2C31 POPEz 102     107.799  50.639  54.836  1.00  0.00           C
ATOM   7271 3C31 POPEz 102     107.038  50.479  53.516  1.00  0.00           C
ATOM   7274 4C31 POPEz 102     106.999  49.039  53.006  1.00  0.00           C
ATOM   7277 5C31 POPEz 102     105.679  48.709  52.296  1.00  0.00           C
ATOM   7280 6C31 POPEz 102     105.669  47.309  51.695  1.00  0.00           C
ATOM   7284  NH3 POPE0 103      82.409  48.659  26.246  1.00  0.00           N
ATOM   7288  C12 POPE0 103      83.198  49.549  27.156  1.00  0.00           C
ATOM   7291  C11 POPE0 103      83.978  48.679  28.136  1.00  0.00           C
ATOM   7294  P   POPE0 103      82.769  46.439  28.816  1.00  0.00           P
ATOM   7295  O13 POPE0 103      81.509  46.039  29.486  1.00  0.00           O
ATOM   7296  O14 POPE0 103      82.799  46.229  27.346  1.00  0.00           O
ATOM   7297  O11 POPE0 103      83.949  45.639  29.486  1.00  0.00           O
ATOM   7298  O12 POPE0 103      83.099  47.958  29.016  1.00  0.00           O
ATOM   7299  C1  POPE0 103      85.319  46.049  29.526  1.00  0.00           C
ATOM   7302  C2  POPE0 103      85.579  47.079  30.666  1.00  0.00           C
ATOM   7304  O21 POPE0 103      86.978  47.369  30.846  1.00  0.00           O
ATOM   7305  C21 POPE0 103      87.519  48.089  29.886  1.00  0.00           C
ATOM   7306  O22 POPE0 103      86.978  48.439  28.855  1.00  0.00           O
ATOM   7307  C22 POPE0 103      88.958  48.469  30.226  1.00  0.00           C
ATOM   7310  C3  POPE0 103      85.009  46.529  31.986  1.00  0.00           C
ATOM   7313  O31 POPE0 103      84.909  47.529  33.006  1.00  0.00           O
ATOM   7314  C31 POPE0 103      83.759  48.189  33.116  1.00  0.00           C
ATOM   7315  O32 POPE0 103      82.738  47.979  32.486  1.00  0.00           O
ATOM   7316  C32 POPE0 103      83.949  49.138  34.286  1.00  0.00           C
ATOM   7319  C23 POPE0 103      89.059  49.989  30.506  1.00  0.00           C
ATOM   7322  C24 POPE0 103      88.958  50.318  31.996  1.00  0.00           C
ATOM   7325  C25 POPE0 103      90.329  50.629  32.646  1.00  0.00           C
ATOM   7328  C26 POPE0 103      91.369  49.519  32.476  1.00  0.00           C
ATOM   7331  C27 POPE0 103      92.809  49.989  32.696  1.00  0.00           C
ATOM   7334  C28 POPE0 103      93.829  48.859  32.446  1.00  0.00           C
ATOM   7337  C29 POPE0 103      93.939  47.859  33.576  1.00  0.00           C
ATOM   7339 0C21 POPE0 103      94.749  48.009  34.636  1.00  0.00           C
ATOM   7341 1C21 POPE0 103      95.599  49.229  34.876  1.00  0.00           C
ATOM   7344 2C21 POPE0 103      95.378  49.849  36.266  1.00  0.00           C
ATOM   7347 3C21 POPE0 103      95.989  49.029  37.396  1.00  0.00           C
ATOM   7350 4C21 POPE0 103      95.319  49.319  38.736  1.00  0.00           C
ATOM   7353 5C21 POPE0 103      95.399  50.789  39.126  1.00  0.00           C
ATOM   7356 6C21 POPE0 103      95.299  50.999  40.635  1.00  0.00           C
ATOM   7359 7C21 POPE0 103      95.849  52.379  41.026  1.00  0.00           C
ATOM   7362 8C21 POPE0 103      96.008  52.579  42.526  1.00  0.00           C
ATOM   7366  C33 POPE0 103      85.159  50.089  34.116  1.00  0.00           C
ATOM   7369  C34 POPE0 103      85.709  50.549  35.476  1.00  0.00           C
ATOM   7372  C35 POPE0 103      87.069  51.239  35.406  1.00  0.00           C
ATOM   7375  C36 POPE0 103      87.659  51.399  36.816  1.00  0.00           C
ATOM   7378  C37 POPE0 103      88.969  52.189  36.886  1.00  0.00           C
ATOM   7381  C38 POPE0 103      89.478  52.259  38.336  1.00  0.00           C
ATOM   7384  C39 POPE0 103      90.879  52.849  38.506  1.00  0.00           C
ATOM   7387 0C31 POPE0 103      91.008  54.299  38.056  1.00  0.00           C
ATOM   7390 1C31 POPE0 103      92.339  54.909  38.506  1.00  0.00           C
ATOM   7393 2C31 POPE0 103      92.538  56.339  37.976  1.00  0.00           C
ATOM   7396 3C31 POPE0 103      93.179  56.359  36.596  1.00  0.00           C
ATOM   7399 4C31 POPE0 103      94.688  56.139  36.696  1.00  0.00           C
ATOM   7402 5C31 POPE0 103      95.348  55.949  35.336  1.00  0.00           C
ATOM   7405 6C31 POPE0 103      96.819  55.649  35.516  1.00  0.00           C
ATOM   7409  NH3 POPE1 104       3.409  99.869  25.496  1.00  0.00           N
ATOM   7413  C12 POPE1 104       4.549  98.949  25.796  1.00  0.00           C
ATOM   7416  C11 POPE1 104       4.139  97.899  26.836  1.00  0.00           C
ATOM   7419  P   POPE1 104       5.109  95.559  26.166  1.00  0.00           P
ATOM   7420  O13 POPE1 104       4.649  95.789  24.776  1.00  0.00           O
ATOM   7421  O14 POPE1 104       6.359  94.809  26.436  1.00  0.00           O
ATOM   7422  O11 POPE1 104       3.949  94.829  26.996  1.00  0.00           O
ATOM   7423  O12 POPE1 104       5.169  96.938  26.936  1.00  0.00           O
ATOM   7424  C1  POPE1 104       4.069  94.899  28.436  1.00  0.00           C
ATOM   7427  C2  POPE1 104       3.659  93.568  29.116  1.00  0.00           C
ATOM   7429  O21 POPE1 104       4.349  93.439  30.366  1.00  0.00           O
ATOM   7430  C21 POPE1 104       3.969  94.298  31.296  1.00  0.00           C
ATOM   7431  O22 POPE1 104       2.929  94.929  31.296  1.00  0.00           O
ATOM   7432  C22 POPE1 104       5.069  94.348  32.346  1.00  0.00           C
ATOM   7435  C3  POPE1 104       3.939  92.318  28.256  1.00  0.00           C
ATOM   7438  O31 POPE1 104       3.369  91.169  28.906  1.00  0.00           O
ATOM   7439  C31 POPE1 104       4.209  90.339  29.496  1.00  0.00           C
ATOM   7440  O32 POPE1 104       5.409  90.268  29.306  1.00  0.00           O
ATOM   7441  C32 POPE1 104       3.459  89.418  30.466  1.00  0.00           C
ATOM   7444  C23 POPE1 104       4.849  95.439  33.406  1.00  0.00           C
ATOM   7447  C24 POPE1 104       3.799  95.028  34.445  1.00  0.00           C
ATOM   7450  C25 POPE1 104       3.719  96.029  35.596  1.00  0.00           C
ATOM   7453  C26 POPE1 104       4.879  95.859  36.586  1.00  0.00           C
ATOM   7456  C27 POPE1 104       5.109  97.089  37.476  1.00  0.00           C
ATOM   7459  C28 POPE1 104       6.229  96.798  38.496  1.00  0.00           C
ATOM   7462  C29 POPE1 104       6.619  98.009  39.286  1.00  0.00           C
ATOM   7464 0C21 POPE1 104       7.319  97.969  40.436  1.00  0.00           C
ATOM   7466 1C21 POPE1 104       7.859  96.708  41.056  1.00  0.00           C
ATOM   7469 2C21 POPE1 104       8.699  96.988  42.316  1.00  0.00           C
ATOM   7472 3C21 POPE1 104       7.849  97.179  43.576  1.00  0.00           C
ATOM   7475 4C21 POPE1 104       8.699  97.469  44.816  1.00  0.00           C
ATOM   7478 5C21 POPE1 104       7.849  97.739  46.056  1.00  0.00           C
ATOM   7481 6C21 POPE1 104       8.689  98.039  47.306  1.00  0.00           C
ATOM   7484 7C21 POPE1 104       7.829  98.439  48.516  1.00  0.00           C
ATOM   7487 8C21 POPE1 104       8.639  98.629  49.796  1.00  0.00           C
ATOM   7491  C33 POPE1 104       2.049  89.919  30.876  1.00  0.00           C
ATOM   7494  C34 POPE1 104       1.379  88.979  31.886  1.00  0.00           C
ATOM   7497  C35 POPE1 104       1.919  89.068  33.326  1.00  0.00           C
ATOM   7500  C36 POPE1 104       1.569  90.388  34.016  1.00  0.00           C
ATOM   7503  C37 POPE1 104       1.909  90.408  35.516  1.00  0.00           C
ATOM   7506  C38 POPE1 104       1.019  91.389  36.296  1.00  0.00           C
ATOM   7509  C39 POPE1 104      -0.388  90.818  36.556  1.00  0.00           C
ATOM   7512 0C31 POPE1 104      -1.478  91.879  36.756  1.00  0.00           C
ATOM   7515 1C31 POPE1 104      -1.258  92.839  37.946  1.00  0.00           C
ATOM   7518 2C31 POPE1 104      -2.138  94.089  37.826  1.00  0.00           C
ATOM   7521 3C31 POPE1 104      -3.608  93.869  38.226  1.00  0.00           C
ATOM   7524 4C31 POPE1 104      -4.548  94.719  37.366  1.00  0.00           C
ATOM   7527 5C31 POPE1 104      -6.028  94.619  37.756  1.00  0.00           C
ATOM   7530 6C31 POPE1 104      -6.928  95.429  36.826  1.00  0.00           C
ATOM   7534  NH3 POPE2 105      14.889 108.139  67.196  1.00  0.00           N
ATOM   7538  C12 POPE2 105      15.549 107.559  65.976  1.00  0.00           C
ATOM   7541  C11 POPE2 105      16.289 106.259  66.296  1.00  0.00           C
ATOM   7544  P   POPE2 105      18.349 105.719  64.726  1.00  0.00           P
ATOM   7545  O13 POPE2 105      19.109 106.299  65.855  1.00  0.00           O
ATOM   7546  O14 POPE2 105      18.649 104.319  64.355  1.00  0.00           O
ATOM   7547  O11 POPE2 105      18.339 106.658  63.456  1.00  0.00           O
ATOM   7548  O12 POPE2 105      16.819 105.688  65.105  1.00  0.00           O
ATOM   7549  C1  POPE2 105      17.739 106.259  62.215  1.00  0.00           C
ATOM   7552  C2  POPE2 105      18.829 106.018  61.126  1.00  0.00           C
ATOM   7554  O21 POPE2 105      18.239 106.009  59.816  1.00  0.00           O
ATOM   7555  C21 POPE2 105      17.569 104.949  59.396  1.00  0.00           C
ATOM   7556  O22 POPE2 105      17.289 103.969  60.046  1.00  0.00           O
ATOM   7557  C22 POPE2 105      17.179 105.199  57.936  1.00  0.00           C
ATOM   7560  C3  POPE2 105      19.769 104.809  61.425  1.00  0.00           C
ATOM   7563  O31 POPE2 105      20.869 104.779  60.486  1.00  0.00           O
ATOM   7564  C31 POPE2 105      21.549 103.649  60.296  1.00  0.00           C
ATOM   7565  O32 POPE2 105      22.759 103.559  60.316  1.00  0.00           O
ATOM   7566  C32 POPE2 105      20.629 102.499  59.926  1.00  0.00           C
ATOM   7569  C23 POPE2 105      17.209 103.949  57.015  1.00  0.00           C
ATOM   7572  C24 POPE2 105      17.149 104.369  55.536  1.00  0.00           C
ATOM   7575  C25 POPE2 105      17.049 103.209  54.536  1.00  0.00           C
ATOM   7578  C26 POPE2 105      15.749 102.409  54.676  1.00  0.00           C
ATOM   7581  C27 POPE2 105      15.559 101.339  53.576  1.00  0.00           C
ATOM   7584  C28 POPE2 105      14.299 100.489  53.806  1.00  0.00           C
ATOM   7587  C29 POPE2 105      14.179  99.329  52.855  1.00  0.00           C
ATOM   7589 0C21 POPE2 105      13.239  98.359  52.925  1.00  0.00           C
ATOM   7591 1C21 POPE2 105      12.129  98.279  53.946  1.00  0.00           C
ATOM   7594 2C21 POPE2 105      10.749  98.028  53.306  1.00  0.00           C
ATOM   7597 3C21 POPE2 105       9.639  98.139  54.356  1.00  0.00           C
ATOM   7600 4C21 POPE2 105       8.239  97.818  53.826  1.00  0.00           C
ATOM   7603 5C21 POPE2 105       7.239  97.509  54.956  1.00  0.00           C
ATOM   7606 6C21 POPE2 105       6.939  98.719  55.846  1.00  0.00           C
ATOM   7609 7C21 POPE2 105       6.089  98.359  57.076  1.00  0.00           C
ATOM   7612 8C21 POPE2 105       5.299  99.539  57.626  1.00  0.00           C
ATOM   7616  C33 POPE2 105      21.459 101.319  59.416  1.00  0.00           C
ATOM   7619  C34 POPE2 105      20.649 100.039  59.186  1.00  0.00           C
ATOM   7622  C35 POPE2 105      19.549 100.139  58.125  1.00  0.00           C
ATOM   7625  C36 POPE2 105      18.679  98.869  58.125  1.00  0.00           C
ATOM   7628  C37 POPE2 105      17.799  98.729  56.875  1.00  0.00           C
ATOM   7631  C38 POPE2 105      16.969  97.439  56.936  1.00  0.00           C
ATOM   7634  C39 POPE2 105      16.299  97.058  55.606  1.00  0.00           C
ATOM   7637 0C31 POPE2 105      17.319  96.629  54.546  1.00  0.00           C
ATOM   7640 1C31 POPE2 105      16.699  95.889  53.345  1.00  0.00           C
ATOM   7643 2C31 POPE2 105      17.769  95.479  52.316  1.00  0.00           C
ATOM   7646 3C31 POPE2 105      17.979  96.509  51.206  1.00  0.00           C
ATOM   7649 4C31 POPE2 105      17.069  96.269  49.995  1.00  0.00           C
ATOM   7652 5C31 POPE2 105      17.239  97.338  48.916  1.00  0.00           C
ATOM   7655 6C31 POPE2 105      16.339  97.139  47.706  1.00  0.00           C
ATOM   7659  NH3 POPE3 106      97.999  85.649  68.196  1.00  0.00           N
ATOM   7663  C12 POPE3 106      97.318  84.609  69.055  1.00  0.00           C
ATOM   7666  C11 POPE3 106      97.088  83.379  68.175  1.00  0.00           C
ATOM   7669  P   POPE3 106      95.959  81.108  67.986  1.00  0.00           P
ATOM   7670  O13 POPE3 106      96.059  79.739  68.556  1.00  0.00           O
ATOM   7671  O14 POPE3 106      94.648  81.568  67.496  1.00  0.00           O
ATOM   7672  O11 POPE3 106      96.959  81.079  66.785  1.00  0.00           O
ATOM   7673  O12 POPE3 106      96.598  82.239  68.906  1.00  0.00           O
ATOM   7674  C1  POPE3 106      96.779  81.739  65.546  1.00  0.00           C
ATOM   7677  C2  POPE3 106      97.389  80.909  64.406  1.00  0.00           C
ATOM   7679  O21 POPE3 106      96.348  80.109  63.796  1.00  0.00           O
ATOM   7680  C21 POPE3 106      96.659  79.749  62.556  1.00  0.00           C
ATOM   7681  O22 POPE3 106      97.589  80.189  61.916  1.00  0.00           O
ATOM   7682  C22 POPE3 106      95.709  78.659  62.096  1.00  0.00           C
ATOM   7685  C3  POPE3 106      98.499  80.049  65.046  1.00  0.00           C
ATOM   7688  O31 POPE3 106      99.398  79.449  64.105  1.00  0.00           O
ATOM   7689  C31 POPE3 106      99.089  78.199  63.785  1.00  0.00           C
ATOM   7690  O32 POPE3 106      98.069  77.599  64.105  1.00  0.00           O
ATOM   7691  C32 POPE3 106     100.169  77.639  62.896  1.00  0.00           C
ATOM   7694  C23 POPE3 106      95.599  78.629  60.556  1.00  0.00           C
ATOM   7697  C24 POPE3 106      94.779  77.429  60.076  1.00  0.00           C
ATOM   7700  C25 POPE3 106      94.669  77.389  58.546  1.00  0.00           C
ATOM   7703  C26 POPE3 106      93.809  76.229  58.016  1.00  0.00           C
ATOM   7706  C27 POPE3 106      93.788  76.179  56.486  1.00  0.00           C
ATOM   7709  C28 POPE3 106      92.669  75.279  55.936  1.00  0.00           C
ATOM   7712  C29 POPE3 106      92.769  75.149  54.436  1.00  0.00           C
ATOM   7714 0C21 POPE3 106      91.738  75.109  53.566  1.00  0.00           C
ATOM   7716 1C21 POPE3 106      90.278  75.139  53.936  1.00  0.00           C
ATOM   7719 2C21 POPE3 106      89.378  74.329  52.986  1.00  0.00           C
ATOM   7722 3C21 POPE3 106      87.929  74.318  53.476  1.00  0.00           C
ATOM   7725 4C21 POPE3 106      86.908  73.849  52.425  1.00  0.00           C
ATOM   7728 5C21 POPE3 106      85.459  73.899  52.956  1.00  0.00           C
ATOM   7731 6C21 POPE3 106      84.909  75.329  53.106  1.00  0.00           C
ATOM   7734 7C21 POPE3 106      83.529  75.349  53.776  1.00  0.00           C
ATOM   7737 8C21 POPE3 106      83.029  76.749  54.105  1.00  0.00           C
ATOM   7741  C33 POPE3 106      99.828  77.659  61.396  1.00  0.00           C
ATOM   7744  C34 POPE3 106      99.958  76.269  60.776  1.00  0.00           C
ATOM   7747  C35 POPE3 106     100.068  76.329  59.245  1.00  0.00           C
ATOM   7750  C36 POPE3 106     100.429  74.979  58.616  1.00  0.00           C
ATOM   7753  C37 POPE3 106     101.139  75.189  57.266  1.00  0.00           C
ATOM   7756  C38 POPE3 106     101.139  73.979  56.316  1.00  0.00           C
ATOM   7759  C39 POPE3 106     101.709  72.669  56.885  1.00  0.00           C
ATOM   7762 0C31 POPE3 106     102.878  72.139  56.035  1.00  0.00           C
ATOM   7765 1C31 POPE3 106     103.328  70.719  56.425  1.00  0.00           C
ATOM   7768 2C31 POPE3 106     104.548  70.229  55.635  1.00  0.00           C
ATOM   7771 3C31 POPE3 106     104.339  70.189  54.116  1.00  0.00           C
ATOM   7774 4C31 POPE3 106     105.539  69.589  53.366  1.00  0.00           C
ATOM   7777 5C31 POPE3 106     105.319  69.579  51.846  1.00  0.00           C
ATOM   7780 6C31 POPE3 106     106.339  68.769  51.046  1.00  0.00           C
ATOM   7784  NH3 POPE4 107      95.038  70.268  69.796  1.00  0.00           N
ATOM   7788  C12 POPE4 107      96.379  69.759  69.355  1.00  0.00           C
ATOM   7791  C11 POPE4 107      97.479  70.749  69.696  1.00  0.00           C
ATOM   7794  P   POPE4 107     100.029  70.969  69.885  1.00  0.00           P
ATOM   7795  O13 POPE4 107      99.648  72.409  69.906  1.00  0.00           O
ATOM   7796  O14 POPE4 107     100.539  70.369  71.135  1.00  0.00           O
ATOM   7797  O11 POPE4 107     101.059  70.719  68.715  1.00  0.00           O
ATOM   7798  O12 POPE4 107      98.748  70.149  69.416  1.00  0.00           O
ATOM   7799  C1  POPE4 107     101.358  71.708  67.726  1.00  0.00           C
ATOM   7802  C2  POPE4 107     100.658  71.469  66.366  1.00  0.00           C
ATOM   7804  O21 POPE4 107     101.309  72.348  65.406  1.00  0.00           O
ATOM   7805  C21 POPE4 107     101.839  71.708  64.376  1.00  0.00           C
ATOM   7806  O22 POPE4 107     101.798  70.509  64.215  1.00  0.00           O
ATOM   7807  C22 POPE4 107     102.439  72.669  63.346  1.00  0.00           C
ATOM   7810  C3  POPE4 107      99.118  71.759  66.376  1.00  0.00           C
ATOM   7813  O31 POPE4 107      98.549  71.829  65.046  1.00  0.00           O
ATOM   7814  C31 POPE4 107      98.409  70.699  64.366  1.00  0.00           C
ATOM   7815  O32 POPE4 107      98.499  69.579  64.816  1.00  0.00           O
ATOM   7816  C32 POPE4 107      98.089  70.999  62.896  1.00  0.00           C
ATOM   7819  C23 POPE4 107     103.249  71.879  62.285  1.00  0.00           C
ATOM   7822  C24 POPE4 107     103.228  72.499  60.886  1.00  0.00           C
ATOM   7825  C25 POPE4 107     104.059  73.779  60.765  1.00  0.00           C
ATOM   7828  C26 POPE4 107     104.459  74.068  59.306  1.00  0.00           C
ATOM   7831  C27 POPE4 107     105.979  74.109  59.125  1.00  0.00           C
ATOM   7834  C28 POPE4 107     106.428  73.959  57.666  1.00  0.00           C
ATOM   7837  C29 POPE4 107     107.918  73.749  57.675  1.00  0.00           C
ATOM   7839 0C21 POPE4 107     108.869  74.568  57.206  1.00  0.00           C
ATOM   7841 1C21 POPE4 107     108.689  75.869  56.465  1.00  0.00           C
ATOM   7844 2C21 POPE4 107     109.139  75.638  55.016  1.00  0.00           C
ATOM   7847 3C21 POPE4 107     109.118  76.899  54.156  1.00  0.00           C
ATOM   7850 4C21 POPE4 107     109.779  76.629  52.806  1.00  0.00           C
ATOM   7853 5C21 POPE4 107     109.818  77.869  51.916  1.00  0.00           C
ATOM   7856 6C21 POPE4 107     110.749  77.689  50.716  1.00  0.00           C
ATOM   7859 7C21 POPE4 107     110.828  78.959  49.855  1.00  0.00           C
ATOM   7862 8C21 POPE4 107     111.868  78.849  48.745  1.00  0.00           C
ATOM   7866  C33 POPE4 107      99.349  70.958  62.006  1.00  0.00           C
ATOM   7869  C34 POPE4 107      99.069  70.818  60.506  1.00  0.00           C
ATOM   7872  C35 POPE4 107      98.029  71.818  60.006  1.00  0.00           C
ATOM   7875  C36 POPE4 107      97.909  71.939  58.486  1.00  0.00           C
ATOM   7878  C37 POPE4 107      96.819  72.949  58.106  1.00  0.00           C
ATOM   7881  C38 POPE4 107      97.129  73.738  56.826  1.00  0.00           C
ATOM   7884  C39 POPE4 107      97.169  72.888  55.556  1.00  0.00           C
ATOM   7887 0C31 POPE4 107      95.768  72.579  55.016  1.00  0.00           C
ATOM   7890 1C31 POPE4 107      95.809  72.009  53.596  1.00  0.00           C
ATOM   7893 2C31 POPE4 107      96.428  72.958  52.565  1.00  0.00           C
ATOM   7896 3C31 POPE4 107      96.388  72.379  51.156  1.00  0.00           C
ATOM   7899 4C31 POPE4 107      97.309  73.149  50.206  1.00  0.00           C
ATOM   7902 5C31 POPE4 107      97.148  72.639  48.776  1.00  0.00           C
ATOM   7905 6C31 POPE4 107      98.118  73.278  47.796  1.00  0.00           C
ATOM   7909  NH3 POPE5 108      50.679  18.469  72.605  1.00  0.00           N
ATOM   7913  C12 POPE5 108      49.798  18.739  71.415  1.00  0.00           C
ATOM   7916  C11 POPE5 108      48.618  19.639  71.806  1.00  0.00           C
ATOM   7919  P   POPE5 108      46.539  19.639  73.376  1.00  0.00           P
ATOM   7920  O13 POPE5 108      46.109  18.939  74.605  1.00  0.00           O
ATOM   7921  O14 POPE5 108      46.629  21.099  73.465  1.00  0.00           O
ATOM   7922  O11 POPE5 108      45.679  19.219  72.105  1.00  0.00           O
ATOM   7923  O12 POPE5 108      48.009  19.169  73.016  1.00  0.00           O
ATOM   7924  C1  POPE5 108      45.569  17.849  71.696  1.00  0.00           C
ATOM   7927  C2  POPE5 108      44.909  17.619  70.285  1.00  0.00           C
ATOM   7929  O21 POPE5 108      45.769  17.849  69.156  1.00  0.00           O
ATOM   7930  C21 POPE5 108      46.059  19.069  68.775  1.00  0.00           C
ATOM   7931  O22 POPE5 108      46.089  20.079  69.455  1.00  0.00           O
ATOM   7932  C22 POPE5 108      46.419  19.009  67.296  1.00  0.00           C
ATOM   7935  C3  POPE5 108      43.489  18.249  70.096  1.00  0.00           C
ATOM   7938  O31 POPE5 108      42.879  17.789  68.876  1.00  0.00           O
ATOM   7939  C31 POPE5 108      42.809  18.629  67.855  1.00  0.00           C
ATOM   7940  O32 POPE5 108      43.119  19.809  67.866  1.00  0.00           O
ATOM   7941  C32 POPE5 108      42.529  17.789  66.605  1.00  0.00           C
ATOM   7944  C23 POPE5 108      46.509  20.389  66.605  1.00  0.00           C
ATOM   7947  C24 POPE5 108      46.849  20.229  65.116  1.00  0.00           C
ATOM   7950  C25 POPE5 108      46.989  21.559  64.376  1.00  0.00           C
ATOM   7953  C26 POPE5 108      45.669  22.289  64.066  1.00  0.00           C
ATOM   7956  C27 POPE5 108      44.629  21.459  63.296  1.00  0.00           C
ATOM   7959  C28 POPE5 108      43.579  22.339  62.596  1.00  0.00           C
ATOM   7962  C29 POPE5 108      42.978  21.699  61.366  1.00  0.00           C
ATOM   7964 0C21 POPE5 108      41.899  22.139  60.705  1.00  0.00           C
ATOM   7966 1C21 POPE5 108      41.059  23.339  61.046  1.00  0.00           C
ATOM   7969 2C21 POPE5 108      41.229  24.399  59.946  1.00  0.00           C
ATOM   7972 3C21 POPE5 108      40.529  25.719  60.276  1.00  0.00           C
ATOM   7975 4C21 POPE5 108      40.819  26.769  59.196  1.00  0.00           C
ATOM   7978 5C21 POPE5 108      40.039  28.079  59.396  1.00  0.00           C
ATOM   7981 6C21 POPE5 108      40.549  29.199  58.476  1.00  0.00           C
ATOM   7984 7C21 POPE5 108      40.759  30.479  59.286  1.00  0.00           C
ATOM   7987 8C21 POPE5 108      41.549  31.609  58.626  1.00  0.00           C
ATOM   7991  C33 POPE5 108      42.799  18.509  65.266  1.00  0.00           C
ATOM   7994  C34 POPE5 108      42.568  17.589  64.046  1.00  0.00           C
ATOM   7997  C35 POPE5 108      43.329  16.269  64.156  1.00  0.00           C
ATOM   8000  C36 POPE5 108      43.219  15.329  62.946  1.00  0.00           C
ATOM   8003  C37 POPE5 108      43.679  13.919  63.346  1.00  0.00           C
ATOM   8006  C38 POPE5 108      43.939  12.999  62.156  1.00  0.00           C
ATOM   8009  C39 POPE5 108      45.269  13.279  61.456  1.00  0.00           C
ATOM   8012 0C31 POPE5 108      45.459  12.359  60.245  1.00  0.00           C
ATOM   8015 1C31 POPE5 108      46.909  12.279  59.756  1.00  0.00           C
ATOM   8018 2C31 POPE5 108      47.159  10.969  58.995  1.00  0.00           C
ATOM   8021 3C31 POPE5 108      47.359   9.779  59.946  1.00  0.00           C
ATOM   8024 4C31 POPE5 108      47.188   8.409  59.266  1.00  0.00           C
ATOM   8027 5C31 POPE5 108      47.179   7.259  60.276  1.00  0.00           C
ATOM   8030 6C31 POPE5 108      46.398   6.039  59.796  1.00  0.00           C
ATOM   8034  NH3 POPE6 109     115.129 122.739  24.236  1.00  0.00           N
ATOM   8038  C12 POPE6 109     115.788 122.709  22.886  1.00  0.00           C
ATOM   8041  C11 POPE6 109     116.798 123.848  22.746  1.00  0.00           C
ATOM   8044  P   POPE6 109     117.018 126.339  23.396  1.00  0.00           P
ATOM   8045  O13 POPE6 109     118.459 126.068  23.176  1.00  0.00           O
ATOM   8046  O14 POPE6 109     116.488 127.639  22.936  1.00  0.00           O
ATOM   8047  O11 POPE6 109     116.709 126.259  24.946  1.00  0.00           O
ATOM   8048  O12 POPE6 109     116.139 125.119  22.886  1.00  0.00           O
ATOM   8049  C1  POPE6 109     117.389 127.229  25.756  1.00  0.00           C
ATOM   8052  C2  POPE6 109     116.628 127.619  27.036  1.00  0.00           C
ATOM   8054  O21 POPE6 109     117.328 127.128  28.195  1.00  0.00           O
ATOM   8055  C21 POPE6 109     117.258 125.829  28.486  1.00  0.00           C
ATOM   8056  O22 POPE6 109     116.749 124.958  27.806  1.00  0.00           O
ATOM   8057  C22 POPE6 109     117.839 125.649  29.886  1.00  0.00           C
ATOM   8060  C3  POPE6 109     115.108 127.289  27.016  1.00  0.00           C
ATOM   8063  O31 POPE6 109     114.629 127.299  28.366  1.00  0.00           O
ATOM   8064  C31 POPE6 109     113.489 126.649  28.526  1.00  0.00           C
ATOM   8065  O32 POPE6 109     112.568 126.638  27.716  1.00  0.00           O
ATOM   8066  C32 POPE6 109     113.639 125.769  29.756  1.00  0.00           C
ATOM   8069  C23 POPE6 109     118.708 124.379  30.116  1.00  0.00           C
ATOM   8072  C24 POPE6 109     118.748 123.969  31.596  1.00  0.00           C
ATOM   8075  C25 POPE6 109     119.199 125.059  32.586  1.00  0.00           C
ATOM   8078  C26 POPE6 109     118.718 124.779  34.016  1.00  0.00           C
ATOM   8081  C27 POPE6 109     119.139 125.859  35.026  1.00  0.00           C
ATOM   8084  C28 POPE6 109     118.428 125.688  36.386  1.00  0.00           C
ATOM   8087  C29 POPE6 109     118.759 126.789  37.376  1.00  0.00           C
ATOM   8089 0C21 POPE6 109     118.998 126.629  38.686  1.00  0.00           C
ATOM   8091 1C21 POPE6 109     118.958 125.329  39.465  1.00  0.00           C
ATOM   8094 2C21 POPE6 109     118.438 125.469  40.915  1.00  0.00           C
ATOM   8097 3C21 POPE6 109     118.718 124.199  41.745  1.00  0.00           C
ATOM   8100 4C21 POPE6 109     118.309 124.319  43.226  1.00  0.00           C
ATOM   8103 5C21 POPE6 109     117.328 123.219  43.696  1.00  0.00           C
ATOM   8106 6C21 POPE6 109     117.969 122.079  44.496  1.00  0.00           C
ATOM   8109 7C21 POPE6 109     116.999 120.919  44.746  1.00  0.00           C
ATOM   8112 8C21 POPE6 109     117.489 119.919  45.806  1.00  0.00           C
ATOM   8116  C33 POPE6 109     114.228 126.539  30.956  1.00  0.00           C
ATOM   8119  C34 POPE6 109     114.448 125.649  32.176  1.00  0.00           C
ATOM   8122  C35 POPE6 109     114.059 126.339  33.486  1.00  0.00           C
ATOM   8125  C36 POPE6 109     114.718 127.699  33.746  1.00  0.00           C
ATOM   8128  C37 POPE6 109     115.149 127.858  35.215  1.00  0.00           C
ATOM   8131  C38 POPE6 109     114.009 127.699  36.236  1.00  0.00           C
ATOM   8134  C39 POPE6 109     114.499 127.499  37.676  1.00  0.00           C
ATOM   8137 0C31 POPE6 109     115.339 128.669  38.215  1.00  0.00           C
ATOM   8140 1C31 POPE6 109     115.758 128.458  39.676  1.00  0.00           C
ATOM   8143 2C31 POPE6 109     116.248 129.768  40.306  1.00  0.00           C
ATOM   8146 3C31 POPE6 109     117.349 129.539  41.356  1.00  0.00           C
ATOM   8149 4C31 POPE6 109     117.748 130.839  42.066  1.00  0.00           C
ATOM   8152 5C31 POPE6 109     118.669 130.589  43.266  1.00  0.00           C
ATOM   8155 6C31 POPE6 109     120.059 130.078  42.896  1.00  0.00           C
ATOM   8159  NH3 POPE7 110      97.299  23.609  69.536  1.00  0.00           N
ATOM   8163  C12 POPE7 110      96.388  24.649  70.126  1.00  0.00           C
ATOM   8166  C11 POPE7 110      97.188  25.799  70.776  1.00  0.00           C
ATOM   8169  P   POPE7 110      98.969  26.349  72.566  1.00  0.00           P
ATOM   8170  O13 POPE7 110      98.739  27.699  72.026  1.00  0.00           O
ATOM   8171  O14 POPE7 110      98.729  26.129  74.006  1.00  0.00           O
ATOM   8172  O11 POPE7 110     100.449  25.929  72.245  1.00  0.00           O
ATOM   8173  O12 POPE7 110      98.079  25.299  71.776  1.00  0.00           O
ATOM   8174  C1  POPE7 110     100.849  24.559  72.176  1.00  0.00           C
ATOM   8177  C2  POPE7 110     101.948  24.339  71.106  1.00  0.00           C
ATOM   8179  O21 POPE7 110     101.839  25.279  70.025  1.00  0.00           O
ATOM   8180  C21 POPE7 110     100.768  25.289  69.266  1.00  0.00           C
ATOM   8181  O22 POPE7 110      99.869  24.459  69.226  1.00  0.00           O
ATOM   8182  C22 POPE7 110     100.779  26.589  68.465  1.00  0.00           C
ATOM   8185  C3  POPE7 110     101.989  22.859  70.646  1.00  0.00           C
ATOM   8188  O31 POPE7 110     102.479  22.669  69.306  1.00  0.00           O
ATOM   8189  C31 POPE7 110     103.769  22.889  69.146  1.00  0.00           C
ATOM   8190  O32 POPE7 110     104.538  23.329  69.986  1.00  0.00           O
ATOM   8191  C32 POPE7 110     104.199  22.329  67.796  1.00  0.00           C
ATOM   8194  C23 POPE7 110     101.689  26.549  67.215  1.00  0.00           C
ATOM   8197  C24 POPE7 110     101.469  27.749  66.285  1.00  0.00           C
ATOM   8200  C25 POPE7 110     102.279  27.669  64.986  1.00  0.00           C
ATOM   8203  C26 POPE7 110     101.878  28.749  63.965  1.00  0.00           C
ATOM   8206  C27 POPE7 110     102.529  28.579  62.586  1.00  0.00           C
ATOM   8209  C28 POPE7 110     102.199  29.759  61.656  1.00  0.00           C
ATOM   8212  C29 POPE7 110     103.069  29.879  60.416  1.00  0.00           C
ATOM   8214 0C21 POPE7 110     102.778  29.479  59.166  1.00  0.00           C
ATOM   8216 1C21 POPE7 110     101.539  28.759  58.715  1.00  0.00           C
ATOM   8219 2C21 POPE7 110     100.819  29.329  57.486  1.00  0.00           C
ATOM   8222 3C21 POPE7 110     101.699  29.369  56.226  1.00  0.00           C
ATOM   8225 4C21 POPE7 110     100.928  29.819  54.976  1.00  0.00           C
ATOM   8228 5C21 POPE7 110      99.998  28.739  54.426  1.00  0.00           C
ATOM   8231 6C21 POPE7 110      99.538  29.019  52.995  1.00  0.00           C
ATOM   8234 7C21 POPE7 110      98.769  27.839  52.416  1.00  0.00           C
ATOM   8237 8C21 POPE7 110      98.319  28.069  50.985  1.00  0.00           C
ATOM   8241  C33 POPE7 110     104.629  23.419  66.785  1.00  0.00           C
ATOM   8244  C34 POPE7 110     105.309  22.759  65.576  1.00  0.00           C
ATOM   8247  C35 POPE7 110     106.798  22.459  65.766  1.00  0.00           C
ATOM   8250  C36 POPE7 110     107.309  21.639  64.565  1.00  0.00           C
ATOM   8253  C37 POPE7 110     108.818  21.409  64.526  1.00  0.00           C
ATOM   8256  C38 POPE7 110     109.209  20.599  63.276  1.00  0.00           C
ATOM   8259  C39 POPE7 110     109.448  21.499  62.056  1.00  0.00           C
ATOM   8262 0C31 POPE7 110     109.478  20.729  60.736  1.00  0.00           C
ATOM   8265 1C31 POPE7 110     109.788  21.629  59.526  1.00  0.00           C
ATOM   8268 2C31 POPE7 110     108.648  22.619  59.236  1.00  0.00           C
ATOM   8271 3C31 POPE7 110     108.858  23.419  57.946  1.00  0.00           C
ATOM   8274 4C31 POPE7 110     107.579  24.149  57.526  1.00  0.00           C
ATOM   8277 5C31 POPE7 110     107.579  24.599  56.066  1.00  0.00           C
ATOM   8280 6C31 POPE7 110     106.178  24.909  55.526  1.00  0.00           C
ATOM   8284  NH3 POPE8 111      55.389  52.659  31.466  1.00  0.00           N
ATOM   8288  C12 POPE8 111      54.579  53.809  30.946  1.00  0.00           C
ATOM   8291  C11 POPE8 111      53.109  53.409  30.726  1.00  0.00           C
ATOM   8294  P   POPE8 111      52.559  52.159  32.995  1.00  0.00           P
ATOM   8295  O13 POPE8 111      51.429  52.109  33.926  1.00  0.00           O
ATOM   8296  O14 POPE8 111      52.969  50.889  32.376  1.00  0.00           O
ATOM   8297  O11 POPE8 111      53.779  52.809  33.776  1.00  0.00           O
ATOM   8298  O12 POPE8 111      52.329  53.259  31.906  1.00  0.00           O
ATOM   8299  C1  POPE8 111      54.679  52.079  34.616  1.00  0.00           C
ATOM   8302  C2  POPE8 111      54.349  52.029  36.156  1.00  0.00           C
ATOM   8304  O21 POPE8 111      54.909  50.859  36.746  1.00  0.00           O
ATOM   8305  C21 POPE8 111      54.429  49.679  36.386  1.00  0.00           C
ATOM   8306  O22 POPE8 111      53.559  49.459  35.556  1.00  0.00           O
ATOM   8307  C22 POPE8 111      55.089  48.619  37.266  1.00  0.00           C
ATOM   8310  C3  POPE8 111      52.879  52.219  36.636  1.00  0.00           C
ATOM   8313  O31 POPE8 111      52.839  52.489  38.056  1.00  0.00           O
ATOM   8314  C31 POPE8 111      52.939  51.459  38.875  1.00  0.00           C
ATOM   8315  O32 POPE8 111      52.648  50.299  38.646  1.00  0.00           O
ATOM   8316  C32 POPE8 111      53.568  51.929  40.176  1.00  0.00           C
ATOM   8319  C23 POPE8 111      54.329  47.269  37.266  1.00  0.00           C
ATOM   8322  C24 POPE8 111      54.459  46.559  38.626  1.00  0.00           C
ATOM   8325  C25 POPE8 111      54.119  45.068  38.576  1.00  0.00           C
ATOM   8328  C26 POPE8 111      52.749  44.629  39.076  1.00  0.00           C
ATOM   8331  C27 POPE8 111      52.508  43.189  38.596  1.00  0.00           C
ATOM   8334  C28 POPE8 111      51.188  42.549  39.035  1.00  0.00           C
ATOM   8337  C29 POPE8 111      50.929  41.319  38.206  1.00  0.00           C
ATOM   8339 0C21 POPE8 111      51.429  40.089  38.436  1.00  0.00           C
ATOM   8341 1C21 POPE8 111      52.279  39.689  39.606  1.00  0.00           C
ATOM   8344 2C21 POPE8 111      52.438  38.159  39.706  1.00  0.00           C
ATOM   8347 3C21 POPE8 111      53.279  37.729  40.915  1.00  0.00           C
ATOM   8350 4C21 POPE8 111      53.228  36.219  41.146  1.00  0.00           C
ATOM   8353 5C21 POPE8 111      53.939  35.739  42.416  1.00  0.00           C
ATOM   8356 6C21 POPE8 111      53.618  34.279  42.766  1.00  0.00           C
ATOM   8359 7C21 POPE8 111      53.859  33.949  44.245  1.00  0.00           C
ATOM   8362 8C21 POPE8 111      53.568  32.489  44.595  1.00  0.00           C
ATOM   8366  C33 POPE8 111      54.489  50.859  40.796  1.00  0.00           C
ATOM   8369  C34 POPE8 111      55.639  51.489  41.576  1.00  0.00           C
ATOM   8372  C35 POPE8 111      55.179  52.609  42.526  1.00  0.00           C
ATOM   8375  C36 POPE8 111      56.318  53.179  43.345  1.00  0.00           C
ATOM   8378  C37 POPE8 111      55.959  54.559  43.896  1.00  0.00           C
ATOM   8381  C38 POPE8 111      57.069  55.149  44.776  1.00  0.00           C
ATOM   8384  C39 POPE8 111      56.989  54.689  46.236  1.00  0.00           C
ATOM   8387 0C31 POPE8 111      58.169  55.249  47.025  1.00  0.00           C
ATOM   8390 1C31 POPE8 111      58.249  54.759  48.476  1.00  0.00           C
ATOM   8393 2C31 POPE8 111      59.519  55.289  49.156  1.00  0.00           C
ATOM   8396 3C31 POPE8 111      59.639  54.909  50.626  1.00  0.00           C
ATOM   8399 4C31 POPE8 111      60.989  55.329  51.226  1.00  0.00           C
ATOM   8402 5C31 POPE8 111      61.059  55.109  52.736  1.00  0.00           C
ATOM   8405 6C31 POPE8 111      62.479  55.249  53.306  1.00  0.00           C
ATOM   8409  NH3 POPE9 112     130.016  16.439  69.105  1.00  0.00           N
ATOM   8413  C12 POPE9 112     129.146  15.239  69.245  1.00  0.00           C
ATOM   8416  C11 POPE9 112     127.728  15.509  68.775  1.00  0.00           C
ATOM   8419  P   POPE9 112     126.029  13.789  67.805  1.00  0.00           P
ATOM   8420  O13 POPE9 112     126.749  13.459  66.546  1.00  0.00           O
ATOM   8421  O14 POPE9 112     125.159  12.789  68.426  1.00  0.00           O
ATOM   8422  O11 POPE9 112     125.149  15.089  67.576  1.00  0.00           O
ATOM   8423  O12 POPE9 112     127.048  14.269  68.886  1.00  0.00           O
ATOM   8424  C1  POPE9 112     124.879  15.579  66.266  1.00  0.00           C
ATOM   8427  C2  POPE9 112     124.079  14.579  65.376  1.00  0.00           C
ATOM   8429  O21 POPE9 112     123.519  15.279  64.245  1.00  0.00           O
ATOM   8430  C21 POPE9 112     122.509  16.079  64.436  1.00  0.00           C
ATOM   8431  O22 POPE9 112     121.829  16.199  65.436  1.00  0.00           O
ATOM   8432  C22 POPE9 112     122.258  16.899  63.186  1.00  0.00           C
ATOM   8435  C3  POPE9 112     123.048  13.709  66.186  1.00  0.00           C
ATOM   8438  O31 POPE9 112     121.789  13.419  65.546  1.00  0.00           O
ATOM   8439  C31 POPE9 112     121.938  12.719  64.416  1.00  0.00           C
ATOM   8440  O32 POPE9 112     122.999  12.329  63.976  1.00  0.00           O
ATOM   8441  C32 POPE9 112     120.628  12.629  63.656  1.00  0.00           C
ATOM   8444  C23 POPE9 112     123.258  18.069  63.086  1.00  0.00           C
ATOM   8447  C24 POPE9 112     122.878  18.989  61.926  1.00  0.00           C
ATOM   8450  C25 POPE9 112     124.079  19.729  61.346  1.00  0.00           C
ATOM   8453  C26 POPE9 112     123.788  20.199  59.926  1.00  0.00           C
ATOM   8456  C27 POPE9 112     125.019  20.819  59.245  1.00  0.00           C
ATOM   8459  C28 POPE9 112     124.779  20.979  57.745  1.00  0.00           C
ATOM   8462  C29 POPE9 112     125.599  22.099  57.166  1.00  0.00           C
ATOM   8464 0C21 POPE9 112     125.119  23.299  56.786  1.00  0.00           C
ATOM   8466 1C21 POPE9 112     123.669  23.739  56.846  1.00  0.00           C
ATOM   8469 2C21 POPE9 112     123.008  23.479  55.486  1.00  0.00           C
ATOM   8472 3C21 POPE9 112     121.569  23.979  55.406  1.00  0.00           C
ATOM   8475 4C21 POPE9 112     121.119  24.029  53.946  1.00  0.00           C
ATOM   8478 5C21 POPE9 112     119.618  23.839  53.726  1.00  0.00           C
ATOM   8481 6C21 POPE9 112     118.699  24.819  54.446  1.00  0.00           C
ATOM   8484 7C21 POPE9 112     117.258  24.649  53.926  1.00  0.00           C
ATOM   8487 8C21 POPE9 112     116.218  25.359  54.776  1.00  0.00           C
ATOM   8491  C33 POPE9 112     120.819  13.069  62.186  1.00  0.00           C
ATOM   8494  C34 POPE9 112     119.548  13.019  61.316  1.00  0.00           C
ATOM   8497  C35 POPE9 112     119.818  13.109  59.796  1.00  0.00           C
ATOM   8500  C36 POPE9 112     120.698  11.959  59.306  1.00  0.00           C
ATOM   8503  C37 POPE9 112     121.029  11.919  57.816  1.00  0.00           C
ATOM   8506  C38 POPE9 112     122.178  10.929  57.616  1.00  0.00           C
ATOM   8509  C39 POPE9 112     122.839  10.989  56.246  1.00  0.00           C
ATOM   8512 0C31 POPE9 112     122.088  10.229  55.146  1.00  0.00           C
ATOM   8515 1C31 POPE9 112     122.889  10.289  53.836  1.00  0.00           C
ATOM   8518 2C31 POPE9 112     122.239   9.499  52.706  1.00  0.00           C
ATOM   8521 3C31 POPE9 112     122.619   8.009  52.706  1.00  0.00           C
ATOM   8524 4C31 POPE9 112     121.819   7.229  51.656  1.00  0.00           C
ATOM   8527 5C31 POPE9 112     122.349   5.819  51.406  1.00  0.00           C
ATOM   8530 6C31 POPE9 112     121.539   5.079  50.336  1.00  0.00           C
ATOM   8534  NH3 POPE  113      86.288  95.369  65.105  1.00  0.00           N
ATOM   8538  C12 POPE  113      85.518  95.059  66.366  1.00  0.00           C
ATOM   8541  C11 POPE  113      84.869  96.339  66.955  1.00  0.00           C
ATOM   8544  P   POPE  113      87.008  97.818  67.426  1.00  0.00           P
ATOM   8545  O13 POPE  113      86.819  98.588  68.676  1.00  0.00           O
ATOM   8546  O14 POPE  113      87.738  96.539  67.476  1.00  0.00           O
ATOM   8547  O11 POPE  113      87.659  98.699  66.285  1.00  0.00           O
ATOM   8548  O12 POPE  113      85.628  97.528  66.736  1.00  0.00           O
ATOM   8549  C1  POPE  113      87.339 100.069  65.976  1.00  0.00           C
ATOM   8552  C2  POPE  113      86.119 100.229  65.006  1.00  0.00           C
ATOM   8554  O21 POPE  113      86.458 101.179  63.956  1.00  0.00           O
ATOM   8555  C21 POPE  113      85.928 100.948  62.756  1.00  0.00           C
ATOM   8556  O22 POPE  113      85.329  99.949  62.416  1.00  0.00           O
ATOM   8557  C22 POPE  113      86.169 102.139  61.826  1.00  0.00           C
ATOM   8560  C3  POPE  113      84.879 100.738  65.796  1.00  0.00           C
ATOM   8563  O31 POPE  113      83.748 101.029  64.956  1.00  0.00           O
ATOM   8564  C31 POPE  113      83.018  99.958  64.616  1.00  0.00           C
ATOM   8565  O32 POPE  113      83.239  98.809  64.956  1.00  0.00           O
ATOM   8566  C32 POPE  113      81.808 100.408  63.806  1.00  0.00           C
ATOM   8569  C23 POPE  113      86.738 101.699  60.446  1.00  0.00           C
ATOM   8572  C24 POPE  113      86.509 102.759  59.356  1.00  0.00           C
ATOM   8575  C25 POPE  113      87.439 102.609  58.135  1.00  0.00           C
ATOM   8578  C26 POPE  113      86.798 101.999  56.875  1.00  0.00           C
ATOM   8581  C27 POPE  113      87.619 102.388  55.625  1.00  0.00           C
ATOM   8584  C28 POPE  113      87.279 101.609  54.335  1.00  0.00           C
ATOM   8587  C29 POPE  113      85.859 101.809  53.896  1.00  0.00           C
ATOM   8589 0C21 POPE  113      85.418 102.539  52.855  1.00  0.00           C
ATOM   8591 1C21 POPE  113      86.259 103.299  51.856  1.00  0.00           C
ATOM   8594 2C21 POPE  113      85.758 103.129  50.406  1.00  0.00           C
ATOM   8597 3C21 POPE  113      84.508 103.969  50.116  1.00  0.00           C
ATOM   8600 4C21 POPE  113      83.949 103.769  48.706  1.00  0.00           C
ATOM   8603 5C21 POPE  113      82.689 104.599  48.415  1.00  0.00           C
ATOM   8606 6C21 POPE  113      82.868 106.098  48.675  1.00  0.00           C
ATOM   8609 7C21 POPE  113      81.659 106.949  48.316  1.00  0.00           C
ATOM   8612 8C21 POPE  113      81.969 108.439  48.336  1.00  0.00           C
ATOM   8616  C33 POPE  113      81.758  99.909  62.346  1.00  0.00           C
ATOM   8619  C34 POPE  113      80.438 100.379  61.726  1.00  0.00           C
ATOM   8622  C35 POPE  113      80.368 100.388  60.196  1.00  0.00           C
ATOM   8625  C36 POPE  113      79.209 101.299  59.756  1.00  0.00           C
ATOM   8628  C37 POPE  113      78.609 100.929  58.396  1.00  0.00           C
ATOM   8631  C38 POPE  113      78.978 101.889  57.256  1.00  0.00           C
ATOM   8634  C39 POPE  113      78.108 101.629  56.016  1.00  0.00           C
ATOM   8637 0C31 POPE  113      78.139 100.159  55.596  1.00  0.00           C
ATOM   8640 1C31 POPE  113      77.329  99.879  54.335  1.00  0.00           C
ATOM   8643 2C31 POPE  113      77.279  98.369  54.056  1.00  0.00           C
ATOM   8646 3C31 POPE  113      76.188  97.999  53.046  1.00  0.00           C
ATOM   8649 4C31 POPE  113      76.679  96.918  52.086  1.00  0.00           C
ATOM   8652 5C31 POPE  113      75.579  96.459  51.116  1.00  0.00           C
ATOM   8655 6C31 POPE  113      76.129  95.509  50.056  1.00  0.00           C
ATOM   8659  NH3 POPE  114      16.939  23.009  22.866  1.00  0.00           N
ATOM   8663  C12 POPE  114      16.039  22.129  22.056  1.00  0.00           C
ATOM   8666  C11 POPE  114      16.709  20.779  21.846  1.00  0.00           C
ATOM   8669  P   POPE  114      18.929  19.749  21.016  1.00  0.00           P
ATOM   8670  O13 POPE  114      18.269  18.779  20.136  1.00  0.00           O
ATOM   8671  O14 POPE  114      20.299  20.189  20.666  1.00  0.00           O
ATOM   8672  O11 POPE  114      18.939  19.139  22.476  1.00  0.00           O
ATOM   8673  O12 POPE  114      17.979  21.009  21.226  1.00  0.00           O
ATOM   8674  C1  POPE  114      20.089  18.459  22.986  1.00  0.00           C
ATOM   8677  C2  POPE  114      20.619  19.099  24.306  1.00  0.00           C
ATOM   8679  O21 POPE  114      19.759  18.689  25.376  1.00  0.00           O
ATOM   8680  C21 POPE  114      20.379  18.269  26.466  1.00  0.00           C
ATOM   8681  O22 POPE  114      21.579  18.159  26.636  1.00  0.00           O
ATOM   8682  C22 POPE  114      19.349  17.979  27.546  1.00  0.00           C
ATOM   8685  C3  POPE  114      20.649  20.649  24.186  1.00  0.00           C
ATOM   8688  O31 POPE  114      20.919  21.299  25.446  1.00  0.00           O
ATOM   8689  C31 POPE  114      20.229  22.389  25.726  1.00  0.00           C
ATOM   8690  O32 POPE  114      19.269  22.819  25.096  1.00  0.00           O
ATOM   8691  C32 POPE  114      20.929  23.119  26.886  1.00  0.00           C
ATOM   8694  C23 POPE  114      18.539  16.689  27.336  1.00  0.00           C
ATOM   8697  C24 POPE  114      17.989  16.189  28.676  1.00  0.00           C
ATOM   8700  C25 POPE  114      18.849  15.049  29.246  1.00  0.00           C
ATOM   8703  C26 POPE  114      18.649  14.889  30.756  1.00  0.00           C
ATOM   8706  C27 POPE  114      19.419  13.679  31.296  1.00  0.00           C
ATOM   8709  C28 POPE  114      19.299  13.519  32.816  1.00  0.00           C
ATOM   8712  C29 POPE  114      19.749  12.159  33.276  1.00  0.00           C
ATOM   8714 0C21 POPE  114      20.419  11.859  34.406  1.00  0.00           C
ATOM   8716 1C21 POPE  114      20.879  12.819  35.476  1.00  0.00           C
ATOM   8719 2C21 POPE  114      22.299  12.529  36.016  1.00  0.00           C
ATOM   8722 3C21 POPE  114      22.429  11.159  36.716  1.00  0.00           C
ATOM   8725 4C21 POPE  114      23.529  11.099  37.785  1.00  0.00           C
ATOM   8728 5C21 POPE  114      24.969  11.099  37.236  1.00  0.00           C
ATOM   8731 6C21 POPE  114      25.989  10.869  38.356  1.00  0.00           C
ATOM   8734 7C21 POPE  114      27.449  10.979  37.886  1.00  0.00           C
ATOM   8737 8C21 POPE  114      28.459  11.129  39.026  1.00  0.00           C
ATOM   8741  C33 POPE  114      20.279  24.459  27.316  1.00  0.00           C
ATOM   8744  C34 POPE  114      18.789  24.459  27.706  1.00  0.00           C
ATOM   8747  C35 POPE  114      18.269  25.869  27.986  1.00  0.00           C
ATOM   8750  C36 POPE  114      19.069  26.599  29.076  1.00  0.00           C
ATOM   8753  C37 POPE  114      18.269  27.669  29.826  1.00  0.00           C
ATOM   8756  C38 POPE  114      19.179  28.439  30.786  1.00  0.00           C
ATOM   8759  C39 POPE  114      18.449  28.959  32.026  1.00  0.00           C
ATOM   8762 0C31 POPE  114      18.039  30.439  31.926  1.00  0.00           C
ATOM   8765 1C31 POPE  114      19.029  31.369  32.636  1.00  0.00           C
ATOM   8768 2C31 POPE  114      18.539  32.809  32.836  1.00  0.00           C
ATOM   8771 3C31 POPE  114      17.259  32.909  33.676  1.00  0.00           C
ATOM   8774 4C31 POPE  114      16.889  34.359  33.996  1.00  0.00           C
ATOM   8777 5C31 POPE  114      15.669  34.459  34.906  1.00  0.00           C
ATOM   8780 6C31 POPE  114      15.309  35.889  35.316  1.00  0.00           C
ATOM   8784  NH3 POPE  115      24.239  52.639  30.336  1.00  0.00           N
ATOM   8788  C12 POPE  115      22.959  52.719  29.556  1.00  0.00           C
ATOM   8791  C11 POPE  115      22.559  51.369  28.956  1.00  0.00           C
ATOM   8794  P   POPE  115      20.259  50.409  28.195  1.00  0.00           P
ATOM   8795  O13 POPE  115      19.169  50.699  27.246  1.00  0.00           O
ATOM   8796  O14 POPE  115      20.909  49.079  28.076  1.00  0.00           O
ATOM   8797  O11 POPE  115      19.739  50.519  29.666  1.00  0.00           O
ATOM   8798  O12 POPE  115      21.359  51.539  28.195  1.00  0.00           O
ATOM   8799  C1  POPE  115      19.259  49.389  30.406  1.00  0.00           C
ATOM   8802  C2  POPE  115      19.089  49.719  31.945  1.00  0.00           C
ATOM   8804  O21 POPE  115      20.039  49.039  32.796  1.00  0.00           O
ATOM   8805  C21 POPE  115      20.049  47.729  32.776  1.00  0.00           C
ATOM   8806  O22 POPE  115      19.589  46.999  31.916  1.00  0.00           O
ATOM   8807  C22 POPE  115      20.699  47.219  34.046  1.00  0.00           C
ATOM   8810  C3  POPE  115      17.609  49.639  32.506  1.00  0.00           C
ATOM   8813  O31 POPE  115      17.449  49.239  33.886  1.00  0.00           O
ATOM   8814  C31 POPE  115      17.629  50.129  34.866  1.00  0.00           C
ATOM   8815  O32 POPE  115      18.119  51.229  34.746  1.00  0.00           O
ATOM   8816  C32 POPE  115      17.239  49.449  36.226  1.00  0.00           C
ATOM   8819  C23 POPE  115      19.729  47.549  35.195  1.00  0.00           C
ATOM   8822  C24 POPE  115      19.989  46.869  36.526  1.00  0.00           C
ATOM   8825  C25 POPE  115      19.969  45.349  36.506  1.00  0.00           C
ATOM   8828  C26 POPE  115      19.829  44.859  37.946  1.00  0.00           C
ATOM   8831  C27 POPE  115      20.149  43.379  38.146  1.00  0.00           C
ATOM   8834  C28 POPE  115      19.689  42.849  39.516  1.00  0.00           C
ATOM   8837  C29 POPE  115      20.139  43.699  40.676  1.00  0.00           C
ATOM   8839 0C21 POPE  115      20.819  43.279  41.756  1.00  0.00           C
ATOM   8841 1C21 POPE  115      21.259  41.869  42.006  1.00  0.00           C
ATOM   8844 2C21 POPE  115      21.909  41.649  43.386  1.00  0.00           C
ATOM   8847 3C21 POPE  115      22.469  40.229  43.526  1.00  0.00           C
ATOM   8850 4C21 POPE  115      23.459  40.049  44.696  1.00  0.00           C
ATOM   8853 5C21 POPE  115      22.809  39.849  46.076  1.00  0.00           C
ATOM   8856 6C21 POPE  115      22.909  41.059  47.016  1.00  0.00           C
ATOM   8859 7C21 POPE  115      23.239  40.659  48.456  1.00  0.00           C
ATOM   8862 8C21 POPE  115      23.339  41.839  49.426  1.00  0.00           C
ATOM   8866  C33 POPE  115      16.679  50.359  37.356  1.00  0.00           C
ATOM   8869  C34 POPE  115      16.949  49.969  38.816  1.00  0.00           C
ATOM   8872  C35 POPE  115      18.349  50.379  39.256  1.00  0.00           C
ATOM   8875  C36 POPE  115      18.639  50.049  40.716  1.00  0.00           C
ATOM   8878  C37 POPE  115      20.109  49.669  40.886  1.00  0.00           C
ATOM   8881  C38 POPE  115      20.489  49.278  42.306  1.00  0.00           C
ATOM   8884  C39 POPE  115      20.829  50.469  43.205  1.00  0.00           C
ATOM   8887 0C31 POPE  115      21.359  49.959  44.546  1.00  0.00           C
ATOM   8890 1C31 POPE  115      21.469  51.029  45.646  1.00  0.00           C
ATOM   8893 2C31 POPE  115      22.119  50.489  46.926  1.00  0.00           C
ATOM   8896 3C31 POPE  115      21.349  49.319  47.576  1.00  0.00           C
ATOM   8899 4C31 POPE  115      22.229  48.439  48.485  1.00  0.00           C
ATOM   8902 5C31 POPE  115      21.429  47.279  49.076  1.00  0.00           C
ATOM   8905 6C31 POPE  115      22.269  46.049  49.416  1.00  0.00           C
ATOM   8909  NH3 POPE  116      33.359  78.949  75.215  1.00  0.00           N
ATOM   8913  C12 POPE  116      31.939  79.399  75.175  1.00  0.00           C
ATOM   8916  C11 POPE  116      31.339  79.649  76.576  1.00  0.00           C
ATOM   8919  P   POPE  116      29.639  81.599  75.806  1.00  0.00           P
ATOM   8920  O13 POPE  116      28.329  81.389  76.476  1.00  0.00           O
ATOM   8921  O14 POPE  116      29.979  83.009  75.576  1.00  0.00           O
ATOM   8922  O11 POPE  116      29.679  80.828  74.425  1.00  0.00           O
ATOM   8923  O12 POPE  116      30.759  80.929  76.686  1.00  0.00           O
ATOM   8924  C1  POPE  116      28.699  79.888  73.965  1.00  0.00           C
ATOM   8927  C2  POPE  116      29.049  79.329  72.546  1.00  0.00           C
ATOM   8929  O21 POPE  116      29.399  80.419  71.666  1.00  0.00           O
ATOM   8930  C21 POPE  116      30.699  80.548  71.506  1.00  0.00           C
ATOM   8931  O22 POPE  116      31.569  79.969  72.135  1.00  0.00           O
ATOM   8932  C22 POPE  116      30.959  81.469  70.326  1.00  0.00           C
ATOM   8935  C3  POPE  116      27.929  78.529  71.826  1.00  0.00           C
ATOM   8938  O31 POPE  116      28.419  77.969  70.586  1.00  0.00           O
ATOM   8939  C31 POPE  116      27.499  77.679  69.666  1.00  0.00           C
ATOM   8940  O32 POPE  116      26.299  77.849  69.796  1.00  0.00           O
ATOM   8941  C32 POPE  116      28.209  77.049  68.465  1.00  0.00           C
ATOM   8944  C23 POPE  116      30.159  81.059  69.066  1.00  0.00           C
ATOM   8947  C24 POPE  116      30.429  82.039  67.916  1.00  0.00           C
ATOM   8950  C25 POPE  116      29.609  81.749  66.666  1.00  0.00           C
ATOM   8953  C26 POPE  116      30.299  82.199  65.366  1.00  0.00           C
ATOM   8956  C27 POPE  116      29.579  81.589  64.166  1.00  0.00           C
ATOM   8959  C28 POPE  116      30.169  81.908  62.776  1.00  0.00           C
ATOM   8962  C29 POPE  116      29.969  83.328  62.326  1.00  0.00           C
ATOM   8964 0C21 POPE  116      30.889  84.128  61.756  1.00  0.00           C
ATOM   8966 1C21 POPE  116      32.339  83.759  61.535  1.00  0.00           C
ATOM   8969 2C21 POPE  116      32.649  82.829  60.346  1.00  0.00           C
ATOM   8972 3C21 POPE  116      32.389  83.429  58.946  1.00  0.00           C
ATOM   8975 4C21 POPE  116      33.289  82.799  57.875  1.00  0.00           C
ATOM   8978 5C21 POPE  116      33.069  81.289  57.666  1.00  0.00           C
ATOM   8981 6C21 POPE  116      34.129  80.669  56.756  1.00  0.00           C
ATOM   8984 7C21 POPE  116      33.919  79.199  56.376  1.00  0.00           C
ATOM   8987 8C21 POPE  116      34.959  78.709  55.366  1.00  0.00           C
ATOM   8991  C33 POPE  116      27.869  77.659  67.086  1.00  0.00           C
ATOM   8994  C34 POPE  116      29.019  77.379  66.095  1.00  0.00           C
ATOM   8997  C35 POPE  116      28.749  77.879  64.676  1.00  0.00           C
ATOM   9000  C36 POPE  116      27.859  76.958  63.836  1.00  0.00           C
ATOM   9003  C37 POPE  116      27.719  77.439  62.376  1.00  0.00           C
ATOM   9006  C38 POPE  116      27.049  76.378  61.495  1.00  0.00           C
ATOM   9009  C39 POPE  116      26.889  76.759  60.016  1.00  0.00           C
ATOM   9012 0C31 POPE  116      25.789  77.799  59.776  1.00  0.00           C
ATOM   9015 1C31 POPE  116      25.529  78.109  58.296  1.00  0.00           C
ATOM   9018 2C31 POPE  116      24.459  79.189  58.146  1.00  0.00           C
ATOM   9021 3C31 POPE  116      24.009  79.449  56.706  1.00  0.00           C
ATOM   9024 4C31 POPE  116      22.949  80.539  56.636  1.00  0.00           C
ATOM   9027 5C31 POPE  116      22.279  80.679  55.276  1.00  0.00           C
ATOM   9030 6C31 POPE  116      21.099  81.649  55.296  1.00  0.00           C
ATOM   9034  NH3 POPE  117      94.469  47.818  71.846  1.00  0.00           N
ATOM   9038  C12 POPE  117      92.978  47.929  72.046  1.00  0.00           C
ATOM   9041  C11 POPE  117      92.299  48.589  70.826  1.00  0.00           C
ATOM   9044  P   POPE  117      93.468  50.939  70.986  1.00  0.00           P
ATOM   9045  O13 POPE  117      92.339  51.389  71.836  1.00  0.00           O
ATOM   9046  O14 POPE  117      94.699  50.619  71.745  1.00  0.00           O
ATOM   9047  O11 POPE  117      93.779  51.949  69.806  1.00  0.00           O
ATOM   9048  O12 POPE  117      93.058  49.629  70.226  1.00  0.00           O
ATOM   9049  C1  POPE  117      92.829  52.869  69.245  1.00  0.00           C
ATOM   9052  C2  POPE  117      91.798  52.249  68.236  1.00  0.00           C
ATOM   9054  O21 POPE  117      91.878  52.888  66.925  1.00  0.00           O
ATOM   9055  C21 POPE  117      92.678  52.319  66.025  1.00  0.00           C
ATOM   9056  O22 POPE  117      93.428  51.379  66.246  1.00  0.00           O
ATOM   9057  C22 POPE  117      92.579  53.028  64.676  1.00  0.00           C
ATOM   9060  C3  POPE  117      90.348  52.409  68.785  1.00  0.00           C
ATOM   9063  O31 POPE  117      89.469  53.209  67.956  1.00  0.00           O
ATOM   9064  C31 POPE  117      88.858  52.519  66.995  1.00  0.00           C
ATOM   9065  O32 POPE  117      89.028  51.329  66.785  1.00  0.00           O
ATOM   9066  C32 POPE  117      87.868  53.389  66.236  1.00  0.00           C
ATOM   9069  C23 POPE  117      91.938  52.229  63.516  1.00  0.00           C
ATOM   9072  C24 POPE  117      91.779  53.099  62.256  1.00  0.00           C
ATOM   9075  C25 POPE  117      91.148  52.359  61.066  1.00  0.00           C
ATOM   9078  C26 POPE  117      92.008  51.219  60.526  1.00  0.00           C
ATOM   9081  C27 POPE  117      91.358  50.528  59.326  1.00  0.00           C
ATOM   9084  C28 POPE  117      92.209  49.359  58.806  1.00  0.00           C
ATOM   9087  C29 POPE  117      91.428  48.579  57.776  1.00  0.00           C
ATOM   9089 0C21 POPE  117      91.659  48.569  56.456  1.00  0.00           C
ATOM   9091 1C21 POPE  117      92.759  49.319  55.756  1.00  0.00           C
ATOM   9094 2C21 POPE  117      92.809  49.039  54.245  1.00  0.00           C
ATOM   9097 3C21 POPE  117      91.709  49.769  53.456  1.00  0.00           C
ATOM   9100 4C21 POPE  117      91.719  49.408  51.966  1.00  0.00           C
ATOM   9103 5C21 POPE  117      90.749  50.259  51.126  1.00  0.00           C
ATOM   9106 6C21 POPE  117      90.599  49.709  49.696  1.00  0.00           C
ATOM   9109 7C21 POPE  117      89.648  50.528  48.815  1.00  0.00           C
ATOM   9112 8C21 POPE  117      89.489  49.959  47.406  1.00  0.00           C
ATOM   9116  C33 POPE  117      87.899  53.149  64.715  1.00  0.00           C
ATOM   9119  C34 POPE  117      86.478  53.079  64.136  1.00  0.00           C
ATOM   9122  C35 POPE  117      86.439  52.979  62.605  1.00  0.00           C
ATOM   9125  C36 POPE  117      85.089  53.419  62.046  1.00  0.00           C
ATOM   9128  C37 POPE  117      84.998  53.239  60.526  1.00  0.00           C
ATOM   9131  C38 POPE  117      83.848  54.039  59.906  1.00  0.00           C
ATOM   9134  C39 POPE  117      83.909  54.109  58.366  1.00  0.00           C
ATOM   9137 0C31 POPE  117      83.459  52.818  57.675  1.00  0.00           C
ATOM   9140 1C31 POPE  117      84.168  52.599  56.336  1.00  0.00           C
ATOM   9143 2C31 POPE  117      83.639  51.399  55.556  1.00  0.00           C
ATOM   9146 3C31 POPE  117      82.398  51.739  54.726  1.00  0.00           C
ATOM   9149 4C31 POPE  117      82.728  52.169  53.296  1.00  0.00           C
ATOM   9152 5C31 POPE  117      81.488  52.619  52.516  1.00  0.00           C
ATOM   9155 6C31 POPE  117      81.738  52.809  51.016  1.00  0.00           C
ATOM   9159  NH3 POPE  118      33.679 107.318  30.306  1.00  0.00           N
ATOM   9163  C12 POPE  118      35.149 107.628  30.436  1.00  0.00           C
ATOM   9166  C11 POPE  118      35.439 109.138  30.326  1.00  0.00           C
ATOM   9169  P   POPE  118      37.469 110.789  30.695  1.00  0.00           P
ATOM   9170  O13 POPE  118      38.539 110.829  29.686  1.00  0.00           O
ATOM   9171  O14 POPE  118      36.459 111.879  30.666  1.00  0.00           O
ATOM   9172  O11 POPE  118      38.089 110.709  32.166  1.00  0.00           O
ATOM   9173  O12 POPE  118      36.789 109.348  30.666  1.00  0.00           O
ATOM   9174  C1  POPE  118      37.179 110.469  33.246  1.00  0.00           C
ATOM   9177  C2  POPE  118      37.909 110.249  34.606  1.00  0.00           C
ATOM   9179  O21 POPE  118      36.919 109.929  35.596  1.00  0.00           O
ATOM   9180  C21 POPE  118      37.379 109.389  36.706  1.00  0.00           C
ATOM   9181  O22 POPE  118      38.379 108.699  36.776  1.00  0.00           O
ATOM   9182  C22 POPE  118      36.469 109.789  37.886  1.00  0.00           C
ATOM   9185  C3  POPE  118      38.649 111.539  35.016  1.00  0.00           C
ATOM   9188  O31 POPE  118      39.919 111.289  35.676  1.00  0.00           O
ATOM   9189  C31 POPE  118      39.939 111.499  36.996  1.00  0.00           C
ATOM   9190  O32 POPE  118      38.959 111.708  37.695  1.00  0.00           O
ATOM   9191  C32 POPE  118      41.369 111.449  37.506  1.00  0.00           C
ATOM   9194  C23 POPE  118      36.189 108.659  38.926  1.00  0.00           C
ATOM   9197  C24 POPE  118      37.409 108.149  39.706  1.00  0.00           C
ATOM   9200  C25 POPE  118      38.019 109.158  40.686  1.00  0.00           C
ATOM   9203  C26 POPE  118      37.469 109.018  42.116  1.00  0.00           C
ATOM   9206  C27 POPE  118      38.189 109.949  43.096  1.00  0.00           C
ATOM   9209  C28 POPE  118      37.429 110.109  44.426  1.00  0.00           C
ATOM   9212  C29 POPE  118      38.219 110.939  45.396  1.00  0.00           C
ATOM   9214 0C21 POPE  118      37.769 111.889  46.236  1.00  0.00           C
ATOM   9216 1C21 POPE  118      36.339 112.299  46.426  1.00  0.00           C
ATOM   9219 2C21 POPE  118      36.249 113.509  47.376  1.00  0.00           C
ATOM   9222 3C21 POPE  118      34.879 113.629  48.056  1.00  0.00           C
ATOM   9225 4C21 POPE  118      34.949 114.488  49.326  1.00  0.00           C
ATOM   9228 5C21 POPE  118      33.818 114.239  50.316  1.00  0.00           C
ATOM   9231 6C21 POPE  118      33.809 112.809  50.896  1.00  0.00           C
ATOM   9234 7C21 POPE  118      32.919 112.679  52.126  1.00  0.00           C
ATOM   9237 8C21 POPE  118      32.789 111.238  52.646  1.00  0.00           C
ATOM   9241  C33 POPE  118      41.469 111.579  39.056  1.00  0.00           C
ATOM   9244  C34 POPE  118      42.769 110.969  39.566  1.00  0.00           C
ATOM   9247  C35 POPE  118      43.199 111.429  40.965  1.00  0.00           C
ATOM   9250  C36 POPE  118      42.079 111.469  42.016  1.00  0.00           C
ATOM   9253  C37 POPE  118      42.669 111.589  43.436  1.00  0.00           C
ATOM   9256  C38 POPE  118      41.609 111.629  44.536  1.00  0.00           C
ATOM   9259  C39 POPE  118      42.209 111.699  45.956  1.00  0.00           C
ATOM   9262 0C31 POPE  118      43.019 110.449  46.346  1.00  0.00           C
ATOM   9265 1C31 POPE  118      42.848 110.128  47.836  1.00  0.00           C
ATOM   9268 2C31 POPE  118      43.679 108.929  48.286  1.00  0.00           C
ATOM   9271 3C31 POPE  118      43.529 108.598  49.776  1.00  0.00           C
ATOM   9274 4C31 POPE  118      43.779 109.809  50.686  1.00  0.00           C
ATOM   9277 5C31 POPE  118      43.809 109.438  52.165  1.00  0.00           C
ATOM   9280 6C31 POPE  118      43.859 110.679  53.056  1.00  0.00           C
ATOM   9284  NH3 POPE  119      97.678  79.409  70.756  1.00  0.00           N
ATOM   9288  C12 POPE  119      98.949  79.649  70.025  1.00  0.00           C
ATOM   9291  C11 POPE  119      99.578  80.999  70.406  1.00  0.00           C
ATOM   9294  P   POPE  119     100.768  82.948  69.175  1.00  0.00           P
ATOM   9295  O13 POPE  119     100.429  83.918  70.236  1.00  0.00           O
ATOM   9296  O14 POPE  119     102.148  82.419  69.076  1.00  0.00           O
ATOM   9297  O11 POPE  119     100.368  83.598  67.785  1.00  0.00           O
ATOM   9298  O12 POPE  119      99.809  81.708  69.196  1.00  0.00           O
ATOM   9299  C1  POPE  119     101.358  84.309  67.036  1.00  0.00           C
ATOM   9302  C2  POPE  119     101.668  83.579  65.705  1.00  0.00           C
ATOM   9304  O21 POPE  119     102.589  84.419  64.965  1.00  0.00           O
ATOM   9305  C21 POPE  119     102.649  84.319  63.646  1.00  0.00           C
ATOM   9306  O22 POPE  119     102.589  85.279  62.896  1.00  0.00           O
ATOM   9307  C22 POPE  119     103.029  82.908  63.205  1.00  0.00           C
ATOM   9310  C3  POPE  119     100.339  83.158  64.976  1.00  0.00           C
ATOM   9313  O31 POPE  119      99.919  84.068  63.946  1.00  0.00           O
ATOM   9314  C31 POPE  119      99.168  85.098  64.315  1.00  0.00           C
ATOM   9315  O32 POPE  119      98.659  85.249  65.416  1.00  0.00           O
ATOM   9316  C32 POPE  119      98.998  86.039  63.135  1.00  0.00           C
ATOM   9319  C23 POPE  119     103.468  82.818  61.716  1.00  0.00           C
ATOM   9322  C24 POPE  119     102.878  81.589  61.026  1.00  0.00           C
ATOM   9325  C25 POPE  119     101.348  81.658  60.866  1.00  0.00           C
ATOM   9328  C26 POPE  119     100.889  81.318  59.436  1.00  0.00           C
ATOM   9331  C27 POPE  119      99.368  81.129  59.336  1.00  0.00           C
ATOM   9334  C28 POPE  119      98.858  80.999  57.886  1.00  0.00           C
ATOM   9337  C29 POPE  119      98.678  82.318  57.196  1.00  0.00           C
ATOM   9339 0C21 POPE  119      97.629  82.709  56.446  1.00  0.00           C
ATOM   9341 1C21 POPE  119      96.388  81.919  56.086  1.00  0.00           C
ATOM   9344 2C21 POPE  119      96.409  81.469  54.616  1.00  0.00           C
ATOM   9347 3C21 POPE  119      96.279  82.609  53.586  1.00  0.00           C
ATOM   9350 4C21 POPE  119      96.618  82.129  52.165  1.00  0.00           C
ATOM   9353 5C21 POPE  119      96.379  83.209  51.105  1.00  0.00           C
ATOM   9356 6C21 POPE  119      94.898  83.389  50.746  1.00  0.00           C
ATOM   9359 7C21 POPE  119      94.659  84.599  49.846  1.00  0.00           C
ATOM   9362 8C21 POPE  119      93.359  84.529  49.035  1.00  0.00           C
ATOM   9366  C33 POPE  119      97.549  86.098  62.596  1.00  0.00           C
ATOM   9369  C34 POPE  119      97.118  84.789  61.926  1.00  0.00           C
ATOM   9372  C35 POPE  119      95.749  84.899  61.246  1.00  0.00           C
ATOM   9375  C36 POPE  119      95.779  84.509  59.766  1.00  0.00           C
ATOM   9378  C37 POPE  119      95.569  85.719  58.855  1.00  0.00           C
ATOM   9381  C38 POPE  119      95.919  85.479  57.396  1.00  0.00           C
ATOM   9384  C39 POPE  119      95.679  86.708  56.526  1.00  0.00           C
ATOM   9387 0C31 POPE  119      95.758  86.348  55.035  1.00  0.00           C
ATOM   9390 1C31 POPE  119      96.008  87.579  54.156  1.00  0.00           C
ATOM   9393 2C31 POPE  119      95.609  87.329  52.696  1.00  0.00           C
ATOM   9396 3C31 POPE  119      95.129  88.588  51.966  1.00  0.00           C
ATOM   9399 4C31 POPE  119      93.939  89.249  52.686  1.00  0.00           C
ATOM   9402 5C31 POPE  119      93.148  90.219  51.815  1.00  0.00           C
ATOM   9405 6C31 POPE  119      91.908  90.779  52.516  1.00  0.00           C
ATOM   9409  NH3 POPE  120       9.529  27.789  67.706  1.00  0.00           N
ATOM   9413  C12 POPE  120       9.249  26.339  67.965  1.00  0.00           C
ATOM   9416  C11 POPE  120       8.719  26.029  69.376  1.00  0.00           C
ATOM   9419  P   POPE  120       8.939  23.419  69.366  1.00  0.00           P
ATOM   9420  O13 POPE  120      10.209  23.609  70.066  1.00  0.00           O
ATOM   9421  O14 POPE  120       8.039  22.319  69.796  1.00  0.00           O
ATOM   9422  O11 POPE  120       9.179  23.239  67.805  1.00  0.00           O
ATOM   9423  O12 POPE  120       8.079  24.749  69.396  1.00  0.00           O
ATOM   9424  C1  POPE  120      10.439  22.789  67.275  1.00  0.00           C
ATOM   9427  C2  POPE  120      10.919  23.739  66.146  1.00  0.00           C
ATOM   9429  O21 POPE  120      10.879  23.079  64.856  1.00  0.00           O
ATOM   9430  C21 POPE  120      10.449  23.889  63.896  1.00  0.00           C
ATOM   9431  O22 POPE  120      10.049  25.019  64.046  1.00  0.00           O
ATOM   9432  C22 POPE  120      10.429  23.199  62.526  1.00  0.00           C
ATOM   9435  C3  POPE  120      12.299  24.409  66.415  1.00  0.00           C
ATOM   9438  O31 POPE  120      12.399  25.549  65.546  1.00  0.00           O
ATOM   9439  C31 POPE  120      13.479  25.669  64.806  1.00  0.00           C
ATOM   9440  O32 POPE  120      14.549  25.119  65.016  1.00  0.00           O
ATOM   9441  C32 POPE  120      13.199  26.579  63.606  1.00  0.00           C
ATOM   9444  C23 POPE  120      10.009  24.249  61.465  1.00  0.00           C
ATOM   9447  C24 POPE  120       9.639  23.739  60.066  1.00  0.00           C
ATOM   9450  C25 POPE  120       9.019  24.929  59.315  1.00  0.00           C
ATOM   9453  C26 POPE  120       8.649  24.749  57.836  1.00  0.00           C
ATOM   9456  C27 POPE  120       8.209  26.119  57.296  1.00  0.00           C
ATOM   9459  C28 POPE  120       7.809  26.169  55.816  1.00  0.00           C
ATOM   9462  C29 POPE  120       6.359  25.789  55.586  1.00  0.00           C
ATOM   9464 0C21 POPE  120       5.409  26.589  55.076  1.00  0.00           C
ATOM   9466 1C21 POPE  120       5.629  28.009  54.595  1.00  0.00           C
ATOM   9469 2C21 POPE  120       4.549  28.559  53.626  1.00  0.00           C
ATOM   9472 3C21 POPE  120       3.449  29.429  54.276  1.00  0.00           C
ATOM   9475 4C21 POPE  120       2.449  28.669  55.156  1.00  0.00           C
ATOM   9478 5C21 POPE  120       2.819  28.689  56.646  1.00  0.00           C
ATOM   9481 6C21 POPE  120       2.589  27.349  57.346  1.00  0.00           C
ATOM   9484 7C21 POPE  120       3.339  27.239  58.676  1.00  0.00           C
ATOM   9487 8C21 POPE  120       3.339  25.829  59.266  1.00  0.00           C
ATOM   9491  C33 POPE  120      13.779  26.019  62.276  1.00  0.00           C
ATOM   9494  C34 POPE  120      13.369  26.869  61.056  1.00  0.00           C
ATOM   9497  C35 POPE  120      13.879  26.329  59.706  1.00  0.00           C
ATOM   9500  C36 POPE  120      15.409  26.279  59.585  1.00  0.00           C
ATOM   9503  C37 POPE  120      15.919  25.649  58.276  1.00  0.00           C
ATOM   9506  C38 POPE  120      16.619  26.629  57.316  1.00  0.00           C
ATOM   9509  C39 POPE  120      15.639  27.439  56.465  1.00  0.00           C
ATOM   9512 0C31 POPE  120      16.359  28.359  55.466  1.00  0.00           C
ATOM   9515 1C31 POPE  120      15.379  29.009  54.476  1.00  0.00           C
ATOM   9518 2C31 POPE  120      16.049  29.919  53.426  1.00  0.00           C
ATOM   9521 3C31 POPE  120      16.719  31.179  53.986  1.00  0.00           C
ATOM   9524 4C31 POPE  120      15.779  32.059  54.826  1.00  0.00           C
ATOM   9527 5C31 POPE  120      16.379  33.429  55.146  1.00  0.00           C
ATOM   9530 6C31 POPE  120      15.749  34.109  56.355  1.00  0.00           C
ATOM   9534  NH3 POPE  121     112.699  67.989  30.346  1.00  0.00           N
ATOM   9538  C12 POPE  121     112.178  67.589  28.996  1.00  0.00           C
ATOM   9541  C11 POPE  121     113.288  67.028  28.096  1.00  0.00           C
ATOM   9544  P   POPE  121     115.499  65.739  28.666  1.00  0.00           P
ATOM   9545  O13 POPE  121     115.698  64.528  27.846  1.00  0.00           O
ATOM   9546  O14 POPE  121     116.189  66.969  28.266  1.00  0.00           O
ATOM   9547  O11 POPE  121     115.819  65.419  30.156  1.00  0.00           O
ATOM   9548  O12 POPE  121     113.949  65.988  28.796  1.00  0.00           O
ATOM   9549  C1  POPE  121     117.109  65.059  30.636  1.00  0.00           C
ATOM   9552  C2  POPE  121     117.409  65.988  31.836  1.00  0.00           C
ATOM   9554  O21 POPE  121     118.708  65.818  32.426  1.00  0.00           O
ATOM   9555  C21 POPE  121     119.069  64.649  32.906  1.00  0.00           C
ATOM   9556  O22 POPE  121     118.549  63.579  32.646  1.00  0.00           O
ATOM   9557  C22 POPE  121     120.269  64.848  33.826  1.00  0.00           C
ATOM   9560  C3  POPE  121     116.259  65.899  32.866  1.00  0.00           C
ATOM   9563  O31 POPE  121     116.348  66.969  33.826  1.00  0.00           O
ATOM   9564  C31 POPE  121     116.839  66.589  34.996  1.00  0.00           C
ATOM   9565  O32 POPE  121     117.229  65.469  35.266  1.00  0.00           O
ATOM   9566  C32 POPE  121     116.749  67.709  36.006  1.00  0.00           C
ATOM   9569  C23 POPE  121     120.129  64.059  35.146  1.00  0.00           C
ATOM   9572  C24 POPE  121     120.889  64.679  36.316  1.00  0.00           C
ATOM   9575  C25 POPE  121     119.928  65.039  37.465  1.00  0.00           C
ATOM   9578  C26 POPE  121     119.429  63.829  38.266  1.00  0.00           C
ATOM   9581  C27 POPE  121     118.338  64.179  39.286  1.00  0.00           C
ATOM   9584  C28 POPE  121     117.728  62.919  39.916  1.00  0.00           C
ATOM   9587  C29 POPE  121     117.148  63.189  41.276  1.00  0.00           C
ATOM   9589 0C21 POPE  121     117.449  62.509  42.406  1.00  0.00           C
ATOM   9591 1C21 POPE  121     118.379  61.318  42.476  1.00  0.00           C
ATOM   9594 2C21 POPE  121     118.589  60.799  43.906  1.00  0.00           C
ATOM   9597 3C21 POPE  121     119.268  59.429  43.936  1.00  0.00           C
ATOM   9600 4C21 POPE  121     119.359  58.818  45.346  1.00  0.00           C
ATOM   9603 5C21 POPE  121     120.339  59.539  46.286  1.00  0.00           C
ATOM   9606 6C21 POPE  121     121.699  58.839  46.436  1.00  0.00           C
ATOM   9609 7C21 POPE  121     122.678  59.589  47.346  1.00  0.00           C
ATOM   9612 8C21 POPE  121     124.039  58.919  47.556  1.00  0.00           C
ATOM   9616  C33 POPE  121     115.628  67.389  37.016  1.00  0.00           C
ATOM   9619  C34 POPE  121     116.019  67.649  38.466  1.00  0.00           C
ATOM   9622  C35 POPE  121     114.939  67.089  39.396  1.00  0.00           C
ATOM   9625  C36 POPE  121     114.939  67.679  40.806  1.00  0.00           C
ATOM   9628  C37 POPE  121     113.659  67.289  41.566  1.00  0.00           C
ATOM   9631  C38 POPE  121     113.888  66.189  42.616  1.00  0.00           C
ATOM   9634  C39 POPE  121     114.648  66.699  43.846  1.00  0.00           C
ATOM   9637 0C31 POPE  121     113.759  67.499  44.816  1.00  0.00           C
ATOM   9640 1C31 POPE  121     114.569  68.149  45.956  1.00  0.00           C
ATOM   9643 2C31 POPE  121     113.708  68.738  47.086  1.00  0.00           C
ATOM   9646 3C31 POPE  121     112.868  67.689  47.836  1.00  0.00           C
ATOM   9649 4C31 POPE  121     112.018  68.278  48.965  1.00  0.00           C
ATOM   9652 5C31 POPE  121     110.909  67.319  49.416  1.00  0.00           C
ATOM   9655 6C31 POPE  121     110.138  67.818  50.635  1.00  0.00           C
ATOM   9659  NH3 POPE  122     124.308  75.049  25.346  1.00  0.00           N
ATOM   9663  C12 POPE  122     123.499  74.199  26.285  1.00  0.00           C
ATOM   9666  C11 POPE  122     121.969  74.339  26.106  1.00  0.00           C
ATOM   9669  P   POPE  122     121.029  71.919  26.436  1.00  0.00           P
ATOM   9670  O13 POPE  122     121.059  71.888  24.965  1.00  0.00           O
ATOM   9671  O14 POPE  122     119.858  71.238  27.066  1.00  0.00           O
ATOM   9672  O11 POPE  122     122.328  71.238  27.036  1.00  0.00           O
ATOM   9673  O12 POPE  122     121.189  73.429  26.896  1.00  0.00           O
ATOM   9674  C1  POPE  122     122.279  70.139  27.956  1.00  0.00           C
ATOM   9677  C2  POPE  122     122.258  70.559  29.466  1.00  0.00           C
ATOM   9679  O21 POPE  122     123.338  71.449  29.806  1.00  0.00           O
ATOM   9680  C21 POPE  122     124.529  70.918  30.006  1.00  0.00           C
ATOM   9681  O22 POPE  122     124.849  69.759  29.816  1.00  0.00           O
ATOM   9682  C22 POPE  122     125.488  72.019  30.486  1.00  0.00           C
ATOM   9685  C3  POPE  122     122.129  69.278  30.366  1.00  0.00           C
ATOM   9688  O31 POPE  122     122.358  69.449  31.786  1.00  0.00           O
ATOM   9689  C31 POPE  122     121.898  68.379  32.476  1.00  0.00           C
ATOM   9690  O32 POPE  122     121.038  67.619  32.066  1.00  0.00           O
ATOM   9691  C32 POPE  122     122.719  68.159  33.746  1.00  0.00           C
ATOM   9694  C23 POPE  122     126.248  71.609  31.756  1.00  0.00           C
ATOM   9697  C24 POPE  122     126.919  72.799  32.456  1.00  0.00           C
ATOM   9700  C25 POPE  122     125.889  73.759  33.076  1.00  0.00           C
ATOM   9703  C26 POPE  122     126.488  74.619  34.196  1.00  0.00           C
ATOM   9706  C27 POPE  122     125.409  75.419  34.946  1.00  0.00           C
ATOM   9709  C28 POPE  122     125.898  75.909  36.326  1.00  0.00           C
ATOM   9712  C29 POPE  122     125.999  74.789  37.326  1.00  0.00           C
ATOM   9714 0C21 POPE  122     126.409  74.969  38.596  1.00  0.00           C
ATOM   9716 1C21 POPE  122     126.789  76.318  39.146  1.00  0.00           C
ATOM   9719 2C21 POPE  122     126.819  76.339  40.676  1.00  0.00           C
ATOM   9722 3C21 POPE  122     125.478  75.999  41.336  1.00  0.00           C
ATOM   9725 4C21 POPE  122     125.378  76.559  42.766  1.00  0.00           C
ATOM   9728 5C21 POPE  122     126.469  76.039  43.715  1.00  0.00           C
ATOM   9731 6C21 POPE  122     126.589  76.929  44.956  1.00  0.00           C
ATOM   9734 7C21 POPE  122     127.829  76.589  45.786  1.00  0.00           C
ATOM   9737 8C21 POPE  122     128.018  77.529  46.976  1.00  0.00           C
ATOM   9741  C33 POPE  122     122.419  69.109  34.926  1.00  0.00           C
ATOM   9744  C34 POPE  122     123.549  68.999  35.966  1.00  0.00           C
ATOM   9747  C35 POPE  122     123.519  70.079  37.056  1.00  0.00           C
ATOM   9750  C36 POPE  122     124.639  69.899  38.096  1.00  0.00           C
ATOM   9753  C37 POPE  122     124.109  69.839  39.535  1.00  0.00           C
ATOM   9756  C38 POPE  122     125.208  69.649  40.585  1.00  0.00           C
ATOM   9759  C39 POPE  122     124.648  69.259  41.966  1.00  0.00           C
ATOM   9762 0C31 POPE  122     123.639  70.259  42.556  1.00  0.00           C
ATOM   9765 1C31 POPE  122     123.048  69.799  43.896  1.00  0.00           C
ATOM   9768 2C31 POPE  122     124.049  69.879  45.056  1.00  0.00           C
ATOM   9771 3C31 POPE  122     123.549  69.169  46.315  1.00  0.00           C
ATOM   9774 4C31 POPE  122     124.548  69.249  47.465  1.00  0.00           C
ATOM   9777 5C31 POPE  122     124.168  68.348  48.646  1.00  0.00           C
ATOM   9780 6C31 POPE  122     125.029  68.579  49.886  1.00  0.00           C
ATOM   9784  NH3 POPE  123      25.929  99.818  26.536  1.00  0.00           N
ATOM   9788  C12 POPE  123      26.499  98.719  25.666  1.00  0.00           C
ATOM   9791  C11 POPE  123      27.729  98.048  26.336  1.00  0.00           C
ATOM   9794  P   POPE  123      29.509  96.129  25.666  1.00  0.00           P
ATOM   9795  O13 POPE  123      29.349  94.729  26.166  1.00  0.00           O
ATOM   9796  O14 POPE  123      30.068  96.278  24.316  1.00  0.00           O
ATOM   9797  O11 POPE  123      30.419  96.889  26.696  1.00  0.00           O
ATOM   9798  O12 POPE  123      28.099  96.829  25.706  1.00  0.00           O
ATOM   9799  C1  POPE  123      30.569  96.449  28.046  1.00  0.00           C
ATOM   9802  C2  POPE  123      29.589  97.169  28.986  1.00  0.00           C
ATOM   9804  O21 POPE  123      30.359  97.729  30.046  1.00  0.00           O
ATOM   9805  C21 POPE  123      30.109  97.369  31.276  1.00  0.00           C
ATOM   9806  O22 POPE  123      30.109  96.229  31.706  1.00  0.00           O
ATOM   9807  C22 POPE  123      29.869  98.629  32.086  1.00  0.00           C
ATOM   9810  C3  POPE  123      28.349  96.299  29.375  1.00  0.00           C
ATOM   9813  O31 POPE  123      27.449  97.058  30.206  1.00  0.00           O
ATOM   9814  C31 POPE  123      26.229  96.568  30.326  1.00  0.00           C
ATOM   9815  O32 POPE  123      25.749  95.679  29.666  1.00  0.00           O
ATOM   9816  C32 POPE  123      25.549  97.219  31.536  1.00  0.00           C
ATOM   9819  C23 POPE  123      29.599  98.339  33.556  1.00  0.00           C
ATOM   9822  C24 POPE  123      29.489  99.619  34.386  1.00  0.00           C
ATOM   9825  C25 POPE  123      30.829 100.329  34.546  1.00  0.00           C
ATOM   9828  C26 POPE  123      31.049 100.889  35.946  1.00  0.00           C
ATOM   9831  C27 POPE  123      31.509  99.799  36.916  1.00  0.00           C
ATOM   9834  C28 POPE  123      32.049 100.399  38.206  1.00  0.00           C
ATOM   9837  C29 POPE  123      32.589  99.339  39.126  1.00  0.00           C
ATOM   9839 0C21 POPE  123      32.879  99.558  40.416  1.00  0.00           C
ATOM   9841 1C21 POPE  123      32.749 100.899  41.116  1.00  0.00           C
ATOM   9844 2C21 POPE  123      31.449 101.009  41.936  1.00  0.00           C
ATOM   9847 3C21 POPE  123      31.389 100.049  43.126  1.00  0.00           C
ATOM   9850 4C21 POPE  123      30.009 100.019  43.796  1.00  0.00           C
ATOM   9853 5C21 POPE  123      29.659 101.299  44.576  1.00  0.00           C
ATOM   9856 6C21 POPE  123      28.239 101.208  45.156  1.00  0.00           C
ATOM   9859 7C21 POPE  123      28.039 102.049  46.416  1.00  0.00           C
ATOM   9862 8C21 POPE  123      26.759 101.679  47.176  1.00  0.00           C
ATOM   9866  C33 POPE  123      25.119  96.179  32.596  1.00  0.00           C
ATOM   9869  C34 POPE  123      25.359  96.658  34.035  1.00  0.00           C
ATOM   9872  C35 POPE  123      25.259  95.528  35.086  1.00  0.00           C
ATOM   9875  C36 POPE  123      23.818  95.049  35.346  1.00  0.00           C
ATOM   9878  C37 POPE  123      23.779  93.699  36.066  1.00  0.00           C
ATOM   9881  C38 POPE  123      22.389  93.048  36.016  1.00  0.00           C
ATOM   9884  C39 POPE  123      22.299  91.699  36.756  1.00  0.00           C
ATOM   9887 0C31 POPE  123      23.259  90.619  36.236  1.00  0.00           C
ATOM   9890 1C31 POPE  123      23.199  89.348  37.096  1.00  0.00           C
ATOM   9893 2C31 POPE  123      23.789  88.098  36.426  1.00  0.00           C
ATOM   9896 3C31 POPE  123      23.939  86.949  37.436  1.00  0.00           C
ATOM   9899 4C31 POPE  123      24.059  85.548  36.796  1.00  0.00           C
ATOM   9902 5C31 POPE  123      23.889  84.408  37.806  1.00  0.00           C
ATOM   9905 6C31 POPE  123      23.429  83.099  37.146  1.00  0.00           C
ATOM   9909  NH3 POPE  124     107.848 114.409  24.696  1.00  0.00           N
ATOM   9913  C12 POPE  124     106.849 113.429  24.146  1.00  0.00           C
ATOM   9916  C11 POPE  124     107.449 111.999  23.996  1.00  0.00           C
ATOM   9919  P   POPE  124     105.219 110.668  23.896  1.00  0.00           P
ATOM   9920  O13 POPE  124     104.889 109.249  24.156  1.00  0.00           O
ATOM   9921  O14 POPE  124     105.238 111.068  22.476  1.00  0.00           O
ATOM   9922  O11 POPE  124     104.289 111.609  24.776  1.00  0.00           O
ATOM   9923  O12 POPE  124     106.618 110.979  24.526  1.00  0.00           O
ATOM   9924  C1  POPE  124     103.398 111.009  25.726  1.00  0.00           C
ATOM   9927  C2  POPE  124     102.789 112.049  26.706  1.00  0.00           C
ATOM   9929  O21 POPE  124     103.888 112.668  27.406  1.00  0.00           O
ATOM   9930  C21 POPE  124     103.739 113.969  27.605  1.00  0.00           C
ATOM   9931  O22 POPE  124     102.699 114.609  27.426  1.00  0.00           O
ATOM   9932  C22 POPE  124     105.068 114.539  28.125  1.00  0.00           C
ATOM   9935  C3  POPE  124     101.709 111.399  27.626  1.00  0.00           C
ATOM   9938  O31 POPE  124     101.878 111.739  29.006  1.00  0.00           O
ATOM   9939  C31 POPE  124     102.339 110.779  29.806  1.00  0.00           C
ATOM   9940  O32 POPE  124     102.579 109.619  29.466  1.00  0.00           O
ATOM   9941  C32 POPE  124     102.608 111.378  31.186  1.00  0.00           C
ATOM   9944  C23 POPE  124     105.079 116.029  28.536  1.00  0.00           C
ATOM   9947  C24 POPE  124     106.108 116.329  29.636  1.00  0.00           C
ATOM   9950  C25 POPE  124     105.679 115.759  31.006  1.00  0.00           C
ATOM   9953  C26 POPE  124     106.768 115.749  32.096  1.00  0.00           C
ATOM   9956  C27 POPE  124     107.088 117.109  32.736  1.00  0.00           C
ATOM   9959  C28 POPE  124     108.389 117.089  33.576  1.00  0.00           C
ATOM   9962  C29 POPE  124     109.618 117.029  32.706  1.00  0.00           C
ATOM   9964 0C21 POPE  124     110.879 117.348  33.076  1.00  0.00           C
ATOM   9966 1C21 POPE  124     111.299 117.829  34.445  1.00  0.00           C
ATOM   9969 2C21 POPE  124     111.358 116.719  35.506  1.00  0.00           C
ATOM   9972 3C21 POPE  124     111.969 117.229  36.826  1.00  0.00           C
ATOM   9975 4C21 POPE  124     111.358 116.559  38.076  1.00  0.00           C
ATOM   9978 5C21 POPE  124     109.968 117.109  38.436  1.00  0.00           C
ATOM   9981 6C21 POPE  124     109.469 116.589  39.786  1.00  0.00           C
ATOM   9984 7C21 POPE  124     108.169 117.268  40.236  1.00  0.00           C
ATOM   9987 8C21 POPE  124     107.659 116.769  41.596  1.00  0.00           C
ATOM   9991  C33 POPE  124     104.049 111.199  31.716  1.00  0.00           C
ATOM   9994  C34 POPE  124     104.079 110.779  33.195  1.00  0.00           C
ATOM   9997  C35 POPE  124     103.499 111.809  34.186  1.00  0.00           C
ATOM  10000  C36 POPE  124     104.469 112.919  34.606  1.00  0.00           C
ATOM  10003  C37 POPE  124     103.759 114.039  35.396  1.00  0.00           C
ATOM  10006  C38 POPE  124     104.709 115.098  35.976  1.00  0.00           C
ATOM  10009  C39 POPE  124     105.269 114.749  37.356  1.00  0.00           C
ATOM  10012 0C31 POPE  124     104.209 114.689  38.466  1.00  0.00           C
ATOM  10015 1C31 POPE  124     104.799 114.359  39.846  1.00  0.00           C
ATOM  10018 2C31 POPE  124     103.779 114.459  40.985  1.00  0.00           C
ATOM  10021 3C31 POPE  124     103.549 115.899  41.476  1.00  0.00           C
ATOM  10024 4C31 POPE  124     102.689 115.948  42.746  1.00  0.00           C
ATOM  10027 5C31 POPE  124     102.428 117.379  43.226  1.00  0.00           C
ATOM  10030 6C31 POPE  124     101.789 117.458  44.616  1.00  0.00           C
ATOM  10034  NH3 POPE  125       4.589  70.818  26.806  1.00  0.00           N
ATOM  10038  C12 POPE  125       3.199  70.659  26.236  1.00  0.00           C
ATOM  10041  C11 POPE  125       2.889  69.259  25.676  1.00  0.00           C
ATOM  10044  P   POPE  125       0.219  69.129  25.526  1.00  0.00           P
ATOM  10045  O13 POPE  125      -0.198  67.719  25.486  1.00  0.00           O
ATOM  10046  O14 POPE  125      -0.658  70.079  24.806  1.00  0.00           O
ATOM  10047  O11 POPE  125       0.399  69.639  27.016  1.00  0.00           O
ATOM  10048  O12 POPE  125       1.679  69.278  24.926  1.00  0.00           O
ATOM  10049  C1  POPE  125       0.599  68.749  28.116  1.00  0.00           C
ATOM  10052  C2  POPE  125       1.519  69.399  29.196  1.00  0.00           C
ATOM  10054  O21 POPE  125       1.769  68.639  30.386  1.00  0.00           O
ATOM  10055  C21 POPE  125       1.709  67.339  30.486  1.00  0.00           C
ATOM  10056  O22 POPE  125       1.079  66.549  29.806  1.00  0.00           O
ATOM  10057  C22 POPE  125       2.579  66.989  31.716  1.00  0.00           C
ATOM  10060  C3  POPE  125       1.039  70.829  29.626  1.00  0.00           C
ATOM  10063  O31 POPE  125       1.659  71.219  30.866  1.00  0.00           O
ATOM  10064  C31 POPE  125       1.739  72.519  31.136  1.00  0.00           C
ATOM  10065  O32 POPE  125       1.229  73.418  30.486  1.00  0.00           O
ATOM  10066  C32 POPE  125       2.419  72.669  32.496  1.00  0.00           C
ATOM  10069  C23 POPE  125       1.859  67.249  33.056  1.00  0.00           C
ATOM  10072  C24 POPE  125       2.749  67.869  34.156  1.00  0.00           C
ATOM  10075  C25 POPE  125       3.859  66.939  34.676  1.00  0.00           C
ATOM  10078  C26 POPE  125       4.609  67.529  35.896  1.00  0.00           C
ATOM  10081  C27 POPE  125       5.789  66.679  36.386  1.00  0.00           C
ATOM  10084  C28 POPE  125       5.419  65.289  36.926  1.00  0.00           C
ATOM  10087  C29 POPE  125       4.799  65.318  38.306  1.00  0.00           C
ATOM  10089 0C21 POPE  125       4.789  64.269  39.146  1.00  0.00           C
ATOM  10091 1C21 POPE  125       5.329  62.899  38.836  1.00  0.00           C
ATOM  10094 2C21 POPE  125       4.959  61.859  39.916  1.00  0.00           C
ATOM  10097 3C21 POPE  125       5.859  61.989  41.156  1.00  0.00           C
ATOM  10100 4C21 POPE  125       5.289  61.299  42.396  1.00  0.00           C
ATOM  10103 5C21 POPE  125       6.029  61.739  43.666  1.00  0.00           C
ATOM  10106 6C21 POPE  125       5.219  61.529  44.946  1.00  0.00           C
ATOM  10109 7C21 POPE  125       5.939  62.079  46.186  1.00  0.00           C
ATOM  10112 8C21 POPE  125       5.019  62.869  47.126  1.00  0.00           C
ATOM  10116  C33 POPE  125       2.189  74.059  33.125  1.00  0.00           C
ATOM  10119  C34 POPE  125       2.369  74.059  34.656  1.00  0.00           C
ATOM  10122  C35 POPE  125       1.089  73.709  35.425  1.00  0.00           C
ATOM  10125  C36 POPE  125       1.289  72.599  36.476  1.00  0.00           C
ATOM  10128  C37 POPE  125       0.042  72.299  37.316  1.00  0.00           C
ATOM  10131  C38 POPE  125       0.189  71.069  38.246  1.00  0.00           C
ATOM  10134  C39 POPE  125       0.449  69.749  37.496  1.00  0.00           C
ATOM  10137 0C31 POPE  125      -0.338  68.529  38.026  1.00  0.00           C
ATOM  10140 1C31 POPE  125       0.022  68.109  39.456  1.00  0.00           C
ATOM  10143 2C31 POPE  125      -0.528  66.708  39.806  1.00  0.00           C
ATOM  10146 3C31 POPE  125      -0.088  66.209  41.196  1.00  0.00           C
ATOM  10149 4C31 POPE  125      -0.928  66.778  42.355  1.00  0.00           C
ATOM  10152 5C31 POPE  125      -1.778  65.719  43.056  1.00  0.00           C
ATOM  10155 6C31 POPE  125      -2.658  66.279  44.175  1.00  0.00           C
ATOM  10159  NH3 POPE  126      -0.289  55.318  70.326  1.00  0.00           N
ATOM  10163  C12 POPE  126       0.979  55.089  71.116  1.00  0.00           C
ATOM  10166  C11 POPE  126       1.209  53.629  71.506  1.00  0.00           C
ATOM  10169  P   POPE  126       3.639  52.979  72.326  1.00  0.00           P
ATOM  10170  O13 POPE  126       4.529  53.449  73.416  1.00  0.00           O
ATOM  10171  O14 POPE  126       3.479  51.529  72.146  1.00  0.00           O
ATOM  10172  O11 POPE  126       4.109  53.729  70.986  1.00  0.00           O
ATOM  10173  O12 POPE  126       2.199  53.599  72.535  1.00  0.00           O
ATOM  10174  C1  POPE  126       4.149  53.099  69.696  1.00  0.00           C
ATOM  10177  C2  POPE  126       3.649  54.009  68.525  1.00  0.00           C
ATOM  10179  O21 POPE  126       3.019  53.169  67.546  1.00  0.00           O
ATOM  10180  C21 POPE  126       1.709  52.989  67.596  1.00  0.00           C
ATOM  10181  O22 POPE  126       0.919  53.579  68.326  1.00  0.00           O
ATOM  10182  C22 POPE  126       1.399  51.809  66.686  1.00  0.00           C
ATOM  10185  C3  POPE  126       4.768  54.879  67.836  1.00  0.00           C
ATOM  10188  O31 POPE  126       5.169  54.469  66.495  1.00  0.00           O
ATOM  10189  C31 POPE  126       4.279  54.759  65.535  1.00  0.00           C
ATOM  10190  O32 POPE  126       3.229  55.359  65.705  1.00  0.00           O
ATOM  10191  C32 POPE  126       4.789  54.259  64.175  1.00  0.00           C
ATOM  10194  C23 POPE  126      -0.008  51.219  66.906  1.00  0.00           C
ATOM  10197  C24 POPE  126      -0.308  50.039  65.976  1.00  0.00           C
ATOM  10200  C25 POPE  126      -0.188  50.359  64.476  1.00  0.00           C
ATOM  10203  C26 POPE  126      -0.778  51.708  64.086  1.00  0.00           C
ATOM  10206  C27 POPE  126      -0.708  52.029  62.586  1.00  0.00           C
ATOM  10209  C28 POPE  126      -0.618  53.539  62.326  1.00  0.00           C
ATOM  10212  C29 POPE  126      -1.618  54.359  63.116  1.00  0.00           C
ATOM  10214 0C21 POPE  126      -2.338  55.399  62.666  1.00  0.00           C
ATOM  10216 1C21 POPE  126      -2.318  55.949  61.266  1.00  0.00           C
ATOM  10219 2C21 POPE  126      -3.609  55.528  60.546  1.00  0.00           C
ATOM  10222 3C21 POPE  126      -3.588  55.859  59.056  1.00  0.00           C
ATOM  10225 4C21 POPE  126      -4.988  55.719  58.456  1.00  0.00           C
ATOM  10228 5C21 POPE  126      -5.068  56.239  57.026  1.00  0.00           C
ATOM  10231 6C21 POPE  126      -6.518  56.479  56.586  1.00  0.00           C
ATOM  10234 7C21 POPE  126      -6.598  57.229  55.245  1.00  0.00           C
ATOM  10237 8C21 POPE  126      -8.028  57.549  54.816  1.00  0.00           C
ATOM  10241  C33 POPE  126       3.688  54.349  63.086  1.00  0.00           C
ATOM  10244  C34 POPE  126       4.269  54.089  61.686  1.00  0.00           C
ATOM  10247  C35 POPE  126       3.229  53.739  60.606  1.00  0.00           C
ATOM  10250  C36 POPE  126       2.279  54.879  60.236  1.00  0.00           C
ATOM  10253  C37 POPE  126       1.319  54.509  59.096  1.00  0.00           C
ATOM  10256  C38 POPE  126       0.539  55.728  58.556  1.00  0.00           C
ATOM  10259  C39 POPE  126       1.309  56.479  57.456  1.00  0.00           C
ATOM  10262 0C31 POPE  126       0.828  56.089  56.056  1.00  0.00           C
ATOM  10265 1C31 POPE  126       1.639  56.749  54.936  1.00  0.00           C
ATOM  10268 2C31 POPE  126       1.029  56.499  53.556  1.00  0.00           C
ATOM  10271 3C31 POPE  126       1.979  56.849  52.396  1.00  0.00           C
ATOM  10274 4C31 POPE  126       3.229  55.969  52.366  1.00  0.00           C
ATOM  10277 5C31 POPE  126       3.839  55.859  50.965  1.00  0.00           C
ATOM  10280 6C31 POPE  126       5.179  55.129  50.926  1.00  0.00           C
ATOM  10284  NH3 POPE  127     101.618  93.259  66.406  1.00  0.00           N
ATOM  10288  C12 POPE  127     102.129  94.639  66.086  1.00  0.00           C
ATOM  10291  C11 POPE  127     103.338  95.028  66.976  1.00  0.00           C
ATOM  10294  P   POPE  127     104.128  97.099  65.516  1.00  0.00           P
ATOM  10295  O13 POPE  127     103.058  96.959  64.516  1.00  0.00           O
ATOM  10296  O14 POPE  127     104.569  98.469  65.866  1.00  0.00           O
ATOM  10297  O11 POPE  127     105.348  96.238  65.056  1.00  0.00           O
ATOM  10298  O12 POPE  127     103.678  96.399  66.846  1.00  0.00           O
ATOM  10299  C1  POPE  127     105.938  96.529  63.796  1.00  0.00           C
ATOM  10302  C2  POPE  127     107.458  96.399  63.956  1.00  0.00           C
ATOM  10304  O21 POPE  127     108.018  96.269  62.636  1.00  0.00           O
ATOM  10305  C21 POPE  127     108.268  97.399  62.015  1.00  0.00           C
ATOM  10306  O22 POPE  127     108.249  98.518  62.496  1.00  0.00           O
ATOM  10307  C22 POPE  127     108.599  97.068  60.556  1.00  0.00           C
ATOM  10310  C3  POPE  127     107.799  95.168  64.845  1.00  0.00           C
ATOM  10313  O31 POPE  127     108.949  94.469  64.336  1.00  0.00           O
ATOM  10314  C31 POPE  127     108.639  93.559  63.436  1.00  0.00           C
ATOM  10315  O32 POPE  127     107.589  92.939  63.376  1.00  0.00           O
ATOM  10316  C32 POPE  127     109.749  93.458  62.416  1.00  0.00           C
ATOM  10319  C23 POPE  127     108.788  98.349  59.715  1.00  0.00           C
ATOM  10322  C24 POPE  127     109.368  98.109  58.316  1.00  0.00           C
ATOM  10325  C25 POPE  127     108.398  97.519  57.296  1.00  0.00           C
ATOM  10328  C26 POPE  127     109.059  97.439  55.916  1.00  0.00           C
ATOM  10331  C27 POPE  127     108.089  97.159  54.766  1.00  0.00           C
ATOM  10334  C28 POPE  127     108.788  96.969  53.406  1.00  0.00           C
ATOM  10337  C29 POPE  127     109.538  98.179  52.925  1.00  0.00           C
ATOM  10339 0C21 POPE  127     109.858  98.448  51.646  1.00  0.00           C
ATOM  10341 1C21 POPE  127     109.518  97.609  50.436  1.00  0.00           C
ATOM  10344 2C21 POPE  127     109.118  98.499  49.236  1.00  0.00           C
ATOM  10347 3C21 POPE  127     107.819  99.289  49.455  1.00  0.00           C
ATOM  10350 4C21 POPE  127     107.538 100.268  48.316  1.00  0.00           C
ATOM  10353 5C21 POPE  127     106.439 101.299  48.616  1.00  0.00           C
ATOM  10356 6C21 POPE  127     106.829 102.309  49.706  1.00  0.00           C
ATOM  10359 7C21 POPE  127     105.719 103.308  50.026  1.00  0.00           C
ATOM  10362 8C21 POPE  127     106.059 104.249  51.186  1.00  0.00           C
ATOM  10366  C33 POPE  127     109.098  93.279  61.035  1.00  0.00           C
ATOM  10369  C34 POPE  127     110.068  93.448  59.876  1.00  0.00           C
ATOM  10372  C35 POPE  127     109.339  93.238  58.556  1.00  0.00           C
ATOM  10375  C36 POPE  127     110.299  93.098  57.366  1.00  0.00           C
ATOM  10378  C37 POPE  127     109.828  92.029  56.376  1.00  0.00           C
ATOM  10381  C38 POPE  127     108.508  92.409  55.705  1.00  0.00           C
ATOM  10384  C39 POPE  127     108.648  93.308  54.476  1.00  0.00           C
ATOM  10387 0C31 POPE  127     109.398  92.619  53.326  1.00  0.00           C
ATOM  10390 1C31 POPE  127     109.279  93.399  52.016  1.00  0.00           C
ATOM  10393 2C31 POPE  127     110.178  92.829  50.906  1.00  0.00           C
ATOM  10396 3C31 POPE  127     109.678  93.229  49.516  1.00  0.00           C
ATOM  10399 4C31 POPE  127     108.549  92.289  49.056  1.00  0.00           C
ATOM  10402 5C31 POPE  127     107.708  92.849  47.916  1.00  0.00           C
ATOM  10405 6C31 POPE  127     106.668  91.819  47.456  1.00  0.00           C
ATOM  10409  NH3 POPE  128      60.649  37.439  71.965  1.00  0.00           N
ATOM  10413  C12 POPE  128      61.849  37.819  72.785  1.00  0.00           C
ATOM  10416  C11 POPE  128      62.899  36.699  72.896  1.00  0.00           C
ATOM  10419  P   POPE  128      65.309  37.669  72.376  1.00  0.00           P
ATOM  10420  O13 POPE  128      65.229  39.149  72.396  1.00  0.00           O
ATOM  10421  O14 POPE  128      66.609  37.069  72.745  1.00  0.00           O
ATOM  10422  O11 POPE  128      64.809  37.209  70.965  1.00  0.00           O
ATOM  10423  O12 POPE  128      64.149  37.209  73.346  1.00  0.00           O
ATOM  10424  C1  POPE  128      65.679  36.889  69.896  1.00  0.00           C
ATOM  10427  C2  POPE  128      64.798  36.409  68.715  1.00  0.00           C
ATOM  10429  O21 POPE  128      65.538  35.669  67.715  1.00  0.00           O
ATOM  10430  C21 POPE  128      66.629  36.239  67.215  1.00  0.00           C
ATOM  10431  O22 POPE  128      66.898  37.429  67.285  1.00  0.00           O
ATOM  10432  C22 POPE  128      67.499  35.219  66.476  1.00  0.00           C
ATOM  10435  C3  POPE  128      63.888  37.549  68.156  1.00  0.00           C
ATOM  10438  O31 POPE  128      62.799  37.029  67.396  1.00  0.00           O
ATOM  10439  C31 POPE  128      62.889  36.789  66.086  1.00  0.00           C
ATOM  10440  O32 POPE  128      62.188  36.009  65.486  1.00  0.00           O
ATOM  10441  C32 POPE  128      63.839  37.719  65.336  1.00  0.00           C
ATOM  10444  C23 POPE  128      67.758  35.599  64.996  1.00  0.00           C
ATOM  10447  C24 POPE  128      66.949  34.749  63.986  1.00  0.00           C
ATOM  10450  C25 POPE  128      67.809  33.649  63.346  1.00  0.00           C
ATOM  10453  C26 POPE  128      68.618  34.159  62.146  1.00  0.00           C
ATOM  10456  C27 POPE  128      69.868  33.309  61.856  1.00  0.00           C
ATOM  10459  C28 POPE  128      70.749  33.919  60.746  1.00  0.00           C
ATOM  10462  C29 POPE  128      71.279  35.259  61.156  1.00  0.00           C
ATOM  10464 0C21 POPE  128      71.589  36.279  60.336  1.00  0.00           C
ATOM  10466 1C21 POPE  128      71.589  36.259  58.836  1.00  0.00           C
ATOM  10469 2C21 POPE  128      72.959  36.769  58.356  1.00  0.00           C
ATOM  10472 3C21 POPE  128      73.159  36.779  56.836  1.00  0.00           C
ATOM  10475 4C21 POPE  128      74.409  37.599  56.465  1.00  0.00           C
ATOM  10478 5C21 POPE  128      74.649  37.709  54.956  1.00  0.00           C
ATOM  10481 6C21 POPE  128      75.889  38.549  54.606  1.00  0.00           C
ATOM  10484 7C21 POPE  128      75.938  38.899  53.116  1.00  0.00           C
ATOM  10487 8C21 POPE  128      77.019  39.929  52.776  1.00  0.00           C
ATOM  10491  C33 POPE  128      63.879  37.359  63.826  1.00  0.00           C
ATOM  10494  C34 POPE  128      64.728  38.369  63.056  1.00  0.00           C
ATOM  10497  C35 POPE  128      65.049  37.979  61.616  1.00  0.00           C
ATOM  10500  C36 POPE  128      63.799  37.699  60.776  1.00  0.00           C
ATOM  10503  C37 POPE  128      64.039  37.949  59.276  1.00  0.00           C
ATOM  10506  C38 POPE  128      62.778  37.659  58.456  1.00  0.00           C
ATOM  10509  C39 POPE  128      62.859  38.149  57.006  1.00  0.00           C
ATOM  10512 0C31 POPE  128      62.749  39.669  56.875  1.00  0.00           C
ATOM  10515 1C31 POPE  128      62.549  40.099  55.416  1.00  0.00           C
ATOM  10518 2C31 POPE  128      62.149  41.568  55.256  1.00  0.00           C
ATOM  10521 3C31 POPE  128      61.429  41.839  53.926  1.00  0.00           C
ATOM  10524 4C31 POPE  128      62.309  41.629  52.686  1.00  0.00           C
ATOM  10527 5C31 POPE  128      61.469  41.499  51.406  1.00  0.00           C
ATOM  10530 6C31 POPE  128      62.309  41.259  50.156  1.00  0.00           C
ATOM  10534  NH3 POPE  129      52.969 114.099  32.806  1.00  0.00           N
ATOM  10538  C12 POPE  129      52.419 112.719  32.576  1.00  0.00           C
ATOM  10541  C11 POPE  129      53.298 111.909  31.586  1.00  0.00           C
ATOM  10544  P   POPE  129      55.359 110.528  32.465  1.00  0.00           P
ATOM  10545  O13 POPE  129      55.029 109.418  31.546  1.00  0.00           O
ATOM  10546  O14 POPE  129      56.799 110.738  32.726  1.00  0.00           O
ATOM  10547  O11 POPE  129      54.618 110.239  33.816  1.00  0.00           O
ATOM  10548  O12 POPE  129      54.669 111.859  31.996  1.00  0.00           O
ATOM  10549  C1  POPE  129      54.688 111.029  34.996  1.00  0.00           C
ATOM  10552  C2  POPE  129      55.749 110.499  36.006  1.00  0.00           C
ATOM  10554  O21 POPE  129      55.179 110.539  37.326  1.00  0.00           O
ATOM  10555  C21 POPE  129      55.309 109.429  38.036  1.00  0.00           C
ATOM  10556  O22 POPE  129      55.839 108.399  37.646  1.00  0.00           O
ATOM  10557  C22 POPE  129      54.728 109.649  39.446  1.00  0.00           C
ATOM  10560  C3  POPE  129      57.059 111.348  35.996  1.00  0.00           C
ATOM  10563  O31 POPE  129      57.909 111.009  37.106  1.00  0.00           O
ATOM  10564  C31 POPE  129      59.119 110.519  36.856  1.00  0.00           C
ATOM  10565  O32 POPE  129      59.659 110.479  35.776  1.00  0.00           O
ATOM  10566  C32 POPE  129      59.728 110.059  38.206  1.00  0.00           C
ATOM  10569  C23 POPE  129      55.329 108.708  40.515  1.00  0.00           C
ATOM  10572  C24 POPE  129      56.159 109.438  41.586  1.00  0.00           C
ATOM  10575  C25 POPE  129      55.379 110.309  42.586  1.00  0.00           C
ATOM  10578  C26 POPE  129      54.339 109.529  43.406  1.00  0.00           C
ATOM  10581  C27 POPE  129      54.929 108.469  44.335  1.00  0.00           C
ATOM  10584  C28 POPE  129      53.828 107.759  45.146  1.00  0.00           C
ATOM  10587  C29 POPE  129      54.279 107.379  46.535  1.00  0.00           C
ATOM  10589 0C21 POPE  129      53.839 107.929  47.686  1.00  0.00           C
ATOM  10591 1C21 POPE  129      52.829 109.039  47.826  1.00  0.00           C
ATOM  10594 2C21 POPE  129      53.159 110.019  48.965  1.00  0.00           C
ATOM  10597 3C21 POPE  129      51.978 110.939  49.286  1.00  0.00           C
ATOM  10600 4C21 POPE  129      52.199 111.778  50.556  1.00  0.00           C
ATOM  10603 5C21 POPE  129      53.059 113.028  50.346  1.00  0.00           C
ATOM  10606 6C21 POPE  129      53.249 113.799  51.666  1.00  0.00           C
ATOM  10609 7C21 POPE  129      53.849 115.199  51.456  1.00  0.00           C
ATOM  10612 8C21 POPE  129      53.849 116.049  52.736  1.00  0.00           C
ATOM  10616  C33 POPE  129      61.099 109.339  38.116  1.00  0.00           C
ATOM  10619  C34 POPE  129      61.719 109.059  39.496  1.00  0.00           C
ATOM  10622  C35 POPE  129      63.079 108.339  39.406  1.00  0.00           C
ATOM  10625  C36 POPE  129      63.739 108.059  40.775  1.00  0.00           C
ATOM  10628  C37 POPE  129      65.278 108.149  40.726  1.00  0.00           C
ATOM  10631  C38 POPE  129      66.029 107.379  41.826  1.00  0.00           C
ATOM  10634  C39 POPE  129      65.559 107.649  43.266  1.00  0.00           C
ATOM  10637 0C31 POPE  129      66.129 108.918  43.916  1.00  0.00           C
ATOM  10640 1C31 POPE  129      65.348 109.309  45.186  1.00  0.00           C
ATOM  10643 2C31 POPE  129      66.118 110.229  46.146  1.00  0.00           C
ATOM  10646 3C31 POPE  129      66.869 109.449  47.246  1.00  0.00           C
ATOM  10649 4C31 POPE  129      67.389 110.369  48.356  1.00  0.00           C
ATOM  10652 5C31 POPE  129      67.898 109.589  49.586  1.00  0.00           C
ATOM  10655 6C31 POPE  129      68.059 110.469  50.836  1.00  0.00           C
ATOM  10659  NH3 POPE  130      25.919  11.889  71.726  1.00  0.00           N
ATOM  10663  C12 POPE  130      27.109  12.649  71.186  1.00  0.00           C
ATOM  10666  C11 POPE  130      27.109  12.749  69.646  1.00  0.00           C
ATOM  10669  P   POPE  130      24.939  14.269  69.446  1.00  0.00           P
ATOM  10670  O13 POPE  130      24.499  14.059  70.846  1.00  0.00           O
ATOM  10671  O14 POPE  130      25.659  15.529  69.156  1.00  0.00           O
ATOM  10672  O11 POPE  130      23.689  14.109  68.495  1.00  0.00           O
ATOM  10673  O12 POPE  130      25.829  13.009  69.046  1.00  0.00           O
ATOM  10674  C1  POPE  130      23.849  14.049  67.076  1.00  0.00           C
ATOM  10677  C2  POPE  130      22.489  13.679  66.406  1.00  0.00           C
ATOM  10679  O21 POPE  130      22.559  13.539  64.976  1.00  0.00           O
ATOM  10680  C21 POPE  130      23.399  12.669  64.436  1.00  0.00           C
ATOM  10681  O22 POPE  130      24.209  11.969  65.006  1.00  0.00           O
ATOM  10682  C22 POPE  130      23.069  12.579  62.936  1.00  0.00           C
ATOM  10685  C3  POPE  130      21.409  14.759  66.756  1.00  0.00           C
ATOM  10688  O31 POPE  130      20.059  14.259  66.696  1.00  0.00           O
ATOM  10689  C31 POPE  130      19.119  14.649  65.826  1.00  0.00           C
ATOM  10690  O32 POPE  130      17.929  14.449  66.025  1.00  0.00           O
ATOM  10691  C32 POPE  130      19.629  15.359  64.576  1.00  0.00           C
ATOM  10694  C23 POPE  130      23.709  11.359  62.236  1.00  0.00           C
ATOM  10697  C24 POPE  130      23.299  11.239  60.765  1.00  0.00           C
ATOM  10700  C25 POPE  130      24.369  10.609  59.856  1.00  0.00           C
ATOM  10703  C26 POPE  130      24.589   9.099  60.056  1.00  0.00           C
ATOM  10706  C27 POPE  130      25.939   8.649  59.476  1.00  0.00           C
ATOM  10709  C28 POPE  130      26.199   7.139  59.596  1.00  0.00           C
ATOM  10712  C29 POPE  130      25.479   6.329  58.546  1.00  0.00           C
ATOM  10714 0C21 POPE  130      26.019   5.879  57.396  1.00  0.00           C
ATOM  10716 1C21 POPE  130      27.449   6.119  56.955  1.00  0.00           C
ATOM  10719 2C21 POPE  130      27.629   6.089  55.425  1.00  0.00           C
ATOM  10722 3C21 POPE  130      26.889   7.209  54.676  1.00  0.00           C
ATOM  10725 4C21 POPE  130      27.249   7.209  53.186  1.00  0.00           C
ATOM  10728 5C21 POPE  130      26.559   8.329  52.396  1.00  0.00           C
ATOM  10731 6C21 POPE  130      27.019   8.369  50.926  1.00  0.00           C
ATOM  10734 7C21 POPE  130      26.509   9.569  50.126  1.00  0.00           C
ATOM  10737 8C21 POPE  130      27.329   9.769  48.856  1.00  0.00           C
ATOM  10741  C33 POPE  130      18.629  15.229  63.396  1.00  0.00           C
ATOM  10744  C34 POPE  130      18.899  14.029  62.486  1.00  0.00           C
ATOM  10747  C35 POPE  130      17.989  14.029  61.236  1.00  0.00           C
ATOM  10750  C36 POPE  130      18.579  13.319  60.006  1.00  0.00           C
ATOM  10753  C37 POPE  130      17.709  13.509  58.756  1.00  0.00           C
ATOM  10756  C38 POPE  130      18.339  12.899  57.496  1.00  0.00           C
ATOM  10759  C39 POPE  130      17.579  13.259  56.206  1.00  0.00           C
ATOM  10762 0C31 POPE  130      18.469  13.439  54.956  1.00  0.00           C
ATOM  10765 1C31 POPE  130      19.389  14.669  55.046  1.00  0.00           C
ATOM  10768 2C31 POPE  130      20.079  15.029  53.715  1.00  0.00           C
ATOM  10771 3C31 POPE  130      19.189  15.819  52.746  1.00  0.00           C
ATOM  10774 4C31 POPE  130      19.969  16.329  51.526  1.00  0.00           C
ATOM  10777 5C31 POPE  130      19.149  17.239  50.606  1.00  0.00           C
ATOM  10780 6C31 POPE  130      20.009  17.879  49.506  1.00  0.00           C
ATOM  10784  NH3 POPE  131     110.618 126.179  25.796  1.00  0.00           N
ATOM  10788  C12 POPE  131     109.699 126.199  24.616  1.00  0.00           C
ATOM  10791  C11 POPE  131     109.469 124.739  24.166  1.00  0.00           C
ATOM  10794  P   POPE  131     110.968 122.528  24.086  1.00  0.00           P
ATOM  10795  O13 POPE  131     110.429 122.318  22.736  1.00  0.00           O
ATOM  10796  O14 POPE  131     112.439 122.419  24.276  1.00  0.00           O
ATOM  10797  O11 POPE  131     110.199 121.568  25.076  1.00  0.00           O
ATOM  10798  O12 POPE  131     110.499 123.899  24.686  1.00  0.00           O
ATOM  10799  C1  POPE  131     110.909 120.539  25.736  1.00  0.00           C
ATOM  10802  C2  POPE  131     109.979 119.659  26.606  1.00  0.00           C
ATOM  10804  O21 POPE  131     109.709 120.268  27.886  1.00  0.00           O
ATOM  10805  C21 POPE  131     110.389 119.899  28.956  1.00  0.00           C
ATOM  10806  O22 POPE  131     111.419 119.249  28.976  1.00  0.00           O
ATOM  10807  C22 POPE  131     109.629 120.309  30.226  1.00  0.00           C
ATOM  10810  C3  POPE  131     110.488 118.179  26.566  1.00  0.00           C
ATOM  10813  O31 POPE  131     109.718 117.318  27.436  1.00  0.00           O
ATOM  10814  C31 POPE  131     110.178 116.068  27.426  1.00  0.00           C
ATOM  10815  O32 POPE  131     110.979 115.619  26.616  1.00  0.00           O
ATOM  10816  C32 POPE  131     109.739 115.388  28.706  1.00  0.00           C
ATOM  10819  C23 POPE  131     110.609 120.639  31.366  1.00  0.00           C
ATOM  10822  C24 POPE  131     109.928 121.018  32.686  1.00  0.00           C
ATOM  10825  C25 POPE  131     110.968 121.589  33.666  1.00  0.00           C
ATOM  10828  C26 POPE  131     110.409 122.109  34.996  1.00  0.00           C
ATOM  10831  C27 POPE  131     110.758 121.219  36.206  1.00  0.00           C
ATOM  10834  C28 POPE  131     110.779 121.969  37.556  1.00  0.00           C
ATOM  10837  C29 POPE  131     111.969 122.879  37.726  1.00  0.00           C
ATOM  10839 0C21 POPE  131     112.629 123.149  38.866  1.00  0.00           C
ATOM  10841 1C21 POPE  131     112.279 122.659  40.246  1.00  0.00           C
ATOM  10844 2C21 POPE  131     112.498 123.729  41.336  1.00  0.00           C
ATOM  10847 3C21 POPE  131     113.978 124.029  41.625  1.00  0.00           C
ATOM  10850 4C21 POPE  131     114.209 124.919  42.855  1.00  0.00           C
ATOM  10853 5C21 POPE  131     113.739 124.269  44.175  1.00  0.00           C
ATOM  10856 6C21 POPE  131     114.268 124.979  45.425  1.00  0.00           C
ATOM  10859 7C21 POPE  131     114.189 124.099  46.686  1.00  0.00           C
ATOM  10862 8C21 POPE  131     114.788 124.768  47.925  1.00  0.00           C
ATOM  10866  C33 POPE  131     109.149 113.979  28.496  1.00  0.00           C
ATOM  10869  C34 POPE  131     108.998 113.229  29.836  1.00  0.00           C
ATOM  10872  C35 POPE  131     110.339 112.818  30.476  1.00  0.00           C
ATOM  10875  C36 POPE  131     110.309 112.348  31.945  1.00  0.00           C
ATOM  10878  C37 POPE  131     109.438 113.219  32.855  1.00  0.00           C
ATOM  10881  C38 POPE  131     109.688 112.989  34.356  1.00  0.00           C
ATOM  10884  C39 POPE  131     108.799 111.929  35.006  1.00  0.00           C
ATOM  10887 0C31 POPE  131     109.289 111.619  36.426  1.00  0.00           C
ATOM  10890 1C31 POPE  131     108.428 110.609  37.196  1.00  0.00           C
ATOM  10893 2C31 POPE  131     107.118 111.189  37.746  1.00  0.00           C
ATOM  10896 3C31 POPE  131     106.399 110.229  38.706  1.00  0.00           C
ATOM  10899 4C31 POPE  131     107.059 110.159  40.096  1.00  0.00           C
ATOM  10902 5C31 POPE  131     106.789 108.819  40.806  1.00  0.00           C
ATOM  10905 6C31 POPE  131     107.489 108.708  42.165  1.00  0.00           C
ATOM  10909  NH3 POPE  132      17.049 126.418  67.886  1.00  0.00           N
ATOM  10913  C12 POPE  132      17.059 125.139  68.676  1.00  0.00           C
ATOM  10916  C11 POPE  132      15.939 125.059  69.715  1.00  0.00           C
ATOM  10919  P   POPE  132      13.529 125.948  69.536  1.00  0.00           P
ATOM  10920  O13 POPE  132      12.239 125.629  68.886  1.00  0.00           O
ATOM  10921  O14 POPE  132      13.489 126.059  71.016  1.00  0.00           O
ATOM  10922  O11 POPE  132      14.059 127.299  68.946  1.00  0.00           O
ATOM  10923  O12 POPE  132      14.679 124.988  69.055  1.00  0.00           O
ATOM  10924  C1  POPE  132      13.169 128.299  68.455  1.00  0.00           C
ATOM  10927  C2  POPE  132      13.429 128.559  66.955  1.00  0.00           C
ATOM  10929  O21 POPE  132      12.419 129.438  66.415  1.00  0.00           O
ATOM  10930  C21 POPE  132      11.319 128.929  65.876  1.00  0.00           C
ATOM  10931  O22 POPE  132      10.889 127.809  66.046  1.00  0.00           O
ATOM  10932  C22 POPE  132      10.789 130.019  64.936  1.00  0.00           C
ATOM  10935  C3  POPE  132      13.729 127.268  66.126  1.00  0.00           C
ATOM  10938  O31 POPE  132      14.119 127.609  64.775  1.00  0.00           O
ATOM  10939  C31 POPE  132      15.339 127.249  64.385  1.00  0.00           C
ATOM  10940  O32 POPE  132      16.159 126.649  65.066  1.00  0.00           O
ATOM  10941  C32 POPE  132      15.519 127.669  62.925  1.00  0.00           C
ATOM  10944  C23 POPE  132       9.259 130.009  64.745  1.00  0.00           C
ATOM  10947  C24 POPE  132       8.779 130.859  63.566  1.00  0.00           C
ATOM  10950  C25 POPE  132       9.029 130.229  62.186  1.00  0.00           C
ATOM  10953  C26 POPE  132       8.259 128.919  61.966  1.00  0.00           C
ATOM  10956  C27 POPE  132       8.429 128.389  60.536  1.00  0.00           C
ATOM  10959  C28 POPE  132       7.729 127.049  60.266  1.00  0.00           C
ATOM  10962  C29 POPE  132       6.219 127.139  60.346  1.00  0.00           C
ATOM  10964 0C21 POPE  132       5.339 126.949  59.346  1.00  0.00           C
ATOM  10966 1C21 POPE  132       5.619 126.609  57.906  1.00  0.00           C
ATOM  10969 2C21 POPE  132       4.619 125.589  57.336  1.00  0.00           C
ATOM  10972 3C21 POPE  132       4.649 125.528  55.796  1.00  0.00           C
ATOM  10975 4C21 POPE  132       3.439 124.809  55.175  1.00  0.00           C
ATOM  10978 5C21 POPE  132       3.379 124.999  53.646  1.00  0.00           C
ATOM  10981 6C21 POPE  132       2.059 124.539  53.015  1.00  0.00           C
ATOM  10984 7C21 POPE  132       1.929 125.009  51.556  1.00  0.00           C
ATOM  10987 8C21 POPE  132       0.649 124.558  50.856  1.00  0.00           C
ATOM  10991  C33 POPE  132      15.329 129.188  62.675  1.00  0.00           C
ATOM  10994  C34 POPE  132      14.209 129.549  61.675  1.00  0.00           C
ATOM  10997  C35 POPE  132      14.689 129.818  60.236  1.00  0.00           C
ATOM  11000  C36 POPE  132      14.809 128.559  59.366  1.00  0.00           C
ATOM  11003  C37 POPE  132      14.979 128.859  57.866  1.00  0.00           C
ATOM  11006  C38 POPE  132      14.699 127.669  56.926  1.00  0.00           C
ATOM  11009  C39 POPE  132      15.679 126.499  57.076  1.00  0.00           C
ATOM  11012 0C31 POPE  132      15.459 125.388  56.035  1.00  0.00           C
ATOM  11015 1C31 POPE  132      16.549 124.309  56.136  1.00  0.00           C
ATOM  11018 2C31 POPE  132      16.319 123.119  55.196  1.00  0.00           C
ATOM  11021 3C31 POPE  132      17.389 122.029  55.316  1.00  0.00           C
ATOM  11024 4C31 POPE  132      17.449 121.369  56.696  1.00  0.00           C
ATOM  11027 5C31 POPE  132      18.449 120.209  56.786  1.00  0.00           C
ATOM  11030 6C31 POPE  132      17.929 119.009  57.576  1.00  0.00           C
ATOM  11034  NH3 POPE  133      50.549  44.519  69.906  1.00  0.00           N
ATOM  11038  C12 POPE  133      49.449  45.458  70.316  1.00  0.00           C
ATOM  11041  C11 POPE  133      48.539  45.839  69.136  1.00  0.00           C
ATOM  11044  P   POPE  133      48.049  48.449  69.245  1.00  0.00           P
ATOM  11045  O13 POPE  133      46.829  49.219  68.886  1.00  0.00           O
ATOM  11046  O14 POPE  133      48.739  48.879  70.456  1.00  0.00           O
ATOM  11047  O11 POPE  133      49.059  48.459  68.026  1.00  0.00           O
ATOM  11048  O12 POPE  133      47.679  46.939  69.455  1.00  0.00           O
ATOM  11049  C1  POPE  133      48.659  48.939  66.736  1.00  0.00           C
ATOM  11052  C2  POPE  133      49.449  48.239  65.605  1.00  0.00           C
ATOM  11054  O21 POPE  133      49.159  48.869  64.346  1.00  0.00           O
ATOM  11055  C21 POPE  133      50.109  49.589  63.776  1.00  0.00           C
ATOM  11056  O22 POPE  133      51.179  49.889  64.296  1.00  0.00           O
ATOM  11057  C22 POPE  133      49.719  49.929  62.336  1.00  0.00           C
ATOM  11060  C3  POPE  133      49.049  46.739  65.476  1.00  0.00           C
ATOM  11063  O31 POPE  133      50.169  45.819  65.486  1.00  0.00           O
ATOM  11064  C31 POPE  133      50.999  45.899  64.455  1.00  0.00           C
ATOM  11065  O32 POPE  133      50.889  46.659  63.506  1.00  0.00           O
ATOM  11066  C32 POPE  133      51.989  44.749  64.495  1.00  0.00           C
ATOM  11069  C23 POPE  133      49.899  51.429  61.986  1.00  0.00           C
ATOM  11072  C24 POPE  133      49.609  51.708  60.495  1.00  0.00           C
ATOM  11075  C25 POPE  133      49.899  53.129  59.996  1.00  0.00           C
ATOM  11078  C26 POPE  133      48.818  54.189  60.306  1.00  0.00           C
ATOM  11081  C27 POPE  133      49.089  55.519  59.576  1.00  0.00           C
ATOM  11084  C28 POPE  133      48.359  56.729  60.186  1.00  0.00           C
ATOM  11087  C29 POPE  133      48.939  58.109  59.946  1.00  0.00           C
ATOM  11089 0C21 POPE  133      49.439  58.649  58.816  1.00  0.00           C
ATOM  11091 1C21 POPE  133      49.539  58.019  57.456  1.00  0.00           C
ATOM  11094 2C21 POPE  133      50.359  58.869  56.465  1.00  0.00           C
ATOM  11097 3C21 POPE  133      50.319  58.289  55.046  1.00  0.00           C
ATOM  11100 4C21 POPE  133      51.159  59.079  54.046  1.00  0.00           C
ATOM  11103 5C21 POPE  133      51.068  58.489  52.636  1.00  0.00           C
ATOM  11106 6C21 POPE  133      51.959  59.219  51.625  1.00  0.00           C
ATOM  11109 7C21 POPE  133      51.839  58.669  50.206  1.00  0.00           C
ATOM  11112 8C21 POPE  133      52.489  59.569  49.146  1.00  0.00           C
ATOM  11116  C33 POPE  133      53.449  45.209  64.236  1.00  0.00           C
ATOM  11119  C34 POPE  133      54.459  44.049  64.376  1.00  0.00           C
ATOM  11122  C35 POPE  133      55.879  44.389  63.886  1.00  0.00           C
ATOM  11125  C36 POPE  133      55.969  44.339  62.356  1.00  0.00           C
ATOM  11128  C37 POPE  133      57.368  44.529  61.756  1.00  0.00           C
ATOM  11131  C38 POPE  133      57.269  44.689  60.236  1.00  0.00           C
ATOM  11134  C39 POPE  133      58.539  45.219  59.546  1.00  0.00           C
ATOM  11137 0C31 POPE  133      58.199  46.029  58.286  1.00  0.00           C
ATOM  11140 1C31 POPE  133      59.409  46.659  57.596  1.00  0.00           C
ATOM  11143 2C31 POPE  133      59.039  47.769  56.586  1.00  0.00           C
ATOM  11146 3C31 POPE  133      58.699  47.299  55.166  1.00  0.00           C
ATOM  11149 4C31 POPE  133      59.879  46.638  54.455  1.00  0.00           C
ATOM  11152 5C31 POPE  133      59.679  46.568  52.936  1.00  0.00           C
ATOM  11155 6C31 POPE  133      60.559  45.499  52.276  1.00  0.00           C
ATOM  11159  NH3 POPE  134      43.219  94.359  33.146  1.00  0.00           N
ATOM  11163  C12 POPE  134      42.839  95.249  31.996  1.00  0.00           C
ATOM  11166  C11 POPE  134      44.069  95.668  31.186  1.00  0.00           C
ATOM  11169  P   POPE  134      43.879  98.159  30.266  1.00  0.00           P
ATOM  11170  O13 POPE  134      45.309  98.399  29.946  1.00  0.00           O
ATOM  11171  O14 POPE  134      42.909  98.859  29.406  1.00  0.00           O
ATOM  11172  O11 POPE  134      43.629  98.458  31.816  1.00  0.00           O
ATOM  11173  O12 POPE  134      43.709  96.589  30.146  1.00  0.00           O
ATOM  11174  C1  POPE  134      44.728  98.559  32.736  1.00  0.00           C
ATOM  11177  C2  POPE  134      44.439  97.849  34.086  1.00  0.00           C
ATOM  11179  O21 POPE  134      43.669  98.719  34.946  1.00  0.00           O
ATOM  11180  C21 POPE  134      42.859  98.059  35.776  1.00  0.00           C
ATOM  11181  O22 POPE  134      42.429  96.929  35.586  1.00  0.00           O
ATOM  11182  C22 POPE  134      42.689  98.889  37.056  1.00  0.00           C
ATOM  11185  C3  POPE  134      45.759  97.439  34.806  1.00  0.00           C
ATOM  11188  O31 POPE  134      45.589  96.859  36.116  1.00  0.00           O
ATOM  11189  C31 POPE  134      45.599  95.519  36.146  1.00  0.00           C
ATOM  11190  O32 POPE  134      45.409  94.799  35.176  1.00  0.00           O
ATOM  11191  C32 POPE  134      45.798  95.059  37.596  1.00  0.00           C
ATOM  11194  C23 POPE  134      42.009  98.129  38.226  1.00  0.00           C
ATOM  11197  C24 POPE  134      42.609  98.499  39.596  1.00  0.00           C
ATOM  11200  C25 POPE  134      41.589  98.729  40.705  1.00  0.00           C
ATOM  11203  C26 POPE  134      40.949  97.469  41.306  1.00  0.00           C
ATOM  11206  C27 POPE  134      40.499  97.709  42.746  1.00  0.00           C
ATOM  11209  C28 POPE  134      39.709  96.529  43.345  1.00  0.00           C
ATOM  11212  C29 POPE  134      39.539  96.699  44.836  1.00  0.00           C
ATOM  11214 0C21 POPE  134      38.439  97.128  45.476  1.00  0.00           C
ATOM  11216 1C21 POPE  134      37.129  97.539  44.846  1.00  0.00           C
ATOM  11219 2C21 POPE  134      36.029  96.489  45.086  1.00  0.00           C
ATOM  11222 3C21 POPE  134      35.599  96.329  46.556  1.00  0.00           C
ATOM  11225 4C21 POPE  134      34.559  95.209  46.706  1.00  0.00           C
ATOM  11228 5C21 POPE  134      34.149  94.899  48.155  1.00  0.00           C
ATOM  11231 6C21 POPE  134      35.109  93.959  48.896  1.00  0.00           C
ATOM  11234 7C21 POPE  134      34.459  93.269  50.096  1.00  0.00           C
ATOM  11237 8C21 POPE  134      35.399  92.318  50.845  1.00  0.00           C
ATOM  11241  C33 POPE  134      47.219  94.519  37.886  1.00  0.00           C
ATOM  11244  C34 POPE  134      47.499  94.399  39.396  1.00  0.00           C
ATOM  11247  C35 POPE  134      47.749  95.759  40.056  1.00  0.00           C
ATOM  11250  C36 POPE  134      48.289  95.679  41.496  1.00  0.00           C
ATOM  11253  C37 POPE  134      47.778  96.839  42.355  1.00  0.00           C
ATOM  11256  C38 POPE  134      48.548  97.049  43.666  1.00  0.00           C
ATOM  11259  C39 POPE  134      47.978  98.238  44.455  1.00  0.00           C
ATOM  11262 0C31 POPE  134      48.939  98.829  45.495  1.00  0.00           C
ATOM  11265 1C31 POPE  134      48.419 100.179  45.996  1.00  0.00           C
ATOM  11268 2C31 POPE  134      49.159 100.719  47.226  1.00  0.00           C
ATOM  11271 3C31 POPE  134      48.789  99.969  48.516  1.00  0.00           C
ATOM  11274 4C31 POPE  134      49.379 100.629  49.776  1.00  0.00           C
ATOM  11277 5C31 POPE  134      49.129  99.789  51.035  1.00  0.00           C
ATOM  11280 6C31 POPE  134      49.609 100.458  52.326  1.00  0.00           C
ATOM  11284  NH3 POPE  135      16.089   9.239  23.366  1.00  0.00           N
ATOM  11288  C12 POPE  135      15.299   9.069  22.096  1.00  0.00           C
ATOM  11291  C11 POPE  135      13.909   8.449  22.306  1.00  0.00           C
ATOM  11294  P   POPE  135      12.299  10.519  22.526  1.00  0.00           P
ATOM  11295  O13 POPE  135      10.979  10.189  23.076  1.00  0.00           O
ATOM  11296  O14 POPE  135      12.389  11.749  21.696  1.00  0.00           O
ATOM  11297  O11 POPE  135      13.269  10.709  23.776  1.00  0.00           O
ATOM  11298  O12 POPE  135      12.919   9.299  21.736  1.00  0.00           O
ATOM  11299  C1  POPE  135      12.869  11.769  24.676  1.00  0.00           C
ATOM  11302  C2  POPE  135      13.389  11.619  26.136  1.00  0.00           C
ATOM  11304  O21 POPE  135      13.349  12.969  26.616  1.00  0.00           O
ATOM  11305  C21 POPE  135      13.089  13.159  27.886  1.00  0.00           C
ATOM  11306  O22 POPE  135      13.089  12.299  28.756  1.00  0.00           O
ATOM  11307  C22 POPE  135      12.669  14.619  28.036  1.00  0.00           C
ATOM  11310  C3  POPE  135      14.819  11.019  26.236  1.00  0.00           C
ATOM  11313  O31 POPE  135      15.139  10.509  27.546  1.00  0.00           O
ATOM  11314  C31 POPE  135      15.909  11.259  28.326  1.00  0.00           C
ATOM  11315  O32 POPE  135      16.489  12.269  27.986  1.00  0.00           O
ATOM  11316  C32 POPE  135      15.929  10.619  29.726  1.00  0.00           C
ATOM  11319  C23 POPE  135      12.169  15.019  29.436  1.00  0.00           C
ATOM  11322  C24 POPE  135      12.989  16.189  30.016  1.00  0.00           C
ATOM  11325  C25 POPE  135      12.369  16.759  31.296  1.00  0.00           C
ATOM  11328  C26 POPE  135      12.679  15.959  32.566  1.00  0.00           C
ATOM  11331  C27 POPE  135      11.809  16.419  33.746  1.00  0.00           C
ATOM  11334  C28 POPE  135      12.449  16.229  35.136  1.00  0.00           C
ATOM  11337  C29 POPE  135      13.549  17.239  35.355  1.00  0.00           C
ATOM  11339 0C21 POPE  135      13.679  18.159  36.336  1.00  0.00           C
ATOM  11341 1C21 POPE  135      12.759  18.399  37.506  1.00  0.00           C
ATOM  11344 2C21 POPE  135      13.439  18.109  38.866  1.00  0.00           C
ATOM  11347 3C21 POPE  135      14.819  18.769  39.046  1.00  0.00           C
ATOM  11350 4C21 POPE  135      15.109  19.209  40.486  1.00  0.00           C
ATOM  11353 5C21 POPE  135      16.599  19.419  40.766  1.00  0.00           C
ATOM  11356 6C21 POPE  135      17.269  20.469  39.856  1.00  0.00           C
ATOM  11359 7C21 POPE  135      18.769  20.609  40.126  1.00  0.00           C
ATOM  11362 8C21 POPE  135      19.379  21.899  39.566  1.00  0.00           C
ATOM  11366  C33 POPE  135      16.149  11.609  30.906  1.00  0.00           C
ATOM  11369  C34 POPE  135      15.349  11.199  32.156  1.00  0.00           C
ATOM  11372  C35 POPE  135      15.609  12.119  33.346  1.00  0.00           C
ATOM  11375  C36 POPE  135      14.949  11.659  34.656  1.00  0.00           C
ATOM  11378  C37 POPE  135      15.169  12.679  35.776  1.00  0.00           C
ATOM  11381  C38 POPE  135      15.029  12.109  37.196  1.00  0.00           C
ATOM  11384  C39 POPE  135      15.829  12.929  38.215  1.00  0.00           C
ATOM  11387 0C31 POPE  135      15.979  12.229  39.576  1.00  0.00           C
ATOM  11390 1C31 POPE  135      16.769  13.049  40.606  1.00  0.00           C
ATOM  11393 2C31 POPE  135      15.879  14.089  41.306  1.00  0.00           C
ATOM  11396 3C31 POPE  135      16.619  15.059  42.226  1.00  0.00           C
ATOM  11399 4C31 POPE  135      17.019  14.459  43.586  1.00  0.00           C
ATOM  11402 5C31 POPE  135      17.459  15.549  44.576  1.00  0.00           C
ATOM  11405 6C31 POPE  135      17.579  15.059  46.026  1.00  0.00           C
ATOM  11409  NH3 POPE  136      29.099  50.109  31.116  1.00  0.00           N
ATOM  11413  C12 POPE  136      28.699  51.519  31.476  1.00  0.00           C
ATOM  11416  C11 POPE  136      29.019  52.529  30.356  1.00  0.00           C
ATOM  11419  P   POPE  136      27.799  54.819  30.716  1.00  0.00           P
ATOM  11420  O13 POPE  136      28.119  55.929  29.766  1.00  0.00           O
ATOM  11421  O14 POPE  136      26.599  53.999  30.456  1.00  0.00           O
ATOM  11422  O11 POPE  136      27.719  55.489  32.146  1.00  0.00           O
ATOM  11423  O12 POPE  136      29.039  53.869  30.876  1.00  0.00           O
ATOM  11424  C1  POPE  136      27.899  54.809  33.386  1.00  0.00           C
ATOM  11427  C2  POPE  136      27.529  55.769  34.586  1.00  0.00           C
ATOM  11429  O21 POPE  136      28.129  55.499  35.876  1.00  0.00           O
ATOM  11430  C21 POPE  136      28.219  54.249  36.306  1.00  0.00           C
ATOM  11431  O22 POPE  136      27.959  53.259  35.646  1.00  0.00           O
ATOM  11432  C22 POPE  136      28.779  54.149  37.746  1.00  0.00           C
ATOM  11435  C3  POPE  136      25.989  55.909  34.716  1.00  0.00           C
ATOM  11438  O31 POPE  136      25.649  57.089  35.486  1.00  0.00           O
ATOM  11439  C31 POPE  136      24.769  56.849  36.465  1.00  0.00           C
ATOM  11440  O32 POPE  136      24.239  55.779  36.686  1.00  0.00           O
ATOM  11441  C32 POPE  136      24.479  58.129  37.246  1.00  0.00           C
ATOM  11444  C23 POPE  136      29.599  55.339  38.326  1.00  0.00           C
ATOM  11447  C24 POPE  136      29.049  55.839  39.676  1.00  0.00           C
ATOM  11450  C25 POPE  136      29.419  54.999  40.906  1.00  0.00           C
ATOM  11453  C26 POPE  136      28.799  55.599  42.186  1.00  0.00           C
ATOM  11456  C27 POPE  136      29.039  54.829  43.496  1.00  0.00           C
ATOM  11459  C28 POPE  136      28.069  55.299  44.606  1.00  0.00           C
ATOM  11462  C29 POPE  136      28.189  54.559  45.915  1.00  0.00           C
ATOM  11464 0C21 POPE  136      28.289  55.109  47.146  1.00  0.00           C
ATOM  11466 1C21 POPE  136      28.319  56.579  47.486  1.00  0.00           C
ATOM  11469 2C21 POPE  136      27.609  56.949  48.806  1.00  0.00           C
ATOM  11472 3C21 POPE  136      28.169  58.249  49.426  1.00  0.00           C
ATOM  11475 4C21 POPE  136      27.299  58.799  50.565  1.00  0.00           C
ATOM  11478 5C21 POPE  136      27.959  59.919  51.386  1.00  0.00           C
ATOM  11481 6C21 POPE  136      28.619  59.459  52.696  1.00  0.00           C
ATOM  11484 7C21 POPE  136      28.679  60.569  53.756  1.00  0.00           C
ATOM  11487 8C21 POPE  136      28.989  60.079  55.175  1.00  0.00           C
ATOM  11491  C33 POPE  136      23.489  57.829  38.386  1.00  0.00           C
ATOM  11494  C34 POPE  136      23.269  58.999  39.346  1.00  0.00           C
ATOM  11497  C35 POPE  136      22.969  58.499  40.766  1.00  0.00           C
ATOM  11500  C36 POPE  136      22.809  59.639  41.776  1.00  0.00           C
ATOM  11503  C37 POPE  136      22.259  59.159  43.126  1.00  0.00           C
ATOM  11506  C38 POPE  136      22.389  60.229  44.216  1.00  0.00           C
ATOM  11509  C39 POPE  136      23.818  60.299  44.796  1.00  0.00           C
ATOM  11512 0C31 POPE  136      24.029  59.369  45.996  1.00  0.00           C
ATOM  11515 1C31 POPE  136      23.299  59.859  47.246  1.00  0.00           C
ATOM  11518 2C31 POPE  136      23.699  59.059  48.485  1.00  0.00           C
ATOM  11521 3C31 POPE  136      22.949  59.529  49.726  1.00  0.00           C
ATOM  11524 4C31 POPE  136      23.369  58.769  50.985  1.00  0.00           C
ATOM  11527 5C31 POPE  136      22.349  59.019  52.086  1.00  0.00           C
ATOM  11530 6C31 POPE  136      22.509  58.209  53.366  1.00  0.00           C
ATOM  11534  NH3 POPE  137      27.369 109.429  29.036  1.00  0.00           N
ATOM  11538  C12 POPE  137      28.609 110.009  28.406  1.00  0.00           C
ATOM  11541  C11 POPE  137      29.539 110.589  29.496  1.00  0.00           C
ATOM  11544  P   POPE  137      32.139 110.199  29.375  1.00  0.00           P
ATOM  11545  O13 POPE  137      32.179 108.878  28.715  1.00  0.00           O
ATOM  11546  O14 POPE  137      33.299 111.059  29.096  1.00  0.00           O
ATOM  11547  O11 POPE  137      32.069 109.888  30.936  1.00  0.00           O
ATOM  11548  O12 POPE  137      30.809 110.989  28.966  1.00  0.00           O
ATOM  11549  C1  POPE  137      32.379 110.899  31.916  1.00  0.00           C
ATOM  11552  C2  POPE  137      32.229 110.439  33.416  1.00  0.00           C
ATOM  11554  O21 POPE  137      33.459 109.909  33.956  1.00  0.00           O
ATOM  11555  C21 POPE  137      33.689 108.629  33.766  1.00  0.00           C
ATOM  11556  O22 POPE  137      33.229 107.929  32.886  1.00  0.00           O
ATOM  11557  C22 POPE  137      34.649 108.098  34.826  1.00  0.00           C
ATOM  11560  C3  POPE  137      30.999 109.529  33.756  1.00  0.00           C
ATOM  11563  O31 POPE  137      31.019 109.029  35.116  1.00  0.00           O
ATOM  11564  C31 POPE  137      30.529 109.888  36.036  1.00  0.00           C
ATOM  11565  O32 POPE  137      30.179 111.018  35.776  1.00  0.00           O
ATOM  11566  C32 POPE  137      30.479 109.208  37.406  1.00  0.00           C
ATOM  11569  C23 POPE  137      34.139 106.769  35.425  1.00  0.00           C
ATOM  11572  C24 POPE  137      35.169 106.079  36.306  1.00  0.00           C
ATOM  11575  C25 POPE  137      34.539 105.489  37.576  1.00  0.00           C
ATOM  11578  C26 POPE  137      35.539 104.759  38.476  1.00  0.00           C
ATOM  11581  C27 POPE  137      34.859 103.959  39.586  1.00  0.00           C
ATOM  11584  C28 POPE  137      34.919 104.609  40.985  1.00  0.00           C
ATOM  11587  C29 POPE  137      34.219 105.939  41.105  1.00  0.00           C
ATOM  11589 0C21 POPE  137      33.189 106.249  41.926  1.00  0.00           C
ATOM  11591 1C21 POPE  137      32.469 105.329  42.886  1.00  0.00           C
ATOM  11594 2C21 POPE  137      32.469 105.808  44.346  1.00  0.00           C
ATOM  11597 3C21 POPE  137      31.489 104.979  45.186  1.00  0.00           C
ATOM  11600 4C21 POPE  137      31.189 105.589  46.566  1.00  0.00           C
ATOM  11603 5C21 POPE  137      29.799 105.199  47.086  1.00  0.00           C
ATOM  11606 6C21 POPE  137      29.449 105.878  48.415  1.00  0.00           C
ATOM  11609 7C21 POPE  137      28.029 105.559  48.886  1.00  0.00           C
ATOM  11612 8C21 POPE  137      27.769 106.039  50.316  1.00  0.00           C
ATOM  11616  C33 POPE  137      30.199 110.139  38.616  1.00  0.00           C
ATOM  11619  C34 POPE  137      30.349 109.379  39.946  1.00  0.00           C
ATOM  11622  C35 POPE  137      29.889 110.179  41.175  1.00  0.00           C
ATOM  11625  C36 POPE  137      30.059 109.389  42.486  1.00  0.00           C
ATOM  11628  C37 POPE  137      29.209 109.969  43.626  1.00  0.00           C
ATOM  11631  C38 POPE  137      29.269 109.149  44.916  1.00  0.00           C
ATOM  11634  C39 POPE  137      28.499 109.838  46.056  1.00  0.00           C
ATOM  11637 0C31 POPE  137      29.339 110.919  46.745  1.00  0.00           C
ATOM  11640 1C31 POPE  137      28.529 112.159  47.165  1.00  0.00           C
ATOM  11643 2C31 POPE  137      29.429 113.299  47.656  1.00  0.00           C
ATOM  11646 3C31 POPE  137      29.959 114.158  46.506  1.00  0.00           C
ATOM  11649 4C31 POPE  137      30.999 115.179  46.996  1.00  0.00           C
ATOM  11652 5C31 POPE  137      31.589 116.039  45.886  1.00  0.00           C
ATOM  11655 6C31 POPE  137      32.859 116.759  46.346  1.00  0.00           C
ATOM  11659  NH3 POPE  138      89.019 112.949  68.476  1.00  0.00           N
ATOM  11663  C12 POPE  138      90.278 112.169  68.245  1.00  0.00           C
ATOM  11666  C11 POPE  138      91.199 112.989  67.336  1.00  0.00           C
ATOM  11669  P   POPE  138      93.718 113.119  66.855  1.00  0.00           P
ATOM  11670  O13 POPE  138      94.019 113.859  68.086  1.00  0.00           O
ATOM  11671  O14 POPE  138      94.749 112.198  66.346  1.00  0.00           O
ATOM  11672  O11 POPE  138      93.309 114.149  65.745  1.00  0.00           O
ATOM  11673  O12 POPE  138      92.409 112.259  67.086  1.00  0.00           O
ATOM  11674  C1  POPE  138      93.209 113.799  64.376  1.00  0.00           C
ATOM  11677  C2  POPE  138      93.479 115.049  63.496  1.00  0.00           C
ATOM  11679  O21 POPE  138      93.669 114.779  62.096  1.00  0.00           O
ATOM  11680  C21 POPE  138      93.148 113.759  61.465  1.00  0.00           C
ATOM  11681  O22 POPE  138      92.389 112.899  61.896  1.00  0.00           O
ATOM  11682  C22 POPE  138      93.659 113.778  60.035  1.00  0.00           C
ATOM  11685  C3  POPE  138      94.688 115.889  63.986  1.00  0.00           C
ATOM  11688  O31 POPE  138      94.648 117.229  63.446  1.00  0.00           O
ATOM  11689  C31 POPE  138      95.259 117.388  62.276  1.00  0.00           C
ATOM  11690  O32 POPE  138      95.889 116.539  61.666  1.00  0.00           O
ATOM  11691  C32 POPE  138      94.928 118.778  61.756  1.00  0.00           C
ATOM  11694  C23 POPE  138      92.728 114.549  59.096  1.00  0.00           C
ATOM  11697  C24 POPE  138      93.039 116.049  59.046  1.00  0.00           C
ATOM  11700  C25 POPE  138      92.809 116.629  57.646  1.00  0.00           C
ATOM  11703  C26 POPE  138      93.939 116.238  56.675  1.00  0.00           C
ATOM  11706  C27 POPE  138      93.718 116.769  55.245  1.00  0.00           C
ATOM  11709  C28 POPE  138      94.729 116.169  54.245  1.00  0.00           C
ATOM  11712  C29 POPE  138      96.139 116.649  54.496  1.00  0.00           C
ATOM  11714 0C21 POPE  138      96.959 117.259  53.626  1.00  0.00           C
ATOM  11716 1C21 POPE  138      96.679 117.609  52.186  1.00  0.00           C
ATOM  11719 2C21 POPE  138      96.969 119.079  51.866  1.00  0.00           C
ATOM  11722 3C21 POPE  138      96.689 119.379  50.386  1.00  0.00           C
ATOM  11725 4C21 POPE  138      96.569 120.878  50.056  1.00  0.00           C
ATOM  11728 5C21 POPE  138      95.639 121.109  48.856  1.00  0.00           C
ATOM  11731 6C21 POPE  138      95.278 122.579  48.616  1.00  0.00           C
ATOM  11734 7C21 POPE  138      94.308 122.729  47.436  1.00  0.00           C
ATOM  11737 8C21 POPE  138      94.009 124.179  47.076  1.00  0.00           C
ATOM  11741  C33 POPE  138      95.508 119.049  60.355  1.00  0.00           C
ATOM  11744  C34 POPE  138      94.489 119.649  59.396  1.00  0.00           C
ATOM  11747  C35 POPE  138      95.129 119.988  58.046  1.00  0.00           C
ATOM  11750  C36 POPE  138      95.859 121.329  58.106  1.00  0.00           C
ATOM  11753  C37 POPE  138      96.358 121.798  56.745  1.00  0.00           C
ATOM  11756  C38 POPE  138      97.249 123.039  56.875  1.00  0.00           C
ATOM  11759  C39 POPE  138      97.118 123.999  55.686  1.00  0.00           C
ATOM  11762 0C31 POPE  138      97.848 125.339  55.906  1.00  0.00           C
ATOM  11765 1C31 POPE  138      97.169 126.479  55.146  1.00  0.00           C
ATOM  11768 2C31 POPE  138      97.589 127.879  55.635  1.00  0.00           C
ATOM  11771 3C31 POPE  138      98.829 128.458  54.946  1.00  0.00           C
ATOM  11774 4C31 POPE  138      98.568 128.908  53.496  1.00  0.00           C
ATOM  11777 5C31 POPE  138      99.849 129.378  52.806  1.00  0.00           C
ATOM  11780 6C31 POPE  138      99.609 129.919  51.396  1.00  0.00           C
ATOM  11784  NH3 POPE  139      21.049 112.039  30.876  1.00  0.00           N
ATOM  11788  C12 POPE  139      22.039 112.458  31.926  1.00  0.00           C
ATOM  11791  C11 POPE  139      22.499 113.918  31.716  1.00  0.00           C
ATOM  11794  P   POPE  139      25.039 113.518  30.966  1.00  0.00           P
ATOM  11795  O13 POPE  139      25.639 114.649  30.226  1.00  0.00           O
ATOM  11796  O14 POPE  139      24.539 112.409  30.136  1.00  0.00           O
ATOM  11797  O11 POPE  139      26.009 112.949  32.056  1.00  0.00           O
ATOM  11798  O12 POPE  139      23.899 114.068  31.875  1.00  0.00           O
ATOM  11799  C1  POPE  139      26.489 113.778  33.136  1.00  0.00           C
ATOM  11802  C2  POPE  139      25.569 113.889  34.396  1.00  0.00           C
ATOM  11804  O21 POPE  139      26.199 114.619  35.466  1.00  0.00           O
ATOM  11805  C21 POPE  139      27.309 114.189  36.036  1.00  0.00           C
ATOM  11806  O22 POPE  139      27.989 113.238  35.696  1.00  0.00           O
ATOM  11807  C22 POPE  139      27.709 115.189  37.116  1.00  0.00           C
ATOM  11810  C3  POPE  139      25.029 112.509  34.856  1.00  0.00           C
ATOM  11813  O31 POPE  139      24.259 112.579  36.076  1.00  0.00           O
ATOM  11814  C31 POPE  139      23.049 113.109  35.956  1.00  0.00           C
ATOM  11815  O32 POPE  139      22.509 113.439  34.916  1.00  0.00           O
ATOM  11816  C32 POPE  139      22.409 113.229  37.336  1.00  0.00           C
ATOM  11819  C23 POPE  139      28.919 114.759  37.966  1.00  0.00           C
ATOM  11822  C24 POPE  139      28.889 115.379  39.376  1.00  0.00           C
ATOM  11825  C25 POPE  139      27.839 114.719  40.266  1.00  0.00           C
ATOM  11828  C26 POPE  139      27.839 115.219  41.716  1.00  0.00           C
ATOM  11831  C27 POPE  139      27.489 114.068  42.676  1.00  0.00           C
ATOM  11834  C28 POPE  139      26.899 114.509  44.016  1.00  0.00           C
ATOM  11837  C29 POPE  139      25.509 115.049  43.836  1.00  0.00           C
ATOM  11839 0C21 POPE  139      24.339 114.488  44.226  1.00  0.00           C
ATOM  11841 1C21 POPE  139      24.149 113.209  44.986  1.00  0.00           C
ATOM  11844 2C21 POPE  139      23.399 113.439  46.315  1.00  0.00           C
ATOM  11847 3C21 POPE  139      24.129 114.389  47.276  1.00  0.00           C
ATOM  11850 4C21 POPE  139      23.379 114.619  48.586  1.00  0.00           C
ATOM  11853 5C21 POPE  139      24.209 115.429  49.595  1.00  0.00           C
ATOM  11856 6C21 POPE  139      23.519 115.598  50.946  1.00  0.00           C
ATOM  11859 7C21 POPE  139      24.469 116.149  52.025  1.00  0.00           C
ATOM  11862 8C21 POPE  139      23.959 115.919  53.446  1.00  0.00           C
ATOM  11866  C33 POPE  139      22.659 114.609  37.996  1.00  0.00           C
ATOM  11869  C34 POPE  139      23.869 114.628  38.945  1.00  0.00           C
ATOM  11872  C35 POPE  139      23.899 115.839  39.896  1.00  0.00           C
ATOM  11875  C36 POPE  139      22.729 115.799  40.896  1.00  0.00           C
ATOM  11878  C37 POPE  139      22.649 116.969  41.896  1.00  0.00           C
ATOM  11881  C38 POPE  139      21.329 116.848  42.666  1.00  0.00           C
ATOM  11884  C39 POPE  139      21.239 117.659  43.965  1.00  0.00           C
ATOM  11887 0C31 POPE  139      19.899 117.388  44.656  1.00  0.00           C
ATOM  11890 1C31 POPE  139      19.779 117.999  46.066  1.00  0.00           C
ATOM  11893 2C31 POPE  139      18.429 117.619  46.695  1.00  0.00           C
ATOM  11896 3C31 POPE  139      18.309 117.969  48.186  1.00  0.00           C
ATOM  11899 4C31 POPE  139      18.259 119.479  48.456  1.00  0.00           C
ATOM  11902 5C31 POPE  139      17.959 119.799  49.925  1.00  0.00           C
ATOM  11905 6C31 POPE  139      17.989 121.289  50.246  1.00  0.00           C
ATOM  11909  NH3 POPE  140      25.589  17.619  70.946  1.00  0.00           N
ATOM  11913  C12 POPE  140      27.059  17.859  70.846  1.00  0.00           C
ATOM  11916  C11 POPE  140      27.809  16.589  71.226  1.00  0.00           C
ATOM  11919  P   POPE  140      30.199  15.669  71.355  1.00  0.00           P
ATOM  11920  O13 POPE  140      31.169  16.049  72.406  1.00  0.00           O
ATOM  11921  O14 POPE  140      29.499  14.379  71.566  1.00  0.00           O
ATOM  11922  O11 POPE  140      30.989  15.609  70.006  1.00  0.00           O
ATOM  11923  O12 POPE  140      29.199  16.869  71.165  1.00  0.00           O
ATOM  11924  C1  POPE  140      30.389  15.729  68.715  1.00  0.00           C
ATOM  11927  C2  POPE  140      31.469  16.019  67.646  1.00  0.00           C
ATOM  11929  O21 POPE  140      30.849  16.289  66.366  1.00  0.00           O
ATOM  11930  C21 POPE  140      30.559  15.279  65.565  1.00  0.00           C
ATOM  11931  O22 POPE  140      30.719  14.089  65.806  1.00  0.00           O
ATOM  11932  C22 POPE  140      29.849  15.799  64.326  1.00  0.00           C
ATOM  11935  C3  POPE  140      32.619  14.959  67.636  1.00  0.00           C
ATOM  11938  O31 POPE  140      33.579  15.289  66.616  1.00  0.00           O
ATOM  11939  C31 POPE  140      34.099  14.389  65.756  1.00  0.00           C
ATOM  11940  O32 POPE  140      34.689  14.709  64.745  1.00  0.00           O
ATOM  11941  C32 POPE  140      34.048  12.919  66.176  1.00  0.00           C
ATOM  11944  C23 POPE  140      30.729  16.769  63.516  1.00  0.00           C
ATOM  11947  C24 POPE  140      30.068  17.309  62.256  1.00  0.00           C
ATOM  11950  C25 POPE  140      29.909  16.259  61.146  1.00  0.00           C
ATOM  11953  C26 POPE  140      28.989  16.739  60.016  1.00  0.00           C
ATOM  11956  C27 POPE  140      29.509  17.999  59.326  1.00  0.00           C
ATOM  11959  C28 POPE  140      28.729  18.359  58.046  1.00  0.00           C
ATOM  11962  C29 POPE  140      28.949  17.349  56.955  1.00  0.00           C
ATOM  11964 0C21 POPE  140      30.049  17.229  56.196  1.00  0.00           C
ATOM  11966 1C21 POPE  140      31.269  18.119  56.236  1.00  0.00           C
ATOM  11969 2C21 POPE  140      31.659  18.619  54.836  1.00  0.00           C
ATOM  11972 3C21 POPE  140      32.289  17.529  53.946  1.00  0.00           C
ATOM  11975 4C21 POPE  140      32.239  17.879  52.446  1.00  0.00           C
ATOM  11978 5C21 POPE  140      32.939  16.859  51.526  1.00  0.00           C
ATOM  11981 6C21 POPE  140      34.469  16.769  51.675  1.00  0.00           C
ATOM  11984 7C21 POPE  140      35.129  16.089  50.466  1.00  0.00           C
ATOM  11987 8C21 POPE  140      36.579  15.639  50.726  1.00  0.00           C
ATOM  11991  C33 POPE  140      35.379  12.209  65.786  1.00  0.00           C
ATOM  11994  C34 POPE  140      35.709  10.969  66.636  1.00  0.00           C
ATOM  11997  C35 POPE  140      36.739  10.039  65.986  1.00  0.00           C
ATOM  12000  C36 POPE  140      36.149   8.849  65.196  1.00  0.00           C
ATOM  12003  C37 POPE  140      35.409   9.259  63.916  1.00  0.00           C
ATOM  12006  C38 POPE  140      33.889   9.429  64.105  1.00  0.00           C
ATOM  12009  C39 POPE  140      33.279  10.569  63.286  1.00  0.00           C
ATOM  12012 0C31 POPE  140      33.539  10.509  61.776  1.00  0.00           C
ATOM  12015 1C31 POPE  140      33.159  11.829  61.096  1.00  0.00           C
ATOM  12018 2C31 POPE  140      33.259  11.779  59.585  1.00  0.00           C
ATOM  12021 3C31 POPE  140      32.909  13.129  58.946  1.00  0.00           C
ATOM  12024 4C31 POPE  140      32.919  12.999  57.416  1.00  0.00           C
ATOM  12027 5C31 POPE  140      32.849  14.339  56.675  1.00  0.00           C
ATOM  12030 6C31 POPE  140      33.388  14.189  55.256  1.00  0.00           C
ATOM  12034  NH3 POPE  141      16.279  54.099  72.096  1.00  0.00           N
ATOM  12038  C12 POPE  141      14.929  54.439  72.636  1.00  0.00           C
ATOM  12041  C11 POPE  141      13.889  53.879  71.675  1.00  0.00           C
ATOM  12044  P   POPE  141      13.109  51.479  71.226  1.00  0.00           P
ATOM  12045  O13 POPE  141      13.529  50.458  70.236  1.00  0.00           O
ATOM  12046  O14 POPE  141      12.729  51.069  72.596  1.00  0.00           O
ATOM  12047  O11 POPE  141      11.959  52.359  70.596  1.00  0.00           O
ATOM  12048  O12 POPE  141      14.259  52.549  71.316  1.00  0.00           O
ATOM  12049  C1  POPE  141      11.599  52.179  69.226  1.00  0.00           C
ATOM  12052  C2  POPE  141      12.379  53.079  68.236  1.00  0.00           C
ATOM  12054  O21 POPE  141      11.589  53.049  67.036  1.00  0.00           O
ATOM  12055  C21 POPE  141      11.549  54.159  66.346  1.00  0.00           C
ATOM  12056  O22 POPE  141      12.209  55.159  66.526  1.00  0.00           O
ATOM  12057  C22 POPE  141      10.459  54.068  65.296  1.00  0.00           C
ATOM  12060  C3  POPE  141      13.849  52.659  67.925  1.00  0.00           C
ATOM  12063  O31 POPE  141      14.449  53.499  66.916  1.00  0.00           O
ATOM  12064  C31 POPE  141      14.919  54.679  67.345  1.00  0.00           C
ATOM  12065  O32 POPE  141      15.019  55.019  68.516  1.00  0.00           O
ATOM  12066  C32 POPE  141      15.239  55.579  66.135  1.00  0.00           C
ATOM  12069  C23 POPE  141      10.979  54.499  63.916  1.00  0.00           C
ATOM  12072  C24 POPE  141      11.229  53.309  62.995  1.00  0.00           C
ATOM  12075  C25 POPE  141       9.929  52.789  62.356  1.00  0.00           C
ATOM  12078  C26 POPE  141       9.169  53.869  61.556  1.00  0.00           C
ATOM  12081  C27 POPE  141       8.699  53.459  60.156  1.00  0.00           C
ATOM  12084  C28 POPE  141       7.589  52.389  60.126  1.00  0.00           C
ATOM  12087  C29 POPE  141       8.039  50.989  60.495  1.00  0.00           C
ATOM  12089 0C21 POPE  141       8.889  50.249  59.776  1.00  0.00           C
ATOM  12091 1C21 POPE  141       9.479  50.639  58.446  1.00  0.00           C
ATOM  12094 2C21 POPE  141       9.269  49.509  57.426  1.00  0.00           C
ATOM  12097 3C21 POPE  141       7.789  49.219  57.166  1.00  0.00           C
ATOM  12100 4C21 POPE  141       7.589  48.069  56.176  1.00  0.00           C
ATOM  12103 5C21 POPE  141       6.109  47.759  55.926  1.00  0.00           C
ATOM  12106 6C21 POPE  141       5.949  46.529  55.026  1.00  0.00           C
ATOM  12109 7C21 POPE  141       4.519  46.309  54.496  1.00  0.00           C
ATOM  12112 8C21 POPE  141       3.409  46.559  55.526  1.00  0.00           C
ATOM  12116  C33 POPE  141      16.609  55.329  65.456  1.00  0.00           C
ATOM  12119  C34 POPE  141      16.849  53.839  65.226  1.00  0.00           C
ATOM  12122  C35 POPE  141      18.259  53.489  64.756  1.00  0.00           C
ATOM  12125  C36 POPE  141      18.459  51.969  64.785  1.00  0.00           C
ATOM  12128  C37 POPE  141      19.859  51.539  64.336  1.00  0.00           C
ATOM  12131  C38 POPE  141      19.839  50.189  63.626  1.00  0.00           C
ATOM  12134  C39 POPE  141      20.759  50.059  62.406  1.00  0.00           C
ATOM  12137 0C31 POPE  141      20.609  51.159  61.346  1.00  0.00           C
ATOM  12140 1C31 POPE  141      21.499  50.899  60.126  1.00  0.00           C
ATOM  12143 2C31 POPE  141      21.609  52.139  59.216  1.00  0.00           C
ATOM  12146 3C31 POPE  141      20.289  52.499  58.516  1.00  0.00           C
ATOM  12149 4C31 POPE  141      20.469  53.679  57.556  1.00  0.00           C
ATOM  12152 5C31 POPE  141      19.369  53.739  56.486  1.00  0.00           C
ATOM  12155 6C31 POPE  141      19.629  54.839  55.446  1.00  0.00           C
ATOM  12159  NH3 POPE  142      36.219 116.769  31.766  1.00  0.00           N
ATOM  12163  C12 POPE  142      37.679 116.489  31.596  1.00  0.00           C
ATOM  12166  C11 POPE  142      38.019 115.009  31.736  1.00  0.00           C
ATOM  12169  P   POPE  142      39.989 114.809  33.466  1.00  0.00           P
ATOM  12170  O13 POPE  142      40.839 115.958  33.816  1.00  0.00           O
ATOM  12171  O14 POPE  142      40.589 113.469  33.516  1.00  0.00           O
ATOM  12172  O11 POPE  142      38.659 114.859  34.336  1.00  0.00           O
ATOM  12173  O12 POPE  142      39.419 114.919  31.986  1.00  0.00           O
ATOM  12174  C1  POPE  142      38.709 114.749  35.756  1.00  0.00           C
ATOM  12177  C2  POPE  142      39.119 116.059  36.476  1.00  0.00           C
ATOM  12179  O21 POPE  142      38.709 116.018  37.855  1.00  0.00           O
ATOM  12180  C21 POPE  142      39.299 115.139  38.626  1.00  0.00           C
ATOM  12181  O22 POPE  142      40.189 114.369  38.306  1.00  0.00           O
ATOM  12182  C22 POPE  142      38.719 115.219  40.036  1.00  0.00           C
ATOM  12185  C3  POPE  142      38.459 117.299  35.796  1.00  0.00           C
ATOM  12188  O31 POPE  142      38.539 118.479  36.616  1.00  0.00           O
ATOM  12189  C31 POPE  142      37.568 118.609  37.516  1.00  0.00           C
ATOM  12190  O32 POPE  142      36.669 117.799  37.706  1.00  0.00           O
ATOM  12191  C32 POPE  142      37.829 119.879  38.316  1.00  0.00           C
ATOM  12194  C23 POPE  142      38.569 113.809  40.655  1.00  0.00           C
ATOM  12197  C24 POPE  142      37.679 113.799  41.896  1.00  0.00           C
ATOM  12200  C25 POPE  142      38.309 114.399  43.166  1.00  0.00           C
ATOM  12203  C26 POPE  142      37.959 115.878  43.376  1.00  0.00           C
ATOM  12206  C27 POPE  142      38.459 116.409  44.726  1.00  0.00           C
ATOM  12209  C28 POPE  142      38.269 117.929  44.916  1.00  0.00           C
ATOM  12212  C29 POPE  142      36.829 118.389  44.916  1.00  0.00           C
ATOM  12214 0C21 POPE  142      36.019 118.448  45.985  1.00  0.00           C
ATOM  12216 1C21 POPE  142      36.329 117.999  47.396  1.00  0.00           C
ATOM  12219 2C21 POPE  142      36.519 119.149  48.406  1.00  0.00           C
ATOM  12222 3C21 POPE  142      37.909 119.789  48.306  1.00  0.00           C
ATOM  12225 4C21 POPE  142      38.189 120.839  49.385  1.00  0.00           C
ATOM  12228 5C21 POPE  142      39.689 121.179  49.496  1.00  0.00           C
ATOM  12231 6C21 POPE  142      39.999 122.318  50.476  1.00  0.00           C
ATOM  12234 7C21 POPE  142      41.499 122.649  50.536  1.00  0.00           C
ATOM  12237 8C21 POPE  142      41.819 123.859  51.416  1.00  0.00           C
ATOM  12241  C33 POPE  142      37.559 119.719  39.826  1.00  0.00           C
ATOM  12244  C34 POPE  142      37.269 121.088  40.445  1.00  0.00           C
ATOM  12247  C35 POPE  142      37.099 121.059  41.966  1.00  0.00           C
ATOM  12250  C36 POPE  142      37.068 122.479  42.546  1.00  0.00           C
ATOM  12253  C37 POPE  142      36.639 122.488  44.016  1.00  0.00           C
ATOM  12256  C38 POPE  142      37.589 123.299  44.906  1.00  0.00           C
ATOM  12259  C39 POPE  142      37.199 124.768  45.065  1.00  0.00           C
ATOM  12262 0C31 POPE  142      38.219 125.499  45.946  1.00  0.00           C
ATOM  12265 1C31 POPE  142      37.849 126.959  46.226  1.00  0.00           C
ATOM  12268 2C31 POPE  142      39.009 127.718  46.896  1.00  0.00           C
ATOM  12271 3C31 POPE  142      39.319 127.299  48.336  1.00  0.00           C
ATOM  12274 4C31 POPE  142      38.129 127.469  49.286  1.00  0.00           C
ATOM  12277 5C31 POPE  142      38.539 127.488  50.756  1.00  0.00           C
ATOM  12280 6C31 POPE  142      37.349 127.369  51.716  1.00  0.00           C
ATOM  12284  NH3 POPE  143      96.539  91.039  66.176  1.00  0.00           N
ATOM  12288  C12 POPE  143      97.969  90.629  66.116  1.00  0.00           C
ATOM  12291  C11 POPE  143      98.058  89.149  65.726  1.00  0.00           C
ATOM  12294  P   POPE  143     100.029  88.209  67.086  1.00  0.00           P
ATOM  12295  O13 POPE  143     100.669  89.539  67.156  1.00  0.00           O
ATOM  12296  O14 POPE  143     100.178  87.338  68.276  1.00  0.00           O
ATOM  12297  O11 POPE  143     100.469  87.519  65.736  1.00  0.00           O
ATOM  12298  O12 POPE  143      98.479  88.399  66.855  1.00  0.00           O
ATOM  12299  C1  POPE  143     101.679  87.908  65.066  1.00  0.00           C
ATOM  12302  C2  POPE  143     101.549  89.039  63.986  1.00  0.00           C
ATOM  12304  O21 POPE  143     100.879  88.489  62.836  1.00  0.00           O
ATOM  12305  C21 POPE  143     100.599  89.278  61.826  1.00  0.00           C
ATOM  12306  O22 POPE  143     100.688  90.499  61.836  1.00  0.00           O
ATOM  12307  C22 POPE  143     100.049  88.439  60.686  1.00  0.00           C
ATOM  12310  C3  POPE  143     102.978  89.519  63.606  1.00  0.00           C
ATOM  12313  O31 POPE  143     103.079  90.859  63.096  1.00  0.00           O
ATOM  12314  C31 POPE  143     103.799  90.969  61.976  1.00  0.00           C
ATOM  12315  O32 POPE  143     103.958  90.079  61.166  1.00  0.00           O
ATOM  12316  C32 POPE  143     104.429  92.359  61.955  1.00  0.00           C
ATOM  12319  C23 POPE  143     100.119  89.169  59.336  1.00  0.00           C
ATOM  12322  C24 POPE  143      99.329  88.458  58.216  1.00  0.00           C
ATOM  12325  C25 POPE  143     100.108  87.359  57.476  1.00  0.00           C
ATOM  12328  C26 POPE  143      99.408  86.969  56.156  1.00  0.00           C
ATOM  12331  C27 POPE  143     100.199  85.989  55.266  1.00  0.00           C
ATOM  12334  C28 POPE  143      99.329  85.458  54.105  1.00  0.00           C
ATOM  12337  C29 POPE  143     100.019  84.469  53.216  1.00  0.00           C
ATOM  12339 0C21 POPE  143     100.098  84.509  51.866  1.00  0.00           C
ATOM  12341 1C21 POPE  143      99.459  85.539  50.976  1.00  0.00           C
ATOM  12344 2C21 POPE  143     100.399  86.739  50.696  1.00  0.00           C
ATOM  12347 3C21 POPE  143      99.699  87.859  49.906  1.00  0.00           C
ATOM  12350 4C21 POPE  143     100.429  89.208  50.006  1.00  0.00           C
ATOM  12353 5C21 POPE  143     100.868  89.789  48.656  1.00  0.00           C
ATOM  12356 6C21 POPE  143     101.978  88.969  47.976  1.00  0.00           C
ATOM  12359 7C21 POPE  143     102.379  89.529  46.605  1.00  0.00           C
ATOM  12362 8C21 POPE  143     103.589  88.829  46.006  1.00  0.00           C
ATOM  12366  C33 POPE  143     105.478  92.528  60.835  1.00  0.00           C
ATOM  12369  C34 POPE  143     104.879  93.039  59.526  1.00  0.00           C
ATOM  12372  C35 POPE  143     105.208  94.519  59.276  1.00  0.00           C
ATOM  12375  C36 POPE  143     104.538  95.098  58.026  1.00  0.00           C
ATOM  12378  C37 POPE  143     104.739  96.609  57.896  1.00  0.00           C
ATOM  12381  C38 POPE  143     103.799  97.268  56.875  1.00  0.00           C
ATOM  12384  C39 POPE  143     104.179  97.109  55.396  1.00  0.00           C
ATOM  12387 0C31 POPE  143     103.479  95.929  54.696  1.00  0.00           C
ATOM  12390 1C31 POPE  143     103.619  95.989  53.166  1.00  0.00           C
ATOM  12393 2C31 POPE  143     102.669  95.028  52.425  1.00  0.00           C
ATOM  12396 3C31 POPE  143     102.949  93.539  52.656  1.00  0.00           C
ATOM  12399 4C31 POPE  143     104.219  93.019  51.966  1.00  0.00           C
ATOM  12402 5C31 POPE  143     104.268  91.489  51.926  1.00  0.00           C
ATOM  12405 6C31 POPE  143     105.589  90.929  51.406  1.00  0.00           C
ATOM  12409  NH3 POPE  144      75.309  91.219  65.336  1.00  0.00           N
ATOM  12413  C12 POPE  144      75.069  90.028  64.425  1.00  0.00           C
ATOM  12416  C11 POPE  144      76.379  89.319  64.006  1.00  0.00           C
ATOM  12419  P   POPE  144      77.779  87.139  64.885  1.00  0.00           P
ATOM  12420  O13 POPE  144      78.409  87.049  66.226  1.00  0.00           O
ATOM  12421  O14 POPE  144      77.109  85.909  64.416  1.00  0.00           O
ATOM  12422  O11 POPE  144      78.889  87.429  63.836  1.00  0.00           O
ATOM  12423  O12 POPE  144      76.819  88.389  64.986  1.00  0.00           O
ATOM  12424  C1  POPE  144      79.258  88.369  62.846  1.00  0.00           C
ATOM  12427  C2  POPE  144      79.069  87.809  61.406  1.00  0.00           C
ATOM  12429  O21 POPE  144      79.299  88.859  60.436  1.00  0.00           O
ATOM  12430  C21 POPE  144      80.569  89.169  60.226  1.00  0.00           C
ATOM  12431  O22 POPE  144      81.519  88.588  60.736  1.00  0.00           O
ATOM  12432  C22 POPE  144      80.669  90.349  59.256  1.00  0.00           C
ATOM  12435  C3  POPE  144      77.659  87.169  61.176  1.00  0.00           C
ATOM  12438  O31 POPE  144      77.499  86.489  59.916  1.00  0.00           O
ATOM  12439  C31 POPE  144      76.718  86.938  58.896  1.00  0.00           C
ATOM  12440  O32 POPE  144      76.359  86.229  57.976  1.00  0.00           O
ATOM  12441  C32 POPE  144      76.359  88.429  58.995  1.00  0.00           C
ATOM  12444  C23 POPE  144      82.048  90.479  58.535  1.00  0.00           C
ATOM  12447  C24 POPE  144      82.188  91.759  57.675  1.00  0.00           C
ATOM  12450  C25 POPE  144      83.298  91.638  56.616  1.00  0.00           C
ATOM  12453  C26 POPE  144      83.599  92.908  55.806  1.00  0.00           C
ATOM  12456  C27 POPE  144      84.609  92.639  54.665  1.00  0.00           C
ATOM  12459  C28 POPE  144      84.909  93.848  53.756  1.00  0.00           C
ATOM  12462  C29 POPE  144      85.999  94.779  54.216  1.00  0.00           C
ATOM  12464 0C21 POPE  144      87.328  94.679  53.965  1.00  0.00           C
ATOM  12466 1C21 POPE  144      88.018  93.588  53.186  1.00  0.00           C
ATOM  12469 2C21 POPE  144      88.958  94.099  52.076  1.00  0.00           C
ATOM  12472 3C21 POPE  144      88.228  94.818  50.936  1.00  0.00           C
ATOM  12475 4C21 POPE  144      89.149  95.119  49.735  1.00  0.00           C
ATOM  12478 5C21 POPE  144      88.529  96.039  48.686  1.00  0.00           C
ATOM  12481 6C21 POPE  144      88.309  97.479  49.186  1.00  0.00           C
ATOM  12484 7C21 POPE  144      87.909  98.458  48.076  1.00  0.00           C
ATOM  12487 8C21 POPE  144      87.789  99.909  48.556  1.00  0.00           C
ATOM  12491  C33 POPE  144      76.048  89.049  57.616  1.00  0.00           C
ATOM  12494  C34 POPE  144      75.868  90.589  57.656  1.00  0.00           C
ATOM  12497  C35 POPE  144      77.149  91.429  57.756  1.00  0.00           C
ATOM  12500  C36 POPE  144      78.108  91.329  56.566  1.00  0.00           C
ATOM  12503  C37 POPE  144      77.919  92.388  55.476  1.00  0.00           C
ATOM  12506  C38 POPE  144      79.069  92.348  54.455  1.00  0.00           C
ATOM  12509  C39 POPE  144      78.929  93.378  53.336  1.00  0.00           C
ATOM  12512 0C31 POPE  144      80.269  93.659  52.636  1.00  0.00           C
ATOM  12515 1C31 POPE  144      80.118  94.558  51.406  1.00  0.00           C
ATOM  12518 2C31 POPE  144      81.458  95.128  50.915  1.00  0.00           C
ATOM  12521 3C31 POPE  144      81.859  96.429  51.625  1.00  0.00           C
ATOM  12524 4C31 POPE  144      83.249  96.918  51.196  1.00  0.00           C
ATOM  12527 5C31 POPE  144      83.549  98.359  51.636  1.00  0.00           C
ATOM  12530 6C31 POPE  144      84.919  98.859  51.186  1.00  0.00           C
ATOM  12534  NH3 POPE  145     108.708  24.179  69.215  1.00  0.00           N
ATOM  12538  C12 POPE  145     107.369  24.479  69.836  1.00  0.00           C
ATOM  12541  C11 POPE  145     107.349  25.829  70.596  1.00  0.00           C
ATOM  12544  P   POPE  145     106.948  28.369  69.946  1.00  0.00           P
ATOM  12545  O13 POPE  145     105.499  28.479  69.656  1.00  0.00           O
ATOM  12546  O14 POPE  145     107.419  28.859  71.246  1.00  0.00           O
ATOM  12547  O11 POPE  145     107.799  29.169  68.886  1.00  0.00           O
ATOM  12548  O12 POPE  145     107.439  26.889  69.666  1.00  0.00           O
ATOM  12549  C1  POPE  145     107.489  29.289  67.516  1.00  0.00           C
ATOM  12552  C2  POPE  145     108.619  28.709  66.626  1.00  0.00           C
ATOM  12554  O21 POPE  145     108.058  28.419  65.336  1.00  0.00           O
ATOM  12555  C21 POPE  145     107.269  27.369  65.215  1.00  0.00           C
ATOM  12556  O22 POPE  145     106.999  26.529  66.056  1.00  0.00           O
ATOM  12557  C22 POPE  145     106.719  27.379  63.806  1.00  0.00           C
ATOM  12560  C3  POPE  145     109.408  27.509  67.266  1.00  0.00           C
ATOM  12563  O31 POPE  145     110.129  26.709  66.316  1.00  0.00           O
ATOM  12564  C31 POPE  145     111.318  27.169  65.946  1.00  0.00           C
ATOM  12565  O32 POPE  145     111.758  28.279  66.186  1.00  0.00           O
ATOM  12566  C32 POPE  145     112.099  26.009  65.296  1.00  0.00           C
ATOM  12569  C23 POPE  145     106.689  25.939  63.286  1.00  0.00           C
ATOM  12572  C24 POPE  145     106.469  25.879  61.776  1.00  0.00           C
ATOM  12575  C25 POPE  145     105.019  25.679  61.366  1.00  0.00           C
ATOM  12578  C26 POPE  145     104.949  24.779  60.126  1.00  0.00           C
ATOM  12581  C27 POPE  145     103.559  24.189  59.876  1.00  0.00           C
ATOM  12584  C28 POPE  145     103.438  23.479  58.516  1.00  0.00           C
ATOM  12587  C29 POPE  145     104.408  22.339  58.326  1.00  0.00           C
ATOM  12589 0C21 POPE  145     104.319  21.359  57.406  1.00  0.00           C
ATOM  12591 1C21 POPE  145     103.219  21.199  56.386  1.00  0.00           C
ATOM  12594 2C21 POPE  145     103.678  21.409  54.925  1.00  0.00           C
ATOM  12597 3C21 POPE  145     104.588  20.299  54.396  1.00  0.00           C
ATOM  12600 4C21 POPE  145     104.818  20.399  52.875  1.00  0.00           C
ATOM  12603 5C21 POPE  145     105.399  19.099  52.306  1.00  0.00           C
ATOM  12606 6C21 POPE  145     105.719  19.139  50.806  1.00  0.00           C
ATOM  12609 7C21 POPE  145     106.569  17.919  50.396  1.00  0.00           C
ATOM  12612 8C21 POPE  145     106.989  17.869  48.926  1.00  0.00           C
ATOM  12616  C33 POPE  145     111.839  25.939  63.776  1.00  0.00           C
ATOM  12619  C34 POPE  145     112.309  24.619  63.146  1.00  0.00           C
ATOM  12622  C35 POPE  145     113.578  24.729  62.285  1.00  0.00           C
ATOM  12625  C36 POPE  145     113.428  25.719  61.106  1.00  0.00           C
ATOM  12628  C37 POPE  145     114.629  25.629  60.156  1.00  0.00           C
ATOM  12631  C38 POPE  145     114.639  26.719  59.086  1.00  0.00           C
ATOM  12634  C39 POPE  145     115.679  26.449  57.995  1.00  0.00           C
ATOM  12637 0C31 POPE  145     117.139  26.699  58.416  1.00  0.00           C
ATOM  12640 1C31 POPE  145     117.829  27.769  57.566  1.00  0.00           C
ATOM  12643 2C31 POPE  145     119.258  28.059  58.036  1.00  0.00           C
ATOM  12646 3C31 POPE  145     120.068  28.929  57.056  1.00  0.00           C
ATOM  12649 4C31 POPE  145     120.518  28.129  55.826  1.00  0.00           C
ATOM  12652 5C31 POPE  145     121.609  28.849  55.016  1.00  0.00           C
ATOM  12655 6C31 POPE  145     122.239  27.989  53.926  1.00  0.00           C
ATOM  12659  NH3 POPE  146      52.599 112.469  75.686  1.00  0.00           N
ATOM  12663  C12 POPE  146      52.739 111.049  76.146  1.00  0.00           C
ATOM  12666  C11 POPE  146      53.629 110.209  75.196  1.00  0.00           C
ATOM  12669  P   POPE  146      54.949 111.299  73.186  1.00  0.00           P
ATOM  12670  O13 POPE  146      55.309 112.509  73.956  1.00  0.00           O
ATOM  12671  O14 POPE  146      55.989 110.268  73.006  1.00  0.00           O
ATOM  12672  O11 POPE  146      54.419 111.778  71.756  1.00  0.00           O
ATOM  12673  O12 POPE  146      53.629 110.709  73.855  1.00  0.00           O
ATOM  12674  C1  POPE  146      55.339 112.469  70.896  1.00  0.00           C
ATOM  12677  C2  POPE  146      55.189 112.068  69.406  1.00  0.00           C
ATOM  12679  O21 POPE  146      56.469 111.599  68.946  1.00  0.00           O
ATOM  12680  C21 POPE  146      56.359 110.878  67.836  1.00  0.00           C
ATOM  12681  O22 POPE  146      55.309 110.609  67.285  1.00  0.00           O
ATOM  12682  C22 POPE  146      57.729 110.509  67.285  1.00  0.00           C
[truncated: 1,656,800 more chars]
