# Supplementary material for: Characterizing Membrane Association and Periplasmic Transfer of Bacterial Lipoproteins through Molecular Dynamics Simulations
Source: Structure. 2020 Apr 7;28(4):475–487.e3. doi: 10.1016/j.str.2020.01.012 (PMC7139219; doi:10.1016/j.str.2020.01.012)
Supplement: Data S1. Final Coordinates from Simulations (Y–Z), Related to Figure 3 [file mmc3.zip › Y-Z/YQHH-4-atomistic.pdb]

TITLE     Protein
REMARK    THIS IS A SIMULATION BOX
CRYST1  128.868  128.868  105.447  90.00  90.00  90.00 P 1           1
MODEL        1
ATOM      1  N   CYSTA   1      41.624  42.694  70.038  1.00  0.00           N
ATOM      3  CA  CYSTA   1      42.664  43.484  70.680  1.00  0.00           C
ATOM      5  C   CYSTA   1      42.264  44.134  72.089  1.00  0.00           C
ATOM      6  O   CYSTA   1      43.154  44.444  72.879  1.00  0.00           O
ATOM      7  CB  CYSTA   1      43.584  44.214  69.570  1.00  0.00           C
ATOM     10  SG  CYSTA   1      44.104  43.094  68.129  1.00  0.00           S
ATOM     11  C1  CYSTA   1      44.384  44.044  66.529  1.00  0.00           C
ATOM     14  CA1 CYSTA   1      40.854  43.094  69.010  1.00  0.00           C
ATOM     15  OA1 CYSTA   1      40.294  42.214  68.359  1.00  0.00           O
ATOM     16  CA2 CYSTA   1      40.534  44.534  68.708  1.00  0.00           C
ATOM     19  C11 CYSTA   1      44.764  43.374  65.148  1.00  0.00           C
ATOM     21  O11 CYSTA   1      43.794  42.444  64.599  1.00  0.00           O
ATOM     22  CX1 CYSTA   1      44.064  41.134  64.529  1.00  0.00           C
ATOM     23  OX1 CYSTA   1      44.774  40.524  65.309  1.00  0.00           O
ATOM     24  CX2 CYSTA   1      43.314  40.504  63.339  1.00  0.00           C
ATOM     27  C12 CYSTA   1      46.264  42.994  65.000  1.00  0.00           C
ATOM     30  O12 CYSTA   1      46.594  42.554  63.668  1.00  0.00           O
ATOM     31  CD1 CYSTA   1      46.534  43.424  62.678  1.00  0.00           C
ATOM     32  OD1 CYSTA   1      46.234  44.604  62.760  1.00  0.00           O
ATOM     33  CD2 CYSTA   1      46.844  42.674  61.380  1.00  0.00           C
ATOM     36  CA3 CYSTA   1      40.914  45.034  67.269  1.00  0.00           C
ATOM     39  CA4 CYSTA   1      41.174  46.554  67.079  1.00  0.00           C
ATOM     42  CA5 CYSTA   1      42.214  47.034  66.049  1.00  0.00           C
ATOM     45  CA6 CYSTA   1      41.844  46.824  64.570  1.00  0.00           C
ATOM     48  CA7 CYSTA   1      40.824  47.844  64.020  1.00  0.00           C
ATOM     51  CA8 CYSTA   1      40.674  47.744  62.488  1.00  0.00           C
ATOM     54  CA9 CYSTA   1      39.824  48.874  61.889  1.00  0.00           C
ATOM     57 0CA1 CYSTA   1      39.814  48.894  60.349  1.00  0.00           C
ATOM     60 1CA1 CYSTA   1      38.894  47.844  59.699  1.00  0.00           C
ATOM     63 2CA1 CYSTA   1      38.904  47.944  58.168  1.00  0.00           C
ATOM     66 3CA1 CYSTA   1      38.114  46.804  57.500  1.00  0.00           C
ATOM     69 4CA1 CYSTA   1      37.654  47.154  56.069  1.00  0.00           C
ATOM     72 5CA1 CYSTA   1      38.794  47.444  55.079  1.00  0.00           C
ATOM     75 6CA1 CYSTA   1      38.274  47.954  53.729  1.00  0.00           C
ATOM     79  CD3 CYSTA   1      46.064  43.204  60.159  1.00  0.00           C
ATOM     82  CD4 CYSTA   1      44.574  42.814  60.200  1.00  0.00           C
ATOM     85  CD5 CYSTA   1      43.644  43.894  59.659  1.00  0.00           C
ATOM     88  CD6 CYSTA   1      43.984  44.424  58.259  1.00  0.00           C
ATOM     91  CD7 CYSTA   1      43.034  45.544  57.809  1.00  0.00           C
ATOM     94  CD8 CYSTA   1      43.494  46.234  56.520  1.00  0.00           C
ATOM     97  CD9 CYSTA   1      42.464  47.244  55.989  1.00  0.00           C
ATOM    100 0CD1 CYSTA   1      42.994  48.054  54.799  1.00  0.00           C
ATOM    103 1CD1 CYSTA   1      43.874  49.234  55.229  1.00  0.00           C
ATOM    106 2CD1 CYSTA   1      44.624  49.924  54.068  1.00  0.00           C
ATOM    109 3CD1 CYSTA   1      43.714  50.464  52.949  1.00  0.00           C
ATOM    112 4CD1 CYSTA   1      43.584  49.504  51.758  1.00  0.00           C
ATOM    115 5CD1 CYSTA   1      42.704  50.074  50.639  1.00  0.00           C
ATOM    118 6CD1 CYSTA   1      42.714  49.214  49.368  1.00  0.00           C
ATOM    122  CX3 CYSTA   1      44.004  39.264  62.700  1.00  0.00           C
ATOM    125  CX4 CYSTA   1      43.054  38.434  61.819  1.00  0.00           C
ATOM    128  CX5 CYSTA   1      43.644  37.094  61.339  1.00  0.00           C
ATOM    131  CX6 CYSTA   1      44.574  37.184  60.119  1.00  0.00           C
ATOM    134  CX7 CYSTA   1      45.204  35.824  59.769  1.00  0.00           C
ATOM    137  CX8 CYSTA   1      46.274  35.854  58.659  1.00  0.00           C
ATOM    140  CX9 CYSTA   1      45.694  35.974  57.278  1.00  0.00           C
ATOM    142 0CX1 CYSTA   1      45.814  35.104  56.258  1.00  0.00           C
ATOM    144 1CX1 CYSTA   1      46.594  33.804  56.199  1.00  0.00           C
ATOM    147 2CX1 CYSTA   1      47.574  33.834  55.008  1.00  0.00           C
ATOM    150 3CX1 CYSTA   1      48.474  32.594  54.839  1.00  0.00           C
ATOM    153 4CX1 CYSTA   1      49.564  32.834  53.769  1.00  0.00           C
ATOM    156 5CX1 CYSTA   1      50.514  31.644  53.569  1.00  0.00           C
ATOM    159 6CX1 CYSTA   1      51.524  31.864  52.418  1.00  0.00           C
ATOM    162 7CX1 CYSTA   1      52.534  30.714  52.289  1.00  0.00           C
ATOM    165 8CX1 CYSTA   1      53.604  30.924  51.208  1.00  0.00           C
ATOM    169  N   SER A   2      40.934  44.204  72.488  1.00  0.00           N
ATOM    171  CA  SER A   2      40.284  43.994  73.868  1.00  0.00           C
ATOM    173  CB  SER A   2      40.544  42.514  74.249  1.00  0.00           C
ATOM    176  OG  SER A   2      39.424  41.684  73.909  1.00  0.00           O
ATOM    178  C   SER A   2      40.494  44.894  75.189  1.00  0.00           C
ATOM    179  O   SER A   2      41.634  45.224  75.458  1.00  0.00           O
ATOM    180  N   SER A   3      39.564  45.424  76.129  1.00  0.00           N
ATOM    182  CA  SER A   3      38.384  45.024  77.029  1.00  0.00           C
ATOM    184  CB  SER A   3      38.764  44.954  78.568  1.00  0.00           C
ATOM    187  OG  SER A   3      37.664  44.784  79.500  1.00  0.00           O
ATOM    189  C   SER A   3      37.114  45.934  77.089  1.00  0.00           C
ATOM    190  O   SER A   3      35.994  45.464  76.898  1.00  0.00           O
ATOM    191  N   ASN A   4      37.234  47.284  77.269  1.00  0.00           N
ATOM    193  CA  ASN A   4      36.124  48.214  76.988  1.00  0.00           C
ATOM    195  CB  ASN A   4      36.454  49.724  77.219  1.00  0.00           C
ATOM    198  CG  ASN A   4      36.924  50.054  78.618  1.00  0.00           C
ATOM    199  OD1 ASN A   4      36.144  50.584  79.418  1.00  0.00           O
ATOM    200  ND2 ASN A   4      38.214  49.774  78.919  1.00  0.00           N
ATOM    203  C   ASN A   4      35.614  48.114  75.559  1.00  0.00           C
ATOM    204  O   ASN A   4      34.434  47.944  75.299  1.00  0.00           O
ATOM    205  N   ALA A   5      36.554  48.154  74.599  1.00  0.00           N
ATOM    207  CA  ALA A   5      37.204  46.944  74.179  1.00  0.00           C
ATOM    209  CB  ALA A   5      36.384  45.834  73.479  1.00  0.00           C
ATOM    213  C   ALA A   5      38.464  47.334  73.559  1.00  0.00           C
ATOM    214  O   ALA A   5      39.044  48.344  73.939  1.00  0.00           O
ATOM    215  N   LYS A   6      38.824  46.564  72.549  1.00  0.00           N
ATOM    217  CA  LYS A   6      39.384  47.044  71.328  1.00  0.00           C
ATOM    219  CB  LYS A   6      38.314  46.514  70.349  1.00  0.00           C
ATOM    222  CG  LYS A   6      38.504  46.984  68.928  1.00  0.00           C
ATOM    225  CD  LYS A   6      37.564  46.284  67.958  1.00  0.00           C
ATOM    228  CE  LYS A   6      37.454  46.884  66.559  1.00  0.00           C
ATOM    231  NZ  LYS A   6      37.814  45.884  65.519  1.00  0.00           N
ATOM    235  C   LYS A   6      39.604  48.544  71.118  1.00  0.00           C
ATOM    236  O   LYS A   6      40.704  49.034  70.909  1.00  0.00           O
ATOM    237  N   ILE A   7      38.484  49.294  71.138  1.00  0.00           N
ATOM    239  CA  ILE A   7      38.384  50.654  70.680  1.00  0.00           C
ATOM    241  CB  ILE A   7      37.194  50.794  69.739  1.00  0.00           C
ATOM    243  CG2 ILE A   7      36.714  52.244  69.699  1.00  0.00           C
ATOM    247  CG1 ILE A   7      37.394  50.284  68.279  1.00  0.00           C
ATOM    250  CD  ILE A   7      38.794  50.344  67.669  1.00  0.00           C
ATOM    254  C   ILE A   7      38.234  51.594  71.848  1.00  0.00           C
ATOM    255  O   ILE A   7      38.974  52.564  71.949  1.00  0.00           O
ATOM    256  N   ASP A   8      37.264  51.384  72.770  1.00  0.00           N
ATOM    258  CA  ASP A   8      37.084  52.264  73.898  1.00  0.00           C
ATOM    260  CB  ASP A   8      35.704  51.954  74.529  1.00  0.00           C
ATOM    263  CG  ASP A   8      35.244  52.844  75.668  1.00  0.00           C
ATOM    264  OD1 ASP A   8      35.554  54.064  75.660  1.00  0.00           O
ATOM    265  OD2 ASP A   8      34.454  52.364  76.510  1.00  0.00           O
ATOM    266  C   ASP A   8      38.304  52.264  74.828  1.00  0.00           C
ATOM    267  O   ASP A   8      38.804  53.314  75.218  1.00  0.00           O
ATOM    268  N   GLN A   9      38.914  51.084  75.118  1.00  0.00           N
ATOM    270  CA  GLN A   9      40.124  51.044  75.919  1.00  0.00           C
ATOM    272  CB  GLN A   9      40.584  49.594  76.229  1.00  0.00           C
ATOM    275  CG  GLN A   9      41.684  49.574  77.319  1.00  0.00           C
ATOM    278  CD  GLN A   9      41.934  48.164  77.830  1.00  0.00           C
ATOM    279  OE1 GLN A   9      40.974  47.504  78.250  1.00  0.00           O
ATOM    280  NE2 GLN A   9      43.194  47.704  77.830  1.00  0.00           N
ATOM    283  C   GLN A   9      41.274  51.744  75.248  1.00  0.00           C
ATOM    284  O   GLN A   9      42.024  52.504  75.859  1.00  0.00           O
ATOM    285  N   LEU A  10      41.424  51.504  73.939  1.00  0.00           N
ATOM    287  CA  LEU A  10      42.384  52.204  73.110  1.00  0.00           C
ATOM    289  CB  LEU A  10      42.384  51.564  71.708  1.00  0.00           C
ATOM    292  CG  LEU A  10      43.374  52.164  70.689  1.00  0.00           C
ATOM    294  CD1 LEU A  10      44.834  52.034  71.129  1.00  0.00           C
ATOM    298  CD2 LEU A  10      43.174  51.444  69.348  1.00  0.00           C
ATOM    302  C   LEU A  10      42.144  53.704  73.059  1.00  0.00           C
ATOM    303  O   LEU A  10      43.074  54.494  73.129  1.00  0.00           O
ATOM    304  N   SER A  11      40.884  54.154  72.999  1.00  0.00           N
ATOM    306  CA  SER A  11      40.504  55.554  73.059  1.00  0.00           C
ATOM    308  CB  SER A  11      38.964  55.674  72.830  1.00  0.00           C
ATOM    311  OG  SER A  11      38.484  57.004  72.599  1.00  0.00           O
ATOM    313  C   SER A  11      40.954  56.244  74.340  1.00  0.00           C
ATOM    314  O   SER A  11      41.554  57.314  74.298  1.00  0.00           O
ATOM    315  N   SER A  12      40.774  55.584  75.499  1.00  0.00           N
ATOM    317  CA  SER A  12      41.384  55.954  76.769  1.00  0.00           C
ATOM    319  CB  SER A  12      40.944  54.954  77.868  1.00  0.00           C
ATOM    322  OG  SER A  12      41.494  55.254  79.158  1.00  0.00           O
ATOM    324  C   SER A  12      42.904  56.014  76.739  1.00  0.00           C
ATOM    325  O   SER A  12      43.524  57.004  77.139  1.00  0.00           O
ATOM    326  N   ASP A  13      43.554  54.984  76.169  1.00  0.00           N
ATOM    328  CA  ASP A  13      44.994  54.964  75.989  1.00  0.00           C
ATOM    330  CB  ASP A  13      45.484  53.574  75.499  1.00  0.00           C
ATOM    333  CG  ASP A  13      45.454  52.524  76.599  1.00  0.00           C
ATOM    334  OD1 ASP A  13      45.254  52.884  77.788  1.00  0.00           O
ATOM    335  OD2 ASP A  13      45.774  51.354  76.269  1.00  0.00           O
ATOM    336  C   ASP A  13      45.554  56.084  75.118  1.00  0.00           C
ATOM    337  O   ASP A  13      46.574  56.664  75.479  1.00  0.00           O
ATOM    338  N   VAL A  14      44.884  56.454  73.998  1.00  0.00           N
ATOM    340  CA  VAL A  14      45.224  57.634  73.189  1.00  0.00           C
ATOM    342  CB  VAL A  14      44.334  57.724  71.949  1.00  0.00           C
ATOM    344  CG1 VAL A  14      44.624  58.994  71.118  1.00  0.00           C
ATOM    348  CG2 VAL A  14      44.584  56.494  71.039  1.00  0.00           C
ATOM    352  C   VAL A  14      45.134  58.954  73.968  1.00  0.00           C
ATOM    353  O   VAL A  14      46.064  59.774  73.950  1.00  0.00           O
ATOM    354  N   GLN A  15      44.044  59.184  74.719  1.00  0.00           N
ATOM    356  CA  GLN A  15      43.864  60.364  75.569  1.00  0.00           C
ATOM    358  CB  GLN A  15      42.494  60.314  76.269  1.00  0.00           C
ATOM    361  CG  GLN A  15      41.274  60.424  75.330  1.00  0.00           C
ATOM    364  CD  GLN A  15      40.014  60.264  76.188  1.00  0.00           C
ATOM    365  OE1 GLN A  15      40.054  60.154  77.409  1.00  0.00           O
ATOM    366  NE2 GLN A  15      38.844  60.394  75.540  1.00  0.00           N
ATOM    369  C   GLN A  15      44.894  60.494  76.679  1.00  0.00           C
ATOM    370  O   GLN A  15      45.524  61.534  76.889  1.00  0.00           O
ATOM    371  N   THR A  16      45.134  59.384  77.388  1.00  0.00           N
ATOM    373  CA  THR A  16      46.214  59.234  78.358  1.00  0.00           C
ATOM    375  CB  THR A  16      46.144  57.914  79.118  1.00  0.00           C
ATOM    377  OG1 THR A  16      44.954  57.864  79.888  1.00  0.00           O
ATOM    379  CG2 THR A  16      47.274  57.794  80.159  1.00  0.00           C
ATOM    383  C   THR A  16      47.594  59.414  77.748  1.00  0.00           C
ATOM    384  O   THR A  16      48.454  60.074  78.329  1.00  0.00           O
ATOM    385  N   LEU A  17      47.854  58.844  76.559  1.00  0.00           N
ATOM    387  CA  LEU A  17      49.084  59.044  75.799  1.00  0.00           C
ATOM    389  CB  LEU A  17      49.084  58.174  74.509  1.00  0.00           C
ATOM    392  CG  LEU A  17      50.384  58.054  73.669  1.00  0.00           C
ATOM    394  CD1 LEU A  17      50.184  57.014  72.559  1.00  0.00           C
ATOM    398  CD2 LEU A  17      50.854  59.364  73.008  1.00  0.00           C
ATOM    402  C   LEU A  17      49.314  60.514  75.458  1.00  0.00           C
ATOM    403  O   LEU A  17      50.404  61.034  75.689  1.00  0.00           O
ATOM    404  N   ASN A  18      48.284  61.254  74.958  1.00  0.00           N
ATOM    406  CA  ASN A  18      48.424  62.684  74.708  1.00  0.00           C
ATOM    408  CB  ASN A  18      47.204  63.304  73.950  1.00  0.00           C
ATOM    411  CG  ASN A  18      47.424  64.774  73.549  1.00  0.00           C
ATOM    412  OD1 ASN A  18      46.744  65.694  73.998  1.00  0.00           O
ATOM    413  ND2 ASN A  18      48.424  65.054  72.678  1.00  0.00           N
ATOM    416  C   ASN A  18      48.764  63.484  75.969  1.00  0.00           C
ATOM    417  O   ASN A  18      49.634  64.354  75.958  1.00  0.00           O
ATOM    418  N   ALA A  19      48.154  63.154  77.118  1.00  0.00           N
ATOM    420  CA  ALA A  19      48.564  63.724  78.378  1.00  0.00           C
ATOM    422  CB  ALA A  19      47.654  63.214  79.500  1.00  0.00           C
ATOM    426  C   ALA A  19      50.014  63.474  78.769  1.00  0.00           C
ATOM    427  O   ALA A  19      50.694  64.324  79.340  1.00  0.00           O
ATOM    428  N   LYS A  20      50.544  62.274  78.498  1.00  0.00           N
ATOM    430  CA  LYS A  20      51.974  62.034  78.589  1.00  0.00           C
ATOM    432  CB  LYS A  20      52.314  60.524  78.520  1.00  0.00           C
ATOM    435  CG  LYS A  20      52.214  59.764  79.848  1.00  0.00           C
ATOM    438  CD  LYS A  20      50.804  59.634  80.429  1.00  0.00           C
ATOM    441  CE  LYS A  20      50.784  58.994  81.828  1.00  0.00           C
ATOM    444  NZ  LYS A  20      49.404  59.024  82.368  1.00  0.00           N
ATOM    448  C   LYS A  20      52.874  62.844  77.639  1.00  0.00           C
ATOM    449  O   LYS A  20      53.904  63.354  78.048  1.00  0.00           O
ATOM    450  N   VAL A  21      52.504  63.004  76.339  1.00  0.00           N
ATOM    452  CA  VAL A  21      53.324  63.764  75.400  1.00  0.00           C
ATOM    454  CB  VAL A  21      52.994  63.564  73.909  1.00  0.00           C
ATOM    456  CG1 VAL A  21      51.754  64.334  73.438  1.00  0.00           C
ATOM    460  CG2 VAL A  21      54.194  63.994  73.059  1.00  0.00           C
ATOM    464  C   VAL A  21      53.464  65.234  75.759  1.00  0.00           C
ATOM    465  O   VAL A  21      54.544  65.804  75.639  1.00  0.00           O
ATOM    466  N   ASP A  22      52.384  65.854  76.299  1.00  0.00           N
ATOM    468  CA  ASP A  22      52.384  67.214  76.828  1.00  0.00           C
ATOM    470  CB  ASP A  22      50.934  67.514  77.339  1.00  0.00           C
ATOM    473  CG  ASP A  22      50.704  68.924  77.859  1.00  0.00           C
ATOM    474  OD1 ASP A  22      51.064  69.934  77.199  1.00  0.00           O
ATOM    475  OD2 ASP A  22      50.044  69.024  78.940  1.00  0.00           O
ATOM    476  C   ASP A  22      53.434  67.404  77.929  1.00  0.00           C
ATOM    477  O   ASP A  22      54.224  68.344  77.908  1.00  0.00           O
ATOM    478  N   GLN A  23      53.544  66.434  78.870  1.00  0.00           N
ATOM    480  CA  GLN A  23      54.614  66.384  79.860  1.00  0.00           C
ATOM    482  CB  GLN A  23      54.364  65.194  80.808  1.00  0.00           C
ATOM    485  CG  GLN A  23      55.474  64.914  81.848  1.00  0.00           C
ATOM    488  CD  GLN A  23      55.174  63.644  82.639  1.00  0.00           C
ATOM    489  OE1 GLN A  23      55.014  63.604  83.859  1.00  0.00           O
ATOM    490  NE2 GLN A  23      55.044  62.514  81.898  1.00  0.00           N
ATOM    493  C   GLN A  23      56.034  66.334  79.290  1.00  0.00           C
ATOM    494  O   GLN A  23      56.874  67.134  79.669  1.00  0.00           O
ATOM    495  N   LEU A  24      56.284  65.474  78.269  1.00  0.00           N
ATOM    497  CA  LEU A  24      57.544  65.484  77.538  1.00  0.00           C
ATOM    499  CB  LEU A  24      57.584  64.414  76.419  1.00  0.00           C
ATOM    502  CG  LEU A  24      57.884  62.964  76.860  1.00  0.00           C
ATOM    504  CD1 LEU A  24      56.744  62.294  77.630  1.00  0.00           C
ATOM    508  CD2 LEU A  24      58.204  62.124  75.618  1.00  0.00           C
ATOM    512  C   LEU A  24      57.854  66.824  76.879  1.00  0.00           C
ATOM    513  O   LEU A  24      58.974  67.324  76.939  1.00  0.00           O
ATOM    514  N   SER A  25      56.854  67.454  76.218  1.00  0.00           N
ATOM    516  CA  SER A  25      56.974  68.784  75.629  1.00  0.00           C
ATOM    518  CB  SER A  25      55.694  69.174  74.848  1.00  0.00           C
ATOM    521  OG  SER A  25      55.444  68.244  73.799  1.00  0.00           O
ATOM    523  C   SER A  25      57.294  69.904  76.609  1.00  0.00           C
ATOM    524  O   SER A  25      58.164  70.734  76.389  1.00  0.00           O
ATOM    525  N   ASN A  26      56.634  69.924  77.768  1.00  0.00           N
ATOM    527  CA  ASN A  26      56.954  70.814  78.878  1.00  0.00           C
ATOM    529  CB  ASN A  26      55.954  70.584  80.019  1.00  0.00           C
ATOM    532  CG  ASN A  26      54.564  71.074  79.649  1.00  0.00           C
ATOM    533  OD1 ASN A  26      54.414  72.154  79.068  1.00  0.00           O
ATOM    534  ND2 ASN A  26      53.524  70.324  80.050  1.00  0.00           N
ATOM    537  C   ASN A  26      58.364  70.644  79.459  1.00  0.00           C
ATOM    538  O   ASN A  26      59.014  71.614  79.848  1.00  0.00           O
ATOM    539  N   ASP A  27      58.864  69.394  79.538  1.00  0.00           N
ATOM    541  CA  ASP A  27      60.244  69.034  79.799  1.00  0.00           C
ATOM    543  CB  ASP A  27      60.374  67.494  79.910  1.00  0.00           C
ATOM    546  CG  ASP A  27      59.574  66.934  81.068  1.00  0.00           C
ATOM    547  OD1 ASP A  27      59.434  67.674  82.089  1.00  0.00           O
ATOM    548  OD2 ASP A  27      59.244  65.714  81.020  1.00  0.00           O
ATOM    549  C   ASP A  27      61.224  69.584  78.758  1.00  0.00           C
ATOM    550  O   ASP A  27      62.274  70.114  79.099  1.00  0.00           O
ATOM    551  N   VAL A  28      60.884  69.554  77.449  1.00  0.00           N
ATOM    553  CA  VAL A  28      61.674  70.184  76.389  1.00  0.00           C
ATOM    555  CB  VAL A  28      61.144  69.924  74.968  1.00  0.00           C
ATOM    557  CG1 VAL A  28      61.984  70.624  73.880  1.00  0.00           C
ATOM    561  CG2 VAL A  28      61.174  68.424  74.659  1.00  0.00           C
ATOM    565  C   VAL A  28      61.844  71.684  76.609  1.00  0.00           C
ATOM    566  O   VAL A  28      62.924  72.254  76.439  1.00  0.00           O
ATOM    567  N   ASN A  29      60.784  72.394  77.049  1.00  0.00           N
ATOM    569  CA  ASN A  29      60.934  73.764  77.519  1.00  0.00           C
ATOM    571  CB  ASN A  29      59.564  74.424  77.779  1.00  0.00           C
ATOM    574  CG  ASN A  29      59.734  75.894  78.168  1.00  0.00           C
ATOM    575  OD1 ASN A  29      60.074  76.744  77.348  1.00  0.00           O
ATOM    576  ND2 ASN A  29      59.574  76.214  79.479  1.00  0.00           N
ATOM    579  C   ASN A  29      61.874  73.924  78.729  1.00  0.00           C
ATOM    580  O   ASN A  29      62.644  74.884  78.820  1.00  0.00           O
ATOM    581  N   ALA A  30      61.864  72.994  79.708  1.00  0.00           N
ATOM    583  CA  ALA A  30      62.844  73.004  80.779  1.00  0.00           C
ATOM    585  CB  ALA A  30      62.514  71.944  81.828  1.00  0.00           C
ATOM    589  C   ALA A  30      64.274  72.844  80.260  1.00  0.00           C
ATOM    590  O   ALA A  30      65.174  73.564  80.680  1.00  0.00           O
ATOM    591  N   MET A  31      64.474  71.944  79.278  1.00  0.00           N
ATOM    593  CA  MET A  31      65.724  71.764  78.568  1.00  0.00           C
ATOM    595  CB  MET A  31      65.614  70.544  77.599  1.00  0.00           C
ATOM    598  CG  MET A  31      66.844  70.224  76.729  1.00  0.00           C
ATOM    601  SD  MET A  31      67.034  71.194  75.200  1.00  0.00           S
ATOM    602  CE  MET A  31      68.554  70.274  74.819  1.00  0.00           C
ATOM    606  C   MET A  31      66.204  73.014  77.859  1.00  0.00           C
ATOM    607  O   MET A  31      67.354  73.414  77.979  1.00  0.00           O
ATOM    608  N   ARG A  32      65.284  73.724  77.159  1.00  0.00           N
ATOM    610  CA  ARG A  32      65.514  75.044  76.568  1.00  0.00           C
ATOM    612  CB  ARG A  32      64.214  75.574  75.899  1.00  0.00           C
ATOM    615  CG  ARG A  32      63.874  74.934  74.539  1.00  0.00           C
ATOM    618  CD  ARG A  32      64.674  75.474  73.349  1.00  0.00           C
ATOM    621  NE  ARG A  32      64.314  76.914  73.229  1.00  0.00           N
ATOM    623  CZ  ARG A  32      64.934  77.854  72.529  1.00  0.00           C
ATOM    624  NH1 ARG A  32      65.804  77.594  71.580  1.00  0.00           N
ATOM    627  NH2 ARG A  32      64.564  79.094  72.729  1.00  0.00           N
ATOM    630  C   ARG A  32      66.034  76.094  77.549  1.00  0.00           C
ATOM    631  O   ARG A  32      66.984  76.824  77.279  1.00  0.00           O
ATOM    632  N   SER A  33      65.434  76.134  78.750  1.00  0.00           N
ATOM    634  CA  SER A  33      65.874  76.954  79.868  1.00  0.00           C
ATOM    636  CB  SER A  33      64.784  76.844  80.979  1.00  0.00           C
ATOM    639  OG  SER A  33      64.884  77.854  81.979  1.00  0.00           O
ATOM    641  C   SER A  33      67.284  76.594  80.400  1.00  0.00           C
ATOM    642  O   SER A  33      68.104  77.494  80.610  1.00  0.00           O
ATOM    643  N   ASP A  34      67.604  75.284  80.589  1.00  0.00           N
ATOM    645  CA  ASP A  34      68.944  74.844  80.979  1.00  0.00           C
ATOM    647  CB  ASP A  34      68.924  73.374  81.499  1.00  0.00           C
ATOM    650  CG  ASP A  34      70.254  72.924  82.108  1.00  0.00           C
ATOM    651  OD1 ASP A  34      70.764  73.644  83.008  1.00  0.00           O
ATOM    652  OD2 ASP A  34      70.744  71.834  81.720  1.00  0.00           O
ATOM    653  C   ASP A  34      70.024  75.074  79.930  1.00  0.00           C
ATOM    654  O   ASP A  34      71.104  75.594  80.239  1.00  0.00           O
ATOM    655  N   VAL A  35      69.764  74.784  78.629  1.00  0.00           N
ATOM    657  CA  VAL A  35      70.734  75.034  77.570  1.00  0.00           C
ATOM    659  CB  VAL A  35      70.394  74.494  76.169  1.00  0.00           C
ATOM    661  CG1 VAL A  35      70.334  72.954  76.169  1.00  0.00           C
ATOM    665  CG2 VAL A  35      69.074  75.064  75.629  1.00  0.00           C
ATOM    669  C   VAL A  35      71.134  76.484  77.430  1.00  0.00           C
ATOM    670  O   VAL A  35      72.304  76.784  77.208  1.00  0.00           O
ATOM    671  N   GLN A  36      70.194  77.464  77.549  1.00  0.00           N
ATOM    673  CA  GLN A  36      70.564  78.874  77.538  1.00  0.00           C
ATOM    675  CB  GLN A  36      69.364  79.854  77.398  1.00  0.00           C
ATOM    678  CG  GLN A  36      68.384  79.904  78.598  1.00  0.00           C
ATOM    681  CD  GLN A  36      67.254  80.924  78.389  1.00  0.00           C
ATOM    682  OE1 GLN A  36      66.804  81.144  77.269  1.00  0.00           O
ATOM    683  NE2 GLN A  36      66.784  81.544  79.488  1.00  0.00           N
ATOM    686  C   GLN A  36      71.434  79.254  78.718  1.00  0.00           C
ATOM    687  O   GLN A  36      72.434  79.954  78.578  1.00  0.00           O
ATOM    688  N   ALA A  37      71.104  78.734  79.919  1.00  0.00           N
ATOM    690  CA  ALA A  37      71.934  78.874  81.089  1.00  0.00           C
ATOM    692  CB  ALA A  37      71.164  78.264  82.270  1.00  0.00           C
ATOM    696  C   ALA A  37      73.334  78.264  80.998  1.00  0.00           C
ATOM    697  O   ALA A  37      74.314  78.904  81.370  1.00  0.00           O
ATOM    698  N   ALA A  38      73.464  77.034  80.449  1.00  0.00           N
ATOM    700  CA  ALA A  38      74.724  76.394  80.178  1.00  0.00           C
ATOM    702  CB  ALA A  38      74.454  74.984  79.618  1.00  0.00           C
ATOM    706  C   ALA A  38      75.584  77.194  79.200  1.00  0.00           C
ATOM    707  O   ALA A  38      76.774  77.434  79.418  1.00  0.00           O
ATOM    708  N   LYS A  39      74.964  77.724  78.139  1.00  0.00           N
ATOM    710  CA  LYS A  39      75.614  78.644  77.219  1.00  0.00           C
ATOM    712  CB  LYS A  39      74.624  79.024  76.089  1.00  0.00           C
ATOM    715  CG  LYS A  39      74.414  77.894  75.059  1.00  0.00           C
ATOM    718  CD  LYS A  39      73.524  78.254  73.849  1.00  0.00           C
ATOM    721  CE  LYS A  39      72.324  79.134  74.199  1.00  0.00           C
ATOM    724  NZ  LYS A  39      71.804  79.874  73.040  1.00  0.00           N
ATOM    728  C   LYS A  39      76.174  79.924  77.830  1.00  0.00           C
ATOM    729  O   LYS A  39      77.324  80.284  77.559  1.00  0.00           O
ATOM    730  N   ASP A  40      75.414  80.614  78.699  1.00  0.00           N
ATOM    732  CA  ASP A  40      75.864  81.774  79.439  1.00  0.00           C
ATOM    734  CB  ASP A  40      74.614  82.384  80.128  1.00  0.00           C
ATOM    737  CG  ASP A  40      74.754  83.864  80.419  1.00  0.00           C
ATOM    738  OD1 ASP A  40      75.734  84.264  81.098  1.00  0.00           O
ATOM    739  OD2 ASP A  40      73.854  84.634  80.000  1.00  0.00           O
ATOM    740  C   ASP A  40      77.024  81.434  80.400  1.00  0.00           C
ATOM    741  O   ASP A  40      78.044  82.114  80.508  1.00  0.00           O
ATOM    742  N   ASP A  41      76.944  80.264  81.040  1.00  0.00           N
ATOM    744  CA  ASP A  41      77.964  79.804  81.939  1.00  0.00           C
ATOM    746  CB  ASP A  41      77.354  78.714  82.888  1.00  0.00           C
ATOM    749  CG  ASP A  41      76.534  79.354  84.018  1.00  0.00           C
ATOM    750  OD1 ASP A  41      76.634  80.594  84.199  1.00  0.00           O
ATOM    751  OD2 ASP A  41      75.904  78.634  84.829  1.00  0.00           O
ATOM    752  C   ASP A  41      79.264  79.374  81.229  1.00  0.00           C
ATOM    753  O   ASP A  41      80.334  79.424  81.839  1.00  0.00           O
ATOM    754  N   ALA A  42      79.224  79.014  79.930  1.00  0.00           N
ATOM    756  CA  ALA A  42      80.414  78.844  79.099  1.00  0.00           C
ATOM    758  CB  ALA A  42      80.044  77.994  77.888  1.00  0.00           C
ATOM    762  C   ALA A  42      80.974  80.154  78.589  1.00  0.00           C
ATOM    763  O   ALA A  42      82.184  80.354  78.549  1.00  0.00           O
ATOM    764  N   ALA A  43      80.064  81.094  78.269  1.00  0.00           N
ATOM    766  CA  ALA A  43      80.374  82.464  77.929  1.00  0.00           C
ATOM    768  CB  ALA A  43      79.064  83.214  77.578  1.00  0.00           C
ATOM    772  C   ALA A  43      81.124  83.154  79.059  1.00  0.00           C
ATOM    773  O   ALA A  43      82.144  83.804  78.858  1.00  0.00           O
ATOM    774  N   ARG A  44      80.704  82.924  80.318  1.00  0.00           N
ATOM    776  CA  ARG A  44      81.454  83.274  81.499  1.00  0.00           C
ATOM    778  CB  ARG A  44      80.664  82.854  82.768  1.00  0.00           C
ATOM    781  CG  ARG A  44      81.354  83.164  84.118  1.00  0.00           C
ATOM    784  CD  ARG A  44      80.514  82.784  85.330  1.00  0.00           C
ATOM    787  NE  ARG A  44      81.254  83.134  86.580  1.00  0.00           N
ATOM    789  CZ  ARG A  44      82.104  82.334  87.208  1.00  0.00           C
ATOM    790  NH1 ARG A  44      82.494  81.174  86.708  1.00  0.00           N
ATOM    793  NH2 ARG A  44      82.594  82.694  88.368  1.00  0.00           N
ATOM    796  C   ARG A  44      82.884  82.724  81.538  1.00  0.00           C
ATOM    797  O   ARG A  44      83.804  83.454  81.898  1.00  0.00           O
ATOM    798  N   ALA A  45      83.144  81.454  81.148  1.00  0.00           N
ATOM    800  CA  ALA A  45      84.504  80.924  80.970  1.00  0.00           C
ATOM    802  CB  ALA A  45      84.494  79.414  80.680  1.00  0.00           C
ATOM    806  C   ALA A  45      85.374  81.594  79.919  1.00  0.00           C
ATOM    807  O   ALA A  45      86.564  81.834  80.128  1.00  0.00           O
ATOM    808  N   ASN A  46      84.844  81.924  78.729  1.00  0.00           N
ATOM    810  CA  ASN A  46      85.634  82.694  77.768  1.00  0.00           C
ATOM    812  CB  ASN A  46      85.234  82.464  76.279  1.00  0.00           C
ATOM    815  CG  ASN A  46      83.894  83.054  75.829  1.00  0.00           C
ATOM    816  OD1 ASN A  46      82.984  82.304  75.479  1.00  0.00           O
ATOM    817  ND2 ASN A  46      83.774  84.404  75.779  1.00  0.00           N
ATOM    820  C   ASN A  46      85.744  84.164  78.180  1.00  0.00           C
ATOM    821  O   ASN A  46      86.734  84.814  77.859  1.00  0.00           O
ATOM    822  N   GLN A  47      84.774  84.704  78.949  1.00  0.00           N
ATOM    824  CA  GLN A  47      84.884  86.014  79.570  1.00  0.00           C
ATOM    826  CB  GLN A  47      83.524  86.464  80.148  1.00  0.00           C
ATOM    829  CG  GLN A  47      83.514  87.944  80.589  1.00  0.00           C
ATOM    832  CD  GLN A  47      82.194  88.324  81.250  1.00  0.00           C
ATOM    833  OE1 GLN A  47      81.114  88.174  80.668  1.00  0.00           O
ATOM    834  NE2 GLN A  47      82.234  88.824  82.500  1.00  0.00           N
ATOM    837  C   GLN A  47      85.964  86.064  80.639  1.00  0.00           C
ATOM    838  O   GLN A  47      86.614  87.094  80.839  1.00  0.00           O
ATOM    839  N   ARG A  48      86.214  84.944  81.359  1.00  0.00           N
ATOM    841  CA  ARG A  48      87.384  84.824  82.229  1.00  0.00           C
ATOM    843  CB  ARG A  48      87.394  83.534  83.110  1.00  0.00           C
ATOM    846  CG  ARG A  48      86.244  83.484  84.130  1.00  0.00           C
ATOM    849  CD  ARG A  48      85.944  82.084  84.708  1.00  0.00           C
ATOM    852  NE  ARG A  48      86.884  81.854  85.849  1.00  0.00           N
ATOM    854  CZ  ARG A  48      86.824  80.824  86.679  1.00  0.00           C
ATOM    855  NH1 ARG A  48      85.874  79.914  86.589  1.00  0.00           N
ATOM    858  NH2 ARG A  48      87.724  80.684  87.620  1.00  0.00           N
ATOM    861  C   ARG A  48      88.704  84.974  81.499  1.00  0.00           C
ATOM    862  O   ARG A  48      89.594  85.694  81.968  1.00  0.00           O
ATOM    863  N   LEU A  49      88.844  84.364  80.309  1.00  0.00           N
ATOM    865  CA  LEU A  49      89.924  84.634  79.389  1.00  0.00           C
ATOM    867  CB  LEU A  49      89.864  83.634  78.209  1.00  0.00           C
ATOM    870  CG  LEU A  49      90.954  83.804  77.139  1.00  0.00           C
ATOM    872  CD1 LEU A  49      92.354  83.484  77.690  1.00  0.00           C
ATOM    876  CD2 LEU A  49      90.614  82.924  75.938  1.00  0.00           C
ATOM    880  C   LEU A  49      89.994  86.064  78.870  1.00  0.00           C
ATOM    881  O   LEU A  49      91.074  86.634  78.738  1.00  0.00           O
ATOM    882  N   ASP A  50      88.834  86.704  78.559  1.00  0.00           N
ATOM    884  CA  ASP A  50      88.734  88.074  78.098  1.00  0.00           C
ATOM    886  CB  ASP A  50      87.254  88.404  77.630  1.00  0.00           C
ATOM    889  CG  ASP A  50      86.654  87.604  76.459  1.00  0.00           C
ATOM    890  OD1 ASP A  50      87.364  86.884  75.709  1.00  0.00           O
ATOM    891  OD2 ASP A  50      85.414  87.774  76.229  1.00  0.00           O
ATOM    892  C   ASP A  50      89.244  89.134  79.138  1.00  0.00           C
ATOM    893  O   ASP A  50      89.404  90.314  78.800  1.00  0.00           O
ATOM    894  N   ASN A  51      89.504  88.724  80.408  1.00  0.00           N
ATOM    896  CA  ASN A  51      89.994  89.574  81.499  1.00  0.00           C
ATOM    898  CB  ASN A  51      89.714  88.894  82.868  1.00  0.00           C
ATOM    901  CG  ASN A  51      88.244  88.834  83.168  1.00  0.00           C
ATOM    902  OD1 ASN A  51      87.474  89.694  82.739  1.00  0.00           O
ATOM    903  ND2 ASN A  51      87.844  87.844  83.999  1.00  0.00           N
ATOM    906  C   ASN A  51      91.504  89.954  81.489  1.00  0.00           C
ATOM    907  OT1 ASN A  51      92.054  90.384  80.449  1.00  0.00           O
ATOM    908  OT2 ASN A  51      92.114  89.984  82.609  1.00  0.00           O
ATOM    909  NH3 POPEB  52      99.744  98.294  72.570  1.00  0.00           N
ATOM    913  C12 POPEB  52     100.484  98.954  73.688  1.00  0.00           C
ATOM    916  C11 POPEB  52     101.804  98.194  73.959  1.00  0.00           C
ATOM    919  P   POPEB  52     103.964  97.454  72.729  1.00  0.00           P
ATOM    920  O13 POPEB  52     104.644  98.704  73.129  1.00  0.00           O
ATOM    921  O14 POPEB  52     104.184  96.214  73.519  1.00  0.00           O
ATOM    922  O11 POPEB  52     104.264  97.194  71.218  1.00  0.00           O
ATOM    923  O12 POPEB  52     102.414  97.774  72.729  1.00  0.00           O
ATOM    924  C1  POPEB  52     103.474  97.764  70.169  1.00  0.00           C
ATOM    927  C2  POPEB  52     103.514  99.314  70.118  1.00  0.00           C
ATOM    929  O21 POPEB  52     102.384  99.724  69.348  1.00  0.00           O
ATOM    930  C21 POPEB  52     102.334 100.634  68.419  1.00  0.00           C
ATOM    931  O22 POPEB  52     103.174 101.474  68.139  1.00  0.00           O
ATOM    932  C22 POPEB  52     100.984 100.434  67.718  1.00  0.00           C
ATOM    935  C3  POPEB  52     104.934  99.864  69.719  1.00  0.00           C
ATOM    938  O31 POPEB  52     105.284  99.624  68.349  1.00  0.00           O
ATOM    939  C31 POPEB  52     106.174 100.474  67.840  1.00  0.00           C
ATOM    940  O32 POPEB  52     106.764 101.334  68.469  1.00  0.00           O
ATOM    941  C32 POPEB  52     106.434 100.074  66.389  1.00  0.00           C
ATOM    944  C23 POPEB  52     101.104 100.374  66.188  1.00  0.00           C
ATOM    947  C24 POPEB  52      99.724 100.224  65.540  1.00  0.00           C
ATOM    950  C25 POPEB  52      99.754 100.454  64.020  1.00  0.00           C
ATOM    953  C26 POPEB  52      99.904  99.164  63.209  1.00  0.00           C
ATOM    956  C27 POPEB  52      98.554  98.454  63.008  1.00  0.00           C
ATOM    959  C28 POPEB  52      98.654  96.924  62.938  1.00  0.00           C
ATOM    962  C29 POPEB  52      98.864  96.334  64.309  1.00  0.00           C
ATOM    964 0C21 POPEB  52      98.824  95.024  64.618  1.00  0.00           C
ATOM    966 1C21 POPEB  52      98.494  93.904  63.668  1.00  0.00           C
ATOM    969 2C21 POPEB  52      97.504  92.984  64.379  1.00  0.00           C
ATOM    972 3C21 POPEB  52      97.054  91.774  63.559  1.00  0.00           C
ATOM    975 4C21 POPEB  52      96.164  90.914  64.449  1.00  0.00           C
ATOM    978 5C21 POPEB  52      95.834  89.524  63.889  1.00  0.00           C
ATOM    981 6C21 POPEB  52      94.834  89.524  62.729  1.00  0.00           C
ATOM    984 7C21 POPEB  52      94.374  88.104  62.388  1.00  0.00           C
ATOM    987 8C21 POPEB  52      93.474  87.994  61.159  1.00  0.00           C
ATOM    991  C33 POPEB  52     106.584 101.254  65.400  1.00  0.00           C
ATOM    994  C34 POPEB  52     106.224 100.794  63.979  1.00  0.00           C
ATOM    997  C35 POPEB  52     106.324 101.874  62.888  1.00  0.00           C
ATOM   1000  C36 POPEB  52     105.954 101.294  61.520  1.00  0.00           C
ATOM   1003  C37 POPEB  52     106.194 102.224  60.330  1.00  0.00           C
ATOM   1006  C38 POPEB  52     105.924 101.534  58.989  1.00  0.00           C
ATOM   1009  C39 POPEB  52     106.254 102.384  57.748  1.00  0.00           C
ATOM   1012 0C31 POPEB  52     105.334 103.604  57.599  1.00  0.00           C
ATOM   1015 1C31 POPEB  52     105.494 104.324  56.238  1.00  0.00           C
ATOM   1018 2C31 POPEB  52     106.924 104.794  55.969  1.00  0.00           C
ATOM   1021 3C31 POPEB  52     107.004 105.894  54.898  1.00  0.00           C
ATOM   1024 4C31 POPEB  52     106.544 105.424  53.508  1.00  0.00           C
ATOM   1027 5C31 POPEB  52     106.754 106.504  52.438  1.00  0.00           C
ATOM   1030 6C31 POPEB  52     106.174 106.144  51.069  1.00  0.00           C
ATOM   1034  NH3 POPEC  53      47.964  11.974  29.139  1.00  0.00           N
ATOM   1038  C12 POPEC  53      49.334  11.454  29.389  1.00  0.00           C
ATOM   1041  C11 POPEC  53      50.154  11.484  28.089  1.00  0.00           C
ATOM   1044  P   POPEC  53      52.604  10.984  27.288  1.00  0.00           P
ATOM   1045  O13 POPEC  53      52.534   9.794  26.409  1.00  0.00           O
ATOM   1046  O14 POPEC  53      52.704  12.334  26.708  1.00  0.00           O
ATOM   1047  O11 POPEC  53      53.844  10.844  28.258  1.00  0.00           O
ATOM   1048  O12 POPEC  53      51.454  10.994  28.379  1.00  0.00           O
ATOM   1049  C1  POPEC  53      54.144   9.684  29.029  1.00  0.00           C
ATOM   1052  C2  POPEC  53      53.864   9.864  30.549  1.00  0.00           C
ATOM   1054  O21 POPEC  53      54.604   8.854  31.259  1.00  0.00           O
ATOM   1055  C21 POPEC  53      54.964   9.174  32.489  1.00  0.00           C
ATOM   1056  O22 POPEC  53      55.004  10.304  32.958  1.00  0.00           O
ATOM   1057  C22 POPEC  53      55.304   7.894  33.258  1.00  0.00           C
ATOM   1060  C3  POPEC  53      52.334   9.784  30.879  1.00  0.00           C
ATOM   1063  O31 POPEC  53      52.064   9.034  32.078  1.00  0.00           O
ATOM   1064  C31 POPEC  53      50.834   9.154  32.569  1.00  0.00           C
ATOM   1065  O32 POPEC  53      50.004   9.974  32.238  1.00  0.00           O
ATOM   1066  C32 POPEC  53      50.684   8.034  33.598  1.00  0.00           C
ATOM   1069  C23 POPEC  53      54.874   7.974  34.729  1.00  0.00           C
ATOM   1072  C24 POPEC  53      54.704   6.594  35.378  1.00  0.00           C
ATOM   1075  C25 POPEC  53      54.364   6.724  36.868  1.00  0.00           C
ATOM   1078  C26 POPEC  53      53.914   5.414  37.528  1.00  0.00           C
ATOM   1081  C27 POPEC  53      53.744   5.624  39.049  1.00  0.00           C
ATOM   1084  C28 POPEC  53      53.054   4.464  39.778  1.00  0.00           C
ATOM   1087  C29 POPEC  53      54.014   3.684  40.639  1.00  0.00           C
ATOM   1089 0C21 POPEC  53      54.114   3.764  41.969  1.00  0.00           C
ATOM   1091 1C21 POPEC  53      53.324   4.624  42.929  1.00  0.00           C
ATOM   1094 2C21 POPEC  53      53.804   4.244  44.340  1.00  0.00           C
ATOM   1097 3C21 POPEC  53      53.114   4.974  45.489  1.00  0.00           C
ATOM   1100 4C21 POPEC  53      53.814   4.624  46.809  1.00  0.00           C
ATOM   1103 5C21 POPEC  53      53.054   5.064  48.049  1.00  0.00           C
ATOM   1106 6C21 POPEC  53      53.834   4.734  49.319  1.00  0.00           C
ATOM   1109 7C21 POPEC  53      53.104   5.154  50.598  1.00  0.00           C
ATOM   1112 8C21 POPEC  53      53.974   4.964  51.840  1.00  0.00           C
ATOM   1116  C33 POPEC  53      49.264   7.874  34.160  1.00  0.00           C
ATOM   1119  C34 POPEC  53      49.274   7.074  35.469  1.00  0.00           C
ATOM   1122  C35 POPEC  53      49.704   7.884  36.689  1.00  0.00           C
ATOM   1125  C36 POPEC  53      49.614   6.994  37.929  1.00  0.00           C
ATOM   1128  C37 POPEC  53      49.824   7.744  39.239  1.00  0.00           C
ATOM   1131  C38 POPEC  53      49.654   6.814  40.449  1.00  0.00           C
ATOM   1134  C39 POPEC  53      50.114   7.484  41.739  1.00  0.00           C
ATOM   1137 0C31 POPEC  53      49.004   7.514  42.799  1.00  0.00           C
ATOM   1140 1C31 POPEC  53      49.424   8.354  44.009  1.00  0.00           C
ATOM   1143 2C31 POPEC  53      48.314   8.464  45.049  1.00  0.00           C
ATOM   1146 3C31 POPEC  53      48.724   9.344  46.229  1.00  0.00           C
ATOM   1149 4C31 POPEC  53      47.584   9.504  47.249  1.00  0.00           C
ATOM   1152 5C31 POPEC  53      47.964  10.444  48.398  1.00  0.00           C
ATOM   1155 6C31 POPEC  53      46.884  10.534  49.479  1.00  0.00           C
ATOM   1159  NH3 POPED  54       3.684  -0.304  29.559  1.00  0.00           N
ATOM   1163  C12 POPED  54       4.744  -1.324  29.859  1.00  0.00           C
ATOM   1166  C11 POPED  54       4.094  -2.694  30.069  1.00  0.00           C
ATOM   1169  P   POPED  54       3.104  -3.454  32.359  1.00  0.00           P
ATOM   1170  O13 POPED  54       3.664  -4.774  31.979  1.00  0.00           O
ATOM   1171  O14 POPED  54       1.824  -3.474  33.069  1.00  0.00           O
ATOM   1172  O11 POPED  54       4.234  -2.744  33.219  1.00  0.00           O
ATOM   1173  O12 POPED  54       3.054  -2.584  31.049  1.00  0.00           O
ATOM   1174  C1  POPED  54       4.104  -2.394  34.589  1.00  0.00           C
ATOM   1177  C2  POPED  54       4.604  -0.964  34.809  1.00  0.00           C
ATOM   1179  O21 POPED  54       4.884  -0.844  36.218  1.00  0.00           O
ATOM   1180  C21 POPED  54       5.794   0.066  36.438  1.00  0.00           C
ATOM   1181  O22 POPED  54       6.374   0.724  35.589  1.00  0.00           O
ATOM   1182  C22 POPED  54       6.094   0.176  37.929  1.00  0.00           C
ATOM   1185  C3  POPED  54       3.584   0.086  34.289  1.00  0.00           C
ATOM   1188  O31 POPED  54       3.004   0.914  35.308  1.00  0.00           O
ATOM   1189  C31 POPED  54       2.104   0.336  36.078  1.00  0.00           C
ATOM   1190  O32 POPED  54       1.804  -0.844  36.099  1.00  0.00           O
ATOM   1191  C32 POPED  54       1.474   1.404  36.929  1.00  0.00           C
ATOM   1194  C23 POPED  54       4.864   0.456  38.819  1.00  0.00           C
ATOM   1197  C24 POPED  54       4.634   1.954  39.099  1.00  0.00           C
ATOM   1200  C25 POPED  54       3.594   2.174  40.200  1.00  0.00           C
ATOM   1203  C26 POPED  54       3.434   3.644  40.598  1.00  0.00           C
ATOM   1206  C27 POPED  54       2.294   3.814  41.609  1.00  0.00           C
ATOM   1209  C28 POPED  54       1.834   5.274  41.789  1.00  0.00           C
ATOM   1212  C29 POPED  54       0.484   5.274  42.449  1.00  0.00           C
ATOM   1214 0C21 POPED  54       0.184   5.614  43.718  1.00  0.00           C
ATOM   1216 1C21 POPED  54       1.124   6.134  44.758  1.00  0.00           C
ATOM   1219 2C21 POPED  54       0.374   7.204  45.559  1.00  0.00           C
ATOM   1222 3C21 POPED  54       1.184   7.834  46.688  1.00  0.00           C
ATOM   1225 4C21 POPED  54       0.294   8.664  47.619  1.00  0.00           C
ATOM   1228 5C21 POPED  54      -0.566   9.714  46.910  1.00  0.00           C
ATOM   1231 6C21 POPED  54      -1.326  10.634  47.879  1.00  0.00           C
ATOM   1234 7C21 POPED  54      -2.254  11.614  47.148  1.00  0.00           C
ATOM   1237 8C21 POPED  54      -2.994  12.564  48.098  1.00  0.00           C
ATOM   1241  C33 POPED  54       0.584   0.804  38.028  1.00  0.00           C
ATOM   1244  C34 POPED  54      -0.216   1.924  38.680  1.00  0.00           C
ATOM   1247  C35 POPED  54      -1.166   1.404  39.750  1.00  0.00           C
ATOM   1250  C36 POPED  54      -1.556   2.534  40.688  1.00  0.00           C
ATOM   1253  C37 POPED  54      -2.524   2.134  41.799  1.00  0.00           C
ATOM   1256  C38 POPED  54      -2.604   3.244  42.840  1.00  0.00           C
ATOM   1259  C39 POPED  54      -3.964   3.344  43.528  1.00  0.00           C
ATOM   1262 0C31 POPED  54      -4.274   2.154  44.429  1.00  0.00           C
ATOM   1265 1C31 POPED  54      -5.794   2.034  44.648  1.00  0.00           C
ATOM   1268 2C31 POPED  54      -6.174   1.164  45.849  1.00  0.00           C
ATOM   1271 3C31 POPED  54      -5.964   1.874  47.188  1.00  0.00           C
ATOM   1274 4C31 POPED  54      -6.144   0.944  48.389  1.00  0.00           C
ATOM   1277 5C31 POPED  54      -5.904   1.664  49.708  1.00  0.00           C
ATOM   1280 6C31 POPED  54      -5.874   0.714  50.898  1.00  0.00           C
ATOM   1284  NH3 POPEE  55      81.164 100.624  31.628  1.00  0.00           N
ATOM   1288  C12 POPEE  55      80.914  99.624  30.539  1.00  0.00           C
ATOM   1291  C11 POPEE  55      81.944  98.454  30.539  1.00  0.00           C
ATOM   1294  P   POPEE  55      84.024  99.964  29.749  1.00  0.00           P
ATOM   1295  O13 POPEE  55      83.144 100.584  28.729  1.00  0.00           O
ATOM   1296  O14 POPEE  55      85.354  99.544  29.269  1.00  0.00           O
ATOM   1297  O11 POPEE  55      84.214 101.034  30.919  1.00  0.00           O
ATOM   1298  O12 POPEE  55      83.324  98.814  30.559  1.00  0.00           O
ATOM   1299  C1  POPEE  55      85.504 101.284  31.488  1.00  0.00           C
ATOM   1302  C2  POPEE  55      86.004 100.154  32.449  1.00  0.00           C
ATOM   1304  O21 POPEE  55      85.174  99.994  33.629  1.00  0.00           O
ATOM   1305  C21 POPEE  55      85.284 100.954  34.569  1.00  0.00           C
ATOM   1306  O22 POPEE  55      85.944 101.964  34.479  1.00  0.00           O
ATOM   1307  C22 POPEE  55      84.524 100.574  35.839  1.00  0.00           C
ATOM   1310  C3  POPEE  55      87.534 100.284  32.758  1.00  0.00           C
ATOM   1313  O31 POPEE  55      87.954  99.214  33.618  1.00  0.00           O
ATOM   1314  C31 POPEE  55      88.364  99.414  34.879  1.00  0.00           C
ATOM   1315  O32 POPEE  55      88.064  98.674  35.799  1.00  0.00           O
ATOM   1316  C32 POPEE  55      89.374 100.544  35.038  1.00  0.00           C
ATOM   1319  C23 POPEE  55      85.134 101.314  37.059  1.00  0.00           C
ATOM   1322  C24 POPEE  55      84.494 100.984  38.409  1.00  0.00           C
ATOM   1325  C25 POPEE  55      85.284 101.584  39.578  1.00  0.00           C
ATOM   1328  C26 POPEE  55      86.484 100.714  40.008  1.00  0.00           C
ATOM   1331  C27 POPEE  55      87.584 101.534  40.699  1.00  0.00           C
ATOM   1334  C28 POPEE  55      88.694 100.654  41.320  1.00  0.00           C
ATOM   1337  C29 POPEE  55      88.274 100.094  42.668  1.00  0.00           C
ATOM   1339 0C21 POPEE  55      88.814 100.414  43.858  1.00  0.00           C
ATOM   1341 1C21 POPEE  55      89.954 101.374  44.059  1.00  0.00           C
ATOM   1344 2C21 POPEE  55      90.094 101.924  45.499  1.00  0.00           C
ATOM   1347 3C21 POPEE  55      89.044 102.974  45.889  1.00  0.00           C
ATOM   1350 4C21 POPEE  55      89.204 103.514  47.328  1.00  0.00           C
ATOM   1353 5C21 POPEE  55      90.494 104.314  47.570  1.00  0.00           C
ATOM   1356 6C21 POPEE  55      90.824 104.524  49.049  1.00  0.00           C
ATOM   1359 7C21 POPEE  55      92.334 104.704  49.290  1.00  0.00           C
ATOM   1362 8C21 POPEE  55      92.694 105.194  50.688  1.00  0.00           C
ATOM   1366  C33 POPEE  55      89.004 101.454  36.229  1.00  0.00           C
ATOM   1369  C34 POPEE  55      90.074 102.524  36.488  1.00  0.00           C
ATOM   1372  C35 POPEE  55      89.674 103.494  37.608  1.00  0.00           C
ATOM   1375  C36 POPEE  55      90.694 103.494  38.758  1.00  0.00           C
ATOM   1378  C37 POPEE  55      90.314 104.424  39.919  1.00  0.00           C
ATOM   1381  C38 POPEE  55      91.434 104.504  40.969  1.00  0.00           C
ATOM   1384  C39 POPEE  55      90.944 104.834  42.389  1.00  0.00           C
ATOM   1387 0C31 POPEE  55      90.684 106.314  42.659  1.00  0.00           C
ATOM   1390 1C31 POPEE  55      90.244 106.544  44.118  1.00  0.00           C
ATOM   1393 2C31 POPEE  55      89.734 107.954  44.398  1.00  0.00           C
ATOM   1396 3C31 POPEE  55      89.334 108.184  45.868  1.00  0.00           C
ATOM   1399 4C31 POPEE  55      87.914 107.684  46.218  1.00  0.00           C
ATOM   1402 5C31 POPEE  55      87.484 108.064  47.639  1.00  0.00           C
ATOM   1405 6C31 POPEE  55      88.074 107.174  48.729  1.00  0.00           C
ATOM   1409  NH3 POPEF  56     110.654  79.064  27.748  1.00  0.00           N
ATOM   1413  C12 POPEF  56     111.044  79.354  26.319  1.00  0.00           C
ATOM   1416  C11 POPEF  56     111.634  80.754  26.079  1.00  0.00           C
ATOM   1419  P   POPEF  56     113.204  82.004  27.769  1.00  0.00           P
ATOM   1420  O13 POPEF  56     113.644  83.304  27.199  1.00  0.00           O
ATOM   1421  O14 POPEF  56     111.994  82.094  28.609  1.00  0.00           O
ATOM   1422  O11 POPEF  56     114.404  81.414  28.618  1.00  0.00           O
ATOM   1423  O12 POPEF  56     112.934  80.894  26.669  1.00  0.00           O
ATOM   1424  C1  POPEF  56     114.384  80.094  29.199  1.00  0.00           C
ATOM   1427  C2  POPEF  56     114.244  80.174  30.758  1.00  0.00           C
ATOM   1429  O21 POPEF  56     113.884  78.914  31.378  1.00  0.00           O
ATOM   1430  C21 POPEF  56     112.634  78.524  31.239  1.00  0.00           C
ATOM   1431  O22 POPEF  56     111.924  78.724  30.269  1.00  0.00           O
ATOM   1432  C22 POPEF  56     112.214  77.864  32.569  1.00  0.00           C
ATOM   1435  C3  POPEF  56     113.284  81.304  31.229  1.00  0.00           C
ATOM   1438  O31 POPEF  56     113.104  81.254  32.649  1.00  0.00           O
ATOM   1439  C31 POPEF  56     113.234  82.374  33.348  1.00  0.00           C
ATOM   1440  O32 POPEF  56     113.724  83.414  32.949  1.00  0.00           O
ATOM   1441  C32 POPEF  56     112.594  82.154  34.718  1.00  0.00           C
ATOM   1444  C23 POPEF  56     110.684  77.674  32.699  1.00  0.00           C
ATOM   1447  C24 POPEF  56     110.124  77.224  34.069  1.00  0.00           C
ATOM   1450  C25 POPEF  56     111.154  76.864  35.139  1.00  0.00           C
ATOM   1453  C26 POPEF  56     110.484  76.354  36.429  1.00  0.00           C
ATOM   1456  C27 POPEF  56     111.474  76.334  37.608  1.00  0.00           C
ATOM   1459  C28 POPEF  56     110.944  75.604  38.858  1.00  0.00           C
ATOM   1462  C29 POPEF  56     110.874  74.114  38.669  1.00  0.00           C
ATOM   1464 0C21 POPEF  56     111.924  73.274  38.680  1.00  0.00           C
ATOM   1466 1C21 POPEF  56     113.364  73.674  38.899  1.00  0.00           C
ATOM   1469 2C21 POPEF  56     114.274  73.364  37.688  1.00  0.00           C
ATOM   1472 3C21 POPEF  56     115.714  73.794  37.989  1.00  0.00           C
ATOM   1475 4C21 POPEF  56     116.644  73.844  36.769  1.00  0.00           C
ATOM   1478 5C21 POPEF  56     117.024  72.484  36.179  1.00  0.00           C
ATOM   1481 6C21 POPEF  56     118.284  72.574  35.308  1.00  0.00           C
ATOM   1484 7C21 POPEF  56     118.814  71.214  34.848  1.00  0.00           C
ATOM   1487 8C21 POPEF  56     120.254  71.254  34.359  1.00  0.00           C
ATOM   1491  C33 POPEF  56     111.774  80.844  34.778  1.00  0.00           C
ATOM   1494  C34 POPEF  56     110.724  80.794  35.889  1.00  0.00           C
ATOM   1497  C35 POPEF  56     111.294  80.534  37.278  1.00  0.00           C
ATOM   1500  C36 POPEF  56     110.174  80.134  38.229  1.00  0.00           C
ATOM   1503  C37 POPEF  56     110.644  80.094  39.680  1.00  0.00           C
ATOM   1506  C38 POPEF  56     109.584  79.484  40.609  1.00  0.00           C
ATOM   1509  C39 POPEF  56     110.154  79.144  41.989  1.00  0.00           C
ATOM   1512 0C31 POPEF  56     110.934  77.824  41.949  1.00  0.00           C
ATOM   1515 1C31 POPEF  56     111.634  77.484  43.258  1.00  0.00           C
ATOM   1518 2C31 POPEF  56     112.344  76.114  43.219  1.00  0.00           C
ATOM   1521 3C31 POPEF  56     111.394  74.974  42.849  1.00  0.00           C
ATOM   1524 4C31 POPEF  56     111.924  73.574  43.179  1.00  0.00           C
ATOM   1527 5C31 POPEF  56     110.864  72.504  42.879  1.00  0.00           C
ATOM   1530 6C31 POPEF  56     111.274  71.074  43.249  1.00  0.00           C
ATOM   1534  NH3 POPEG  57     128.042 103.214  29.258  1.00  0.00           N
ATOM   1538  C12 POPEG  57     127.252 102.054  29.799  1.00  0.00           C
ATOM   1541  C11 POPEG  57     125.734 102.324  29.788  1.00  0.00           C
ATOM   1544  P   POPEG  57     123.724 100.644  29.699  1.00  0.00           P
ATOM   1545  O13 POPEG  57     122.944 101.794  29.179  1.00  0.00           O
ATOM   1546  O14 POPEG  57     124.054  99.534  28.778  1.00  0.00           O
ATOM   1547  O11 POPEG  57     123.004 100.074  30.989  1.00  0.00           O
ATOM   1548  O12 POPEG  57     125.054 101.204  30.349  1.00  0.00           O
ATOM   1549  C1  POPEG  57     122.844 100.894  32.148  1.00  0.00           C
ATOM   1552  C2  POPEG  57     123.474 100.224  33.389  1.00  0.00           C
ATOM   1554  O21 POPEG  57     123.384 101.134  34.508  1.00  0.00           O
ATOM   1555  C21 POPEG  57     123.294 100.524  35.679  1.00  0.00           C
ATOM   1556  O22 POPEG  57     122.904  99.374  35.839  1.00  0.00           O
ATOM   1557  C22 POPEG  57     123.874 101.424  36.778  1.00  0.00           C
ATOM   1560  C3  POPEG  57     124.974  99.844  33.179  1.00  0.00           C
ATOM   1563  O31 POPEG  57     125.534  99.244  34.379  1.00  0.00           O
ATOM   1564  C31 POPEG  57     125.364  97.934  34.489  1.00  0.00           C
ATOM   1565  O32 POPEG  57     124.974  97.194  33.598  1.00  0.00           O
ATOM   1566  C32 POPEG  57     125.674  97.554  35.938  1.00  0.00           C
ATOM   1569  C23 POPEG  57     123.264 101.184  38.188  1.00  0.00           C
ATOM   1572  C24 POPEG  57     124.204 101.544  39.359  1.00  0.00           C
ATOM   1575  C25 POPEG  57     125.044 100.354  39.828  1.00  0.00           C
ATOM   1578  C26 POPEG  57     125.894 100.644  41.078  1.00  0.00           C
ATOM   1581  C27 POPEG  57     126.884  99.504  41.358  1.00  0.00           C
ATOM   1584  C28 POPEG  57     127.792  99.734  42.589  1.00  0.00           C
ATOM   1587  C29 POPEG  57     127.162  99.374  43.909  1.00  0.00           C
ATOM   1589 0C21 POPEG  57     127.252  98.174  44.508  1.00  0.00           C
ATOM   1591 1C21 POPEG  57     127.922  96.944  43.939  1.00  0.00           C
ATOM   1594 2C21 POPEG  57     129.442  96.854  44.199  1.00  0.00           C
ATOM   1597 3C21 POPEG  57     129.832  96.904  45.679  1.00  0.00           C
ATOM   1600 4C21 POPEG  57     131.332  96.634  45.929  1.00  0.00           C
ATOM   1603 5C21 POPEG  57     131.642  95.264  46.549  1.00  0.00           C
ATOM   1606 6C21 POPEG  57     131.182  95.134  48.008  1.00  0.00           C
ATOM   1609 7C21 POPEG  57     131.622  93.834  48.680  1.00  0.00           C
ATOM   1612 8C21 POPEG  57     131.122  93.694  50.119  1.00  0.00           C
ATOM   1616  C33 POPEG  57     125.084  96.194  36.329  1.00  0.00           C
ATOM   1619  C34 POPEG  57     124.984  95.994  37.849  1.00  0.00           C
ATOM   1622  C35 POPEG  57     123.624  96.434  38.409  1.00  0.00           C
ATOM   1625  C36 POPEG  57     123.514  96.274  39.930  1.00  0.00           C
ATOM   1628  C37 POPEG  57     122.114  96.634  40.438  1.00  0.00           C
ATOM   1631  C38 POPEG  57     122.024  96.864  41.949  1.00  0.00           C
ATOM   1634  C39 POPEG  57     122.214  95.594  42.799  1.00  0.00           C
ATOM   1637 0C31 POPEG  57     121.624  95.744  44.208  1.00  0.00           C
ATOM   1640 1C31 POPEG  57     122.364  96.744  45.119  1.00  0.00           C
ATOM   1643 2C31 POPEG  57     121.484  97.204  46.299  1.00  0.00           C
ATOM   1646 3C31 POPEG  57     122.204  98.074  47.339  1.00  0.00           C
ATOM   1649 4C31 POPEG  57     123.154  97.274  48.250  1.00  0.00           C
ATOM   1652 5C31 POPEG  57     123.584  98.014  49.529  1.00  0.00           C
ATOM   1655 6C31 POPEG  57     122.634  97.844  50.729  1.00  0.00           C
ATOM   1659  NH3 POPEH  58      15.054  12.384  29.979  1.00  0.00           N
ATOM   1663  C12 POPEH  58      14.784  10.924  30.189  1.00  0.00           C
ATOM   1666  C11 POPEH  58      15.864  10.204  31.038  1.00  0.00           C
ATOM   1669  P   POPEH  58      16.454   7.834  32.008  1.00  0.00           P
ATOM   1670  O13 POPEH  58      15.724   6.604  32.409  1.00  0.00           O
ATOM   1671  O14 POPEH  58      17.634   7.634  31.139  1.00  0.00           O
ATOM   1672  O11 POPEH  58      16.954   8.624  33.289  1.00  0.00           O
ATOM   1673  O12 POPEH  58      15.444   8.854  31.288  1.00  0.00           O
ATOM   1674  C1  POPEH  58      16.174   8.774  34.489  1.00  0.00           C
ATOM   1677  C2  POPEH  58      16.514   7.674  35.539  1.00  0.00           C
ATOM   1679  O21 POPEH  58      15.604   7.724  36.660  1.00  0.00           O
ATOM   1680  C21 POPEH  58      15.814   8.634  37.598  1.00  0.00           C
ATOM   1681  O22 POPEH  58      16.484   9.634  37.499  1.00  0.00           O
ATOM   1682  C22 POPEH  58      15.094   8.164  38.868  1.00  0.00           C
ATOM   1685  C3  POPEH  58      18.014   7.654  35.968  1.00  0.00           C
ATOM   1688  O31 POPEH  58      18.224   6.704  37.028  1.00  0.00           O
ATOM   1689  C31 POPEH  58      19.224   6.774  37.919  1.00  0.00           C
ATOM   1690  O32 POPEH  58      19.584   5.844  38.618  1.00  0.00           O
ATOM   1691  C32 POPEH  58      19.754   8.204  38.098  1.00  0.00           C
ATOM   1694  C23 POPEH  58      14.734   9.294  39.859  1.00  0.00           C
ATOM   1697  C24 POPEH  58      15.874   9.704  40.809  1.00  0.00           C
ATOM   1700  C25 POPEH  58      15.344  10.504  42.019  1.00  0.00           C
ATOM   1703  C26 POPEH  58      16.294  11.624  42.458  1.00  0.00           C
ATOM   1706  C27 POPEH  58      15.624  12.694  43.328  1.00  0.00           C
ATOM   1709  C28 POPEH  58      16.454  14.004  43.368  1.00  0.00           C
ATOM   1712  C29 POPEH  58      16.354  14.784  42.078  1.00  0.00           C
ATOM   1714 0C21 POPEH  58      15.734  15.944  41.769  1.00  0.00           C
ATOM   1716 1C21 POPEH  58      14.904  16.904  42.598  1.00  0.00           C
ATOM   1719 2C21 POPEH  58      14.744  16.614  44.099  1.00  0.00           C
ATOM   1722 3C21 POPEH  58      13.934  17.654  44.868  1.00  0.00           C
ATOM   1725 4C21 POPEH  58      14.004  17.364  46.369  1.00  0.00           C
ATOM   1728 5C21 POPEH  58      12.944  18.084  47.208  1.00  0.00           C
ATOM   1731 6C21 POPEH  58      12.964  19.614  47.069  1.00  0.00           C
ATOM   1734 7C21 POPEH  58      12.024  20.274  48.090  1.00  0.00           C
ATOM   1737 8C21 POPEH  58      12.074  21.794  48.110  1.00  0.00           C
ATOM   1741  C33 POPEH  58      20.554   8.354  39.410  1.00  0.00           C
ATOM   1744  C34 POPEH  58      19.624   8.404  40.618  1.00  0.00           C
ATOM   1747  C35 POPEH  58      20.334   8.844  41.898  1.00  0.00           C
ATOM   1750  C36 POPEH  58      19.364   9.224  43.019  1.00  0.00           C
ATOM   1753  C37 POPEH  58      20.044  10.074  44.099  1.00  0.00           C
ATOM   1756  C38 POPEH  58      19.854   9.514  45.519  1.00  0.00           C
ATOM   1759  C39 POPEH  58      20.814  10.154  46.520  1.00  0.00           C
ATOM   1762 0C31 POPEH  58      22.214   9.514  46.488  1.00  0.00           C
ATOM   1765 1C31 POPEH  58      23.204  10.264  47.379  1.00  0.00           C
ATOM   1768 2C31 POPEH  58      24.664   9.814  47.229  1.00  0.00           C
ATOM   1771 3C31 POPEH  58      25.624  10.804  47.919  1.00  0.00           C
ATOM   1774 4C31 POPEH  58      27.044  10.764  47.348  1.00  0.00           C
ATOM   1777 5C31 POPEH  58      27.894  11.944  47.859  1.00  0.00           C
ATOM   1780 6C31 POPEH  58      29.224  12.104  47.129  1.00  0.00           C
ATOM   1784  NH3 POPEI  59      55.434 102.804  30.049  1.00  0.00           N
ATOM   1788  C12 POPEI  59      56.514 103.524  29.299  1.00  0.00           C
ATOM   1791  C11 POPEI  59      57.884 103.154  29.868  1.00  0.00           C
ATOM   1794  P   POPEI  59      59.394 105.284  30.108  1.00  0.00           P
ATOM   1795  O13 POPEI  59      60.224 106.054  29.149  1.00  0.00           O
ATOM   1796  O14 POPEI  59      58.274 105.924  30.809  1.00  0.00           O
ATOM   1797  O11 POPEI  59      60.354 104.674  31.229  1.00  0.00           O
ATOM   1798  O12 POPEI  59      58.884 104.004  29.319  1.00  0.00           O
ATOM   1799  C1  POPEI  59      61.044 103.434  31.079  1.00  0.00           C
ATOM   1802  C2  POPEI  59      61.214 102.694  32.439  1.00  0.00           C
ATOM   1804  O21 POPEI  59      62.084 101.594  32.139  1.00  0.00           O
ATOM   1805  C21 POPEI  59      62.174 100.564  32.969  1.00  0.00           C
ATOM   1806  O22 POPEI  59      61.844  99.424  32.719  1.00  0.00           O
ATOM   1807  C22 POPEI  59      62.944 100.974  34.229  1.00  0.00           C
ATOM   1810  C3  POPEI  59      59.834 102.294  33.069  1.00  0.00           C
ATOM   1813  O31 POPEI  59      59.974 101.574  34.319  1.00  0.00           O
ATOM   1814  C31 POPEI  59      59.504 102.114  35.429  1.00  0.00           C
ATOM   1815  O32 POPEI  59      58.994 103.204  35.549  1.00  0.00           O
ATOM   1816  C32 POPEI  59      59.744 101.124  36.589  1.00  0.00           C
ATOM   1819  C23 POPEI  59      63.124  99.774  35.188  1.00  0.00           C
ATOM   1822  C24 POPEI  59      63.604 100.274  36.549  1.00  0.00           C
ATOM   1825  C25 POPEI  59      63.824  99.174  37.598  1.00  0.00           C
ATOM   1828  C26 POPEI  59      64.204  99.784  38.959  1.00  0.00           C
ATOM   1831  C27 POPEI  59      64.514  98.724  40.008  1.00  0.00           C
ATOM   1834  C28 POPEI  59      64.934  99.344  41.348  1.00  0.00           C
ATOM   1837  C29 POPEI  59      65.194  98.234  42.328  1.00  0.00           C
ATOM   1839 0C21 POPEI  59      64.324  97.774  43.239  1.00  0.00           C
ATOM   1841 1C21 POPEI  59      62.944  98.294  43.508  1.00  0.00           C
ATOM   1844 2C21 POPEI  59      62.894  99.364  44.629  1.00  0.00           C
ATOM   1847 3C21 POPEI  59      63.374  98.914  46.019  1.00  0.00           C
ATOM   1850 4C21 POPEI  59      64.904  98.984  46.180  1.00  0.00           C
ATOM   1853 5C21 POPEI  59      65.394  98.834  47.619  1.00  0.00           C
ATOM   1856 6C21 POPEI  59      66.924  98.684  47.639  1.00  0.00           C
ATOM   1859 7C21 POPEI  59      67.544  98.664  49.039  1.00  0.00           C
ATOM   1862 8C21 POPEI  59      67.624 100.054  49.688  1.00  0.00           C
ATOM   1866  C33 POPEI  59      59.444 101.694  37.999  1.00  0.00           C
ATOM   1869  C34 POPEI  59      59.924 100.764  39.139  1.00  0.00           C
ATOM   1872  C35 POPEI  59      59.184 101.044  40.469  1.00  0.00           C
ATOM   1875  C36 POPEI  59      59.594 100.114  41.629  1.00  0.00           C
ATOM   1878  C37 POPEI  59      58.434  99.834  42.598  1.00  0.00           C
ATOM   1881  C38 POPEI  59      58.714  98.684  43.578  1.00  0.00           C
ATOM   1884  C39 POPEI  59      57.464  98.134  44.299  1.00  0.00           C
ATOM   1887 0C31 POPEI  59      56.674  99.164  45.108  1.00  0.00           C
ATOM   1890 1C31 POPEI  59      55.754  98.504  46.159  1.00  0.00           C
ATOM   1893 2C31 POPEI  59      55.104  99.474  47.159  1.00  0.00           C
ATOM   1896 3C31 POPEI  59      56.114 100.174  48.098  1.00  0.00           C
ATOM   1899 4C31 POPEI  59      55.464 100.724  49.379  1.00  0.00           C
ATOM   1902 5C31 POPEI  59      56.484 101.374  50.330  1.00  0.00           C
ATOM   1905 6C31 POPEI  59      55.894 101.864  51.660  1.00  0.00           C
ATOM   1909  NH3 POPEJ  60     124.484   9.354  67.458  1.00  0.00           N
ATOM   1913  C12 POPEJ  60     122.994   9.174  67.519  1.00  0.00           C
ATOM   1916  C11 POPEJ  60     122.384   9.294  66.109  1.00  0.00           C
ATOM   1919  P   POPEJ  60     120.224   8.174  65.200  1.00  0.00           P
ATOM   1920  O13 POPEJ  60     120.884   8.104  63.869  1.00  0.00           O
ATOM   1921  O14 POPEJ  60     120.154   6.914  65.979  1.00  0.00           O
ATOM   1922  O11 POPEJ  60     118.784   8.794  65.089  1.00  0.00           O
ATOM   1923  O12 POPEJ  60     120.964   9.224  66.138  1.00  0.00           O
ATOM   1924  C1  POPEJ  60     118.214   9.164  63.839  1.00  0.00           C
ATOM   1927  C2  POPEJ  60     117.274   8.064  63.269  1.00  0.00           C
ATOM   1929  O21 POPEJ  60     116.214   8.734  62.558  1.00  0.00           O
ATOM   1930  C21 POPEJ  60     116.294   8.644  61.238  1.00  0.00           C
ATOM   1931  O22 POPEJ  60     117.154   8.054  60.618  1.00  0.00           O
ATOM   1932  C22 POPEJ  60     115.114   9.384  60.598  1.00  0.00           C
ATOM   1935  C3  POPEJ  60     116.664   7.184  64.398  1.00  0.00           C
ATOM   1938  O31 POPEJ  60     115.654   6.314  63.849  1.00  0.00           O
ATOM   1939  C31 POPEJ  60     114.624   5.994  64.599  1.00  0.00           C
ATOM   1940  O32 POPEJ  60     114.494   6.224  65.789  1.00  0.00           O
ATOM   1941  C32 POPEJ  60     113.564   5.334  63.738  1.00  0.00           C
ATOM   1944  C23 POPEJ  60     114.114   8.394  59.968  1.00  0.00           C
ATOM   1947  C24 POPEJ  60     114.554   7.884  58.589  1.00  0.00           C
ATOM   1950  C25 POPEJ  60     114.484   8.924  57.458  1.00  0.00           C
ATOM   1953  C26 POPEJ  60     113.054   9.404  57.188  1.00  0.00           C
ATOM   1956  C27 POPEJ  60     112.944  10.354  55.979  1.00  0.00           C
ATOM   1959  C28 POPEJ  60     111.484  10.574  55.559  1.00  0.00           C
ATOM   1962  C29 POPEJ  60     111.354  11.474  54.360  1.00  0.00           C
ATOM   1964 0C21 POPEJ  60     110.714  12.654  54.309  1.00  0.00           C
ATOM   1966 1C21 POPEJ  60     110.014  13.324  55.458  1.00  0.00           C
ATOM   1969 2C21 POPEJ  60     108.534  12.924  55.618  1.00  0.00           C
ATOM   1972 3C21 POPEJ  60     107.614  13.444  54.519  1.00  0.00           C
ATOM   1975 4C21 POPEJ  60     106.174  12.974  54.778  1.00  0.00           C
ATOM   1978 5C21 POPEJ  60     105.154  13.424  53.738  1.00  0.00           C
ATOM   1981 6C21 POPEJ  60     105.494  12.974  52.309  1.00  0.00           C
ATOM   1984 7C21 POPEJ  60     104.244  12.794  51.439  1.00  0.00           C
ATOM   1987 8C21 POPEJ  60     104.584  12.374  50.008  1.00  0.00           C
ATOM   1991  C33 POPEJ  60     113.964   3.904  63.329  1.00  0.00           C
ATOM   1994  C34 POPEJ  60     113.144   3.394  62.139  1.00  0.00           C
ATOM   1997  C35 POPEJ  60     113.224   4.284  60.889  1.00  0.00           C
ATOM   2000  C36 POPEJ  60     112.944   3.504  59.599  1.00  0.00           C
ATOM   2003  C37 POPEJ  60     113.034   4.374  58.339  1.00  0.00           C
ATOM   2006  C38 POPEJ  60     112.824   3.564  57.058  1.00  0.00           C
ATOM   2009  C39 POPEJ  60     113.614   4.094  55.859  1.00  0.00           C
ATOM   2012 0C31 POPEJ  60     113.084   5.404  55.248  1.00  0.00           C
ATOM   2015 1C31 POPEJ  60     113.994   5.864  54.109  1.00  0.00           C
ATOM   2018 2C31 POPEJ  60     113.564   7.204  53.499  1.00  0.00           C
ATOM   2021 3C31 POPEJ  60     114.484   7.674  52.368  1.00  0.00           C
ATOM   2024 4C31 POPEJ  60     114.134   9.094  51.889  1.00  0.00           C
ATOM   2027 5C31 POPEJ  60     114.614   9.384  50.470  1.00  0.00           C
ATOM   2030 6C31 POPEJ  60     114.224  10.784  49.988  1.00  0.00           C
ATOM   2034  NH3 POPEK  61      11.974  50.264  26.778  1.00  0.00           N
ATOM   2038  C12 POPEK  61      11.344  50.034  25.438  1.00  0.00           C
ATOM   2041  C11 POPEK  61       9.844  50.334  25.528  1.00  0.00           C
ATOM   2044  P   POPEK  61       8.374  52.444  26.019  1.00  0.00           P
ATOM   2045  O13 POPEK  61       8.564  53.744  26.699  1.00  0.00           O
ATOM   2046  O14 POPEK  61       8.174  52.474  24.549  1.00  0.00           O
ATOM   2047  O11 POPEK  61       7.184  51.664  26.719  1.00  0.00           O
ATOM   2048  O12 POPEK  61       9.634  51.524  26.309  1.00  0.00           O
ATOM   2049  C1  POPEK  61       5.914  52.324  26.889  1.00  0.00           C
ATOM   2052  C2  POPEK  61       5.514  52.454  28.389  1.00  0.00           C
ATOM   2054  O21 POPEK  61       4.254  51.824  28.659  1.00  0.00           O
ATOM   2055  C21 POPEK  61       4.274  50.564  29.009  1.00  0.00           C
ATOM   2056  O22 POPEK  61       5.224  49.794  28.939  1.00  0.00           O
ATOM   2057  C22 POPEK  61       2.914  50.264  29.648  1.00  0.00           C
ATOM   2060  C3  POPEK  61       5.324  53.924  28.869  1.00  0.00           C
ATOM   2063  O31 POPEK  61       5.074  53.894  30.299  1.00  0.00           O
ATOM   2064  C31 POPEK  61       4.354  54.884  30.819  1.00  0.00           C
ATOM   2065  O32 POPEK  61       3.924  55.834  30.209  1.00  0.00           O
ATOM   2066  C32 POPEK  61       4.284  54.694  32.348  1.00  0.00           C
ATOM   2069  C23 POPEK  61       2.734  48.824  30.178  1.00  0.00           C
ATOM   2072  C24 POPEK  61       1.824  48.724  31.418  1.00  0.00           C
ATOM   2075  C25 POPEK  61       2.464  49.324  32.678  1.00  0.00           C
ATOM   2078  C26 POPEK  61       2.134  48.594  33.998  1.00  0.00           C
ATOM   2081  C27 POPEK  61       0.634  48.594  34.368  1.00  0.00           C
ATOM   2084  C28 POPEK  61       0.384  48.094  35.809  1.00  0.00           C
ATOM   2087  C29 POPEK  61      -1.066  48.284  36.199  1.00  0.00           C
ATOM   2089 0C21 POPEK  61      -1.676  47.754  37.278  1.00  0.00           C
ATOM   2091 1C21 POPEK  61      -1.096  46.844  38.328  1.00  0.00           C
ATOM   2094 2C21 POPEK  61      -0.286  47.564  39.429  1.00  0.00           C
ATOM   2097 3C21 POPEK  61      -0.266  46.764  40.749  1.00  0.00           C
ATOM   2100 4C21 POPEK  61       0.694  47.354  41.789  1.00  0.00           C
ATOM   2103 5C21 POPEK  61       0.364  46.954  43.239  1.00  0.00           C
ATOM   2106 6C21 POPEK  61       0.624  45.474  43.549  1.00  0.00           C
ATOM   2109 7C21 POPEK  61       0.344  45.154  45.019  1.00  0.00           C
ATOM   2112 8C21 POPEK  61       0.814  43.764  45.458  1.00  0.00           C
ATOM   2116  C33 POPEK  61       4.164  53.224  32.849  1.00  0.00           C
ATOM   2119  C34 POPEK  61       4.294  53.044  34.379  1.00  0.00           C
ATOM   2122  C35 POPEK  61       5.694  53.344  34.929  1.00  0.00           C
ATOM   2125  C36 POPEK  61       6.004  52.794  36.339  1.00  0.00           C
ATOM   2128  C37 POPEK  61       7.444  53.134  36.789  1.00  0.00           C
ATOM   2131  C38 POPEK  61       7.924  52.394  38.059  1.00  0.00           C
ATOM   2134  C39 POPEK  61       7.484  53.034  39.389  1.00  0.00           C
ATOM   2137 0C31 POPEK  61       8.124  52.334  40.609  1.00  0.00           C
ATOM   2140 1C31 POPEK  61       7.984  53.164  41.898  1.00  0.00           C
ATOM   2143 2C31 POPEK  61       8.694  52.584  43.139  1.00  0.00           C
ATOM   2146 3C31 POPEK  61      10.184  52.264  42.938  1.00  0.00           C
ATOM   2149 4C31 POPEK  61      10.974  52.164  44.249  1.00  0.00           C
ATOM   2152 5C31 POPEK  61      12.334  51.464  44.080  1.00  0.00           C
ATOM   2155 6C31 POPEK  61      13.134  51.344  45.388  1.00  0.00           C
ATOM   2159  NH3 POPEL  62       8.914  17.944  31.558  1.00  0.00           N
ATOM   2163  C12 POPEL  62      10.074  17.254  30.909  1.00  0.00           C
ATOM   2166  C11 POPEL  62       9.884  15.714  30.869  1.00  0.00           C
ATOM   2169  P   POPEL  62      12.314  14.884  30.359  1.00  0.00           P
ATOM   2170  O13 POPEL  62      13.034  14.124  29.309  1.00  0.00           O
ATOM   2171  O14 POPEL  62      12.844  16.214  30.739  1.00  0.00           O
ATOM   2172  O11 POPEL  62      12.194  13.954  31.628  1.00  0.00           O
ATOM   2173  O12 POPEL  62      10.784  15.064  29.958  1.00  0.00           O
ATOM   2174  C1  POPEL  62      12.784  14.374  32.859  1.00  0.00           C
ATOM   2177  C2  POPEL  62      12.554  13.314  33.959  1.00  0.00           C
ATOM   2179  O21 POPEL  62      13.394  13.574  35.098  1.00  0.00           O
ATOM   2180  C21 POPEL  62      12.884  14.514  35.889  1.00  0.00           C
ATOM   2181  O22 POPEL  62      11.854  15.114  35.679  1.00  0.00           O
ATOM   2182  C22 POPEL  62      13.704  14.544  37.188  1.00  0.00           C
ATOM   2185  C3  POPEL  62      12.834  11.874  33.418  1.00  0.00           C
ATOM   2188  O31 POPEL  62      12.864  10.864  34.449  1.00  0.00           O
ATOM   2189  C31 POPEL  62      11.694  10.624  35.028  1.00  0.00           C
ATOM   2190  O32 POPEL  62      10.624  11.124  34.738  1.00  0.00           O
ATOM   2191  C32 POPEL  62      11.934   9.534  36.089  1.00  0.00           C
ATOM   2194  C23 POPEL  62      13.224  15.604  38.208  1.00  0.00           C
ATOM   2197  C24 POPEL  62      12.974  15.024  39.610  1.00  0.00           C
ATOM   2200  C25 POPEL  62      11.824  14.004  39.670  1.00  0.00           C
ATOM   2203  C26 POPEL  62      11.404  13.664  41.109  1.00  0.00           C
ATOM   2206  C27 POPEL  62      10.414  14.674  41.699  1.00  0.00           C
ATOM   2209  C28 POPEL  62      10.064  14.394  43.179  1.00  0.00           C
ATOM   2212  C29 POPEL  62      11.254  14.604  44.080  1.00  0.00           C
ATOM   2214 0C21 POPEL  62      11.644  13.814  45.098  1.00  0.00           C
ATOM   2216 1C21 POPEL  62      10.944  12.584  45.598  1.00  0.00           C
ATOM   2219 2C21 POPEL  62      10.524  12.754  47.069  1.00  0.00           C
ATOM   2222 3C21 POPEL  62       9.654  11.594  47.579  1.00  0.00           C
ATOM   2225 4C21 POPEL  62       9.374  11.704  49.090  1.00  0.00           C
ATOM   2228 5C21 POPEL  62       8.624  10.504  49.669  1.00  0.00           C
ATOM   2231 6C21 POPEL  62       7.154  10.424  49.229  1.00  0.00           C
ATOM   2234 7C21 POPEL  62       6.454   9.184  49.778  1.00  0.00           C
ATOM   2237 8C21 POPEL  62       4.964   9.124  49.459  1.00  0.00           C
ATOM   2241  C33 POPEL  62      10.634   8.904  36.648  1.00  0.00           C
ATOM   2244  C34 POPEL  62       9.994   9.694  37.799  1.00  0.00           C
ATOM   2247  C35 POPEL  62      10.834   9.704  39.090  1.00  0.00           C
ATOM   2250  C36 POPEL  62      10.014   9.934  40.359  1.00  0.00           C
ATOM   2253  C37 POPEL  62      10.844   9.724  41.638  1.00  0.00           C
ATOM   2256  C38 POPEL  62      10.004   9.294  42.849  1.00  0.00           C
ATOM   2259  C39 POPEL  62      10.834   8.864  44.068  1.00  0.00           C
ATOM   2262 0C31 POPEL  62      10.064   7.974  45.070  1.00  0.00           C
ATOM   2265 1C31 POPEL  62      10.924   7.604  46.288  1.00  0.00           C
ATOM   2268 2C31 POPEL  62      10.104   7.084  47.488  1.00  0.00           C
ATOM   2271 3C31 POPEL  62       9.584   5.644  47.359  1.00  0.00           C
ATOM   2274 4C31 POPEL  62      10.684   4.574  47.328  1.00  0.00           C
ATOM   2277 5C31 POPEL  62      10.134   3.154  47.500  1.00  0.00           C
ATOM   2280 6C31 POPEL  62      11.164   2.054  47.269  1.00  0.00           C
ATOM   2284  NH3 POPEM  63       5.694 100.644  30.649  1.00  0.00           N
ATOM   2288  C12 POPEM  63       5.944 101.604  29.518  1.00  0.00           C
ATOM   2291  C11 POPEM  63       4.774 102.584  29.309  1.00  0.00           C
ATOM   2294  P   POPEM  63       2.304 101.694  29.659  1.00  0.00           P
ATOM   2295  O13 POPEM  63       1.854 102.944  30.279  1.00  0.00           O
ATOM   2296  O14 POPEM  63       1.264 101.054  28.829  1.00  0.00           O
ATOM   2297  O11 POPEM  63       2.854 100.664  30.739  1.00  0.00           O
ATOM   2298  O12 POPEM  63       3.614 101.914  28.799  1.00  0.00           O
ATOM   2299  C1  POPEM  63       1.994  99.954  31.639  1.00  0.00           C
ATOM   2302  C2  POPEM  63       2.484 100.164  33.089  1.00  0.00           C
ATOM   2304  O21 POPEM  63       1.904  99.174  33.969  1.00  0.00           O
ATOM   2305  C21 POPEM  63       0.874  99.484  34.738  1.00  0.00           C
ATOM   2306  O22 POPEM  63       0.094 100.404  34.598  1.00  0.00           O
ATOM   2307  C22 POPEM  63       0.784  98.414  35.839  1.00  0.00           C
ATOM   2310  C3  POPEM  63       2.404 101.654  33.549  1.00  0.00           C
ATOM   2313  O31 POPEM  63       2.964 101.794  34.868  1.00  0.00           O
ATOM   2314  C31 POPEM  63       4.284 102.004  34.868  1.00  0.00           C
ATOM   2315  O32 POPEM  63       4.964 102.114  33.868  1.00  0.00           O
ATOM   2316  C32 POPEM  63       4.774 102.034  36.319  1.00  0.00           C
ATOM   2319  C23 POPEM  63       0.224  98.884  37.208  1.00  0.00           C
ATOM   2322  C24 POPEM  63       0.194  97.734  38.229  1.00  0.00           C
ATOM   2325  C25 POPEM  63       1.534  97.454  38.950  1.00  0.00           C
ATOM   2328  C26 POPEM  63       1.964  98.574  39.909  1.00  0.00           C
ATOM   2331  C27 POPEM  63       2.864  98.094  41.059  1.00  0.00           C
ATOM   2334  C28 POPEM  63       3.104  99.224  42.089  1.00  0.00           C
ATOM   2337  C29 POPEM  63       4.014  98.834  43.219  1.00  0.00           C
ATOM   2339 0C21 POPEM  63       4.234  99.564  44.328  1.00  0.00           C
ATOM   2341 1C21 POPEM  63       3.604 100.904  44.639  1.00  0.00           C
ATOM   2344 2C21 POPEM  63       2.694 100.854  45.879  1.00  0.00           C
ATOM   2347 3C21 POPEM  63       3.444 100.864  47.208  1.00  0.00           C
ATOM   2350 4C21 POPEM  63       2.524 100.944  48.449  1.00  0.00           C
ATOM   2353 5C21 POPEM  63       1.654 102.214  48.479  1.00  0.00           C
ATOM   2356 6C21 POPEM  63       0.874 102.394  49.778  1.00  0.00           C
ATOM   2359 7C21 POPEM  63      -0.016 103.654  49.758  1.00  0.00           C
ATOM   2362 8C21 POPEM  63      -0.956 103.754  50.958  1.00  0.00           C
ATOM   2366  C33 POPEM  63       6.234 102.514  36.479  1.00  0.00           C
ATOM   2369  C34 POPEM  63       6.854 102.104  37.830  1.00  0.00           C
ATOM   2372  C35 POPEM  63       6.134 102.644  39.069  1.00  0.00           C
ATOM   2375  C36 POPEM  63       6.024 101.574  40.168  1.00  0.00           C
ATOM   2378  C37 POPEM  63       5.814 102.144  41.590  1.00  0.00           C
ATOM   2381  C38 POPEM  63       6.974 103.044  42.039  1.00  0.00           C
ATOM   2384  C39 POPEM  63       7.014 103.284  43.549  1.00  0.00           C
ATOM   2387 0C31 POPEM  63       6.134 104.454  43.998  1.00  0.00           C
ATOM   2390 1C31 POPEM  63       6.254 104.654  45.519  1.00  0.00           C
ATOM   2393 2C31 POPEM  63       5.364 105.784  46.049  1.00  0.00           C
ATOM   2396 3C31 POPEM  63       5.474 105.884  47.579  1.00  0.00           C
ATOM   2399 4C31 POPEM  63       4.644 104.844  48.339  1.00  0.00           C
ATOM   2402 5C31 POPEM  63       5.214 104.594  49.749  1.00  0.00           C
ATOM   2405 6C31 POPEM  63       4.174 104.074  50.739  1.00  0.00           C
ATOM   2409  NH3 POPEN  64     111.824   6.174  67.058  1.00  0.00           N
ATOM   2413  C12 POPEN  64     110.794   7.144  66.529  1.00  0.00           C
ATOM   2416  C11 POPEN  64     111.364   8.564  66.450  1.00  0.00           C
ATOM   2419  P   POPEN  64     110.564  10.894  65.629  1.00  0.00           P
ATOM   2420  O13 POPEN  64     109.284  11.624  65.639  1.00  0.00           O
ATOM   2421  O14 POPEN  64     111.774  11.544  66.148  1.00  0.00           O
ATOM   2422  O11 POPEN  64     110.814  10.334  64.169  1.00  0.00           O
ATOM   2423  O12 POPEN  64     110.324   9.544  66.428  1.00  0.00           O
ATOM   2424  C1  POPEN  64     111.024  11.334  63.168  1.00  0.00           C
ATOM   2427  C2  POPEN  64     110.774  10.714  61.778  1.00  0.00           C
ATOM   2429  O21 POPEN  64     110.714  11.754  60.779  1.00  0.00           O
ATOM   2430  C21 POPEN  64     111.884  12.244  60.449  1.00  0.00           C
ATOM   2431  O22 POPEN  64     112.954  11.974  60.969  1.00  0.00           O
ATOM   2432  C22 POPEN  64     111.734  13.154  59.228  1.00  0.00           C
ATOM   2435  C3  POPEN  64     109.444   9.924  61.720  1.00  0.00           C
ATOM   2438  O31 POPEN  64     109.154   9.564  60.349  1.00  0.00           O
ATOM   2439  C31 POPEN  64     109.454   8.334  59.988  1.00  0.00           C
ATOM   2440  O32 POPEN  64     109.904   7.454  60.689  1.00  0.00           O
ATOM   2441  C32 POPEN  64     109.154   8.174  58.499  1.00  0.00           C
ATOM   2444  C23 POPEN  64     113.124  13.404  58.618  1.00  0.00           C
ATOM   2447  C24 POPEN  64     113.084  14.234  57.328  1.00  0.00           C
ATOM   2450  C25 POPEN  64     114.474  14.684  56.879  1.00  0.00           C
ATOM   2453  C26 POPEN  64     115.384  13.524  56.459  1.00  0.00           C
ATOM   2456  C27 POPEN  64     116.814  14.014  56.180  1.00  0.00           C
ATOM   2459  C28 POPEN  64     117.764  12.874  55.789  1.00  0.00           C
ATOM   2462  C29 POPEN  64     119.164  13.404  55.660  1.00  0.00           C
ATOM   2464 0C21 POPEN  64     120.134  12.904  54.859  1.00  0.00           C
ATOM   2466 1C21 POPEN  64     120.044  11.694  53.979  1.00  0.00           C
ATOM   2469 2C21 POPEN  64     120.204  12.034  52.488  1.00  0.00           C
ATOM   2472 3C21 POPEN  64     121.524  12.754  52.159  1.00  0.00           C
ATOM   2475 4C21 POPEN  64     121.924  12.664  50.680  1.00  0.00           C
ATOM   2478 5C21 POPEN  64     120.894  13.224  49.699  1.00  0.00           C
ATOM   2481 6C21 POPEN  64     120.684  14.744  49.828  1.00  0.00           C
ATOM   2484 7C21 POPEN  64     119.954  15.304  48.618  1.00  0.00           C
ATOM   2487 8C21 POPEN  64     119.944  16.834  48.589  1.00  0.00           C
ATOM   2491  C33 POPEN  64     109.114   6.694  58.078  1.00  0.00           C
ATOM   2494  C34 POPEN  64     108.724   6.494  56.609  1.00  0.00           C
ATOM   2497  C35 POPEN  64     108.264   5.054  56.349  1.00  0.00           C
ATOM   2500  C36 POPEN  64     108.034   4.734  54.868  1.00  0.00           C
ATOM   2503  C37 POPEN  64     107.134   3.504  54.688  1.00  0.00           C
ATOM   2506  C38 POPEN  64     107.054   2.934  53.269  1.00  0.00           C
ATOM   2509  C39 POPEN  64     106.504   3.904  52.208  1.00  0.00           C
ATOM   2512 0C31 POPEN  64     105.664   3.184  51.139  1.00  0.00           C
ATOM   2515 1C31 POPEN  64     105.624   3.914  49.789  1.00  0.00           C
ATOM   2518 2C31 POPEN  64     104.254   3.814  49.109  1.00  0.00           C
ATOM   2521 3C31 POPEN  64     104.224   4.414  47.689  1.00  0.00           C
ATOM   2524 4C31 POPEN  64     104.364   3.354  46.580  1.00  0.00           C
ATOM   2527 5C31 POPEN  64     104.144   3.924  45.168  1.00  0.00           C
ATOM   2530 6C31 POPEN  64     103.944   2.854  44.099  1.00  0.00           C
ATOM   2534  NH3 POPEO  65       9.914  65.534  70.689  1.00  0.00           N
ATOM   2538  C12 POPEO  65      11.244  65.814  71.328  1.00  0.00           C
ATOM   2541  C11 POPEO  65      12.164  66.534  70.330  1.00  0.00           C
ATOM   2544  P   POPEO  65      14.614  67.364  70.038  1.00  0.00           P
ATOM   2545  O13 POPEO  65      14.214  68.744  69.669  1.00  0.00           O
ATOM   2546  O14 POPEO  65      15.854  67.214  70.839  1.00  0.00           O
ATOM   2547  O11 POPEO  65      14.684  66.464  68.729  1.00  0.00           O
ATOM   2548  O12 POPEO  65      13.464  66.684  70.889  1.00  0.00           O
ATOM   2549  C1  POPEO  65      15.734  65.494  68.529  1.00  0.00           C
ATOM   2552  C2  POPEO  65      16.554  65.664  67.199  1.00  0.00           C
ATOM   2554  O21 POPEO  65      15.934  64.884  66.159  1.00  0.00           O
ATOM   2555  C21 POPEO  65      14.934  65.474  65.548  1.00  0.00           C
ATOM   2556  O22 POPEO  65      14.544  66.614  65.738  1.00  0.00           O
ATOM   2557  C22 POPEO  65      14.294  64.454  64.609  1.00  0.00           C
ATOM   2560  C3  POPEO  65      18.004  65.124  67.348  1.00  0.00           C
ATOM   2563  O31 POPEO  65      18.764  65.064  66.118  1.00  0.00           O
ATOM   2564  C31 POPEO  65      19.374  66.184  65.759  1.00  0.00           C
ATOM   2565  O32 POPEO  65      19.304  67.254  66.328  1.00  0.00           O
ATOM   2566  C32 POPEO  65      20.224  65.904  64.519  1.00  0.00           C
ATOM   2569  C23 POPEO  65      13.714  65.084  63.339  1.00  0.00           C
ATOM   2572  C24 POPEO  65      14.814  65.614  62.418  1.00  0.00           C
ATOM   2575  C25 POPEO  65      14.284  66.124  61.069  1.00  0.00           C
ATOM   2578  C26 POPEO  65      13.644  65.014  60.239  1.00  0.00           C
ATOM   2581  C27 POPEO  65      13.204  65.474  58.849  1.00  0.00           C
ATOM   2584  C28 POPEO  65      12.404  64.384  58.129  1.00  0.00           C
ATOM   2587  C29 POPEO  65      12.244  64.664  56.660  1.00  0.00           C
ATOM   2589 0C21 POPEO  65      12.214  63.744  55.680  1.00  0.00           C
ATOM   2591 1C21 POPEO  65      12.254  62.244  55.859  1.00  0.00           C
ATOM   2594 2C21 POPEO  65      11.064  61.584  55.149  1.00  0.00           C
ATOM   2597 3C21 POPEO  65      11.094  60.054  55.248  1.00  0.00           C
ATOM   2600 4C21 POPEO  65       9.914  59.384  54.519  1.00  0.00           C
ATOM   2603 5C21 POPEO  65       9.144  58.354  55.368  1.00  0.00           C
ATOM   2606 6C21 POPEO  65       8.444  58.974  56.580  1.00  0.00           C
ATOM   2609 7C21 POPEO  65       7.614  57.944  57.368  1.00  0.00           C
ATOM   2612 8C21 POPEO  65       7.064  58.494  58.680  1.00  0.00           C
ATOM   2616  C33 POPEO  65      19.904  66.854  63.349  1.00  0.00           C
ATOM   2619  C34 POPEO  65      21.174  67.434  62.709  1.00  0.00           C
ATOM   2622  C35 POPEO  65      21.824  68.514  63.589  1.00  0.00           C
ATOM   2625  C36 POPEO  65      23.244  68.874  63.148  1.00  0.00           C
ATOM   2628  C37 POPEO  65      24.214  68.894  64.340  1.00  0.00           C
ATOM   2631  C38 POPEO  65      25.684  69.034  63.919  1.00  0.00           C
ATOM   2634  C39 POPEO  65      26.184  70.484  63.880  1.00  0.00           C
ATOM   2637 0C31 POPEO  65      27.654  70.574  63.449  1.00  0.00           C
ATOM   2640 1C31 POPEO  65      28.154  72.014  63.329  1.00  0.00           C
ATOM   2643 2C31 POPEO  65      29.604  72.154  62.809  1.00  0.00           C
ATOM   2646 3C31 POPEO  65      29.844  71.594  61.398  1.00  0.00           C
ATOM   2649 4C31 POPEO  65      28.964  72.244  60.309  1.00  0.00           C
ATOM   2652 5C31 POPEO  65      29.444  71.924  58.889  1.00  0.00           C
ATOM   2655 6C31 POPEO  65      28.524  72.484  57.799  1.00  0.00           C
ATOM   2659  NH3 POPEP  66     115.404  57.684  25.308  1.00  0.00           N
ATOM   2663  C12 POPEP  66     115.314  58.994  24.589  1.00  0.00           C
ATOM   2666  C11 POPEP  66     115.254  58.804  23.059  1.00  0.00           C
ATOM   2669  P   POPEP  66     112.754  58.734  22.189  1.00  0.00           P
ATOM   2670  O13 POPEP  66     112.164  57.894  21.118  1.00  0.00           O
ATOM   2671  O14 POPEP  66     112.934  60.184  21.938  1.00  0.00           O
ATOM   2672  O11 POPEP  66     111.874  58.544  23.499  1.00  0.00           O
ATOM   2673  O12 POPEP  66     114.094  58.044  22.668  1.00  0.00           O
ATOM   2674  C1  POPEP  66     111.154  57.324  23.719  1.00  0.00           C
ATOM   2677  C2  POPEP  66     111.024  57.004  25.238  1.00  0.00           C
ATOM   2679  O21 POPEP  66     109.644  56.664  25.509  1.00  0.00           O
ATOM   2680  C21 POPEP  66     109.454  55.784  26.479  1.00  0.00           C
ATOM   2681  O22 POPEP  66     110.324  55.114  27.008  1.00  0.00           O
ATOM   2682  C22 POPEP  66     107.974  55.784  26.878  1.00  0.00           C
ATOM   2685  C3  POPEP  66     111.414  58.214  26.118  1.00  0.00           C
ATOM   2688  O31 POPEP  66     111.354  57.934  27.528  1.00  0.00           O
ATOM   2689  C31 POPEP  66     112.414  57.264  28.019  1.00  0.00           C
ATOM   2690  O32 POPEP  66     113.434  57.024  27.379  1.00  0.00           O
ATOM   2691  C32 POPEP  66     112.154  56.934  29.489  1.00  0.00           C
ATOM   2694  C23 POPEP  66     107.814  55.424  28.369  1.00  0.00           C
ATOM   2697  C24 POPEP  66     106.374  55.524  28.878  1.00  0.00           C
ATOM   2700  C25 POPEP  66     106.234  55.044  30.329  1.00  0.00           C
ATOM   2703  C26 POPEP  66     105.504  53.704  30.479  1.00  0.00           C
ATOM   2706  C27 POPEP  66     105.564  53.174  31.919  1.00  0.00           C
ATOM   2709  C28 POPEP  66     104.964  51.774  32.118  1.00  0.00           C
ATOM   2712  C29 POPEP  66     103.544  51.774  32.629  1.00  0.00           C
ATOM   2714 0C21 POPEP  66     103.174  51.744  33.918  1.00  0.00           C
ATOM   2716 1C21 POPEP  66     104.114  51.694  35.098  1.00  0.00           C
ATOM   2719 2C21 POPEP  66     103.454  51.244  36.418  1.00  0.00           C
ATOM   2722 3C21 POPEP  66     102.884  49.814  36.348  1.00  0.00           C
ATOM   2725 4C21 POPEP  66     102.674  49.154  37.719  1.00  0.00           C
ATOM   2728 5C21 POPEP  66     101.564  49.774  38.578  1.00  0.00           C
ATOM   2731 6C21 POPEP  66     101.364  49.034  39.909  1.00  0.00           C
ATOM   2734 7C21 POPEP  66     100.154  49.554  40.709  1.00  0.00           C
ATOM   2737 8C21 POPEP  66      99.984  48.864  42.069  1.00  0.00           C
ATOM   2741  C33 POPEP  66     112.074  55.424  29.799  1.00  0.00           C
ATOM   2744  C34 POPEP  66     111.874  55.144  31.309  1.00  0.00           C
ATOM   2747  C35 POPEP  66     110.464  54.674  31.679  1.00  0.00           C
ATOM   2750  C36 POPEP  66     110.274  54.464  33.199  1.00  0.00           C
ATOM   2753  C37 POPEP  66     108.974  53.724  33.519  1.00  0.00           C
ATOM   2756  C38 POPEP  66     108.634  53.584  35.009  1.00  0.00           C
ATOM   2759  C39 POPEP  66     109.634  52.764  35.839  1.00  0.00           C
ATOM   2762 0C31 POPEP  66     109.144  52.584  37.289  1.00  0.00           C
ATOM   2765 1C31 POPEP  66     110.154  51.884  38.208  1.00  0.00           C
ATOM   2768 2C31 POPEP  66     109.744  51.894  39.699  1.00  0.00           C
ATOM   2771 3C31 POPEP  66     108.434  51.144  40.000  1.00  0.00           C
ATOM   2774 4C31 POPEP  66     107.194  52.034  40.098  1.00  0.00           C
ATOM   2777 5C31 POPEP  66     105.884  51.234  40.070  1.00  0.00           C
ATOM   2780 6C31 POPEP  66     104.664  51.964  40.648  1.00  0.00           C
ATOM   2784  NH3 POPEQ  67      43.954  11.404  74.739  1.00  0.00           N
ATOM   2788  C12 POPEQ  67      44.414  12.814  75.059  1.00  0.00           C
ATOM   2791  C11 POPEQ  67      43.384  13.884  74.599  1.00  0.00           C
ATOM   2794  P   POPEQ  67      44.434  16.264  74.080  1.00  0.00           P
ATOM   2795  O13 POPEQ  67      44.204  17.654  74.529  1.00  0.00           O
ATOM   2796  O14 POPEQ  67      45.834  15.884  73.868  1.00  0.00           O
ATOM   2797  O11 POPEQ  67      43.634  16.044  72.748  1.00  0.00           O
ATOM   2798  O12 POPEQ  67      43.734  15.214  75.059  1.00  0.00           O
ATOM   2799  C1  POPEQ  67      42.714  17.024  72.229  1.00  0.00           C
ATOM   2802  C2  POPEQ  67      41.774  16.294  71.250  1.00  0.00           C
ATOM   2804  O21 POPEQ  67      41.104  17.234  70.368  1.00  0.00           O
ATOM   2805  C21 POPEQ  67      41.624  17.264  69.138  1.00  0.00           C
ATOM   2806  O22 POPEQ  67      42.704  16.804  68.828  1.00  0.00           O
ATOM   2807  C22 POPEQ  67      40.674  17.924  68.148  1.00  0.00           C
ATOM   2810  C3  POPEQ  67      40.714  15.444  72.000  1.00  0.00           C
ATOM   2813  O31 POPEQ  67      40.234  14.444  71.089  1.00  0.00           O
ATOM   2814  C31 POPEQ  67      40.764  13.244  71.199  1.00  0.00           C
ATOM   2815  O32 POPEQ  67      41.474  12.854  72.109  1.00  0.00           O
ATOM   2816  C32 POPEQ  67      40.554  12.494  69.879  1.00  0.00           C
ATOM   2819  C23 POPEQ  67      41.354  18.334  66.819  1.00  0.00           C
ATOM   2822  C24 POPEQ  67      40.784  17.684  65.559  1.00  0.00           C
ATOM   2825  C25 POPEQ  67      39.264  17.824  65.429  1.00  0.00           C
ATOM   2828  C26 POPEQ  67      38.524  16.484  65.618  1.00  0.00           C
ATOM   2831  C27 POPEQ  67      37.004  16.664  65.639  1.00  0.00           C
ATOM   2834  C28 POPEQ  67      36.294  15.344  65.979  1.00  0.00           C
ATOM   2837  C29 POPEQ  67      34.804  15.544  65.889  1.00  0.00           C
ATOM   2839 0C21 POPEQ  67      33.994  15.124  64.898  1.00  0.00           C
ATOM   2841 1C21 POPEQ  67      34.364  14.274  63.708  1.00  0.00           C
ATOM   2844 2C21 POPEQ  67      33.464  13.024  63.680  1.00  0.00           C
ATOM   2847 3C21 POPEQ  67      33.974  11.924  62.739  1.00  0.00           C
ATOM   2850 4C21 POPEQ  67      33.024  10.714  62.700  1.00  0.00           C
ATOM   2853 5C21 POPEQ  67      33.724   9.434  62.229  1.00  0.00           C
ATOM   2856 6C21 POPEQ  67      32.774   8.234  62.219  1.00  0.00           C
ATOM   2859 7C21 POPEQ  67      31.834   8.214  60.999  1.00  0.00           C
ATOM   2862 8C21 POPEQ  67      30.884   7.014  60.999  1.00  0.00           C
ATOM   2866  C33 POPEQ  67      39.064  12.284  69.589  1.00  0.00           C
ATOM   2869  C34 POPEQ  67      38.734  11.584  68.259  1.00  0.00           C
ATOM   2872  C35 POPEQ  67      39.374  10.204  68.078  1.00  0.00           C
ATOM   2875  C36 POPEQ  67      38.594   9.374  67.049  1.00  0.00           C
ATOM   2878  C37 POPEQ  67      39.134   7.954  66.828  1.00  0.00           C
ATOM   2881  C38 POPEQ  67      38.434   7.244  65.668  1.00  0.00           C
ATOM   2884  C39 POPEQ  67      38.904   7.734  64.290  1.00  0.00           C
ATOM   2887 0C31 POPEQ  67      38.404   6.884  63.118  1.00  0.00           C
ATOM   2890 1C31 POPEQ  67      38.994   7.324  61.778  1.00  0.00           C
ATOM   2893 2C31 POPEQ  67      38.734   6.334  60.639  1.00  0.00           C
ATOM   2896 3C31 POPEQ  67      37.294   6.334  60.099  1.00  0.00           C
ATOM   2899 4C31 POPEQ  67      36.954   7.594  59.290  1.00  0.00           C
ATOM   2902 5C31 POPEQ  67      35.524   7.574  58.729  1.00  0.00           C
ATOM   2905 6C31 POPEQ  67      35.094   8.904  58.098  1.00  0.00           C
ATOM   2909  NH3 POPER  68      54.274  41.724  72.449  1.00  0.00           N
ATOM   2913  C12 POPER  68      55.584  41.714  73.189  1.00  0.00           C
ATOM   2916  C11 POPER  68      56.594  42.684  72.589  1.00  0.00           C
ATOM   2919  P   POPER  68      58.954  43.304  73.438  1.00  0.00           P
ATOM   2920  O13 POPER  68      59.204  44.084  72.208  1.00  0.00           O
ATOM   2921  O14 POPER  68      59.594  43.824  74.669  1.00  0.00           O
ATOM   2922  O11 POPER  68      59.374  41.794  73.259  1.00  0.00           O
ATOM   2923  O12 POPER  68      57.394  43.204  73.648  1.00  0.00           O
ATOM   2924  C1  POPER  68      60.674  41.514  72.760  1.00  0.00           C
ATOM   2927  C2  POPER  68      60.644  41.194  71.238  1.00  0.00           C
ATOM   2929  O21 POPER  68      60.834  39.784  71.059  1.00  0.00           O
ATOM   2930  C21 POPER  68      59.744  39.034  71.078  1.00  0.00           C
ATOM   2931  O22 POPER  68      58.624  39.414  71.380  1.00  0.00           O
ATOM   2932  C22 POPER  68      60.124  37.604  70.668  1.00  0.00           C
ATOM   2935  C3  POPER  68      61.784  41.984  70.499  1.00  0.00           C
ATOM   2938  O31 POPER  68      62.284  41.354  69.309  1.00  0.00           O
ATOM   2939  C31 POPER  68      61.434  40.864  68.419  1.00  0.00           C
ATOM   2940  O32 POPER  68      61.524  39.754  67.919  1.00  0.00           O
ATOM   2941  C32 POPER  68      60.404  41.904  67.958  1.00  0.00           C
ATOM   2944  C23 POPER  68      59.434  37.094  69.379  1.00  0.00           C
ATOM   2947  C24 POPER  68      60.424  36.254  68.539  1.00  0.00           C
ATOM   2950  C25 POPER  68      59.814  35.654  67.269  1.00  0.00           C
ATOM   2953  C26 POPER  68      60.814  34.734  66.549  1.00  0.00           C
ATOM   2956  C27 POPER  68      60.144  33.704  65.639  1.00  0.00           C
ATOM   2959  C28 POPER  68      61.124  32.734  64.958  1.00  0.00           C
ATOM   2962  C29 POPER  68      60.424  31.464  64.529  1.00  0.00           C
ATOM   2964 0C21 POPER  68      60.744  30.674  63.489  1.00  0.00           C
ATOM   2966 1C21 POPER  68      61.904  30.864  62.549  1.00  0.00           C
ATOM   2969 2C21 POPER  68      61.514  30.984  61.069  1.00  0.00           C
ATOM   2972 3C21 POPER  68      60.794  32.304  60.719  1.00  0.00           C
ATOM   2975 4C21 POPER  68      60.354  32.344  59.249  1.00  0.00           C
ATOM   2978 5C21 POPER  68      59.544  33.594  58.889  1.00  0.00           C
ATOM   2981 6C21 POPER  68      60.414  34.824  58.609  1.00  0.00           C
ATOM   2984 7C21 POPER  68      59.594  36.014  58.110  1.00  0.00           C
ATOM   2987 8C21 POPER  68      60.394  37.024  57.269  1.00  0.00           C
ATOM   2991  C33 POPER  68      59.324  41.264  67.049  1.00  0.00           C
ATOM   2994  C34 POPER  68      58.384  42.314  66.450  1.00  0.00           C
ATOM   2997  C35 POPER  68      57.204  41.704  65.680  1.00  0.00           C
ATOM   3000  C36 POPER  68      57.584  40.994  64.368  1.00  0.00           C
ATOM   3003  C37 POPER  68      56.524  39.984  63.880  1.00  0.00           C
ATOM   3006  C38 POPER  68      55.114  40.544  63.618  1.00  0.00           C
ATOM   3009  C39 POPER  68      55.064  41.584  62.488  1.00  0.00           C
ATOM   3012 0C31 POPER  68      53.644  42.114  62.239  1.00  0.00           C
ATOM   3015 1C31 POPER  68      53.654  43.314  61.279  1.00  0.00           C
ATOM   3018 2C31 POPER  68      52.354  44.124  61.320  1.00  0.00           C
ATOM   3021 3C31 POPER  68      52.344  45.234  60.260  1.00  0.00           C
ATOM   3024 4C31 POPER  68      51.134  46.164  60.368  1.00  0.00           C
ATOM   3027 5C31 POPER  68      50.914  46.944  59.059  1.00  0.00           C
ATOM   3030 6C31 POPER  68      49.764  47.944  59.118  1.00  0.00           C
ATOM   3034  NH3 POPES  69      63.054  45.784  31.059  1.00  0.00           N
ATOM   3038  C12 POPES  69      62.954  44.544  31.878  1.00  0.00           C
ATOM   3041  C11 POPES  69      62.844  43.304  30.979  1.00  0.00           C
ATOM   3044  P   POPES  69      61.274  41.354  30.359  1.00  0.00           P
ATOM   3045  O13 POPES  69      61.674  41.724  28.988  1.00  0.00           O
ATOM   3046  O14 POPES  69      59.894  40.864  30.508  1.00  0.00           O
ATOM   3047  O11 POPES  69      62.294  40.234  30.788  1.00  0.00           O
ATOM   3048  O12 POPES  69      61.644  42.574  31.299  1.00  0.00           O
ATOM   3049  C1  POPES  69      62.894  40.174  32.078  1.00  0.00           C
ATOM   3052  C2  POPES  69      62.034  39.404  33.079  1.00  0.00           C
ATOM   3054  O21 POPES  69      62.894  39.264  34.219  1.00  0.00           O
ATOM   3055  C21 POPES  69      62.284  39.284  35.378  1.00  0.00           C
ATOM   3056  O22 POPES  69      61.084  39.154  35.559  1.00  0.00           O
ATOM   3057  C22 POPES  69      63.314  39.654  36.449  1.00  0.00           C
ATOM   3060  C3  POPES  69      61.644  38.024  32.479  1.00  0.00           C
ATOM   3063  O31 POPES  69      60.944  37.194  33.409  1.00  0.00           O
ATOM   3064  C31 POPES  69      59.644  37.434  33.500  1.00  0.00           C
ATOM   3065  O32 POPES  69      59.014  38.234  32.808  1.00  0.00           O
ATOM   3066  C32 POPES  69      59.074  36.464  34.539  1.00  0.00           C
ATOM   3069  C23 POPES  69      62.714  39.994  37.830  1.00  0.00           C
ATOM   3072  C24 POPES  69      62.204  38.794  38.648  1.00  0.00           C
ATOM   3075  C25 POPES  69      63.324  38.184  39.499  1.00  0.00           C
ATOM   3078  C26 POPES  69      62.884  37.124  40.508  1.00  0.00           C
ATOM   3081  C27 POPES  69      63.984  36.944  41.568  1.00  0.00           C
ATOM   3084  C28 POPES  69      63.704  35.884  42.649  1.00  0.00           C
ATOM   3087  C29 POPES  69      64.894  35.834  43.578  1.00  0.00           C
ATOM   3089 0C21 POPES  69      64.904  35.434  44.859  1.00  0.00           C
ATOM   3091 1C21 POPES  69      63.724  34.894  45.629  1.00  0.00           C
ATOM   3094 2C21 POPES  69      64.174  34.214  46.938  1.00  0.00           C
ATOM   3097 3C21 POPES  69      64.694  35.204  47.999  1.00  0.00           C
ATOM   3100 4C21 POPES  69      65.074  34.504  49.309  1.00  0.00           C
ATOM   3103 5C21 POPES  69      65.534  35.484  50.400  1.00  0.00           C
ATOM   3106 6C21 POPES  69      65.594  34.824  51.790  1.00  0.00           C
ATOM   3109 7C21 POPES  69      65.864  35.824  52.910  1.00  0.00           C
ATOM   3112 8C21 POPES  69      65.514  35.304  54.299  1.00  0.00           C
ATOM   3116  C33 POPES  69      57.704  36.894  35.079  1.00  0.00           C
ATOM   3119  C34 POPES  69      57.784  37.964  36.169  1.00  0.00           C
ATOM   3122  C35 POPES  69      58.574  37.544  37.429  1.00  0.00           C
ATOM   3125  C36 POPES  69      58.104  36.224  38.059  1.00  0.00           C
ATOM   3128  C37 POPES  69      58.684  36.004  39.469  1.00  0.00           C
ATOM   3131  C38 POPES  69      57.634  36.254  40.569  1.00  0.00           C
ATOM   3134  C39 POPES  69      58.214  36.254  41.999  1.00  0.00           C
ATOM   3137 0C31 POPES  69      58.054  34.914  42.729  1.00  0.00           C
ATOM   3140 1C31 POPES  69      58.504  34.964  44.199  1.00  0.00           C
ATOM   3143 2C31 POPES  69      58.364  33.604  44.909  1.00  0.00           C
ATOM   3146 3C31 POPES  69      58.324  33.684  46.439  1.00  0.00           C
ATOM   3149 4C31 POPES  69      59.664  34.034  47.109  1.00  0.00           C
ATOM   3152 5C31 POPES  69      59.624  33.824  48.629  1.00  0.00           C
ATOM   3155 6C31 POPES  69      61.004  33.654  49.269  1.00  0.00           C
ATOM   3159  NH3 POPET  70      48.754  53.304  77.379  1.00  0.00           N
ATOM   3163  C12 POPET  70      48.124  53.144  78.729  1.00  0.00           C
ATOM   3166  C11 POPET  70      49.134  53.404  79.860  1.00  0.00           C
ATOM   3169  P   POPET  70      51.594  52.524  79.558  1.00  0.00           P
ATOM   3170  O13 POPET  70      52.024  53.844  80.059  1.00  0.00           O
ATOM   3171  O14 POPET  70      52.334  51.304  79.930  1.00  0.00           O
ATOM   3172  O11 POPET  70      51.374  52.614  77.979  1.00  0.00           O
ATOM   3173  O12 POPET  70      50.084  52.334  79.958  1.00  0.00           O
ATOM   3174  C1  POPET  70      52.044  51.694  77.109  1.00  0.00           C
ATOM   3177  C2  POPET  70      51.664  51.984  75.639  1.00  0.00           C
ATOM   3179  O21 POPET  70      52.164  50.934  74.789  1.00  0.00           O
ATOM   3180  C21 POPET  70      51.294  50.514  73.858  1.00  0.00           C
ATOM   3181  O22 POPET  70      50.094  50.714  73.889  1.00  0.00           O
ATOM   3182  C22 POPET  70      52.054  49.814  72.729  1.00  0.00           C
ATOM   3185  C3  POPET  70      52.244  53.354  75.169  1.00  0.00           C
ATOM   3188  O31 POPET  70      52.104  53.574  73.750  1.00  0.00           O
ATOM   3189  C31 POPET  70      53.204  53.474  73.008  1.00  0.00           C
ATOM   3190  O32 POPET  70      54.294  53.134  73.438  1.00  0.00           O
ATOM   3191  C32 POPET  70      52.904  53.894  71.559  1.00  0.00           C
ATOM   3194  C23 POPET  70      51.244  49.714  71.409  1.00  0.00           C
ATOM   3197  C24 POPET  70      51.894  48.764  70.400  1.00  0.00           C
ATOM   3200  C25 POPET  70      51.374  48.944  68.959  1.00  0.00           C
ATOM   3203  C26 POPET  70      52.064  50.114  68.238  1.00  0.00           C
ATOM   3206  C27 POPET  70      51.974  50.004  66.699  1.00  0.00           C
ATOM   3209  C28 POPET  70      52.944  50.954  65.969  1.00  0.00           C
ATOM   3212  C29 POPET  70      52.904  50.784  64.469  1.00  0.00           C
ATOM   3214 0C21 POPET  70      53.594  51.514  63.569  1.00  0.00           C
ATOM   3216 1C21 POPET  70      54.574  52.624  63.869  1.00  0.00           C
ATOM   3219 2C21 POPET  70      55.784  52.614  62.910  1.00  0.00           C
ATOM   3222 3C21 POPET  70      55.424  52.994  61.459  1.00  0.00           C
ATOM   3225 4C21 POPET  70      56.014  54.334  60.989  1.00  0.00           C
ATOM   3228 5C21 POPET  70      57.524  54.284  60.738  1.00  0.00           C
ATOM   3231 6C21 POPET  70      58.064  55.584  60.139  1.00  0.00           C
ATOM   3234 7C21 POPET  70      59.564  55.504  59.828  1.00  0.00           C
ATOM   3237 8C21 POPET  70      60.134  56.814  59.269  1.00  0.00           C
ATOM   3241  C33 POPET  70      54.144  54.234  70.689  1.00  0.00           C
ATOM   3244  C34 POPET  70      53.784  54.844  69.319  1.00  0.00           C
ATOM   3247  C35 POPET  70      54.944  55.584  68.609  1.00  0.00           C
ATOM   3250  C36 POPET  70      55.784  54.714  67.659  1.00  0.00           C
ATOM   3253  C37 POPET  70      56.964  53.994  68.339  1.00  0.00           C
ATOM   3256  C38 POPET  70      57.264  52.604  67.729  1.00  0.00           C
ATOM   3259  C39 POPET  70      57.584  52.594  66.229  1.00  0.00           C
ATOM   3262 0C31 POPET  70      59.084  52.484  65.909  1.00  0.00           C
ATOM   3265 1C31 POPET  70      59.354  52.264  64.410  1.00  0.00           C
ATOM   3268 2C31 POPET  70      60.794  51.774  64.169  1.00  0.00           C
ATOM   3271 3C31 POPET  70      61.094  51.354  62.718  1.00  0.00           C
ATOM   3274 4C31 POPET  70      61.344  52.514  61.758  1.00  0.00           C
ATOM   3277 5C31 POPET  70      62.294  52.124  60.618  1.00  0.00           C
ATOM   3280 6C31 POPET  70      62.664  53.274  59.699  1.00  0.00           C
ATOM   3284  NH3 POPEU  71      17.414 110.954  34.249  1.00  0.00           N
ATOM   3288  C12 POPEU  71      16.434 111.224  33.139  1.00  0.00           C
ATOM   3291  C11 POPEU  71      15.074 110.564  33.438  1.00  0.00           C
ATOM   3294  P   POPEU  71      13.034 109.574  32.059  1.00  0.00           P
ATOM   3295  O13 POPEU  71      11.924 110.524  31.859  1.00  0.00           O
ATOM   3296  O14 POPEU  71      13.174 108.534  31.019  1.00  0.00           O
ATOM   3297  O11 POPEU  71      12.844 108.854  33.449  1.00  0.00           O
ATOM   3298  O12 POPEU  71      14.354 110.414  32.229  1.00  0.00           O
ATOM   3299  C1  POPEU  71      11.904 109.284  34.429  1.00  0.00           C
ATOM   3302  C2  POPEU  71      12.264 108.654  35.799  1.00  0.00           C
ATOM   3304  O21 POPEU  71      11.584 109.444  36.799  1.00  0.00           O
ATOM   3305  C21 POPEU  71      11.044 108.774  37.799  1.00  0.00           C
ATOM   3306  O22 POPEU  71      11.104 107.564  37.979  1.00  0.00           O
ATOM   3307  C22 POPEU  71      10.264 109.734  38.680  1.00  0.00           C
ATOM   3310  C3  POPEU  71      13.804 108.744  36.000  1.00  0.00           C
ATOM   3313  O31 POPEU  71      14.244 108.234  37.269  1.00  0.00           O
ATOM   3314  C31 POPEU  71      15.534 108.474  37.468  1.00  0.00           C
ATOM   3315  O32 POPEU  71      16.314 108.904  36.629  1.00  0.00           O
ATOM   3316  C32 POPEU  71      15.924 108.154  38.909  1.00  0.00           C
ATOM   3319  C23 POPEU  71      10.574 109.514  40.168  1.00  0.00           C
ATOM   3322  C24 POPEU  71       9.764 110.464  41.059  1.00  0.00           C
ATOM   3325  C25 POPEU  71       9.294 109.794  42.359  1.00  0.00           C
ATOM   3328  C26 POPEU  71       8.214 110.604  43.090  1.00  0.00           C
ATOM   3331  C27 POPEU  71       7.594 109.814  44.249  1.00  0.00           C
ATOM   3334  C28 POPEU  71       6.524 110.574  45.049  1.00  0.00           C
ATOM   3337  C29 POPEU  71       5.344 110.984  44.199  1.00  0.00           C
ATOM   3339 0C21 POPEU  71       4.454 111.944  44.499  1.00  0.00           C
ATOM   3341 1C21 POPEU  71       4.434 112.754  45.769  1.00  0.00           C
ATOM   3344 2C21 POPEU  71       3.014 113.174  46.208  1.00  0.00           C
ATOM   3347 3C21 POPEU  71       2.334 114.144  45.219  1.00  0.00           C
ATOM   3350 4C21 POPEU  71       1.104 114.854  45.809  1.00  0.00           C
ATOM   3353 5C21 POPEU  71       0.514 115.864  44.819  1.00  0.00           C
ATOM   3356 6C21 POPEU  71      -0.686 116.644  45.368  1.00  0.00           C
ATOM   3359 7C21 POPEU  71      -1.216 117.654  44.348  1.00  0.00           C
ATOM   3362 8C21 POPEU  71      -2.344 118.534  44.909  1.00  0.00           C
ATOM   3366  C33 POPEU  71      14.714 107.954  39.859  1.00  0.00           C
ATOM   3369  C34 POPEU  71      15.164 107.854  41.329  1.00  0.00           C
ATOM   3372  C35 POPEU  71      15.304 109.224  42.008  1.00  0.00           C
ATOM   3375  C36 POPEU  71      14.014 109.654  42.729  1.00  0.00           C
ATOM   3378  C37 POPEU  71      14.124 111.034  43.389  1.00  0.00           C
ATOM   3381  C38 POPEU  71      12.804 111.504  44.020  1.00  0.00           C
ATOM   3384  C39 POPEU  71      12.484 110.864  45.388  1.00  0.00           C
ATOM   3387 0C31 POPEU  71      13.364 111.404  46.529  1.00  0.00           C
ATOM   3390 1C31 POPEU  71      12.814 111.054  47.919  1.00  0.00           C
ATOM   3393 2C31 POPEU  71      13.834 111.284  49.049  1.00  0.00           C
ATOM   3396 3C31 POPEU  71      14.364 112.724  49.138  1.00  0.00           C
ATOM   3399 4C31 POPEU  71      15.484 112.884  50.168  1.00  0.00           C
ATOM   3402 5C31 POPEU  71      16.044 114.314  50.209  1.00  0.00           C
ATOM   3405 6C31 POPEU  71      17.384 114.404  50.938  1.00  0.00           C
ATOM   3409  NH3 POPEV  72      56.914  95.444  74.519  1.00  0.00           N
ATOM   3413  C12 POPEV  72      58.054  96.354  74.898  1.00  0.00           C
ATOM   3416  C11 POPEV  72      59.354  95.544  75.070  1.00  0.00           C
ATOM   3419  P   POPEV  72      60.574  94.424  73.028  1.00  0.00           P
ATOM   3420  O13 POPEV  72      60.084  93.664  71.860  1.00  0.00           O
ATOM   3421  O14 POPEV  72      61.054  95.794  72.788  1.00  0.00           O
ATOM   3422  O11 POPEV  72      61.624  93.594  73.868  1.00  0.00           O
ATOM   3423  O12 POPEV  72      59.394  94.514  74.080  1.00  0.00           O
ATOM   3424  C1  POPEV  72      62.994  93.974  74.038  1.00  0.00           C
ATOM   3427  C2  POPEV  72      63.924  93.344  72.958  1.00  0.00           C
ATOM   3429  O21 POPEV  72      63.564  93.874  71.679  1.00  0.00           O
ATOM   3430  C21 POPEV  72      64.074  95.064  71.439  1.00  0.00           C
ATOM   3431  O22 POPEV  72      64.934  95.614  72.118  1.00  0.00           O
ATOM   3432  C22 POPEV  72      63.364  95.664  70.229  1.00  0.00           C
ATOM   3435  C3  POPEV  72      63.864  91.794  72.888  1.00  0.00           C
ATOM   3438  O31 POPEV  72      64.614  91.374  71.729  1.00  0.00           O
ATOM   3439  C31 POPEV  72      63.984  90.454  70.999  1.00  0.00           C
ATOM   3440  O32 POPEV  72      63.164  89.664  71.428  1.00  0.00           O
ATOM   3441  C32 POPEV  72      64.434  90.494  69.549  1.00  0.00           C
ATOM   3444  C23 POPEV  72      63.884  95.364  68.799  1.00  0.00           C
ATOM   3447  C24 POPEV  72      62.954  96.074  67.809  1.00  0.00           C
ATOM   3450  C25 POPEV  72      63.364  96.124  66.339  1.00  0.00           C
ATOM   3453  C26 POPEV  72      62.354  97.004  65.578  1.00  0.00           C
ATOM   3456  C27 POPEV  72      62.444  96.894  64.049  1.00  0.00           C
ATOM   3459  C28 POPEV  72      61.324  97.634  63.299  1.00  0.00           C
ATOM   3462  C29 POPEV  72      59.994  96.944  63.489  1.00  0.00           C
ATOM   3464 0C21 POPEV  72      59.054  96.704  62.558  1.00  0.00           C
ATOM   3466 1C21 POPEV  72      59.044  97.144  61.118  1.00  0.00           C
ATOM   3469 2C21 POPEV  72      59.174  95.964  60.130  1.00  0.00           C
ATOM   3472 3C21 POPEV  72      58.874  96.394  58.688  1.00  0.00           C
ATOM   3475 4C21 POPEV  72      58.874  95.244  57.669  1.00  0.00           C
ATOM   3478 5C21 POPEV  72      60.274  94.744  57.258  1.00  0.00           C
ATOM   3481 6C21 POPEV  72      60.194  93.694  56.129  1.00  0.00           C
ATOM   3484 7C21 POPEV  72      61.374  93.734  55.149  1.00  0.00           C
ATOM   3487 8C21 POPEV  72      61.184  92.784  53.959  1.00  0.00           C
ATOM   3491  C33 POPEV  72      63.424  89.784  68.629  1.00  0.00           C
ATOM   3494  C34 POPEV  72      63.584  90.154  67.149  1.00  0.00           C
ATOM   3497  C35 POPEV  72      64.914  89.704  66.520  1.00  0.00           C
ATOM   3500  C36 POPEV  72      64.874  89.924  65.000  1.00  0.00           C
ATOM   3503  C37 POPEV  72      66.244  89.824  64.309  1.00  0.00           C
ATOM   3506  C38 POPEV  72      66.174  90.274  62.840  1.00  0.00           C
ATOM   3509  C39 POPEV  72      65.264  89.414  61.949  1.00  0.00           C
ATOM   3512 0C31 POPEV  72      65.864  88.044  61.609  1.00  0.00           C
ATOM   3515 1C31 POPEV  72      64.994  87.264  60.610  1.00  0.00           C
ATOM   3518 2C31 POPEV  72      65.574  85.884  60.260  1.00  0.00           C
ATOM   3521 3C31 POPEV  72      64.984  85.304  58.959  1.00  0.00           C
ATOM   3524 4C31 POPEV  72      65.154  83.784  58.869  1.00  0.00           C
ATOM   3527 5C31 POPEV  72      64.894  83.224  57.468  1.00  0.00           C
ATOM   3530 6C31 POPEV  72      64.914  81.694  57.409  1.00  0.00           C
ATOM   3534  NH3 POPEW  73      39.694  69.164  78.568  1.00  0.00           N
ATOM   3538  C12 POPEW  73      39.384  70.094  77.430  1.00  0.00           C
ATOM   3541  C11 POPEW  73      39.694  69.384  76.098  1.00  0.00           C
ATOM   3544  P   POPEW  73      40.004  71.464  74.659  1.00  0.00           P
ATOM   3545  O13 POPEW  73      39.454  72.514  75.519  1.00  0.00           O
ATOM   3546  O14 POPEW  73      41.464  71.224  74.809  1.00  0.00           O
ATOM   3547  O11 POPEW  73      39.704  71.794  73.148  1.00  0.00           O
ATOM   3548  O12 POPEW  73      39.224  70.114  74.968  1.00  0.00           O
ATOM   3549  C1  POPEW  73      40.314  70.964  72.169  1.00  0.00           C
ATOM   3552  C2  POPEW  73      39.724  71.294  70.789  1.00  0.00           C
ATOM   3554  O21 POPEW  73      40.784  71.534  69.848  1.00  0.00           O
ATOM   3555  C21 POPEW  73      41.334  70.394  69.479  1.00  0.00           C
ATOM   3556  O22 POPEW  73      40.904  69.294  69.758  1.00  0.00           O
ATOM   3557  C22 POPEW  73      42.614  70.644  68.688  1.00  0.00           C
ATOM   3560  C3  POPEW  73      38.784  72.524  70.789  1.00  0.00           C
ATOM   3563  O31 POPEW  73      38.134  72.624  69.509  1.00  0.00           O
ATOM   3564  C31 POPEW  73      37.184  71.734  69.298  1.00  0.00           C
ATOM   3565  O32 POPEW  73      36.784  70.884  70.070  1.00  0.00           O
ATOM   3566  C32 POPEW  73      36.674  71.934  67.879  1.00  0.00           C
ATOM   3569  C23 POPEW  73      42.694  69.704  67.468  1.00  0.00           C
ATOM   3572  C24 POPEW  73      41.704  70.094  66.368  1.00  0.00           C
ATOM   3575  C25 POPEW  73      42.204  69.714  64.968  1.00  0.00           C
ATOM   3578  C26 POPEW  73      41.334  70.294  63.849  1.00  0.00           C
ATOM   3581  C27 POPEW  73      41.954  70.034  62.468  1.00  0.00           C
ATOM   3584  C28 POPEW  73      41.154  70.644  61.288  1.00  0.00           C
ATOM   3587  C29 POPEW  73      41.244  72.144  61.168  1.00  0.00           C
ATOM   3589 0C21 POPEW  73      42.184  72.824  60.489  1.00  0.00           C
ATOM   3591 1C21 POPEW  73      43.374  72.204  59.799  1.00  0.00           C
ATOM   3594 2C21 POPEW  73      43.124  71.664  58.378  1.00  0.00           C
ATOM   3597 3C21 POPEW  73      42.884  72.744  57.309  1.00  0.00           C
ATOM   3600 4C21 POPEW  73      43.394  72.344  55.909  1.00  0.00           C
ATOM   3603 5C21 POPEW  73      42.734  71.084  55.330  1.00  0.00           C
ATOM   3606 6C21 POPEW  73      43.374  70.624  54.009  1.00  0.00           C
ATOM   3609 7C21 POPEW  73      42.734  69.364  53.419  1.00  0.00           C
ATOM   3612 8C21 POPEW  73      43.464  68.824  52.188  1.00  0.00           C
ATOM   3616  C33 POPEW  73      37.604  71.424  66.758  1.00  0.00           C
ATOM   3619  C34 POPEW  73      36.854  71.614  65.438  1.00  0.00           C
ATOM   3622  C35 POPEW  73      37.654  71.334  64.169  1.00  0.00           C
ATOM   3625  C36 POPEW  73      36.734  71.584  62.978  1.00  0.00           C
ATOM   3628  C37 POPEW  73      37.314  71.194  61.618  1.00  0.00           C
ATOM   3631  C38 POPEW  73      36.244  71.404  60.548  1.00  0.00           C
ATOM   3634  C39 POPEW  73      36.594  70.814  59.179  1.00  0.00           C
ATOM   3637 0C31 POPEW  73      35.404  70.994  58.238  1.00  0.00           C
ATOM   3640 1C31 POPEW  73      35.744  70.794  56.758  1.00  0.00           C
ATOM   3643 2C31 POPEW  73      34.554  71.064  55.839  1.00  0.00           C
ATOM   3646 3C31 POPEW  73      33.844  72.394  56.098  1.00  0.00           C
ATOM   3649 4C31 POPEW  73      32.764  72.694  55.070  1.00  0.00           C
ATOM   3652 5C31 POPEW  73      31.834  73.814  55.528  1.00  0.00           C
ATOM   3655 6C31 POPEW  73      30.654  74.024  54.589  1.00  0.00           C
ATOM   3659  NH3 POPEX  74      22.424 120.244  73.839  1.00  0.00           N
ATOM   3663  C12 POPEX  74      22.864 121.114  74.979  1.00  0.00           C
ATOM   3666  C11 POPEX  74      23.844 120.314  75.839  1.00  0.00           C
ATOM   3669  P   POPEX  74      26.344 120.834  75.559  1.00  0.00           P
ATOM   3670  O13 POPEX  74      26.154 122.284  75.288  1.00  0.00           O
ATOM   3671  O14 POPEX  74      26.694 120.414  76.930  1.00  0.00           O
ATOM   3672  O11 POPEX  74      27.484 120.374  74.579  1.00  0.00           O
ATOM   3673  O12 POPEX  74      25.044 120.024  75.108  1.00  0.00           O
ATOM   3674  C1  POPEX  74      27.824 119.004  74.368  1.00  0.00           C
ATOM   3677  C2  POPEX  74      28.014 118.744  72.859  1.00  0.00           C
ATOM   3679  O21 POPEX  74      28.324 117.354  72.669  1.00  0.00           O
ATOM   3680  C21 POPEX  74      27.254 116.634  72.398  1.00  0.00           C
ATOM   3681  O22 POPEX  74      26.104 117.014  72.449  1.00  0.00           O
ATOM   3682  C22 POPEX  74      27.714 115.274  71.898  1.00  0.00           C
ATOM   3685  C3  POPEX  74      29.134 119.544  72.159  1.00  0.00           C
ATOM   3688  O31 POPEX  74      29.364 118.944  70.859  1.00  0.00           O
ATOM   3689  C31 POPEX  74      28.544 119.364  69.888  1.00  0.00           C
ATOM   3690  O32 POPEX  74      27.834 120.344  69.938  1.00  0.00           O
ATOM   3691  C32 POPEX  74      28.484 118.294  68.788  1.00  0.00           C
ATOM   3694  C23 POPEX  74      27.504 114.174  72.958  1.00  0.00           C
ATOM   3697  C24 POPEX  74      28.054 112.834  72.479  1.00  0.00           C
ATOM   3700  C25 POPEX  74      27.274 112.154  71.349  1.00  0.00           C
ATOM   3703  C26 POPEX  74      28.044 110.934  70.839  1.00  0.00           C
ATOM   3706  C27 POPEX  74      27.174 110.004  70.000  1.00  0.00           C
ATOM   3709  C28 POPEX  74      27.984 109.054  69.099  1.00  0.00           C
ATOM   3712  C29 POPEX  74      28.444 109.764  67.859  1.00  0.00           C
ATOM   3714 0C21 POPEX  74      28.184 109.404  66.590  1.00  0.00           C
ATOM   3716 1C21 POPEX  74      27.414 108.194  66.109  1.00  0.00           C
ATOM   3719 2C21 POPEX  74      25.994 108.534  65.618  1.00  0.00           C
ATOM   3722 3C21 POPEX  74      25.964 109.714  64.649  1.00  0.00           C
ATOM   3725 4C21 POPEX  74      24.684 109.824  63.808  1.00  0.00           C
ATOM   3728 5C21 POPEX  74      24.754 109.064  62.468  1.00  0.00           C
ATOM   3731 6C21 POPEX  74      25.734 109.694  61.468  1.00  0.00           C
ATOM   3734 7C21 POPEX  74      25.874 108.894  60.169  1.00  0.00           C
ATOM   3737 8C21 POPEX  74      26.934 109.474  59.239  1.00  0.00           C
ATOM   3741  C33 POPEX  74      29.094 118.664  67.409  1.00  0.00           C
ATOM   3744  C34 POPEX  74      28.714 117.654  66.299  1.00  0.00           C
ATOM   3747  C35 POPEX  74      29.164 118.164  64.930  1.00  0.00           C
ATOM   3750  C36 POPEX  74      28.614 117.464  63.668  1.00  0.00           C
ATOM   3753  C37 POPEX  74      29.284 117.994  62.379  1.00  0.00           C
ATOM   3756  C38 POPEX  74      28.974 117.184  61.098  1.00  0.00           C
ATOM   3759  C39 POPEX  74      27.724 117.644  60.340  1.00  0.00           C
ATOM   3762 0C31 POPEX  74      27.454 116.804  59.080  1.00  0.00           C
ATOM   3765 1C31 POPEX  74      26.034 116.974  58.508  1.00  0.00           C
ATOM   3768 2C31 POPEX  74      25.804 116.184  57.208  1.00  0.00           C
ATOM   3771 3C31 POPEX  74      24.394 116.344  56.629  1.00  0.00           C
ATOM   3774 4C31 POPEX  74      23.264 115.924  57.578  1.00  0.00           C
ATOM   3777 5C31 POPEX  74      21.914 115.764  56.860  1.00  0.00           C
ATOM   3780 6C31 POPEX  74      20.734 115.504  57.799  1.00  0.00           C
ATOM   3784  NH3 POPEY  75      66.514  91.284  27.449  1.00  0.00           N
ATOM   3788  C12 POPEY  75      65.304  91.904  26.839  1.00  0.00           C
ATOM   3791  C11 POPEY  75      65.704  93.254  26.229  1.00  0.00           C
ATOM   3794  P   POPEY  75      65.804  95.324  27.878  1.00  0.00           P
ATOM   3795  O13 POPEY  75      66.934  96.284  27.779  1.00  0.00           O
ATOM   3796  O14 POPEY  75      64.524  95.734  27.269  1.00  0.00           O
ATOM   3797  O11 POPEY  75      65.584  94.824  29.349  1.00  0.00           O
ATOM   3798  O12 POPEY  75      66.364  94.034  27.208  1.00  0.00           O
ATOM   3799  C1  POPEY  75      65.784  95.654  30.479  1.00  0.00           C
ATOM   3802  C2  POPEY  75      67.264  95.574  30.958  1.00  0.00           C
ATOM   3804  O21 POPEY  75      67.464  95.244  32.348  1.00  0.00           O
ATOM   3805  C21 POPEY  75      66.794  95.874  33.289  1.00  0.00           C
ATOM   3806  O22 POPEY  75      65.844  96.614  33.129  1.00  0.00           O
ATOM   3807  C22 POPEY  75      67.414  95.564  34.639  1.00  0.00           C
ATOM   3810  C3  POPEY  75      68.084  96.844  30.589  1.00  0.00           C
ATOM   3813  O31 POPEY  75      69.424  96.494  30.198  1.00  0.00           O
ATOM   3814  C31 POPEY  75      70.444  96.464  31.079  1.00  0.00           C
ATOM   3815  O32 POPEY  75      71.494  95.884  30.819  1.00  0.00           O
ATOM   3816  C32 POPEY  75      70.204  97.234  32.359  1.00  0.00           C
ATOM   3819  C23 POPEY  75      67.404  94.064  35.019  1.00  0.00           C
ATOM   3822  C24 POPEY  75      67.624  93.844  36.519  1.00  0.00           C
ATOM   3825  C25 POPEY  75      66.544  94.514  37.389  1.00  0.00           C
ATOM   3828  C26 POPEY  75      66.544  93.934  38.799  1.00  0.00           C
ATOM   3831  C27 POPEY  75      65.824  94.804  39.828  1.00  0.00           C
ATOM   3834  C28 POPEY  75      65.724  94.144  41.218  1.00  0.00           C
ATOM   3837  C29 POPEY  75      67.114  93.914  41.769  1.00  0.00           C
ATOM   3839 0C21 POPEY  75      67.594  94.274  42.969  1.00  0.00           C
ATOM   3841 1C21 POPEY  75      66.834  94.874  44.118  1.00  0.00           C
ATOM   3844 2C21 POPEY  75      67.524  94.324  45.379  1.00  0.00           C
ATOM   3847 3C21 POPEY  75      66.834  94.654  46.708  1.00  0.00           C
ATOM   3850 4C21 POPEY  75      67.724  94.154  47.859  1.00  0.00           C
ATOM   3853 5C21 POPEY  75      67.254  94.554  49.258  1.00  0.00           C
ATOM   3856 6C21 POPEY  75      68.314  94.174  50.299  1.00  0.00           C
ATOM   3859 7C21 POPEY  75      67.854  94.414  51.739  1.00  0.00           C
ATOM   3862 8C21 POPEY  75      68.884  93.974  52.789  1.00  0.00           C
ATOM   3866  C33 POPEY  75      71.374  97.194  33.368  1.00  0.00           C
ATOM   3869  C34 POPEY  75      70.934  97.884  34.668  1.00  0.00           C
ATOM   3872  C35 POPEY  75      71.674  97.484  35.949  1.00  0.00           C
ATOM   3875  C36 POPEY  75      71.684  95.974  36.199  1.00  0.00           C
ATOM   3878  C37 POPEY  75      71.914  95.644  37.679  1.00  0.00           C
ATOM   3881  C38 POPEY  75      72.824  94.424  37.889  1.00  0.00           C
ATOM   3884  C39 POPEY  75      72.884  93.984  39.348  1.00  0.00           C
ATOM   3887 0C31 POPEY  75      73.344  95.084  40.330  1.00  0.00           C
ATOM   3890 1C31 POPEY  75      73.354  94.624  41.799  1.00  0.00           C
ATOM   3893 2C31 POPEY  75      73.844  95.734  42.738  1.00  0.00           C
ATOM   3896 3C31 POPEY  75      73.994  95.304  44.208  1.00  0.00           C
ATOM   3899 4C31 POPEY  75      72.664  95.064  44.938  1.00  0.00           C
ATOM   3902 5C31 POPEY  75      72.894  94.624  46.399  1.00  0.00           C
ATOM   3905 6C31 POPEY  75      71.604  94.484  47.208  1.00  0.00           C
ATOM   3909  NH3 POPEZ  76     104.304  94.174  28.799  1.00  0.00           N
ATOM   3913  C12 POPEZ  76     105.214  92.974  28.889  1.00  0.00           C
ATOM   3916  C11 POPEZ  76     105.944  92.674  27.559  1.00  0.00           C
ATOM   3919  P   POPEZ  76     107.184  90.394  28.188  1.00  0.00           P
ATOM   3920  O13 POPEZ  76     108.124  89.684  27.288  1.00  0.00           O
ATOM   3921  O14 POPEZ  76     107.774  91.224  29.258  1.00  0.00           O
ATOM   3922  O11 POPEZ  76     106.224  89.374  28.939  1.00  0.00           O
ATOM   3923  O12 POPEZ  76     106.174  91.274  27.379  1.00  0.00           O
ATOM   3924  C1  POPEZ  76     106.104  89.604  30.359  1.00  0.00           C
ATOM   3927  C2  POPEZ  76     105.264  88.524  31.059  1.00  0.00           C
ATOM   3929  O21 POPEZ  76     104.444  89.084  32.098  1.00  0.00           O
ATOM   3930  C21 POPEZ  76     104.984  89.364  33.258  1.00  0.00           C
ATOM   3931  O22 POPEZ  76     106.154  89.614  33.479  1.00  0.00           O
ATOM   3932  C22 POPEZ  76     103.864  89.284  34.299  1.00  0.00           C
ATOM   3935  C3  POPEZ  76     106.184  87.364  31.529  1.00  0.00           C
ATOM   3938  O31 POPEZ  76     105.524  86.534  32.499  1.00  0.00           O
ATOM   3939  C31 POPEZ  76     106.204  85.434  32.758  1.00  0.00           C
ATOM   3940  O32 POPEZ  76     107.164  85.004  32.129  1.00  0.00           O
ATOM   3941  C32 POPEZ  76     105.614  84.774  33.988  1.00  0.00           C
ATOM   3944  C23 POPEZ  76     104.194  89.874  35.688  1.00  0.00           C
ATOM   3947  C24 POPEZ  76     104.804  88.854  36.660  1.00  0.00           C
ATOM   3950  C25 POPEZ  76     104.634  89.294  38.129  1.00  0.00           C
ATOM   3953  C26 POPEZ  76     105.254  88.324  39.129  1.00  0.00           C
ATOM   3956  C27 POPEZ  76     105.724  89.024  40.419  1.00  0.00           C
ATOM   3959  C28 POPEZ  76     106.074  88.074  41.580  1.00  0.00           C
ATOM   3962  C29 POPEZ  76     106.824  86.844  41.139  1.00  0.00           C
ATOM   3964 0C21 POPEZ  76     108.144  86.634  41.188  1.00  0.00           C
ATOM   3966 1C21 POPEZ  76     109.194  87.614  41.660  1.00  0.00           C
ATOM   3969 2C21 POPEZ  76     109.644  87.364  43.109  1.00  0.00           C
ATOM   3972 3C21 POPEZ  76     110.974  88.054  43.449  1.00  0.00           C
ATOM   3975 4C21 POPEZ  76     111.314  88.064  44.938  1.00  0.00           C
ATOM   3978 5C21 POPEZ  76     110.734  89.314  45.598  1.00  0.00           C
ATOM   3981 6C21 POPEZ  76     110.864  89.304  47.118  1.00  0.00           C
ATOM   3984 7C21 POPEZ  76     110.274  90.564  47.738  1.00  0.00           C
ATOM   3987 8C21 POPEZ  76     110.384  90.594  49.269  1.00  0.00           C
ATOM   3991  C33 POPEZ  76     106.454  85.104  35.238  1.00  0.00           C
ATOM   3994  C34 POPEZ  76     105.814  84.564  36.508  1.00  0.00           C
ATOM   3997  C35 POPEZ  76     106.804  83.884  37.458  1.00  0.00           C
ATOM   4000  C36 POPEZ  76     106.124  83.524  38.769  1.00  0.00           C
ATOM   4003  C37 POPEZ  76     107.054  82.874  39.799  1.00  0.00           C
ATOM   4006  C38 POPEZ  76     106.424  82.884  41.199  1.00  0.00           C
ATOM   4009  C39 POPEZ  76     107.314  82.314  42.309  1.00  0.00           C
ATOM   4012 0C31 POPEZ  76     108.624  83.094  42.508  1.00  0.00           C
ATOM   4015 1C31 POPEZ  76     109.424  82.594  43.718  1.00  0.00           C
ATOM   4018 2C31 POPEZ  76     110.764  83.304  43.909  1.00  0.00           C
ATOM   4021 3C31 POPEZ  76     111.634  82.634  44.988  1.00  0.00           C
ATOM   4024 4C31 POPEZ  76     111.204  82.984  46.428  1.00  0.00           C
ATOM   4027 5C31 POPEZ  76     111.784  82.004  47.458  1.00  0.00           C
ATOM   4030 6C31 POPEZ  76     111.364  82.304  48.899  1.00  0.00           C
ATOM   4034  NH3 POPEa  77      86.464 102.534  71.729  1.00  0.00           N
ATOM   4038  C12 POPEa  77      87.874 102.574  71.238  1.00  0.00           C
ATOM   4041  C11 POPEa  77      88.534 101.214  71.520  1.00  0.00           C
ATOM   4044  P   POPEa  77      87.204  99.344  72.818  1.00  0.00           P
ATOM   4045  O13 POPEa  77      88.174  98.254  72.599  1.00  0.00           O
ATOM   4046  O14 POPEa  77      86.424  99.404  74.080  1.00  0.00           O
ATOM   4047  O11 POPEa  77      86.234  99.544  71.590  1.00  0.00           O
ATOM   4048  O12 POPEa  77      88.054 100.654  72.739  1.00  0.00           O
ATOM   4049  C1  POPEa  77      85.504  98.434  71.039  1.00  0.00           C
ATOM   4052  C2  POPEa  77      85.944  98.124  69.589  1.00  0.00           C
ATOM   4054  O21 POPEa  77      84.984  97.224  68.989  1.00  0.00           O
ATOM   4055  C21 POPEa  77      84.974  97.264  67.659  1.00  0.00           C
ATOM   4056  O22 POPEa  77      85.444  98.154  66.979  1.00  0.00           O
ATOM   4057  C22 POPEa  77      84.334  96.014  67.099  1.00  0.00           C
ATOM   4060  C3  POPEa  77      87.364  97.514  69.558  1.00  0.00           C
ATOM   4063  O31 POPEa  77      87.784  97.214  68.219  1.00  0.00           O
ATOM   4064  C31 POPEa  77      88.784  97.924  67.729  1.00  0.00           C
ATOM   4065  O32 POPEa  77      89.514  98.674  68.368  1.00  0.00           O
ATOM   4066  C32 POPEa  77      88.824  97.664  66.218  1.00  0.00           C
ATOM   4069  C23 POPEa  77      85.384  95.134  66.409  1.00  0.00           C
ATOM   4072  C24 POPEa  77      84.864  93.724  66.089  1.00  0.00           C
ATOM   4075  C25 POPEa  77      85.954  92.874  65.419  1.00  0.00           C
ATOM   4078  C26 POPEa  77      85.634  92.304  64.020  1.00  0.00           C
ATOM   4081  C27 POPEa  77      85.024  93.334  63.059  1.00  0.00           C
ATOM   4084  C28 POPEa  77      85.454  93.154  61.590  1.00  0.00           C
ATOM   4087  C29 POPEa  77      84.844  91.964  60.899  1.00  0.00           C
ATOM   4089 0C21 POPEa  77      85.484  90.864  60.449  1.00  0.00           C
ATOM   4091 1C21 POPEa  77      86.954  90.534  60.618  1.00  0.00           C
ATOM   4094 2C21 POPEa  77      87.164  89.044  60.969  1.00  0.00           C
ATOM   4097 3C21 POPEa  77      87.084  88.074  59.778  1.00  0.00           C
ATOM   4100 4C21 POPEa  77      88.244  88.244  58.788  1.00  0.00           C
ATOM   4103 5C21 POPEa  77      88.524  86.984  57.958  1.00  0.00           C
ATOM   4106 6C21 POPEa  77      89.714  87.184  57.009  1.00  0.00           C
ATOM   4109 7C21 POPEa  77      90.614  85.954  56.819  1.00  0.00           C
ATOM   4112 8C21 POPEa  77      91.844  86.274  55.969  1.00  0.00           C
ATOM   4116  C33 POPEa  77      90.114  98.144  65.519  1.00  0.00           C
ATOM   4119  C34 POPEa  77      91.204  97.084  65.388  1.00  0.00           C
ATOM   4122  C35 POPEa  77      90.854  95.874  64.500  1.00  0.00           C
ATOM   4125  C36 POPEa  77      90.454  96.214  63.048  1.00  0.00           C
ATOM   4128  C37 POPEa  77      88.934  96.064  62.799  1.00  0.00           C
ATOM   4131  C38 POPEa  77      88.464  96.514  61.409  1.00  0.00           C
ATOM   4134  C39 POPEa  77      89.294  95.944  60.248  1.00  0.00           C
ATOM   4137 0C31 POPEa  77      88.664  96.184  58.880  1.00  0.00           C
ATOM   4140 1C31 POPEa  77      89.344  95.374  57.770  1.00  0.00           C
ATOM   4143 2C31 POPEa  77      88.594  95.404  56.428  1.00  0.00           C
ATOM   4146 3C31 POPEa  77      88.894  96.634  55.569  1.00  0.00           C
ATOM   4149 4C31 POPEa  77      88.294  96.474  54.160  1.00  0.00           C
ATOM   4152 5C31 POPEa  77      88.444  97.714  53.269  1.00  0.00           C
ATOM   4155 6C31 POPEa  77      87.954  97.474  51.840  1.00  0.00           C
ATOM   4159  NH3 POPEb  78      53.114  84.554  72.589  1.00  0.00           N
ATOM   4163  C12 POPEb  78      52.534  83.644  73.638  1.00  0.00           C
ATOM   4166  C11 POPEb  78      51.524  84.424  74.500  1.00  0.00           C
ATOM   4169  P   POPEb  78      49.004  83.884  73.909  1.00  0.00           P
ATOM   4170  O13 POPEb  78      47.794  84.724  73.769  1.00  0.00           O
ATOM   4171  O14 POPEb  78      49.144  83.064  75.118  1.00  0.00           O
ATOM   4172  O11 POPEb  78      49.134  82.954  72.630  1.00  0.00           O
ATOM   4173  O12 POPEb  78      50.334  84.764  73.758  1.00  0.00           O
ATOM   4174  C1  POPEb  78      48.314  83.184  71.489  1.00  0.00           C
ATOM   4177  C2  POPEb  78      48.914  84.274  70.548  1.00  0.00           C
ATOM   4179  O21 POPEb  78      47.964  84.894  69.659  1.00  0.00           O
ATOM   4180  C21 POPEb  78      46.924  84.234  69.169  1.00  0.00           C
ATOM   4181  O22 POPEb  78      46.714  83.034  69.229  1.00  0.00           O
ATOM   4182  C22 POPEb  78      45.914  85.264  68.669  1.00  0.00           C
ATOM   4185  C3  POPEb  78      50.184  83.764  69.799  1.00  0.00           C
ATOM   4188  O31 POPEb  78      51.304  84.694  69.888  1.00  0.00           O
ATOM   4189  C31 POPEb  78      51.734  85.244  68.750  1.00  0.00           C
ATOM   4190  O32 POPEb  78      51.224  85.114  67.659  1.00  0.00           O
ATOM   4191  C32 POPEb  78      52.984  86.064  69.059  1.00  0.00           C
ATOM   4194  C23 POPEb  78      45.264  84.924  67.299  1.00  0.00           C
ATOM   4197  C24 POPEb  78      46.274  84.834  66.138  1.00  0.00           C
ATOM   4200  C25 POPEb  78      45.614  85.004  64.758  1.00  0.00           C
ATOM   4203  C26 POPEb  78      44.584  83.914  64.439  1.00  0.00           C
ATOM   4206  C27 POPEb  78      44.194  83.894  62.949  1.00  0.00           C
ATOM   4209  C28 POPEb  78      43.204  82.754  62.608  1.00  0.00           C
ATOM   4212  C29 POPEb  78      41.784  83.214  62.388  1.00  0.00           C
ATOM   4214 0C21 POPEb  78      41.064  83.124  61.250  1.00  0.00           C
ATOM   4216 1C21 POPEb  78      41.504  82.574  59.909  1.00  0.00           C
ATOM   4219 2C21 POPEb  78      41.484  83.654  58.820  1.00  0.00           C
ATOM   4222 3C21 POPEb  78      42.034  83.174  57.458  1.00  0.00           C
ATOM   4225 4C21 POPEb  78      42.184  84.334  56.468  1.00  0.00           C
ATOM   4228 5C21 POPEb  78      42.874  83.954  55.159  1.00  0.00           C
ATOM   4231 6C21 POPEb  78      43.164  85.204  54.299  1.00  0.00           C
ATOM   4234 7C21 POPEb  78      43.974  84.904  53.028  1.00  0.00           C
ATOM   4237 8C21 POPEb  78      44.594  86.154  52.409  1.00  0.00           C
ATOM   4241  C33 POPEb  78      53.874  86.364  67.830  1.00  0.00           C
ATOM   4244  C34 POPEb  78      55.194  86.974  68.308  1.00  0.00           C
ATOM   4247  C35 POPEb  78      55.934  87.804  67.269  1.00  0.00           C
ATOM   4250  C36 POPEb  78      56.554  86.944  66.159  1.00  0.00           C
ATOM   4253  C37 POPEb  78      57.634  87.704  65.388  1.00  0.00           C
ATOM   4256  C38 POPEb  78      58.224  86.864  64.258  1.00  0.00           C
ATOM   4259  C39 POPEb  78      59.204  87.664  63.399  1.00  0.00           C
ATOM   4262 0C31 POPEb  78      59.554  86.944  62.099  1.00  0.00           C
ATOM   4265 1C31 POPEb  78      60.384  87.844  61.180  1.00  0.00           C
ATOM   4268 2C31 POPEb  78      60.814  87.214  59.839  1.00  0.00           C
ATOM   4271 3C31 POPEb  78      59.654  86.674  58.979  1.00  0.00           C
ATOM   4274 4C31 POPEb  78      58.534  87.694  58.738  1.00  0.00           C
ATOM   4277 5C31 POPEb  78      57.534  87.234  57.669  1.00  0.00           C
ATOM   4280 6C31 POPEb  78      56.384  88.224  57.449  1.00  0.00           C
ATOM   4284  NH3 POPEc  79      36.864  82.154  34.549  1.00  0.00           N
ATOM   4288  C12 POPEc  79      35.934  81.014  34.848  1.00  0.00           C
ATOM   4291  C11 POPEc  79      36.674  79.704  34.589  1.00  0.00           C
ATOM   4294  P   POPEc  79      34.864  77.924  34.049  1.00  0.00           P
ATOM   4295  O13 POPEc  79      35.594  76.924  33.229  1.00  0.00           O
ATOM   4296  O14 POPEc  79      34.174  79.024  33.359  1.00  0.00           O
ATOM   4297  O11 POPEc  79      33.834  77.244  35.049  1.00  0.00           O
ATOM   4298  O12 POPEc  79      35.924  78.574  35.028  1.00  0.00           O
ATOM   4299  C1  POPEc  79      34.194  76.114  35.848  1.00  0.00           C
ATOM   4302  C2  POPEc  79      34.864  76.494  37.199  1.00  0.00           C
ATOM   4304  O21 POPEc  79      34.654  75.394  38.098  1.00  0.00           O
ATOM   4305  C21 POPEc  79      35.564  75.244  39.049  1.00  0.00           C
ATOM   4306  O22 POPEc  79      36.564  75.914  39.189  1.00  0.00           O
ATOM   4307  C22 POPEc  79      35.114  74.164  40.038  1.00  0.00           C
ATOM   4310  C3  POPEc  79      34.284  77.814  37.809  1.00  0.00           C
ATOM   4313  O31 POPEc  79      35.344  78.634  38.319  1.00  0.00           O
ATOM   4314  C31 POPEc  79      35.584  78.934  39.589  1.00  0.00           C
ATOM   4315  O32 POPEc  79      36.614  79.484  39.958  1.00  0.00           O
ATOM   4316  C32 POPEc  79      34.464  78.604  40.598  1.00  0.00           C
ATOM   4319  C23 POPEc  79      34.704  74.724  41.428  1.00  0.00           C
ATOM   4322  C24 POPEc  79      34.074  73.624  42.309  1.00  0.00           C
ATOM   4325  C25 POPEc  79      33.534  74.044  43.688  1.00  0.00           C
ATOM   4328  C26 POPEc  79      32.474  75.154  43.648  1.00  0.00           C
ATOM   4331  C27 POPEc  79      31.654  75.314  44.938  1.00  0.00           C
ATOM   4334  C28 POPEc  79      32.384  76.034  46.098  1.00  0.00           C
ATOM   4337  C29 POPEc  79      33.274  75.134  46.918  1.00  0.00           C
ATOM   4339 0C21 POPEc  79      33.244  75.004  48.258  1.00  0.00           C
ATOM   4341 1C21 POPEc  79      32.354  75.744  49.220  1.00  0.00           C
ATOM   4344 2C21 POPEc  79      30.974  75.084  49.360  1.00  0.00           C
ATOM   4347 3C21 POPEc  79      30.044  75.814  50.340  1.00  0.00           C
ATOM   4350 4C21 POPEc  79      28.644  75.194  50.368  1.00  0.00           C
ATOM   4353 5C21 POPEc  79      27.774  75.734  51.520  1.00  0.00           C
ATOM   4356 6C21 POPEc  79      26.364  75.124  51.539  1.00  0.00           C
ATOM   4359 7C21 POPEc  79      25.534  75.624  52.729  1.00  0.00           C
ATOM   4362 8C21 POPEc  79      24.204  74.894  52.910  1.00  0.00           C
ATOM   4366  C33 POPEc  79      34.864  78.984  42.059  1.00  0.00           C
ATOM   4369  C34 POPEc  79      33.734  79.334  43.049  1.00  0.00           C
ATOM   4372  C35 POPEc  79      34.334  79.584  44.449  1.00  0.00           C
ATOM   4375  C36 POPEc  79      33.344  79.834  45.598  1.00  0.00           C
ATOM   4378  C37 POPEc  79      34.004  79.574  46.959  1.00  0.00           C
ATOM   4381  C38 POPEc  79      33.094  79.764  48.188  1.00  0.00           C
ATOM   4384  C39 POPEc  79      33.814  79.364  49.489  1.00  0.00           C
ATOM   4387 0C31 POPEc  79      32.914  79.324  50.739  1.00  0.00           C
ATOM   4390 1C31 POPEc  79      33.694  78.894  52.000  1.00  0.00           C
ATOM   4393 2C31 POPEc  79      32.874  78.944  53.299  1.00  0.00           C
ATOM   4396 3C31 POPEc  79      31.654  78.024  53.320  1.00  0.00           C
ATOM   4399 4C31 POPEc  79      30.934  78.004  54.669  1.00  0.00           C
ATOM   4402 5C31 POPEc  79      29.494  77.494  54.549  1.00  0.00           C
ATOM   4405 6C31 POPEc  79      28.804  77.224  55.889  1.00  0.00           C
ATOM   4409  NH3 POPEd  80     126.854   2.504  27.748  1.00  0.00           N
ATOM   4413  C12 POPEd  80     126.664   4.004  27.619  1.00  0.00           C
ATOM   4416  C11 POPEd  80     126.274   4.614  28.969  1.00  0.00           C
ATOM   4419  P   POPEd  80     124.834   6.764  28.449  1.00  0.00           P
ATOM   4420  O13 POPEd  80     124.174   5.974  27.379  1.00  0.00           O
ATOM   4421  O14 POPEd  80     125.064   8.204  28.208  1.00  0.00           O
ATOM   4422  O11 POPEd  80     123.874   6.674  29.708  1.00  0.00           O
ATOM   4423  O12 POPEd  80     126.164   6.034  28.889  1.00  0.00           O
ATOM   4424  C1  POPEd  80     124.204   6.204  31.009  1.00  0.00           C
ATOM   4427  C2  POPEd  80     124.654   7.334  31.979  1.00  0.00           C
ATOM   4429  O21 POPEd  80     125.394   6.694  33.028  1.00  0.00           O
ATOM   4430  C21 POPEd  80     125.644   7.264  34.188  1.00  0.00           C
ATOM   4431  O22 POPEd  80     125.254   8.344  34.589  1.00  0.00           O
ATOM   4432  C22 POPEd  80     126.474   6.284  35.009  1.00  0.00           C
ATOM   4435  C3  POPEd  80     123.484   8.264  32.429  1.00  0.00           C
ATOM   4438  O31 POPEd  80     122.644   7.634  33.429  1.00  0.00           O
ATOM   4439  C31 POPEd  80     122.044   8.484  34.269  1.00  0.00           C
ATOM   4440  O32 POPEd  80     122.084   9.694  34.179  1.00  0.00           O
ATOM   4441  C32 POPEd  80     121.354   7.704  35.399  1.00  0.00           C
ATOM   4444  C23 POPEd  80     126.054   6.204  36.488  1.00  0.00           C
ATOM   4447  C24 POPEd  80     127.292   5.994  37.359  1.00  0.00           C
ATOM   4450  C25 POPEd  80     126.974   5.844  38.848  1.00  0.00           C
ATOM   4453  C26 POPEd  80     126.364   7.104  39.458  1.00  0.00           C
ATOM   4456  C27 POPEd  80     126.464   7.084  40.990  1.00  0.00           C
ATOM   4459  C28 POPEd  80     125.854   8.334  41.638  1.00  0.00           C
ATOM   4462  C29 POPEd  80     126.154   8.364  43.118  1.00  0.00           C
ATOM   4464 0C21 POPEd  80     125.274   8.184  44.118  1.00  0.00           C
ATOM   4466 1C21 POPEd  80     123.814   7.854  43.969  1.00  0.00           C
ATOM   4469 2C21 POPEd  80     123.364   6.974  45.149  1.00  0.00           C
ATOM   4472 3C21 POPEd  80     121.874   6.614  45.130  1.00  0.00           C
ATOM   4475 4C21 POPEd  80     121.544   5.594  46.229  1.00  0.00           C
ATOM   4478 5C21 POPEd  80     120.044   5.314  46.418  1.00  0.00           C
ATOM   4481 6C21 POPEd  80     119.364   4.714  45.189  1.00  0.00           C
ATOM   4484 7C21 POPEd  80     117.964   4.184  45.508  1.00  0.00           C
ATOM   4487 8C21 POPEd  80     117.214   3.644  44.289  1.00  0.00           C
ATOM   4491  C33 POPEd  80     121.694   8.224  36.819  1.00  0.00           C
ATOM   4494  C34 POPEd  80     120.574   8.024  37.859  1.00  0.00           C
ATOM   4497  C35 POPEd  80     120.914   8.654  39.218  1.00  0.00           C
ATOM   4500  C36 POPEd  80     119.744   8.694  40.209  1.00  0.00           C
ATOM   4503  C37 POPEd  80     120.104   9.444  41.509  1.00  0.00           C
ATOM   4506  C38 POPEd  80     118.964   9.454  42.538  1.00  0.00           C
ATOM   4509  C39 POPEd  80     119.304  10.284  43.799  1.00  0.00           C
ATOM   4512 0C31 POPEd  80     118.144  10.404  44.799  1.00  0.00           C
ATOM   4515 1C31 POPEd  80     117.864   9.104  45.578  1.00  0.00           C
ATOM   4518 2C31 POPEd  80     116.564   9.154  46.399  1.00  0.00           C
ATOM   4521 3C31 POPEd  80     115.294   9.104  45.539  1.00  0.00           C
ATOM   4524 4C31 POPEd  80     114.014   9.054  46.369  1.00  0.00           C
ATOM   4527 5C31 POPEd  80     112.744   8.914  45.508  1.00  0.00           C
ATOM   4530 6C31 POPEd  80     111.454   8.914  46.320  1.00  0.00           C
ATOM   4534  NH3 POPEe  81      49.214  35.444  28.059  1.00  0.00           N
ATOM   4538  C12 POPEe  81      49.734  34.034  28.219  1.00  0.00           C
ATOM   4541  C11 POPEe  81      49.594  33.164  26.958  1.00  0.00           C
ATOM   4544  P   POPEe  81      49.874  30.504  27.078  1.00  0.00           P
ATOM   4545  O13 POPEe  81      48.394  30.474  27.109  1.00  0.00           O
ATOM   4546  O14 POPEe  81      50.564  29.804  25.989  1.00  0.00           O
ATOM   4547  O11 POPEe  81      50.364  29.884  28.449  1.00  0.00           O
ATOM   4548  O12 POPEe  81      50.394  32.004  27.119  1.00  0.00           O
ATOM   4549  C1  POPEe  81      49.664  28.744  28.969  1.00  0.00           C
ATOM   4552  C2  POPEe  81      50.554  27.954  29.989  1.00  0.00           C
ATOM   4554  O21 POPEe  81      49.794  27.244  30.999  1.00  0.00           O
ATOM   4555  C21 POPEe  81      48.944  27.924  31.799  1.00  0.00           C
ATOM   4556  O22 POPEe  81      48.674  29.104  31.688  1.00  0.00           O
ATOM   4557  C22 POPEe  81      48.484  27.044  32.969  1.00  0.00           C
ATOM   4560  C3  POPEe  81      51.714  28.824  30.579  1.00  0.00           C
ATOM   4563  O31 POPEe  81      52.674  28.034  31.319  1.00  0.00           O
ATOM   4564  C31 POPEe  81      53.524  28.714  32.089  1.00  0.00           C
ATOM   4565  O32 POPEe  81      53.524  29.924  32.250  1.00  0.00           O
ATOM   4566  C32 POPEe  81      54.554  27.754  32.678  1.00  0.00           C
ATOM   4569  C23 POPEe  81      48.964  27.584  34.349  1.00  0.00           C
ATOM   4572  C24 POPEe  81      48.544  26.724  35.559  1.00  0.00           C
ATOM   4575  C25 POPEe  81      47.114  26.994  36.078  1.00  0.00           C
ATOM   4578  C26 POPEe  81      46.764  26.204  37.349  1.00  0.00           C
ATOM   4581  C27 POPEe  81      45.264  26.084  37.700  1.00  0.00           C
ATOM   4584  C28 POPEe  81      45.034  25.724  39.179  1.00  0.00           C
ATOM   4587  C29 POPEe  81      43.734  25.004  39.499  1.00  0.00           C
ATOM   4589 0C21 POPEe  81      43.584  23.824  40.130  1.00  0.00           C
ATOM   4591 1C21 POPEe  81      44.664  22.914  40.668  1.00  0.00           C
ATOM   4594 2C21 POPEe  81      44.624  22.724  42.208  1.00  0.00           C
ATOM   4597 3C21 POPEe  81      45.744  21.784  42.709  1.00  0.00           C
ATOM   4600 4C21 POPEe  81      45.664  21.414  44.199  1.00  0.00           C
ATOM   4603 5C21 POPEe  81      45.924  22.574  45.168  1.00  0.00           C
ATOM   4606 6C21 POPEe  81      45.814  22.134  46.638  1.00  0.00           C
ATOM   4609 7C21 POPEe  81      46.064  23.264  47.639  1.00  0.00           C
ATOM   4612 8C21 POPEe  81      46.134  22.754  49.080  1.00  0.00           C
ATOM   4616  C33 POPEe  81      54.384  27.514  34.199  1.00  0.00           C
ATOM   4619  C34 POPEe  81      55.334  26.414  34.699  1.00  0.00           C
ATOM   4622  C35 POPEe  81      54.854  25.664  35.958  1.00  0.00           C
ATOM   4625  C36 POPEe  81      54.494  26.574  37.129  1.00  0.00           C
ATOM   4628  C37 POPEe  81      54.454  25.834  38.479  1.00  0.00           C
ATOM   4631  C38 POPEe  81      53.984  26.764  39.598  1.00  0.00           C
ATOM   4634  C39 POPEe  81      54.364  26.344  41.019  1.00  0.00           C
ATOM   4637 0C31 POPEe  81      53.624  25.124  41.559  1.00  0.00           C
ATOM   4640 1C31 POPEe  81      54.094  24.874  42.999  1.00  0.00           C
ATOM   4643 2C31 POPEe  81      53.164  23.984  43.820  1.00  0.00           C
ATOM   4646 3C31 POPEe  81      53.844  23.634  45.149  1.00  0.00           C
ATOM   4649 4C31 POPEe  81      52.954  22.854  46.118  1.00  0.00           C
ATOM   4652 5C31 POPEe  81      53.744  22.434  47.359  1.00  0.00           C
ATOM   4655 6C31 POPEe  81      52.964  21.524  48.320  1.00  0.00           C
ATOM   4659  NH3 POPEf  82      95.664  10.684  27.088  1.00  0.00           N
ATOM   4663  C12 POPEf  82      96.624  11.704  26.579  1.00  0.00           C
ATOM   4666  C11 POPEf  82      95.904  13.064  26.509  1.00  0.00           C
ATOM   4669  P   POPEf  82      93.354  13.694  26.618  1.00  0.00           P
ATOM   4670  O13 POPEf  82      93.764  15.034  27.078  1.00  0.00           O
ATOM   4671  O14 POPEf  82      92.254  13.554  25.639  1.00  0.00           O
ATOM   4672  O11 POPEf  82      93.064  12.754  27.849  1.00  0.00           O
ATOM   4673  O12 POPEf  82      94.574  12.904  25.989  1.00  0.00           O
ATOM   4674  C1  POPEf  82      92.124  13.254  28.819  1.00  0.00           C
ATOM   4677  C2  POPEf  82      92.154  12.384  30.108  1.00  0.00           C
ATOM   4679  O21 POPEf  82      91.484  13.004  31.219  1.00  0.00           O
ATOM   4680  C21 POPEf  82      90.224  13.354  31.109  1.00  0.00           C
ATOM   4681  O22 POPEf  82      89.524  13.304  30.119  1.00  0.00           O
ATOM   4682  C22 POPEf  82      89.814  13.924  32.499  1.00  0.00           C
ATOM   4685  C3  POPEf  82      93.634  12.094  30.528  1.00  0.00           C
ATOM   4688  O31 POPEf  82      93.764  11.084  31.539  1.00  0.00           O
ATOM   4689  C31 POPEf  82      94.174  11.334  32.789  1.00  0.00           C
ATOM   4690  O32 POPEf  82      94.674  10.474  33.508  1.00  0.00           O
ATOM   4691  C32 POPEf  82      93.944  12.754  33.299  1.00  0.00           C
ATOM   4694  C23 POPEf  82      88.294  14.194  32.668  1.00  0.00           C
ATOM   4697  C24 POPEf  82      87.904  14.814  34.029  1.00  0.00           C
ATOM   4700  C25 POPEf  82      87.964  13.784  35.159  1.00  0.00           C
ATOM   4703  C26 POPEf  82      87.104  14.124  36.389  1.00  0.00           C
ATOM   4706  C27 POPEf  82      87.374  13.134  37.538  1.00  0.00           C
ATOM   4709  C28 POPEf  82      86.454  13.304  38.758  1.00  0.00           C
ATOM   4712  C29 POPEf  82      85.104  12.654  38.609  1.00  0.00           C
ATOM   4714 0C21 POPEf  82      84.444  12.004  39.589  1.00  0.00           C
ATOM   4716 1C21 POPEf  82      84.934  11.814  40.999  1.00  0.00           C
ATOM   4719 2C21 POPEf  82      84.994  13.124  41.819  1.00  0.00           C
ATOM   4722 3C21 POPEf  82      85.664  12.964  43.188  1.00  0.00           C
ATOM   4725 4C21 POPEf  82      85.844  14.304  43.918  1.00  0.00           C
ATOM   4728 5C21 POPEf  82      84.544  15.004  44.348  1.00  0.00           C
ATOM   4731 6C21 POPEf  82      84.804  16.374  44.988  1.00  0.00           C
ATOM   4734 7C21 POPEf  82      83.844  17.464  44.479  1.00  0.00           C
ATOM   4737 8C21 POPEf  82      84.144  18.844  45.049  1.00  0.00           C
ATOM   4741  C33 POPEf  82      93.484  12.734  34.778  1.00  0.00           C
ATOM   4744  C34 POPEf  82      92.814  14.044  35.188  1.00  0.00           C
ATOM   4747  C35 POPEf  82      91.994  13.934  36.488  1.00  0.00           C
ATOM   4750  C36 POPEf  82      92.864  13.744  37.738  1.00  0.00           C
ATOM   4753  C37 POPEf  82      92.064  13.954  39.039  1.00  0.00           C
ATOM   4756  C38 POPEf  82      92.974  14.024  40.270  1.00  0.00           C
ATOM   4759  C39 POPEf  82      92.464  14.974  41.369  1.00  0.00           C
ATOM   4762 0C31 POPEf  82      91.174  14.504  42.049  1.00  0.00           C
ATOM   4765 1C31 POPEf  82      90.904  15.284  43.339  1.00  0.00           C
ATOM   4768 2C31 POPEf  82      89.734  14.724  44.169  1.00  0.00           C
ATOM   4771 3C31 POPEf  82      89.874  14.974  45.679  1.00  0.00           C
ATOM   4774 4C31 POPEf  82      89.944  16.454  46.089  1.00  0.00           C
ATOM   4777 5C31 POPEf  82      90.284  16.624  47.579  1.00  0.00           C
ATOM   4780 6C31 POPEf  82      90.164  18.074  48.078  1.00  0.00           C
ATOM   4784  NH3 POPEg  83     113.734  73.244  70.368  1.00  0.00           N
ATOM   4788  C12 POPEg  83     114.984  72.844  69.589  1.00  0.00           C
ATOM   4791  C11 POPEg  83     116.034  73.974  69.469  1.00  0.00           C
ATOM   4794  P   POPEg  83     118.194  72.554  68.839  1.00  0.00           P
ATOM   4795  O13 POPEg  83     118.134  72.214  70.288  1.00  0.00           O
ATOM   4796  O14 POPEg  83     119.474  73.084  68.339  1.00  0.00           O
ATOM   4797  O11 POPEg  83     117.704  71.314  67.979  1.00  0.00           O
ATOM   4798  O12 POPEg  83     117.074  73.644  68.539  1.00  0.00           O
ATOM   4799  C1  POPEg  83     116.934  71.454  66.778  1.00  0.00           C
ATOM   4802  C2  POPEg  83     117.824  71.624  65.519  1.00  0.00           C
ATOM   4804  O21 POPEg  83     117.024  71.334  64.348  1.00  0.00           O
ATOM   4805  C21 POPEg  83     117.144  72.194  63.359  1.00  0.00           C
ATOM   4806  O22 POPEg  83     117.674  73.284  63.399  1.00  0.00           O
ATOM   4807  C22 POPEg  83     116.404  71.654  62.128  1.00  0.00           C
ATOM   4810  C3  POPEg  83     119.014  70.644  65.519  1.00  0.00           C
ATOM   4813  O31 POPEg  83     119.934  71.054  64.479  1.00  0.00           O
ATOM   4814  C31 POPEg  83     121.204  71.114  64.859  1.00  0.00           C
ATOM   4815  O32 POPEg  83     121.704  70.424  65.738  1.00  0.00           O
ATOM   4816  C32 POPEg  83     121.864  72.284  64.129  1.00  0.00           C
ATOM   4819  C23 POPEg  83     116.564  72.554  60.878  1.00  0.00           C
ATOM   4822  C24 POPEg  83     115.414  72.364  59.879  1.00  0.00           C
ATOM   4825  C25 POPEg  83     115.774  72.774  58.438  1.00  0.00           C
ATOM   4828  C26 POPEg  83     116.144  74.254  58.250  1.00  0.00           C
ATOM   4831  C27 POPEg  83     116.494  74.574  56.778  1.00  0.00           C
ATOM   4834  C28 POPEg  83     116.304  76.054  56.389  1.00  0.00           C
ATOM   4837  C29 POPEg  83     117.284  76.984  57.058  1.00  0.00           C
ATOM   4839 0C21 POPEg  83     118.024  77.944  56.479  1.00  0.00           C
ATOM   4841 1C21 POPEg  83     118.044  78.304  55.008  1.00  0.00           C
ATOM   4844 2C21 POPEg  83     116.724  78.884  54.459  1.00  0.00           C
ATOM   4847 3C21 POPEg  83     116.744  79.014  52.929  1.00  0.00           C
ATOM   4850 4C21 POPEg  83     115.334  79.044  52.319  1.00  0.00           C
ATOM   4853 5C21 POPEg  83     115.334  78.724  50.820  1.00  0.00           C
ATOM   4856 6C21 POPEg  83     113.914  78.494  50.259  1.00  0.00           C
ATOM   4859 7C21 POPEg  83     113.904  77.794  48.899  1.00  0.00           C
ATOM   4862 8C21 POPEg  83     112.484  77.474  48.409  1.00  0.00           C
ATOM   4866  C33 POPEg  83     121.784  72.254  62.578  1.00  0.00           C
ATOM   4869  C34 POPEg  83     122.204  73.624  62.019  1.00  0.00           C
ATOM   4872  C35 POPEg  83     122.514  73.664  60.508  1.00  0.00           C
ATOM   4875  C36 POPEg  83     123.944  73.204  60.218  1.00  0.00           C
ATOM   4878  C37 POPEg  83     124.454  73.584  58.820  1.00  0.00           C
ATOM   4881  C38 POPEg  83     125.964  73.314  58.718  1.00  0.00           C
ATOM   4884  C39 POPEg  83     126.494  72.944  57.319  1.00  0.00           C
ATOM   4887 0C31 POPEg  83     127.182  74.104  56.599  1.00  0.00           C
ATOM   4890 1C31 POPEg  83     128.132  73.604  55.499  1.00  0.00           C
ATOM   4893 2C31 POPEg  83     128.492  74.674  54.459  1.00  0.00           C
ATOM   4896 3C31 POPEg  83     129.392  74.114  53.339  1.00  0.00           C
ATOM   4899 4C31 POPEg  83     129.582  75.124  52.208  1.00  0.00           C
ATOM   4902 5C31 POPEg  83     130.402  74.554  51.039  1.00  0.00           C
ATOM   4905 6C31 POPEg  83     130.492  75.524  49.868  1.00  0.00           C
ATOM   4909  NH3 POPEh  84      88.104  35.024  67.379  1.00  0.00           N
ATOM   4913  C12 POPEh  84      86.774  35.484  67.949  1.00  0.00           C
ATOM   4916  C11 POPEh  84      85.974  34.264  68.438  1.00  0.00           C
ATOM   4919  P   POPEh  84      83.554  33.584  68.998  1.00  0.00           P
ATOM   4920  O13 POPEh  84      84.114  32.234  68.809  1.00  0.00           O
ATOM   4921  O14 POPEh  84      82.734  33.814  70.218  1.00  0.00           O
ATOM   4922  O11 POPEh  84      82.714  33.994  67.689  1.00  0.00           O
ATOM   4923  O12 POPEh  84      84.714  34.644  68.998  1.00  0.00           O
ATOM   4924  C1  POPEh  84      82.504  35.354  67.269  1.00  0.00           C
ATOM   4927  C2  POPEh  84      81.054  35.854  67.538  1.00  0.00           C
ATOM   4929  O21 POPEh  84      80.154  35.474  66.459  1.00  0.00           O
ATOM   4930  C21 POPEh  84      79.094  34.734  66.809  1.00  0.00           C
ATOM   4931  O22 POPEh  84      78.954  34.174  67.888  1.00  0.00           O
ATOM   4932  C22 POPEh  84      78.044  34.724  65.709  1.00  0.00           C
ATOM   4935  C3  POPEh  84      81.014  37.404  67.669  1.00  0.00           C
ATOM   4938  O31 POPEh  84      79.704  37.834  68.110  1.00  0.00           O
ATOM   4939  C31 POPEh  84      79.034  38.894  67.639  1.00  0.00           C
ATOM   4940  O32 POPEh  84      77.994  39.314  68.129  1.00  0.00           O
ATOM   4941  C32 POPEh  84      79.674  39.624  66.459  1.00  0.00           C
ATOM   4944  C23 POPEh  84      78.404  33.844  64.479  1.00  0.00           C
ATOM   4947  C24 POPEh  84      77.224  33.754  63.519  1.00  0.00           C
ATOM   4950  C25 POPEh  84      77.394  32.744  62.379  1.00  0.00           C
ATOM   4953  C26 POPEh  84      76.564  33.114  61.138  1.00  0.00           C
ATOM   4956  C27 POPEh  84      77.224  34.224  60.318  1.00  0.00           C
ATOM   4959  C28 POPEh  84      76.434  34.634  59.059  1.00  0.00           C
ATOM   4962  C29 POPEh  84      77.204  35.714  58.349  1.00  0.00           C
ATOM   4964 0C21 POPEh  84      76.724  36.824  57.770  1.00  0.00           C
ATOM   4966 1C21 POPEh  84      75.274  37.194  57.578  1.00  0.00           C
ATOM   4969 2C21 POPEh  84      75.154  37.874  56.199  1.00  0.00           C
ATOM   4972 3C21 POPEh  84      73.714  38.144  55.758  1.00  0.00           C
ATOM   4975 4C21 POPEh  84      73.674  38.574  54.290  1.00  0.00           C
ATOM   4978 5C21 POPEh  84      72.304  39.124  53.858  1.00  0.00           C
ATOM   4981 6C21 POPEh  84      72.144  40.604  54.239  1.00  0.00           C
ATOM   4984 7C21 POPEh  84      70.824  41.194  53.729  1.00  0.00           C
ATOM   4987 8C21 POPEh  84      70.644  42.664  54.099  1.00  0.00           C
ATOM   4991  C33 POPEh  84      79.594  38.884  65.089  1.00  0.00           C
ATOM   4994  C34 POPEh  84      80.774  39.294  64.199  1.00  0.00           C
ATOM   4997  C35 POPEh  84      80.834  38.634  62.809  1.00  0.00           C
ATOM   5000  C36 POPEh  84      80.714  37.104  62.809  1.00  0.00           C
ATOM   5003  C37 POPEh  84      80.954  36.534  61.409  1.00  0.00           C
ATOM   5006  C38 POPEh  84      80.754  35.014  61.308  1.00  0.00           C
ATOM   5009  C39 POPEh  84      80.854  34.484  59.868  1.00  0.00           C
ATOM   5012 0C31 POPEh  84      82.214  34.724  59.199  1.00  0.00           C
ATOM   5015 1C31 POPEh  84      82.224  34.334  57.709  1.00  0.00           C
ATOM   5018 2C31 POPEh  84      83.444  34.894  56.979  1.00  0.00           C
ATOM   5021 3C31 POPEh  84      83.384  34.764  55.449  1.00  0.00           C
ATOM   5024 4C31 POPEh  84      83.294  33.324  54.918  1.00  0.00           C
ATOM   5027 5C31 POPEh  84      83.434  33.254  53.389  1.00  0.00           C
ATOM   5030 6C31 POPEh  84      83.374  31.834  52.830  1.00  0.00           C
ATOM   5034  NH3 POPEi  85      87.864  62.164  29.989  1.00  0.00           N
ATOM   5038  C12 POPEi  85      86.514  62.384  29.378  1.00  0.00           C
ATOM   5041  C11 POPEi  85      85.664  61.134  29.549  1.00  0.00           C
ATOM   5044  P   POPEi  85      85.664  58.604  29.309  1.00  0.00           P
ATOM   5045  O13 POPEi  85      85.424  57.874  28.049  1.00  0.00           O
ATOM   5046  O14 POPEi  85      86.504  57.964  30.349  1.00  0.00           O
ATOM   5047  O11 POPEi  85      84.314  59.034  29.929  1.00  0.00           O
ATOM   5048  O12 POPEi  85      86.304  60.004  28.939  1.00  0.00           O
ATOM   5049  C1  POPEi  85      83.504  58.314  30.819  1.00  0.00           C
ATOM   5052  C2  POPEi  85      84.014  58.394  32.278  1.00  0.00           C
ATOM   5054  O21 POPEi  85      84.224  57.034  32.729  1.00  0.00           O
ATOM   5055  C21 POPEi  85      85.344  56.834  33.398  1.00  0.00           C
ATOM   5056  O22 POPEi  85      86.144  57.694  33.749  1.00  0.00           O
ATOM   5057  C22 POPEi  85      85.464  55.334  33.668  1.00  0.00           C
ATOM   5060  C3  POPEi  85      83.004  59.144  33.199  1.00  0.00           C
ATOM   5063  O31 POPEi  85      83.634  59.474  34.449  1.00  0.00           O
ATOM   5064  C31 POPEi  85      82.864  59.384  35.519  1.00  0.00           C
ATOM   5065  O32 POPEi  85      81.654  59.324  35.519  1.00  0.00           O
ATOM   5066  C32 POPEi  85      83.764  59.244  36.749  1.00  0.00           C
ATOM   5069  C23 POPEi  85      86.924  54.864  33.799  1.00  0.00           C
ATOM   5072  C24 POPEi  85      87.664  55.314  35.069  1.00  0.00           C
ATOM   5075  C25 POPEi  85      87.024  54.854  36.379  1.00  0.00           C
ATOM   5078  C26 POPEi  85      87.844  55.294  37.589  1.00  0.00           C
ATOM   5081  C27 POPEi  85      87.344  54.694  38.909  1.00  0.00           C
ATOM   5084  C28 POPEi  85      87.724  55.544  40.139  1.00  0.00           C
ATOM   5087  C29 POPEi  85      89.214  55.724  40.309  1.00  0.00           C
ATOM   5089 0C21 POPEi  85      89.844  55.814  41.479  1.00  0.00           C
ATOM   5091 1C21 POPEi  85      89.164  55.764  42.830  1.00  0.00           C
ATOM   5094 2C21 POPEi  85      90.174  55.934  43.969  1.00  0.00           C
ATOM   5097 3C21 POPEi  85      89.494  56.004  45.349  1.00  0.00           C
ATOM   5100 4C21 POPEi  85      90.314  56.764  46.409  1.00  0.00           C
ATOM   5103 5C21 POPEi  85      90.344  58.274  46.159  1.00  0.00           C
ATOM   5106 6C21 POPEi  85      91.444  59.014  46.918  1.00  0.00           C
ATOM   5109 7C21 POPEi  85      91.574  60.464  46.450  1.00  0.00           C
ATOM   5112 8C21 POPEi  85      92.774  61.214  47.029  1.00  0.00           C
ATOM   5116  C33 POPEi  85      83.104  58.294  37.770  1.00  0.00           C
ATOM   5119  C34 POPEi  85      84.064  57.774  38.848  1.00  0.00           C
ATOM   5122  C35 POPEi  85      83.334  56.774  39.758  1.00  0.00           C
ATOM   5125  C36 POPEi  85      84.154  56.254  40.938  1.00  0.00           C
ATOM   5128  C37 POPEi  85      83.314  55.314  41.809  1.00  0.00           C
ATOM   5131  C38 POPEi  85      84.114  54.574  42.868  1.00  0.00           C
ATOM   5134  C39 POPEi  85      84.534  55.464  44.049  1.00  0.00           C
ATOM   5137 0C31 POPEi  85      85.214  54.644  45.149  1.00  0.00           C
ATOM   5140 1C31 POPEi  85      85.284  55.354  46.509  1.00  0.00           C
ATOM   5143 2C31 POPEi  85      85.734  54.414  47.639  1.00  0.00           C
ATOM   5146 3C31 POPEi  85      86.954  53.574  47.258  1.00  0.00           C
ATOM   5149 4C31 POPEi  85      87.684  52.914  48.438  1.00  0.00           C
ATOM   5152 5C31 POPEi  85      88.614  51.784  47.969  1.00  0.00           C
ATOM   5155 6C31 POPEi  85      89.484  51.184  49.068  1.00  0.00           C
ATOM   5159  NH3 POPEj  86      95.924  39.444  24.129  1.00  0.00           N
ATOM   5163  C12 POPEj  86      94.914  38.354  24.459  1.00  0.00           C
ATOM   5166  C11 POPEj  86      94.474  37.424  23.299  1.00  0.00           C
ATOM   5169  P   POPEj  86      93.244  35.324  24.378  1.00  0.00           P
ATOM   5170  O13 POPEj  86      91.884  34.924  24.819  1.00  0.00           O
ATOM   5171  O14 POPEj  86      93.994  34.314  23.609  1.00  0.00           O
ATOM   5172  O11 POPEj  86      94.154  35.614  25.639  1.00  0.00           O
ATOM   5173  O12 POPEj  86      93.254  36.724  23.629  1.00  0.00           O
ATOM   5174  C1  POPEj  86      93.684  36.284  26.789  1.00  0.00           C
ATOM   5177  C2  POPEj  86      94.734  36.254  27.938  1.00  0.00           C
ATOM   5179  O21 POPEj  86      94.304  37.214  28.909  1.00  0.00           O
ATOM   5180  C21 POPEj  86      94.474  36.884  30.189  1.00  0.00           C
ATOM   5181  O22 POPEj  86      94.934  35.844  30.609  1.00  0.00           O
ATOM   5182  C22 POPEj  86      94.064  38.104  31.009  1.00  0.00           C
ATOM   5185  C3  POPEj  86      96.204  36.564  27.489  1.00  0.00           C
ATOM   5188  O31 POPEj  86      97.184  36.174  28.479  1.00  0.00           O
ATOM   5189  C31 POPEj  86      97.504  34.874  28.389  1.00  0.00           C
ATOM   5190  O32 POPEj  86      97.024  34.104  27.579  1.00  0.00           O
ATOM   5191  C32 POPEj  86      98.414  34.444  29.529  1.00  0.00           C
ATOM   5194  C23 POPEj  86      94.294  37.944  32.519  1.00  0.00           C
ATOM   5197  C24 POPEj  86      94.104  39.294  33.219  1.00  0.00           C
ATOM   5200  C25 POPEj  86      93.884  39.174  34.738  1.00  0.00           C
ATOM   5203  C26 POPEj  86      94.844  38.244  35.458  1.00  0.00           C
ATOM   5206  C27 POPEj  86      94.454  38.104  36.938  1.00  0.00           C
ATOM   5209  C28 POPEj  86      94.874  36.764  37.559  1.00  0.00           C
ATOM   5212  C29 POPEj  86      96.344  36.714  37.868  1.00  0.00           C
ATOM   5214 0C21 POPEj  86      96.914  35.974  38.839  1.00  0.00           C
ATOM   5216 1C21 POPEj  86      96.204  35.034  39.778  1.00  0.00           C
ATOM   5219 2C21 POPEj  86      96.434  35.434  41.250  1.00  0.00           C
ATOM   5222 3C21 POPEj  86      95.704  34.504  42.240  1.00  0.00           C
ATOM   5225 4C21 POPEj  86      96.054  34.854  43.688  1.00  0.00           C
ATOM   5228 5C21 POPEj  86      95.404  33.934  44.729  1.00  0.00           C
ATOM   5231 6C21 POPEj  86      93.934  34.274  45.019  1.00  0.00           C
ATOM   5234 7C21 POPEj  86      93.414  33.494  46.229  1.00  0.00           C
ATOM   5237 8C21 POPEj  86      92.004  33.894  46.660  1.00  0.00           C
ATOM   5241  C33 POPEj  86      97.594  33.514  30.449  1.00  0.00           C
ATOM   5244  C34 POPEj  86      98.164  33.344  31.868  1.00  0.00           C
ATOM   5247  C35 POPEj  86      98.224  34.654  32.659  1.00  0.00           C
ATOM   5250  C36 POPEj  86      98.164  34.424  34.179  1.00  0.00           C
ATOM   5253  C37 POPEj  86      98.454  35.704  34.968  1.00  0.00           C
ATOM   5256  C38 POPEj  86      99.964  35.934  35.178  1.00  0.00           C
ATOM   5259  C39 POPEj  86     100.374  35.924  36.660  1.00  0.00           C
ATOM   5262 0C31 POPEj  86     100.934  37.274  37.139  1.00  0.00           C
ATOM   5265 1C31 POPEj  86     100.894  37.424  38.659  1.00  0.00           C
ATOM   5268 2C31 POPEj  86     101.564  38.724  39.118  1.00  0.00           C
ATOM   5271 3C31 POPEj  86     101.254  39.114  40.578  1.00  0.00           C
ATOM   5274 4C31 POPEj  86     101.554  38.004  41.599  1.00  0.00           C
ATOM   5277 5C31 POPEj  86     101.614  38.544  43.028  1.00  0.00           C
ATOM   5280 6C31 POPEj  86     101.824  37.454  44.090  1.00  0.00           C
ATOM   5284  NH3 POPEk  87     100.534  12.834  69.179  1.00  0.00           N
ATOM   5288  C12 POPEk  87     101.444  14.014  69.340  1.00  0.00           C
ATOM   5291  C11 POPEk  87     101.704  14.664  67.958  1.00  0.00           C
ATOM   5294  P   POPEk  87     103.874  13.404  67.289  1.00  0.00           P
ATOM   5295  O13 POPEk  87     103.874  12.054  67.868  1.00  0.00           O
ATOM   5296  O14 POPEk  87     104.524  14.534  67.989  1.00  0.00           O
ATOM   5297  O11 POPEk  87     104.374  13.314  65.808  1.00  0.00           O
ATOM   5298  O12 POPEk  87     102.354  13.784  67.039  1.00  0.00           O
ATOM   5299  C1  POPEk  87     105.764  12.944  65.618  1.00  0.00           C
ATOM   5302  C2  POPEk  87     105.924  12.084  64.340  1.00  0.00           C
ATOM   5304  O21 POPEk  87     105.604  12.844  63.160  1.00  0.00           O
ATOM   5305  C21 POPEk  87     106.454  13.734  62.718  1.00  0.00           C
ATOM   5306  O22 POPEk  87     107.454  14.174  63.259  1.00  0.00           O
ATOM   5307  C22 POPEk  87     106.004  14.104  61.299  1.00  0.00           C
ATOM   5310  C3  POPEk  87     105.004  10.824  64.398  1.00  0.00           C
ATOM   5313  O31 POPEk  87     104.494  10.444  63.110  1.00  0.00           O
ATOM   5314  C31 POPEk  87     105.304   9.774  62.328  1.00  0.00           C
ATOM   5315  O32 POPEk  87     106.334   9.204  62.659  1.00  0.00           O
ATOM   5316  C32 POPEk  87     104.754   9.874  60.899  1.00  0.00           C
ATOM   5319  C23 POPEk  87     106.974  15.044  60.548  1.00  0.00           C
ATOM   5322  C24 POPEk  87     106.594  15.184  59.068  1.00  0.00           C
ATOM   5325  C25 POPEk  87     107.244  16.374  58.349  1.00  0.00           C
ATOM   5328  C26 POPEk  87     108.744  16.204  58.090  1.00  0.00           C
ATOM   5331  C27 POPEk  87     109.314  17.304  57.188  1.00  0.00           C
ATOM   5334  C28 POPEk  87     110.794  17.054  56.879  1.00  0.00           C
ATOM   5337  C29 POPEk  87     111.394  17.994  55.859  1.00  0.00           C
ATOM   5339 0C21 POPEk  87     111.764  17.664  54.609  1.00  0.00           C
ATOM   5341 1C21 POPEk  87     111.594  16.314  53.959  1.00  0.00           C
ATOM   5344 2C21 POPEk  87     112.094  16.214  52.508  1.00  0.00           C
ATOM   5347 3C21 POPEk  87     111.444  17.224  51.539  1.00  0.00           C
ATOM   5350 4C21 POPEk  87     112.464  18.174  50.889  1.00  0.00           C
ATOM   5353 5C21 POPEk  87     113.024  17.594  49.578  1.00  0.00           C
ATOM   5356 6C21 POPEk  87     114.344  18.234  49.129  1.00  0.00           C
ATOM   5359 7C21 POPEk  87     115.024  17.404  48.028  1.00  0.00           C
ATOM   5362 8C21 POPEk  87     116.434  17.894  47.659  1.00  0.00           C
ATOM   5366  C33 POPEk  87     105.764   9.454  59.819  1.00  0.00           C
ATOM   5369  C34 POPEk  87     105.764  10.374  58.589  1.00  0.00           C
ATOM   5372  C35 POPEk  87     104.554  10.204  57.648  1.00  0.00           C
ATOM   5375  C36 POPEk  87     104.434   8.794  57.039  1.00  0.00           C
ATOM   5378  C37 POPEk  87     104.374   8.814  55.499  1.00  0.00           C
ATOM   5381  C38 POPEk  87     105.754   8.894  54.848  1.00  0.00           C
ATOM   5384  C39 POPEk  87     105.684   9.354  53.379  1.00  0.00           C
ATOM   5387 0C31 POPEk  87     105.074   8.324  52.430  1.00  0.00           C
ATOM   5390 1C31 POPEk  87     104.884   8.874  51.008  1.00  0.00           C
ATOM   5393 2C31 POPEk  87     104.394   7.824  50.019  1.00  0.00           C
ATOM   5396 3C31 POPEk  87     104.324   8.334  48.569  1.00  0.00           C
ATOM   5399 4C31 POPEk  87     103.064   9.154  48.250  1.00  0.00           C
ATOM   5402 5C31 POPEk  87     103.034   9.594  46.778  1.00  0.00           C
ATOM   5405 6C31 POPEk  87     101.744  10.284  46.348  1.00  0.00           C
ATOM   5409  NH3 POPEl  88      54.004 119.094  29.759  1.00  0.00           N
ATOM   5413  C12 POPEl  88      52.864 118.124  29.699  1.00  0.00           C
ATOM   5416  C11 POPEl  88      51.684 118.724  28.909  1.00  0.00           C
ATOM   5419  P   POPEl  88      51.264 121.084  30.128  1.00  0.00           P
ATOM   5420  O13 POPEl  88      52.644 121.394  29.699  1.00  0.00           O
ATOM   5421  O14 POPEl  88      50.174 121.984  29.689  1.00  0.00           O
ATOM   5422  O11 POPEl  88      51.234 120.924  31.679  1.00  0.00           O
ATOM   5423  O12 POPEl  88      50.894 119.624  29.679  1.00  0.00           O
ATOM   5424  C1  POPEl  88      51.224 122.054  32.559  1.00  0.00           C
ATOM   5427  C2  POPEl  88      52.594 122.214  33.278  1.00  0.00           C
ATOM   5429  O21 POPEl  88      52.354 122.524  34.668  1.00  0.00           O
ATOM   5430  C21 POPEl  88      53.284 123.184  35.328  1.00  0.00           C
ATOM   5431  O22 POPEl  88      53.424 124.394  35.339  1.00  0.00           O
ATOM   5432  C22 POPEl  88      54.114 122.184  36.128  1.00  0.00           C
ATOM   5435  C3  POPEl  88      53.604 123.144  32.528  1.00  0.00           C
ATOM   5438  O31 POPEl  88      54.934 122.874  32.989  1.00  0.00           O
ATOM   5439  C31 POPEl  88      55.924 123.414  32.299  1.00  0.00           C
ATOM   5440  O32 POPEl  88      55.824 124.054  31.269  1.00  0.00           O
ATOM   5441  C32 POPEl  88      57.204 123.014  33.049  1.00  0.00           C
ATOM   5444  C23 POPEl  88      54.724 122.764  37.429  1.00  0.00           C
ATOM   5447  C24 POPEl  88      55.854 121.874  37.979  1.00  0.00           C
ATOM   5450  C25 POPEl  88      56.304 122.214  39.418  1.00  0.00           C
ATOM   5453  C26 POPEl  88      56.454 123.724  39.659  1.00  0.00           C
ATOM   5456  C27 POPEl  88      57.004 124.144  41.039  1.00  0.00           C
ATOM   5459  C28 POPEl  88      56.764 125.654  41.299  1.00  0.00           C
ATOM   5462  C29 POPEl  88      57.554 126.404  42.348  1.00  0.00           C
ATOM   5464 0C21 POPEl  88      58.084 126.014  43.519  1.00  0.00           C
ATOM   5466 1C21 POPEl  88      58.014 124.664  44.179  1.00  0.00           C
ATOM   5469 2C21 POPEl  88      57.444 124.744  45.609  1.00  0.00           C
ATOM   5472 3C21 POPEl  88      58.334 125.534  46.590  1.00  0.00           C
ATOM   5475 4C21 POPEl  88      58.354 124.934  47.999  1.00  0.00           C
ATOM   5478 5C21 POPEl  88      57.014 125.044  48.750  1.00  0.00           C
ATOM   5481 6C21 POPEl  88      56.994 124.084  49.938  1.00  0.00           C
ATOM   5484 7C21 POPEl  88      55.764 124.224  50.839  1.00  0.00           C
ATOM   5487 8C21 POPEl  88      55.564 123.014  51.758  1.00  0.00           C
ATOM   5491  C33 POPEl  88      58.604 123.454  32.559  1.00  0.00           C
ATOM   5494  C34 POPEl  88      59.664 122.864  33.519  1.00  0.00           C
ATOM   5497  C35 POPEl  88      61.104 123.364  33.359  1.00  0.00           C
ATOM   5500  C36 POPEl  88      61.914 122.624  32.278  1.00  0.00           C
ATOM   5503  C37 POPEl  88      63.414 122.934  32.328  1.00  0.00           C
ATOM   5506  C38 POPEl  88      64.184 121.904  33.159  1.00  0.00           C
ATOM   5509  C39 POPEl  88      65.624 122.324  33.488  1.00  0.00           C
ATOM   5512 0C31 POPEl  88      66.624 121.174  33.299  1.00  0.00           C
ATOM   5515 1C31 POPEl  88      66.734 120.264  34.528  1.00  0.00           C
ATOM   5518 2C31 POPEl  88      67.384 118.904  34.219  1.00  0.00           C
ATOM   5521 3C31 POPEl  88      68.744 119.014  33.528  1.00  0.00           C
ATOM   5524 4C31 POPEl  88      69.414 117.644  33.368  1.00  0.00           C
ATOM   5527 5C31 POPEl  88      70.694 117.694  32.538  1.00  0.00           C
ATOM   5530 6C31 POPEl  88      71.434 116.354  32.589  1.00  0.00           C
ATOM   5534  NH3 POPEm  89      99.054  20.994  65.169  1.00  0.00           N
ATOM   5538  C12 POPEm  89      98.784  22.434  65.528  1.00  0.00           C
ATOM   5541  C11 POPEm  89      99.684  23.384  64.729  1.00  0.00           C
ATOM   5544  P   POPEm  89     100.464  25.404  66.258  1.00  0.00           P
ATOM   5545  O13 POPEm  89      99.824  25.334  67.589  1.00  0.00           O
ATOM   5546  O14 POPEm  89     101.884  24.964  66.199  1.00  0.00           O
ATOM   5547  O11 POPEm  89     100.454  26.924  65.829  1.00  0.00           O
ATOM   5548  O12 POPEm  89      99.544  24.724  65.178  1.00  0.00           O
ATOM   5549  C1  POPEm  89     100.774  27.274  64.479  1.00  0.00           C
ATOM   5552  C2  POPEm  89      99.494  27.494  63.638  1.00  0.00           C
ATOM   5554  O21 POPEm  89      99.894  27.754  62.299  1.00  0.00           O
ATOM   5555  C21 POPEm  89      99.704  26.794  61.419  1.00  0.00           C
ATOM   5556  O22 POPEm  89      99.504  25.624  61.679  1.00  0.00           O
ATOM   5557  C22 POPEm  89      99.574  27.474  60.058  1.00  0.00           C
ATOM   5560  C3  POPEm  89      98.684  28.724  64.118  1.00  0.00           C
ATOM   5563  O31 POPEm  89      97.484  28.914  63.349  1.00  0.00           O
ATOM   5564  C31 POPEm  89      97.334  29.764  62.319  1.00  0.00           C
ATOM   5565  O32 POPEm  89      96.264  29.934  61.749  1.00  0.00           O
ATOM   5566  C32 POPEm  89      98.594  30.524  61.889  1.00  0.00           C
ATOM   5569  C23 POPEm  89      98.944  26.604  58.968  1.00  0.00           C
ATOM   5572  C24 POPEm  89      98.264  27.464  57.888  1.00  0.00           C
ATOM   5575  C25 POPEm  89      96.834  26.984  57.578  1.00  0.00           C
ATOM   5578  C26 POPEm  89      96.844  25.584  56.959  1.00  0.00           C
ATOM   5581  C27 POPEm  89      95.454  25.084  56.599  1.00  0.00           C
ATOM   5584  C28 POPEm  89      95.454  23.584  56.238  1.00  0.00           C
ATOM   5587  C29 POPEm  89      94.294  23.214  55.349  1.00  0.00           C
ATOM   5589 0C21 POPEm  89      94.274  22.154  54.539  1.00  0.00           C
ATOM   5591 1C21 POPEm  89      95.394  21.144  54.430  1.00  0.00           C
ATOM   5594 2C21 POPEm  89      95.044  19.994  53.479  1.00  0.00           C
ATOM   5597 3C21 POPEm  89      95.074  20.374  52.000  1.00  0.00           C
ATOM   5600 4C21 POPEm  89      94.564  19.274  51.039  1.00  0.00           C
ATOM   5603 5C21 POPEm  89      95.234  17.904  51.208  1.00  0.00           C
ATOM   5606 6C21 POPEm  89      94.444  16.964  52.139  1.00  0.00           C
ATOM   5609 7C21 POPEm  89      95.204  15.684  52.488  1.00  0.00           C
ATOM   5612 8C21 POPEm  89      94.374  14.724  53.328  1.00  0.00           C
ATOM   5616  C33 POPEm  89      98.374  31.314  60.569  1.00  0.00           C
ATOM   5619  C34 POPEm  89      99.694  31.774  59.918  1.00  0.00           C
ATOM   5622  C35 POPEm  89     100.174  30.954  58.708  1.00  0.00           C
ATOM   5625  C36 POPEm  89      99.504  31.364  57.388  1.00  0.00           C
ATOM   5628  C37 POPEm  89     100.154  30.794  56.118  1.00  0.00           C
ATOM   5631  C38 POPEm  89     101.604  31.264  55.919  1.00  0.00           C
ATOM   5634  C39 POPEm  89     102.064  31.254  54.449  1.00  0.00           C
ATOM   5637 0C31 POPEm  89     103.394  31.994  54.278  1.00  0.00           C
ATOM   5640 1C31 POPEm  89     103.814  32.194  52.809  1.00  0.00           C
ATOM   5643 2C31 POPEm  89     104.964  33.204  52.678  1.00  0.00           C
ATOM   5646 3C31 POPEm  89     105.404  33.434  51.229  1.00  0.00           C
ATOM   5649 4C31 POPEm  89     104.574  34.504  50.508  1.00  0.00           C
ATOM   5652 5C31 POPEm  89     104.934  34.634  49.029  1.00  0.00           C
ATOM   5655 6C31 POPEm  89     104.054  35.644  48.269  1.00  0.00           C
ATOM   5659  NH3 POPEn  90      83.824  79.374  31.708  1.00  0.00           N
ATOM   5663  C12 POPEn  90      83.054  79.044  30.458  1.00  0.00           C
ATOM   5666  C11 POPEn  90      82.674  80.314  29.679  1.00  0.00           C
ATOM   5669  P   POPEn  90      84.014  82.564  29.729  1.00  0.00           P
ATOM   5670  O13 POPEn  90      85.324  83.104  29.299  1.00  0.00           O
ATOM   5671  O14 POPEn  90      82.824  83.374  29.399  1.00  0.00           O
ATOM   5672  O11 POPEn  90      84.164  82.334  31.288  1.00  0.00           O
ATOM   5673  O12 POPEn  90      83.844  81.054  29.269  1.00  0.00           O
ATOM   5674  C1  POPEn  90      83.934  83.394  32.218  1.00  0.00           C
ATOM   5677  C2  POPEn  90      84.654  83.134  33.569  1.00  0.00           C
ATOM   5679  O21 POPEn  90      84.454  84.254  34.438  1.00  0.00           O
ATOM   5680  C21 POPEn  90      83.424  84.134  35.279  1.00  0.00           C
ATOM   5681  O22 POPEn  90      82.624  83.214  35.289  1.00  0.00           O
ATOM   5682  C22 POPEn  90      83.524  85.234  36.339  1.00  0.00           C
ATOM   5685  C3  POPEn  90      86.184  82.864  33.519  1.00  0.00           C
ATOM   5688  O31 POPEn  90      86.604  82.154  34.708  1.00  0.00           O
ATOM   5689  C31 POPEn  90      87.144  82.874  35.699  1.00  0.00           C
ATOM   5690  O32 POPEn  90      87.394  84.064  35.659  1.00  0.00           O
ATOM   5691  C32 POPEn  90      87.514  81.954  36.879  1.00  0.00           C
ATOM   5694  C23 POPEn  90      82.434  85.064  37.419  1.00  0.00           C
ATOM   5697  C24 POPEn  90      82.694  85.854  38.708  1.00  0.00           C
ATOM   5700  C25 POPEn  90      83.924  85.384  39.499  1.00  0.00           C
ATOM   5703  C26 POPEn  90      83.874  85.804  40.979  1.00  0.00           C
ATOM   5706  C27 POPEn  90      83.734  84.604  41.938  1.00  0.00           C
ATOM   5709  C28 POPEn  90      83.424  85.034  43.379  1.00  0.00           C
ATOM   5712  C29 POPEn  90      83.364  83.884  44.348  1.00  0.00           C
ATOM   5714 0C21 POPEn  90      82.914  83.954  45.609  1.00  0.00           C
ATOM   5716 1C21 POPEn  90      82.404  85.214  46.269  1.00  0.00           C
ATOM   5719 2C21 POPEn  90      81.644  84.954  47.589  1.00  0.00           C
ATOM   5722 3C21 POPEn  90      81.404  86.264  48.359  1.00  0.00           C
ATOM   5725 4C21 POPEn  90      80.314  86.174  49.449  1.00  0.00           C
ATOM   5728 5C21 POPEn  90      80.594  85.194  50.598  1.00  0.00           C
ATOM   5731 6C21 POPEn  90      81.924  85.454  51.320  1.00  0.00           C
ATOM   5734 7C21 POPEn  90      82.074  84.674  52.630  1.00  0.00           C
ATOM   5737 8C21 POPEn  90      83.464  84.854  53.258  1.00  0.00           C
ATOM   5741  C33 POPEn  90      86.634  82.114  38.149  1.00  0.00           C
ATOM   5744  C34 POPEn  90      87.344  81.604  39.418  1.00  0.00           C
ATOM   5747  C35 POPEn  90      86.434  81.434  40.648  1.00  0.00           C
ATOM   5750  C36 POPEn  90      87.244  81.274  41.949  1.00  0.00           C
ATOM   5753  C37 POPEn  90      86.394  81.104  43.229  1.00  0.00           C
ATOM   5756  C38 POPEn  90      87.274  81.104  44.489  1.00  0.00           C
ATOM   5759  C39 POPEn  90      86.554  80.724  45.799  1.00  0.00           C
ATOM   5762 0C31 POPEn  90      87.534  80.624  46.979  1.00  0.00           C
ATOM   5765 1C31 POPEn  90      86.904  80.124  48.289  1.00  0.00           C
ATOM   5768 2C31 POPEn  90      87.964  79.824  49.368  1.00  0.00           C
ATOM   5771 3C31 POPEn  90      87.354  79.254  50.660  1.00  0.00           C
ATOM   5774 4C31 POPEn  90      88.404  78.894  51.720  1.00  0.00           C
ATOM   5777 5C31 POPEn  90      87.794  78.434  53.040  1.00  0.00           C
ATOM   5780 6C31 POPEn  90      88.814  77.864  54.029  1.00  0.00           C
ATOM   5784  NH3 POPEo  91      44.394 114.564  31.288  1.00  0.00           N
ATOM   5788  C12 POPEo  91      44.364 113.054  31.309  1.00  0.00           C
ATOM   5791  C11 POPEo  91      45.664 112.414  31.878  1.00  0.00           C
ATOM   5794  P   POPEo  91      46.704 113.944  33.759  1.00  0.00           P
ATOM   5795  O13 POPEo  91      48.024 113.944  33.079  1.00  0.00           O
ATOM   5796  O14 POPEo  91      45.834 115.104  33.508  1.00  0.00           O
ATOM   5797  O11 POPEo  91      46.864 113.694  35.319  1.00  0.00           O
ATOM   5798  O12 POPEo  91      45.874 112.694  33.278  1.00  0.00           O
ATOM   5799  C1  POPEo  91      46.044 114.334  36.299  1.00  0.00           C
ATOM   5802  C2  POPEo  91      45.304 113.314  37.208  1.00  0.00           C
ATOM   5804  O21 POPEo  91      46.304 112.604  37.958  1.00  0.00           O
ATOM   5805  C21 POPEo  91      46.054 112.374  39.239  1.00  0.00           C
ATOM   5806  O22 POPEo  91      45.064 112.714  39.859  1.00  0.00           O
ATOM   5807  C22 POPEo  91      47.274 111.644  39.828  1.00  0.00           C
ATOM   5810  C3  POPEo  91      44.454 112.314  36.358  1.00  0.00           C
ATOM   5813  O31 POPEo  91      43.204 111.944  36.989  1.00  0.00           O
ATOM   5814  C31 POPEo  91      43.234 110.844  37.719  1.00  0.00           C
ATOM   5815  O32 POPEo  91      44.234 110.204  38.009  1.00  0.00           O
ATOM   5816  C32 POPEo  91      41.804 110.484  38.118  1.00  0.00           C
ATOM   5819  C23 POPEo  91      47.174 111.474  41.358  1.00  0.00           C
ATOM   5822  C24 POPEo  91      46.274 110.304  41.749  1.00  0.00           C
ATOM   5825  C25 POPEo  91      45.884 110.344  43.229  1.00  0.00           C
ATOM   5828  C26 POPEo  91      45.494 108.954  43.769  1.00  0.00           C
ATOM   5831  C27 POPEo  91      46.604 108.224  44.499  1.00  0.00           C
ATOM   5834  C28 POPEo  91      46.814 108.784  45.909  1.00  0.00           C
ATOM   5837  C29 POPEo  91      47.714 107.844  46.669  1.00  0.00           C
ATOM   5839 0C21 POPEo  91      48.804 108.174  47.379  1.00  0.00           C
ATOM   5841 1C21 POPEo  91      49.314 109.574  47.619  1.00  0.00           C
ATOM   5844 2C21 POPEo  91      49.514 109.824  49.118  1.00  0.00           C
ATOM   5847 3C21 POPEo  91      50.824 109.234  49.648  1.00  0.00           C
ATOM   5850 4C21 POPEo  91      50.974 109.484  51.148  1.00  0.00           C
ATOM   5853 5C21 POPEo  91      52.344 109.064  51.688  1.00  0.00           C
ATOM   5856 6C21 POPEo  91      52.464 107.554  51.910  1.00  0.00           C
ATOM   5859 7C21 POPEo  91      53.794 107.144  52.538  1.00  0.00           C
ATOM   5862 8C21 POPEo  91      53.724 105.804  53.269  1.00  0.00           C
ATOM   5866  C33 POPEo  91      41.784 109.244  39.039  1.00  0.00           C
ATOM   5869  C34 POPEo  91      40.444 108.994  39.758  1.00  0.00           C
ATOM   5872  C35 POPEo  91      39.844 110.164  40.578  1.00  0.00           C
ATOM   5875  C36 POPEo  91      40.594 110.514  41.879  1.00  0.00           C
ATOM   5878  C37 POPEo  91      39.834 111.474  42.818  1.00  0.00           C
ATOM   5881  C38 POPEo  91      40.104 111.224  44.319  1.00  0.00           C
ATOM   5884  C39 POPEo  91      41.354 111.874  44.930  1.00  0.00           C
ATOM   5887 0C31 POPEo  91      41.314 111.864  46.469  1.00  0.00           C
ATOM   5890 1C31 POPEo  91      42.444 112.684  47.118  1.00  0.00           C
ATOM   5893 2C31 POPEo  91      42.394 112.644  48.659  1.00  0.00           C
ATOM   5896 3C31 POPEo  91      43.554 113.404  49.328  1.00  0.00           C
ATOM   5899 4C31 POPEo  91      44.904 112.694  49.179  1.00  0.00           C
ATOM   5902 5C31 POPEo  91      46.014 113.354  50.008  1.00  0.00           C
ATOM   5905 6C31 POPEo  91      47.294 112.514  50.079  1.00  0.00           C
ATOM   5909  NH3 POPEp  92      69.764  96.384  27.489  1.00  0.00           N
ATOM   5913  C12 POPEp  92      70.584  95.294  26.878  1.00  0.00           C
ATOM   5916  C11 POPEp  92      69.714  94.414  25.979  1.00  0.00           C
ATOM   5919  P   POPEp  92      70.114  91.854  26.139  1.00  0.00           P
ATOM   5920  O13 POPEp  92      68.664  91.644  25.919  1.00  0.00           O
ATOM   5921  O14 POPEp  92      71.074  90.804  25.749  1.00  0.00           O
ATOM   5922  O11 POPEp  92      70.334  92.144  27.689  1.00  0.00           O
ATOM   5923  O12 POPEp  92      70.484  93.284  25.569  1.00  0.00           O
ATOM   5924  C1  POPEp  92      69.784  91.294  28.689  1.00  0.00           C
ATOM   5927  C2  POPEp  92      70.654  91.344  29.989  1.00  0.00           C
ATOM   5929  O21 POPEp  92      70.074  90.554  31.049  1.00  0.00           O
ATOM   5930  C21 POPEp  92      68.954  90.994  31.579  1.00  0.00           C
ATOM   5931  O22 POPEp  92      68.294  91.944  31.179  1.00  0.00           O
ATOM   5932  C22 POPEp  92      68.494  90.084  32.709  1.00  0.00           C
ATOM   5935  C3  POPEp  92      71.044  92.784  30.469  1.00  0.00           C
ATOM   5938  O31 POPEp  92      72.084  92.724  31.469  1.00  0.00           O
ATOM   5939  C31 POPEp  92      71.844  93.224  32.678  1.00  0.00           C
ATOM   5940  O32 POPEp  92      70.764  93.574  33.099  1.00  0.00           O
ATOM   5941  C32 POPEp  92      73.184  93.344  33.438  1.00  0.00           C
ATOM   5944  C23 POPEp  92      69.414  90.044  33.949  1.00  0.00           C
ATOM   5947  C24 POPEp  92      68.664  89.514  35.188  1.00  0.00           C
ATOM   5950  C25 POPEp  92      68.974  90.274  36.488  1.00  0.00           C
ATOM   5953  C26 POPEp  92      70.034  89.634  37.398  1.00  0.00           C
ATOM   5956  C27 POPEp  92      69.564  89.614  38.868  1.00  0.00           C
ATOM   5959  C28 POPEp  92      70.654  89.424  39.949  1.00  0.00           C
ATOM   5962  C29 POPEp  92      71.594  90.594  40.019  1.00  0.00           C
ATOM   5964 0C21 POPEp  92      72.034  91.214  41.129  1.00  0.00           C
ATOM   5966 1C21 POPEp  92      71.734  90.914  42.579  1.00  0.00           C
ATOM   5969 2C21 POPEp  92      73.024  90.504  43.299  1.00  0.00           C
ATOM   5972 3C21 POPEp  92      73.214  91.204  44.648  1.00  0.00           C
ATOM   5975 4C21 POPEp  92      74.604  90.924  45.248  1.00  0.00           C
ATOM   5978 5C21 POPEp  92      74.694  89.604  46.008  1.00  0.00           C
ATOM   5981 6C21 POPEp  92      74.624  89.794  47.528  1.00  0.00           C
ATOM   5984 7C21 POPEp  92      74.884  88.474  48.269  1.00  0.00           C
ATOM   5987 8C21 POPEp  92      74.964  88.624  49.789  1.00  0.00           C
ATOM   5991  C33 POPEp  92      73.374  92.344  34.609  1.00  0.00           C
ATOM   5994  C34 POPEp  92      74.664  92.544  35.419  1.00  0.00           C
ATOM   5997  C35 POPEp  92      75.944  92.004  34.758  1.00  0.00           C
ATOM   6000  C36 POPEp  92      77.104  91.754  35.739  1.00  0.00           C
ATOM   6003  C37 POPEp  92      77.524  92.994  36.549  1.00  0.00           C
ATOM   6006  C38 POPEp  92      76.914  93.094  37.949  1.00  0.00           C
ATOM   6009  C39 POPEp  92      77.654  92.244  38.988  1.00  0.00           C
ATOM   6012 0C31 POPEp  92      77.234  92.604  40.410  1.00  0.00           C
ATOM   6015 1C31 POPEp  92      77.914  91.724  41.469  1.00  0.00           C
ATOM   6018 2C31 POPEp  92      77.444  92.054  42.879  1.00  0.00           C
ATOM   6021 3C31 POPEp  92      78.144  93.284  43.458  1.00  0.00           C
ATOM   6024 4C31 POPEp  92      77.544  93.744  44.789  1.00  0.00           C
ATOM   6027 5C31 POPEp  92      78.594  94.274  45.758  1.00  0.00           C
ATOM   6030 6C31 POPEp  92      77.994  94.804  47.059  1.00  0.00           C
ATOM   6034  NH3 POPEq  93      46.034  31.104  28.249  1.00  0.00           N
ATOM   6038  C12 POPEq  93      45.914  32.564  28.618  1.00  0.00           C
ATOM   6041  C11 POPEq  93      44.934  33.304  27.698  1.00  0.00           C
ATOM   6044  P   POPEq  93      43.334  35.384  28.059  1.00  0.00           P
ATOM   6045  O13 POPEq  93      43.554  36.654  28.778  1.00  0.00           O
ATOM   6046  O14 POPEq  93      42.784  35.534  26.679  1.00  0.00           O
ATOM   6047  O11 POPEq  93      42.484  34.344  28.869  1.00  0.00           O
ATOM   6048  O12 POPEq  93      44.764  34.674  28.059  1.00  0.00           O
ATOM   6049  C1  POPEq  93      42.044  34.504  30.219  1.00  0.00           C
ATOM   6052  C2  POPEq  93      42.664  33.424  31.139  1.00  0.00           C
ATOM   6054  O21 POPEq  93      41.754  33.164  32.229  1.00  0.00           O
ATOM   6055  C21 POPEq  93      41.684  31.894  32.598  1.00  0.00           C
ATOM   6056  O22 POPEq  93      42.264  30.964  32.039  1.00  0.00           O
ATOM   6057  C22 POPEq  93      40.904  31.714  33.899  1.00  0.00           C
ATOM   6060  C3  POPEq  93      44.054  33.794  31.729  1.00  0.00           C
ATOM   6063  O31 POPEq  93      44.854  32.614  31.919  1.00  0.00           O
ATOM   6064  C31 POPEq  93      45.134  32.004  33.079  1.00  0.00           C
ATOM   6065  O32 POPEq  93      45.494  30.844  33.169  1.00  0.00           O
ATOM   6066  C32 POPEq  93      45.024  32.904  34.319  1.00  0.00           C
ATOM   6069  C23 POPEq  93      40.804  32.964  34.809  1.00  0.00           C
ATOM   6072  C24 POPEq  93      40.414  32.624  36.258  1.00  0.00           C
ATOM   6075  C25 POPEq  93      41.624  32.234  37.118  1.00  0.00           C
ATOM   6078  C26 POPEq  93      41.244  31.944  38.578  1.00  0.00           C
ATOM   6081  C27 POPEq  93      42.474  31.794  39.479  1.00  0.00           C
ATOM   6084  C28 POPEq  93      42.104  31.784  40.969  1.00  0.00           C
ATOM   6087  C29 POPEq  93      43.324  31.684  41.859  1.00  0.00           C
ATOM   6089 0C21 POPEq  93      43.614  30.704  42.729  1.00  0.00           C
ATOM   6091 1C21 POPEq  93      42.794  29.464  43.019  1.00  0.00           C
ATOM   6094 2C21 POPEq  93      42.344  29.364  44.479  1.00  0.00           C
ATOM   6097 3C21 POPEq  93      41.064  30.144  44.839  1.00  0.00           C
ATOM   6100 4C21 POPEq  93      40.724  29.974  46.329  1.00  0.00           C
ATOM   6103 5C21 POPEq  93      39.314  30.424  46.739  1.00  0.00           C
ATOM   6106 6C21 POPEq  93      39.044  31.924  46.539  1.00  0.00           C
ATOM   6109 7C21 POPEq  93      37.664  32.364  47.049  1.00  0.00           C
ATOM   6112 8C21 POPEq  93      37.074  33.544  46.288  1.00  0.00           C
ATOM   6116  C33 POPEq  93      45.524  32.164  35.589  1.00  0.00           C
ATOM   6119  C34 POPEq  93      45.944  33.134  36.708  1.00  0.00           C
ATOM   6122  C35 POPEq  93      45.934  32.534  38.129  1.00  0.00           C
ATOM   6125  C36 POPEq  93      47.284  32.034  38.659  1.00  0.00           C
ATOM   6128  C37 POPEq  93      47.344  32.004  40.200  1.00  0.00           C
ATOM   6131  C38 POPEq  93      48.754  31.744  40.749  1.00  0.00           C
ATOM   6134  C39 POPEq  93      49.004  32.384  42.129  1.00  0.00           C
ATOM   6137 0C31 POPEq  93      48.324  31.674  43.309  1.00  0.00           C
ATOM   6140 1C31 POPEq  93      48.464  32.494  44.599  1.00  0.00           C
ATOM   6143 2C31 POPEq  93      47.904  31.824  45.859  1.00  0.00           C
ATOM   6146 3C31 POPEq  93      48.714  30.604  46.329  1.00  0.00           C
ATOM   6149 4C31 POPEq  93      48.474  30.294  47.818  1.00  0.00           C
ATOM   6152 5C31 POPEq  93      49.124  28.984  48.289  1.00  0.00           C
ATOM   6155 6C31 POPEq  93      49.114  28.834  49.809  1.00  0.00           C
ATOM   6159  NH3 POPEr  94     132.372 121.584  31.519  1.00  0.00           N
ATOM   6163  C12 POPEr  94     132.672 120.704  30.349  1.00  0.00           C
ATOM   6166  C11 POPEr  94     131.612 119.594  30.289  1.00  0.00           C
ATOM   6169  P   POPEr  94     131.302 117.214  29.349  1.00  0.00           P
ATOM   6170  O13 POPEr  94     131.392 116.584  28.019  1.00  0.00           O
ATOM   6171  O14 POPEr  94     131.952 116.514  30.479  1.00  0.00           O
ATOM   6172  O11 POPEr  94     129.792 117.544  29.699  1.00  0.00           O
ATOM   6173  O12 POPEr  94     131.942 118.674  29.249  1.00  0.00           O
ATOM   6174  C1  POPEr  94     128.972 116.474  30.198  1.00  0.00           C
ATOM   6177  C2  POPEr  94     127.742 117.034  30.958  1.00  0.00           C
ATOM   6179  O21 POPEr  94     127.952 117.004  32.368  1.00  0.00           O
ATOM   6180  C21 POPEr  94     128.772 117.844  32.919  1.00  0.00           C
ATOM   6181  O22 POPEr  94     129.372 118.764  32.389  1.00  0.00           O
ATOM   6182  C22 POPEr  94     128.802 117.484  34.409  1.00  0.00           C
ATOM   6185  C3  POPEr  94     126.484 116.164  30.698  1.00  0.00           C
ATOM   6188  O31 POPEr  94     125.284 116.894  30.999  1.00  0.00           O
ATOM   6189  C31 POPEr  94     124.584 116.884  32.159  1.00  0.00           C
ATOM   6190  O32 POPEr  94     123.564 117.554  32.288  1.00  0.00           O
ATOM   6191  C32 POPEr  94     125.124 116.014  33.299  1.00  0.00           C
ATOM   6194  C23 POPEr  94     130.062 117.904  35.188  1.00  0.00           C
ATOM   6197  C24 POPEr  94     129.752 117.894  36.699  1.00  0.00           C
ATOM   6200  C25 POPEr  94     130.962 117.704  37.608  1.00  0.00           C
ATOM   6203  C26 POPEr  94     131.012 118.754  38.729  1.00  0.00           C
ATOM   6206  C27 POPEr  94     131.902 118.364  39.919  1.00  0.00           C
ATOM   6209  C28 POPEr  94     131.112 117.794  41.109  1.00  0.00           C
ATOM   6212  C29 POPEr  94     131.992 117.514  42.289  1.00  0.00           C
ATOM   6214 0C21 POPEr  94     132.602 118.444  43.049  1.00  0.00           C
ATOM   6216 1C21 POPEr  94     132.462 119.944  42.888  1.00  0.00           C
ATOM   6219 2C21 POPEr  94     132.602 120.744  44.199  1.00  0.00           C
ATOM   6222 3C21 POPEr  94     131.702 120.264  45.349  1.00  0.00           C
ATOM   6225 4C21 POPEr  94     132.162 120.814  46.708  1.00  0.00           C
ATOM   6228 5C21 POPEr  94     131.822 119.874  47.868  1.00  0.00           C
ATOM   6231 6C21 POPEr  94     132.792 118.684  47.969  1.00  0.00           C
ATOM   6234 7C21 POPEr  94     132.392 117.654  49.029  1.00  0.00           C
ATOM   6237 8C21 POPEr  94     133.362 116.474  49.160  1.00  0.00           C
ATOM   6241  C33 POPEr  94     124.964 116.754  34.648  1.00  0.00           C
ATOM   6244  C34 POPEr  94     125.284 115.884  35.889  1.00  0.00           C
ATOM   6247  C35 POPEr  94     124.414 116.304  37.078  1.00  0.00           C
ATOM   6250  C36 POPEr  94     124.574 115.464  38.360  1.00  0.00           C
ATOM   6253  C37 POPEr  94     123.264 115.394  39.160  1.00  0.00           C
ATOM   6256  C38 POPEr  94     123.344 114.684  40.519  1.00  0.00           C
ATOM   6259  C39 POPEr  94     124.044 115.474  41.629  1.00  0.00           C
ATOM   6262 0C31 POPEr  94     123.674 114.924  43.019  1.00  0.00           C
ATOM   6265 1C31 POPEr  94     124.374 115.654  44.160  1.00  0.00           C
ATOM   6268 2C31 POPEr  94     123.944 115.164  45.559  1.00  0.00           C
ATOM   6271 3C31 POPEr  94     122.564 115.674  45.990  1.00  0.00           C
ATOM   6274 4C31 POPEr  94     122.164 115.224  47.409  1.00  0.00           C
ATOM   6277 5C31 POPEr  94     120.804 115.774  47.840  1.00  0.00           C
ATOM   6280 6C31 POPEr  94     120.244 115.104  49.099  1.00  0.00           C
ATOM   6284  NH3 POPEs  95     103.544  93.644  73.959  1.00  0.00           N
ATOM   6288  C12 POPEs  95     102.084  93.354  74.199  1.00  0.00           C
ATOM   6291  C11 POPEs  95     101.294  94.664  74.150  1.00  0.00           C
ATOM   6294  P   POPEs  95      98.994  94.544  72.900  1.00  0.00           P
ATOM   6295  O13 POPEs  95      97.904  93.544  72.958  1.00  0.00           O
ATOM   6296  O14 POPEs  95      98.594  95.964  72.788  1.00  0.00           O
ATOM   6297  O11 POPEs  95     100.064  94.184  71.778  1.00  0.00           O
ATOM   6298  O12 POPEs  95      99.884  94.414  74.220  1.00  0.00           O
ATOM   6299  C1  POPEs  95      99.744  93.244  70.750  1.00  0.00           C
ATOM   6302  C2  POPEs  95     100.664  93.374  69.500  1.00  0.00           C
ATOM   6304  O21 POPEs  95     100.874  92.044  68.989  1.00  0.00           O
ATOM   6305  C21 POPEs  95     100.994  91.974  67.678  1.00  0.00           C
ATOM   6306  O22 POPEs  95     100.934  92.924  66.898  1.00  0.00           O
ATOM   6307  C22 POPEs  95     101.244  90.534  67.239  1.00  0.00           C
ATOM   6310  C3  POPEs  95     102.044  94.074  69.789  1.00  0.00           C
ATOM   6313  O31 POPEs  95     102.914  94.144  68.629  1.00  0.00           O
ATOM   6314  C31 POPEs  95     102.714  95.194  67.818  1.00  0.00           C
ATOM   6315  O32 POPEs  95     101.884  96.064  67.999  1.00  0.00           O
ATOM   6316  C32 POPEs  95     103.674  95.154  66.618  1.00  0.00           C
ATOM   6319  C23 POPEs  95     100.994  90.424  65.719  1.00  0.00           C
ATOM   6322  C24 POPEs  95     100.934  88.994  65.189  1.00  0.00           C
ATOM   6325  C25 POPEs  95      99.954  88.884  64.020  1.00  0.00           C
ATOM   6328  C26 POPEs  95     100.014  87.534  63.320  1.00  0.00           C
ATOM   6331  C27 POPEs  95      98.794  87.314  62.430  1.00  0.00           C
ATOM   6334  C28 POPEs  95      98.954  86.114  61.479  1.00  0.00           C
ATOM   6337  C29 POPEs  95      97.654  85.634  60.878  1.00  0.00           C
ATOM   6339 0C21 POPEs  95      96.804  86.334  60.099  1.00  0.00           C
ATOM   6341 1C21 POPEs  95      96.974  87.754  59.609  1.00  0.00           C
ATOM   6344 2C21 POPEs  95      96.654  87.884  58.110  1.00  0.00           C
ATOM   6347 3C21 POPEs  95      96.754  89.334  57.608  1.00  0.00           C
ATOM   6350 4C21 POPEs  95      96.754  89.404  56.078  1.00  0.00           C
ATOM   6353 5C21 POPEs  95      96.854  90.844  55.528  1.00  0.00           C
ATOM   6356 6C21 POPEs  95      98.244  91.454  55.719  1.00  0.00           C
ATOM   6359 7C21 POPEs  95      98.384  92.844  55.070  1.00  0.00           C
ATOM   6362 8C21 POPEs  95      99.804  93.384  55.089  1.00  0.00           C
ATOM   6366  C33 POPEs  95     104.684  96.334  66.498  1.00  0.00           C
ATOM   6369  C34 POPEs  95     105.414  96.354  65.139  1.00  0.00           C
ATOM   6372  C35 POPEs  95     104.604  97.094  64.049  1.00  0.00           C
ATOM   6375  C36 POPEs  95     104.964  96.764  62.578  1.00  0.00           C
ATOM   6378  C37 POPEs  95     103.724  96.734  61.650  1.00  0.00           C
ATOM   6381  C38 POPEs  95     103.924  97.204  60.209  1.00  0.00           C
ATOM   6384  C39 POPEs  95     103.794  98.734  60.089  1.00  0.00           C
ATOM   6387 0C31 POPEs  95     102.334  99.234  59.979  1.00  0.00           C
ATOM   6390 1C31 POPEs  95     102.154 100.694  60.458  1.00  0.00           C
ATOM   6393 2C31 POPEs  95     100.794 101.294  60.078  1.00  0.00           C
ATOM   6396 3C31 POPEs  95     100.454 102.594  60.849  1.00  0.00           C
ATOM   6399 4C31 POPEs  95     101.254 103.824  60.419  1.00  0.00           C
ATOM   6402 5C31 POPEs  95     100.894 105.044  61.279  1.00  0.00           C
ATOM   6405 6C31 POPEs  95     101.394 106.384  60.709  1.00  0.00           C
ATOM   6409  NH3 POPEt  96      21.314   9.104  33.118  1.00  0.00           N
ATOM   6413  C12 POPEt  96      22.174  10.144  33.799  1.00  0.00           C
ATOM   6416  C11 POPEt  96      22.654  11.264  32.839  1.00  0.00           C
ATOM   6419  P   POPEt  96      22.694  13.474  34.249  1.00  0.00           P
ATOM   6420  O13 POPEt  96      22.104  14.374  33.239  1.00  0.00           O
ATOM   6421  O14 POPEt  96      21.824  12.934  35.308  1.00  0.00           O
ATOM   6422  O11 POPEt  96      23.914  14.224  34.909  1.00  0.00           O
ATOM   6423  O12 POPEt  96      23.414  12.254  33.528  1.00  0.00           O
ATOM   6424  C1  POPEt  96      24.494  13.784  36.139  1.00  0.00           C
ATOM   6427  C2  POPEt  96      24.554  14.934  37.179  1.00  0.00           C
ATOM   6429  O21 POPEt  96      24.924  14.284  38.409  1.00  0.00           O
ATOM   6430  C21 POPEt  96      25.594  15.034  39.269  1.00  0.00           C
ATOM   6431  O22 POPEt  96      25.794  16.224  39.169  1.00  0.00           O
ATOM   6432  C22 POPEt  96      26.104  14.164  40.419  1.00  0.00           C
ATOM   6435  C3  POPEt  96      23.184  15.684  37.278  1.00  0.00           C
ATOM   6438  O31 POPEt  96      23.324  17.014  37.809  1.00  0.00           O
ATOM   6439  C31 POPEt  96      23.094  17.184  39.109  1.00  0.00           C
ATOM   6440  O32 POPEt  96      22.594  16.354  39.849  1.00  0.00           O
ATOM   6441  C32 POPEt  96      23.594  18.564  39.508  1.00  0.00           C
ATOM   6444  C23 POPEt  96      25.264  14.254  41.708  1.00  0.00           C
ATOM   6447  C24 POPEt  96      25.774  13.234  42.729  1.00  0.00           C
ATOM   6450  C25 POPEt  96      25.164  13.374  44.129  1.00  0.00           C
ATOM   6453  C26 POPEt  96      25.744  14.544  44.930  1.00  0.00           C
ATOM   6456  C27 POPEt  96      24.984  14.774  46.250  1.00  0.00           C
ATOM   6459  C28 POPEt  96      25.484  15.974  47.078  1.00  0.00           C
ATOM   6462  C29 POPEt  96      26.934  15.854  47.468  1.00  0.00           C
ATOM   6464 0C21 POPEt  96      27.444  15.604  48.688  1.00  0.00           C
ATOM   6466 1C21 POPEt  96      26.664  15.434  49.958  1.00  0.00           C
ATOM   6469 2C21 POPEt  96      27.514  15.724  51.218  1.00  0.00           C
ATOM   6472 3C21 POPEt  96      28.024  17.164  51.299  1.00  0.00           C
ATOM   6475 4C21 POPEt  96      28.844  17.434  52.579  1.00  0.00           C
ATOM   6478 5C21 POPEt  96      29.364  18.874  52.668  1.00  0.00           C
ATOM   6481 6C21 POPEt  96      30.254  19.104  53.899  1.00  0.00           C
ATOM   6484 7C21 POPEt  96      30.624  20.574  54.099  1.00  0.00           C
ATOM   6487 8C21 POPEt  96      31.754  20.794  55.119  1.00  0.00           C
ATOM   6491  C33 POPEt  96      23.314  18.874  40.990  1.00  0.00           C
ATOM   6494  C34 POPEt  96      24.024  20.144  41.459  1.00  0.00           C
ATOM   6497  C35 POPEt  96      23.904  20.384  42.969  1.00  0.00           C
ATOM   6500  C36 POPEt  96      22.454  20.574  43.449  1.00  0.00           C
ATOM   6503  C37 POPEt  96      22.394  21.054  44.909  1.00  0.00           C
ATOM   6506  C38 POPEt  96      21.094  20.654  45.609  1.00  0.00           C
ATOM   6509  C39 POPEt  96      21.084  19.174  46.008  1.00  0.00           C
ATOM   6512 0C31 POPEt  96      21.674  18.944  47.409  1.00  0.00           C
ATOM   6515 1C31 POPEt  96      21.844  17.454  47.748  1.00  0.00           C
ATOM   6518 2C31 POPEt  96      22.024  17.174  49.249  1.00  0.00           C
ATOM   6521 3C31 POPEt  96      22.984  18.134  49.958  1.00  0.00           C
ATOM   6524 4C31 POPEt  96      23.314  17.664  51.380  1.00  0.00           C
ATOM   6527 5C31 POPEt  96      24.044  18.744  52.188  1.00  0.00           C
ATOM   6530 6C31 POPEt  96      24.614  18.234  53.508  1.00  0.00           C
ATOM   6534  NH3 POPEu  97      26.464  61.164  30.429  1.00  0.00           N
ATOM   6538  C12 POPEu  97      26.654  61.234  31.919  1.00  0.00           C
ATOM   6541  C11 POPEu  97      25.364  60.844  32.668  1.00  0.00           C
ATOM   6544  P   POPEu  97      23.654  59.324  31.409  1.00  0.00           P
ATOM   6545  O13 POPEu  97      23.684  60.394  30.378  1.00  0.00           O
ATOM   6546  O14 POPEu  97      23.614  57.924  30.929  1.00  0.00           O
ATOM   6547  O11 POPEu  97      22.474  59.614  32.429  1.00  0.00           O
ATOM   6548  O12 POPEu  97      24.924  59.524  32.309  1.00  0.00           O
ATOM   6549  C1  POPEu  97      21.704  58.544  32.979  1.00  0.00           C
ATOM   6552  C2  POPEu  97      21.334  58.804  34.469  1.00  0.00           C
ATOM   6554  O21 POPEu  97      20.864  60.154  34.679  1.00  0.00           O
ATOM   6555  C21 POPEu  97      19.574  60.334  34.469  1.00  0.00           C
ATOM   6556  O22 POPEu  97      18.784  59.474  34.099  1.00  0.00           O
ATOM   6557  C22 POPEu  97      19.244  61.804  34.750  1.00  0.00           C
ATOM   6560  C3  POPEu  97      22.514  58.514  35.429  1.00  0.00           C
ATOM   6563  O31 POPEu  97      22.044  58.624  36.799  1.00  0.00           O
ATOM   6564  C31 POPEu  97      22.954  59.004  37.679  1.00  0.00           C
ATOM   6565  O32 POPEu  97      24.144  59.154  37.449  1.00  0.00           O
ATOM   6566  C32 POPEu  97      22.284  59.304  39.029  1.00  0.00           C
ATOM   6569  C23 POPEu  97      17.994  62.014  35.649  1.00  0.00           C
ATOM   6572  C24 POPEu  97      18.184  61.644  37.139  1.00  0.00           C
ATOM   6575  C25 POPEu  97      18.794  62.744  38.028  1.00  0.00           C
ATOM   6578  C26 POPEu  97      18.674  62.354  39.519  1.00  0.00           C
ATOM   6581  C27 POPEu  97      19.034  63.464  40.528  1.00  0.00           C
ATOM   6584  C28 POPEu  97      18.194  63.344  41.819  1.00  0.00           C
ATOM   6587  C29 POPEu  97      18.474  64.434  42.830  1.00  0.00           C
ATOM   6589 0C21 POPEu  97      18.504  64.274  44.160  1.00  0.00           C
ATOM   6591 1C21 POPEu  97      18.214  62.984  44.889  1.00  0.00           C
ATOM   6594 2C21 POPEu  97      17.844  63.194  46.380  1.00  0.00           C
ATOM   6597 3C21 POPEu  97      17.534  61.864  47.089  1.00  0.00           C
ATOM   6600 4C21 POPEu  97      17.564  61.954  48.618  1.00  0.00           C
ATOM   6603 5C21 POPEu  97      16.244  62.364  49.290  1.00  0.00           C
ATOM   6606 6C21 POPEu  97      16.374  62.324  50.828  1.00  0.00           C
ATOM   6609 7C21 POPEu  97      15.074  62.634  51.568  1.00  0.00           C
ATOM   6612 8C21 POPEu  97      15.244  62.574  53.090  1.00  0.00           C
ATOM   6616  C33 POPEu  97      23.114  60.264  39.909  1.00  0.00           C
ATOM   6619  C34 POPEu  97      22.254  61.144  40.828  1.00  0.00           C
ATOM   6622  C35 POPEu  97      21.404  60.374  41.840  1.00  0.00           C
ATOM   6625  C36 POPEu  97      22.224  59.704  42.969  1.00  0.00           C
ATOM   6628  C37 POPEu  97      21.304  59.124  44.059  1.00  0.00           C
ATOM   6631  C38 POPEu  97      21.934  59.064  45.469  1.00  0.00           C
ATOM   6634  C39 POPEu  97      22.784  57.824  45.758  1.00  0.00           C
ATOM   6637 0C31 POPEu  97      23.084  57.714  47.269  1.00  0.00           C
ATOM   6640 1C31 POPEu  97      23.954  56.504  47.649  1.00  0.00           C
ATOM   6643 2C31 POPEu  97      23.344  55.634  48.758  1.00  0.00           C
ATOM   6646 3C31 POPEu  97      23.074  56.344  50.098  1.00  0.00           C
ATOM   6649 4C31 POPEu  97      24.324  56.914  50.769  1.00  0.00           C
ATOM   6652 5C31 POPEu  97      24.004  57.544  52.129  1.00  0.00           C
ATOM   6655 6C31 POPEu  97      25.244  57.994  52.900  1.00  0.00           C
ATOM   6659  NH3 POPEv  98     104.784  28.434  66.529  1.00  0.00           N
ATOM   6663  C12 POPEv  98     105.754  27.964  67.559  1.00  0.00           C
ATOM   6666  C11 POPEv  98     106.584  26.804  66.988  1.00  0.00           C
ATOM   6669  P   POPEv  98     107.864  28.234  65.229  1.00  0.00           P
ATOM   6670  O13 POPEv  98     106.984  29.224  64.579  1.00  0.00           O
ATOM   6671  O14 POPEv  98     108.654  28.654  66.389  1.00  0.00           O
ATOM   6672  O11 POPEv  98     108.894  27.714  64.150  1.00  0.00           O
ATOM   6673  O12 POPEv  98     106.984  26.994  65.629  1.00  0.00           O
ATOM   6674  C1  POPEv  98     108.324  27.194  62.949  1.00  0.00           C
ATOM   6677  C2  POPEv  98     109.374  26.474  62.089  1.00  0.00           C
ATOM   6679  O21 POPEv  98     108.724  25.414  61.380  1.00  0.00           O
ATOM   6680  C21 POPEv  98     108.384  25.464  60.089  1.00  0.00           C
ATOM   6681  O22 POPEv  98     107.874  24.534  59.500  1.00  0.00           O
ATOM   6682  C22 POPEv  98     108.744  26.784  59.389  1.00  0.00           C
ATOM   6685  C3  POPEv  98     110.494  25.844  62.958  1.00  0.00           C
ATOM   6688  O31 POPEv  98     111.274  24.844  62.258  1.00  0.00           O
ATOM   6689  C31 POPEv  98     111.994  25.314  61.258  1.00  0.00           C
ATOM   6690  O32 POPEv  98     111.984  26.464  60.839  1.00  0.00           O
ATOM   6691  C32 POPEv  98     112.904  24.234  60.689  1.00  0.00           C
ATOM   6694  C23 POPEv  98     108.304  26.794  57.910  1.00  0.00           C
ATOM   6697  C24 POPEv  98     108.884  28.004  57.159  1.00  0.00           C
ATOM   6700  C25 POPEv  98     110.364  27.814  56.790  1.00  0.00           C
ATOM   6703  C26 POPEv  98     110.964  29.054  56.129  1.00  0.00           C
ATOM   6706  C27 POPEv  98     112.394  28.854  55.629  1.00  0.00           C
ATOM   6709  C28 POPEv  98     112.914  30.144  54.968  1.00  0.00           C
ATOM   6712  C29 POPEv  98     114.224  29.974  54.239  1.00  0.00           C
ATOM   6714 0C21 POPEv  98     115.364  30.624  54.508  1.00  0.00           C
ATOM   6716 1C21 POPEv  98     115.614  31.594  55.639  1.00  0.00           C
ATOM   6719 2C21 POPEv  98     117.074  31.474  56.129  1.00  0.00           C
ATOM   6722 3C21 POPEv  98     117.404  30.094  56.708  1.00  0.00           C
ATOM   6725 4C21 POPEv  98     118.904  29.784  56.609  1.00  0.00           C
ATOM   6728 5C21 POPEv  98     119.214  28.304  56.860  1.00  0.00           C
ATOM   6731 6C21 POPEv  98     120.704  27.984  56.638  1.00  0.00           C
ATOM   6734 7C21 POPEv  98     121.024  26.514  56.910  1.00  0.00           C
ATOM   6737 8C21 POPEv  98     122.504  26.194  56.769  1.00  0.00           C
ATOM   6741  C33 POPEv  98     113.104  24.394  59.169  1.00  0.00           C
ATOM   6744  C34 POPEv  98     112.004  23.684  58.359  1.00  0.00           C
ATOM   6747  C35 POPEv  98     111.584  24.464  57.109  1.00  0.00           C
ATOM   6750  C36 POPEv  98     110.924  23.574  56.049  1.00  0.00           C
ATOM   6753  C37 POPEv  98     111.934  23.024  55.028  1.00  0.00           C
ATOM   6756  C38 POPEv  98     111.504  21.694  54.398  1.00  0.00           C
ATOM   6759  C39 POPEv  98     110.054  21.624  53.918  1.00  0.00           C
ATOM   6762 0C31 POPEv  98     109.834  20.464  52.938  1.00  0.00           C
ATOM   6765 1C31 POPEv  98     108.404  20.394  52.379  1.00  0.00           C
ATOM   6768 2C31 POPEv  98     108.244  19.414  51.199  1.00  0.00           C
ATOM   6771 3C31 POPEv  98     107.584  18.084  51.590  1.00  0.00           C
ATOM   6774 4C31 POPEv  98     106.074  18.234  51.809  1.00  0.00           C
ATOM   6777 5C31 POPEv  98     105.414  16.994  52.430  1.00  0.00           C
ATOM   6780 6C31 POPEv  98     103.914  17.174  52.639  1.00  0.00           C
ATOM   6784  NH3 POPEw  99      18.684  15.504  72.578  1.00  0.00           N
ATOM   6788  C12 POPEw  99      18.124  16.634  73.409  1.00  0.00           C
ATOM   6791  C11 POPEw  99      17.324  17.644  72.559  1.00  0.00           C
ATOM   6794  P   POPEw  99      15.394  16.104  71.669  1.00  0.00           P
ATOM   6795  O13 POPEw  99      14.174  16.914  71.898  1.00  0.00           O
ATOM   6796  O14 POPEw  99      15.734  15.094  72.689  1.00  0.00           O
ATOM   6797  O11 POPEw  99      15.384  15.374  70.279  1.00  0.00           O
ATOM   6798  O12 POPEw  99      16.654  17.034  71.450  1.00  0.00           O
ATOM   6799  C1  POPEw  99      15.014  16.024  69.068  1.00  0.00           C
ATOM   6802  C2  POPEw  99      16.234  16.224  68.139  1.00  0.00           C
ATOM   6804  O21 POPEw  99      15.844  16.824  66.879  1.00  0.00           O
ATOM   6805  C21 POPEw  99      15.654  18.144  66.979  1.00  0.00           C
ATOM   6806  O22 POPEw  99      15.574  18.784  68.008  1.00  0.00           O
ATOM   6807  C22 POPEw  99      15.604  18.734  65.569  1.00  0.00           C
ATOM   6810  C3  POPEw  99      16.964  14.884  67.849  1.00  0.00           C
ATOM   6813  O31 POPEw  99      17.614  14.874  66.549  1.00  0.00           O
ATOM   6814  C31 POPEw  99      18.364  13.774  66.398  1.00  0.00           C
ATOM   6815  O32 POPEw  99      18.364  12.824  67.149  1.00  0.00           O
ATOM   6816  C32 POPEw  99      19.184  13.894  65.118  1.00  0.00           C
ATOM   6819  C23 POPEw  99      16.064  20.214  65.559  1.00  0.00           C
ATOM   6822  C24 POPEw  99      16.284  20.784  64.150  1.00  0.00           C
ATOM   6825  C25 POPEw  99      17.224  22.004  64.150  1.00  0.00           C
ATOM   6828  C26 POPEw  99      17.684  22.434  62.748  1.00  0.00           C
ATOM   6831  C27 POPEw  99      18.844  23.444  62.779  1.00  0.00           C
ATOM   6834  C28 POPEw  99      19.434  23.814  61.398  1.00  0.00           C
ATOM   6837  C29 POPEw  99      20.174  22.674  60.738  1.00  0.00           C
ATOM   6839 0C21 POPEw  99      21.474  22.354  60.899  1.00  0.00           C
ATOM   6841 1C21 POPEw  99      22.464  23.044  61.809  1.00  0.00           C
ATOM   6844 2C21 POPEw  99      22.764  22.154  63.028  1.00  0.00           C
ATOM   6847 3C21 POPEw  99      23.794  22.764  63.989  1.00  0.00           C
ATOM   6850 4C21 POPEw  99      23.934  21.954  65.279  1.00  0.00           C
ATOM   6853 5C21 POPEw  99      24.354  20.484  65.070  1.00  0.00           C
ATOM   6856 6C21 POPEw  99      25.694  20.284  64.348  1.00  0.00           C
ATOM   6859 7C21 POPEw  99      26.234  18.854  64.509  1.00  0.00           C
ATOM   6862 8C21 POPEw  99      27.004  18.334  63.289  1.00  0.00           C
ATOM   6866  C33 POPEw  99      18.474  13.174  63.959  1.00  0.00           C
ATOM   6869  C34 POPEw  99      18.954  13.574  62.558  1.00  0.00           C
ATOM   6872  C35 POPEw  99      18.324  12.624  61.538  1.00  0.00           C
ATOM   6875  C36 POPEw  99      18.514  12.974  60.070  1.00  0.00           C
ATOM   6878  C37 POPEw  99      17.974  11.824  59.208  1.00  0.00           C
ATOM   6881  C38 POPEw  99      18.314  11.934  57.729  1.00  0.00           C
ATOM   6884  C39 POPEw  99      17.404  12.894  56.959  1.00  0.00           C
ATOM   6887 0C31 POPEw  99      17.854  13.034  55.499  1.00  0.00           C
ATOM   6890 1C31 POPEw  99      16.844  13.794  54.629  1.00  0.00           C
ATOM   6893 2C31 POPEw  99      17.514  14.664  53.559  1.00  0.00           C
ATOM   6896 3C31 POPEw  99      17.524  16.134  53.959  1.00  0.00           C
ATOM   6899 4C31 POPEw  99      18.264  17.054  52.989  1.00  0.00           C
ATOM   6902 5C31 POPEw  99      17.834  18.514  53.188  1.00  0.00           C
ATOM   6905 6C31 POPEw  99      18.864  19.554  52.759  1.00  0.00           C
ATOM   6909  NH3 POPEx 100     106.044  75.974  70.689  1.00  0.00           N
ATOM   6913  C12 POPEx 100     107.264  75.264  71.238  1.00  0.00           C
ATOM   6916  C11 POPEx 100     107.644  74.004  70.410  1.00  0.00           C
ATOM   6919  P   POPEx 100     109.984  74.294  69.239  1.00  0.00           P
ATOM   6920  O13 POPEx 100     111.274  73.554  69.179  1.00  0.00           O
ATOM   6921  O14 POPEx 100     110.064  75.764  69.258  1.00  0.00           O
ATOM   6922  O11 POPEx 100     109.134  73.874  67.989  1.00  0.00           O
ATOM   6923  O12 POPEx 100     109.064  73.774  70.419  1.00  0.00           O
ATOM   6924  C1  POPEx 100     109.704  73.754  66.699  1.00  0.00           C
ATOM   6927  C2  POPEx 100     109.444  72.344  66.169  1.00  0.00           C
ATOM   6929  O21 POPEx 100     110.114  72.264  64.888  1.00  0.00           O
ATOM   6930  C21 POPEx 100     111.074  71.364  64.839  1.00  0.00           C
ATOM   6931  O22 POPEx 100     111.434  70.644  65.759  1.00  0.00           O
ATOM   6932  C22 POPEx 100     111.844  71.504  63.528  1.00  0.00           C
ATOM   6935  C3  POPEx 100     107.924  72.124  66.039  1.00  0.00           C
ATOM   6938  O31 POPEx 100     107.644  70.994  65.189  1.00  0.00           O
ATOM   6939  C31 POPEx 100     107.224  71.314  63.959  1.00  0.00           C
ATOM   6940  O32 POPEx 100     107.034  72.444  63.539  1.00  0.00           O
ATOM   6941  C32 POPEx 100     107.164  70.044  63.129  1.00  0.00           C
ATOM   6944  C23 POPEx 100     111.004  71.434  62.229  1.00  0.00           C
ATOM   6947  C24 POPEx 100     111.194  72.654  61.308  1.00  0.00           C
ATOM   6950  C25 POPEx 100     111.094  72.304  59.819  1.00  0.00           C
ATOM   6953  C26 POPEx 100     111.564  73.444  58.909  1.00  0.00           C
ATOM   6956  C27 POPEx 100     111.834  72.974  57.468  1.00  0.00           C
ATOM   6959  C28 POPEx 100     112.574  74.024  56.618  1.00  0.00           C
ATOM   6962  C29 POPEx 100     113.194  73.404  55.388  1.00  0.00           C
ATOM   6964 0C21 POPEx 100     112.994  73.744  54.099  1.00  0.00           C
ATOM   6966 1C21 POPEx 100     112.104  74.844  53.578  1.00  0.00           C
ATOM   6969 2C21 POPEx 100     110.704  74.334  53.219  1.00  0.00           C
ATOM   6972 3C21 POPEx 100     109.874  75.394  52.488  1.00  0.00           C
ATOM   6975 4C21 POPEx 100     108.424  74.974  52.239  1.00  0.00           C
ATOM   6978 5C21 POPEx 100     107.604  76.054  51.498  1.00  0.00           C
ATOM   6981 6C21 POPEx 100     107.294  77.284  52.368  1.00  0.00           C
ATOM   6984 7C21 POPEx 100     106.604  78.414  51.599  1.00  0.00           C
ATOM   6987 8C21 POPEx 100     106.424  79.674  52.449  1.00  0.00           C
ATOM   6991  C33 POPEx 100     106.844  70.274  61.638  1.00  0.00           C
ATOM   6994  C34 POPEx 100     105.404  69.884  61.288  1.00  0.00           C
ATOM   6997  C35 POPEx 100     105.194  69.934  59.769  1.00  0.00           C
ATOM   7000  C36 POPEx 100     103.764  70.244  59.348  1.00  0.00           C
ATOM   7003  C37 POPEx 100     103.644  70.494  57.840  1.00  0.00           C
ATOM   7006  C38 POPEx 100     102.214  70.834  57.418  1.00  0.00           C
ATOM   7009  C39 POPEx 100     102.104  71.144  55.919  1.00  0.00           C
ATOM   7012 0C31 POPEx 100     102.174  69.874  55.070  1.00  0.00           C
ATOM   7015 1C31 POPEx 100     101.994  70.144  53.569  1.00  0.00           C
ATOM   7018 2C31 POPEx 100     101.654  68.884  52.759  1.00  0.00           C
ATOM   7021 3C31 POPEx 100     100.214  68.404  52.979  1.00  0.00           C
ATOM   7024 4C31 POPEx 100      99.734  67.464  51.868  1.00  0.00           C
ATOM   7027 5C31 POPEx 100      98.234  67.154  51.930  1.00  0.00           C
ATOM   7030 6C31 POPEx 100      97.544  67.204  50.559  1.00  0.00           C
ATOM   7034  NH3 POPEy 101     124.354  84.184  72.409  1.00  0.00           N
ATOM   7038  C12 POPEy 101     123.584  84.974  73.449  1.00  0.00           C
ATOM   7041  C11 POPEy 101     122.684  86.064  72.830  1.00  0.00           C
ATOM   7044  P   POPEy 101     122.254  85.884  70.218  1.00  0.00           P
ATOM   7045  O13 POPEy 101     123.554  85.214  69.979  1.00  0.00           O
ATOM   7046  O14 POPEy 101     121.104  85.464  69.398  1.00  0.00           O
ATOM   7047  O11 POPEy 101     122.404  87.454  70.248  1.00  0.00           O
ATOM   7048  O12 POPEy 101     121.924  85.574  71.720  1.00  0.00           O
ATOM   7049  C1  POPEy 101     123.264  88.114  69.319  1.00  0.00           C
ATOM   7052  C2  POPEy 101     122.564  88.404  67.958  1.00  0.00           C
ATOM   7054  O21 POPEy 101     123.424  87.864  66.930  1.00  0.00           O
ATOM   7055  C21 POPEy 101     122.794  87.294  65.899  1.00  0.00           C
ATOM   7056  O22 POPEy 101     121.604  87.354  65.680  1.00  0.00           O
ATOM   7057  C22 POPEy 101     123.834  86.404  65.209  1.00  0.00           C
ATOM   7060  C3  POPEy 101     122.364  89.944  67.818  1.00  0.00           C
ATOM   7063  O31 POPEy 101     121.554  90.394  66.708  1.00  0.00           O
ATOM   7064  C31 POPEy 101     122.034  91.194  65.719  1.00  0.00           C
ATOM   7065  O32 POPEy 101     121.304  91.874  65.019  1.00  0.00           O
ATOM   7066  C32 POPEy 101     123.554  91.224  65.618  1.00  0.00           C
ATOM   7069  C23 POPEy 101     123.334  85.644  63.959  1.00  0.00           C
ATOM   7072  C24 POPEy 101     124.434  84.804  63.299  1.00  0.00           C
ATOM   7075  C25 POPEy 101     124.044  84.304  61.910  1.00  0.00           C
ATOM   7078  C26 POPEy 101     125.124  83.424  61.258  1.00  0.00           C
ATOM   7081  C27 POPEy 101     124.744  83.024  59.828  1.00  0.00           C
ATOM   7084  C28 POPEy 101     125.724  82.024  59.188  1.00  0.00           C
ATOM   7087  C29 POPEy 101     125.274  81.704  57.779  1.00  0.00           C
ATOM   7089 0C21 POPEy 101     125.314  80.504  57.159  1.00  0.00           C
ATOM   7091 1C21 POPEy 101     125.884  79.224  57.709  1.00  0.00           C
ATOM   7094 2C21 POPEy 101     124.884  78.044  57.770  1.00  0.00           C
ATOM   7097 3C21 POPEy 101     124.324  77.594  56.409  1.00  0.00           C
ATOM   7100 4C21 POPEy 101     123.334  76.424  56.538  1.00  0.00           C
ATOM   7103 5C21 POPEy 101     122.154  76.494  55.559  1.00  0.00           C
ATOM   7106 6C21 POPEy 101     122.614  76.494  54.090  1.00  0.00           C
ATOM   7109 7C21 POPEy 101     121.464  76.514  53.090  1.00  0.00           C
ATOM   7112 8C21 POPEy 101     121.944  76.724  51.638  1.00  0.00           C
ATOM   7116  C33 POPEy 101     124.074  92.004  64.389  1.00  0.00           C
ATOM   7119  C34 POPEy 101     125.434  91.464  63.928  1.00  0.00           C
ATOM   7122  C35 POPEy 101     125.234  90.304  62.970  1.00  0.00           C
ATOM   7125  C36 POPEy 101     126.514  89.624  62.479  1.00  0.00           C
ATOM   7128  C37 POPEy 101     126.164  88.474  61.520  1.00  0.00           C
ATOM   7131  C38 POPEy 101     127.362  87.744  60.909  1.00  0.00           C
ATOM   7134  C39 POPEy 101     126.954  86.714  59.848  1.00  0.00           C
ATOM   7137 0C31 POPEy 101     126.914  87.294  58.438  1.00  0.00           C
ATOM   7140 1C31 POPEy 101     126.154  86.384  57.458  1.00  0.00           C
ATOM   7143 2C31 POPEy 101     126.264  86.854  55.999  1.00  0.00           C
ATOM   7146 3C31 POPEy 101     125.304  86.124  55.058  1.00  0.00           C
ATOM   7149 4C31 POPEy 101     125.704  84.664  54.789  1.00  0.00           C
ATOM   7152 5C31 POPEy 101     124.804  83.974  53.758  1.00  0.00           C
ATOM   7155 6C31 POPEy 101     125.324  82.604  53.328  1.00  0.00           C
ATOM   7159  NH3 POPEz 102      90.324  97.644  70.969  1.00  0.00           N
ATOM   7163  C12 POPEz 102      91.424  97.244  71.898  1.00  0.00           C
ATOM   7166  C11 POPEz 102      92.494  98.334  71.988  1.00  0.00           C
ATOM   7169  P   POPEz 102      92.614 100.864  71.510  1.00  0.00           P
ATOM   7170  O13 POPEz 102      92.184 102.164  72.058  1.00  0.00           O
ATOM   7171  O14 POPEz 102      94.054 100.564  71.479  1.00  0.00           O
ATOM   7172  O11 POPEz 102      92.014 100.664  70.078  1.00  0.00           O
ATOM   7173  O12 POPEz 102      91.904  99.634  72.239  1.00  0.00           O
ATOM   7174  C1  POPEz 102      92.624 101.204  68.909  1.00  0.00           C
ATOM   7177  C2  POPEz 102      91.534 101.714  67.938  1.00  0.00           C
ATOM   7179  O21 POPEz 102      92.114 102.564  66.939  1.00  0.00           O
ATOM   7180  C21 POPEz 102      92.134 102.104  65.689  1.00  0.00           C
ATOM   7181  O22 POPEz 102      91.864 100.964  65.359  1.00  0.00           O
ATOM   7182  C22 POPEz 102      92.544 103.244  64.758  1.00  0.00           C
ATOM   7185  C3  POPEz 102      90.444 102.574  68.638  1.00  0.00           C
ATOM   7188  O31 POPEz 102      89.164 102.344  68.028  1.00  0.00           O
ATOM   7189  C31 POPEz 102      88.984 102.874  66.828  1.00  0.00           C
ATOM   7190  O32 POPEz 102      89.554 103.854  66.368  1.00  0.00           O
ATOM   7191  C32 POPEz 102      87.974 102.004  66.078  1.00  0.00           C
ATOM   7194  C23 POPEz 102      92.984 102.734  63.368  1.00  0.00           C
ATOM   7197  C24 POPEz 102      92.024 103.124  62.239  1.00  0.00           C
ATOM   7200  C25 POPEz 102      92.104 104.614  61.910  1.00  0.00           C
ATOM   7203  C26 POPEz 102      91.614 104.934  60.489  1.00  0.00           C
ATOM   7206  C27 POPEz 102      91.824 106.414  60.139  1.00  0.00           C
ATOM   7209  C28 POPEz 102      91.694 106.724  58.629  1.00  0.00           C
ATOM   7212  C29 POPEz 102      92.784 106.064  57.818  1.00  0.00           C
ATOM   7214 0C21 POPEz 102      92.894 106.114  56.479  1.00  0.00           C
ATOM   7216 1C21 POPEz 102      91.974 106.854  55.540  1.00  0.00           C
ATOM   7219 2C21 POPEz 102      91.204 105.904  54.599  1.00  0.00           C
ATOM   7222 3C21 POPEz 102      90.414 106.684  53.539  1.00  0.00           C
ATOM   7225 4C21 POPEz 102      89.554 105.794  52.619  1.00  0.00           C
ATOM   7228 5C21 POPEz 102      88.324 105.204  53.309  1.00  0.00           C
ATOM   7231 6C21 POPEz 102      87.574 104.194  52.430  1.00  0.00           C
ATOM   7234 7C21 POPEz 102      86.364 103.574  53.160  1.00  0.00           C
ATOM   7237 8C21 POPEz 102      85.904 102.244  52.570  1.00  0.00           C
ATOM   7241  C33 POPEz 102      88.454 101.604  64.669  1.00  0.00           C
ATOM   7244  C34 POPEz 102      87.344 100.934  63.849  1.00  0.00           C
ATOM   7247  C35 POPEz 102      87.864 100.164  62.630  1.00  0.00           C
ATOM   7250  C36 POPEz 102      88.414 101.044  61.498  1.00  0.00           C
ATOM   7253  C37 POPEz 102      89.454 100.304  60.660  1.00  0.00           C
ATOM   7256  C38 POPEz 102      90.084 101.174  59.558  1.00  0.00           C
ATOM   7259  C39 POPEz 102      91.524 100.764  59.228  1.00  0.00           C
ATOM   7262 0C31 POPEz 102      91.684 100.004  57.900  1.00  0.00           C
ATOM   7265 1C31 POPEz 102      93.164  99.774  57.578  1.00  0.00           C
ATOM   7268 2C31 POPEz 102      93.424  99.294  56.159  1.00  0.00           C
ATOM   7271 3C31 POPEz 102      94.924  99.094  55.879  1.00  0.00           C
ATOM   7274 4C31 POPEz 102      95.194  98.754  54.410  1.00  0.00           C
ATOM   7277 5C31 POPEz 102      96.654  98.434  54.109  1.00  0.00           C
ATOM   7280 6C31 POPEz 102      96.924  98.284  52.608  1.00  0.00           C
ATOM   7284  NH3 POPE0 103     102.224  50.974  21.688  1.00  0.00           N
ATOM   7288  C12 POPE0 103     101.764  49.864  20.788  1.00  0.00           C
ATOM   7291  C11 POPE0 103     100.264  49.984  20.429  1.00  0.00           C
ATOM   7294  P   POPE0 103      98.954  52.034  21.389  1.00  0.00           P
ATOM   7295  O13 POPE0 103      98.894  53.494  21.139  1.00  0.00           O
ATOM   7296  O14 POPE0 103      97.654  51.354  21.558  1.00  0.00           O
ATOM   7297  O11 POPE0 103      99.874  51.744  22.639  1.00  0.00           O
ATOM   7298  O12 POPE0 103      99.824  51.344  20.259  1.00  0.00           O
ATOM   7299  C1  POPE0 103      99.584  52.294  23.928  1.00  0.00           C
ATOM   7302  C2  POPE0 103     100.704  51.864  24.909  1.00  0.00           C
ATOM   7304  O21 POPE0 103     100.534  50.474  25.229  1.00  0.00           O
ATOM   7305  C21 POPE0 103     101.484  49.664  24.789  1.00  0.00           C
ATOM   7306  O22 POPE0 103     102.464  49.974  24.139  1.00  0.00           O
ATOM   7307  C22 POPE0 103     101.204  48.244  25.268  1.00  0.00           C
ATOM   7310  C3  POPE0 103     100.754  52.684  26.229  1.00  0.00           C
ATOM   7313  O31 POPE0 103     102.134  52.864  26.618  1.00  0.00           O
ATOM   7314  C31 POPE0 103     102.654  51.884  27.359  1.00  0.00           C
ATOM   7315  O32 POPE0 103     102.024  50.994  27.909  1.00  0.00           O
ATOM   7316  C32 POPE0 103     104.174  51.984  27.319  1.00  0.00           C
ATOM   7319  C23 POPE0 103     101.994  47.974  26.558  1.00  0.00           C
ATOM   7322  C24 POPE0 103     101.694  46.634  27.239  1.00  0.00           C
ATOM   7325  C25 POPE0 103     102.404  46.514  28.589  1.00  0.00           C
ATOM   7328  C26 POPE0 103     101.874  47.454  29.679  1.00  0.00           C
ATOM   7331  C27 POPE0 103     102.994  47.994  30.599  1.00  0.00           C
ATOM   7334  C28 POPE0 103     102.494  48.424  31.979  1.00  0.00           C
ATOM   7337  C29 POPE0 103     102.124  47.234  32.828  1.00  0.00           C
ATOM   7339 0C21 POPE0 103     101.144  47.164  33.749  1.00  0.00           C
ATOM   7341 1C21 POPE0 103     100.204  48.264  34.169  1.00  0.00           C
ATOM   7344 2C21 POPE0 103      98.724  47.934  33.899  1.00  0.00           C
ATOM   7347 3C21 POPE0 103      98.204  46.704  34.648  1.00  0.00           C
ATOM   7350 4C21 POPE0 103      96.694  46.524  34.469  1.00  0.00           C
ATOM   7353 5C21 POPE0 103      96.224  45.084  34.699  1.00  0.00           C
ATOM   7356 6C21 POPE0 103      94.804  44.804  34.188  1.00  0.00           C
ATOM   7359 7C21 POPE0 103      94.664  43.384  33.639  1.00  0.00           C
ATOM   7362 8C21 POPE0 103      93.304  43.124  32.989  1.00  0.00           C
ATOM   7366  C33 POPE0 103     104.844  50.604  27.139  1.00  0.00           C
ATOM   7369  C34 POPE0 103     106.194  50.654  26.399  1.00  0.00           C
ATOM   7372  C35 POPE0 103     107.314  51.394  27.129  1.00  0.00           C
ATOM   7375  C36 POPE0 103     107.814  50.674  28.389  1.00  0.00           C
ATOM   7378  C37 POPE0 103     108.834  51.514  29.179  1.00  0.00           C
ATOM   7381  C38 POPE0 103     109.424  50.814  30.409  1.00  0.00           C
ATOM   7384  C39 POPE0 103     108.374  50.304  31.418  1.00  0.00           C
ATOM   7387 0C31 POPE0 103     108.044  48.814  31.219  1.00  0.00           C
ATOM   7390 1C31 POPE0 103     107.164  48.204  32.319  1.00  0.00           C
ATOM   7393 2C31 POPE0 103     107.064  46.674  32.159  1.00  0.00           C
ATOM   7396 3C31 POPE0 103     106.864  45.934  33.479  1.00  0.00           C
ATOM   7399 4C31 POPE0 103     105.504  46.164  34.160  1.00  0.00           C
ATOM   7402 5C31 POPE0 103     105.364  45.364  35.458  1.00  0.00           C
ATOM   7405 6C31 POPE0 103     104.024  45.574  36.159  1.00  0.00           C
ATOM   7409  NH3 POPE1 104     121.994  55.394  26.509  1.00  0.00           N
ATOM   7413  C12 POPE1 104     120.924  54.344  26.269  1.00  0.00           C
ATOM   7416  C11 POPE1 104     119.504  54.764  26.679  1.00  0.00           C
ATOM   7419  P   POPE1 104     118.324  52.384  27.038  1.00  0.00           P
ATOM   7420  O13 POPE1 104     116.954  52.384  27.598  1.00  0.00           O
ATOM   7421  O14 POPE1 104     118.624  51.284  26.109  1.00  0.00           O
ATOM   7422  O11 POPE1 104     119.424  52.374  28.188  1.00  0.00           O
ATOM   7423  O12 POPE1 104     118.554  53.774  26.309  1.00  0.00           O
ATOM   7424  C1  POPE1 104     119.054  52.804  29.508  1.00  0.00           C
ATOM   7427  C2  POPE1 104     120.264  52.864  30.499  1.00  0.00           C
ATOM   7429  O21 POPE1 104     119.764  53.094  31.839  1.00  0.00           O
ATOM   7430  C21 POPE1 104     119.104  52.104  32.409  1.00  0.00           C
ATOM   7431  O22 POPE1 104     118.964  50.974  31.979  1.00  0.00           O
ATOM   7432  C22 POPE1 104     118.614  52.604  33.778  1.00  0.00           C
ATOM   7435  C3  POPE1 104     121.264  54.004  30.098  1.00  0.00           C
ATOM   7438  O31 POPE1 104     121.454  55.014  31.118  1.00  0.00           O
ATOM   7439  C31 POPE1 104     122.514  54.854  31.909  1.00  0.00           C
ATOM   7440  O32 POPE1 104     123.384  54.024  31.778  1.00  0.00           O
ATOM   7441  C32 POPE1 104     122.414  55.844  33.079  1.00  0.00           C
ATOM   7444  C23 POPE1 104     118.064  51.484  34.699  1.00  0.00           C
ATOM   7447  C24 POPE1 104     118.464  51.694  36.169  1.00  0.00           C
ATOM   7450  C25 POPE1 104     118.164  50.474  37.059  1.00  0.00           C
ATOM   7453  C26 POPE1 104     118.624  50.684  38.508  1.00  0.00           C
ATOM   7456  C27 POPE1 104     118.804  49.364  39.269  1.00  0.00           C
ATOM   7459  C28 POPE1 104     119.624  49.514  40.578  1.00  0.00           C
ATOM   7462  C29 POPE1 104     118.824  49.654  41.840  1.00  0.00           C
ATOM   7464 0C21 POPE1 104     118.344  48.624  42.579  1.00  0.00           C
ATOM   7466 1C21 POPE1 104     118.484  47.164  42.229  1.00  0.00           C
ATOM   7469 2C21 POPE1 104     118.364  46.204  43.429  1.00  0.00           C
ATOM   7472 3C21 POPE1 104     119.704  45.954  44.160  1.00  0.00           C
ATOM   7475 4C21 POPE1 104     119.554  44.994  45.349  1.00  0.00           C
ATOM   7478 5C21 POPE1 104     120.654  43.924  45.419  1.00  0.00           C
ATOM   7481 6C21 POPE1 104     120.764  43.274  46.809  1.00  0.00           C
ATOM   7484 7C21 POPE1 104     121.824  42.164  46.879  1.00  0.00           C
ATOM   7487 8C21 POPE1 104     121.854  41.454  48.229  1.00  0.00           C
ATOM   7491  C33 POPE1 104     121.794  55.164  34.329  1.00  0.00           C
ATOM   7494  C34 POPE1 104     122.824  54.454  35.229  1.00  0.00           C
ATOM   7497  C35 POPE1 104     123.344  55.354  36.368  1.00  0.00           C
ATOM   7500  C36 POPE1 104     122.424  55.364  37.608  1.00  0.00           C
ATOM   7503  C37 POPE1 104     122.664  56.574  38.528  1.00  0.00           C
ATOM   7506  C38 POPE1 104     121.634  56.674  39.659  1.00  0.00           C
ATOM   7509  C39 POPE1 104     121.984  57.764  40.688  1.00  0.00           C
ATOM   7512 0C31 POPE1 104     120.864  58.014  41.719  1.00  0.00           C
ATOM   7515 1C31 POPE1 104     121.234  59.134  42.709  1.00  0.00           C
ATOM   7518 2C31 POPE1 104     120.064  59.604  43.578  1.00  0.00           C
ATOM   7521 3C31 POPE1 104     120.514  60.674  44.589  1.00  0.00           C
ATOM   7524 4C31 POPE1 104     119.374  61.324  45.379  1.00  0.00           C
ATOM   7527 5C31 POPE1 104     119.914  62.254  46.479  1.00  0.00           C
ATOM   7530 6C31 POPE1 104     118.824  63.074  47.179  1.00  0.00           C
ATOM   7534  NH3 POPE2 105      69.254  -5.704  67.339  1.00  0.00           N
ATOM   7538  C12 POPE2 105      70.544  -5.154  66.790  1.00  0.00           C
ATOM   7541  C11 POPE2 105      70.624  -3.624  67.000  1.00  0.00           C
ATOM   7544  P   POPE2 105      72.584  -1.994  67.718  1.00  0.00           P
ATOM   7545  O13 POPE2 105      71.934  -1.984  69.059  1.00  0.00           O
ATOM   7546  O14 POPE2 105      74.054  -2.154  67.678  1.00  0.00           O
ATOM   7547  O11 POPE2 105      72.174  -0.614  67.079  1.00  0.00           O
ATOM   7548  O12 POPE2 105      71.934  -3.104  66.790  1.00  0.00           O
ATOM   7549  C1  POPE2 105      72.254  -0.294  65.699  1.00  0.00           C
ATOM   7552  C2  POPE2 105      70.884   0.246  65.229  1.00  0.00           C
ATOM   7554  O21 POPE2 105      70.774   0.346  63.799  1.00  0.00           O
ATOM   7555  C21 POPE2 105      70.864  -0.774  63.090  1.00  0.00           C
ATOM   7556  O22 POPE2 105      70.744  -1.904  63.519  1.00  0.00           O
ATOM   7557  C22 POPE2 105      71.164  -0.394  61.629  1.00  0.00           C
ATOM   7560  C3  POPE2 105      70.514   1.614  65.919  1.00  0.00           C
ATOM   7563  O31 POPE2 105      71.274   2.784  65.528  1.00  0.00           O
ATOM   7564  C31 POPE2 105      70.654   3.604  64.659  1.00  0.00           C
ATOM   7565  O32 POPE2 105      69.654   3.304  64.049  1.00  0.00           O
ATOM   7566  C32 POPE2 105      71.374   4.964  64.549  1.00  0.00           C
ATOM   7569  C23 POPE2 105      70.774  -1.494  60.618  1.00  0.00           C
ATOM   7572  C24 POPE2 105      70.684  -0.954  59.179  1.00  0.00           C
ATOM   7575  C25 POPE2 105      69.674   0.206  59.049  1.00  0.00           C
ATOM   7578  C26 POPE2 105      68.884   0.166  57.729  1.00  0.00           C
ATOM   7581  C27 POPE2 105      67.844   1.294  57.678  1.00  0.00           C
ATOM   7584  C28 POPE2 105      66.954   1.254  56.419  1.00  0.00           C
ATOM   7587  C29 POPE2 105      66.114  -0.004  56.358  1.00  0.00           C
ATOM   7589 0C21 POPE2 105      66.074  -0.924  55.379  1.00  0.00           C
ATOM   7591 1C21 POPE2 105      66.824  -0.914  54.068  1.00  0.00           C
ATOM   7594 2C21 POPE2 105      66.764   0.406  53.279  1.00  0.00           C
ATOM   7597 3C21 POPE2 105      66.414   0.216  51.790  1.00  0.00           C
ATOM   7600 4C21 POPE2 105      66.454   1.554  51.019  1.00  0.00           C
ATOM   7603 5C21 POPE2 105      65.394   1.634  49.918  1.00  0.00           C
ATOM   7606 6C21 POPE2 105      64.134   2.374  50.400  1.00  0.00           C
ATOM   7609 7C21 POPE2 105      62.994   2.354  49.379  1.00  0.00           C
ATOM   7612 8C21 POPE2 105      61.754   3.134  49.819  1.00  0.00           C
ATOM   7616  C33 POPE2 105      71.494   5.514  63.090  1.00  0.00           C
ATOM   7619  C34 POPE2 105      71.534   7.064  63.019  1.00  0.00           C
ATOM   7622  C35 POPE2 105      71.474   7.654  61.590  1.00  0.00           C
ATOM   7625  C36 POPE2 105      71.204   9.174  61.580  1.00  0.00           C
ATOM   7628  C37 POPE2 105      70.914   9.734  60.169  1.00  0.00           C
ATOM   7631  C38 POPE2 105      70.564  11.244  60.178  1.00  0.00           C
ATOM   7634  C39 POPE2 105      70.134  11.804  58.799  1.00  0.00           C
ATOM   7637 0C31 POPE2 105      71.264  11.814  57.748  1.00  0.00           C
ATOM   7640 1C31 POPE2 105      70.834  12.314  56.349  1.00  0.00           C
ATOM   7643 2C31 POPE2 105      71.014  13.824  56.129  1.00  0.00           C
ATOM   7646 3C31 POPE2 105      69.724  14.664  56.229  1.00  0.00           C
ATOM   7649 4C31 POPE2 105      68.754  14.444  55.058  1.00  0.00           C
ATOM   7652 5C31 POPE2 105      67.664  15.524  54.979  1.00  0.00           C
ATOM   7655 6C31 POPE2 105      66.724  15.374  53.778  1.00  0.00           C
ATOM   7659  NH3 POPE3 106      33.334  63.424  76.450  1.00  0.00           N
ATOM   7663  C12 POPE3 106      34.214  64.184  77.398  1.00  0.00           C
ATOM   7666  C11 POPE3 106      35.394  64.844  76.669  1.00  0.00           C
ATOM   7669  P   POPE3 106      37.664  65.874  77.519  1.00  0.00           P
ATOM   7670  O13 POPE3 106      37.974  67.274  77.859  1.00  0.00           O
ATOM   7671  O14 POPE3 106      38.284  64.844  78.399  1.00  0.00           O
ATOM   7672  O11 POPE3 106      37.994  65.574  75.999  1.00  0.00           O
ATOM   7673  O12 POPE3 106      36.104  65.634  77.618  1.00  0.00           O
ATOM   7674  C1  POPE3 106      37.704  66.494  74.938  1.00  0.00           C
ATOM   7677  C2  POPE3 106      38.874  66.454  73.919  1.00  0.00           C
ATOM   7679  O21 POPE3 106      38.564  67.204  72.739  1.00  0.00           O
ATOM   7680  C21 POPE3 106      37.804  66.734  71.790  1.00  0.00           C
ATOM   7681  O22 POPE3 106      37.094  65.734  71.840  1.00  0.00           O
ATOM   7682  C22 POPE3 106      37.974  67.644  70.569  1.00  0.00           C
ATOM   7685  C3  POPE3 106      39.284  64.974  73.680  1.00  0.00           C
ATOM   7688  O31 POPE3 106      39.914  64.714  72.398  1.00  0.00           O
ATOM   7689  C31 POPE3 106      39.894  63.424  72.139  1.00  0.00           C
ATOM   7690  O32 POPE3 106      39.524  62.554  72.919  1.00  0.00           O
ATOM   7691  C32 POPE3 106      40.274  63.134  70.699  1.00  0.00           C
ATOM   7694  C23 POPE3 106      37.684  66.984  69.199  1.00  0.00           C
ATOM   7697  C24 POPE3 106      38.734  67.354  68.139  1.00  0.00           C
ATOM   7700  C25 POPE3 106      40.084  66.654  68.359  1.00  0.00           C
ATOM   7703  C26 POPE3 106      40.374  65.544  67.348  1.00  0.00           C
ATOM   7706  C27 POPE3 106      40.924  66.034  65.989  1.00  0.00           C
ATOM   7709  C28 POPE3 106      41.594  64.884  65.209  1.00  0.00           C
ATOM   7712  C29 POPE3 106      41.724  65.094  63.718  1.00  0.00           C
ATOM   7714 0C21 POPE3 106      42.754  65.674  63.059  1.00  0.00           C
ATOM   7716 1C21 POPE3 106      43.974  66.324  63.648  1.00  0.00           C
ATOM   7719 2C21 POPE3 106      45.334  65.644  63.339  1.00  0.00           C
ATOM   7722 3C21 POPE3 106      45.564  64.344  64.129  1.00  0.00           C
ATOM   7725 4C21 POPE3 106      47.034  63.914  64.220  1.00  0.00           C
ATOM   7728 5C21 POPE3 106      47.784  63.764  62.888  1.00  0.00           C
ATOM   7731 6C21 POPE3 106      48.534  62.434  62.770  1.00  0.00           C
ATOM   7734 7C21 POPE3 106      49.724  62.474  61.798  1.00  0.00           C
ATOM   7737 8C21 POPE3 106      50.344  61.104  61.538  1.00  0.00           C
ATOM   7741  C33 POPE3 106      39.394  61.994  70.139  1.00  0.00           C
ATOM   7744  C34 POPE3 106      38.394  62.484  69.080  1.00  0.00           C
ATOM   7747  C35 POPE3 106      38.954  62.214  67.678  1.00  0.00           C
ATOM   7750  C36 POPE3 106      37.904  62.054  66.590  1.00  0.00           C
ATOM   7753  C37 POPE3 106      38.544  61.484  65.330  1.00  0.00           C
ATOM   7756  C38 POPE3 106      37.524  61.014  64.290  1.00  0.00           C
ATOM   7759  C39 POPE3 106      38.184  60.604  62.958  1.00  0.00           C
ATOM   7762 0C31 POPE3 106      38.914  61.774  62.289  1.00  0.00           C
ATOM   7765 1C31 POPE3 106      38.994  61.654  60.769  1.00  0.00           C
ATOM   7768 2C31 POPE3 106      40.244  60.914  60.260  1.00  0.00           C
ATOM   7771 3C31 POPE3 106      41.404  61.864  59.898  1.00  0.00           C
ATOM   7774 4C31 POPE3 106      42.474  61.174  59.038  1.00  0.00           C
ATOM   7777 5C31 POPE3 106      43.734  62.024  58.839  1.00  0.00           C
ATOM   7780 6C31 POPE3 106      44.624  61.504  57.709  1.00  0.00           C
ATOM   7784  NH3 POPE4 107     129.362  10.304  71.988  1.00  0.00           N
ATOM   7788  C12 POPE4 107     127.992  10.284  71.389  1.00  0.00           C
ATOM   7791  C11 POPE4 107     128.062  10.064  69.868  1.00  0.00           C
ATOM   7794  P   POPE4 107     127.632   8.164  68.238  1.00  0.00           P
ATOM   7795  O13 POPE4 107     126.284   7.764  68.680  1.00  0.00           O
ATOM   7796  O14 POPE4 107     127.642   9.214  67.199  1.00  0.00           O
ATOM   7797  O11 POPE4 107     128.382   6.874  67.700  1.00  0.00           O
ATOM   7798  O12 POPE4 107     128.402   8.704  69.519  1.00  0.00           O
ATOM   7799  C1  POPE4 107     129.192   6.914  66.489  1.00  0.00           C
ATOM   7802  C2  POPE4 107     128.492   6.414  65.178  1.00  0.00           C
ATOM   7804  O21 POPE4 107     129.262   6.854  64.038  1.00  0.00           O
ATOM   7805  C21 POPE4 107     129.102   6.114  62.949  1.00  0.00           C
ATOM   7806  O22 POPE4 107     128.492   5.064  62.900  1.00  0.00           O
ATOM   7807  C22 POPE4 107     129.782   6.774  61.749  1.00  0.00           C
ATOM   7810  C3  POPE4 107     127.074   7.024  65.070  1.00  0.00           C
ATOM   7813  O31 POPE4 107     126.344   6.634  63.889  1.00  0.00           O
ATOM   7814  C31 POPE4 107     125.164   7.264  63.909  1.00  0.00           C
ATOM   7815  O32 POPE4 107     124.834   8.014  64.828  1.00  0.00           O
ATOM   7816  C32 POPE4 107     124.314   6.874  62.718  1.00  0.00           C
ATOM   7819  C23 POPE4 107     129.602   5.904  60.478  1.00  0.00           C
ATOM   7822  C24 POPE4 107     130.142   6.554  59.188  1.00  0.00           C
ATOM   7825  C25 POPE4 107     129.362   7.814  58.788  1.00  0.00           C
ATOM   7828  C26 POPE4 107     129.472   8.184  57.299  1.00  0.00           C
ATOM   7831  C27 POPE4 107     128.442   9.264  56.898  1.00  0.00           C
ATOM   7834  C28 POPE4 107     128.422   9.624  55.400  1.00  0.00           C
ATOM   7837  C29 POPE4 107     127.812   8.524  54.559  1.00  0.00           C
ATOM   7839 0C21 POPE4 107     126.964   8.674  53.528  1.00  0.00           C
ATOM   7841 1C21 POPE4 107     126.434   9.974  52.979  1.00  0.00           C
ATOM   7844 2C21 POPE4 107     126.044  10.004  51.488  1.00  0.00           C
ATOM   7847 3C21 POPE4 107     124.864   9.084  51.159  1.00  0.00           C
ATOM   7850 4C21 POPE4 107     124.634   8.854  49.659  1.00  0.00           C
ATOM   7853 5C21 POPE4 107     123.424   7.964  49.368  1.00  0.00           C
ATOM   7856 6C21 POPE4 107     122.074   8.644  49.639  1.00  0.00           C
ATOM   7859 7C21 POPE4 107     120.894   7.684  49.529  1.00  0.00           C
ATOM   7862 8C21 POPE4 107     119.534   8.364  49.739  1.00  0.00           C
ATOM   7866  C33 POPE4 107     124.764   7.594  61.428  1.00  0.00           C
ATOM   7869  C34 POPE4 107     124.304   6.844  60.169  1.00  0.00           C
ATOM   7872  C35 POPE4 107     124.684   7.544  58.858  1.00  0.00           C
ATOM   7875  C36 POPE4 107     123.954   8.884  58.680  1.00  0.00           C
ATOM   7878  C37 POPE4 107     124.294   9.584  57.359  1.00  0.00           C
ATOM   7881  C38 POPE4 107     123.454  10.854  57.179  1.00  0.00           C
ATOM   7884  C39 POPE4 107     123.604  11.514  55.809  1.00  0.00           C
ATOM   7887 0C31 POPE4 107     125.014  12.074  55.549  1.00  0.00           C
ATOM   7890 1C31 POPE4 107     125.044  12.924  54.269  1.00  0.00           C
ATOM   7893 2C31 POPE4 107     126.384  13.624  54.029  1.00  0.00           C
ATOM   7896 3C31 POPE4 107     126.294  14.624  52.868  1.00  0.00           C
ATOM   7899 4C31 POPE4 107     127.572  14.694  52.039  1.00  0.00           C
ATOM   7902 5C31 POPE4 107     127.462  15.654  50.859  1.00  0.00           C
ATOM   7905 6C31 POPE4 107     128.552  15.434  49.809  1.00  0.00           C
ATOM   7909  NH3 POPE5 108      71.774  30.144  69.398  1.00  0.00           N
ATOM   7913  C12 POPE5 108      71.054  31.414  69.129  1.00  0.00           C
ATOM   7916  C11 POPE5 108      70.904  32.214  70.438  1.00  0.00           C
ATOM   7919  P   POPE5 108      69.054  33.784  69.340  1.00  0.00           P
ATOM   7920  O13 POPE5 108      68.774  35.234  69.328  1.00  0.00           O
ATOM   7921  O14 POPE5 108      67.934  32.874  69.669  1.00  0.00           O
ATOM   7922  O11 POPE5 108      69.594  33.374  67.919  1.00  0.00           O
ATOM   7923  O12 POPE5 108      70.244  33.484  70.318  1.00  0.00           O
ATOM   7924  C1  POPE5 108      69.084  33.934  66.708  1.00  0.00           C
ATOM   7927  C2  POPE5 108      70.244  34.404  65.789  1.00  0.00           C
ATOM   7929  O21 POPE5 108      70.404  33.524  64.649  1.00  0.00           O
ATOM   7930  C21 POPE5 108      69.464  33.724  63.729  1.00  0.00           C
ATOM   7931  O22 POPE5 108      68.584  34.554  63.788  1.00  0.00           O
ATOM   7932  C22 POPE5 108      69.544  32.774  62.558  1.00  0.00           C
ATOM   7935  C3  POPE5 108      71.584  34.504  66.549  1.00  0.00           C
ATOM   7938  O31 POPE5 108      72.534  35.234  65.759  1.00  0.00           O
ATOM   7939  C31 POPE5 108      73.784  34.824  65.729  1.00  0.00           C
ATOM   7940  O32 POPE5 108      74.264  33.924  66.409  1.00  0.00           O
ATOM   7941  C32 POPE5 108      74.524  35.694  64.729  1.00  0.00           C
ATOM   7944  C23 POPE5 108      70.064  33.504  61.299  1.00  0.00           C
ATOM   7947  C24 POPE5 108      71.584  33.434  61.238  1.00  0.00           C
ATOM   7950  C25 POPE5 108      72.234  34.244  60.119  1.00  0.00           C
ATOM   7953  C26 POPE5 108      71.684  33.974  58.699  1.00  0.00           C
ATOM   7956  C27 POPE5 108      71.924  32.554  58.160  1.00  0.00           C
ATOM   7959  C28 POPE5 108      71.324  32.324  56.749  1.00  0.00           C
ATOM   7962  C29 POPE5 108      71.894  33.274  55.719  1.00  0.00           C
ATOM   7964 0C21 POPE5 108      71.464  33.424  54.459  1.00  0.00           C
ATOM   7966 1C21 POPE5 108      70.374  32.644  53.778  1.00  0.00           C
ATOM   7969 2C21 POPE5 108      70.144  33.164  52.348  1.00  0.00           C
ATOM   7972 3C21 POPE5 108      69.314  32.204  51.479  1.00  0.00           C
ATOM   7975 4C21 POPE5 108      69.274  32.624  50.008  1.00  0.00           C
ATOM   7978 5C21 POPE5 108      68.724  31.514  49.099  1.00  0.00           C
ATOM   7981 6C21 POPE5 108      68.494  31.974  47.659  1.00  0.00           C
ATOM   7984 7C21 POPE5 108      67.964  30.864  46.739  1.00  0.00           C
ATOM   7987 8C21 POPE5 108      67.954  31.264  45.259  1.00  0.00           C
ATOM   7991  C33 POPE5 108      73.884  35.694  63.308  1.00  0.00           C
ATOM   7994  C34 POPE5 108      74.114  36.994  62.508  1.00  0.00           C
ATOM   7997  C35 POPE5 108      75.584  37.414  62.379  1.00  0.00           C
ATOM   8000  C36 POPE5 108      75.714  38.894  62.000  1.00  0.00           C
ATOM   8003  C37 POPE5 108      77.174  39.334  61.778  1.00  0.00           C
ATOM   8006  C38 POPE5 108      77.714  39.154  60.349  1.00  0.00           C
ATOM   8009  C39 POPE5 108      76.954  39.934  59.249  1.00  0.00           C
ATOM   8012 0C31 POPE5 108      77.054  41.454  59.368  1.00  0.00           C
ATOM   8015 1C31 POPE5 108      78.334  42.024  58.738  1.00  0.00           C
ATOM   8018 2C31 POPE5 108      78.644  43.474  59.160  1.00  0.00           C
ATOM   8021 3C31 POPE5 108      77.404  44.364  59.199  1.00  0.00           C
ATOM   8024 4C31 POPE5 108      77.694  45.804  59.628  1.00  0.00           C
ATOM   8027 5C31 POPE5 108      76.424  46.494  60.139  1.00  0.00           C
ATOM   8030 6C31 POPE5 108      76.474  48.014  59.988  1.00  0.00           C
ATOM   8034  NH3 POPE6 109      70.024  59.394  32.979  1.00  0.00           N
ATOM   8038  C12 POPE6 109      68.584  58.964  32.929  1.00  0.00           C
ATOM   8041  C11 POPE6 109      67.954  58.984  34.319  1.00  0.00           C
ATOM   8044  P   POPE6 109      65.414  58.884  33.699  1.00  0.00           P
ATOM   8045  O13 POPE6 109      65.504  60.354  33.848  1.00  0.00           O
ATOM   8046  O14 POPE6 109      65.144  58.354  32.339  1.00  0.00           O
ATOM   8047  O11 POPE6 109      64.274  58.294  34.659  1.00  0.00           O
ATOM   8048  O12 POPE6 109      66.744  58.234  34.278  1.00  0.00           O
ATOM   8049  C1  POPE6 109      64.424  56.994  35.269  1.00  0.00           C
ATOM   8052  C2  POPE6 109      63.564  56.824  36.569  1.00  0.00           C
ATOM   8054  O21 POPE6 109      63.774  55.504  37.139  1.00  0.00           O
ATOM   8055  C21 POPE6 109      64.824  55.394  37.949  1.00  0.00           C
ATOM   8056  O22 POPE6 109      65.624  56.284  38.188  1.00  0.00           O
ATOM   8057  C22 POPE6 109      64.794  54.004  38.618  1.00  0.00           C
ATOM   8060  C3  POPE6 109      62.044  57.014  36.309  1.00  0.00           C
ATOM   8063  O31 POPE6 109      61.244  56.654  37.458  1.00  0.00           O
ATOM   8064  C31 POPE6 109      60.244  55.804  37.238  1.00  0.00           C
ATOM   8065  O32 POPE6 109      59.924  55.344  36.159  1.00  0.00           O
ATOM   8066  C32 POPE6 109      59.504  55.424  38.519  1.00  0.00           C
ATOM   8069  C23 POPE6 109      64.924  54.094  40.159  1.00  0.00           C
ATOM   8072  C24 POPE6 109      64.464  52.834  40.920  1.00  0.00           C
ATOM   8075  C25 POPE6 109      64.524  53.034  42.438  1.00  0.00           C
ATOM   8078  C26 POPE6 109      64.084  51.794  43.239  1.00  0.00           C
ATOM   8081  C27 POPE6 109      63.974  52.084  44.740  1.00  0.00           C
ATOM   8084  C28 POPE6 109      63.544  50.874  45.578  1.00  0.00           C
ATOM   8087  C29 POPE6 109      64.684  49.894  45.729  1.00  0.00           C
ATOM   8089 0C21 POPE6 109      65.274  49.484  46.868  1.00  0.00           C
ATOM   8091 1C21 POPE6 109      64.904  49.864  48.279  1.00  0.00           C
ATOM   8094 2C21 POPE6 109      64.554  48.634  49.138  1.00  0.00           C
ATOM   8097 3C21 POPE6 109      65.794  47.884  49.669  1.00  0.00           C
ATOM   8100 4C21 POPE6 109      65.404  46.834  50.719  1.00  0.00           C
ATOM   8103 5C21 POPE6 109      66.604  46.114  51.339  1.00  0.00           C
ATOM   8106 6C21 POPE6 109      66.154  45.184  52.468  1.00  0.00           C
ATOM   8109 7C21 POPE6 109      67.304  44.454  53.188  1.00  0.00           C
ATOM   8112 8C21 POPE6 109      66.804  43.404  54.188  1.00  0.00           C
ATOM   8116  C33 POPE6 109      60.304  55.554  39.839  1.00  0.00           C
ATOM   8119  C34 POPE6 109      61.144  54.304  40.168  1.00  0.00           C
ATOM   8122  C35 POPE6 109      60.554  53.394  41.278  1.00  0.00           C
ATOM   8125  C36 POPE6 109      60.174  54.164  42.549  1.00  0.00           C
ATOM   8128  C37 POPE6 109      60.264  53.334  43.829  1.00  0.00           C
ATOM   8131  C38 POPE6 109      59.964  54.134  45.098  1.00  0.00           C
ATOM   8134  C39 POPE6 109      60.554  53.474  46.348  1.00  0.00           C
ATOM   8137 0C31 POPE6 109      60.134  54.124  47.668  1.00  0.00           C
ATOM   8140 1C31 POPE6 109      61.124  53.754  48.788  1.00  0.00           C
ATOM   8143 2C31 POPE6 109      60.594  54.024  50.209  1.00  0.00           C
ATOM   8146 3C31 POPE6 109      61.684  53.814  51.278  1.00  0.00           C
ATOM   8149 4C31 POPE6 109      62.034  52.344  51.529  1.00  0.00           C
ATOM   8152 5C31 POPE6 109      63.244  52.174  52.449  1.00  0.00           C
ATOM   8155 6C31 POPE6 109      63.534  50.724  52.840  1.00  0.00           C
ATOM   8159  NH3 POPE7 110      56.344  79.004  76.238  1.00  0.00           N
ATOM   8163  C12 POPE7 110      57.724  79.564  75.979  1.00  0.00           C
ATOM   8166  C11 POPE7 110      57.844  81.044  76.419  1.00  0.00           C
ATOM   8169  P   POPE7 110      60.464  81.394  75.878  1.00  0.00           P
ATOM   8170  O13 POPE7 110      61.144  82.354  76.769  1.00  0.00           O
ATOM   8171  O14 POPE7 110      60.744  79.974  76.109  1.00  0.00           O
ATOM   8172  O11 POPE7 110      60.934  81.764  74.418  1.00  0.00           O
ATOM   8173  O12 POPE7 110      58.944  81.744  75.839  1.00  0.00           O
ATOM   8174  C1  POPE7 110      60.214  81.354  73.269  1.00  0.00           C
ATOM   8177  C2  POPE7 110      61.084  80.404  72.398  1.00  0.00           C
ATOM   8179  O21 POPE7 110      61.094  80.734  70.999  1.00  0.00           O
ATOM   8180  C21 POPE7 110      59.984  81.094  70.388  1.00  0.00           C
ATOM   8181  O22 POPE7 110      58.864  81.104  70.849  1.00  0.00           O
ATOM   8182  C22 POPE7 110      60.324  81.544  68.968  1.00  0.00           C
ATOM   8185  C3  POPE7 110      60.794  78.894  72.630  1.00  0.00           C
ATOM   8188  O31 POPE7 110      61.714  78.064  71.868  1.00  0.00           O
ATOM   8189  C31 POPE7 110      61.374  77.864  70.598  1.00  0.00           C
ATOM   8190  O32 POPE7 110      60.284  78.034  70.099  1.00  0.00           O
ATOM   8191  C32 POPE7 110      62.654  77.594  69.789  1.00  0.00           C
ATOM   8194  C23 POPE7 110      60.504  80.334  68.040  1.00  0.00           C
ATOM   8197  C24 POPE7 110      60.864  80.684  66.599  1.00  0.00           C
ATOM   8200  C25 POPE7 110      60.884  79.414  65.738  1.00  0.00           C
ATOM   8203  C26 POPE7 110      60.934  79.694  64.229  1.00  0.00           C
ATOM   8206  C27 POPE7 110      60.874  78.404  63.409  1.00  0.00           C
ATOM   8209  C28 POPE7 110      60.424  78.644  61.959  1.00  0.00           C
ATOM   8212  C29 POPE7 110      60.484  77.354  61.180  1.00  0.00           C
ATOM   8214 0C21 POPE7 110      61.564  76.874  60.540  1.00  0.00           C
ATOM   8216 1C21 POPE7 110      62.914  77.554  60.458  1.00  0.00           C
ATOM   8219 2C21 POPE7 110      63.504  77.484  59.049  1.00  0.00           C
ATOM   8222 3C21 POPE7 110      62.694  78.214  57.970  1.00  0.00           C
ATOM   8225 4C21 POPE7 110      63.384  78.104  56.609  1.00  0.00           C
ATOM   8228 5C21 POPE7 110      62.674  78.904  55.508  1.00  0.00           C
ATOM   8231 6C21 POPE7 110      63.304  78.684  54.138  1.00  0.00           C
ATOM   8234 7C21 POPE7 110      62.624  79.494  53.028  1.00  0.00           C
ATOM   8237 8C21 POPE7 110      63.084  79.104  51.629  1.00  0.00           C
ATOM   8241  C33 POPE7 110      62.604  76.354  68.880  1.00  0.00           C
ATOM   8244  C34 POPE7 110      62.944  75.054  69.609  1.00  0.00           C
ATOM   8247  C35 POPE7 110      63.094  73.904  68.609  1.00  0.00           C
ATOM   8250  C36 POPE7 110      63.184  72.494  69.220  1.00  0.00           C
ATOM   8253  C37 POPE7 110      62.864  71.474  68.118  1.00  0.00           C
ATOM   8256  C38 POPE7 110      63.404  70.054  68.329  1.00  0.00           C
ATOM   8259  C39 POPE7 110      62.904  69.354  69.599  1.00  0.00           C
ATOM   8262 0C31 POPE7 110      63.464  67.924  69.699  1.00  0.00           C
ATOM   8265 1C31 POPE7 110      63.064  67.224  70.999  1.00  0.00           C
ATOM   8268 2C31 POPE7 110      63.764  65.874  71.180  1.00  0.00           C
ATOM   8271 3C31 POPE7 110      64.084  65.574  72.648  1.00  0.00           C
ATOM   8274 4C31 POPE7 110      62.844  65.334  73.508  1.00  0.00           C
ATOM   8277 5C31 POPE7 110      63.184  65.204  75.000  1.00  0.00           C
ATOM   8280 6C31 POPE7 110      62.004  64.804  75.899  1.00  0.00           C
ATOM   8284  NH3 POPE8 111      76.124  98.854  30.238  1.00  0.00           N
ATOM   8288  C12 POPE8 111      74.944  98.974  29.299  1.00  0.00           C
ATOM   8291  C11 POPE8 111      73.704  98.124  29.669  1.00  0.00           C
ATOM   8294  P   POPE8 111      71.864  99.134  28.089  1.00  0.00           P
ATOM   8295  O13 POPE8 111      72.644 100.374  27.878  1.00  0.00           O
ATOM   8296  O14 POPE8 111      70.974  98.684  26.979  1.00  0.00           O
ATOM   8297  O11 POPE8 111      70.924  99.334  29.349  1.00  0.00           O
ATOM   8298  O12 POPE8 111      72.814  97.954  28.549  1.00  0.00           O
ATOM   8299  C1  POPE8 111      70.314 100.604  29.599  1.00  0.00           C
ATOM   8302  C2  POPE8 111      70.474 100.994  31.089  1.00  0.00           C
ATOM   8304  O21 POPE8 111      69.174 101.414  31.589  1.00  0.00           O
ATOM   8305  C21 POPE8 111      68.984 101.194  32.899  1.00  0.00           C
ATOM   8306  O22 POPE8 111      69.804 100.704  33.639  1.00  0.00           O
ATOM   8307  C22 POPE8 111      67.524 101.534  33.239  1.00  0.00           C
ATOM   8310  C3  POPE8 111      71.594 102.074  31.269  1.00  0.00           C
ATOM   8313  O31 POPE8 111      72.154 102.064  32.598  1.00  0.00           O
ATOM   8314  C31 POPE8 111      73.124 101.184  32.799  1.00  0.00           C
ATOM   8315  O32 POPE8 111      73.564 100.414  31.979  1.00  0.00           O
ATOM   8316  C32 POPE8 111      73.654 101.304  34.239  1.00  0.00           C
ATOM   8319  C23 POPE8 111      67.164 101.384  34.738  1.00  0.00           C
ATOM   8322  C24 POPE8 111      67.264  99.974  35.328  1.00  0.00           C
ATOM   8325  C25 POPE8 111      67.764 100.024  36.789  1.00  0.00           C
ATOM   8328  C26 POPE8 111      67.954  98.644  37.419  1.00  0.00           C
ATOM   8331  C27 POPE8 111      68.414  98.694  38.889  1.00  0.00           C
ATOM   8334  C28 POPE8 111      69.194  97.434  39.289  1.00  0.00           C
ATOM   8337  C29 POPE8 111      69.064  96.934  40.699  1.00  0.00           C
ATOM   8339 0C21 POPE8 111      69.234  97.624  41.848  1.00  0.00           C
ATOM   8341 1C21 POPE8 111      69.634  99.074  41.959  1.00  0.00           C
ATOM   8344 2C21 POPE8 111      70.174  99.424  43.368  1.00  0.00           C
ATOM   8347 3C21 POPE8 111      71.564  98.844  43.668  1.00  0.00           C
ATOM   8350 4C21 POPE8 111      72.224  99.484  44.898  1.00  0.00           C
ATOM   8353 5C21 POPE8 111      72.094  98.684  46.199  1.00  0.00           C
ATOM   8356 6C21 POPE8 111      72.524  99.534  47.398  1.00  0.00           C
ATOM   8359 7C21 POPE8 111      72.834  98.704  48.639  1.00  0.00           C
ATOM   8362 8C21 POPE8 111      73.374  99.544  49.799  1.00  0.00           C
ATOM   8366  C33 POPE8 111      72.574 101.644  35.289  1.00  0.00           C
ATOM   8369  C34 POPE8 111      73.134 101.844  36.699  1.00  0.00           C
ATOM   8372  C35 POPE8 111      72.014 102.264  37.668  1.00  0.00           C
ATOM   8375  C36 POPE8 111      72.484 102.394  39.118  1.00  0.00           C
ATOM   8378  C37 POPE8 111      71.324 102.654  40.098  1.00  0.00           C
ATOM   8381  C38 POPE8 111      71.624 102.274  41.559  1.00  0.00           C
ATOM   8384  C39 POPE8 111      72.884 102.954  42.118  1.00  0.00           C
ATOM   8387 0C31 POPE8 111      73.214 102.514  43.549  1.00  0.00           C
ATOM   8390 1C31 POPE8 111      74.464 103.194  44.109  1.00  0.00           C
ATOM   8393 2C31 POPE8 111      74.744 102.854  45.578  1.00  0.00           C
ATOM   8396 3C31 POPE8 111      73.814 103.564  46.559  1.00  0.00           C
ATOM   8399 4C31 POPE8 111      74.174 103.304  48.028  1.00  0.00           C
ATOM   8402 5C31 POPE8 111      73.254 104.044  48.998  1.00  0.00           C
ATOM   8405 6C31 POPE8 111      73.534 103.714  50.470  1.00  0.00           C
ATOM   8409  NH3 POPE9 112      48.884  13.094  72.269  1.00  0.00           N
ATOM   8413  C12 POPE9 112      48.284  14.374  72.779  1.00  0.00           C
ATOM   8416  C11 POPE9 112      48.294  15.474  71.688  1.00  0.00           C
ATOM   8419  P   POPE9 112      50.404  16.984  71.729  1.00  0.00           P
ATOM   8420  O13 POPE9 112      51.204  15.874  72.269  1.00  0.00           O
ATOM   8421  O14 POPE9 112      50.734  18.364  72.149  1.00  0.00           O
ATOM   8422  O11 POPE9 112      50.324  16.874  70.159  1.00  0.00           O
ATOM   8423  O12 POPE9 112      48.874  16.724  72.099  1.00  0.00           O
ATOM   8424  C1  POPE9 112      50.894  17.874  69.328  1.00  0.00           C
ATOM   8427  C2  POPE9 112      49.864  18.964  68.950  1.00  0.00           C
ATOM   8429  O21 POPE9 112      49.554  18.724  67.559  1.00  0.00           O
ATOM   8430  C21 POPE9 112      48.274  18.764  67.258  1.00  0.00           C
ATOM   8431  O22 POPE9 112      47.394  19.254  67.938  1.00  0.00           O
ATOM   8432  C22 POPE9 112      48.064  18.164  65.868  1.00  0.00           C
ATOM   8435  C3  POPE9 112      50.424  20.404  69.208  1.00  0.00           C
ATOM   8438  O31 POPE9 112      49.674  21.404  68.499  1.00  0.00           O
ATOM   8439  C31 POPE9 112      50.104  22.664  68.638  1.00  0.00           C
ATOM   8440  O32 POPE9 112      50.904  23.054  69.469  1.00  0.00           O
ATOM   8441  C32 POPE9 112      49.554  23.474  67.438  1.00  0.00           C
ATOM   8444  C23 POPE9 112      46.654  18.434  65.288  1.00  0.00           C
ATOM   8447  C24 POPE9 112      46.354  19.924  65.019  1.00  0.00           C
ATOM   8450  C25 POPE9 112      46.634  20.314  63.569  1.00  0.00           C
ATOM   8453  C26 POPE9 112      45.504  19.874  62.639  1.00  0.00           C
ATOM   8456  C27 POPE9 112      45.874  19.974  61.159  1.00  0.00           C
ATOM   8459  C28 POPE9 112      44.634  19.824  60.270  1.00  0.00           C
ATOM   8462  C29 POPE9 112      44.994  19.744  58.808  1.00  0.00           C
ATOM   8464 0C21 POPE9 112      44.244  19.184  57.849  1.00  0.00           C
ATOM   8466 1C21 POPE9 112      42.904  18.534  58.019  1.00  0.00           C
ATOM   8469 2C21 POPE9 112      42.904  17.084  57.500  1.00  0.00           C
ATOM   8472 3C21 POPE9 112      41.494  16.484  57.458  1.00  0.00           C
ATOM   8475 4C21 POPE9 112      41.504  14.964  57.229  1.00  0.00           C
ATOM   8478 5C21 POPE9 112      40.094  14.414  57.019  1.00  0.00           C
ATOM   8481 6C21 POPE9 112      40.064  12.894  56.809  1.00  0.00           C
ATOM   8484 7C21 POPE9 112      38.654  12.314  57.000  1.00  0.00           C
ATOM   8487 8C21 POPE9 112      38.584  10.804  56.809  1.00  0.00           C
ATOM   8491  C33 POPE9 112      50.394  24.684  66.949  1.00  0.00           C
ATOM   8494  C34 POPE9 112      50.934  24.534  65.508  1.00  0.00           C
ATOM   8497  C35 POPE9 112      49.854  24.524  64.410  1.00  0.00           C
ATOM   8500  C36 POPE9 112      50.454  24.244  63.008  1.00  0.00           C
ATOM   8503  C37 POPE9 112      49.404  23.994  61.898  1.00  0.00           C
ATOM   8506  C38 POPE9 112      49.944  23.144  60.719  1.00  0.00           C
ATOM   8509  C39 POPE9 112      49.084  23.174  59.449  1.00  0.00           C
ATOM   8512 0C31 POPE9 112      49.604  22.224  58.349  1.00  0.00           C
ATOM   8515 1C31 POPE9 112      48.494  21.744  57.388  1.00  0.00           C
ATOM   8518 2C31 POPE9 112      48.964  20.794  56.269  1.00  0.00           C
ATOM   8521 3C31 POPE9 112      49.554  21.534  55.049  1.00  0.00           C
ATOM   8524 4C31 POPE9 112      49.844  20.594  53.869  1.00  0.00           C
ATOM   8527 5C31 POPE9 112      50.494  21.324  52.689  1.00  0.00           C
ATOM   8530 6C31 POPE9 112      50.854  20.394  51.529  1.00  0.00           C
ATOM   8534  NH3 POPE  113     128.282 125.764  68.539  1.00  0.00           N
ATOM   8538  C12 POPE  113     126.824 125.364  68.769  1.00  0.00           C
ATOM   8541  C11 POPE  113     125.794 125.864  67.709  1.00  0.00           C
ATOM   8544  P   POPE  113     123.184 126.274  67.529  1.00  0.00           P
ATOM   8545  O13 POPE  113     121.994 125.404  67.529  1.00  0.00           O
ATOM   8546  O14 POPE  113     123.034 127.574  68.229  1.00  0.00           O
ATOM   8547  O11 POPE  113     123.604 126.554  66.029  1.00  0.00           O
ATOM   8548  O12 POPE  113     124.464 125.524  68.129  1.00  0.00           O
ATOM   8549  C1  POPE  113     122.614 127.204  65.200  1.00  0.00           C
ATOM   8552  C2  POPE  113     123.124 127.324  63.738  1.00  0.00           C
ATOM   8554  O21 POPE  113     122.134 127.934  62.888  1.00  0.00           O
ATOM   8555  C21 POPE  113     122.124 129.254  62.970  1.00  0.00           C
ATOM   8556  O22 POPE  113     121.494 129.912  63.779  1.00  0.00           O
ATOM   8557  C22 POPE  113     123.114 129.832  61.949  1.00  0.00           C
ATOM   8560  C3  POPE  113     123.524 125.934  63.148  1.00  0.00           C
ATOM   8563  O31 POPE  113     123.754 126.004  61.720  1.00  0.00           O
ATOM   8564  C31 POPE  113     124.974 126.454  61.419  1.00  0.00           C
ATOM   8565  O32 POPE  113     125.864 126.604  62.229  1.00  0.00           O
ATOM   8566  C32 POPE  113     125.114 126.784  59.930  1.00  0.00           C
ATOM   8569  C23 POPE  113     122.424 130.592  60.799  1.00  0.00           C
ATOM   8572  C24 POPE  113     123.404 131.582  60.148  1.00  0.00           C
ATOM   8575  C25 POPE  113     122.814 132.392  58.989  1.00  0.00           C
ATOM   8578  C26 POPE  113     122.464 131.502  57.779  1.00  0.00           C
ATOM   8581  C27 POPE  113     122.664 132.212  56.428  1.00  0.00           C
ATOM   8584  C28 POPE  113     123.814 131.592  55.610  1.00  0.00           C
ATOM   8587  C29 POPE  113     123.474 130.202  55.149  1.00  0.00           C
ATOM   8589 0C21 POPE  113     124.244 129.452  54.340  1.00  0.00           C
ATOM   8591 1C21 POPE  113     125.574 129.872  53.769  1.00  0.00           C
ATOM   8594 2C21 POPE  113     126.694 128.844  54.029  1.00  0.00           C
ATOM   8597 3C21 POPE  113     126.544 127.534  53.229  1.00  0.00           C
ATOM   8600 4C21 POPE  113     127.272 126.334  53.858  1.00  0.00           C
ATOM   8603 5C21 POPE  113     128.802 126.514  53.959  1.00  0.00           C
ATOM   8606 6C21 POPE  113     129.292 126.924  55.349  1.00  0.00           C
ATOM   8609 7C21 POPE  113     130.782 127.274  55.359  1.00  0.00           C
ATOM   8612 8C21 POPE  113     131.352 127.494  56.769  1.00  0.00           C
ATOM   8616  C33 POPE  113     123.804 126.804  59.099  1.00  0.00           C
ATOM   8619  C34 POPE  113     123.454 125.454  58.469  1.00  0.00           C
ATOM   8622  C35 POPE  113     124.344 125.114  57.269  1.00  0.00           C
ATOM   8625  C36 POPE  113     123.834 123.904  56.468  1.00  0.00           C
ATOM   8628  C37 POPE  113     124.644 123.674  55.189  1.00  0.00           C
ATOM   8631  C38 POPE  113     123.854 122.984  54.059  1.00  0.00           C
ATOM   8634  C39 POPE  113     122.844 123.884  53.328  1.00  0.00           C
ATOM   8637 0C31 POPE  113     123.484 125.164  52.748  1.00  0.00           C
ATOM   8640 1C31 POPE  113     122.634 125.834  51.669  1.00  0.00           C
ATOM   8643 2C31 POPE  113     122.884 125.284  50.259  1.00  0.00           C
ATOM   8646 3C31 POPE  113     122.034 125.984  49.199  1.00  0.00           C
ATOM   8649 4C31 POPE  113     122.194 125.364  47.799  1.00  0.00           C
ATOM   8652 5C31 POPE  113     121.194 125.944  46.789  1.00  0.00           C
ATOM   8655 6C31 POPE  113     121.254 125.254  45.419  1.00  0.00           C
ATOM   8659  NH3 POPE  114     132.132  69.344  28.519  1.00  0.00           N
ATOM   8663  C12 POPE  114     131.412  70.614  28.149  1.00  0.00           C
ATOM   8666  C11 POPE  114     131.602  71.754  29.169  1.00  0.00           C
ATOM   8669  P   POPE  114     130.782  74.274  28.918  1.00  0.00           P
ATOM   8670  O13 POPE  114     131.232  74.684  27.579  1.00  0.00           O
ATOM   8671  O14 POPE  114     131.622  74.764  30.049  1.00  0.00           O
ATOM   8672  O11 POPE  114     129.342  74.864  29.118  1.00  0.00           O
ATOM   8673  O12 POPE  114     130.562  72.704  28.988  1.00  0.00           O
ATOM   8674  C1  POPE  114     128.422  74.254  30.028  1.00  0.00           C
ATOM   8677  C2  POPE  114     128.602  74.804  31.448  1.00  0.00           C
ATOM   8679  O21 POPE  114     127.352  74.544  32.129  1.00  0.00           O
ATOM   8680  C21 POPE  114     127.422  74.664  33.438  1.00  0.00           C
ATOM   8681  O22 POPE  114     128.422  74.534  34.118  1.00  0.00           O
ATOM   8682  C22 POPE  114     126.044  75.144  33.918  1.00  0.00           C
ATOM   8685  C3  POPE  114     128.882  76.334  31.418  1.00  0.00           C
ATOM   8688  O31 POPE  114     128.912  76.914  32.738  1.00  0.00           O
ATOM   8689  C31 POPE  114     130.092  76.934  33.339  1.00  0.00           C
ATOM   8690  O32 POPE  114     131.182  76.774  32.799  1.00  0.00           O
ATOM   8691  C32 POPE  114     129.912  77.264  34.809  1.00  0.00           C
ATOM   8694  C23 POPE  114     125.934  75.304  35.458  1.00  0.00           C
ATOM   8697  C24 POPE  114     124.494  75.594  35.909  1.00  0.00           C
ATOM   8700  C25 POPE  114     124.394  75.834  37.419  1.00  0.00           C
ATOM   8703  C26 POPE  114     124.154  74.584  38.290  1.00  0.00           C
ATOM   8706  C27 POPE  114     123.904  74.984  39.758  1.00  0.00           C
ATOM   8709  C28 POPE  114     123.294  73.874  40.639  1.00  0.00           C
ATOM   8712  C29 POPE  114     123.484  74.014  42.129  1.00  0.00           C
ATOM   8714 0C21 POPE  114     123.314  75.094  42.919  1.00  0.00           C
ATOM   8716 1C21 POPE  114     122.854  76.484  42.519  1.00  0.00           C
ATOM   8719 2C21 POPE  114     123.044  77.554  43.618  1.00  0.00           C
ATOM   8722 3C21 POPE  114     122.254  77.284  44.909  1.00  0.00           C
ATOM   8725 4C21 POPE  114     122.194  78.514  45.839  1.00  0.00           C
ATOM   8728 5C21 POPE  114     121.564  78.204  47.208  1.00  0.00           C
ATOM   8731 6C21 POPE  114     120.064  77.874  47.129  1.00  0.00           C
ATOM   8734 7C21 POPE  114     119.474  77.454  48.479  1.00  0.00           C
ATOM   8737 8C21 POPE  114     117.964  77.194  48.419  1.00  0.00           C
ATOM   8741  C33 POPE  114     129.062  78.524  35.019  1.00  0.00           C
ATOM   8744  C34 POPE  114     128.712  78.714  36.488  1.00  0.00           C
ATOM   8747  C35 POPE  114     129.212  80.034  37.069  1.00  0.00           C
ATOM   8750  C36 POPE  114     128.272  81.214  36.809  1.00  0.00           C
ATOM   8753  C37 POPE  114     128.082  82.114  38.039  1.00  0.00           C
ATOM   8756  C38 POPE  114     127.182  83.314  37.749  1.00  0.00           C
ATOM   8759  C39 POPE  114     126.854  84.164  38.988  1.00  0.00           C
ATOM   8762 0C31 POPE  114     125.734  83.574  39.859  1.00  0.00           C
ATOM   8765 1C31 POPE  114     124.984  84.664  40.639  1.00  0.00           C
ATOM   8768 2C31 POPE  114     123.744  84.154  41.418  1.00  0.00           C
ATOM   8771 3C31 POPE  114     124.014  83.784  42.879  1.00  0.00           C
ATOM   8774 4C31 POPE  114     124.874  82.524  43.059  1.00  0.00           C
ATOM   8777 5C31 POPE  114     124.904  82.034  44.508  1.00  0.00           C
ATOM   8780 6C31 POPE  114     125.744  80.774  44.699  1.00  0.00           C
ATOM   8784  NH3 POPE  115      85.234  85.924  29.969  1.00  0.00           N
ATOM   8788  C12 POPE  115      86.324  86.044  28.939  1.00  0.00           C
ATOM   8791  C11 POPE  115      86.424  87.484  28.439  1.00  0.00           C
ATOM   8794  P   POPE  115      88.044  89.144  27.249  1.00  0.00           P
ATOM   8795  O13 POPE  115      86.954  89.494  26.299  1.00  0.00           O
ATOM   8796  O14 POPE  115      89.374  89.004  26.639  1.00  0.00           O
ATOM   8797  O11 POPE  115      88.124  90.244  28.359  1.00  0.00           O
ATOM   8798  O12 POPE  115      87.744  87.764  27.979  1.00  0.00           O
ATOM   8799  C1  POPE  115      87.464  90.274  29.609  1.00  0.00           C
ATOM   8802  C2  POPE  115      88.204  89.424  30.669  1.00  0.00           C
ATOM   8804  O21 POPE  115      87.704  89.774  31.958  1.00  0.00           O
ATOM   8805  C21 POPE  115      86.874  88.914  32.519  1.00  0.00           C
ATOM   8806  O22 POPE  115      86.354  87.954  31.948  1.00  0.00           O
ATOM   8807  C22 POPE  115      86.814  89.244  33.998  1.00  0.00           C
ATOM   8810  C3  POPE  115      89.734  89.684  30.618  1.00  0.00           C
ATOM   8813  O31 POPE  115      90.364  89.784  31.909  1.00  0.00           O
ATOM   8814  C31 POPE  115      90.694  88.664  32.519  1.00  0.00           C
ATOM   8815  O32 POPE  115      90.544  87.534  32.078  1.00  0.00           O
ATOM   8816  C32 POPE  115      91.254  89.074  33.899  1.00  0.00           C
ATOM   8819  C23 POPE  115      85.484  88.874  34.679  1.00  0.00           C
ATOM   8822  C24 POPE  115      85.684  88.474  36.148  1.00  0.00           C
ATOM   8825  C25 POPE  115      86.334  89.574  37.008  1.00  0.00           C
ATOM   8828  C26 POPE  115      86.394  89.154  38.479  1.00  0.00           C
ATOM   8831  C27 POPE  115      86.714  90.314  39.429  1.00  0.00           C
ATOM   8834  C28 POPE  115      86.684  89.884  40.898  1.00  0.00           C
ATOM   8837  C29 POPE  115      86.744  91.074  41.828  1.00  0.00           C
ATOM   8839 0C21 POPE  115      86.114  91.214  43.008  1.00  0.00           C
ATOM   8841 1C21 POPE  115      85.254  90.204  43.738  1.00  0.00           C
ATOM   8844 2C21 POPE  115      85.834  89.974  45.139  1.00  0.00           C
ATOM   8847 3C21 POPE  115      84.874  89.284  46.129  1.00  0.00           C
ATOM   8850 4C21 POPE  115      85.524  89.214  47.519  1.00  0.00           C
ATOM   8853 5C21 POPE  115      84.584  88.804  48.659  1.00  0.00           C
ATOM   8856 6C21 POPE  115      85.254  89.004  50.019  1.00  0.00           C
ATOM   8859 7C21 POPE  115      84.344  88.704  51.218  1.00  0.00           C
ATOM   8862 8C21 POPE  115      84.994  89.064  52.549  1.00  0.00           C
ATOM   8866  C33 POPE  115      91.374  87.944  34.949  1.00  0.00           C
ATOM   8869  C34 POPE  115      90.114  87.754  35.809  1.00  0.00           C
ATOM   8872  C35 POPE  115      90.444  87.144  37.188  1.00  0.00           C
ATOM   8875  C36 POPE  115      89.294  86.354  37.819  1.00  0.00           C
ATOM   8878  C37 POPE  115      89.264  86.464  39.348  1.00  0.00           C
ATOM   8881  C38 POPE  115      88.244  85.534  40.000  1.00  0.00           C
ATOM   8884  C39 POPE  115      87.734  86.024  41.369  1.00  0.00           C
ATOM   8887 0C31 POPE  115      88.844  86.364  42.379  1.00  0.00           C
ATOM   8890 1C31 POPE  115      88.274  86.794  43.738  1.00  0.00           C
ATOM   8893 2C31 POPE  115      87.754  85.604  44.559  1.00  0.00           C
ATOM   8896 3C31 POPE  115      87.034  86.024  45.839  1.00  0.00           C
ATOM   8899 4C31 POPE  115      86.794  84.814  46.749  1.00  0.00           C
ATOM   8902 5C31 POPE  115      85.994  85.134  48.019  1.00  0.00           C
ATOM   8905 6C31 POPE  115      85.784  83.904  48.889  1.00  0.00           C
ATOM   8909  NH3 POPE  116     117.874  41.214  68.729  1.00  0.00           N
ATOM   8913  C12 POPE  116     116.364  41.244  68.769  1.00  0.00           C
ATOM   8916  C11 POPE  116     115.784  41.514  67.368  1.00  0.00           C
ATOM   8919  P   POPE  116     113.674  43.084  67.388  1.00  0.00           P
ATOM   8920  O13 POPE  116     112.214  42.864  67.219  1.00  0.00           O
ATOM   8921  O14 POPE  116     114.114  43.874  68.559  1.00  0.00           O
ATOM   8922  O11 POPE  116     114.234  43.724  66.039  1.00  0.00           O
ATOM   8923  O12 POPE  116     114.374  41.674  67.430  1.00  0.00           O
ATOM   8924  C1  POPE  116     113.764  43.104  64.828  1.00  0.00           C
ATOM   8927  C2  POPE  116     114.514  43.534  63.528  1.00  0.00           C
ATOM   8929  O21 POPE  116     115.934  43.654  63.680  1.00  0.00           O
ATOM   8930  C21 POPE  116     116.614  42.564  63.909  1.00  0.00           C
ATOM   8931  O22 POPE  116     116.204  41.514  64.360  1.00  0.00           O
ATOM   8932  C22 POPE  116     117.984  42.774  63.308  1.00  0.00           C
ATOM   8935  C3  POPE  116     114.044  44.874  62.919  1.00  0.00           C
ATOM   8938  O31 POPE  116     114.564  44.984  61.568  1.00  0.00           O
ATOM   8939  C31 POPE  116     115.584  45.844  61.398  1.00  0.00           C
ATOM   8940  O32 POPE  116     115.914  46.684  62.199  1.00  0.00           O
ATOM   8941  C32 POPE  116     116.294  45.544  60.070  1.00  0.00           C
ATOM   8944  C23 POPE  116     117.934  42.204  61.889  1.00  0.00           C
ATOM   8947  C24 POPE  116     119.214  42.474  61.109  1.00  0.00           C
ATOM   8950  C25 POPE  116     119.054  41.894  59.708  1.00  0.00           C
ATOM   8953  C26 POPE  116     120.244  42.154  58.799  1.00  0.00           C
ATOM   8956  C27 POPE  116     119.804  42.034  57.348  1.00  0.00           C
ATOM   8959  C28 POPE  116     120.954  42.254  56.358  1.00  0.00           C
ATOM   8962  C29 POPE  116     120.374  42.574  55.008  1.00  0.00           C
ATOM   8964 0C21 POPE  116     121.034  43.124  53.979  1.00  0.00           C
ATOM   8966 1C21 POPE  116     122.484  43.494  53.959  1.00  0.00           C
ATOM   8969 2C21 POPE  116     122.664  44.844  53.250  1.00  0.00           C
ATOM   8972 3C21 POPE  116     124.144  45.174  53.078  1.00  0.00           C
ATOM   8975 4C21 POPE  116     124.364  46.424  52.229  1.00  0.00           C
ATOM   8978 5C21 POPE  116     125.834  46.514  51.809  1.00  0.00           C
ATOM   8981 6C21 POPE  116     126.124  47.784  51.019  1.00  0.00           C
ATOM   8984 7C21 POPE  116     127.572  47.794  50.540  1.00  0.00           C
ATOM   8987 8C21 POPE  116     127.852  49.024  49.688  1.00  0.00           C
ATOM   8991  C33 POPE  116     117.574  46.374  59.819  1.00  0.00           C
ATOM   8994  C34 POPE  116     117.884  46.604  58.349  1.00  0.00           C
ATOM   8997  C35 POPE  116     119.354  46.954  58.078  1.00  0.00           C
ATOM   9000  C36 POPE  116     119.554  47.514  56.669  1.00  0.00           C
ATOM   9003  C37 POPE  116     119.184  46.524  55.549  1.00  0.00           C
ATOM   9006  C38 POPE  116     118.644  47.244  54.319  1.00  0.00           C
ATOM   9009  C39 POPE  116     118.204  46.294  53.199  1.00  0.00           C
ATOM   9012 0C31 POPE  116     117.514  47.054  52.070  1.00  0.00           C
ATOM   9015 1C31 POPE  116     117.784  46.454  50.680  1.00  0.00           C
ATOM   9018 2C31 POPE  116     117.024  47.204  49.578  1.00  0.00           C
ATOM   9021 3C31 POPE  116     117.574  46.904  48.180  1.00  0.00           C
ATOM   9024 4C31 POPE  116     116.844  47.644  47.049  1.00  0.00           C
ATOM   9027 5C31 POPE  116     115.524  46.964  46.638  1.00  0.00           C
ATOM   9030 6C31 POPE  116     114.864  47.604  45.419  1.00  0.00           C
ATOM   9034  NH3 POPE  117      48.284  26.254  74.220  1.00  0.00           N
ATOM   9038  C12 POPE  117      47.904  26.484  75.660  1.00  0.00           C
ATOM   9041  C11 POPE  117      46.424  26.874  75.779  1.00  0.00           C
ATOM   9044  P   POPE  117      46.614  29.414  75.288  1.00  0.00           P
ATOM   9045  O13 POPE  117      45.544  30.424  75.200  1.00  0.00           O
ATOM   9046  O14 POPE  117      47.394  29.354  76.549  1.00  0.00           O
ATOM   9047  O11 POPE  117      47.634  29.564  74.059  1.00  0.00           O
ATOM   9048  O12 POPE  117      46.064  27.984  74.958  1.00  0.00           O
ATOM   9049  C1  POPE  117      47.074  29.614  72.739  1.00  0.00           C
ATOM   9052  C2  POPE  117      47.974  30.334  71.679  1.00  0.00           C
ATOM   9054  O21 POPE  117      47.554  29.884  70.379  1.00  0.00           O
ATOM   9055  C21 POPE  117      47.584  30.784  69.418  1.00  0.00           C
ATOM   9056  O22 POPE  117      48.074  31.904  69.500  1.00  0.00           O
ATOM   9057  C22 POPE  117      46.864  30.244  68.199  1.00  0.00           C
ATOM   9060  C3  POPE  117      49.494  30.074  71.868  1.00  0.00           C
ATOM   9063  O31 POPE  117      50.114  29.354  70.779  1.00  0.00           O
ATOM   9064  C31 POPE  117      49.894  28.044  70.789  1.00  0.00           C
ATOM   9065  O32 POPE  117      49.354  27.424  71.688  1.00  0.00           O
ATOM   9066  C32 POPE  117      50.544  27.404  69.539  1.00  0.00           C
ATOM   9069  C23 POPE  117      47.804  29.454  67.279  1.00  0.00           C
ATOM   9072  C24 POPE  117      47.034  28.804  66.129  1.00  0.00           C
ATOM   9075  C25 POPE  117      47.934  27.974  65.200  1.00  0.00           C
ATOM   9078  C26 POPE  117      48.794  28.864  64.290  1.00  0.00           C
ATOM   9081  C27 POPE  117      49.604  28.054  63.269  1.00  0.00           C
ATOM   9084  C28 POPE  117      50.374  28.964  62.299  1.00  0.00           C
ATOM   9087  C29 POPE  117      50.714  28.264  61.008  1.00  0.00           C
ATOM   9089 0C21 POPE  117      49.914  28.244  59.930  1.00  0.00           C
ATOM   9091 1C21 POPE  117      48.564  28.904  59.859  1.00  0.00           C
ATOM   9094 2C21 POPE  117      47.734  28.454  58.638  1.00  0.00           C
ATOM   9097 3C21 POPE  117      48.314  28.954  57.309  1.00  0.00           C
ATOM   9100 4C21 POPE  117      48.674  27.824  56.328  1.00  0.00           C
ATOM   9103 5C21 POPE  117      47.454  27.304  55.569  1.00  0.00           C
ATOM   9106 6C21 POPE  117      47.764  26.094  54.679  1.00  0.00           C
ATOM   9109 7C21 POPE  117      46.574  25.734  53.778  1.00  0.00           C
ATOM   9112 8C21 POPE  117      46.734  24.434  52.999  1.00  0.00           C
ATOM   9116  C33 POPE  117      51.734  28.214  68.928  1.00  0.00           C
ATOM   9119  C34 POPE  117      51.324  29.184  67.809  1.00  0.00           C
ATOM   9122  C35 POPE  117      52.464  30.114  67.339  1.00  0.00           C
ATOM   9125  C36 POPE  117      53.744  29.374  66.959  1.00  0.00           C
ATOM   9128  C37 POPE  117      54.674  30.184  66.049  1.00  0.00           C
ATOM   9131  C38 POPE  117      55.844  29.334  65.548  1.00  0.00           C
ATOM   9134  C39 POPE  117      56.834  30.104  64.659  1.00  0.00           C
ATOM   9137 0C31 POPE  117      56.254  30.574  63.320  1.00  0.00           C
ATOM   9140 1C31 POPE  117      57.354  31.014  62.348  1.00  0.00           C
ATOM   9143 2C31 POPE  117      56.904  31.154  60.889  1.00  0.00           C
ATOM   9146 3C31 POPE  117      56.164  32.464  60.540  1.00  0.00           C
ATOM   9149 4C31 POPE  117      55.924  32.504  59.020  1.00  0.00           C
ATOM   9152 5C31 POPE  117      55.374  33.824  58.489  1.00  0.00           C
ATOM   9155 6C31 POPE  117      55.194  33.794  56.959  1.00  0.00           C
ATOM   9159  NH3 POPE  118     107.274  24.524  24.149  1.00  0.00           N
ATOM   9163  C12 POPE  118     107.474  25.874  23.509  1.00  0.00           C
ATOM   9166  C11 POPE  118     108.954  26.214  23.429  1.00  0.00           C
ATOM   9169  P   POPE  118     109.034  28.734  22.608  1.00  0.00           P
ATOM   9170  O13 POPE  118     110.344  29.234  23.059  1.00  0.00           O
ATOM   9171  O14 POPE  118     108.514  29.214  21.319  1.00  0.00           O
ATOM   9172  O11 POPE  118     107.984  28.834  23.778  1.00  0.00           O
ATOM   9173  O12 POPE  118     109.244  27.184  22.429  1.00  0.00           O
ATOM   9174  C1  POPE  118     108.334  29.474  25.009  1.00  0.00           C
ATOM   9177  C2  POPE  118     107.134  30.284  25.519  1.00  0.00           C
ATOM   9179  O21 POPE  118     107.464  30.944  26.749  1.00  0.00           O
ATOM   9180  C21 POPE  118     107.484  30.214  27.849  1.00  0.00           C
ATOM   9181  O22 POPE  118     107.284  29.014  27.949  1.00  0.00           O
ATOM   9182  C22 POPE  118     107.804  31.164  29.009  1.00  0.00           C
ATOM   9185  C3  POPE  118     105.804  29.434  25.519  1.00  0.00           C
ATOM   9188  O31 POPE  118     104.754  29.904  26.409  1.00  0.00           O
ATOM   9189  C31 POPE  118     104.344  31.144  26.199  1.00  0.00           C
ATOM   9190  O32 POPE  118     104.794  31.924  25.368  1.00  0.00           O
ATOM   9191  C32 POPE  118     103.274  31.504  27.218  1.00  0.00           C
ATOM   9194  C23 POPE  118     107.274  30.644  30.349  1.00  0.00           C
ATOM   9197  C24 POPE  118     107.794  31.474  31.529  1.00  0.00           C
ATOM   9200  C25 POPE  118     107.154  31.004  32.828  1.00  0.00           C
ATOM   9203  C26 POPE  118     107.734  31.674  34.078  1.00  0.00           C
ATOM   9206  C27 POPE  118     106.924  31.284  35.319  1.00  0.00           C
ATOM   9209  C28 POPE  118     107.514  31.854  36.609  1.00  0.00           C
ATOM   9212  C29 POPE  118     106.714  31.414  37.799  1.00  0.00           C
ATOM   9214 0C21 POPE  118     107.134  31.534  39.059  1.00  0.00           C
ATOM   9216 1C21 POPE  118     108.434  32.204  39.438  1.00  0.00           C
ATOM   9219 2C21 POPE  118     108.434  32.774  40.859  1.00  0.00           C
ATOM   9222 3C21 POPE  118     108.514  31.684  41.938  1.00  0.00           C
ATOM   9225 4C21 POPE  118     109.074  32.184  43.279  1.00  0.00           C
ATOM   9228 5C21 POPE  118     110.544  32.604  43.168  1.00  0.00           C
ATOM   9231 6C21 POPE  118     111.184  33.014  44.499  1.00  0.00           C
ATOM   9234 7C21 POPE  118     112.644  33.434  44.278  1.00  0.00           C
ATOM   9237 8C21 POPE  118     113.364  33.874  45.549  1.00  0.00           C
ATOM   9241  C33 POPE  118     103.834  31.514  28.668  1.00  0.00           C
ATOM   9244  C34 POPE  118     102.704  31.634  29.699  1.00  0.00           C
ATOM   9247  C35 POPE  118     102.144  33.044  29.879  1.00  0.00           C
ATOM   9250  C36 POPE  118     102.934  33.844  30.929  1.00  0.00           C
ATOM   9253  C37 POPE  118     102.554  35.334  30.989  1.00  0.00           C
ATOM   9256  C38 POPE  118     103.594  36.164  31.769  1.00  0.00           C
ATOM   9259  C39 POPE  118     103.084  36.724  33.109  1.00  0.00           C
ATOM   9262 0C31 POPE  118     104.104  36.614  34.249  1.00  0.00           C
ATOM   9265 1C31 POPE  118     104.204  35.184  34.809  1.00  0.00           C
ATOM   9268 2C31 POPE  118     105.184  35.044  35.988  1.00  0.00           C
ATOM   9271 3C31 POPE  118     104.744  35.854  37.219  1.00  0.00           C
ATOM   9274 4C31 POPE  118     105.594  35.574  38.458  1.00  0.00           C
ATOM   9277 5C31 POPE  118     105.164  36.454  39.648  1.00  0.00           C
ATOM   9280 6C31 POPE  118     106.014  36.254  40.898  1.00  0.00           C
ATOM   9284  NH3 POPE  119      45.114 113.564  74.199  1.00  0.00           N
ATOM   9288  C12 POPE  119      45.514 114.374  75.388  1.00  0.00           C
ATOM   9291  C11 POPE  119      45.604 115.824  74.930  1.00  0.00           C
ATOM   9294  P   POPE  119      43.244 116.904  74.898  1.00  0.00           P
ATOM   9295  O13 POPE  119      42.554 115.924  75.759  1.00  0.00           O
ATOM   9296  O14 POPE  119      43.744 118.134  75.528  1.00  0.00           O
ATOM   9297  O11 POPE  119      42.304 117.294  73.699  1.00  0.00           O
ATOM   9298  O12 POPE  119      44.424 116.174  74.199  1.00  0.00           O
ATOM   9299  C1  POPE  119      41.624 116.334  72.910  1.00  0.00           C
ATOM   9302  C2  POPE  119      42.014 116.504  71.428  1.00  0.00           C
ATOM   9304  O21 POPE  119      41.114 115.784  70.590  1.00  0.00           O
ATOM   9305  C21 POPE  119      41.124 114.464  70.639  1.00  0.00           C
ATOM   9306  O22 POPE  119      41.794 113.764  71.380  1.00  0.00           O
ATOM   9307  C22 POPE  119      40.054 113.934  69.679  1.00  0.00           C
ATOM   9310  C3  POPE  119      43.524 116.224  71.138  1.00  0.00           C
ATOM   9313  O31 POPE  119      43.984 117.024  70.038  1.00  0.00           O
ATOM   9314  C31 POPE  119      43.884 116.454  68.858  1.00  0.00           C
ATOM   9315  O32 POPE  119      43.394 115.354  68.638  1.00  0.00           O
ATOM   9316  C32 POPE  119      44.414 117.424  67.818  1.00  0.00           C
ATOM   9319  C23 POPE  119      40.544 113.594  68.238  1.00  0.00           C
ATOM   9322  C24 POPE  119      39.334 113.354  67.319  1.00  0.00           C
ATOM   9325  C25 POPE  119      39.604 112.424  66.129  1.00  0.00           C
ATOM   9328  C26 POPE  119      40.394 113.044  64.968  1.00  0.00           C
ATOM   9331  C27 POPE  119      41.184 111.954  64.229  1.00  0.00           C
ATOM   9334  C28 POPE  119      42.014 112.464  63.040  1.00  0.00           C
ATOM   9337  C29 POPE  119      41.244 112.464  61.739  1.00  0.00           C
ATOM   9339 0C21 POPE  119      41.084 111.414  60.929  1.00  0.00           C
ATOM   9341 1C21 POPE  119      41.664 110.034  61.148  1.00  0.00           C
ATOM   9344 2C21 POPE  119      41.714 109.174  59.868  1.00  0.00           C
ATOM   9347 3C21 POPE  119      40.314 108.804  59.340  1.00  0.00           C
ATOM   9350 4C21 POPE  119      40.354 108.004  58.028  1.00  0.00           C
ATOM   9353 5C21 POPE  119      38.924 107.754  57.508  1.00  0.00           C
ATOM   9356 6C21 POPE  119      38.844 106.724  56.369  1.00  0.00           C
ATOM   9359 7C21 POPE  119      37.434 106.144  56.229  1.00  0.00           C
ATOM   9362 8C21 POPE  119      37.284 105.154  55.079  1.00  0.00           C
ATOM   9366  C33 POPE  119      44.404 116.804  66.409  1.00  0.00           C
ATOM   9369  C34 POPE  119      44.654 117.844  65.309  1.00  0.00           C
ATOM   9372  C35 POPE  119      46.044 118.504  65.368  1.00  0.00           C
ATOM   9375  C36 POPE  119      46.314 119.394  64.150  1.00  0.00           C
ATOM   9378  C37 POPE  119      46.484 120.884  64.500  1.00  0.00           C
ATOM   9381  C38 POPE  119      46.144 121.814  63.329  1.00  0.00           C
ATOM   9384  C39 POPE  119      47.164 122.924  63.078  1.00  0.00           C
ATOM   9387 0C31 POPE  119      48.484 122.424  62.488  1.00  0.00           C
ATOM   9390 1C31 POPE  119      49.474 123.574  62.309  1.00  0.00           C
ATOM   9393 2C31 POPE  119      50.874 123.124  61.860  1.00  0.00           C
ATOM   9396 3C31 POPE  119      51.004 122.744  60.379  1.00  0.00           C
ATOM   9399 4C31 POPE  119      52.414 122.204  60.089  1.00  0.00           C
ATOM   9402 5C31 POPE  119      52.654 121.874  58.618  1.00  0.00           C
ATOM   9405 6C31 POPE  119      54.044 121.274  58.378  1.00  0.00           C
ATOM   9409  NH3 POPE  120      75.114  25.874  70.449  1.00  0.00           N
ATOM   9413  C12 POPE  120      75.714  24.524  70.148  1.00  0.00           C
ATOM   9416  C11 POPE  120      76.874  24.214  71.129  1.00  0.00           C
ATOM   9419  P   POPE  120      76.934  21.614  71.538  1.00  0.00           P
ATOM   9420  O13 POPE  120      75.494  21.724  71.898  1.00  0.00           O
ATOM   9421  O14 POPE  120      77.844  21.084  72.578  1.00  0.00           O
ATOM   9422  O11 POPE  120      76.994  20.594  70.330  1.00  0.00           O
ATOM   9423  O12 POPE  120      77.484  22.944  70.909  1.00  0.00           O
ATOM   9424  C1  POPE  120      77.154  20.994  68.950  1.00  0.00           C
ATOM   9427  C2  POPE  120      78.664  21.004  68.529  1.00  0.00           C
ATOM   9429  O21 POPE  120      79.014  21.524  67.239  1.00  0.00           O
ATOM   9430  C21 POPE  120      78.234  21.534  66.188  1.00  0.00           C
ATOM   9431  O22 POPE  120      77.064  21.194  66.118  1.00  0.00           O
ATOM   9432  C22 POPE  120      79.074  22.054  65.019  1.00  0.00           C
ATOM   9435  C3  POPE  120      79.334  19.614  68.758  1.00  0.00           C
ATOM   9438  O31 POPE  120      79.014  18.614  67.748  1.00  0.00           O
ATOM   9439  C31 POPE  120      79.984  18.474  66.828  1.00  0.00           C
ATOM   9440  O32 POPE  120      80.964  19.194  66.749  1.00  0.00           O
ATOM   9441  C32 POPE  120      79.734  17.274  65.909  1.00  0.00           C
ATOM   9444  C23 POPE  120      78.224  22.334  63.769  1.00  0.00           C
ATOM   9447  C24 POPE  120      78.924  23.164  62.678  1.00  0.00           C
ATOM   9450  C25 POPE  120      77.954  23.484  61.538  1.00  0.00           C
ATOM   9453  C26 POPE  120      78.574  24.354  60.438  1.00  0.00           C
ATOM   9456  C27 POPE  120      77.494  24.834  59.459  1.00  0.00           C
ATOM   9459  C28 POPE  120      78.014  25.684  58.289  1.00  0.00           C
ATOM   9462  C29 POPE  120      76.844  26.414  57.678  1.00  0.00           C
ATOM   9464 0C21 POPE  120      76.564  26.654  56.389  1.00  0.00           C
ATOM   9466 1C21 POPE  120      77.354  26.234  55.178  1.00  0.00           C
ATOM   9469 2C21 POPE  120      76.434  25.374  54.299  1.00  0.00           C
ATOM   9472 3C21 POPE  120      77.084  25.084  52.949  1.00  0.00           C
ATOM   9475 4C21 POPE  120      76.084  24.584  51.889  1.00  0.00           C
ATOM   9478 5C21 POPE  120      76.674  24.634  50.479  1.00  0.00           C
ATOM   9481 6C21 POPE  120      77.804  23.624  50.248  1.00  0.00           C
ATOM   9484 7C21 POPE  120      78.534  23.864  48.918  1.00  0.00           C
ATOM   9487 8C21 POPE  120      79.554  22.774  48.589  1.00  0.00           C
ATOM   9491  C33 POPE  120      81.044  16.754  65.248  1.00  0.00           C
ATOM   9494  C34 POPE  120      80.854  16.104  63.869  1.00  0.00           C
ATOM   9497  C35 POPE  120      80.424  17.074  62.748  1.00  0.00           C
ATOM   9500  C36 POPE  120      81.414  18.214  62.449  1.00  0.00           C
ATOM   9503  C37 POPE  120      80.844  19.174  61.389  1.00  0.00           C
ATOM   9506  C38 POPE  120      81.764  20.354  61.049  1.00  0.00           C
ATOM   9509  C39 POPE  120      81.214  21.254  59.918  1.00  0.00           C
ATOM   9512 0C31 POPE  120      80.884  20.454  58.648  1.00  0.00           C
ATOM   9515 1C31 POPE  120      80.634  21.294  57.388  1.00  0.00           C
ATOM   9518 2C31 POPE  120      80.544  20.384  56.159  1.00  0.00           C
ATOM   9521 3C31 POPE  120      80.274  21.104  54.848  1.00  0.00           C
ATOM   9524 4C31 POPE  120      80.524  20.184  53.648  1.00  0.00           C
ATOM   9527 5C31 POPE  120      79.974  20.754  52.339  1.00  0.00           C
ATOM   9530 6C31 POPE  120      80.524  20.044  51.109  1.00  0.00           C
ATOM   9534  NH3 POPE  121      55.574 133.832  29.949  1.00  0.00           N
ATOM   9538  C12 POPE  121      56.694 132.982  29.389  1.00  0.00           C
ATOM   9541  C11 POPE  121      56.374 131.492  29.309  1.00  0.00           C
ATOM   9544  P   POPE  121      57.454 129.304  28.389  1.00  0.00           P
ATOM   9545  O13 POPE  121      56.544 129.342  27.229  1.00  0.00           O
ATOM   9546  O14 POPE  121      58.844 128.834  28.198  1.00  0.00           O
ATOM   9547  O11 POPE  121      56.794 128.544  29.619  1.00  0.00           O
ATOM   9548  O12 POPE  121      57.564 130.772  28.979  1.00  0.00           O
ATOM   9549  C1  POPE  121      57.734 128.064  30.609  1.00  0.00           C
ATOM   9552  C2  POPE  121      57.134 128.084  32.028  1.00  0.00           C
ATOM   9554  O21 POPE  121      57.984 127.274  32.839  1.00  0.00           O
ATOM   9555  C21 POPE  121      58.254 127.724  34.058  1.00  0.00           C
ATOM   9556  O22 POPE  121      58.004 128.854  34.469  1.00  0.00           O
ATOM   9557  C22 POPE  121      58.914 126.574  34.819  1.00  0.00           C
ATOM   9560  C3  POPE  121      55.694 127.514  32.039  1.00  0.00           C
ATOM   9563  O31 POPE  121      54.944 127.944  33.188  1.00  0.00           O
ATOM   9564  C31 POPE  121      54.954 127.154  34.239  1.00  0.00           C
ATOM   9565  O32 POPE  121      55.644 126.154  34.379  1.00  0.00           O
ATOM   9566  C32 POPE  121      53.914 127.674  35.229  1.00  0.00           C
ATOM   9569  C23 POPE  121      59.234 126.844  36.309  1.00  0.00           C
ATOM   9572  C24 POPE  121      60.414 127.794  36.529  1.00  0.00           C
ATOM   9575  C25 POPE  121      60.974 127.724  37.958  1.00  0.00           C
ATOM   9578  C26 POPE  121      59.904 127.714  39.059  1.00  0.00           C
ATOM   9581  C27 POPE  121      60.404 128.124  40.458  1.00  0.00           C
ATOM   9584  C28 POPE  121      61.144 127.024  41.258  1.00  0.00           C
ATOM   9587  C29 POPE  121      62.514 126.694  40.739  1.00  0.00           C
ATOM   9589 0C21 POPE  121      63.414 125.914  41.358  1.00  0.00           C
ATOM   9591 1C21 POPE  121      63.214 125.224  42.678  1.00  0.00           C
ATOM   9594 2C21 POPE  121      64.264 124.134  42.949  1.00  0.00           C
ATOM   9597 3C21 POPE  121      64.434 123.854  44.459  1.00  0.00           C
ATOM   9600 4C21 POPE  121      65.484 122.774  44.729  1.00  0.00           C
ATOM   9603 5C21 POPE  121      65.904 122.674  46.208  1.00  0.00           C
ATOM   9606 6C21 POPE  121      64.734 122.434  47.188  1.00  0.00           C
ATOM   9609 7C21 POPE  121      63.934 121.164  46.889  1.00  0.00           C
ATOM   9612 8C21 POPE  121      62.954 120.814  48.008  1.00  0.00           C
ATOM   9616  C33 POPE  121      54.534 128.134  36.569  1.00  0.00           C
ATOM   9619  C34 POPE  121      53.984 129.472  37.098  1.00  0.00           C
ATOM   9622  C35 POPE  121      53.374 129.352  38.500  1.00  0.00           C
ATOM   9625  C36 POPE  121      54.384 128.994  39.598  1.00  0.00           C
ATOM   9628  C37 POPE  121      53.734 128.934  40.990  1.00  0.00           C
ATOM   9631  C38 POPE  121      54.774 129.054  42.109  1.00  0.00           C
ATOM   9634  C39 POPE  121      54.194 129.144  43.528  1.00  0.00           C
ATOM   9637 0C31 POPE  121      54.094 127.784  44.229  1.00  0.00           C
ATOM   9640 1C31 POPE  121      53.754 127.904  45.729  1.00  0.00           C
ATOM   9643 2C31 POPE  121      53.484 126.544  46.389  1.00  0.00           C
ATOM   9646 3C31 POPE  121      53.194 126.644  47.888  1.00  0.00           C
ATOM   9649 4C31 POPE  121      52.654 125.324  48.449  1.00  0.00           C
ATOM   9652 5C31 POPE  121      52.264 125.434  49.930  1.00  0.00           C
ATOM   9655 6C31 POPE  121      51.844 124.094  50.549  1.00  0.00           C
ATOM   9659  NH3 POPE  122     102.544 100.414  31.849  1.00  0.00           N
ATOM   9663  C12 POPE  122     102.804  99.234  30.958  1.00  0.00           C
ATOM   9666  C11 POPE  122     104.094  99.384  30.139  1.00  0.00           C
ATOM   9669  P   POPE  122     105.904  97.604  29.309  1.00  0.00           P
ATOM   9670  O13 POPE  122     105.724  96.364  28.519  1.00  0.00           O
ATOM   9671  O14 POPE  122     106.684  98.684  28.649  1.00  0.00           O
ATOM   9672  O11 POPE  122     106.614  97.294  30.679  1.00  0.00           O
ATOM   9673  O12 POPE  122     104.484  98.114  29.659  1.00  0.00           O
ATOM   9674  C1  POPE  122     105.954  97.124  31.938  1.00  0.00           C
ATOM   9677  C2  POPE  122     106.674  97.914  33.079  1.00  0.00           C
ATOM   9679  O21 POPE  122     106.034  97.714  34.359  1.00  0.00           O
ATOM   9680  C21 POPE  122     104.894  98.354  34.578  1.00  0.00           C
ATOM   9681  O22 POPE  122     104.184  98.874  33.739  1.00  0.00           O
ATOM   9682  C22 POPE  122     104.634  98.394  36.089  1.00  0.00           C
ATOM   9685  C3  POPE  122     106.934  99.424  32.748  1.00  0.00           C
ATOM   9688  O31 POPE  122     107.444 100.154  33.889  1.00  0.00           O
ATOM   9689  C31 POPE  122     106.724 101.224  34.258  1.00  0.00           C
ATOM   9690  O32 POPE  122     105.644 101.554  33.799  1.00  0.00           O
ATOM   9691  C32 POPE  122     107.434 101.974  35.368  1.00  0.00           C
ATOM   9694  C23 POPE  122     103.854  99.664  36.539  1.00  0.00           C
ATOM   9697  C24 POPE  122     104.394 100.234  37.868  1.00  0.00           C
ATOM   9700  C25 POPE  122     103.504 101.344  38.449  1.00  0.00           C
ATOM   9703  C26 POPE  122     103.884 101.774  39.878  1.00  0.00           C
ATOM   9706  C27 POPE  122     102.984 102.914  40.388  1.00  0.00           C
ATOM   9709  C28 POPE  122     103.164 103.264  41.879  1.00  0.00           C
ATOM   9712  C29 POPE  122     102.414 102.324  42.789  1.00  0.00           C
ATOM   9714 0C21 POPE  122     101.304 102.594  43.508  1.00  0.00           C
ATOM   9716 1C21 POPE  122     100.534 103.884  43.598  1.00  0.00           C
ATOM   9719 2C21 POPE  122     100.424 104.434  45.038  1.00  0.00           C
ATOM   9722 3C21 POPE  122      99.654 103.524  46.008  1.00  0.00           C
ATOM   9725 4C21 POPE  122      99.344 104.234  47.339  1.00  0.00           C
ATOM   9728 5C21 POPE  122      99.074 103.274  48.508  1.00  0.00           C
ATOM   9731 6C21 POPE  122     100.364 102.634  49.059  1.00  0.00           C
ATOM   9734 7C21 POPE  122     100.144 101.784  50.318  1.00  0.00           C
ATOM   9737 8C21 POPE  122     101.454 101.224  50.898  1.00  0.00           C
ATOM   9741  C33 POPE  122     106.534 103.144  35.778  1.00  0.00           C
ATOM   9744  C34 POPE  122     107.084 103.964  36.949  1.00  0.00           C
ATOM   9747  C35 POPE  122     106.024 104.974  37.378  1.00  0.00           C
ATOM   9750  C36 POPE  122     106.384 105.684  38.680  1.00  0.00           C
ATOM   9753  C37 POPE  122     105.184 106.484  39.199  1.00  0.00           C
ATOM   9756  C38 POPE  122     105.554 107.354  40.388  1.00  0.00           C
ATOM   9759  C39 POPE  122     105.744 106.564  41.688  1.00  0.00           C
ATOM   9762 0C31 POPE  122     104.624 106.884  42.678  1.00  0.00           C
ATOM   9765 1C31 POPE  122     104.894 106.414  44.099  1.00  0.00           C
ATOM   9768 2C31 POPE  122     103.744 106.794  45.038  1.00  0.00           C
ATOM   9771 3C31 POPE  122     104.084 106.554  46.509  1.00  0.00           C
ATOM   9774 4C31 POPE  122     102.884 106.704  47.438  1.00  0.00           C
ATOM   9777 5C31 POPE  122     103.214 106.274  48.869  1.00  0.00           C
ATOM   9780 6C31 POPE  122     102.044 106.384  49.839  1.00  0.00           C
ATOM   9784  NH3 POPE  123      47.364  58.324  33.129  1.00  0.00           N
ATOM   9788  C12 POPE  123      46.214  57.444  32.688  1.00  0.00           C
ATOM   9791  C11 POPE  123      46.584  55.964  32.799  1.00  0.00           C
ATOM   9794  P   POPE  123      45.414  53.644  32.799  1.00  0.00           P
ATOM   9795  O13 POPE  123      44.854  52.834  31.699  1.00  0.00           O
ATOM   9796  O14 POPE  123      46.714  53.194  33.328  1.00  0.00           O
ATOM   9797  O11 POPE  123      44.384  53.554  33.998  1.00  0.00           O
ATOM   9798  O12 POPE  123      45.454  55.174  32.418  1.00  0.00           O
ATOM   9799  C1  POPE  123      43.454  54.584  34.339  1.00  0.00           C
ATOM   9802  C2  POPE  123      43.014  54.434  35.819  1.00  0.00           C
ATOM   9804  O21 POPE  123      42.114  55.514  36.159  1.00  0.00           O
ATOM   9805  C21 POPE  123      41.324  55.254  37.199  1.00  0.00           C
ATOM   9806  O22 POPE  123      41.224  54.174  37.749  1.00  0.00           O
ATOM   9807  C22 POPE  123      40.504  56.494  37.538  1.00  0.00           C
ATOM   9810  C3  POPE  123      44.244  54.454  36.749  1.00  0.00           C
ATOM   9813  O31 POPE  123      43.974  53.884  38.049  1.00  0.00           O
ATOM   9814  C31 POPE  123      43.924  54.754  39.069  1.00  0.00           C
ATOM   9815  O32 POPE  123      43.934  55.964  38.959  1.00  0.00           O
ATOM   9816  C32 POPE  123      43.764  53.954  40.349  1.00  0.00           C
ATOM   9819  C23 POPE  123      39.524  56.284  38.718  1.00  0.00           C
ATOM   9822  C24 POPE  123      40.264  56.264  40.058  1.00  0.00           C
ATOM   9825  C25 POPE  123      39.324  55.974  41.238  1.00  0.00           C
ATOM   9828  C26 POPE  123      38.904  57.224  42.019  1.00  0.00           C
ATOM   9831  C27 POPE  123      37.754  56.994  43.019  1.00  0.00           C
ATOM   9834  C28 POPE  123      38.174  56.504  44.429  1.00  0.00           C
ATOM   9837  C29 POPE  123      38.774  55.124  44.469  1.00  0.00           C
ATOM   9839 0C21 POPE  123      39.324  54.464  45.508  1.00  0.00           C
ATOM   9841 1C21 POPE  123      39.494  54.864  46.959  1.00  0.00           C
ATOM   9844 2C21 POPE  123      39.194  56.304  47.438  1.00  0.00           C
ATOM   9847 3C21 POPE  123      39.304  56.384  48.969  1.00  0.00           C
ATOM   9850 4C21 POPE  123      39.114  57.794  49.549  1.00  0.00           C
ATOM   9853 5C21 POPE  123      39.294  57.834  51.078  1.00  0.00           C
ATOM   9856 6C21 POPE  123      38.184  57.074  51.828  1.00  0.00           C
ATOM   9859 7C21 POPE  123      38.344  57.064  53.349  1.00  0.00           C
ATOM   9862 8C21 POPE  123      37.184  56.354  54.068  1.00  0.00           C
ATOM   9866  C33 POPE  123      44.114  54.744  41.618  1.00  0.00           C
ATOM   9869  C34 POPE  123      44.174  53.814  42.830  1.00  0.00           C
ATOM   9872  C35 POPE  123      44.474  54.564  44.129  1.00  0.00           C
ATOM   9875  C36 POPE  123      44.784  53.614  45.289  1.00  0.00           C
ATOM   9878  C37 POPE  123      44.804  54.364  46.629  1.00  0.00           C
ATOM   9881  C38 POPE  123      45.314  53.504  47.789  1.00  0.00           C
ATOM   9884  C39 POPE  123      45.194  54.244  49.129  1.00  0.00           C
ATOM   9887 0C31 POPE  123      43.914  53.914  49.898  1.00  0.00           C
ATOM   9890 1C31 POPE  123      43.604  54.914  51.028  1.00  0.00           C
ATOM   9893 2C31 POPE  123      42.704  54.324  52.129  1.00  0.00           C
ATOM   9896 3C31 POPE  123      41.314  53.904  51.638  1.00  0.00           C
ATOM   9899 4C31 POPE  123      40.524  53.114  52.700  1.00  0.00           C
ATOM   9902 5C31 POPE  123      39.034  53.004  52.359  1.00  0.00           C
ATOM   9905 6C31 POPE  123      38.324  51.894  53.129  1.00  0.00           C
ATOM   9909  NH3 POPE  124      84.234  29.124  28.159  1.00  0.00           N
ATOM   9913  C12 POPE  124      82.994  28.394  27.678  1.00  0.00           C
ATOM   9916  C11 POPE  124      83.324  27.064  26.948  1.00  0.00           C
ATOM   9919  P   POPE  124      81.024  25.734  27.139  1.00  0.00           P
ATOM   9920  O13 POPE  124      79.874  26.624  27.319  1.00  0.00           O
ATOM   9921  O14 POPE  124      80.684  24.434  26.509  1.00  0.00           O
ATOM   9922  O11 POPE  124      81.734  25.474  28.499  1.00  0.00           O
ATOM   9923  O12 POPE  124      82.174  26.474  26.299  1.00  0.00           O
ATOM   9924  C1  POPE  124      81.544  24.354  29.359  1.00  0.00           C
ATOM   9927  C2  POPE  124      81.844  24.764  30.828  1.00  0.00           C
ATOM   9929  O21 POPE  124      80.624  24.954  31.558  1.00  0.00           O
ATOM   9930  C21 POPE  124      80.164  23.864  32.139  1.00  0.00           C
ATOM   9931  O22 POPE  124      80.624  22.744  31.979  1.00  0.00           O
ATOM   9932  C22 POPE  124      78.974  24.204  33.019  1.00  0.00           C
ATOM   9935  C3  POPE  124      82.654  26.084  30.869  1.00  0.00           C
ATOM   9938  O31 POPE  124      83.234  26.324  32.168  1.00  0.00           O
ATOM   9939  C31 POPE  124      83.994  27.424  32.118  1.00  0.00           C
ATOM   9940  O32 POPE  124      84.184  28.074  31.109  1.00  0.00           O
ATOM   9941  C32 POPE  124      84.504  27.774  33.519  1.00  0.00           C
ATOM   9944  C23 POPE  124      79.164  23.684  34.458  1.00  0.00           C
ATOM   9947  C24 POPE  124      78.214  24.374  35.458  1.00  0.00           C
ATOM   9950  C25 POPE  124      78.334  23.784  36.868  1.00  0.00           C
ATOM   9953  C26 POPE  124      77.564  24.594  37.929  1.00  0.00           C
ATOM   9956  C27 POPE  124      77.674  23.974  39.329  1.00  0.00           C
ATOM   9959  C28 POPE  124      77.034  24.864  40.419  1.00  0.00           C
ATOM   9962  C29 POPE  124      77.084  24.224  41.778  1.00  0.00           C
ATOM   9964 0C21 POPE  124      78.144  24.234  42.619  1.00  0.00           C
ATOM   9966 1C21 POPE  124      79.474  24.894  42.379  1.00  0.00           C
ATOM   9969 2C21 POPE  124      79.814  25.924  43.479  1.00  0.00           C
ATOM   9972 3C21 POPE  124      80.144  25.254  44.828  1.00  0.00           C
ATOM   9975 4C21 POPE  124      80.514  26.234  45.938  1.00  0.00           C
ATOM   9978 5C21 POPE  124      79.354  27.074  46.479  1.00  0.00           C
ATOM   9981 6C21 POPE  124      79.724  27.774  47.799  1.00  0.00           C
ATOM   9984 7C21 POPE  124      78.734  28.864  48.199  1.00  0.00           C
ATOM   9987 8C21 POPE  124      79.104  29.544  49.519  1.00  0.00           C
ATOM   9991  C33 POPE  124      84.864  29.264  33.618  1.00  0.00           C
ATOM   9994  C34 POPE  124      85.064  29.774  35.049  1.00  0.00           C
ATOM   9997  C35 POPE  124      86.024  28.924  35.889  1.00  0.00           C
ATOM  10000  C36 POPE  124      86.264  29.584  37.250  1.00  0.00           C
ATOM  10003  C37 POPE  124      86.724  28.614  38.328  1.00  0.00           C
ATOM  10006  C38 POPE  124      86.794  29.254  39.719  1.00  0.00           C
ATOM  10009  C39 POPE  124      85.424  29.574  40.349  1.00  0.00           C
ATOM  10012 0C31 POPE  124      85.584  30.154  41.758  1.00  0.00           C
ATOM  10015 1C31 POPE  124      84.274  30.374  42.508  1.00  0.00           C
ATOM  10018 2C31 POPE  124      84.544  30.614  43.998  1.00  0.00           C
ATOM  10021 3C31 POPE  124      83.294  30.944  44.828  1.00  0.00           C
ATOM  10024 4C31 POPE  124      83.644  31.284  46.278  1.00  0.00           C
ATOM  10027 5C31 POPE  124      82.434  31.714  47.118  1.00  0.00           C
ATOM  10030 6C31 POPE  124      82.814  32.224  48.508  1.00  0.00           C
ATOM  10034  NH3 POPE  125      63.034  33.554  23.659  1.00  0.00           N
ATOM  10038  C12 POPE  125      64.364  32.954  23.268  1.00  0.00           C
ATOM  10041  C11 POPE  125      65.444  33.204  24.329  1.00  0.00           C
ATOM  10044  P   POPE  125      66.034  35.744  24.278  1.00  0.00           P
ATOM  10045  O13 POPE  125      67.084  36.554  23.629  1.00  0.00           O
ATOM  10046  O14 POPE  125      64.604  35.994  24.009  1.00  0.00           O
ATOM  10047  O11 POPE  125      66.284  35.674  25.839  1.00  0.00           O
ATOM  10048  O12 POPE  125      66.334  34.234  23.899  1.00  0.00           O
ATOM  10049  C1  POPE  125      65.624  36.484  26.829  1.00  0.00           C
ATOM  10052  C2  POPE  125      65.504  35.694  28.169  1.00  0.00           C
ATOM  10054  O21 POPE  125      65.094  36.544  29.278  1.00  0.00           O
ATOM  10055  C21 POPE  125      64.474  35.854  30.248  1.00  0.00           C
ATOM  10056  O22 POPE  125      63.664  34.964  30.049  1.00  0.00           O
ATOM  10057  C22 POPE  125      65.034  36.224  31.628  1.00  0.00           C
ATOM  10060  C3  POPE  125      66.864  35.064  28.579  1.00  0.00           C
ATOM  10063  O31 POPE  125      66.654  33.864  29.359  1.00  0.00           O
ATOM  10064  C31 POPE  125      67.264  32.764  28.918  1.00  0.00           C
ATOM  10065  O32 POPE  125      67.994  32.694  27.949  1.00  0.00           O
ATOM  10066  C32 POPE  125      66.944  31.584  29.829  1.00  0.00           C
ATOM  10069  C23 POPE  125      64.544  35.224  32.709  1.00  0.00           C
ATOM  10072  C24 POPE  125      65.534  34.944  33.858  1.00  0.00           C
ATOM  10075  C25 POPE  125      65.044  33.744  34.688  1.00  0.00           C
ATOM  10078  C26 POPE  125      65.994  33.234  35.789  1.00  0.00           C
ATOM  10081  C27 POPE  125      65.824  33.994  37.109  1.00  0.00           C
ATOM  10084  C28 POPE  125      66.384  33.274  38.339  1.00  0.00           C
ATOM  10087  C29 POPE  125      65.814  33.804  39.639  1.00  0.00           C
ATOM  10089 0C21 POPE  125      66.344  33.594  40.849  1.00  0.00           C
ATOM  10091 1C21 POPE  125      67.574  32.784  41.168  1.00  0.00           C
ATOM  10094 2C21 POPE  125      68.904  33.544  40.938  1.00  0.00           C
ATOM  10097 3C21 POPE  125      68.914  34.944  41.559  1.00  0.00           C
ATOM  10100 4C21 POPE  125      70.294  35.614  41.529  1.00  0.00           C
ATOM  10103 5C21 POPE  125      71.314  34.974  42.479  1.00  0.00           C
ATOM  10106 6C21 POPE  125      72.564  35.854  42.630  1.00  0.00           C
ATOM  10109 7C21 POPE  125      73.524  35.354  43.708  1.00  0.00           C
ATOM  10112 8C21 POPE  125      74.644  36.354  44.009  1.00  0.00           C
ATOM  10116  C33 POPE  125      66.544  31.874  31.299  1.00  0.00           C
ATOM  10119  C34 POPE  125      66.044  30.544  31.878  1.00  0.00           C
ATOM  10122  C35 POPE  125      66.294  30.284  33.368  1.00  0.00           C
ATOM  10125  C36 POPE  125      65.854  28.844  33.648  1.00  0.00           C
ATOM  10128  C37 POPE  125      65.944  28.314  35.079  1.00  0.00           C
ATOM  10131  C38 POPE  125      65.334  26.904  35.079  1.00  0.00           C
ATOM  10134  C39 POPE  125      65.364  26.164  36.418  1.00  0.00           C
ATOM  10137 0C31 POPE  125      63.994  26.084  37.109  1.00  0.00           C
ATOM  10140 1C31 POPE  125      63.864  24.774  37.898  1.00  0.00           C
ATOM  10143 2C31 POPE  125      62.504  24.604  38.589  1.00  0.00           C
ATOM  10146 3C31 POPE  125      62.444  23.354  39.479  1.00  0.00           C
ATOM  10149 4C31 POPE  125      62.664  22.054  38.688  1.00  0.00           C
ATOM  10152 5C31 POPE  125      62.504  20.794  39.549  1.00  0.00           C
ATOM  10155 6C31 POPE  125      62.224  19.514  38.750  1.00  0.00           C
ATOM  10159  NH3 POPE  126      99.644  53.354  67.179  1.00  0.00           N
ATOM  10163  C12 POPE  126     100.034  54.794  66.898  1.00  0.00           C
ATOM  10166  C11 POPE  126     101.124  55.254  67.900  1.00  0.00           C
ATOM  10169  P   POPE  126     101.084  57.874  67.669  1.00  0.00           P
ATOM  10170  O13 POPE  126      99.634  57.664  67.748  1.00  0.00           O
ATOM  10171  O14 POPE  126     101.734  58.594  68.809  1.00  0.00           O
ATOM  10172  O11 POPE  126     101.474  58.554  66.299  1.00  0.00           O
ATOM  10173  O12 POPE  126     101.784  56.464  67.529  1.00  0.00           O
ATOM  10174  C1  POPE  126     102.464  59.584  66.118  1.00  0.00           C
ATOM  10177  C2  POPE  126     103.504  59.294  64.988  1.00  0.00           C
ATOM  10179  O21 POPE  126     103.224  60.014  63.769  1.00  0.00           O
ATOM  10180  C21 POPE  126     103.944  61.144  63.659  1.00  0.00           C
ATOM  10181  O22 POPE  126     104.424  61.754  64.599  1.00  0.00           O
ATOM  10182  C22 POPE  126     104.234  61.414  62.179  1.00  0.00           C
ATOM  10185  C3  POPE  126     103.704  57.784  64.659  1.00  0.00           C
ATOM  10188  O31 POPE  126     104.474  57.524  63.449  1.00  0.00           O
ATOM  10189  C31 POPE  126     105.694  58.064  63.339  1.00  0.00           C
ATOM  10190  O32 POPE  126     106.254  58.734  64.179  1.00  0.00           O
ATOM  10191  C32 POPE  126     106.254  57.704  61.969  1.00  0.00           C
ATOM  10194  C23 POPE  126     105.694  61.864  61.930  1.00  0.00           C
ATOM  10197  C24 POPE  126     106.064  61.734  60.449  1.00  0.00           C
ATOM  10200  C25 POPE  126     107.514  62.144  60.119  1.00  0.00           C
ATOM  10203  C26 POPE  126     107.874  61.804  58.668  1.00  0.00           C
ATOM  10206  C27 POPE  126     109.334  62.134  58.289  1.00  0.00           C
ATOM  10209  C28 POPE  126     109.794  61.434  57.000  1.00  0.00           C
ATOM  10212  C29 POPE  126     109.024  61.844  55.769  1.00  0.00           C
ATOM  10214 0C21 POPE  126     109.554  62.404  54.669  1.00  0.00           C
ATOM  10216 1C21 POPE  126     111.014  62.734  54.508  1.00  0.00           C
ATOM  10219 2C21 POPE  126     111.324  63.424  53.168  1.00  0.00           C
ATOM  10222 3C21 POPE  126     112.814  63.794  53.059  1.00  0.00           C
ATOM  10225 4C21 POPE  126     113.204  64.204  51.638  1.00  0.00           C
ATOM  10228 5C21 POPE  126     114.504  63.544  51.139  1.00  0.00           C
ATOM  10231 6C21 POPE  126     115.794  64.094  51.749  1.00  0.00           C
ATOM  10234 7C21 POPE  126     116.974  63.834  50.799  1.00  0.00           C
ATOM  10237 8C21 POPE  126     118.354  64.154  51.369  1.00  0.00           C
ATOM  10241  C33 POPE  126     107.674  58.284  61.778  1.00  0.00           C
ATOM  10244  C34 POPE  126     108.304  57.934  60.429  1.00  0.00           C
ATOM  10247  C35 POPE  126     109.714  58.514  60.279  1.00  0.00           C
ATOM  10250  C36 POPE  126     110.354  58.084  58.959  1.00  0.00           C
ATOM  10253  C37 POPE  126     111.674  58.764  58.609  1.00  0.00           C
ATOM  10256  C38 POPE  126     112.104  58.434  57.169  1.00  0.00           C
ATOM  10259  C39 POPE  126     113.394  59.134  56.769  1.00  0.00           C
ATOM  10262 0C31 POPE  126     113.684  59.014  55.259  1.00  0.00           C
ATOM  10265 1C31 POPE  126     115.104  59.464  54.909  1.00  0.00           C
ATOM  10268 2C31 POPE  126     115.374  59.544  53.398  1.00  0.00           C
ATOM  10271 3C31 POPE  126     116.874  59.484  53.090  1.00  0.00           C
ATOM  10274 4C31 POPE  126     117.194  59.884  51.650  1.00  0.00           C
ATOM  10277 5C31 POPE  126     118.704  59.944  51.380  1.00  0.00           C
ATOM  10280 6C31 POPE  126     119.054  60.394  49.949  1.00  0.00           C
ATOM  10284  NH3 POPE  127     106.254 112.804  69.879  1.00  0.00           N
ATOM  10288  C12 POPE  127     106.204 114.244  70.309  1.00  0.00           C
ATOM  10291  C11 POPE  127     107.594 114.714  70.738  1.00  0.00           C
ATOM  10294  P   POPE  127     109.054 116.844  70.969  1.00  0.00           P
ATOM  10295  O13 POPE  127     108.974 117.974  71.910  1.00  0.00           O
ATOM  10296  O14 POPE  127     110.094 115.824  71.269  1.00  0.00           O
ATOM  10297  O11 POPE  127     109.284 117.334  69.479  1.00  0.00           O
ATOM  10298  O12 POPE  127     107.614 116.144  70.849  1.00  0.00           O
ATOM  10299  C1  POPE  127     109.464 116.344  68.458  1.00  0.00           C
ATOM  10302  C2  POPE  127     109.554 116.924  67.029  1.00  0.00           C
ATOM  10304  O21 POPE  127     110.064 115.854  66.218  1.00  0.00           O
ATOM  10305  C21 POPE  127     109.964 115.794  64.888  1.00  0.00           C
ATOM  10306  O22 POPE  127     110.634 115.054  64.208  1.00  0.00           O
ATOM  10307  C22 POPE  127     108.904 116.724  64.258  1.00  0.00           C
ATOM  10310  C3  POPE  127     110.504 118.164  66.949  1.00  0.00           C
ATOM  10313  O31 POPE  127     111.074 118.254  65.639  1.00  0.00           O
ATOM  10314  C31 POPE  127     111.684 119.364  65.288  1.00  0.00           C
ATOM  10315  O32 POPE  127     111.844 120.344  65.989  1.00  0.00           O
ATOM  10316  C32 POPE  127     112.254 119.134  63.880  1.00  0.00           C
ATOM  10319  C23 POPE  127     108.954 116.674  62.709  1.00  0.00           C
ATOM  10322  C24 POPE  127     108.164 115.504  62.099  1.00  0.00           C
ATOM  10325  C25 POPE  127     108.424 115.344  60.590  1.00  0.00           C
ATOM  10328  C26 POPE  127     107.154 115.084  59.769  1.00  0.00           C
ATOM  10331  C27 POPE  127     107.424 115.014  58.259  1.00  0.00           C
ATOM  10334  C28 POPE  127     106.194 114.594  57.430  1.00  0.00           C
ATOM  10337  C29 POPE  127     104.994 115.454  57.748  1.00  0.00           C
ATOM  10339 0C21 POPE  127     104.684 116.624  57.188  1.00  0.00           C
ATOM  10341 1C21 POPE  127     105.444 117.354  56.109  1.00  0.00           C
ATOM  10344 2C21 POPE  127     105.614 118.854  56.398  1.00  0.00           C
ATOM  10347 3C21 POPE  127     105.774 119.674  55.108  1.00  0.00           C
ATOM  10350 4C21 POPE  127     105.514 121.174  55.289  1.00  0.00           C
ATOM  10353 5C21 POPE  127     106.554 121.844  56.199  1.00  0.00           C
ATOM  10356 6C21 POPE  127     106.544 123.374  56.129  1.00  0.00           C
ATOM  10359 7C21 POPE  127     107.724 124.004  56.879  1.00  0.00           C
ATOM  10362 8C21 POPE  127     107.564 125.514  57.079  1.00  0.00           C
ATOM  10366  C33 POPE  127     112.324 120.394  62.989  1.00  0.00           C
ATOM  10369  C34 POPE  127     113.114 120.124  61.688  1.00  0.00           C
ATOM  10372  C35 POPE  127     113.534 121.404  60.949  1.00  0.00           C
ATOM  10375  C36 POPE  127     113.694 121.234  59.430  1.00  0.00           C
ATOM  10378  C37 POPE  127     114.984 120.494  59.029  1.00  0.00           C
ATOM  10381  C38 POPE  127     114.814 119.634  57.779  1.00  0.00           C
ATOM  10384  C39 POPE  127     114.574 120.444  56.489  1.00  0.00           C
ATOM  10387 0C31 POPE  127     113.954 119.564  55.400  1.00  0.00           C
ATOM  10390 1C31 POPE  127     114.174 120.104  53.979  1.00  0.00           C
ATOM  10393 2C31 POPE  127     115.644 120.024  53.519  1.00  0.00           C
ATOM  10396 3C31 POPE  127     115.884 119.014  52.389  1.00  0.00           C
ATOM  10399 4C31 POPE  127     115.594 117.554  52.738  1.00  0.00           C
ATOM  10402 5C31 POPE  127     115.874 116.614  51.559  1.00  0.00           C
ATOM  10405 6C31 POPE  127     115.474 115.154  51.828  1.00  0.00           C
ATOM  10409  NH3 POPE  128     102.654 107.914  71.708  1.00  0.00           N
ATOM  10413  C12 POPE  128     101.424 108.734  71.380  1.00  0.00           C
ATOM  10416  C11 POPE  128     100.204 108.224  72.159  1.00  0.00           C
ATOM  10419  P   POPE  128      98.234 108.204  70.458  1.00  0.00           P
ATOM  10420  O13 POPE  128      98.414 106.734  70.499  1.00  0.00           O
ATOM  10421  O14 POPE  128      96.864 108.744  70.438  1.00  0.00           O
ATOM  10422  O11 POPE  128      99.094 108.814  69.290  1.00  0.00           O
ATOM  10423  O12 POPE  128      98.994 108.834  71.699  1.00  0.00           O
ATOM  10424  C1  POPE  128      98.924 110.184  68.928  1.00  0.00           C
ATOM  10427  C2  POPE  128      97.934 110.344  67.748  1.00  0.00           C
ATOM  10429  O21 POPE  128      98.444 109.624  66.618  1.00  0.00           O
ATOM  10430  C21 POPE  128      97.554 109.034  65.849  1.00  0.00           C
ATOM  10431  O22 POPE  128      96.374 108.854  66.109  1.00  0.00           O
ATOM  10432  C22 POPE  128      98.274 108.614  64.558  1.00  0.00           C
ATOM  10435  C3  POPE  128      97.814 111.854  67.398  1.00  0.00           C
ATOM  10438  O31 POPE  128      97.374 112.074  66.039  1.00  0.00           O
ATOM  10439  C31 POPE  128      97.964 113.124  65.458  1.00  0.00           C
ATOM  10440  O32 POPE  128      98.794 113.834  65.979  1.00  0.00           O
ATOM  10441  C32 POPE  128      97.444 113.284  64.020  1.00  0.00           C
ATOM  10444  C23 POPE  128      97.334 108.504  63.329  1.00  0.00           C
ATOM  10447  C24 POPE  128      97.994 107.834  62.118  1.00  0.00           C
ATOM  10450  C25 POPE  128      97.084 107.864  60.889  1.00  0.00           C
ATOM  10453  C26 POPE  128      97.674 107.154  59.659  1.00  0.00           C
ATOM  10456  C27 POPE  128      96.634 107.014  58.528  1.00  0.00           C
ATOM  10459  C28 POPE  128      97.224 106.704  57.139  1.00  0.00           C
ATOM  10462  C29 POPE  128      97.964 105.394  57.079  1.00  0.00           C
ATOM  10464 0C21 POPE  128      97.794 104.414  56.168  1.00  0.00           C
ATOM  10466 1C21 POPE  128      96.834 104.384  55.000  1.00  0.00           C
ATOM  10469 2C21 POPE  128      97.534 104.314  53.629  1.00  0.00           C
ATOM  10472 3C21 POPE  128      98.224 105.614  53.180  1.00  0.00           C
ATOM  10475 4C21 POPE  128      97.564 106.234  51.938  1.00  0.00           C
ATOM  10478 5C21 POPE  128      98.464 107.244  51.188  1.00  0.00           C
ATOM  10481 6C21 POPE  128      97.794 107.734  49.898  1.00  0.00           C
ATOM  10484 7C21 POPE  128      98.784 108.254  48.848  1.00  0.00           C
ATOM  10487 8C21 POPE  128      98.084 108.694  47.558  1.00  0.00           C
ATOM  10491  C33 POPE  128      98.544 113.014  62.970  1.00  0.00           C
ATOM  10494  C34 POPE  128      98.094 112.994  61.498  1.00  0.00           C
ATOM  10497  C35 POPE  128      97.694 114.364  60.919  1.00  0.00           C
ATOM  10500  C36 POPE  128      98.694 115.524  61.148  1.00  0.00           C
ATOM  10503  C37 POPE  128      98.304 116.774  60.349  1.00  0.00           C
ATOM  10506  C38 POPE  128      98.394 118.074  61.159  1.00  0.00           C
ATOM  10509  C39 POPE  128      97.624 119.254  60.548  1.00  0.00           C
ATOM  10512 0C31 POPE  128      96.114 118.984  60.528  1.00  0.00           C
ATOM  10515 1C31 POPE  128      95.274 120.254  60.340  1.00  0.00           C
ATOM  10518 2C31 POPE  128      93.764 120.024  60.449  1.00  0.00           C
ATOM  10521 3C31 POPE  128      92.934 121.294  60.189  1.00  0.00           C
ATOM  10524 4C31 POPE  128      91.564 121.224  60.868  1.00  0.00           C
ATOM  10527 5C31 POPE  128      90.454 121.964  60.119  1.00  0.00           C
ATOM  10530 6C31 POPE  128      89.214 122.204  60.979  1.00  0.00           C
ATOM  10534  NH3 POPE  129      96.114 113.884  28.359  1.00  0.00           N
ATOM  10538  C12 POPE  129      97.184 113.764  29.399  1.00  0.00           C
ATOM  10541  C11 POPE  129      97.494 115.114  30.069  1.00  0.00           C
ATOM  10544  P   POPE  129      99.694 114.454  31.288  1.00  0.00           P
ATOM  10545  O13 POPE  129      98.764 113.634  32.069  1.00  0.00           O
ATOM  10546  O14 POPE  129     100.794 113.744  30.609  1.00  0.00           O
ATOM  10547  O11 POPE  129     100.264 115.664  32.139  1.00  0.00           O
ATOM  10548  O12 POPE  129      98.904 115.274  30.189  1.00  0.00           O
ATOM  10549  C1  POPE  129     100.534 115.504  33.528  1.00  0.00           C
ATOM  10552  C2  POPE  129      99.444 116.204  34.389  1.00  0.00           C
ATOM  10554  O21 POPE  129      99.844 116.334  35.769  1.00  0.00           O
ATOM  10555  C21 POPE  129      99.874 115.224  36.479  1.00  0.00           C
ATOM  10556  O22 POPE  129      99.934 114.084  36.028  1.00  0.00           O
ATOM  10557  C22 POPE  129      99.774 115.534  37.979  1.00  0.00           C
ATOM  10560  C3  POPE  129      98.014 115.574  34.239  1.00  0.00           C
ATOM  10563  O31 POPE  129      97.244 115.864  35.410  1.00  0.00           O
ATOM  10564  C31 POPE  129      96.044 116.364  35.319  1.00  0.00           C
ATOM  10565  O32 POPE  129      95.394 116.574  34.309  1.00  0.00           O
ATOM  10566  C32 POPE  129      95.704 116.884  36.708  1.00  0.00           C
ATOM  10569  C23 POPE  129      99.224 114.294  38.729  1.00  0.00           C
ATOM  10572  C24 POPE  129      99.034 114.404  40.238  1.00  0.00           C
ATOM  10575  C25 POPE  129      97.874 115.334  40.609  1.00  0.00           C
ATOM  10578  C26 POPE  129      97.424 115.134  42.059  1.00  0.00           C
ATOM  10581  C27 POPE  129      96.144 115.904  42.379  1.00  0.00           C
ATOM  10584  C28 POPE  129      95.354 115.284  43.549  1.00  0.00           C
ATOM  10587  C29 POPE  129      96.014 115.484  44.889  1.00  0.00           C
ATOM  10589 0C21 POPE  129      95.384 115.484  46.069  1.00  0.00           C
ATOM  10591 1C21 POPE  129      93.904 115.274  46.278  1.00  0.00           C
ATOM  10594 2C21 POPE  129      93.344 116.064  47.479  1.00  0.00           C
ATOM  10597 3C21 POPE  129      93.364 117.584  47.278  1.00  0.00           C
ATOM  10600 4C21 POPE  129      92.364 118.364  48.160  1.00  0.00           C
ATOM  10603 5C21 POPE  129      92.804 118.604  49.609  1.00  0.00           C
ATOM  10606 6C21 POPE  129      92.624 117.424  50.578  1.00  0.00           C
ATOM  10609 7C21 POPE  129      92.974 117.784  52.029  1.00  0.00           C
ATOM  10612 8C21 POPE  129      92.864 116.604  52.999  1.00  0.00           C
ATOM  10616  C33 POPE  129      96.644 118.074  36.999  1.00  0.00           C
ATOM  10619  C34 POPE  129      96.524 118.624  38.409  1.00  0.00           C
ATOM  10622  C35 POPE  129      97.434 119.844  38.558  1.00  0.00           C
ATOM  10625  C36 POPE  129      97.464 120.364  39.989  1.00  0.00           C
ATOM  10628  C37 POPE  129      98.094 121.754  40.098  1.00  0.00           C
ATOM  10631  C38 POPE  129      98.304 122.124  41.559  1.00  0.00           C
ATOM  10634  C39 POPE  129      98.404 123.634  41.799  1.00  0.00           C
ATOM  10637 0C31 POPE  129      98.624 123.914  43.279  1.00  0.00           C
ATOM  10640 1C31 POPE  129      98.584 125.404  43.639  1.00  0.00           C
ATOM  10643 2C31 POPE  129      98.544 125.614  45.159  1.00  0.00           C
ATOM  10646 3C31 POPE  129      97.164 125.374  45.769  1.00  0.00           C
ATOM  10649 4C31 POPE  129      96.204 126.544  45.549  1.00  0.00           C
ATOM  10652 5C31 POPE  129      94.854 126.394  46.258  1.00  0.00           C
ATOM  10655 6C31 POPE  129      94.174 127.744  46.498  1.00  0.00           C
ATOM  10659  NH3 POPE  130     101.454  45.824  66.008  1.00  0.00           N
ATOM  10663  C12 POPE  130     102.694  46.484  65.458  1.00  0.00           C
ATOM  10666  C11 POPE  130     102.454  47.114  64.080  1.00  0.00           C
ATOM  10669  P   POPE  130     104.614  48.604  63.788  1.00  0.00           P
ATOM  10670  O13 POPE  130     104.404  48.914  65.218  1.00  0.00           O
ATOM  10671  O14 POPE  130     106.014  48.264  63.479  1.00  0.00           O
ATOM  10672  O11 POPE  130     104.134  49.884  62.949  1.00  0.00           O
ATOM  10673  O12 POPE  130     103.654  47.414  63.378  1.00  0.00           O
ATOM  10674  C1  POPE  130     105.074  50.454  62.009  1.00  0.00           C
ATOM  10677  C2  POPE  130     104.674  51.854  61.398  1.00  0.00           C
ATOM  10679  O21 POPE  130     105.834  52.694  61.428  1.00  0.00           O
ATOM  10680  C21 POPE  130     106.214  53.594  60.519  1.00  0.00           C
ATOM  10681  O22 POPE  130     107.074  54.424  60.750  1.00  0.00           O
ATOM  10682  C22 POPE  130     105.524  53.524  59.138  1.00  0.00           C
ATOM  10685  C3  POPE  130     103.584  52.554  62.239  1.00  0.00           C
ATOM  10688  O31 POPE  130     103.044  53.714  61.559  1.00  0.00           O
ATOM  10689  C31 POPE  130     102.254  54.424  62.359  1.00  0.00           C
ATOM  10690  O32 POPE  130     101.924  54.094  63.489  1.00  0.00           O
ATOM  10691  C32 POPE  130     101.814  55.724  61.699  1.00  0.00           C
ATOM  10694  C23 POPE  130     106.354  54.364  58.129  1.00  0.00           C
ATOM  10697  C24 POPE  130     105.774  54.464  56.699  1.00  0.00           C
ATOM  10700  C25 POPE  130     104.894  55.704  56.439  1.00  0.00           C
ATOM  10703  C26 POPE  130     105.654  57.044  56.398  1.00  0.00           C
ATOM  10706  C27 POPE  130     104.714  58.214  56.089  1.00  0.00           C
ATOM  10709  C28 POPE  130     105.394  59.594  55.919  1.00  0.00           C
ATOM  10712  C29 POPE  130     106.224  59.654  54.659  1.00  0.00           C
ATOM  10714 0C21 POPE  130     105.824  60.094  53.449  1.00  0.00           C
ATOM  10716 1C21 POPE  130     104.464  60.634  53.090  1.00  0.00           C
ATOM  10719 2C21 POPE  130     103.564  59.564  52.418  1.00  0.00           C
ATOM  10722 3C21 POPE  130     104.134  58.994  51.109  1.00  0.00           C
ATOM  10725 4C21 POPE  130     103.054  58.494  50.139  1.00  0.00           C
ATOM  10728 5C21 POPE  130     102.214  57.314  50.648  1.00  0.00           C
ATOM  10731 6C21 POPE  130     101.074  56.954  49.688  1.00  0.00           C
ATOM  10734 7C21 POPE  130     100.384  55.624  50.028  1.00  0.00           C
ATOM  10737 8C21 POPE  130      99.234  55.284  49.068  1.00  0.00           C
ATOM  10741  C33 POPE  130     103.004  56.484  61.069  1.00  0.00           C
ATOM  10744  C34 POPE  130     102.964  56.494  59.539  1.00  0.00           C
ATOM  10747  C35 POPE  130     102.074  57.594  58.939  1.00  0.00           C
ATOM  10750  C36 POPE  130     102.554  59.004  59.278  1.00  0.00           C
ATOM  10753  C37 POPE  130     101.944  60.064  58.349  1.00  0.00           C
ATOM  10756  C38 POPE  130     102.224  61.494  58.828  1.00  0.00           C
ATOM  10759  C39 POPE  130     101.244  62.524  58.259  1.00  0.00           C
ATOM  10762 0C31 POPE  130     101.124  62.504  56.720  1.00  0.00           C
ATOM  10765 1C31 POPE  130     100.384  63.744  56.188  1.00  0.00           C
ATOM  10768 2C31 POPE  130      99.614  63.524  54.879  1.00  0.00           C
ATOM  10771 3C31 POPE  130     100.434  62.944  53.708  1.00  0.00           C
ATOM  10774 4C31 POPE  130      99.564  62.814  52.438  1.00  0.00           C
ATOM  10777 5C31 POPE  130     100.254  62.044  51.299  1.00  0.00           C
ATOM  10780 6C31 POPE  130      99.384  61.934  50.049  1.00  0.00           C
ATOM  10784  NH3 POPE  131      60.454  70.864  30.749  1.00  0.00           N
ATOM  10788  C12 POPE  131      60.404  72.364  30.859  1.00  0.00           C
ATOM  10791  C11 POPE  131      61.774  73.014  31.089  1.00  0.00           C
ATOM  10794  P   POPE  131      61.154  75.484  31.839  1.00  0.00           P
ATOM  10795  O13 POPE  131      62.314  76.034  32.559  1.00  0.00           O
ATOM  10796  O14 POPE  131      60.294  76.424  31.109  1.00  0.00           O
ATOM  10797  O11 POPE  131      60.244  74.644  32.828  1.00  0.00           O
ATOM  10798  O12 POPE  131      61.674  74.394  30.788  1.00  0.00           O
ATOM  10799  C1  POPE  131      60.224  74.894  34.229  1.00  0.00           C
ATOM  10802  C2  POPE  131      59.494  76.204  34.659  1.00  0.00           C
ATOM  10804  O21 POPE  131      59.384  76.154  36.089  1.00  0.00           O
ATOM  10805  C21 POPE  131      60.114  76.984  36.809  1.00  0.00           C
ATOM  10806  O22 POPE  131      60.884  77.834  36.389  1.00  0.00           O
ATOM  10807  C22 POPE  131      59.754  76.804  38.290  1.00  0.00           C
ATOM  10810  C3  POPE  131      58.064  76.254  34.029  1.00  0.00           C
ATOM  10813  O31 POPE  131      57.364  77.514  34.128  1.00  0.00           O
ATOM  10814  C31 POPE  131      57.614  78.254  35.188  1.00  0.00           C
ATOM  10815  O32 POPE  131      57.334  78.004  36.348  1.00  0.00           O
ATOM  10816  C32 POPE  131      58.404  79.474  34.708  1.00  0.00           C
ATOM  10819  C23 POPE  131      60.984  76.564  39.189  1.00  0.00           C
ATOM  10822  C24 POPE  131      60.604  76.544  40.679  1.00  0.00           C
ATOM  10825  C25 POPE  131      61.794  76.204  41.590  1.00  0.00           C
ATOM  10828  C26 POPE  131      61.534  76.484  43.078  1.00  0.00           C
ATOM  10831  C27 POPE  131      62.744  76.094  43.939  1.00  0.00           C
ATOM  10834  C28 POPE  131      62.744  76.654  45.368  1.00  0.00           C
ATOM  10837  C29 POPE  131      61.854  75.894  46.329  1.00  0.00           C
ATOM  10839 0C21 POPE  131      62.214  75.394  47.528  1.00  0.00           C
ATOM  10841 1C21 POPE  131      63.574  75.534  48.188  1.00  0.00           C
ATOM  10844 2C21 POPE  131      63.524  75.724  49.719  1.00  0.00           C
ATOM  10847 3C21 POPE  131      63.214  74.454  50.540  1.00  0.00           C
ATOM  10850 4C21 POPE  131      61.744  74.284  50.929  1.00  0.00           C
ATOM  10853 5C21 POPE  131      61.464  74.364  52.438  1.00  0.00           C
ATOM  10856 6C21 POPE  131      62.104  73.244  53.289  1.00  0.00           C
ATOM  10859 7C21 POPE  131      61.464  73.144  54.688  1.00  0.00           C
ATOM  10862 8C21 POPE  131      62.264  72.374  55.739  1.00  0.00           C
ATOM  10866  C33 POPE  131      57.964  80.814  35.328  1.00  0.00           C
ATOM  10869  C34 POPE  131      59.144  81.574  35.949  1.00  0.00           C
ATOM  10872  C35 POPE  131      59.564  81.074  37.339  1.00  0.00           C
ATOM  10875  C36 POPE  131      58.604  81.524  38.449  1.00  0.00           C
ATOM  10878  C37 POPE  131      59.224  81.474  39.859  1.00  0.00           C
ATOM  10881  C38 POPE  131      58.514  82.394  40.849  1.00  0.00           C
ATOM  10884  C39 POPE  131      59.254  82.534  42.199  1.00  0.00           C
ATOM  10887 0C31 POPE  131      58.864  83.814  42.969  1.00  0.00           C
ATOM  10890 1C31 POPE  131      58.324  83.594  44.398  1.00  0.00           C
ATOM  10893 2C31 POPE  131      58.144  84.944  45.108  1.00  0.00           C
ATOM  10896 3C31 POPE  131      57.684  84.894  46.580  1.00  0.00           C
ATOM  10899 4C31 POPE  131      58.774  84.444  47.570  1.00  0.00           C
ATOM  10902 5C31 POPE  131      58.434  84.834  49.009  1.00  0.00           C
ATOM  10905 6C31 POPE  131      59.534  84.454  50.008  1.00  0.00           C
ATOM  10909  NH3 POPE  132     115.184  -2.064  67.879  1.00  0.00           N
ATOM  10913  C12 POPE  132     116.414  -1.244  67.559  1.00  0.00           C
ATOM  10916  C11 POPE  132     116.764  -0.294  68.718  1.00  0.00           C
ATOM  10919  P   POPE  132     118.284   1.704  67.999  1.00  0.00           P
ATOM  10920  O13 POPE  132     118.644   2.544  69.160  1.00  0.00           O
ATOM  10921  O14 POPE  132     119.284   0.654  67.700  1.00  0.00           O
ATOM  10922  O11 POPE  132     118.024   2.624  66.739  1.00  0.00           O
ATOM  10923  O12 POPE  132     116.874   1.044  68.238  1.00  0.00           O
ATOM  10924  C1  POPE  132     117.114   2.294  65.699  1.00  0.00           C
ATOM  10927  C2  POPE  132     117.884   1.964  64.389  1.00  0.00           C
ATOM  10929  O21 POPE  132     117.284   2.744  63.329  1.00  0.00           O
ATOM  10930  C21 POPE  132     117.974   2.774  62.208  1.00  0.00           C
ATOM  10931  O22 POPE  132     119.044   2.204  62.009  1.00  0.00           O
ATOM  10932  C22 POPE  132     117.214   3.574  61.168  1.00  0.00           C
ATOM  10935  C3  POPE  132     117.944   0.436  64.080  1.00  0.00           C
ATOM  10938  O31 POPE  132     116.694  -0.044  63.519  1.00  0.00           O
ATOM  10939  C31 POPE  132     116.604  -0.544  62.269  1.00  0.00           C
ATOM  10940  O32 POPE  132     115.604  -0.434  61.590  1.00  0.00           O
ATOM  10941  C32 POPE  132     117.814  -1.354  61.809  1.00  0.00           C
ATOM  10944  C23 POPE  132     117.674   3.234  59.739  1.00  0.00           C
ATOM  10947  C24 POPE  132     116.884   4.024  58.688  1.00  0.00           C
ATOM  10950  C25 POPE  132     117.284   3.744  57.229  1.00  0.00           C
ATOM  10953  C26 POPE  132     116.724   2.414  56.669  1.00  0.00           C
ATOM  10956  C27 POPE  132     116.794   2.344  55.139  1.00  0.00           C
ATOM  10959  C28 POPE  132     116.494   0.944  54.549  1.00  0.00           C
ATOM  10962  C29 POPE  132     115.104   0.426  54.828  1.00  0.00           C
ATOM  10964 0C21 POPE  132     114.144   0.146  53.928  1.00  0.00           C
ATOM  10966 1C21 POPE  132     114.204   0.366  52.430  1.00  0.00           C
ATOM  10969 2C21 POPE  132     112.874   0.934  51.860  1.00  0.00           C
ATOM  10972 3C21 POPE  132     112.414   2.234  52.549  1.00  0.00           C
ATOM  10975 4C21 POPE  132     111.084   2.784  52.039  1.00  0.00           C
ATOM  10978 5C21 POPE  132     111.214   3.784  50.879  1.00  0.00           C
ATOM  10981 6C21 POPE  132     109.894   4.514  50.610  1.00  0.00           C
ATOM  10984 7C21 POPE  132     109.994   5.604  49.529  1.00  0.00           C
ATOM  10987 8C21 POPE  132     108.704   6.424  49.410  1.00  0.00           C
ATOM  10991  C33 POPE  132     117.584  -2.064  60.429  1.00  0.00           C
ATOM  10994  C34 POPE  132     118.794  -2.914  60.008  1.00  0.00           C
ATOM  10997  C35 POPE  132     118.754  -3.534  58.609  1.00  0.00           C
ATOM  11000  C36 POPE  132     119.354  -2.674  57.479  1.00  0.00           C
ATOM  11003  C37 POPE  132     119.854  -3.504  56.288  1.00  0.00           C
ATOM  11006  C38 POPE  132     119.444  -2.954  54.909  1.00  0.00           C
ATOM  11009  C39 POPE  132     120.034  -1.584  54.570  1.00  0.00           C
ATOM  11012 0C31 POPE  132     119.464  -1.054  53.239  1.00  0.00           C
ATOM  11015 1C31 POPE  132     119.774   0.426  52.979  1.00  0.00           C
ATOM  11018 2C31 POPE  132     119.084   0.924  51.699  1.00  0.00           C
ATOM  11021 3C31 POPE  132     119.114   2.454  51.549  1.00  0.00           C
ATOM  11024 4C31 POPE  132     118.234   2.944  50.400  1.00  0.00           C
ATOM  11027 5C31 POPE  132     118.094   4.474  50.359  1.00  0.00           C
ATOM  11030 6C31 POPE  132     117.014   4.954  49.389  1.00  0.00           C
ATOM  11034  NH3 POPE  133      79.204  12.684  72.249  1.00  0.00           N
ATOM  11038  C12 POPE  133      79.904  11.794  71.250  1.00  0.00           C
ATOM  11041  C11 POPE  133      81.324  12.294  70.859  1.00  0.00           C
ATOM  11044  P   POPE  133      80.344  14.344  69.579  1.00  0.00           P
ATOM  11045  O13 POPE  133      79.144  14.554  70.400  1.00  0.00           O
ATOM  11046  O14 POPE  133      80.924  15.524  68.919  1.00  0.00           O
ATOM  11047  O11 POPE  133      80.074  13.184  68.578  1.00  0.00           O
ATOM  11048  O12 POPE  133      81.434  13.694  70.540  1.00  0.00           O
ATOM  11049  C1  POPE  133      80.754  13.024  67.339  1.00  0.00           C
ATOM  11052  C2  POPE  133      79.874  12.164  66.409  1.00  0.00           C
ATOM  11054  O21 POPE  133      80.234  12.404  65.038  1.00  0.00           O
ATOM  11055  C21 POPE  133      81.214  11.634  64.618  1.00  0.00           C
ATOM  11056  O22 POPE  133      81.804  10.804  65.299  1.00  0.00           O
ATOM  11057  C22 POPE  133      81.514  11.924  63.160  1.00  0.00           C
ATOM  11060  C3  POPE  133      78.364  12.474  66.660  1.00  0.00           C
ATOM  11063  O31 POPE  133      77.504  12.154  65.548  1.00  0.00           O
ATOM  11064  C31 POPE  133      77.424  10.904  65.159  1.00  0.00           C
ATOM  11065  O32 POPE  133      77.994   9.934  65.660  1.00  0.00           O
ATOM  11066  C32 POPE  133      76.514  10.854  63.939  1.00  0.00           C
ATOM  11069  C23 POPE  133      80.384  11.424  62.219  1.00  0.00           C
ATOM  11072  C24 POPE  133      80.684  11.724  60.750  1.00  0.00           C
ATOM  11075  C25 POPE  133      79.534  11.324  59.819  1.00  0.00           C
ATOM  11078  C26 POPE  133      79.804  11.684  58.359  1.00  0.00           C
ATOM  11081  C27 POPE  133      78.514  11.744  57.519  1.00  0.00           C
ATOM  11084  C28 POPE  133      78.774  11.834  56.008  1.00  0.00           C
ATOM  11087  C29 POPE  133      79.054  10.494  55.388  1.00  0.00           C
ATOM  11089 0C21 POPE  133      78.534  10.004  54.249  1.00  0.00           C
ATOM  11091 1C21 POPE  133      77.594  10.734  53.320  1.00  0.00           C
ATOM  11094 2C21 POPE  133      78.214  11.994  52.678  1.00  0.00           C
ATOM  11097 3C21 POPE  133      79.514  11.744  51.879  1.00  0.00           C
ATOM  11100 4C21 POPE  133      79.374  10.814  50.660  1.00  0.00           C
ATOM  11103 5C21 POPE  133      78.254  11.274  49.719  1.00  0.00           C
ATOM  11106 6C21 POPE  133      78.164  10.564  48.368  1.00  0.00           C
ATOM  11109 7C21 POPE  133      76.704  10.414  47.919  1.00  0.00           C
ATOM  11112 8C21 POPE  133      76.544   9.784  46.539  1.00  0.00           C
ATOM  11116  C33 POPE  133      76.964   9.774  62.938  1.00  0.00           C
ATOM  11119  C34 POPE  133      76.134   9.874  61.660  1.00  0.00           C
ATOM  11122  C35 POPE  133      76.454   8.764  60.668  1.00  0.00           C
ATOM  11125  C36 POPE  133      75.474   8.794  59.488  1.00  0.00           C
ATOM  11128  C37 POPE  133      75.464   7.494  58.699  1.00  0.00           C
ATOM  11131  C38 POPE  133      74.344   7.454  57.659  1.00  0.00           C
ATOM  11134  C39 POPE  133      74.834   7.754  56.238  1.00  0.00           C
ATOM  11137 0C31 POPE  133      73.634   7.924  55.299  1.00  0.00           C
ATOM  11140 1C31 POPE  133      74.004   8.344  53.880  1.00  0.00           C
ATOM  11143 2C31 POPE  133      72.794   8.964  53.180  1.00  0.00           C
ATOM  11146 3C31 POPE  133      72.984   9.204  51.679  1.00  0.00           C
ATOM  11149 4C31 POPE  133      71.654   9.584  51.008  1.00  0.00           C
ATOM  11152 5C31 POPE  133      71.764   9.884  49.508  1.00  0.00           C
ATOM  11155 6C31 POPE  133      70.454  10.364  48.889  1.00  0.00           C
ATOM  11159  NH3 POPE  134      89.044  86.094  26.249  1.00  0.00           N
ATOM  11163  C12 POPE  134      90.444  85.594  26.168  1.00  0.00           C
ATOM  11166  C11 POPE  134      90.734  84.684  27.368  1.00  0.00           C
ATOM  11169  P   POPE  134      93.114  83.964  28.288  1.00  0.00           P
ATOM  11170  O13 POPE  134      93.654  82.594  28.179  1.00  0.00           O
ATOM  11171  O14 POPE  134      94.084  85.064  28.109  1.00  0.00           O
ATOM  11172  O11 POPE  134      92.374  84.084  29.679  1.00  0.00           O
ATOM  11173  O12 POPE  134      92.024  84.144  27.169  1.00  0.00           O
ATOM  11174  C1  POPE  134      92.584  85.184  30.579  1.00  0.00           C
ATOM  11177  C2  POPE  134      92.774  84.734  32.059  1.00  0.00           C
ATOM  11179  O21 POPE  134      94.094  85.014  32.579  1.00  0.00           O
ATOM  11180  C21 POPE  134      94.354  86.304  32.769  1.00  0.00           C
ATOM  11181  O22 POPE  134      93.634  87.234  32.458  1.00  0.00           O
ATOM  11182  C22 POPE  134      95.654  86.464  33.569  1.00  0.00           C
ATOM  11185  C3  POPE  134      92.484  83.204  32.208  1.00  0.00           C
ATOM  11188  O31 POPE  134      92.834  82.704  33.519  1.00  0.00           O
ATOM  11189  C31 POPE  134      91.834  82.414  34.329  1.00  0.00           C
ATOM  11190  O32 POPE  134      90.654  82.404  34.039  1.00  0.00           O
ATOM  11191  C32 POPE  134      92.384  82.154  35.719  1.00  0.00           C
ATOM  11194  C23 POPE  134      95.364  86.714  35.069  1.00  0.00           C
ATOM  11197  C24 POPE  134      96.614  86.554  35.938  1.00  0.00           C
ATOM  11200  C25 POPE  134      96.374  86.934  37.409  1.00  0.00           C
ATOM  11203  C26 POPE  134      97.594  86.604  38.278  1.00  0.00           C
ATOM  11206  C27 POPE  134      97.534  87.184  39.699  1.00  0.00           C
ATOM  11209  C28 POPE  134      97.944  86.124  40.739  1.00  0.00           C
ATOM  11212  C29 POPE  134      98.074  86.644  42.148  1.00  0.00           C
ATOM  11214 0C21 POPE  134      97.814  85.954  43.269  1.00  0.00           C
ATOM  11216 1C21 POPE  134      97.324  84.524  43.319  1.00  0.00           C
ATOM  11219 2C21 POPE  134      96.064  84.374  44.188  1.00  0.00           C
ATOM  11222 3C21 POPE  134      96.434  84.184  45.660  1.00  0.00           C
ATOM  11225 4C21 POPE  134      95.244  84.164  46.629  1.00  0.00           C
ATOM  11228 5C21 POPE  134      95.644  83.414  47.899  1.00  0.00           C
ATOM  11231 6C21 POPE  134      94.794  83.704  49.138  1.00  0.00           C
ATOM  11234 7C21 POPE  134      95.324  82.914  50.340  1.00  0.00           C
ATOM  11237 8C21 POPE  134      94.484  83.044  51.609  1.00  0.00           C
ATOM  11241  C33 POPE  134      91.964  83.264  36.708  1.00  0.00           C
ATOM  11244  C34 POPE  134      92.944  83.314  37.889  1.00  0.00           C
ATOM  11247  C35 POPE  134      92.324  83.884  39.169  1.00  0.00           C
ATOM  11250  C36 POPE  134      92.984  83.294  40.429  1.00  0.00           C
ATOM  11253  C37 POPE  134      92.124  83.434  41.679  1.00  0.00           C
ATOM  11256  C38 POPE  134      92.584  82.494  42.799  1.00  0.00           C
ATOM  11259  C39 POPE  134      91.964  82.884  44.149  1.00  0.00           C
ATOM  11262 0C31 POPE  134      92.114  81.804  45.229  1.00  0.00           C
ATOM  11265 1C31 POPE  134      91.524  82.284  46.559  1.00  0.00           C
ATOM  11268 2C31 POPE  134      91.264  81.174  47.589  1.00  0.00           C
ATOM  11271 3C31 POPE  134      92.524  80.574  48.239  1.00  0.00           C
ATOM  11274 4C31 POPE  134      92.154  79.594  49.360  1.00  0.00           C
ATOM  11277 5C31 POPE  134      93.344  78.814  49.918  1.00  0.00           C
ATOM  11280 6C31 POPE  134      92.944  77.904  51.078  1.00  0.00           C
ATOM  11284  NH3 POPE  135      61.154  11.144  29.309  1.00  0.00           N
ATOM  11288  C12 POPE  135      60.394   9.944  29.829  1.00  0.00           C
ATOM  11291  C11 POPE  135      59.504   9.284  28.749  1.00  0.00           C
ATOM  11294  P   POPE  135      58.284   7.294  29.939  1.00  0.00           P
ATOM  11295  O13 POPE  135      57.014   7.054  30.659  1.00  0.00           O
ATOM  11296  O14 POPE  135      58.634   6.304  28.899  1.00  0.00           O
ATOM  11297  O11 POPE  135      59.464   7.344  30.989  1.00  0.00           O
ATOM  11298  O12 POPE  135      58.314   8.744  29.329  1.00  0.00           O
ATOM  11299  C1  POPE  135      59.434   6.494  32.148  1.00  0.00           C
ATOM  11302  C2  POPE  135      60.034   5.074  31.909  1.00  0.00           C
ATOM  11304  O21 POPE  135      59.574   4.154  32.910  1.00  0.00           O
ATOM  11305  C21 POPE  135      59.964   4.334  34.149  1.00  0.00           C
ATOM  11306  O22 POPE  135      60.614   5.274  34.578  1.00  0.00           O
ATOM  11307  C22 POPE  135      59.454   3.164  34.979  1.00  0.00           C
ATOM  11310  C3  POPE  135      61.594   5.014  31.739  1.00  0.00           C
ATOM  11313  O31 POPE  135      61.994   3.644  31.509  1.00  0.00           O
ATOM  11314  C31 POPE  135      62.764   2.884  32.309  1.00  0.00           C
ATOM  11315  O32 POPE  135      62.934   1.694  32.129  1.00  0.00           O
ATOM  11316  C32 POPE  135      63.404   3.644  33.479  1.00  0.00           C
ATOM  11319  C23 POPE  135      60.014   3.104  36.418  1.00  0.00           C
ATOM  11322  C24 POPE  135      58.984   2.564  37.419  1.00  0.00           C
ATOM  11325  C25 POPE  135      59.494   2.694  38.858  1.00  0.00           C
ATOM  11328  C26 POPE  135      58.444   2.374  39.930  1.00  0.00           C
ATOM  11331  C27 POPE  135      58.934   2.784  41.329  1.00  0.00           C
ATOM  11334  C28 POPE  135      57.804   2.844  42.379  1.00  0.00           C
ATOM  11337  C29 POPE  135      57.724   1.654  43.299  1.00  0.00           C
ATOM  11339 0C21 POPE  135      58.264   1.594  44.529  1.00  0.00           C
ATOM  11341 1C21 POPE  135      59.144   2.654  45.130  1.00  0.00           C
ATOM  11344 2C21 POPE  135      58.454   3.654  46.078  1.00  0.00           C
ATOM  11347 3C21 POPE  135      58.174   3.054  47.458  1.00  0.00           C
ATOM  11350 4C21 POPE  135      58.114   4.134  48.549  1.00  0.00           C
ATOM  11353 5C21 POPE  135      57.904   3.554  49.949  1.00  0.00           C
ATOM  11356 6C21 POPE  135      58.074   4.624  51.039  1.00  0.00           C
ATOM  11359 7C21 POPE  135      57.814   4.084  52.449  1.00  0.00           C
ATOM  11362 8C21 POPE  135      57.964   5.144  53.539  1.00  0.00           C
ATOM  11366  C33 POPE  135      64.094   2.714  34.508  1.00  0.00           C
ATOM  11369  C34 POPE  135      64.164   3.374  35.889  1.00  0.00           C
ATOM  11372  C35 POPE  135      64.634   2.394  36.969  1.00  0.00           C
ATOM  11375  C36 POPE  135      63.864   2.544  38.278  1.00  0.00           C
ATOM  11378  C37 POPE  135      64.314   1.484  39.289  1.00  0.00           C
ATOM  11381  C38 POPE  135      63.654   1.624  40.660  1.00  0.00           C
ATOM  11384  C39 POPE  135      64.054   2.894  41.418  1.00  0.00           C
ATOM  11387 0C31 POPE  135      63.854   2.674  42.919  1.00  0.00           C
ATOM  11390 1C31 POPE  135      63.884   3.944  43.778  1.00  0.00           C
ATOM  11393 2C31 POPE  135      63.774   3.654  45.289  1.00  0.00           C
ATOM  11396 3C31 POPE  135      62.644   2.674  45.639  1.00  0.00           C
ATOM  11399 4C31 POPE  135      63.104   1.204  45.769  1.00  0.00           C
ATOM  11402 5C31 POPE  135      61.924   0.226  45.789  1.00  0.00           C
ATOM  11405 6C31 POPE  135      62.344  -1.244  45.889  1.00  0.00           C
ATOM  11409  NH3 POPE  136      13.284 104.984  29.939  1.00  0.00           N
ATOM  11413  C12 POPE  136      14.524 105.764  29.578  1.00  0.00           C
ATOM  11416  C11 POPE  136      15.844 105.104  30.069  1.00  0.00           C
ATOM  11419  P   POPE  136      15.554 103.214  31.878  1.00  0.00           P
ATOM  11420  O13 POPE  136      14.444 102.734  31.009  1.00  0.00           O
ATOM  11421  O14 POPE  136      16.864 102.544  31.948  1.00  0.00           O
ATOM  11422  O11 POPE  136      14.964 103.434  33.328  1.00  0.00           O
ATOM  11423  O12 POPE  136      15.804 104.714  31.439  1.00  0.00           O
ATOM  11424  C1  POPE  136      15.414 104.564  34.099  1.00  0.00           C
ATOM  11427  C2  POPE  136      14.584 104.754  35.399  1.00  0.00           C
ATOM  11429  O21 POPE  136      14.914 103.754  36.368  1.00  0.00           O
ATOM  11430  C21 POPE  136      15.994 103.974  37.098  1.00  0.00           C
ATOM  11431  O22 POPE  136      16.854 104.814  36.879  1.00  0.00           O
ATOM  11432  C22 POPE  136      15.884 103.094  38.339  1.00  0.00           C
ATOM  11435  C3  POPE  136      13.054 104.724  35.108  1.00  0.00           C
ATOM  11438  O31 POPE  136      12.284 104.974  36.309  1.00  0.00           O
ATOM  11439  C31 POPE  136      11.524 103.964  36.759  1.00  0.00           C
ATOM  11440  O32 POPE  136      11.344 102.914  36.169  1.00  0.00           O
ATOM  11441  C32 POPE  136      10.944 104.274  38.139  1.00  0.00           C
ATOM  11444  C23 POPE  136      15.784 103.934  39.629  1.00  0.00           C
ATOM  11447  C24 POPE  136      15.194 103.124  40.789  1.00  0.00           C
ATOM  11450  C25 POPE  136      14.904 103.944  42.049  1.00  0.00           C
ATOM  11453  C26 POPE  136      16.154 104.424  42.770  1.00  0.00           C
ATOM  11456  C27 POPE  136      15.824 105.254  44.009  1.00  0.00           C
ATOM  11459  C28 POPE  136      17.044 106.054  44.508  1.00  0.00           C
ATOM  11462  C29 POPE  136      16.784 106.744  45.819  1.00  0.00           C
ATOM  11464 0C21 POPE  136      16.824 106.164  47.029  1.00  0.00           C
ATOM  11466 1C21 POPE  136      17.104 104.704  47.319  1.00  0.00           C
ATOM  11469 2C21 POPE  136      18.194 104.454  48.379  1.00  0.00           C
ATOM  11472 3C21 POPE  136      18.084 105.354  49.618  1.00  0.00           C
ATOM  11475 4C21 POPE  136      18.584 104.714  50.909  1.00  0.00           C
ATOM  11478 5C21 POPE  136      19.994 104.124  50.849  1.00  0.00           C
ATOM  11481 6C21 POPE  136      20.334 103.454  52.188  1.00  0.00           C
ATOM  11484 7C21 POPE  136      21.654 102.694  52.208  1.00  0.00           C
ATOM  11487 8C21 POPE  136      21.814 101.914  53.519  1.00  0.00           C
ATOM  11491  C33 POPE  136      12.014 104.614  39.199  1.00  0.00           C
ATOM  11494  C34 POPE  136      11.494 104.494  40.648  1.00  0.00           C
ATOM  11497  C35 POPE  136      11.254 105.824  41.389  1.00  0.00           C
ATOM  11500  C36 POPE  136      11.294 105.594  42.910  1.00  0.00           C
ATOM  11503  C37 POPE  136      10.844 106.784  43.778  1.00  0.00           C
ATOM  11506  C38 POPE  136      11.124 106.494  45.270  1.00  0.00           C
ATOM  11509  C39 POPE  136      10.734 107.624  46.238  1.00  0.00           C
ATOM  11512 0C31 POPE  136       9.334 107.454  46.859  1.00  0.00           C
ATOM  11515 1C31 POPE  136       9.084 108.444  48.008  1.00  0.00           C
ATOM  11518 2C31 POPE  136       7.744 108.184  48.699  1.00  0.00           C
ATOM  11521 3C31 POPE  136       7.524 108.954  50.000  1.00  0.00           C
ATOM  11524 4C31 POPE  136       6.204 108.534  50.660  1.00  0.00           C
ATOM  11527 5C31 POPE  136       6.004 109.064  52.078  1.00  0.00           C
ATOM  11530 6C31 POPE  136       4.644 108.674  52.659  1.00  0.00           C
ATOM  11534  NH3 POPE  137      26.394  37.544  29.109  1.00  0.00           N
ATOM  11538  C12 POPE  137      26.844  36.794  27.889  1.00  0.00           C
ATOM  11541  C11 POPE  137      27.984  35.794  28.149  1.00  0.00           C
ATOM  11544  P   POPE  137      28.244  33.194  28.338  1.00  0.00           P
ATOM  11545  O13 POPE  137      27.714  31.944  27.738  1.00  0.00           O
ATOM  11546  O14 POPE  137      29.704  33.304  28.538  1.00  0.00           O
ATOM  11547  O11 POPE  137      27.614  33.284  29.799  1.00  0.00           O
ATOM  11548  O12 POPE  137      27.644  34.484  27.649  1.00  0.00           O
ATOM  11549  C1  POPE  137      26.204  33.544  29.899  1.00  0.00           C
ATOM  11552  C2  POPE  137      25.674  33.434  31.358  1.00  0.00           C
ATOM  11554  O21 POPE  137      26.464  34.174  32.309  1.00  0.00           O
ATOM  11555  C21 POPE  137      26.504  35.494  32.179  1.00  0.00           C
ATOM  11556  O22 POPE  137      25.914  36.174  31.369  1.00  0.00           O
ATOM  11557  C22 POPE  137      27.434  36.054  33.258  1.00  0.00           C
ATOM  11560  C3  POPE  137      25.644  31.944  31.809  1.00  0.00           C
ATOM  11563  O31 POPE  137      24.874  31.794  33.019  1.00  0.00           O
ATOM  11564  C31 POPE  137      25.494  31.334  34.089  1.00  0.00           C
ATOM  11565  O32 POPE  137      26.614  30.844  34.118  1.00  0.00           O
ATOM  11566  C32 POPE  137      24.614  31.584  35.319  1.00  0.00           C
ATOM  11569  C23 POPE  137      26.944  35.724  34.688  1.00  0.00           C
ATOM  11572  C24 POPE  137      28.054  35.894  35.739  1.00  0.00           C
ATOM  11575  C25 POPE  137      27.694  35.234  37.078  1.00  0.00           C
ATOM  11578  C26 POPE  137      26.624  35.984  37.879  1.00  0.00           C
ATOM  11581  C27 POPE  137      25.744  35.024  38.699  1.00  0.00           C
ATOM  11584  C28 POPE  137      24.914  35.764  39.758  1.00  0.00           C
ATOM  11587  C29 POPE  137      24.014  34.824  40.528  1.00  0.00           C
ATOM  11589 0C21 POPE  137      23.814  34.824  41.859  1.00  0.00           C
ATOM  11591 1C21 POPE  137      24.424  35.774  42.849  1.00  0.00           C
ATOM  11594 2C21 POPE  137      23.414  36.614  43.659  1.00  0.00           C
ATOM  11597 3C21 POPE  137      24.134  37.774  44.368  1.00  0.00           C
ATOM  11600 4C21 POPE  137      23.324  38.474  45.458  1.00  0.00           C
ATOM  11603 5C21 POPE  137      23.354  37.734  46.799  1.00  0.00           C
ATOM  11606 6C21 POPE  137      23.014  38.634  47.999  1.00  0.00           C
ATOM  11609 7C21 POPE  137      22.754  37.794  49.249  1.00  0.00           C
ATOM  11612 8C21 POPE  137      22.614  38.594  50.549  1.00  0.00           C
ATOM  11616  C33 POPE  137      25.424  31.684  36.639  1.00  0.00           C
ATOM  11619  C34 POPE  137      25.774  30.324  37.258  1.00  0.00           C
ATOM  11622  C35 POPE  137      24.964  29.944  38.519  1.00  0.00           C
ATOM  11625  C36 POPE  137      25.214  30.894  39.688  1.00  0.00           C
ATOM  11628  C37 POPE  137      24.914  30.274  41.069  1.00  0.00           C
ATOM  11631  C38 POPE  137      24.824  31.374  42.139  1.00  0.00           C
ATOM  11634  C39 POPE  137      25.214  30.954  43.559  1.00  0.00           C
ATOM  11637 0C31 POPE  137      24.294  29.894  44.199  1.00  0.00           C
ATOM  11640 1C31 POPE  137      24.564  29.754  45.709  1.00  0.00           C
ATOM  11643 2C31 POPE  137      23.534  28.884  46.450  1.00  0.00           C
ATOM  11646 3C31 POPE  137      23.624  29.034  47.979  1.00  0.00           C
ATOM  11649 4C31 POPE  137      24.584  28.054  48.648  1.00  0.00           C
ATOM  11652 5C31 POPE  137      24.714  28.334  50.159  1.00  0.00           C
ATOM  11655 6C31 POPE  137      25.624  27.354  50.898  1.00  0.00           C
ATOM  11659  NH3 POPE  138      85.494 117.194  71.828  1.00  0.00           N
ATOM  11663  C12 POPE  138      84.124 116.904  71.279  1.00  0.00           C
ATOM  11666  C11 POPE  138      83.194 116.454  72.419  1.00  0.00           C
ATOM  11669  P   POPE  138      80.894 117.044  71.258  1.00  0.00           P
ATOM  11670  O13 POPE  138      79.534 116.864  71.778  1.00  0.00           O
ATOM  11671  O14 POPE  138      81.474 118.424  71.309  1.00  0.00           O
ATOM  11672  O11 POPE  138      80.964 116.494  69.789  1.00  0.00           O
ATOM  11673  O12 POPE  138      81.904 116.054  71.969  1.00  0.00           O
ATOM  11674  C1  POPE  138      81.524 117.184  68.680  1.00  0.00           C
ATOM  11677  C2  POPE  138      81.884 116.124  67.599  1.00  0.00           C
ATOM  11679  O21 POPE  138      82.574 116.684  66.459  1.00  0.00           O
ATOM  11680  C21 POPE  138      81.904 117.424  65.598  1.00  0.00           C
ATOM  11681  O22 POPE  138      80.944 118.134  65.829  1.00  0.00           O
ATOM  11682  C22 POPE  138      82.584 117.274  64.229  1.00  0.00           C
ATOM  11685  C3  POPE  138      80.664 115.234  67.208  1.00  0.00           C
ATOM  11688  O31 POPE  138      80.644 114.904  65.808  1.00  0.00           O
ATOM  11689  C31 POPE  138      81.314 113.834  65.400  1.00  0.00           C
ATOM  11690  O32 POPE  138      81.934 113.054  66.109  1.00  0.00           O
ATOM  11691  C32 POPE  138      81.034 113.704  63.909  1.00  0.00           C
ATOM  11694  C23 POPE  138      83.534 118.444  63.889  1.00  0.00           C
ATOM  11697  C24 POPE  138      84.554 118.074  62.809  1.00  0.00           C
ATOM  11700  C25 POPE  138      85.304 119.294  62.239  1.00  0.00           C
ATOM  11703  C26 POPE  138      84.384 120.214  61.428  1.00  0.00           C
ATOM  11706  C27 POPE  138      85.114 121.344  60.689  1.00  0.00           C
ATOM  11709  C28 POPE  138      84.134 122.164  59.828  1.00  0.00           C
ATOM  11712  C29 POPE  138      84.594 123.574  59.579  1.00  0.00           C
ATOM  11714 0C21 POPE  138      85.014 124.114  58.419  1.00  0.00           C
ATOM  11716 1C21 POPE  138      85.174 123.434  57.079  1.00  0.00           C
ATOM  11719 2C21 POPE  138      86.634 123.494  56.559  1.00  0.00           C
ATOM  11722 3C21 POPE  138      87.244 124.894  56.638  1.00  0.00           C
ATOM  11725 4C21 POPE  138      88.514 125.084  55.799  1.00  0.00           C
ATOM  11728 5C21 POPE  138      89.134 126.464  56.049  1.00  0.00           C
ATOM  11731 6C21 POPE  138      90.344 126.774  55.168  1.00  0.00           C
ATOM  11734 7C21 POPE  138      90.894 128.184  55.410  1.00  0.00           C
ATOM  11737 8C21 POPE  138      90.514 129.204  54.328  1.00  0.00           C
ATOM  11741  C33 POPE  138      82.144 113.064  63.059  1.00  0.00           C
ATOM  11744  C34 POPE  138      81.554 112.564  61.739  1.00  0.00           C
ATOM  11747  C35 POPE  138      82.564 111.804  60.878  1.00  0.00           C
ATOM  11750  C36 POPE  138      81.984 111.364  59.529  1.00  0.00           C
ATOM  11753  C37 POPE  138      82.954 110.494  58.718  1.00  0.00           C
ATOM  11756  C38 POPE  138      82.544 110.354  57.249  1.00  0.00           C
ATOM  11759  C39 POPE  138      83.364 109.304  56.468  1.00  0.00           C
ATOM  11762 0C31 POPE  138      84.884 109.534  56.498  1.00  0.00           C
ATOM  11765 1C31 POPE  138      85.644 108.494  55.660  1.00  0.00           C
ATOM  11768 2C31 POPE  138      87.134 108.394  56.008  1.00  0.00           C
ATOM  11771 3C31 POPE  138      87.414 107.664  57.339  1.00  0.00           C
ATOM  11774 4C31 POPE  138      87.334 106.134  57.208  1.00  0.00           C
ATOM  11777 5C31 POPE  138      87.404 105.434  58.569  1.00  0.00           C
ATOM  11780 6C31 POPE  138      87.494 103.914  58.458  1.00  0.00           C
ATOM  11784  NH3 POPE  139      78.024  25.094  25.659  1.00  0.00           N
ATOM  11788  C12 POPE  139      77.094  24.034  26.159  1.00  0.00           C
ATOM  11791  C11 POPE  139      76.874  24.134  27.689  1.00  0.00           C
ATOM  11794  P   POPE  139      76.484  21.654  28.299  1.00  0.00           P
ATOM  11795  O13 POPE  139      76.474  21.084  26.938  1.00  0.00           O
ATOM  11796  O14 POPE  139      77.784  21.654  28.988  1.00  0.00           O
ATOM  11797  O11 POPE  139      75.394  20.954  29.219  1.00  0.00           O
ATOM  11798  O12 POPE  139      75.954  23.144  28.179  1.00  0.00           O
ATOM  11799  C1  POPE  139      74.894  21.614  30.389  1.00  0.00           C
ATOM  11802  C2  POPE  139      74.394  20.604  31.459  1.00  0.00           C
ATOM  11804  O21 POPE  139      74.224  21.304  32.719  1.00  0.00           O
ATOM  11805  C21 POPE  139      73.074  21.064  33.359  1.00  0.00           C
ATOM  11806  O22 POPE  139      72.194  20.324  32.958  1.00  0.00           O
ATOM  11807  C22 POPE  139      73.034  21.904  34.639  1.00  0.00           C
ATOM  11810  C3  POPE  139      75.414  19.444  31.659  1.00  0.00           C
ATOM  11813  O31 POPE  139      74.764  18.194  31.899  1.00  0.00           O
ATOM  11814  C31 POPE  139      74.434  17.724  33.118  1.00  0.00           C
ATOM  11815  O32 POPE  139      73.674  16.794  33.289  1.00  0.00           O
ATOM  11816  C32 POPE  139      75.224  18.354  34.269  1.00  0.00           C
ATOM  11819  C23 POPE  139      73.194  21.074  35.909  1.00  0.00           C
ATOM  11822  C24 POPE  139      73.094  21.964  37.148  1.00  0.00           C
ATOM  11825  C25 POPE  139      73.084  21.184  38.469  1.00  0.00           C
ATOM  11828  C26 POPE  139      71.954  20.144  38.539  1.00  0.00           C
ATOM  11831  C27 POPE  139      71.674  19.634  39.958  1.00  0.00           C
ATOM  11834  C28 POPE  139      70.464  18.684  39.989  1.00  0.00           C
ATOM  11837  C29 POPE  139      70.234  18.104  41.369  1.00  0.00           C
ATOM  11839 0C21 POPE  139      69.294  17.194  41.679  1.00  0.00           C
ATOM  11841 1C21 POPE  139      68.284  16.584  40.749  1.00  0.00           C
ATOM  11844 2C21 POPE  139      66.944  16.264  41.439  1.00  0.00           C
ATOM  11847 3C21 POPE  139      66.144  17.514  41.859  1.00  0.00           C
ATOM  11850 4C21 POPE  139      64.784  17.204  42.508  1.00  0.00           C
ATOM  11853 5C21 POPE  139      64.874  16.274  43.729  1.00  0.00           C
ATOM  11856 6C21 POPE  139      63.494  15.934  44.328  1.00  0.00           C
ATOM  11859 7C21 POPE  139      63.584  14.884  45.438  1.00  0.00           C
ATOM  11862 8C21 POPE  139      62.224  14.304  45.839  1.00  0.00           C
ATOM  11866  C33 POPE  139      74.714  17.844  35.639  1.00  0.00           C
ATOM  11869  C34 POPE  139      75.604  18.274  36.809  1.00  0.00           C
ATOM  11872  C35 POPE  139      75.044  17.764  38.139  1.00  0.00           C
ATOM  11875  C36 POPE  139      76.004  17.934  39.319  1.00  0.00           C
ATOM  11878  C37 POPE  139      75.424  17.354  40.618  1.00  0.00           C
ATOM  11881  C38 POPE  139      76.404  17.404  41.799  1.00  0.00           C
ATOM  11884  C39 POPE  139      76.484  18.784  42.458  1.00  0.00           C
ATOM  11887 0C31 POPE  139      75.314  19.034  43.429  1.00  0.00           C
ATOM  11890 1C31 POPE  139      75.284  20.464  43.998  1.00  0.00           C
ATOM  11893 2C31 POPE  139      74.184  20.664  45.049  1.00  0.00           C
ATOM  11896 3C31 POPE  139      74.524  20.024  46.399  1.00  0.00           C
ATOM  11899 4C31 POPE  139      73.404  20.184  47.438  1.00  0.00           C
ATOM  11902 5C31 POPE  139      73.754  19.504  48.769  1.00  0.00           C
ATOM  11905 6C31 POPE  139      72.774  19.794  49.898  1.00  0.00           C
ATOM  11909  NH3 POPE  140      46.624  18.324  72.249  1.00  0.00           N
ATOM  11913  C12 POPE  140      46.834  19.294  73.378  1.00  0.00           C
ATOM  11916  C11 POPE  140      48.184  20.034  73.238  1.00  0.00           C
ATOM  11919  P   POPE  140      47.694  22.484  74.080  1.00  0.00           P
ATOM  11920  O13 POPE  140      48.444  23.504  74.839  1.00  0.00           O
ATOM  11921  O14 POPE  140      46.244  22.344  74.328  1.00  0.00           O
ATOM  11922  O11 POPE  140      47.914  22.824  72.549  1.00  0.00           O
ATOM  11923  O12 POPE  140      48.364  21.054  74.220  1.00  0.00           O
ATOM  11924  C1  POPE  140      47.314  23.994  72.000  1.00  0.00           C
ATOM  11927  C2  POPE  140      46.294  23.584  70.938  1.00  0.00           C
ATOM  11929  O21 POPE  140      45.614  24.714  70.379  1.00  0.00           O
ATOM  11930  C21 POPE  140      46.294  25.384  69.469  1.00  0.00           C
ATOM  11931  O22 POPE  140      47.504  25.444  69.389  1.00  0.00           O
ATOM  11932  C22 POPE  140      45.314  25.914  68.429  1.00  0.00           C
ATOM  11935  C3  POPE  140      45.224  22.614  71.510  1.00  0.00           C
ATOM  11938  O31 POPE  140      44.304  22.204  70.489  1.00  0.00           O
ATOM  11939  C31 POPE  140      44.534  21.034  69.909  1.00  0.00           C
ATOM  11940  O32 POPE  140      45.394  20.224  70.260  1.00  0.00           O
ATOM  11941  C32 POPE  140      43.574  20.854  68.729  1.00  0.00           C
ATOM  11944  C23 POPE  140      45.694  25.374  67.029  1.00  0.00           C
ATOM  11947  C24 POPE  140      44.544  25.454  66.029  1.00  0.00           C
ATOM  11950  C25 POPE  140      44.994  25.054  64.618  1.00  0.00           C
ATOM  11953  C26 POPE  140      43.844  24.664  63.688  1.00  0.00           C
ATOM  11956  C27 POPE  140      44.054  25.114  62.229  1.00  0.00           C
ATOM  11959  C28 POPE  140      45.354  24.604  61.590  1.00  0.00           C
ATOM  11962  C29 POPE  140      45.564  25.204  60.218  1.00  0.00           C
ATOM  11964 0C21 POPE  140      45.234  24.624  59.049  1.00  0.00           C
ATOM  11966 1C21 POPE  140      44.554  23.284  58.928  1.00  0.00           C
ATOM  11969 2C21 POPE  140      43.654  23.144  57.678  1.00  0.00           C
ATOM  11972 3C21 POPE  140      44.434  22.974  56.369  1.00  0.00           C
ATOM  11975 4C21 POPE  140      43.564  22.444  55.219  1.00  0.00           C
ATOM  11978 5C21 POPE  140      42.634  23.504  54.618  1.00  0.00           C
ATOM  11981 6C21 POPE  140      41.554  22.874  53.718  1.00  0.00           C
ATOM  11984 7C21 POPE  140      40.664  23.924  53.040  1.00  0.00           C
ATOM  11987 8C21 POPE  140      39.434  23.324  52.348  1.00  0.00           C
ATOM  11991  C33 POPE  140      43.714  21.964  67.659  1.00  0.00           C
ATOM  11994  C34 POPE  140      42.734  21.824  66.489  1.00  0.00           C
ATOM  11997  C35 POPE  140      41.294  22.124  66.889  1.00  0.00           C
ATOM  12000  C36 POPE  140      40.304  21.984  65.719  1.00  0.00           C
ATOM  12003  C37 POPE  140      38.864  22.184  66.188  1.00  0.00           C
ATOM  12006  C38 POPE  140      37.814  22.034  65.078  1.00  0.00           C
ATOM  12009  C39 POPE  140      36.764  20.964  65.379  1.00  0.00           C
ATOM  12012 0C31 POPE  140      35.634  20.954  64.340  1.00  0.00           C
ATOM  12015 1C31 POPE  140      34.684  19.744  64.469  1.00  0.00           C
ATOM  12018 2C31 POPE  140      33.284  20.074  63.919  1.00  0.00           C
ATOM  12021 3C31 POPE  140      32.314  18.884  63.858  1.00  0.00           C
ATOM  12024 4C31 POPE  140      32.494  17.994  62.619  1.00  0.00           C
ATOM  12027 5C31 POPE  140      31.444  16.864  62.529  1.00  0.00           C
ATOM  12030 6C31 POPE  140      31.494  16.064  61.229  1.00  0.00           C
ATOM  12034  NH3 POPE  141      95.054  49.804  65.808  1.00  0.00           N
ATOM  12038  C12 POPE  141      95.294  48.744  66.828  1.00  0.00           C
ATOM  12041  C11 POPE  141      96.044  47.604  66.159  1.00  0.00           C
ATOM  12044  P   POPE  141      97.254  45.414  66.688  1.00  0.00           P
ATOM  12045  O13 POPE  141      98.694  45.764  66.708  1.00  0.00           O
ATOM  12046  O14 POPE  141      96.814  44.214  67.430  1.00  0.00           O
ATOM  12047  O11 POPE  141      96.804  45.204  65.200  1.00  0.00           O
ATOM  12048  O12 POPE  141      96.384  46.644  67.159  1.00  0.00           O
ATOM  12049  C1  POPE  141      97.744  45.204  64.138  1.00  0.00           C
ATOM  12052  C2  POPE  141      97.014  44.774  62.840  1.00  0.00           C
ATOM  12054  O21 POPE  141      95.934  45.674  62.458  1.00  0.00           O
ATOM  12055  C21 POPE  141      96.334  46.864  62.039  1.00  0.00           C
ATOM  12056  O22 POPE  141      97.454  47.324  62.159  1.00  0.00           O
ATOM  12057  C22 POPE  141      95.254  47.614  61.269  1.00  0.00           C
ATOM  12060  C3  POPE  141      96.484  43.314  63.019  1.00  0.00           C
ATOM  12063  O31 POPE  141      95.584  42.914  61.979  1.00  0.00           O
ATOM  12064  C31 POPE  141      95.334  41.614  61.879  1.00  0.00           C
ATOM  12065  O32 POPE  141      95.934  40.714  62.438  1.00  0.00           O
ATOM  12066  C32 POPE  141      94.154  41.464  60.909  1.00  0.00           C
ATOM  12069  C23 POPE  141      95.814  48.084  59.898  1.00  0.00           C
ATOM  12072  C24 POPE  141      94.934  49.074  59.129  1.00  0.00           C
ATOM  12075  C25 POPE  141      94.094  48.414  58.019  1.00  0.00           C
ATOM  12078  C26 POPE  141      94.894  47.984  56.778  1.00  0.00           C
ATOM  12081  C27 POPE  141      94.034  47.204  55.769  1.00  0.00           C
ATOM  12084  C28 POPE  141      94.084  47.744  54.328  1.00  0.00           C
ATOM  12087  C29 POPE  141      93.544  49.144  54.220  1.00  0.00           C
ATOM  12089 0C21 POPE  141      92.414  49.554  53.609  1.00  0.00           C
ATOM  12091 1C21 POPE  141      91.384  48.714  52.900  1.00  0.00           C
ATOM  12094 2C21 POPE  141      89.934  49.054  53.309  1.00  0.00           C
ATOM  12097 3C21 POPE  141      89.504  50.514  53.069  1.00  0.00           C
ATOM  12100 4C21 POPE  141      89.354  51.304  54.389  1.00  0.00           C
ATOM  12103 5C21 POPE  141      88.844  52.734  54.179  1.00  0.00           C
ATOM  12106 6C21 POPE  141      88.264  53.364  55.458  1.00  0.00           C
ATOM  12109 7C21 POPE  141      87.734  54.784  55.200  1.00  0.00           C
ATOM  12112 8C21 POPE  141      86.834  55.334  56.308  1.00  0.00           C
ATOM  12116  C33 POPE  141      93.774  40.014  60.528  1.00  0.00           C
ATOM  12119  C34 POPE  141      92.874  39.974  59.278  1.00  0.00           C
ATOM  12122  C35 POPE  141      93.534  39.224  58.118  1.00  0.00           C
ATOM  12125  C36 POPE  141      93.004  39.524  56.720  1.00  0.00           C
ATOM  12128  C37 POPE  141      93.864  38.854  55.629  1.00  0.00           C
ATOM  12131  C38 POPE  141      93.844  39.594  54.278  1.00  0.00           C
ATOM  12134  C39 POPE  141      92.514  39.464  53.508  1.00  0.00           C
ATOM  12137 0C31 POPE  141      92.394  38.134  52.748  1.00  0.00           C
ATOM  12140 1C31 POPE  141      90.964  37.774  52.319  1.00  0.00           C
ATOM  12143 2C31 POPE  141      90.494  38.434  51.008  1.00  0.00           C
ATOM  12146 3C31 POPE  141      89.934  39.854  51.180  1.00  0.00           C
ATOM  12149 4C31 POPE  141      89.374  40.404  49.859  1.00  0.00           C
ATOM  12152 5C31 POPE  141      88.854  41.834  49.979  1.00  0.00           C
ATOM  12155 6C31 POPE  141      88.314  42.394  48.668  1.00  0.00           C
ATOM  12159  NH3 POPE  142      15.964  39.524  26.669  1.00  0.00           N
ATOM  12163  C12 POPE  142      15.304  39.284  28.008  1.00  0.00           C
ATOM  12166  C11 POPE  142      14.014  40.124  28.188  1.00  0.00           C
ATOM  12169  P   POPE  142      12.314  38.524  26.929  1.00  0.00           P
ATOM  12170  O13 POPE  142      13.354  38.664  25.879  1.00  0.00           O
ATOM  12171  O14 POPE  142      10.934  38.974  26.618  1.00  0.00           O
ATOM  12172  O11 POPE  142      12.194  37.044  27.429  1.00  0.00           O
ATOM  12173  O12 POPE  142      12.834  39.324  28.188  1.00  0.00           O
ATOM  12174  C1  POPE  142      12.694  36.534  28.659  1.00  0.00           C
ATOM  12177  C2  POPE  142      11.804  36.904  29.899  1.00  0.00           C
ATOM  12179  O21 POPE  142      12.394  36.394  31.109  1.00  0.00           O
ATOM  12180  C21 POPE  142      12.374  35.094  31.369  1.00  0.00           C
ATOM  12181  O22 POPE  142      11.904  34.224  30.659  1.00  0.00           O
ATOM  12182  C22 POPE  142      13.044  34.874  32.729  1.00  0.00           C
ATOM  12185  C3  POPE  142      10.304  36.534  29.699  1.00  0.00           C
ATOM  12188  O31 POPE  142       9.444  36.974  30.779  1.00  0.00           O
ATOM  12189  C31 POPE  142       8.364  37.684  30.449  1.00  0.00           C
ATOM  12190  O32 POPE  142       8.124  38.114  29.329  1.00  0.00           O
ATOM  12191  C32 POPE  142       7.414  37.854  31.628  1.00  0.00           C
ATOM  12194  C23 POPE  142      12.014  34.634  33.858  1.00  0.00           C
ATOM  12197  C24 POPE  142      12.704  34.264  35.188  1.00  0.00           C
ATOM  12200  C25 POPE  142      11.734  34.084  36.368  1.00  0.00           C
ATOM  12203  C26 POPE  142      11.334  35.374  37.089  1.00  0.00           C
ATOM  12206  C27 POPE  142      10.524  35.084  38.360  1.00  0.00           C
ATOM  12209  C28 POPE  142       9.824  36.324  38.950  1.00  0.00           C
ATOM  12212  C29 POPE  142      10.794  37.404  39.359  1.00  0.00           C
ATOM  12214 0C21 POPE  142      11.014  37.874  40.598  1.00  0.00           C
ATOM  12216 1C21 POPE  142      10.344  37.424  41.868  1.00  0.00           C
ATOM  12219 2C21 POPE  142       9.354  38.474  42.409  1.00  0.00           C
ATOM  12222 3C21 POPE  142      10.034  39.674  43.090  1.00  0.00           C
ATOM  12225 4C21 POPE  142       9.054  40.804  43.398  1.00  0.00           C
ATOM  12228 5C21 POPE  142       9.524  41.764  44.508  1.00  0.00           C
ATOM  12231 6C21 POPE  142      10.924  42.364  44.309  1.00  0.00           C
ATOM  12234 7C21 POPE  142      11.304  43.284  45.479  1.00  0.00           C
ATOM  12237 8C21 POPE  142      12.674  43.944  45.340  1.00  0.00           C
ATOM  12241  C33 POPE  142       7.564  36.814  32.758  1.00  0.00           C
ATOM  12244  C34 POPE  142       8.234  37.394  33.988  1.00  0.00           C
ATOM  12247  C35 POPE  142       7.314  38.344  34.758  1.00  0.00           C
ATOM  12250  C36 POPE  142       7.894  38.714  36.118  1.00  0.00           C
ATOM  12253  C37 POPE  142       6.954  39.624  36.909  1.00  0.00           C
ATOM  12256  C38 POPE  142       7.554  40.024  38.258  1.00  0.00           C
ATOM  12259  C39 POPE  142       6.494  40.514  39.249  1.00  0.00           C
ATOM  12262 0C31 POPE  142       5.764  39.334  39.909  1.00  0.00           C
ATOM  12265 1C31 POPE  142       4.714  39.794  40.929  1.00  0.00           C
ATOM  12268 2C31 POPE  142       4.034  38.644  41.669  1.00  0.00           C
ATOM  12271 3C31 POPE  142       5.004  37.844  42.558  1.00  0.00           C
ATOM  12274 4C31 POPE  142       4.264  36.954  43.559  1.00  0.00           C
ATOM  12277 5C31 POPE  142       5.204  36.064  44.379  1.00  0.00           C
ATOM  12280 6C31 POPE  142       4.494  35.404  45.569  1.00  0.00           C
ATOM  12284  NH3 POPE  143      69.974 128.684  69.729  1.00  0.00           N
ATOM  12288  C12 POPE  143      68.824 128.784  68.750  1.00  0.00           C
ATOM  12291  C11 POPE  143      68.334 127.404  68.289  1.00  0.00           C
ATOM  12294  P   POPE  143      66.264 126.154  67.319  1.00  0.00           P
ATOM  12295  O13 POPE  143      67.104 124.954  67.570  1.00  0.00           O
ATOM  12296  O14 POPE  143      64.934 126.254  67.970  1.00  0.00           O
ATOM  12297  O11 POPE  143      66.124 126.254  65.750  1.00  0.00           O
ATOM  12298  O12 POPE  143      67.034 127.474  67.718  1.00  0.00           O
ATOM  12299  C1  POPE  143      67.074 127.004  64.968  1.00  0.00           C
ATOM  12302  C2  POPE  143      67.344 126.344  63.578  1.00  0.00           C
ATOM  12304  O21 POPE  143      66.144 126.294  62.770  1.00  0.00           O
ATOM  12305  C21 POPE  143      65.864 127.474  62.219  1.00  0.00           C
ATOM  12306  O22 POPE  143      66.524 128.494  62.368  1.00  0.00           O
ATOM  12307  C22 POPE  143      64.634 127.384  61.339  1.00  0.00           C
ATOM  12310  C3  POPE  143      67.924 124.914  63.708  1.00  0.00           C
ATOM  12313  O31 POPE  143      68.414 124.454  62.438  1.00  0.00           O
ATOM  12314  C31 POPE  143      69.484 123.684  62.488  1.00  0.00           C
ATOM  12315  O32 POPE  143      70.034 123.284  63.499  1.00  0.00           O
ATOM  12316  C32 POPE  143      69.964 123.384  61.078  1.00  0.00           C
ATOM  12319  C23 POPE  143      64.964 127.604  59.848  1.00  0.00           C
ATOM  12322  C24 POPE  143      65.244 126.304  59.059  1.00  0.00           C
ATOM  12325  C25 POPE  143      66.674 125.764  59.220  1.00  0.00           C
ATOM  12328  C26 POPE  143      67.154 125.024  57.958  1.00  0.00           C
ATOM  12331  C27 POPE  143      68.634 124.624  58.028  1.00  0.00           C
ATOM  12334  C28 POPE  143      69.344 124.744  56.669  1.00  0.00           C
ATOM  12337  C29 POPE  143      70.844 124.734  56.809  1.00  0.00           C
ATOM  12339 0C21 POPE  143      71.674 123.714  56.549  1.00  0.00           C
ATOM  12341 1C21 POPE  143      71.264 122.334  56.109  1.00  0.00           C
ATOM  12344 2C21 POPE  143      71.244 122.214  54.570  1.00  0.00           C
ATOM  12347 3C21 POPE  143      70.924 120.784  54.109  1.00  0.00           C
ATOM  12350 4C21 POPE  143      71.094 120.614  52.598  1.00  0.00           C
ATOM  12353 5C21 POPE  143      70.754 119.204  52.109  1.00  0.00           C
ATOM  12356 6C21 POPE  143      70.994 119.044  50.598  1.00  0.00           C
ATOM  12359 7C21 POPE  143      70.604 117.664  50.058  1.00  0.00           C
ATOM  12362 8C21 POPE  143      70.884 117.514  48.559  1.00  0.00           C
ATOM  12366  C33 POPE  143      71.154 122.414  61.148  1.00  0.00           C
ATOM  12369  C34 POPE  143      71.544 121.824  59.789  1.00  0.00           C
ATOM  12372  C35 POPE  143      72.344 120.534  60.029  1.00  0.00           C
ATOM  12375  C36 POPE  143      72.824 119.854  58.750  1.00  0.00           C
ATOM  12378  C37 POPE  143      73.544 118.544  59.080  1.00  0.00           C
ATOM  12381  C38 POPE  143      74.754 118.284  58.180  1.00  0.00           C
ATOM  12384  C39 POPE  143      74.384 117.984  56.720  1.00  0.00           C
ATOM  12387 0C31 POPE  143      75.634 117.934  55.849  1.00  0.00           C
ATOM  12390 1C31 POPE  143      75.354 117.534  54.398  1.00  0.00           C
ATOM  12393 2C31 POPE  143      76.634 117.584  53.559  1.00  0.00           C
ATOM  12396 3C31 POPE  143      76.344 117.414  52.059  1.00  0.00           C
ATOM  12399 4C31 POPE  143      77.544 117.814  51.188  1.00  0.00           C
ATOM  12402 5C31 POPE  143      77.134 117.984  49.719  1.00  0.00           C
ATOM  12405 6C31 POPE  143      78.234 118.554  48.820  1.00  0.00           C
ATOM  12409  NH3 POPE  144       4.944  95.014  72.070  1.00  0.00           N
ATOM  12413  C12 POPE  144       5.854  95.424  70.938  1.00  0.00           C
ATOM  12416  C11 POPE  144       7.014  96.244  71.489  1.00  0.00           C
ATOM  12419  P   POPE  144       8.814  97.924  70.738  1.00  0.00           P
ATOM  12420  O13 POPE  144       8.024  99.134  71.078  1.00  0.00           O
ATOM  12421  O14 POPE  144       9.794  97.514  71.769  1.00  0.00           O
ATOM  12422  O11 POPE  144       9.564  98.144  69.368  1.00  0.00           O
ATOM  12423  O12 POPE  144       7.804  96.754  70.419  1.00  0.00           O
ATOM  12424  C1  POPE  144      10.144  97.034  68.648  1.00  0.00           C
ATOM  12427  C2  POPE  144      11.594  97.344  68.189  1.00  0.00           C
ATOM  12429  O21 POPE  144      12.364  96.124  68.269  1.00  0.00           O
ATOM  12430  C21 POPE  144      13.424  96.094  67.458  1.00  0.00           C
ATOM  12431  O22 POPE  144      13.704  96.934  66.629  1.00  0.00           O
ATOM  12432  C22 POPE  144      14.264  94.864  67.729  1.00  0.00           C
ATOM  12435  C3  POPE  144      12.234  98.454  69.090  1.00  0.00           C
ATOM  12438  O31 POPE  144      13.654  98.624  68.919  1.00  0.00           O
ATOM  12439  C31 POPE  144      14.034  99.464  67.949  1.00  0.00           C
ATOM  12440  O32 POPE  144      13.284 100.174  67.299  1.00  0.00           O
ATOM  12441  C32 POPE  144      15.554  99.414  67.868  1.00  0.00           C
ATOM  12444  C23 POPE  144      15.454  94.734  66.739  1.00  0.00           C
ATOM  12447  C24 POPE  144      16.514  93.744  67.229  1.00  0.00           C
ATOM  12450  C25 POPE  144      17.234  94.234  68.499  1.00  0.00           C
ATOM  12453  C26 POPE  144      18.314  93.274  68.989  1.00  0.00           C
ATOM  12456  C27 POPE  144      19.024  93.874  70.209  1.00  0.00           C
ATOM  12459  C28 POPE  144      20.114  92.944  70.759  1.00  0.00           C
ATOM  12462  C29 POPE  144      20.814  93.524  71.959  1.00  0.00           C
ATOM  12464 0C21 POPE  144      22.104  93.884  72.058  1.00  0.00           C
ATOM  12466 1C21 POPE  144      23.164  93.834  70.989  1.00  0.00           C
ATOM  12469 2C21 POPE  144      23.884  95.184  70.829  1.00  0.00           C
ATOM  12472 3C21 POPE  144      25.024  95.154  69.799  1.00  0.00           C
ATOM  12475 4C21 POPE  144      25.764  96.494  69.739  1.00  0.00           C
ATOM  12478 5C21 POPE  144      26.914  96.514  68.729  1.00  0.00           C
ATOM  12481 6C21 POPE  144      27.724  97.814  68.839  1.00  0.00           C
ATOM  12484 7C21 POPE  144      29.034  97.794  68.028  1.00  0.00           C
ATOM  12487 8C21 POPE  144      29.904  99.024  68.269  1.00  0.00           C
ATOM  12491  C33 POPE  144      16.174 100.014  66.590  1.00  0.00           C
ATOM  12494  C34 POPE  144      15.934  99.134  65.349  1.00  0.00           C
ATOM  12497  C35 POPE  144      16.864  99.534  64.199  1.00  0.00           C
ATOM  12500  C36 POPE  144      16.814  98.574  63.008  1.00  0.00           C
ATOM  12503  C37 POPE  144      17.724  99.044  61.868  1.00  0.00           C
ATOM  12506  C38 POPE  144      18.064  97.944  60.849  1.00  0.00           C
ATOM  12509  C39 POPE  144      19.004  98.474  59.758  1.00  0.00           C
ATOM  12512 0C31 POPE  144      19.514  97.384  58.820  1.00  0.00           C
ATOM  12515 1C31 POPE  144      20.344  97.974  57.669  1.00  0.00           C
ATOM  12518 2C31 POPE  144      20.744  96.914  56.638  1.00  0.00           C
ATOM  12521 3C31 POPE  144      21.504  97.504  55.449  1.00  0.00           C
ATOM  12524 4C31 POPE  144      21.904  96.444  54.418  1.00  0.00           C
ATOM  12527 5C31 POPE  144      22.704  97.034  53.250  1.00  0.00           C
ATOM  12530 6C31 POPE  144      23.294  95.974  52.309  1.00  0.00           C
ATOM  12534  NH3 POPE  145     110.264  93.224  71.380  1.00  0.00           N
ATOM  12538  C12 POPE  145     108.774  93.174  71.180  1.00  0.00           C
ATOM  12541  C11 POPE  145     108.274  91.734  71.269  1.00  0.00           C
ATOM  12544  P   POPE  145     105.854  92.054  72.188  1.00  0.00           P
ATOM  12545  O13 POPE  145     105.024  93.224  71.798  1.00  0.00           O
ATOM  12546  O14 POPE  145     106.484  92.174  73.519  1.00  0.00           O
ATOM  12547  O11 POPE  145     104.914  90.794  72.208  1.00  0.00           O
ATOM  12548  O12 POPE  145     106.874  91.714  71.059  1.00  0.00           O
ATOM  12549  C1  POPE  145     104.084  90.414  71.109  1.00  0.00           C
ATOM  12552  C2  POPE  145     104.894  89.704  69.979  1.00  0.00           C
ATOM  12554  O21 POPE  145     104.824  90.544  68.809  1.00  0.00           O
ATOM  12555  C21 POPE  145     105.974  90.714  68.180  1.00  0.00           C
ATOM  12556  O22 POPE  145     107.034  90.194  68.458  1.00  0.00           O
ATOM  12557  C22 POPE  145     105.734  91.634  66.969  1.00  0.00           C
ATOM  12560  C3  POPE  145     104.344  88.284  69.669  1.00  0.00           C
ATOM  12563  O31 POPE  145     105.004  87.704  68.508  1.00  0.00           O
ATOM  12564  C31 POPE  145     104.224  87.374  67.488  1.00  0.00           C
ATOM  12565  O32 POPE  145     103.004  87.404  67.500  1.00  0.00           O
ATOM  12566  C32 POPE  145     105.074  87.024  66.269  1.00  0.00           C
ATOM  12569  C23 POPE  145     106.114  90.884  65.668  1.00  0.00           C
ATOM  12572  C24 POPE  145     106.414  91.774  64.449  1.00  0.00           C
ATOM  12575  C25 POPE  145     105.174  92.104  63.609  1.00  0.00           C
ATOM  12578  C26 POPE  145     105.494  92.524  62.169  1.00  0.00           C
ATOM  12581  C27 POPE  145     104.214  92.764  61.369  1.00  0.00           C
ATOM  12584  C28 POPE  145     104.404  93.524  60.038  1.00  0.00           C
ATOM  12587  C29 POPE  145     104.814  92.664  58.869  1.00  0.00           C
ATOM  12589 0C21 POPE  145     104.374  92.764  57.599  1.00  0.00           C
ATOM  12591 1C21 POPE  145     103.394  93.784  57.058  1.00  0.00           C
ATOM  12594 2C21 POPE  145     103.894  94.514  55.809  1.00  0.00           C
ATOM  12597 3C21 POPE  145     103.004  95.724  55.489  1.00  0.00           C
ATOM  12600 4C21 POPE  145     103.564  96.664  54.410  1.00  0.00           C
ATOM  12603 5C21 POPE  145     102.724  97.934  54.220  1.00  0.00           C
ATOM  12606 6C21 POPE  145     102.634  98.824  55.470  1.00  0.00           C
ATOM  12609 7C21 POPE  145     101.974 100.174  55.178  1.00  0.00           C
ATOM  12612 8C21 POPE  145     101.694 100.964  56.450  1.00  0.00           C
ATOM  12616  C33 POPE  145     104.324  87.464  65.000  1.00  0.00           C
ATOM  12619  C34 POPE  145     105.154  87.484  63.708  1.00  0.00           C
ATOM  12622  C35 POPE  145     104.324  88.044  62.549  1.00  0.00           C
ATOM  12625  C36 POPE  145     105.164  88.794  61.510  1.00  0.00           C
ATOM  12628  C37 POPE  145     105.454  87.994  60.229  1.00  0.00           C
ATOM  12631  C38 POPE  145     106.314  88.824  59.278  1.00  0.00           C
ATOM  12634  C39 POPE  145     106.304  88.374  57.809  1.00  0.00           C
ATOM  12637 0C31 POPE  145     104.904  88.464  57.179  1.00  0.00           C
ATOM  12640 1C31 POPE  145     104.974  88.734  55.668  1.00  0.00           C
ATOM  12643 2C31 POPE  145     103.584  88.814  55.019  1.00  0.00           C
ATOM  12646 3C31 POPE  145     103.014  87.454  54.578  1.00  0.00           C
ATOM  12649 4C31 POPE  145     103.724  86.864  53.349  1.00  0.00           C
ATOM  12652 5C31 POPE  145     102.994  85.664  52.729  1.00  0.00           C
ATOM  12655 6C31 POPE  145     103.534  85.264  51.358  1.00  0.00           C
ATOM  12659  NH3 POPE  146      98.104  65.794  71.218  1.00  0.00           N
ATOM  12663  C12 POPE  146      97.694  67.214  70.999  1.00  0.00           C
ATOM  12666  C11 POPE  146      98.694  68.174  71.669  1.00  0.00           C
ATOM  12669  P   POPE  146      99.154  70.684  72.009  1.00  0.00           P
ATOM  12670  O13 POPE  146      98.484  72.014  71.949  1.00  0.00           O
ATOM  12671  O14 POPE  146      99.894  70.374  73.250  1.00  0.00           O
ATOM  12672  O11 POPE  146     100.144  70.544  70.779  1.00  0.00           O
ATOM  12673  O12 POPE  146      98.134  69.504  71.679  1.00  0.00           O
ATOM  12674  C1  POPE  146     100.004  71.334  69.609  1.00  0.00           C
ATOM  12677  C2  POPE  146      99.854  70.504  68.320  1.00  0.00           C
ATOM  12679  O21 POPE  146      99.944  71.424  67.219  1.00  0.00           O
ATOM  12680  C21 POPE  146     100.724  71.084  66.218  1.00  0.00           C
ATOM  12681  O22 POPE  146     101.564  70.204  66.208  1.00  0.00           O
ATOM  12682  C22 POPE  146     100.244  71.834  64.988  1.00  0.00           C
[truncated: 1,656,800 more chars]
