# Supplementary material for: Characterizing Membrane Association and Periplasmic Transfer of Bacterial Lipoproteins through Molecular Dynamics Simulations
Source: Structure. 2020 Apr 7;28(4):475–487.e3. doi: 10.1016/j.str.2020.01.012 (PMC7139219; doi:10.1016/j.str.2020.01.012)
Supplement: Data S1. Final Coordinates from Simulations (Y–Z), Related to Figure 3 [file mmc3.zip › Y-Z/YQHH-5-atomistic.pdb]

TITLE     Protein
REMARK    THIS IS A SIMULATION BOX
CRYST1  128.969  128.969  105.248  90.00  90.00  90.00 P 1           1
MODEL        1
ATOM      1  N   CYSTA   1      68.420  29.584  68.889  1.00  0.00           N
ATOM      3  CA  CYSTA   1      68.689  30.434  70.029  1.00  0.00           C
ATOM      5  C   CYSTA   1      69.499  29.684  71.159  1.00  0.00           C
ATOM      6  O   CYSTA   1      69.109  29.634  72.329  1.00  0.00           O
ATOM      7  CB  CYSTA   1      67.299  31.244  70.409  1.00  0.00           C
ATOM     10  SG  CYSTA   1      66.200  32.595  69.409  1.00  0.00           S
ATOM     11  C1  CYSTA   1      66.380  34.564  69.179  1.00  0.00           C
ATOM     14  CA1 CYSTA   1      69.280  29.135  67.959  1.00  0.00           C
ATOM     15  OA1 CYSTA   1      70.489  29.345  68.069  1.00  0.00           O
ATOM     16  CA2 CYSTA   1      68.809  28.414  66.739  1.00  0.00           C
ATOM     19  C11 CYSTA   1      66.060  35.754  68.069  1.00  0.00           C
ATOM     21  O11 CYSTA   1      66.799  35.465  66.859  1.00  0.00           O
ATOM     22  CX1 CYSTA   1      66.789  36.294  65.809  1.00  0.00           C
ATOM     23  OX1 CYSTA   1      65.839  36.965  65.469  1.00  0.00           O
ATOM     24  CX2 CYSTA   1      68.219  36.375  65.229  1.00  0.00           C
ATOM     27  C12 CYSTA   1      66.599  37.214  68.479  1.00  0.00           C
ATOM     30  O12 CYSTA   1      65.819  37.985  69.409  1.00  0.00           O
ATOM     31  CD1 CYSTA   1      65.880  39.375  69.409  1.00  0.00           C
ATOM     32  OD1 CYSTA   1      65.119  40.035  70.089  1.00  0.00           O
ATOM     33  CD2 CYSTA   1      66.920  40.075  68.529  1.00  0.00           C
ATOM     36  CA3 CYSTA   1      69.250  29.214  65.509  1.00  0.00           C
ATOM     39  CA4 CYSTA   1      69.199  28.414  64.209  1.00  0.00           C
ATOM     42  CA5 CYSTA   1      69.600  29.294  63.019  1.00  0.00           C
ATOM     45  CA6 CYSTA   1      68.579  30.374  62.639  1.00  0.00           C
ATOM     48  CA7 CYSTA   1      67.339  29.754  61.989  1.00  0.00           C
ATOM     51  CA8 CYSTA   1      66.340  30.814  61.519  1.00  0.00           C
ATOM     54  CA9 CYSTA   1      64.959  30.234  61.199  1.00  0.00           C
ATOM     57 0CA1 CYSTA   1      64.920  29.445  59.879  1.00  0.00           C
ATOM     60 1CA1 CYSTA   1      64.969  30.364  58.649  1.00  0.00           C
ATOM     63 2CA1 CYSTA   1      64.810  29.584  57.349  1.00  0.00           C
ATOM     66 3CA1 CYSTA   1      64.819  30.504  56.119  1.00  0.00           C
ATOM     69 4CA1 CYSTA   1      64.999  29.765  54.789  1.00  0.00           C
ATOM     72 5CA1 CYSTA   1      63.859  28.824  54.409  1.00  0.00           C
ATOM     75 6CA1 CYSTA   1      64.059  28.195  53.029  1.00  0.00           C
ATOM     79  CD3 CYSTA   1      66.220  41.054  67.569  1.00  0.00           C
ATOM     82  CD4 CYSTA   1      65.239  40.404  66.589  1.00  0.00           C
ATOM     85  CD5 CYSTA   1      63.850  40.064  67.169  1.00  0.00           C
ATOM     88  CD6 CYSTA   1      63.409  38.664  66.769  1.00  0.00           C
ATOM     91  CD7 CYSTA   1      62.329  38.035  67.659  1.00  0.00           C
ATOM     94  CD8 CYSTA   1      61.769  36.774  66.999  1.00  0.00           C
ATOM     97  CD9 CYSTA   1      60.289  36.505  67.299  1.00  0.00           C
ATOM    100 0CD1 CYSTA   1      59.329  37.184  66.309  1.00  0.00           C
ATOM    103 1CD1 CYSTA   1      59.429  36.645  64.879  1.00  0.00           C
ATOM    106 2CD1 CYSTA   1      58.619  37.434  63.859  1.00  0.00           C
ATOM    109 3CD1 CYSTA   1      58.819  36.855  62.449  1.00  0.00           C
ATOM    112 4CD1 CYSTA   1      58.049  37.574  61.349  1.00  0.00           C
ATOM    115 5CD1 CYSTA   1      58.269  36.914  59.979  1.00  0.00           C
ATOM    118 6CD1 CYSTA   1      57.529  37.614  58.839  1.00  0.00           C
ATOM    122  CX3 CYSTA   1      68.520  37.684  64.459  1.00  0.00           C
ATOM    125  CX4 CYSTA   1      70.009  37.864  64.109  1.00  0.00           C
ATOM    128  CX5 CYSTA   1      70.430  39.314  63.769  1.00  0.00           C
ATOM    131  CX6 CYSTA   1      69.880  39.875  62.449  1.00  0.00           C
ATOM    134  CX7 CYSTA   1      68.439  40.394  62.549  1.00  0.00           C
ATOM    137  CX8 CYSTA   1      67.770  40.594  61.179  1.00  0.00           C
ATOM    140  CX9 CYSTA   1      67.989  41.994  60.659  1.00  0.00           C
ATOM    142 0CX1 CYSTA   1      67.039  42.904  60.379  1.00  0.00           C
ATOM    144 1CX1 CYSTA   1      65.559  42.694  60.519  1.00  0.00           C
ATOM    147 2CX1 CYSTA   1      64.889  42.484  59.149  1.00  0.00           C
ATOM    150 3CX1 CYSTA   1      64.770  43.785  58.349  1.00  0.00           C
ATOM    153 4CX1 CYSTA   1      63.999  43.565  57.039  1.00  0.00           C
ATOM    156 5CX1 CYSTA   1      63.429  44.864  56.479  1.00  0.00           C
ATOM    159 6CX1 CYSTA   1      62.679  44.644  55.159  1.00  0.00           C
ATOM    162 7CX1 CYSTA   1      62.179  45.954  54.549  1.00  0.00           C
ATOM    165 8CX1 CYSTA   1      61.599  45.795  53.149  1.00  0.00           C
ATOM    169  N   SER A   2      70.719  29.174  70.809  1.00  0.00           N
ATOM    171  CA  SER A   2      71.820  28.624  71.629  1.00  0.00           C
ATOM    173  CB  SER A   2      73.039  28.224  70.749  1.00  0.00           C
ATOM    176  OG  SER A   2      72.750  27.144  69.859  1.00  0.00           O
ATOM    178  C   SER A   2      72.509  29.544  72.639  1.00  0.00           C
ATOM    179  O   SER A   2      72.840  30.644  72.249  1.00  0.00           O
ATOM    180  N   SER A   3      72.770  29.064  73.909  1.00  0.00           N
ATOM    182  CA  SER A   3      72.859  29.714  75.249  1.00  0.00           C
ATOM    184  CB  SER A   3      74.199  29.844  76.059  1.00  0.00           C
ATOM    187  OG  SER A   3      73.989  30.364  77.399  1.00  0.00           O
ATOM    189  C   SER A   3      72.140  31.004  75.369  1.00  0.00           C
ATOM    190  O   SER A   3      72.680  32.064  75.699  1.00  0.00           O
ATOM    191  N   ASN A   4      70.869  30.984  75.049  1.00  0.00           N
ATOM    193  CA  ASN A   4      70.359  32.174  74.469  1.00  0.00           C
ATOM    195  CB  ASN A   4      69.889  33.265  75.459  1.00  0.00           C
ATOM    198  CG  ASN A   4      69.970  32.954  76.939  1.00  0.00           C
ATOM    199  OD1 ASN A   4      69.031  32.424  77.549  1.00  0.00           O
ATOM    200  ND2 ASN A   4      71.079  33.415  77.579  1.00  0.00           N
ATOM    203  C   ASN A   4      70.999  32.574  73.109  1.00  0.00           C
ATOM    204  O   ASN A   4      70.399  32.235  72.099  1.00  0.00           O
ATOM    205  N   ALA A   5      72.119  33.244  72.749  1.00  0.00           N
ATOM    207  CA  ALA A   5      73.490  33.634  73.139  1.00  0.00           C
ATOM    209  CB  ALA A   5      74.589  32.544  73.299  1.00  0.00           C
ATOM    213  C   ALA A   5      73.880  34.364  71.859  1.00  0.00           C
ATOM    214  O   ALA A   5      74.129  35.564  71.829  1.00  0.00           O
ATOM    215  N   LYS A   6      73.700  33.674  70.709  1.00  0.00           N
ATOM    217  CA  LYS A   6      73.520  34.375  69.449  1.00  0.00           C
ATOM    219  CB  LYS A   6      73.989  33.614  68.179  1.00  0.00           C
ATOM    222  CG  LYS A   6      74.189  34.574  66.989  1.00  0.00           C
ATOM    225  CD  LYS A   6      74.659  33.904  65.689  1.00  0.00           C
ATOM    228  CE  LYS A   6      73.579  33.164  64.899  1.00  0.00           C
ATOM    231  NZ  LYS A   6      74.129  32.494  63.689  1.00  0.00           N
ATOM    235  C   LYS A   6      72.059  34.714  69.289  1.00  0.00           C
ATOM    236  O   LYS A   6      71.699  35.874  69.269  1.00  0.00           O
ATOM    237  N   ILE A   7      71.149  33.724  69.169  1.00  0.00           N
ATOM    239  CA  ILE A   7      69.749  34.015  68.859  1.00  0.00           C
ATOM    241  CB  ILE A   7      69.199  32.914  67.799  1.00  0.00           C
ATOM    243  CG2 ILE A   7      67.989  33.015  66.799  1.00  0.00           C
ATOM    247  CG1 ILE A   7      70.281  32.535  66.769  1.00  0.00           C
ATOM    250  CD  ILE A   7      70.660  33.754  65.929  1.00  0.00           C
ATOM    254  C   ILE A   7      69.109  34.584  70.239  1.00  0.00           C
ATOM    255  O   ILE A   7      68.979  35.794  70.369  1.00  0.00           O
ATOM    256  N   ASP A   8      68.619  33.864  71.279  1.00  0.00           N
ATOM    258  CA  ASP A   8      67.770  34.334  72.409  1.00  0.00           C
ATOM    260  CB  ASP A   8      66.999  33.125  73.099  1.00  0.00           C
ATOM    263  CG  ASP A   8      66.139  33.224  74.369  1.00  0.00           C
ATOM    264  OD1 ASP A   8      65.530  34.265  74.649  1.00  0.00           O
ATOM    265  OD2 ASP A   8      65.909  32.114  74.939  1.00  0.00           O
ATOM    266  C   ASP A   8      68.449  35.305  73.389  1.00  0.00           C
ATOM    267  O   ASP A   8      67.809  35.974  74.189  1.00  0.00           O
ATOM    268  N   GLN A   9      69.789  35.474  73.339  1.00  0.00           N
ATOM    270  CA  GLN A   9      70.449  36.494  74.149  1.00  0.00           C
ATOM    272  CB  GLN A   9      71.949  36.265  74.389  1.00  0.00           C
ATOM    275  CG  GLN A   9      72.579  37.284  75.359  1.00  0.00           C
ATOM    278  CD  GLN A   9      74.020  36.924  75.739  1.00  0.00           C
ATOM    279  OE1 GLN A   9      74.269  35.954  76.459  1.00  0.00           O
ATOM    280  NE2 GLN A   9      74.979  37.755  75.269  1.00  0.00           N
ATOM    283  C   GLN A   9      70.239  37.844  73.559  1.00  0.00           C
ATOM    284  O   GLN A   9      69.850  38.785  74.239  1.00  0.00           O
ATOM    285  N   LEU A  10      70.309  37.864  72.219  1.00  0.00           N
ATOM    287  CA  LEU A  10      69.810  38.915  71.379  1.00  0.00           C
ATOM    289  CB  LEU A  10      70.259  38.575  69.929  1.00  0.00           C
ATOM    292  CG  LEU A  10      70.421  39.695  68.889  1.00  0.00           C
ATOM    294  CD1 LEU A  10      71.689  40.524  69.119  1.00  0.00           C
ATOM    298  CD2 LEU A  10      70.460  39.084  67.479  1.00  0.00           C
ATOM    302  C   LEU A  10      68.289  39.105  71.609  1.00  0.00           C
ATOM    303  O   LEU A  10      67.809  40.235  71.569  1.00  0.00           O
ATOM    304  N   SER A  11      67.489  38.024  71.919  1.00  0.00           N
ATOM    306  CA  SER A  11      66.069  38.094  72.359  1.00  0.00           C
ATOM    308  CB  SER A  11      65.200  36.794  72.369  1.00  0.00           C
ATOM    311  OG  SER A  11      63.779  37.035  72.469  1.00  0.00           O
ATOM    313  C   SER A  11      65.839  38.884  73.599  1.00  0.00           C
ATOM    314  O   SER A  11      64.929  39.695  73.659  1.00  0.00           O
ATOM    315  N   SER A  12      66.710  38.715  74.609  1.00  0.00           N
ATOM    317  CA  SER A  12      66.750  39.695  75.689  1.00  0.00           C
ATOM    319  CB  SER A  12      67.610  39.125  76.849  1.00  0.00           C
ATOM    322  OG  SER A  12      67.789  40.044  77.919  1.00  0.00           O
ATOM    324  C   SER A  12      67.179  41.104  75.249  1.00  0.00           C
ATOM    325  O   SER A  12      66.479  42.084  75.499  1.00  0.00           O
ATOM    326  N   ASP A  13      68.280  41.244  74.479  1.00  0.00           N
ATOM    328  CA  ASP A  13      68.869  42.535  74.159  1.00  0.00           C
ATOM    330  CB  ASP A  13      70.160  42.334  73.309  1.00  0.00           C
ATOM    333  CG  ASP A  13      71.209  41.555  74.069  1.00  0.00           C
ATOM    334  OD1 ASP A  13      71.220  41.605  75.329  1.00  0.00           O
ATOM    335  OD2 ASP A  13      72.089  40.954  73.389  1.00  0.00           O
ATOM    336  C   ASP A  13      67.960  43.544  73.439  1.00  0.00           C
ATOM    337  O   ASP A  13      67.921  44.704  73.829  1.00  0.00           O
ATOM    338  N   VAL A  14      67.199  43.165  72.389  1.00  0.00           N
ATOM    340  CA  VAL A  14      66.270  44.074  71.699  1.00  0.00           C
ATOM    342  CB  VAL A  14      65.859  43.575  70.319  1.00  0.00           C
ATOM    344  CG1 VAL A  14      64.589  44.254  69.759  1.00  0.00           C
ATOM    348  CG2 VAL A  14      67.039  43.845  69.379  1.00  0.00           C
ATOM    352  C   VAL A  14      65.069  44.504  72.529  1.00  0.00           C
ATOM    353  O   VAL A  14      64.619  45.654  72.479  1.00  0.00           O
ATOM    354  N   GLN A  15      64.539  43.604  73.389  1.00  0.00           N
ATOM    356  CA  GLN A  15      63.559  43.955  74.399  1.00  0.00           C
ATOM    358  CB  GLN A  15      63.109  42.705  75.199  1.00  0.00           C
ATOM    361  CG  GLN A  15      62.350  41.665  74.339  1.00  0.00           C
ATOM    364  CD  GLN A  15      61.939  40.424  75.159  1.00  0.00           C
ATOM    365  OE1 GLN A  15      62.549  40.025  76.149  1.00  0.00           O
ATOM    366  NE2 GLN A  15      60.829  39.794  74.719  1.00  0.00           N
ATOM    369  C   GLN A  15      64.120  44.984  75.359  1.00  0.00           C
ATOM    370  O   GLN A  15      63.509  46.024  75.619  1.00  0.00           O
ATOM    371  N   THR A  16      65.359  44.765  75.819  1.00  0.00           N
ATOM    373  CA  THR A  16      66.110  45.724  76.609  1.00  0.00           C
ATOM    375  CB  THR A  16      67.389  45.114  77.159  1.00  0.00           C
ATOM    377  OG1 THR A  16      67.019  44.004  77.959  1.00  0.00           O
ATOM    379  CG2 THR A  16      68.129  46.065  78.099  1.00  0.00           C
ATOM    383  C   THR A  16      66.390  47.045  75.929  1.00  0.00           C
ATOM    384  O   THR A  16      66.189  48.114  76.509  1.00  0.00           O
ATOM    385  N   LEU A  17      66.799  47.004  74.639  1.00  0.00           N
ATOM    387  CA  LEU A  17      67.059  48.144  73.779  1.00  0.00           C
ATOM    389  CB  LEU A  17      67.529  47.645  72.379  1.00  0.00           C
ATOM    392  CG  LEU A  17      68.219  48.654  71.429  1.00  0.00           C
ATOM    394  CD1 LEU A  17      68.720  47.934  70.179  1.00  0.00           C
ATOM    398  CD2 LEU A  17      67.380  49.864  70.999  1.00  0.00           C
ATOM    402  C   LEU A  17      65.809  48.985  73.639  1.00  0.00           C
ATOM    403  O   LEU A  17      65.830  50.205  73.769  1.00  0.00           O
ATOM    404  N   ASN A  18      64.640  48.344  73.429  1.00  0.00           N
ATOM    406  CA  ASN A  18      63.390  49.055  73.369  1.00  0.00           C
ATOM    408  CB  ASN A  18      62.239  48.094  72.959  1.00  0.00           C
ATOM    411  CG  ASN A  18      61.019  48.895  72.549  1.00  0.00           C
ATOM    412  OD1 ASN A  18      59.920  48.775  73.079  1.00  0.00           O
ATOM    413  ND2 ASN A  18      61.239  49.784  71.559  1.00  0.00           N
ATOM    416  C   ASN A  18      63.039  49.834  74.649  1.00  0.00           C
ATOM    417  O   ASN A  18      62.659  50.995  74.599  1.00  0.00           O
ATOM    418  N   ALA A  19      63.260  49.215  75.819  1.00  0.00           N
ATOM    420  CA  ALA A  19      63.210  49.864  77.109  1.00  0.00           C
ATOM    422  CB  ALA A  19      63.420  48.804  78.189  1.00  0.00           C
ATOM    426  C   ALA A  19      64.190  50.995  77.329  1.00  0.00           C
ATOM    427  O   ALA A  19      63.909  51.994  77.999  1.00  0.00           O
ATOM    428  N   LYS A  20      65.410  50.884  76.799  1.00  0.00           N
ATOM    430  CA  LYS A  20      66.290  52.015  76.679  1.00  0.00           C
ATOM    432  CB  LYS A  20      67.750  51.595  76.409  1.00  0.00           C
ATOM    435  CG  LYS A  20      68.509  51.135  77.669  1.00  0.00           C
ATOM    438  CD  LYS A  20      68.049  49.825  78.339  1.00  0.00           C
ATOM    441  CE  LYS A  20      68.910  49.464  79.579  1.00  0.00           C
ATOM    444  NZ  LYS A  20      68.219  48.495  80.459  1.00  0.00           N
ATOM    448  C   LYS A  20      65.839  53.125  75.749  1.00  0.00           C
ATOM    449  O   LYS A  20      65.780  54.274  76.159  1.00  0.00           O
ATOM    450  N   VAL A  21      65.430  52.855  74.489  1.00  0.00           N
ATOM    452  CA  VAL A  21      65.079  53.944  73.569  1.00  0.00           C
ATOM    454  CB  VAL A  21      64.979  53.454  72.119  1.00  0.00           C
ATOM    456  CG1 VAL A  21      63.739  52.584  71.949  1.00  0.00           C
ATOM    460  CG2 VAL A  21      64.939  54.625  71.119  1.00  0.00           C
ATOM    464  C   VAL A  21      63.809  54.685  74.009  1.00  0.00           C
ATOM    465  O   VAL A  21      63.629  55.875  73.779  1.00  0.00           O
ATOM    466  N   ASP A  22      62.930  54.004  74.749  1.00  0.00           N
ATOM    468  CA  ASP A  22      61.820  54.604  75.469  1.00  0.00           C
ATOM    470  CB  ASP A  22      61.189  53.365  76.129  1.00  0.00           C
ATOM    473  CG  ASP A  22      59.899  53.625  76.859  1.00  0.00           C
ATOM    474  OD1 ASP A  22      59.229  54.644  76.579  1.00  0.00           O
ATOM    475  OD2 ASP A  22      59.499  52.684  77.589  1.00  0.00           O
ATOM    476  C   ASP A  22      62.229  55.704  76.469  1.00  0.00           C
ATOM    477  O   ASP A  22      61.750  56.834  76.439  1.00  0.00           O
ATOM    478  N   GLN A  23      63.249  55.445  77.309  1.00  0.00           N
ATOM    480  CA  GLN A  23      63.869  56.465  78.139  1.00  0.00           C
ATOM    482  CB  GLN A  23      65.049  55.865  78.919  1.00  0.00           C
ATOM    485  CG  GLN A  23      65.749  56.875  79.859  1.00  0.00           C
ATOM    488  CD  GLN A  23      67.130  56.465  80.349  1.00  0.00           C
ATOM    489  OE1 GLN A  23      67.759  57.234  81.079  1.00  0.00           O
ATOM    490  NE2 GLN A  23      67.640  55.275  79.949  1.00  0.00           N
ATOM    493  C   GLN A  23      64.419  57.645  77.349  1.00  0.00           C
ATOM    494  O   GLN A  23      64.250  58.804  77.709  1.00  0.00           O
ATOM    495  N   LEU A  24      65.100  57.364  76.219  1.00  0.00           N
ATOM    497  CA  LEU A  24      65.619  58.384  75.339  1.00  0.00           C
ATOM    499  CB  LEU A  24      66.410  57.694  74.209  1.00  0.00           C
ATOM    502  CG  LEU A  24      67.849  57.245  74.569  1.00  0.00           C
ATOM    504  CD1 LEU A  24      67.989  56.034  75.479  1.00  0.00           C
ATOM    508  CD2 LEU A  24      68.610  56.904  73.289  1.00  0.00           C
ATOM    512  C   LEU A  24      64.530  59.294  74.779  1.00  0.00           C
ATOM    513  O   LEU A  24      64.649  60.515  74.779  1.00  0.00           O
ATOM    514  N   SER A  25      63.399  58.715  74.349  1.00  0.00           N
ATOM    516  CA  SER A  25      62.179  59.415  73.959  1.00  0.00           C
ATOM    518  CB  SER A  25      61.079  58.445  73.479  1.00  0.00           C
ATOM    521  OG  SER A  25      61.529  57.715  72.339  1.00  0.00           O
ATOM    523  C   SER A  25      61.550  60.294  75.019  1.00  0.00           C
ATOM    524  O   SER A  25      61.189  61.434  74.769  1.00  0.00           O
ATOM    525  N   ASN A  26      61.459  59.815  76.269  1.00  0.00           N
ATOM    527  CA  ASN A  26      60.979  60.614  77.389  1.00  0.00           C
ATOM    529  CB  ASN A  26      60.920  59.745  78.659  1.00  0.00           C
ATOM    532  CG  ASN A  26      59.799  58.744  78.439  1.00  0.00           C
ATOM    533  OD1 ASN A  26      58.759  59.074  77.879  1.00  0.00           O
ATOM    534  ND2 ASN A  26      60.019  57.484  78.869  1.00  0.00           N
ATOM    537  C   ASN A  26      61.820  61.844  77.679  1.00  0.00           C
ATOM    538  O   ASN A  26      61.299  62.945  77.899  1.00  0.00           O
ATOM    539  N   ASP A  27      63.149  61.695  77.629  1.00  0.00           N
ATOM    541  CA  ASP A  27      64.120  62.764  77.709  1.00  0.00           C
ATOM    543  CB  ASP A  27      65.539  62.164  77.799  1.00  0.00           C
ATOM    546  CG  ASP A  27      65.789  61.395  79.099  1.00  0.00           C
ATOM    547  OD1 ASP A  27      64.850  61.024  79.839  1.00  0.00           O
ATOM    548  OD2 ASP A  27      66.999  61.174  79.359  1.00  0.00           O
ATOM    549  C   ASP A  27      63.999  63.794  76.569  1.00  0.00           C
ATOM    550  O   ASP A  27      64.199  64.994  76.769  1.00  0.00           O
ATOM    551  N   VAL A  28      63.609  63.375  75.339  1.00  0.00           N
ATOM    553  CA  VAL A  28      63.179  64.285  74.269  1.00  0.00           C
ATOM    555  CB  VAL A  28      62.969  63.604  72.919  1.00  0.00           C
ATOM    557  CG1 VAL A  28      62.559  64.614  71.819  1.00  0.00           C
ATOM    561  CG2 VAL A  28      64.289  62.934  72.469  1.00  0.00           C
ATOM    565  C   VAL A  28      61.939  65.125  74.619  1.00  0.00           C
ATOM    566  O   VAL A  28      61.869  66.324  74.329  1.00  0.00           O
ATOM    567  N   ASN A  29      60.920  64.544  75.299  1.00  0.00           N
ATOM    569  CA  ASN A  29      59.789  65.285  75.849  1.00  0.00           C
ATOM    571  CB  ASN A  29      58.689  64.305  76.379  1.00  0.00           C
ATOM    574  CG  ASN A  29      57.449  65.044  76.889  1.00  0.00           C
ATOM    575  OD1 ASN A  29      56.649  65.555  76.119  1.00  0.00           O
ATOM    576  ND2 ASN A  29      57.299  65.134  78.229  1.00  0.00           N
ATOM    579  C   ASN A  29      60.219  66.314  76.909  1.00  0.00           C
ATOM    580  O   ASN A  29      59.809  67.474  76.939  1.00  0.00           O
ATOM    581  N   ALA A  30      61.139  65.914  77.789  1.00  0.00           N
ATOM    583  CA  ALA A  30      61.779  66.805  78.739  1.00  0.00           C
ATOM    585  CB  ALA A  30      62.700  65.924  79.579  1.00  0.00           C
ATOM    589  C   ALA A  30      62.539  67.985  78.129  1.00  0.00           C
ATOM    590  O   ALA A  30      62.389  69.134  78.559  1.00  0.00           O
ATOM    591  N   MET A  31      63.299  67.735  77.049  1.00  0.00           N
ATOM    593  CA  MET A  31      63.909  68.724  76.189  1.00  0.00           C
ATOM    595  CB  MET A  31      64.839  68.015  75.169  1.00  0.00           C
ATOM    598  CG  MET A  31      65.519  68.895  74.109  1.00  0.00           C
ATOM    601  SD  MET A  31      64.479  69.265  72.659  1.00  0.00           S
ATOM    602  CE  MET A  31      65.799  70.145  71.789  1.00  0.00           C
ATOM    606  C   MET A  31      62.919  69.695  75.549  1.00  0.00           C
ATOM    607  O   MET A  31      63.119  70.904  75.529  1.00  0.00           O
ATOM    608  N   ARG A  32      61.760  69.204  75.069  1.00  0.00           N
ATOM    610  CA  ARG A  32      60.619  70.034  74.669  1.00  0.00           C
ATOM    612  CB  ARG A  32      59.429  69.165  74.169  1.00  0.00           C
ATOM    615  CG  ARG A  32      59.579  68.565  72.759  1.00  0.00           C
ATOM    618  CD  ARG A  32      59.149  69.495  71.609  1.00  0.00           C
ATOM    621  NE  ARG A  32      57.700  69.824  71.699  1.00  0.00           N
ATOM    623  CZ  ARG A  32      57.100  70.644  70.849  1.00  0.00           C
ATOM    624  NH1 ARG A  32      57.709  71.144  69.799  1.00  0.00           N
ATOM    627  NH2 ARG A  32      55.850  70.974  71.049  1.00  0.00           N
ATOM    630  C   ARG A  32      60.089  71.004  75.729  1.00  0.00           C
ATOM    631  O   ARG A  32      59.850  72.184  75.459  1.00  0.00           O
ATOM    632  N   SER A  33      59.949  70.555  76.999  1.00  0.00           N
ATOM    634  CA  SER A  33      59.689  71.434  78.159  1.00  0.00           C
ATOM    636  CB  SER A  33      59.449  70.594  79.449  1.00  0.00           C
ATOM    639  OG  SER A  33      58.829  71.314  80.529  1.00  0.00           O
ATOM    641  C   SER A  33      60.769  72.474  78.389  1.00  0.00           C
ATOM    642  O   SER A  33      60.510  73.644  78.649  1.00  0.00           O
ATOM    643  N   ASP A  34      62.049  72.095  78.279  1.00  0.00           N
ATOM    645  CA  ASP A  34      63.169  73.004  78.399  1.00  0.00           C
ATOM    647  CB  ASP A  34      64.439  72.125  78.389  1.00  0.00           C
ATOM    650  CG  ASP A  34      65.570  72.695  79.219  1.00  0.00           C
ATOM    651  OD1 ASP A  34      65.359  73.614  80.039  1.00  0.00           O
ATOM    652  OD2 ASP A  34      66.649  72.044  79.139  1.00  0.00           O
ATOM    653  C   ASP A  34      63.229  74.084  77.319  1.00  0.00           C
ATOM    654  O   ASP A  34      63.289  75.275  77.619  1.00  0.00           O
ATOM    655  N   VAL A  35      63.119  73.695  76.019  1.00  0.00           N
ATOM    657  CA  VAL A  35      63.219  74.644  74.909  1.00  0.00           C
ATOM    659  CB  VAL A  35      63.299  74.044  73.499  1.00  0.00           C
ATOM    661  CG1 VAL A  35      64.559  73.175  73.369  1.00  0.00           C
ATOM    665  CG2 VAL A  35      62.039  73.254  73.129  1.00  0.00           C
ATOM    669  C   VAL A  35      62.159  75.724  74.919  1.00  0.00           C
ATOM    670  O   VAL A  35      62.479  76.884  74.649  1.00  0.00           O
ATOM    671  N   GLN A  36      60.879  75.384  75.239  1.00  0.00           N
ATOM    673  CA  GLN A  36      59.809  76.364  75.379  1.00  0.00           C
ATOM    675  CB  GLN A  36      58.409  75.714  75.549  1.00  0.00           C
ATOM    678  CG  GLN A  36      58.179  75.005  76.899  1.00  0.00           C
ATOM    681  CD  GLN A  36      56.809  74.355  77.019  1.00  0.00           C
ATOM    682  OE1 GLN A  36      56.239  73.814  76.069  1.00  0.00           O
ATOM    683  NE2 GLN A  36      56.269  74.344  78.249  1.00  0.00           N
ATOM    686  C   GLN A  36      60.069  77.364  76.499  1.00  0.00           C
ATOM    687  O   GLN A  36      59.899  78.564  76.309  1.00  0.00           O
ATOM    688  N   ALA A  37      60.559  76.894  77.669  1.00  0.00           N
ATOM    690  CA  ALA A  37      60.899  77.744  78.779  1.00  0.00           C
ATOM    692  CB  ALA A  37      61.289  76.855  79.969  1.00  0.00           C
ATOM    696  C   ALA A  37      62.010  78.725  78.429  1.00  0.00           C
ATOM    697  O   ALA A  37      61.949  79.914  78.709  1.00  0.00           O
ATOM    698  N   ALA A  38      63.039  78.224  77.729  1.00  0.00           N
ATOM    700  CA  ALA A  38      64.120  79.015  77.189  1.00  0.00           C
ATOM    702  CB  ALA A  38      65.149  78.055  76.589  1.00  0.00           C
ATOM    706  C   ALA A  38      63.709  80.065  76.169  1.00  0.00           C
ATOM    707  O   ALA A  38      64.239  81.184  76.149  1.00  0.00           O
ATOM    708  N   LYS A  39      62.749  79.744  75.289  1.00  0.00           N
ATOM    710  CA  LYS A  39      62.079  80.744  74.489  1.00  0.00           C
ATOM    712  CB  LYS A  39      61.189  80.065  73.429  1.00  0.00           C
ATOM    715  CG  LYS A  39      61.910  79.204  72.369  1.00  0.00           C
ATOM    718  CD  LYS A  39      60.939  78.644  71.309  1.00  0.00           C
ATOM    721  CE  LYS A  39      59.659  77.985  71.869  1.00  0.00           C
ATOM    724  NZ  LYS A  39      58.649  77.724  70.839  1.00  0.00           N
ATOM    728  C   LYS A  39      61.269  81.794  75.269  1.00  0.00           C
ATOM    729  O   LYS A  39      61.350  82.974  74.969  1.00  0.00           O
ATOM    730  N   ASP A  40      60.489  81.425  76.309  1.00  0.00           N
ATOM    732  CA  ASP A  40      59.809  82.355  77.209  1.00  0.00           C
ATOM    734  CB  ASP A  40      58.799  81.525  78.089  1.00  0.00           C
ATOM    737  CG  ASP A  40      57.469  82.204  78.429  1.00  0.00           C
ATOM    738  OD1 ASP A  40      57.369  83.454  78.409  1.00  0.00           O
ATOM    739  OD2 ASP A  40      56.499  81.464  78.779  1.00  0.00           O
ATOM    740  C   ASP A  40      60.809  83.254  77.979  1.00  0.00           C
ATOM    741  O   ASP A  40      60.640  84.464  78.089  1.00  0.00           O
ATOM    742  N   ASP A  41      61.949  82.705  78.469  1.00  0.00           N
ATOM    744  CA  ASP A  41      63.029  83.465  79.079  1.00  0.00           C
ATOM    746  CB  ASP A  41      64.009  82.524  79.859  1.00  0.00           C
ATOM    749  CG  ASP A  41      63.439  82.024  81.179  1.00  0.00           C
ATOM    750  OD1 ASP A  41      62.280  82.355  81.529  1.00  0.00           O
ATOM    751  OD2 ASP A  41      64.210  81.355  81.929  1.00  0.00           O
ATOM    752  C   ASP A  41      63.850  84.335  78.119  1.00  0.00           C
ATOM    753  O   ASP A  41      64.429  85.345  78.529  1.00  0.00           O
ATOM    754  N   ALA A  42      63.929  83.974  76.819  1.00  0.00           N
ATOM    756  CA  ALA A  42      64.429  84.865  75.789  1.00  0.00           C
ATOM    758  CB  ALA A  42      64.799  84.014  74.569  1.00  0.00           C
ATOM    762  C   ALA A  42      63.439  85.965  75.399  1.00  0.00           C
ATOM    763  O   ALA A  42      63.799  87.125  75.259  1.00  0.00           O
ATOM    764  N   ALA A  43      62.140  85.634  75.319  1.00  0.00           N
ATOM    766  CA  ALA A  43      61.059  86.574  75.119  1.00  0.00           C
ATOM    768  CB  ALA A  43      59.739  85.824  74.959  1.00  0.00           C
ATOM    772  C   ALA A  43      60.969  87.614  76.239  1.00  0.00           C
ATOM    773  O   ALA A  43      60.819  88.824  76.039  1.00  0.00           O
ATOM    774  N   ARG A  44      61.199  87.164  77.489  1.00  0.00           N
ATOM    776  CA  ARG A  44      61.420  88.015  78.619  1.00  0.00           C
ATOM    778  CB  ARG A  44      61.680  87.134  79.859  1.00  0.00           C
ATOM    781  CG  ARG A  44      61.949  87.945  81.139  1.00  0.00           C
ATOM    784  CD  ARG A  44      62.210  87.045  82.339  1.00  0.00           C
ATOM    787  NE  ARG A  44      62.399  87.945  83.519  1.00  0.00           N
ATOM    789  CZ  ARG A  44      63.569  88.384  83.959  1.00  0.00           C
ATOM    790  NH1 ARG A  44      64.689  88.225  83.289  1.00  0.00           N
ATOM    793  NH2 ARG A  44      63.559  89.035  85.109  1.00  0.00           N
ATOM    796  C   ARG A  44      62.579  88.995  78.489  1.00  0.00           C
ATOM    797  O   ARG A  44      62.519  90.094  79.039  1.00  0.00           O
ATOM    798  N   ALA A  45      63.679  88.584  77.809  1.00  0.00           N
ATOM    800  CA  ALA A  45      64.819  89.424  77.549  1.00  0.00           C
ATOM    802  CB  ALA A  45      65.999  88.615  76.959  1.00  0.00           C
ATOM    806  C   ALA A  45      64.510  90.614  76.659  1.00  0.00           C
ATOM    807  O   ALA A  45      64.829  91.735  77.039  1.00  0.00           O
ATOM    808  N   ASN A  46      63.809  90.434  75.509  1.00  0.00           N
ATOM    810  CA  ASN A  46      63.409  91.535  74.659  1.00  0.00           C
ATOM    812  CB  ASN A  46      63.129  91.075  73.209  1.00  0.00           C
ATOM    815  CG  ASN A  46      61.939  90.124  73.159  1.00  0.00           C
ATOM    816  OD1 ASN A  46      62.149  88.934  73.349  1.00  0.00           O
ATOM    817  ND2 ASN A  46      60.710  90.634  72.899  1.00  0.00           N
ATOM    820  C   ASN A  46      62.210  92.265  75.239  1.00  0.00           C
ATOM    821  O   ASN A  46      62.030  93.454  75.059  1.00  0.00           O
ATOM    822  N   GLN A  47      61.389  91.595  76.069  1.00  0.00           N
ATOM    824  CA  GLN A  47      60.349  92.294  76.779  1.00  0.00           C
ATOM    826  CB  GLN A  47      59.419  91.274  77.459  1.00  0.00           C
ATOM    829  CG  GLN A  47      58.179  91.934  78.079  1.00  0.00           C
ATOM    832  CD  GLN A  47      57.299  90.914  78.809  1.00  0.00           C
ATOM    833  OE1 GLN A  47      56.829  89.904  78.289  1.00  0.00           O
ATOM    834  NE2 GLN A  47      57.069  91.194  80.119  1.00  0.00           N
ATOM    837  C   GLN A  47      60.899  93.305  77.809  1.00  0.00           C
ATOM    838  O   GLN A  47      60.279  94.305  78.159  1.00  0.00           O
ATOM    839  N   ARG A  48      62.149  93.114  78.279  1.00  0.00           N
ATOM    841  CA  ARG A  48      62.899  94.154  78.979  1.00  0.00           C
ATOM    843  CB  ARG A  48      64.229  93.664  79.619  1.00  0.00           C
ATOM    846  CG  ARG A  48      64.009  92.635  80.739  1.00  0.00           C
ATOM    849  CD  ARG A  48      65.239  91.805  81.109  1.00  0.00           C
ATOM    852  NE  ARG A  48      66.130  92.605  82.029  1.00  0.00           N
ATOM    854  CZ  ARG A  48      67.019  92.055  82.839  1.00  0.00           C
ATOM    855  NH1 ARG A  48      67.249  90.765  82.799  1.00  0.00           N
ATOM    858  NH2 ARG A  48      67.680  92.724  83.759  1.00  0.00           N
ATOM    861  C   ARG A  48      63.149  95.425  78.169  1.00  0.00           C
ATOM    862  O   ARG A  48      63.149  96.525  78.709  1.00  0.00           O
ATOM    863  N   LEU A  49      63.379  95.264  76.869  1.00  0.00           N
ATOM    865  CA  LEU A  49      63.559  96.334  75.919  1.00  0.00           C
ATOM    867  CB  LEU A  49      64.329  95.714  74.739  1.00  0.00           C
ATOM    870  CG  LEU A  49      64.640  96.635  73.569  1.00  0.00           C
ATOM    872  CD1 LEU A  49      65.559  97.785  73.939  1.00  0.00           C
ATOM    876  CD2 LEU A  49      65.329  95.795  72.509  1.00  0.00           C
ATOM    880  C   LEU A  49      62.239  96.964  75.439  1.00  0.00           C
ATOM    881  O   LEU A  49      62.210  98.134  75.079  1.00  0.00           O
ATOM    882  N   ASP A  50      61.119  96.204  75.509  1.00  0.00           N
ATOM    884  CA  ASP A  50      59.729  96.654  75.309  1.00  0.00           C
ATOM    886  CB  ASP A  50      58.689  95.474  75.289  1.00  0.00           C
ATOM    889  CG  ASP A  50      58.670  94.534  74.099  1.00  0.00           C
ATOM    890  OD1 ASP A  50      59.619  94.485  73.279  1.00  0.00           O
ATOM    891  OD2 ASP A  50      57.630  93.815  73.989  1.00  0.00           O
ATOM    892  C   ASP A  50      59.209  97.614  76.409  1.00  0.00           C
ATOM    893  O   ASP A  50      58.099  98.144  76.309  1.00  0.00           O
ATOM    894  N   ASN A  51      59.979  97.815  77.489  1.00  0.00           N
ATOM    896  CA  ASN A  51      59.609  98.684  78.589  1.00  0.00           C
ATOM    898  CB  ASN A  51      60.359  98.225  79.869  1.00  0.00           C
ATOM    901  CG  ASN A  51      59.789  96.934  80.429  1.00  0.00           C
ATOM    902  OD1 ASN A  51      58.579  96.705  80.539  1.00  0.00           O
ATOM    903  ND2 ASN A  51      60.699  96.064  80.919  1.00  0.00           N
ATOM    906  C   ASN A  51      59.909 100.194  78.349  1.00  0.00           C
ATOM    907  OT1 ASN A  51      59.780 100.684  77.189  1.00  0.00           O
ATOM    908  OT2 ASN A  51      60.179 100.914  79.349  1.00  0.00           O
ATOM    909  NH3 POPEB  52     108.070  98.824  70.309  1.00  0.00           N
ATOM    913  C12 POPEB  52     108.421  98.354  71.679  1.00  0.00           C
ATOM    916  C11 POPEB  52     109.940  98.395  71.809  1.00  0.00           C
ATOM    919  P   POPEB  52     111.820  97.095  72.999  1.00  0.00           P
ATOM    920  O13 POPEB  52     112.810  98.065  72.499  1.00  0.00           O
ATOM    921  O14 POPEB  52     112.120  96.474  74.299  1.00  0.00           O
ATOM    922  O11 POPEB  52     111.639  95.924  71.969  1.00  0.00           O
ATOM    923  O12 POPEB  52     110.380  97.754  73.009  1.00  0.00           O
ATOM    924  C1  POPEB  52     112.410  95.845  70.769  1.00  0.00           C
ATOM    927  C2  POPEB  52     112.010  94.545  70.029  1.00  0.00           C
ATOM    929  O21 POPEB  52     113.170  93.895  69.479  1.00  0.00           O
ATOM    930  C21 POPEB  52     113.710  94.415  68.399  1.00  0.00           C
ATOM    931  O22 POPEB  52     113.479  95.515  67.929  1.00  0.00           O
ATOM    932  C22 POPEB  52     114.671  93.395  67.799  1.00  0.00           C
ATOM    935  C3  POPEB  52     110.851  94.774  69.009  1.00  0.00           C
ATOM    938  O31 POPEB  52     110.740  93.684  68.069  1.00  0.00           O
ATOM    939  C31 POPEB  52     109.660  93.804  67.319  1.00  0.00           C
ATOM    940  O32 POPEB  52     108.850  94.715  67.399  1.00  0.00           O
ATOM    941  C32 POPEB  52     109.499  92.594  66.399  1.00  0.00           C
ATOM    944  C23 POPEB  52     115.711  93.995  66.819  1.00  0.00           C
ATOM    947  C24 POPEB  52     115.240  94.044  65.359  1.00  0.00           C
ATOM    950  C25 POPEB  52     116.421  94.214  64.389  1.00  0.00           C
ATOM    953  C26 POPEB  52     116.070  94.004  62.909  1.00  0.00           C
ATOM    956  C27 POPEB  52     117.329  93.885  62.049  1.00  0.00           C
ATOM    959  C28 POPEB  52     117.130  93.314  60.629  1.00  0.00           C
ATOM    962  C29 POPEB  52     116.409  94.235  59.669  1.00  0.00           C
ATOM    964 0C21 POPEB  52     116.800  94.615  58.429  1.00  0.00           C
ATOM    966 1C21 POPEB  52     118.070  94.254  57.699  1.00  0.00           C
ATOM    969 2C21 POPEB  52     117.790  93.404  56.439  1.00  0.00           C
ATOM    972 3C21 POPEB  52     118.970  93.395  55.459  1.00  0.00           C
ATOM    975 4C21 POPEB  52     118.660  92.664  54.139  1.00  0.00           C
ATOM    978 5C21 POPEB  52     118.459  91.154  54.329  1.00  0.00           C
ATOM    981 6C21 POPEB  52     118.230  90.425  52.999  1.00  0.00           C
ATOM    984 7C21 POPEB  52     118.130  88.904  53.209  1.00  0.00           C
ATOM    987 8C21 POPEB  52     117.839  88.134  51.919  1.00  0.00           C
ATOM    991  C33 POPEB  52     110.010  92.875  64.979  1.00  0.00           C
ATOM    994  C34 POPEB  52     109.630  91.784  63.969  1.00  0.00           C
ATOM    997  C35 POPEB  52     110.369  92.015  62.659  1.00  0.00           C
ATOM   1000  C36 POPEB  52     109.900  91.154  61.489  1.00  0.00           C
ATOM   1003  C37 POPEB  52     110.560  91.625  60.189  1.00  0.00           C
ATOM   1006  C38 POPEB  52     110.129  90.835  58.959  1.00  0.00           C
ATOM   1009  C39 POPEB  52     110.649  89.384  58.979  1.00  0.00           C
ATOM   1012 0C31 POPEB  52     110.781  88.804  57.569  1.00  0.00           C
ATOM   1015 1C31 POPEB  52     111.449  87.434  57.539  1.00  0.00           C
ATOM   1018 2C31 POPEB  52     111.710  86.985  56.099  1.00  0.00           C
ATOM   1021 3C31 POPEB  52     112.489  85.674  55.989  1.00  0.00           C
ATOM   1024 4C31 POPEB  52     112.799  85.324  54.519  1.00  0.00           C
ATOM   1027 5C31 POPEB  52     112.740  83.824  54.239  1.00  0.00           C
ATOM   1030 6C31 POPEB  52     112.829  83.505  52.749  1.00  0.00           C
ATOM   1034  NH3 POPEC  53     120.479 114.715  28.499  1.00  0.00           N
ATOM   1038  C12 POPEC  53     120.819 114.595  27.049  1.00  0.00           C
ATOM   1041  C11 POPEC  53     122.339 114.774  26.819  1.00  0.00           C
ATOM   1044  P   POPEC  53     122.531 117.414  26.749  1.00  0.00           P
ATOM   1045  O13 POPEC  53     123.750 118.114  26.269  1.00  0.00           O
ATOM   1046  O14 POPEC  53     121.390 117.304  25.809  1.00  0.00           O
ATOM   1047  O11 POPEC  53     121.999 118.034  28.099  1.00  0.00           O
ATOM   1048  O12 POPEC  53     122.920 115.994  27.289  1.00  0.00           O
ATOM   1049  C1  POPEC  53     122.659 119.055  28.859  1.00  0.00           C
ATOM   1052  C2  POPEC  53     122.580 118.734  30.389  1.00  0.00           C
ATOM   1054  O21 POPEC  53     123.050 119.914  31.089  1.00  0.00           O
ATOM   1055  C21 POPEC  53     122.950 119.934  32.409  1.00  0.00           C
ATOM   1056  O22 POPEC  53     122.400 119.095  33.099  1.00  0.00           O
ATOM   1057  C22 POPEC  53     123.641 121.184  32.959  1.00  0.00           C
ATOM   1060  C3  POPEC  53     123.380 117.414  30.719  1.00  0.00           C
ATOM   1063  O31 POPEC  53     122.969 116.754  31.939  1.00  0.00           O
ATOM   1064  C31 POPEC  53     121.789 116.115  31.839  1.00  0.00           C
ATOM   1065  O32 POPEC  53     121.210 115.914  30.789  1.00  0.00           O
ATOM   1066  C32 POPEC  53     121.299 115.674  33.209  1.00  0.00           C
ATOM   1069  C23 POPEC  53     124.410 120.904  34.269  1.00  0.00           C
ATOM   1072  C24 POPEC  53     123.510 120.814  35.519  1.00  0.00           C
ATOM   1075  C25 POPEC  53     124.280 120.294  36.749  1.00  0.00           C
ATOM   1078  C26 POPEC  53     125.089 121.364  37.479  1.00  0.00           C
ATOM   1081  C27 POPEC  53     125.790 120.795  38.729  1.00  0.00           C
ATOM   1084  C28 POPEC  53     126.160 121.875  39.759  1.00  0.00           C
ATOM   1087  C29 POPEC  53     126.619 121.274  41.059  1.00  0.00           C
ATOM   1089 0C21 POPEC  53     126.540 121.835  42.279  1.00  0.00           C
ATOM   1091 1C21 POPEC  53     125.989 123.205  42.589  1.00  0.00           C
ATOM   1094 2C21 POPEC  53     125.380 123.314  44.009  1.00  0.00           C
ATOM   1097 3C21 POPEC  53     124.891 124.744  44.289  1.00  0.00           C
ATOM   1100 4C21 POPEC  53     124.320 124.974  45.699  1.00  0.00           C
ATOM   1103 5C21 POPEC  53     125.360 124.825  46.819  1.00  0.00           C
ATOM   1106 6C21 POPEC  53     124.870 125.364  48.169  1.00  0.00           C
ATOM   1109 7C21 POPEC  53     125.910 125.184  49.289  1.00  0.00           C
ATOM   1112 8C21 POPEC  53     125.399 125.534  50.689  1.00  0.00           C
ATOM   1116  C33 POPEC  53     119.799 115.985  33.429  1.00  0.00           C
ATOM   1119  C34 POPEC  53     119.531 117.465  33.769  1.00  0.00           C
ATOM   1122  C35 POPEC  53     118.050 117.885  33.669  1.00  0.00           C
ATOM   1125  C36 POPEC  53     117.080 117.085  34.559  1.00  0.00           C
ATOM   1128  C37 POPEC  53     116.350 115.975  33.799  1.00  0.00           C
ATOM   1131  C38 POPEC  53     115.129 115.375  34.529  1.00  0.00           C
ATOM   1134  C39 POPEC  53     115.430 114.405  35.679  1.00  0.00           C
ATOM   1137 0C31 POPEC  53     115.460 115.054  37.069  1.00  0.00           C
ATOM   1140 1C31 POPEC  53     116.029 114.074  38.109  1.00  0.00           C
ATOM   1143 2C31 POPEC  53     116.190 114.645  39.529  1.00  0.00           C
ATOM   1146 3C31 POPEC  53     116.920 113.684  40.479  1.00  0.00           C
ATOM   1149 4C31 POPEC  53     118.380 113.395  40.099  1.00  0.00           C
ATOM   1152 5C31 POPEC  53     119.110 112.565  41.159  1.00  0.00           C
ATOM   1155 6C31 POPEC  53     120.539 112.185  40.759  1.00  0.00           C
ATOM   1159  NH3 POPED  54     114.969  29.314  26.969  1.00  0.00           N
ATOM   1163  C12 POPED  54     116.320  28.764  26.579  1.00  0.00           C
ATOM   1166  C11 POPED  54     116.940  29.515  25.379  1.00  0.00           C
ATOM   1169  P   POPED  54     118.489  31.345  26.329  1.00  0.00           P
ATOM   1170  O13 POPED  54     118.211  32.424  25.369  1.00  0.00           O
ATOM   1171  O14 POPED  54     117.680  31.345  27.569  1.00  0.00           O
ATOM   1172  O11 POPED  54     120.019  31.334  26.689  1.00  0.00           O
ATOM   1173  O12 POPED  54     118.281  29.935  25.669  1.00  0.00           O
ATOM   1174  C1  POPED  54     120.600  30.334  27.519  1.00  0.00           C
ATOM   1177  C2  POPED  54     121.180  30.975  28.819  1.00  0.00           C
ATOM   1179  O21 POPED  54     120.460  30.644  30.009  1.00  0.00           O
ATOM   1180  C21 POPED  54     120.089  29.445  30.339  1.00  0.00           C
ATOM   1181  O22 POPED  54     120.259  28.404  29.719  1.00  0.00           O
ATOM   1182  C22 POPED  54     119.410  29.574  31.709  1.00  0.00           C
ATOM   1185  C3  POPED  54     121.219  32.525  28.689  1.00  0.00           C
ATOM   1188  O31 POPED  54     121.990  33.184  29.719  1.00  0.00           O
ATOM   1189  C31 POPED  54     121.359  33.445  30.859  1.00  0.00           C
ATOM   1190  O32 POPED  54     120.189  33.234  31.109  1.00  0.00           O
ATOM   1191  C32 POPED  54     122.370  34.055  31.809  1.00  0.00           C
ATOM   1194  C23 POPED  54     119.320  28.244  32.489  1.00  0.00           C
ATOM   1197  C24 POPED  54     118.710  28.424  33.889  1.00  0.00           C
ATOM   1200  C25 POPED  54     119.601  29.154  34.909  1.00  0.00           C
ATOM   1203  C26 POPED  54     120.809  28.324  35.369  1.00  0.00           C
ATOM   1206  C27 POPED  54     121.630  29.024  36.469  1.00  0.00           C
ATOM   1209  C28 POPED  54     122.979  28.355  36.789  1.00  0.00           C
ATOM   1212  C29 POPED  54     122.820  27.024  37.489  1.00  0.00           C
ATOM   1214 0C21 POPED  54     123.020  26.744  38.789  1.00  0.00           C
ATOM   1216 1C21 POPED  54     123.489  27.695  39.859  1.00  0.00           C
ATOM   1219 2C21 POPED  54     124.390  26.974  40.889  1.00  0.00           C
ATOM   1222 3C21 POPED  54     123.620  26.084  41.869  1.00  0.00           C
ATOM   1225 4C21 POPED  54     124.510  25.544  42.999  1.00  0.00           C
ATOM   1228 5C21 POPED  54     123.820  24.465  43.829  1.00  0.00           C
ATOM   1231 6C21 POPED  54     124.630  24.094  45.079  1.00  0.00           C
ATOM   1234 7C21 POPED  54     123.970  23.015  45.939  1.00  0.00           C
ATOM   1237 8C21 POPED  54     124.660  22.824  47.289  1.00  0.00           C
ATOM   1241  C33 POPED  54     121.729  34.634  33.089  1.00  0.00           C
ATOM   1244  C34 POPED  54     121.219  33.575  34.069  1.00  0.00           C
ATOM   1247  C35 POPED  54     120.889  34.145  35.459  1.00  0.00           C
ATOM   1250  C36 POPED  54     120.339  33.044  36.369  1.00  0.00           C
ATOM   1253  C37 POPED  54     120.570  33.274  37.859  1.00  0.00           C
ATOM   1256  C38 POPED  54     120.350  31.974  38.639  1.00  0.00           C
ATOM   1259  C39 POPED  54     120.380  32.134  40.159  1.00  0.00           C
ATOM   1262 0C31 POPED  54     120.049  30.814  40.869  1.00  0.00           C
ATOM   1265 1C31 POPED  54     120.579  30.774  42.309  1.00  0.00           C
ATOM   1268 2C31 POPED  54     120.360  29.414  42.989  1.00  0.00           C
ATOM   1271 3C31 POPED  54     121.350  29.214  44.139  1.00  0.00           C
ATOM   1274 4C31 POPED  54     121.160  27.924  44.939  1.00  0.00           C
ATOM   1277 5C31 POPED  54     122.360  27.674  45.849  1.00  0.00           C
ATOM   1280 6C31 POPED  54     122.180  26.535  46.839  1.00  0.00           C
ATOM   1284  NH3 POPEE  55      42.779 106.245  28.969  1.00  0.00           N
ATOM   1288  C12 POPEE  55      41.629 106.204  28.009  1.00  0.00           C
ATOM   1291  C11 POPEE  55      40.869 107.544  27.999  1.00  0.00           C
ATOM   1294  P   POPEE  55      38.429 106.864  28.559  1.00  0.00           P
ATOM   1295  O13 POPEE  55      37.119 107.434  28.229  1.00  0.00           O
ATOM   1296  O14 POPEE  55      38.510 105.394  28.729  1.00  0.00           O
ATOM   1297  O11 POPEE  55      38.929 107.474  29.919  1.00  0.00           O
ATOM   1298  O12 POPEE  55      39.530 107.365  27.559  1.00  0.00           O
ATOM   1299  C1  POPEE  55      38.299 108.575  30.549  1.00  0.00           C
ATOM   1302  C2  POPEE  55      38.969 108.815  31.929  1.00  0.00           C
ATOM   1304  O21 POPEE  55      38.339 109.904  32.629  1.00  0.00           O
ATOM   1305  C21 POPEE  55      37.089 109.625  33.009  1.00  0.00           C
ATOM   1306  O22 POPEE  55      36.099 109.834  32.319  1.00  0.00           O
ATOM   1307  C22 POPEE  55      37.100 108.844  34.319  1.00  0.00           C
ATOM   1310  C3  POPEE  55      40.489 109.114  31.819  1.00  0.00           C
ATOM   1313  O31 POPEE  55      41.199 108.694  32.999  1.00  0.00           O
ATOM   1314  C31 POPEE  55      41.420 109.645  33.919  1.00  0.00           C
ATOM   1315  O32 POPEE  55      41.139 110.824  33.819  1.00  0.00           O
ATOM   1316  C32 POPEE  55      42.189 108.974  35.059  1.00  0.00           C
ATOM   1319  C23 POPEE  55      36.419 109.555  35.509  1.00  0.00           C
ATOM   1322  C24 POPEE  55      36.519 108.694  36.789  1.00  0.00           C
ATOM   1325  C25 POPEE  55      36.239 109.464  38.079  1.00  0.00           C
ATOM   1328  C26 POPEE  55      36.109 108.524  39.289  1.00  0.00           C
ATOM   1331  C27 POPEE  55      35.869 109.275  40.609  1.00  0.00           C
ATOM   1334  C28 POPEE  55      35.139 108.445  41.689  1.00  0.00           C
ATOM   1337  C29 POPEE  55      35.989 107.344  42.279  1.00  0.00           C
ATOM   1339 0C21 POPEE  55      36.079 106.994  43.579  1.00  0.00           C
ATOM   1341 1C21 POPEE  55      35.329 107.624  44.729  1.00  0.00           C
ATOM   1344 2C21 POPEE  55      36.089 107.565  46.079  1.00  0.00           C
ATOM   1347 3C21 POPEE  55      37.289 108.524  46.189  1.00  0.00           C
ATOM   1350 4C21 POPEE  55      37.819 108.625  47.639  1.00  0.00           C
ATOM   1353 5C21 POPEE  55      38.769 109.804  47.899  1.00  0.00           C
ATOM   1356 6C21 POPEE  55      38.069 111.175  47.819  1.00  0.00           C
ATOM   1359 7C21 POPEE  55      38.929 112.344  48.299  1.00  0.00           C
ATOM   1362 8C21 POPEE  55      38.249 113.704  48.059  1.00  0.00           C
ATOM   1366  C33 POPEE  55      42.700 109.954  36.149  1.00  0.00           C
ATOM   1369  C34 POPEE  55      44.009 109.455  36.769  1.00  0.00           C
ATOM   1372  C35 POPEE  55      44.320 110.084  38.139  1.00  0.00           C
ATOM   1375  C36 POPEE  55      43.499 109.434  39.259  1.00  0.00           C
ATOM   1378  C37 POPEE  55      44.120 109.494  40.649  1.00  0.00           C
ATOM   1381  C38 POPEE  55      43.350 108.615  41.639  1.00  0.00           C
ATOM   1384  C39 POPEE  55      44.129 108.365  42.939  1.00  0.00           C
ATOM   1387 0C31 POPEE  55      44.229 109.585  43.869  1.00  0.00           C
ATOM   1390 1C31 POPEE  55      45.309 109.375  44.929  1.00  0.00           C
ATOM   1393 2C31 POPEE  55      45.130 110.264  46.169  1.00  0.00           C
ATOM   1396 3C31 POPEE  55      44.180 109.615  47.189  1.00  0.00           C
ATOM   1399 4C31 POPEE  55      43.869 110.525  48.379  1.00  0.00           C
ATOM   1402 5C31 POPEE  55      42.589 110.094  49.109  1.00  0.00           C
ATOM   1405 6C31 POPEE  55      42.229 111.035  50.259  1.00  0.00           C
ATOM   1409  NH3 POPEF  56      30.389  -0.526  26.449  1.00  0.00           N
ATOM   1413  C12 POPEF  56      31.029  -0.566  25.089  1.00  0.00           C
ATOM   1416  C11 POPEF  56      31.149  -2.025  24.589  1.00  0.00           C
ATOM   1419  P   POPEF  56      32.809  -3.145  26.259  1.00  0.00           P
ATOM   1420  O13 POPEF  56      33.759  -3.595  25.209  1.00  0.00           O
ATOM   1421  O14 POPEF  56      32.719  -3.925  27.489  1.00  0.00           O
ATOM   1422  O11 POPEF  56      33.159  -1.656  26.629  1.00  0.00           O
ATOM   1423  O12 POPEF  56      31.359  -2.965  25.649  1.00  0.00           O
ATOM   1424  C1  POPEF  56      34.359  -1.366  27.359  1.00  0.00           C
ATOM   1427  C2  POPEF  56      34.079  -1.406  28.879  1.00  0.00           C
ATOM   1429  O21 POPEF  56      33.919  -0.096  29.439  1.00  0.00           O
ATOM   1430  C21 POPEF  56      32.789   0.514  29.189  1.00  0.00           C
ATOM   1431  O22 POPEF  56      31.859   0.104  28.529  1.00  0.00           O
ATOM   1432  C22 POPEF  56      32.809   1.824  29.959  1.00  0.00           C
ATOM   1435  C3  POPEF  56      35.219  -2.085  29.659  1.00  0.00           C
ATOM   1438  O31 POPEF  56      34.869  -2.095  31.059  1.00  0.00           O
ATOM   1439  C31 POPEF  56      34.889  -3.235  31.709  1.00  0.00           C
ATOM   1440  O32 POPEF  56      35.229  -4.315  31.249  1.00  0.00           O
ATOM   1441  C32 POPEF  56      34.429  -2.945  33.129  1.00  0.00           C
ATOM   1444  C23 POPEF  56      32.399   1.604  31.419  1.00  0.00           C
ATOM   1447  C24 POPEF  56      32.420   2.944  32.169  1.00  0.00           C
ATOM   1450  C25 POPEF  56      31.959   2.824  33.619  1.00  0.00           C
ATOM   1453  C26 POPEF  56      30.549   2.234  33.739  1.00  0.00           C
ATOM   1456  C27 POPEF  56      29.679   2.934  34.789  1.00  0.00           C
ATOM   1459  C28 POPEF  56      28.409   2.114  35.099  1.00  0.00           C
ATOM   1462  C29 POPEF  56      27.379   2.904  35.869  1.00  0.00           C
ATOM   1464 0C21 POPEF  56      27.179   2.854  37.199  1.00  0.00           C
ATOM   1466 1C21 POPEF  56      27.959   2.014  38.179  1.00  0.00           C
ATOM   1469 2C21 POPEF  56      28.499   2.874  39.339  1.00  0.00           C
ATOM   1472 3C21 POPEF  56      29.549   2.104  40.149  1.00  0.00           C
ATOM   1475 4C21 POPEF  56      29.799   2.704  41.529  1.00  0.00           C
ATOM   1478 5C21 POPEF  56      28.729   2.274  42.549  1.00  0.00           C
ATOM   1481 6C21 POPEF  56      29.059   2.714  43.969  1.00  0.00           C
ATOM   1484 7C21 POPEF  56      28.049   2.204  44.999  1.00  0.00           C
ATOM   1487 8C21 POPEF  56      28.379   2.634  46.429  1.00  0.00           C
ATOM   1491  C33 POPEF  56      35.449  -2.055  33.899  1.00  0.00           C
ATOM   1494  C34 POPEF  56      34.839  -0.916  34.709  1.00  0.00           C
ATOM   1497  C35 POPEF  56      35.929  -0.046  35.369  1.00  0.00           C
ATOM   1500  C36 POPEF  56      35.319   1.134  36.119  1.00  0.00           C
ATOM   1503  C37 POPEF  56      36.349   2.064  36.759  1.00  0.00           C
ATOM   1506  C38 POPEF  56      35.719   3.294  37.419  1.00  0.00           C
ATOM   1509  C39 POPEF  56      34.600   2.954  38.409  1.00  0.00           C
ATOM   1512 0C31 POPEF  56      34.170   4.154  39.249  1.00  0.00           C
ATOM   1515 1C31 POPEF  56      33.689   3.744  40.639  1.00  0.00           C
ATOM   1518 2C31 POPEF  56      33.739   4.904  41.629  1.00  0.00           C
ATOM   1521 3C31 POPEF  56      33.549   4.434  43.069  1.00  0.00           C
ATOM   1524 4C31 POPEF  56      34.799   3.734  43.639  1.00  0.00           C
ATOM   1527 5C31 POPEF  56      34.579   3.144  45.029  1.00  0.00           C
ATOM   1530 6C31 POPEF  56      35.850   2.554  45.609  1.00  0.00           C
ATOM   1534  NH3 POPEG  57      15.899 101.555  30.479  1.00  0.00           N
ATOM   1538  C12 POPEG  57      15.199 101.724  31.799  1.00  0.00           C
ATOM   1541  C11 POPEG  57      13.999 102.694  31.729  1.00  0.00           C
ATOM   1544  P   POPEG  57      14.879 105.035  30.759  1.00  0.00           P
ATOM   1545  O13 POPEG  57      13.979 106.084  30.199  1.00  0.00           O
ATOM   1546  O14 POPEG  57      16.199 104.844  30.109  1.00  0.00           O
ATOM   1547  O11 POPEG  57      14.999 105.245  32.309  1.00  0.00           O
ATOM   1548  O12 POPEG  57      14.119 103.654  30.679  1.00  0.00           O
ATOM   1549  C1  POPEG  57      16.259 105.464  32.939  1.00  0.00           C
ATOM   1552  C2  POPEG  57      16.259 104.895  34.379  1.00  0.00           C
ATOM   1554  O21 POPEG  57      15.199 105.515  35.139  1.00  0.00           O
ATOM   1555  C21 POPEG  57      14.769 104.765  36.129  1.00  0.00           C
ATOM   1556  O22 POPEG  57      15.229 103.694  36.489  1.00  0.00           O
ATOM   1557  C22 POPEG  57      13.569 105.455  36.809  1.00  0.00           C
ATOM   1560  C3  POPEG  57      17.639 105.094  35.079  1.00  0.00           C
ATOM   1563  O31 POPEG  57      18.209 103.824  35.419  1.00  0.00           O
ATOM   1564  C31 POPEG  57      19.049 103.824  36.439  1.00  0.00           C
ATOM   1565  O32 POPEG  57      19.409 104.814  37.049  1.00  0.00           O
ATOM   1566  C32 POPEG  57      19.439 102.375  36.719  1.00  0.00           C
ATOM   1569  C23 POPEG  57      13.539 105.084  38.309  1.00  0.00           C
ATOM   1572  C24 POPEG  57      12.519 105.805  39.209  1.00  0.00           C
ATOM   1575  C25 POPEG  57      12.879 105.595  40.689  1.00  0.00           C
ATOM   1578  C26 POPEG  57      11.889 106.164  41.719  1.00  0.00           C
ATOM   1581  C27 POPEG  57      12.269 105.725  43.149  1.00  0.00           C
ATOM   1584  C28 POPEG  57      11.799 106.675  44.279  1.00  0.00           C
ATOM   1587  C29 POPEG  57      12.569 107.974  44.249  1.00  0.00           C
ATOM   1589 0C21 POPEG  57      12.889 108.765  45.279  1.00  0.00           C
ATOM   1591 1C21 POPEG  57      12.549 108.564  46.739  1.00  0.00           C
ATOM   1594 2C21 POPEG  57      13.189 109.704  47.549  1.00  0.00           C
ATOM   1597 3C21 POPEG  57      12.969 109.615  49.059  1.00  0.00           C
ATOM   1600 4C21 POPEG  57      13.659 110.754  49.829  1.00  0.00           C
ATOM   1603 5C21 POPEG  57      13.069 112.154  49.569  1.00  0.00           C
ATOM   1606 6C21 POPEG  57      11.969 112.565  50.559  1.00  0.00           C
ATOM   1609 7C21 POPEG  57      11.369 113.934  50.209  1.00  0.00           C
ATOM   1612 8C21 POPEG  57      10.429 114.494  51.279  1.00  0.00           C
ATOM   1616  C33 POPEG  57      20.029 102.074  38.109  1.00  0.00           C
ATOM   1619  C34 POPEG  57      19.019 102.085  39.259  1.00  0.00           C
ATOM   1622  C35 POPEG  57      18.659 103.505  39.709  1.00  0.00           C
ATOM   1625  C36 POPEG  57      18.089 103.615  41.129  1.00  0.00           C
ATOM   1628  C37 POPEG  57      17.259 104.895  41.289  1.00  0.00           C
ATOM   1631  C38 POPEG  57      16.929 105.275  42.749  1.00  0.00           C
ATOM   1634  C39 POPEG  57      16.209 104.195  43.569  1.00  0.00           C
ATOM   1637 0C31 POPEG  57      15.829 104.735  44.949  1.00  0.00           C
ATOM   1640 1C31 POPEG  57      15.409 103.645  45.939  1.00  0.00           C
ATOM   1643 2C31 POPEG  57      15.369 104.165  47.389  1.00  0.00           C
ATOM   1646 3C31 POPEG  57      14.099 104.974  47.719  1.00  0.00           C
ATOM   1649 4C31 POPEG  57      12.909 104.074  48.059  1.00  0.00           C
ATOM   1652 5C31 POPEG  57      11.729 104.825  48.699  1.00  0.00           C
ATOM   1655 6C31 POPEG  57      10.709 103.874  49.319  1.00  0.00           C
ATOM   1659  NH3 POPEH  58      25.739  68.154  32.839  1.00  0.00           N
ATOM   1663  C12 POPEH  58      25.659  66.774  33.429  1.00  0.00           C
ATOM   1666  C11 POPEH  58      25.619  65.675  32.359  1.00  0.00           C
ATOM   1669  P   POPEH  58      23.869  64.055  31.249  1.00  0.00           P
ATOM   1670  O13 POPEH  58      22.629  64.154  30.469  1.00  0.00           O
ATOM   1671  O14 POPEH  58      25.009  63.394  30.569  1.00  0.00           O
ATOM   1672  O11 POPEH  58      23.459  63.165  32.499  1.00  0.00           O
ATOM   1673  O12 POPEH  58      24.299  65.465  31.849  1.00  0.00           O
ATOM   1674  C1  POPEH  58      24.289  62.814  33.589  1.00  0.00           C
ATOM   1677  C2  POPEH  58      23.919  63.665  34.829  1.00  0.00           C
ATOM   1679  O21 POPEH  58      24.889  63.485  35.869  1.00  0.00           O
ATOM   1680  C21 POPEH  58      24.920  62.354  36.539  1.00  0.00           C
ATOM   1681  O22 POPEH  58      24.189  61.395  36.399  1.00  0.00           O
ATOM   1682  C22 POPEH  58      26.079  62.455  37.529  1.00  0.00           C
ATOM   1685  C3  POPEH  58      22.429  63.394  35.249  1.00  0.00           C
ATOM   1688  O31 POPEH  58      22.079  63.895  36.559  1.00  0.00           O
ATOM   1689  C31 POPEH  58      20.889  63.414  36.969  1.00  0.00           C
ATOM   1690  O32 POPEH  58      20.189  62.674  36.289  1.00  0.00           O
ATOM   1691  C32 POPEH  58      20.609  63.884  38.379  1.00  0.00           C
ATOM   1694  C23 POPEH  58      25.849  61.634  38.809  1.00  0.00           C
ATOM   1697  C24 POPEH  58      26.760  62.084  39.949  1.00  0.00           C
ATOM   1700  C25 POPEH  58      28.259  61.985  39.659  1.00  0.00           C
ATOM   1703  C26 POPEH  58      28.739  60.544  39.389  1.00  0.00           C
ATOM   1706  C27 POPEH  58      30.269  60.445  39.379  1.00  0.00           C
ATOM   1709  C28 POPEH  58      30.819  59.014  39.219  1.00  0.00           C
ATOM   1712  C29 POPEH  58      30.469  58.144  40.399  1.00  0.00           C
ATOM   1714 0C21 POPEH  58      31.239  57.884  41.479  1.00  0.00           C
ATOM   1716 1C21 POPEH  58      32.639  58.384  41.719  1.00  0.00           C
ATOM   1719 2C21 POPEH  58      33.469  57.354  42.509  1.00  0.00           C
ATOM   1722 3C21 POPEH  58      33.129  57.304  43.999  1.00  0.00           C
ATOM   1725 4C21 POPEH  58      33.749  56.114  44.739  1.00  0.00           C
ATOM   1728 5C21 POPEH  58      33.510  56.215  46.249  1.00  0.00           C
ATOM   1731 6C21 POPEH  58      33.989  55.005  47.039  1.00  0.00           C
ATOM   1734 7C21 POPEH  58      33.739  55.184  48.539  1.00  0.00           C
ATOM   1737 8C21 POPEH  58      34.419  54.114  49.389  1.00  0.00           C
ATOM   1741  C33 POPEH  58      20.769  62.724  39.379  1.00  0.00           C
ATOM   1744  C34 POPEH  58      20.599  63.184  40.839  1.00  0.00           C
ATOM   1747  C35 POPEH  58      20.599  62.015  41.839  1.00  0.00           C
ATOM   1750  C36 POPEH  58      21.999  61.395  42.019  1.00  0.00           C
ATOM   1753  C37 POPEH  58      21.989  60.035  42.719  1.00  0.00           C
ATOM   1756  C38 POPEH  58      23.329  59.294  42.579  1.00  0.00           C
ATOM   1759  C39 POPEH  58      24.469  59.885  43.409  1.00  0.00           C
ATOM   1762 0C31 POPEH  58      25.819  59.265  43.049  1.00  0.00           C
ATOM   1765 1C31 POPEH  58      26.929  59.745  43.989  1.00  0.00           C
ATOM   1768 2C31 POPEH  58      28.329  59.415  43.479  1.00  0.00           C
ATOM   1771 3C31 POPEH  58      29.439  59.784  44.479  1.00  0.00           C
ATOM   1774 4C31 POPEH  58      29.439  58.904  45.729  1.00  0.00           C
ATOM   1777 5C31 POPEH  58      30.489  59.334  46.759  1.00  0.00           C
ATOM   1780 6C31 POPEH  58      30.459  58.454  48.019  1.00  0.00           C
ATOM   1784  NH3 POPEI  59     119.200 107.664  27.929  1.00  0.00           N
ATOM   1788  C12 POPEI  59     117.829 107.425  27.389  1.00  0.00           C
ATOM   1791  C11 POPEI  59     116.969 106.495  28.259  1.00  0.00           C
ATOM   1794  P   POPEI  59     114.680 105.175  27.839  1.00  0.00           P
ATOM   1795  O13 POPEI  59     113.410 105.735  27.319  1.00  0.00           O
ATOM   1796  O14 POPEI  59     115.059 103.794  27.439  1.00  0.00           O
ATOM   1797  O11 POPEI  59     114.660 105.235  29.419  1.00  0.00           O
ATOM   1798  O12 POPEI  59     115.809 106.204  27.509  1.00  0.00           O
ATOM   1799  C1  POPEI  59     113.421 105.305  30.129  1.00  0.00           C
ATOM   1802  C2  POPEI  59     113.529 106.115  31.449  1.00  0.00           C
ATOM   1804  O21 POPEI  59     112.559 107.185  31.399  1.00  0.00           O
ATOM   1805  C21 POPEI  59     111.290 106.845  31.589  1.00  0.00           C
ATOM   1806  O22 POPEI  59     110.389 106.994  30.769  1.00  0.00           O
ATOM   1807  C22 POPEI  59     111.059 106.334  33.009  1.00  0.00           C
ATOM   1810  C3  POPEI  59     114.960 106.684  31.719  1.00  0.00           C
ATOM   1813  O31 POPEI  59     115.199 106.915  33.129  1.00  0.00           O
ATOM   1814  C31 POPEI  59     115.399 105.774  33.829  1.00  0.00           C
ATOM   1815  O32 POPEI  59     115.550 104.674  33.329  1.00  0.00           O
ATOM   1816  C32 POPEI  59     115.129 106.005  35.289  1.00  0.00           C
ATOM   1819  C23 POPEI  59     109.601 106.514  33.489  1.00  0.00           C
ATOM   1822  C24 POPEI  59     109.149 105.464  34.519  1.00  0.00           C
ATOM   1825  C25 POPEI  59     109.809 105.614  35.899  1.00  0.00           C
ATOM   1828  C26 POPEI  59     109.289 106.815  36.699  1.00  0.00           C
ATOM   1831  C27 POPEI  59     108.750 106.425  38.089  1.00  0.00           C
ATOM   1834  C28 POPEI  59     107.899 107.515  38.769  1.00  0.00           C
ATOM   1837  C29 POPEI  59     108.669 108.734  39.219  1.00  0.00           C
ATOM   1839 0C21 POPEI  59     108.879 109.135  40.489  1.00  0.00           C
ATOM   1841 1C21 POPEI  59     108.400 108.435  41.729  1.00  0.00           C
ATOM   1844 2C21 POPEI  59     109.350 108.594  42.939  1.00  0.00           C
ATOM   1847 3C21 POPEI  59     109.280 109.995  43.579  1.00  0.00           C
ATOM   1850 4C21 POPEI  59     110.100 110.094  44.879  1.00  0.00           C
ATOM   1853 5C21 POPEI  59     109.680 111.274  45.779  1.00  0.00           C
ATOM   1856 6C21 POPEI  59     108.370 111.035  46.539  1.00  0.00           C
ATOM   1859 7C21 POPEI  59     108.020 112.174  47.509  1.00  0.00           C
ATOM   1862 8C21 POPEI  59     106.750 111.905  48.319  1.00  0.00           C
ATOM   1866  C33 POPEI  59     113.909 105.145  35.679  1.00  0.00           C
ATOM   1869  C34 POPEI  59     113.389 105.404  37.099  1.00  0.00           C
ATOM   1872  C35 POPEI  59     113.170 106.894  37.359  1.00  0.00           C
ATOM   1875  C36 POPEI  59     112.549 107.195  38.729  1.00  0.00           C
ATOM   1878  C37 POPEI  59     112.260 108.694  38.919  1.00  0.00           C
ATOM   1881  C38 POPEI  59     112.640 109.184  40.319  1.00  0.00           C
ATOM   1884  C39 POPEI  59     112.790 110.714  40.429  1.00  0.00           C
ATOM   1887 0C31 POPEI  59     113.330 111.125  41.799  1.00  0.00           C
ATOM   1890 1C31 POPEI  59     113.370 112.635  42.039  1.00  0.00           C
ATOM   1893 2C31 POPEI  59     114.149 113.034  43.309  1.00  0.00           C
ATOM   1896 3C31 POPEI  59     113.660 112.365  44.599  1.00  0.00           C
ATOM   1899 4C31 POPEI  59     114.490 112.754  45.829  1.00  0.00           C
ATOM   1902 5C31 POPEI  59     114.139 111.924  47.069  1.00  0.00           C
ATOM   1905 6C31 POPEI  59     115.000 112.265  48.289  1.00  0.00           C
ATOM   1909  NH3 POPEJ  60      57.109  51.844  74.549  1.00  0.00           N
ATOM   1913  C12 POPEJ  60      56.499  53.094  73.959  1.00  0.00           C
ATOM   1916  C11 POPEJ  60      55.920  54.004  75.059  1.00  0.00           C
ATOM   1919  P   POPEJ  60      53.750  55.244  74.239  1.00  0.00           P
ATOM   1920  O13 POPEJ  60      53.179  53.884  74.239  1.00  0.00           O
ATOM   1921  O14 POPEJ  60      53.169  56.255  75.169  1.00  0.00           O
ATOM   1922  O11 POPEJ  60      53.670  55.865  72.779  1.00  0.00           O
ATOM   1923  O12 POPEJ  60      55.300  55.154  74.489  1.00  0.00           O
ATOM   1924  C1  POPEJ  60      54.600  55.535  71.749  1.00  0.00           C
ATOM   1927  C2  POPEJ  60      54.640  56.654  70.669  1.00  0.00           C
ATOM   1929  O21 POPEJ  60      55.389  56.255  69.519  1.00  0.00           O
ATOM   1930  C21 POPEJ  60      54.749  55.805  68.469  1.00  0.00           C
ATOM   1931  O22 POPEJ  60      53.559  55.504  68.409  1.00  0.00           O
ATOM   1932  C22 POPEJ  60      55.719  55.724  67.279  1.00  0.00           C
ATOM   1935  C3  POPEJ  60      55.289  57.945  71.269  1.00  0.00           C
ATOM   1938  O31 POPEJ  60      56.100  58.645  70.309  1.00  0.00           O
ATOM   1939  C31 POPEJ  60      57.329  58.165  70.159  1.00  0.00           C
ATOM   1940  O32 POPEJ  60      57.859  57.304  70.849  1.00  0.00           O
ATOM   1941  C32 POPEJ  60      57.989  58.814  68.919  1.00  0.00           C
ATOM   1944  C23 POPEJ  60      55.119  56.294  65.969  1.00  0.00           C
ATOM   1947  C24 POPEJ  60      56.049  56.195  64.749  1.00  0.00           C
ATOM   1950  C25 POPEJ  60      56.529  54.774  64.429  1.00  0.00           C
ATOM   1953  C26 POPEJ  60      57.309  54.714  63.109  1.00  0.00           C
ATOM   1956  C27 POPEJ  60      56.420  54.415  61.899  1.00  0.00           C
ATOM   1959  C28 POPEJ  60      57.049  54.904  60.579  1.00  0.00           C
ATOM   1962  C29 POPEJ  60      56.089  54.745  59.429  1.00  0.00           C
ATOM   1964 0C21 POPEJ  60      56.309  54.134  58.249  1.00  0.00           C
ATOM   1966 1C21 POPEJ  60      57.579  53.454  57.779  1.00  0.00           C
ATOM   1969 2C21 POPEJ  60      57.319  51.985  57.409  1.00  0.00           C
ATOM   1972 3C21 POPEJ  60      56.459  51.814  56.149  1.00  0.00           C
ATOM   1975 4C21 POPEJ  60      55.989  50.375  55.909  1.00  0.00           C
ATOM   1978 5C21 POPEJ  60      55.029  49.844  56.989  1.00  0.00           C
ATOM   1981 6C21 POPEJ  60      55.649  48.705  57.809  1.00  0.00           C
ATOM   1984 7C21 POPEJ  60      54.780  48.284  58.999  1.00  0.00           C
ATOM   1987 8C21 POPEJ  60      55.370  47.104  59.779  1.00  0.00           C
ATOM   1991  C33 POPEJ  60      57.019  59.294  67.799  1.00  0.00           C
ATOM   1994  C34 POPEJ  60      57.719  59.524  66.439  1.00  0.00           C
ATOM   1997  C35 POPEJ  60      56.760  59.914  65.299  1.00  0.00           C
ATOM   2000  C36 POPEJ  60      57.469  60.454  64.039  1.00  0.00           C
ATOM   2003  C37 POPEJ  60      56.539  60.665  62.839  1.00  0.00           C
ATOM   2006  C38 POPEJ  60      57.159  61.525  61.729  1.00  0.00           C
ATOM   2009  C39 POPEJ  60      56.239  61.774  60.519  1.00  0.00           C
ATOM   2012 0C31 POPEJ  60      56.829  62.824  59.559  1.00  0.00           C
ATOM   2015 1C31 POPEJ  60      56.059  63.004  58.239  1.00  0.00           C
ATOM   2018 2C31 POPEJ  60      56.690  64.104  57.369  1.00  0.00           C
ATOM   2021 3C31 POPEJ  60      56.009  64.334  56.019  1.00  0.00           C
ATOM   2024 4C31 POPEJ  60      55.920  63.084  55.129  1.00  0.00           C
ATOM   2027 5C31 POPEJ  60      55.640  63.414  53.659  1.00  0.00           C
ATOM   2030 6C31 POPEJ  60      55.170  62.214  52.839  1.00  0.00           C
ATOM   2034  NH3 POPEK  61     103.449  83.015  27.579  1.00  0.00           N
ATOM   2038  C12 POPEK  61     103.489  83.724  26.269  1.00  0.00           C
ATOM   2041  C11 POPEK  61     102.120  84.324  25.959  1.00  0.00           C
ATOM   2044  P   POPEK  61     100.171  82.554  25.689  1.00  0.00           P
ATOM   2045  O13 POPEK  61      98.990  83.424  25.779  1.00  0.00           O
ATOM   2046  O14 POPEK  61     100.059  81.334  24.849  1.00  0.00           O
ATOM   2047  O11 POPEK  61     100.570  82.104  27.159  1.00  0.00           O
ATOM   2048  O12 POPEK  61     101.390  83.395  25.179  1.00  0.00           O
ATOM   2049  C1  POPEK  61      99.531  81.265  27.729  1.00  0.00           C
ATOM   2052  C2  POPEK  61      99.580  81.404  29.259  1.00  0.00           C
ATOM   2054  O21 POPEK  61      98.799  80.394  29.919  1.00  0.00           O
ATOM   2055  C21 POPEK  61      99.420  79.235  29.999  1.00  0.00           C
ATOM   2056  O22 POPEK  61     100.420  78.914  29.369  1.00  0.00           O
ATOM   2057  C22 POPEK  61      98.729  78.354  31.029  1.00  0.00           C
ATOM   2060  C3  POPEK  61      99.070  82.805  29.709  1.00  0.00           C
ATOM   2063  O31 POPEK  61      98.610  82.815  31.079  1.00  0.00           O
ATOM   2064  C31 POPEK  61      99.549  82.544  31.969  1.00  0.00           C
ATOM   2065  O32 POPEK  61     100.719  82.255  31.739  1.00  0.00           O
ATOM   2066  C32 POPEK  61      98.990  82.614  33.379  1.00  0.00           C
ATOM   2069  C23 POPEK  61      99.770  77.574  31.859  1.00  0.00           C
ATOM   2072  C24 POPEK  61      99.200  77.065  33.179  1.00  0.00           C
ATOM   2075  C25 POPEK  61     100.159  76.095  33.889  1.00  0.00           C
ATOM   2078  C26 POPEK  61      99.531  75.515  35.159  1.00  0.00           C
ATOM   2081  C27 POPEK  61     100.280  74.315  35.729  1.00  0.00           C
ATOM   2084  C28 POPEK  61      99.540  73.744  36.949  1.00  0.00           C
ATOM   2087  C29 POPEK  61     100.180  72.544  37.579  1.00  0.00           C
ATOM   2089 0C21 POPEK  61      99.520  71.654  38.349  1.00  0.00           C
ATOM   2091 1C21 POPEK  61      98.060  71.715  38.719  1.00  0.00           C
ATOM   2094 2C21 POPEK  61      97.339  70.404  38.349  1.00  0.00           C
ATOM   2097 3C21 POPEK  61      95.910  70.364  38.909  1.00  0.00           C
ATOM   2100 4C21 POPEK  61      95.271  68.964  38.849  1.00  0.00           C
ATOM   2103 5C21 POPEK  61      94.429  68.695  37.589  1.00  0.00           C
ATOM   2106 6C21 POPEK  61      95.199  68.805  36.269  1.00  0.00           C
ATOM   2109 7C21 POPEK  61      94.369  68.394  35.039  1.00  0.00           C
ATOM   2112 8C21 POPEK  61      94.979  68.904  33.729  1.00  0.00           C
ATOM   2116  C33 POPEK  61      99.270  81.304  34.149  1.00  0.00           C
ATOM   2119  C34 POPEK  61      98.820  81.374  35.619  1.00  0.00           C
ATOM   2122  C35 POPEK  61      99.680  82.304  36.459  1.00  0.00           C
ATOM   2125  C36 POPEK  61      99.049  82.684  37.809  1.00  0.00           C
ATOM   2128  C37 POPEK  61      99.760  83.925  38.359  1.00  0.00           C
ATOM   2131  C38 POPEK  61      99.160  84.534  39.629  1.00  0.00           C
ATOM   2134  C39 POPEK  61      99.671  83.944  40.949  1.00  0.00           C
ATOM   2137 0C31 POPEK  61      98.990  82.635  41.369  1.00  0.00           C
ATOM   2140 1C31 POPEK  61      99.200  82.334  42.869  1.00  0.00           C
ATOM   2143 2C31 POPEK  61      98.190  83.085  43.769  1.00  0.00           C
ATOM   2146 3C31 POPEK  61      98.559  83.025  45.259  1.00  0.00           C
ATOM   2149 4C31 POPEK  61      99.580  84.095  45.659  1.00  0.00           C
ATOM   2152 5C31 POPEK  61     100.070  83.944  47.099  1.00  0.00           C
ATOM   2155 6C31 POPEK  61     100.781  85.194  47.629  1.00  0.00           C
ATOM   2159  NH3 POPEL  62      31.109  98.774  30.479  1.00  0.00           N
ATOM   2163  C12 POPEL  62      30.089  99.354  31.429  1.00  0.00           C
ATOM   2166  C11 POPEL  62      28.799  99.634  30.659  1.00  0.00           C
ATOM   2169  P   POPEL  62      27.089  98.535  29.079  1.00  0.00           P
ATOM   2170  O13 POPEL  62      27.339  98.235  27.659  1.00  0.00           O
ATOM   2171  O14 POPEL  62      26.389  99.804  29.379  1.00  0.00           O
ATOM   2172  O11 POPEL  62      26.199  97.414  29.719  1.00  0.00           O
ATOM   2173  O12 POPEL  62      28.449  98.475  29.889  1.00  0.00           O
ATOM   2174  C1  POPEL  62      26.619  96.434  30.649  1.00  0.00           C
ATOM   2177  C2  POPEL  62      26.579  96.945  32.109  1.00  0.00           C
ATOM   2179  O21 POPEL  62      27.009  95.884  32.969  1.00  0.00           O
ATOM   2180  C21 POPEL  62      26.159  94.925  33.299  1.00  0.00           C
ATOM   2181  O22 POPEL  62      24.979  94.884  33.029  1.00  0.00           O
ATOM   2182  C22 POPEL  62      26.959  93.895  34.089  1.00  0.00           C
ATOM   2185  C3  POPEL  62      25.199  97.614  32.429  1.00  0.00           C
ATOM   2188  O31 POPEL  62      24.769  97.635  33.809  1.00  0.00           O
ATOM   2189  C31 POPEL  62      25.499  98.305  34.689  1.00  0.00           C
ATOM   2190  O32 POPEL  62      26.609  98.774  34.509  1.00  0.00           O
ATOM   2191  C32 POPEL  62      24.729  98.314  36.009  1.00  0.00           C
ATOM   2194  C23 POPEL  62      26.109  93.074  35.089  1.00  0.00           C
ATOM   2197  C24 POPEL  62      26.669  93.205  36.509  1.00  0.00           C
ATOM   2200  C25 POPEL  62      26.119  92.134  37.449  1.00  0.00           C
ATOM   2203  C26 POPEL  62      26.699  92.244  38.869  1.00  0.00           C
ATOM   2206  C27 POPEL  62      26.219  91.105  39.769  1.00  0.00           C
ATOM   2209  C28 POPEL  62      26.999  90.965  41.089  1.00  0.00           C
ATOM   2212  C29 POPEL  62      26.739  92.074  42.079  1.00  0.00           C
ATOM   2214 0C21 POPEL  62      26.329  91.915  43.359  1.00  0.00           C
ATOM   2216 1C21 POPEL  62      25.959  90.604  44.009  1.00  0.00           C
ATOM   2219 2C21 POPEL  62      27.069  89.925  44.839  1.00  0.00           C
ATOM   2222 3C21 POPEL  62      26.659  88.505  45.219  1.00  0.00           C
ATOM   2225 4C21 POPEL  62      27.629  87.775  46.169  1.00  0.00           C
ATOM   2228 5C21 POPEL  62      27.009  86.464  46.679  1.00  0.00           C
ATOM   2231 6C21 POPEL  62      27.969  85.565  47.469  1.00  0.00           C
ATOM   2234 7C21 POPEL  62      27.269  84.294  47.939  1.00  0.00           C
ATOM   2237 8C21 POPEL  62      28.179  83.274  48.619  1.00  0.00           C
ATOM   2241  C33 POPEL  62      24.949  99.595  36.849  1.00  0.00           C
ATOM   2244  C34 POPEL  62      23.779  99.834  37.809  1.00  0.00           C
ATOM   2247  C35 POPEL  62      24.189 100.515  39.129  1.00  0.00           C
ATOM   2250  C36 POPEL  62      22.939 100.904  39.919  1.00  0.00           C
ATOM   2253  C37 POPEL  62      23.179 101.355  41.369  1.00  0.00           C
ATOM   2256  C38 POPEL  62      21.829 101.525  42.089  1.00  0.00           C
ATOM   2259  C39 POPEL  62      21.939 102.045  43.519  1.00  0.00           C
ATOM   2262 0C31 POPEL  62      20.559 102.115  44.209  1.00  0.00           C
ATOM   2265 1C31 POPEL  62      20.659 102.594  45.659  1.00  0.00           C
ATOM   2268 2C31 POPEL  62      19.289 102.764  46.319  1.00  0.00           C
ATOM   2271 3C31 POPEL  62      19.409 103.155  47.799  1.00  0.00           C
ATOM   2274 4C31 POPEL  62      18.719 102.174  48.749  1.00  0.00           C
ATOM   2277 5C31 POPEL  62      18.929 102.565  50.219  1.00  0.00           C
ATOM   2280 6C31 POPEL  62      18.469 101.485  51.209  1.00  0.00           C
ATOM   2284  NH3 POPEM  63      65.749  49.265  30.709  1.00  0.00           N
ATOM   2288  C12 POPEM  63      65.119  50.555  30.279  1.00  0.00           C
ATOM   2291  C11 POPEM  63      63.999  50.844  31.269  1.00  0.00           C
ATOM   2294  P   POPEM  63      61.579  51.724  31.219  1.00  0.00           P
ATOM   2295  O13 POPEM  63      60.640  51.704  30.089  1.00  0.00           O
ATOM   2296  O14 POPEM  63      61.459  50.614  32.189  1.00  0.00           O
ATOM   2297  O11 POPEM  63      61.380  53.044  32.049  1.00  0.00           O
ATOM   2298  O12 POPEM  63      63.079  51.785  30.699  1.00  0.00           O
ATOM   2299  C1  POPEM  63      62.159  53.284  33.229  1.00  0.00           C
ATOM   2302  C2  POPEM  63      61.469  52.805  34.549  1.00  0.00           C
ATOM   2304  O21 POPEM  63      62.129  51.625  35.059  1.00  0.00           O
ATOM   2305  C21 POPEM  63      61.639  51.125  36.199  1.00  0.00           C
ATOM   2306  O22 POPEM  63      60.829  50.215  36.279  1.00  0.00           O
ATOM   2307  C22 POPEM  63      62.159  51.934  37.419  1.00  0.00           C
ATOM   2310  C3  POPEM  63      59.920  52.694  34.319  1.00  0.00           C
ATOM   2313  O31 POPEM  63      59.160  52.064  35.359  1.00  0.00           O
ATOM   2314  C31 POPEM  63      58.689  52.754  36.359  1.00  0.00           C
ATOM   2315  O32 POPEM  63      58.869  53.934  36.579  1.00  0.00           O
ATOM   2316  C32 POPEM  63      57.700  51.824  37.069  1.00  0.00           C
ATOM   2319  C23 POPEM  63      61.719  51.384  38.809  1.00  0.00           C
ATOM   2322  C24 POPEM  63      61.910  52.364  39.999  1.00  0.00           C
ATOM   2325  C25 POPEM  63      63.309  52.325  40.629  1.00  0.00           C
ATOM   2328  C26 POPEM  63      63.390  52.924  42.059  1.00  0.00           C
ATOM   2331  C27 POPEM  63      64.549  52.334  42.879  1.00  0.00           C
ATOM   2334  C28 POPEM  63      64.679  52.884  44.319  1.00  0.00           C
ATOM   2337  C29 POPEM  63      65.590  52.055  45.189  1.00  0.00           C
ATOM   2339 0C21 POPEM  63      66.629  52.455  45.939  1.00  0.00           C
ATOM   2341 1C21 POPEM  63      67.159  53.864  46.099  1.00  0.00           C
ATOM   2344 2C21 POPEM  63      66.759  54.504  47.449  1.00  0.00           C
ATOM   2347 3C21 POPEM  63      67.299  53.755  48.679  1.00  0.00           C
ATOM   2350 4C21 POPEM  63      66.859  54.404  49.989  1.00  0.00           C
ATOM   2353 5C21 POPEM  63      67.310  53.594  51.219  1.00  0.00           C
ATOM   2356 6C21 POPEM  63      66.539  53.974  52.489  1.00  0.00           C
ATOM   2359 7C21 POPEM  63      66.840  53.024  53.659  1.00  0.00           C
ATOM   2362 8C21 POPEM  63      65.769  53.044  54.759  1.00  0.00           C
ATOM   2366  C33 POPEM  63      57.579  52.034  38.579  1.00  0.00           C
ATOM   2369  C34 POPEM  63      56.329  51.334  39.129  1.00  0.00           C
ATOM   2372  C35 POPEM  63      56.089  51.724  40.579  1.00  0.00           C
ATOM   2375  C36 POPEM  63      55.089  50.854  41.349  1.00  0.00           C
ATOM   2378  C37 POPEM  63      55.780  49.815  42.239  1.00  0.00           C
ATOM   2381  C38 POPEM  63      54.829  49.174  43.279  1.00  0.00           C
ATOM   2384  C39 POPEM  63      54.180  50.145  44.289  1.00  0.00           C
ATOM   2387 0C31 POPEM  63      55.059  50.555  45.489  1.00  0.00           C
ATOM   2390 1C31 POPEM  63      56.229  51.485  45.109  1.00  0.00           C
ATOM   2393 2C31 POPEM  63      56.739  52.404  46.249  1.00  0.00           C
ATOM   2396 3C31 POPEM  63      55.689  53.424  46.709  1.00  0.00           C
ATOM   2399 4C31 POPEM  63      56.149  54.324  47.859  1.00  0.00           C
ATOM   2402 5C31 POPEM  63      54.969  55.165  48.369  1.00  0.00           C
ATOM   2405 6C31 POPEM  63      55.249  55.974  49.639  1.00  0.00           C
ATOM   2409  NH3 POPEN  64      51.259   9.504  70.659  1.00  0.00           N
ATOM   2413  C12 POPEN  64      51.319   9.844  72.129  1.00  0.00           C
ATOM   2416  C11 POPEN  64      52.759  10.154  72.569  1.00  0.00           C
ATOM   2419  P   POPEN  64      54.699  11.595  71.619  1.00  0.00           P
ATOM   2420  O13 POPEN  64      54.889  12.894  70.919  1.00  0.00           O
ATOM   2421  O14 POPEN  64      55.519  11.395  72.839  1.00  0.00           O
ATOM   2422  O11 POPEN  64      54.899  10.424  70.589  1.00  0.00           O
ATOM   2423  O12 POPEN  64      53.179  11.374  71.959  1.00  0.00           O
ATOM   2424  C1  POPEN  64      56.170  10.074  70.069  1.00  0.00           C
ATOM   2427  C2  POPEN  64      56.159  10.124  68.519  1.00  0.00           C
ATOM   2429  O21 POPEN  64      57.420   9.544  68.099  1.00  0.00           O
ATOM   2430  C21 POPEN  64      57.689   9.555  66.799  1.00  0.00           C
ATOM   2431  O22 POPEN  64      57.089  10.184  65.959  1.00  0.00           O
ATOM   2432  C22 POPEN  64      58.779   8.544  66.459  1.00  0.00           C
ATOM   2435  C3  POPEN  64      55.829  11.584  68.009  1.00  0.00           C
ATOM   2438  O31 POPEN  64      55.100  11.604  66.749  1.00  0.00           O
ATOM   2439  C31 POPEN  64      55.229  12.765  66.099  1.00  0.00           C
ATOM   2440  O32 POPEN  64      55.449  13.845  66.649  1.00  0.00           O
ATOM   2441  C32 POPEN  64      55.209  12.524  64.599  1.00  0.00           C
ATOM   2444  C23 POPEN  64      58.769   8.424  64.919  1.00  0.00           C
ATOM   2447  C24 POPEN  64      59.600   7.294  64.329  1.00  0.00           C
ATOM   2450  C25 POPEN  64      59.390   7.214  62.809  1.00  0.00           C
ATOM   2453  C26 POPEN  64      60.069   5.974  62.239  1.00  0.00           C
ATOM   2456  C27 POPEN  64      59.109   4.804  61.999  1.00  0.00           C
ATOM   2459  C28 POPEN  64      59.759   3.424  62.179  1.00  0.00           C
ATOM   2462  C29 POPEN  64      60.989   3.284  61.319  1.00  0.00           C
ATOM   2464 0C21 POPEN  64      61.279   2.284  60.469  1.00  0.00           C
ATOM   2466 1C21 POPEN  64      60.440   1.054  60.269  1.00  0.00           C
ATOM   2469 2C21 POPEN  64      61.199  -0.036  59.499  1.00  0.00           C
ATOM   2472 3C21 POPEN  64      62.479  -0.536  60.209  1.00  0.00           C
ATOM   2475 4C21 POPEN  64      63.339  -1.396  59.269  1.00  0.00           C
ATOM   2478 5C21 POPEN  64      64.160  -0.576  58.269  1.00  0.00           C
ATOM   2481 6C21 POPEN  64      65.460  -0.046  58.889  1.00  0.00           C
ATOM   2484 7C21 POPEN  64      66.380   0.544  57.829  1.00  0.00           C
ATOM   2487 8C21 POPEN  64      67.719   0.974  58.389  1.00  0.00           C
ATOM   2491  C33 POPEN  64      53.809  12.494  63.949  1.00  0.00           C
ATOM   2494  C34 POPEN  64      53.579  11.174  63.209  1.00  0.00           C
ATOM   2497  C35 POPEN  64      52.630  11.294  62.009  1.00  0.00           C
ATOM   2500  C36 POPEN  64      51.219  11.754  62.369  1.00  0.00           C
ATOM   2503  C37 POPEN  64      50.349  11.794  61.109  1.00  0.00           C
ATOM   2506  C38 POPEN  64      48.899  11.334  61.309  1.00  0.00           C
ATOM   2509  C39 POPEN  64      48.019  11.604  60.079  1.00  0.00           C
ATOM   2512 0C31 POPEN  64      48.600  11.044  58.779  1.00  0.00           C
ATOM   2515 1C31 POPEN  64      47.619  11.164  57.609  1.00  0.00           C
ATOM   2518 2C31 POPEN  64      48.140  10.454  56.349  1.00  0.00           C
ATOM   2521 3C31 POPEN  64      47.010  10.054  55.399  1.00  0.00           C
ATOM   2524 4C31 POPEN  64      46.269  11.244  54.769  1.00  0.00           C
ATOM   2527 5C31 POPEN  64      45.309  10.784  53.669  1.00  0.00           C
ATOM   2530 6C31 POPEN  64      44.549  11.934  53.009  1.00  0.00           C
ATOM   2534  NH3 POPEO  65      47.729  65.745  75.559  1.00  0.00           N
ATOM   2538  C12 POPEO  65      48.029  66.675  76.709  1.00  0.00           C
ATOM   2541  C11 POPEO  65      49.499  66.754  77.209  1.00  0.00           C
ATOM   2544  P   POPEO  65      50.410  69.215  77.749  1.00  0.00           P
ATOM   2545  O13 POPEO  65      51.729  69.204  78.399  1.00  0.00           O
ATOM   2546  O14 POPEO  65      49.519  70.375  77.999  1.00  0.00           O
ATOM   2547  O11 POPEO  65      50.559  69.084  76.199  1.00  0.00           O
ATOM   2548  O12 POPEO  65      49.640  67.864  78.109  1.00  0.00           O
ATOM   2549  C1  POPEO  65      51.420  69.904  75.419  1.00  0.00           C
ATOM   2552  C2  POPEO  65      51.319  69.544  73.909  1.00  0.00           C
ATOM   2554  O21 POPEO  65      51.339  70.745  73.109  1.00  0.00           O
ATOM   2555  C21 POPEO  65      52.030  70.644  71.989  1.00  0.00           C
ATOM   2556  O22 POPEO  65      52.809  69.765  71.679  1.00  0.00           O
ATOM   2557  C22 POPEO  65      51.620  71.794  71.059  1.00  0.00           C
ATOM   2560  C3  POPEO  65      49.989  68.794  73.629  1.00  0.00           C
ATOM   2563  O31 POPEO  65      49.879  68.364  72.259  1.00  0.00           O
ATOM   2564  C31 POPEO  65      49.050  67.324  72.139  1.00  0.00           C
ATOM   2565  O32 POPEO  65      48.489  66.765  73.079  1.00  0.00           O
ATOM   2566  C32 POPEO  65      48.889  66.964  70.659  1.00  0.00           C
ATOM   2569  C23 POPEO  65      52.800  72.404  70.279  1.00  0.00           C
ATOM   2572  C24 POPEO  65      52.399  73.744  69.639  1.00  0.00           C
ATOM   2575  C25 POPEO  65      53.439  74.415  68.729  1.00  0.00           C
ATOM   2578  C26 POPEO  65      54.899  74.285  69.179  1.00  0.00           C
ATOM   2581  C27 POPEO  65      55.850  75.174  68.359  1.00  0.00           C
ATOM   2584  C28 POPEO  65      57.329  75.064  68.749  1.00  0.00           C
ATOM   2587  C29 POPEO  65      58.169  76.154  68.099  1.00  0.00           C
ATOM   2589 0C21 POPEO  65      59.429  76.034  67.649  1.00  0.00           C
ATOM   2591 1C21 POPEO  65      60.259  74.775  67.699  1.00  0.00           C
ATOM   2594 2C21 POPEO  65      61.149  74.485  66.479  1.00  0.00           C
ATOM   2597 3C21 POPEO  65      62.469  75.275  66.449  1.00  0.00           C
ATOM   2600 4C21 POPEO  65      63.579  74.565  65.659  1.00  0.00           C
ATOM   2603 5C21 POPEO  65      63.509  74.765  64.139  1.00  0.00           C
ATOM   2606 6C21 POPEO  65      64.369  73.744  63.389  1.00  0.00           C
ATOM   2609 7C21 POPEO  65      64.439  73.964  61.879  1.00  0.00           C
ATOM   2612 8C21 POPEO  65      65.229  72.864  61.159  1.00  0.00           C
ATOM   2616  C33 POPEO  65      50.019  66.044  70.139  1.00  0.00           C
ATOM   2619  C34 POPEO  65      50.179  66.125  68.619  1.00  0.00           C
ATOM   2622  C35 POPEO  65      51.079  67.304  68.229  1.00  0.00           C
ATOM   2625  C36 POPEO  65      50.780  67.854  66.839  1.00  0.00           C
ATOM   2628  C37 POPEO  65      51.420  69.235  66.629  1.00  0.00           C
ATOM   2631  C38 POPEO  65      50.979  69.885  65.319  1.00  0.00           C
ATOM   2634  C39 POPEO  65      51.750  69.375  64.099  1.00  0.00           C
ATOM   2637 0C31 POPEO  65      51.250  70.064  62.829  1.00  0.00           C
ATOM   2640 1C31 POPEO  65      51.969  69.614  61.549  1.00  0.00           C
ATOM   2643 2C31 POPEO  65      51.359  70.265  60.299  1.00  0.00           C
ATOM   2646 3C31 POPEO  65      51.529  71.785  60.259  1.00  0.00           C
ATOM   2649 4C31 POPEO  65      50.710  72.424  59.129  1.00  0.00           C
ATOM   2652 5C31 POPEO  65      51.250  73.784  58.699  1.00  0.00           C
ATOM   2655 6C31 POPEO  65      50.389  74.434  57.639  1.00  0.00           C
ATOM   2659  NH3 POPEP  66      66.531 125.585  28.139  1.00  0.00           N
ATOM   2663  C12 POPEP  66      65.479 125.305  27.089  1.00  0.00           C
ATOM   2666  C11 POPEP  66      64.619 124.084  27.459  1.00  0.00           C
ATOM   2669  P   POPEP  66      62.129 124.834  27.659  1.00  0.00           P
ATOM   2670  O13 POPEP  66      61.059 125.345  26.789  1.00  0.00           O
ATOM   2671  O14 POPEP  66      61.699 123.874  28.699  1.00  0.00           O
ATOM   2672  O11 POPEP  66      62.789 126.075  28.369  1.00  0.00           O
ATOM   2673  O12 POPEP  66      63.329 124.175  26.839  1.00  0.00           O
ATOM   2674  C1  POPEP  66      61.949 126.945  29.149  1.00  0.00           C
ATOM   2677  C2  POPEP  66      62.639 127.264  30.499  1.00  0.00           C
ATOM   2679  O21 POPEP  66      62.889 126.064  31.249  1.00  0.00           O
ATOM   2680  C21 POPEP  66      64.069 125.504  31.129  1.00  0.00           C
ATOM   2681  O22 POPEP  66      64.950 125.814  30.329  1.00  0.00           O
ATOM   2682  C22 POPEP  66      64.239 124.434  32.209  1.00  0.00           C
ATOM   2685  C3  POPEP  66      61.789 128.233  31.369  1.00  0.00           C
ATOM   2688  O31 POPEP  66      62.329 128.384  32.699  1.00  0.00           O
ATOM   2689  C31 POPEP  66      61.840 127.563  33.619  1.00  0.00           C
ATOM   2690  O32 POPEP  66      60.949 126.744  33.429  1.00  0.00           O
ATOM   2691  C32 POPEP  66      62.609 127.743  34.919  1.00  0.00           C
ATOM   2694  C23 POPEP  66      65.160 124.844  33.379  1.00  0.00           C
ATOM   2697  C24 POPEP  66      64.880 123.974  34.609  1.00  0.00           C
ATOM   2700  C25 POPEP  66      65.960 124.065  35.699  1.00  0.00           C
ATOM   2703  C26 POPEP  66      65.519 123.414  37.019  1.00  0.00           C
ATOM   2706  C27 POPEP  66      66.680 123.265  38.019  1.00  0.00           C
ATOM   2709  C28 POPEP  66      66.200 123.034  39.469  1.00  0.00           C
ATOM   2712  C29 POPEP  66      66.020 124.324  40.219  1.00  0.00           C
ATOM   2714 0C21 POPEP  66      66.680 124.685  41.339  1.00  0.00           C
ATOM   2716 1C21 POPEP  66      67.729 123.874  42.059  1.00  0.00           C
ATOM   2719 2C21 POPEP  66      67.119 122.915  43.089  1.00  0.00           C
ATOM   2722 3C21 POPEP  66      68.189 122.125  43.859  1.00  0.00           C
ATOM   2725 4C21 POPEP  66      67.640 120.914  44.619  1.00  0.00           C
ATOM   2728 5C21 POPEP  66      66.859 121.255  45.899  1.00  0.00           C
ATOM   2731 6C21 POPEP  66      66.439 119.995  46.659  1.00  0.00           C
ATOM   2734 7C21 POPEP  66      65.949 120.285  48.089  1.00  0.00           C
ATOM   2737 8C21 POPEP  66      65.579 119.004  48.849  1.00  0.00           C
ATOM   2741  C33 POPEP  66      61.799 127.393  36.189  1.00  0.00           C
ATOM   2744  C34 POPEP  66      62.700 127.313  37.429  1.00  0.00           C
ATOM   2747  C35 POPEP  66      61.949 126.975  38.719  1.00  0.00           C
ATOM   2750  C36 POPEP  66      61.250 128.204  39.329  1.00  0.00           C
ATOM   2753  C37 POPEP  66      60.469 127.883  40.609  1.00  0.00           C
ATOM   2756  C38 POPEP  66      59.239 126.994  40.379  1.00  0.00           C
ATOM   2759  C39 POPEP  66      58.140 127.154  41.429  1.00  0.00           C
ATOM   2762 0C31 POPEP  66      58.589 126.945  42.879  1.00  0.00           C
ATOM   2765 1C31 POPEP  66      57.399 127.034  43.849  1.00  0.00           C
ATOM   2768 2C31 POPEP  66      57.800 127.493  45.259  1.00  0.00           C
ATOM   2771 3C31 POPEP  66      56.590 127.794  46.159  1.00  0.00           C
ATOM   2774 4C31 POPEP  66      57.019 128.484  47.469  1.00  0.00           C
ATOM   2777 5C31 POPEP  66      55.859 129.054  48.309  1.00  0.00           C
ATOM   2780 6C31 POPEP  66      56.350 129.673  49.619  1.00  0.00           C
ATOM   2784  NH3 POPEQ  67      11.949  21.394  71.269  1.00  0.00           N
ATOM   2788  C12 POPEQ  67      12.089  21.355  72.759  1.00  0.00           C
ATOM   2791  C11 POPEQ  67      11.699  19.994  73.399  1.00  0.00           C
ATOM   2794  P   POPEQ  67      12.189  18.095  71.639  1.00  0.00           P
ATOM   2795  O13 POPEQ  67      13.179  18.575  70.659  1.00  0.00           O
ATOM   2796  O14 POPEQ  67      12.069  16.634  71.919  1.00  0.00           O
ATOM   2797  O11 POPEQ  67      10.799  18.685  71.179  1.00  0.00           O
ATOM   2798  O12 POPEQ  67      12.489  18.884  72.969  1.00  0.00           O
ATOM   2799  C1  POPEQ  67       9.669  17.824  70.999  1.00  0.00           C
ATOM   2802  C2  POPEQ  67       9.739  17.015  69.669  1.00  0.00           C
ATOM   2804  O21 POPEQ  67       8.619  17.294  68.819  1.00  0.00           O
ATOM   2805  C21 POPEQ  67       8.709  18.484  68.219  1.00  0.00           C
ATOM   2806  O22 POPEQ  67       8.519  19.564  68.739  1.00  0.00           O
ATOM   2807  C22 POPEQ  67       9.179  18.215  66.789  1.00  0.00           C
ATOM   2810  C3  POPEQ  67       9.869  15.475  69.919  1.00  0.00           C
ATOM   2813  O31 POPEQ  67       9.339  14.614  68.879  1.00  0.00           O
ATOM   2814  C31 POPEQ  67       9.999  14.614  67.729  1.00  0.00           C
ATOM   2815  O32 POPEQ  67      10.969  15.314  67.469  1.00  0.00           O
ATOM   2816  C32 POPEQ  67       9.389  13.564  66.789  1.00  0.00           C
ATOM   2819  C23 POPEQ  67       9.209  19.484  65.909  1.00  0.00           C
ATOM   2822  C24 POPEQ  67       9.569  19.114  64.479  1.00  0.00           C
ATOM   2825  C25 POPEQ  67       9.579  20.314  63.519  1.00  0.00           C
ATOM   2828  C26 POPEQ  67      10.259  19.914  62.219  1.00  0.00           C
ATOM   2831  C27 POPEQ  67      10.089  20.904  61.059  1.00  0.00           C
ATOM   2834  C28 POPEQ  67      10.349  20.154  59.739  1.00  0.00           C
ATOM   2837  C29 POPEQ  67      10.559  21.004  58.519  1.00  0.00           C
ATOM   2839 0C21 POPEQ  67      10.359  20.584  57.259  1.00  0.00           C
ATOM   2841 1C21 POPEQ  67       9.869  19.224  56.819  1.00  0.00           C
ATOM   2844 2C21 POPEQ  67      10.909  18.484  55.959  1.00  0.00           C
ATOM   2847 3C21 POPEQ  67      10.359  17.174  55.389  1.00  0.00           C
ATOM   2850 4C21 POPEQ  67      11.439  16.294  54.739  1.00  0.00           C
ATOM   2853 5C21 POPEQ  67      12.179  16.964  53.569  1.00  0.00           C
ATOM   2856 6C21 POPEQ  67      13.029  15.944  52.789  1.00  0.00           C
ATOM   2859 7C21 POPEQ  67      13.589  16.494  51.469  1.00  0.00           C
ATOM   2862 8C21 POPEQ  67      14.659  15.584  50.859  1.00  0.00           C
ATOM   2866  C33 POPEQ  67       9.489  13.934  65.289  1.00  0.00           C
ATOM   2869  C34 POPEQ  67       9.119  12.784  64.349  1.00  0.00           C
ATOM   2872  C35 POPEQ  67       8.579  13.224  62.969  1.00  0.00           C
ATOM   2875  C36 POPEQ  67       9.369  14.374  62.319  1.00  0.00           C
ATOM   2878  C37 POPEQ  67       8.869  14.764  60.919  1.00  0.00           C
ATOM   2881  C38 POPEQ  67       9.669  15.904  60.269  1.00  0.00           C
ATOM   2884  C39 POPEQ  67      11.139  15.574  59.949  1.00  0.00           C
ATOM   2887 0C31 POPEQ  67      11.979  16.845  59.699  1.00  0.00           C
ATOM   2890 1C31 POPEQ  67      13.459  16.554  59.419  1.00  0.00           C
ATOM   2893 2C31 POPEQ  67      14.339  17.824  59.399  1.00  0.00           C
ATOM   2896 3C31 POPEQ  67      14.319  18.575  58.059  1.00  0.00           C
ATOM   2899 4C31 POPEQ  67      15.239  19.804  58.049  1.00  0.00           C
ATOM   2902 5C31 POPEQ  67      15.829  20.114  56.669  1.00  0.00           C
ATOM   2905 6C31 POPEQ  67      16.779  21.314  56.659  1.00  0.00           C
ATOM   2909  NH3 POPER  68      84.660 116.665  68.389  1.00  0.00           N
ATOM   2913  C12 POPER  68      84.089 118.055  68.289  1.00  0.00           C
ATOM   2916  C11 POPER  68      82.540 118.044  68.369  1.00  0.00           C
ATOM   2919  P   POPER  68      81.260 115.744  68.089  1.00  0.00           P
ATOM   2920  O13 POPER  68      82.360 114.925  68.629  1.00  0.00           O
ATOM   2921  O14 POPER  68      80.189 116.194  68.999  1.00  0.00           O
ATOM   2922  O11 POPER  68      80.679 115.164  66.729  1.00  0.00           O
ATOM   2923  O12 POPER  68      81.961 117.045  67.509  1.00  0.00           O
ATOM   2924  C1  POPER  68      81.560 114.944  65.619  1.00  0.00           C
ATOM   2927  C2  POPER  68      81.089 115.714  64.339  1.00  0.00           C
ATOM   2929  O21 POPER  68      82.040 115.644  63.249  1.00  0.00           O
ATOM   2930  C21 POPER  68      82.479 114.464  62.799  1.00  0.00           C
ATOM   2931  O22 POPER  68      82.309 113.384  63.309  1.00  0.00           O
ATOM   2932  C22 POPER  68      83.060 114.695  61.409  1.00  0.00           C
ATOM   2935  C3  POPER  68      80.809 117.215  64.649  1.00  0.00           C
ATOM   2938  O31 POPER  68      80.609 118.025  63.479  1.00  0.00           O
ATOM   2939  C31 POPER  68      79.340 118.265  63.109  1.00  0.00           C
ATOM   2940  O32 POPER  68      78.359 117.775  63.619  1.00  0.00           O
ATOM   2941  C32 POPER  68      79.440 119.135  61.839  1.00  0.00           C
ATOM   2944  C23 POPER  68      84.130 113.675  60.939  1.00  0.00           C
ATOM   2947  C24 POPER  68      84.289 113.684  59.409  1.00  0.00           C
ATOM   2950  C25 POPER  68      84.320 115.094  58.819  1.00  0.00           C
ATOM   2953  C26 POPER  68      84.429 115.145  57.299  1.00  0.00           C
ATOM   2956  C27 POPER  68      83.660 116.355  56.749  1.00  0.00           C
ATOM   2959  C28 POPER  68      84.229 116.934  55.449  1.00  0.00           C
ATOM   2962  C29 POPER  68      84.300 115.884  54.369  1.00  0.00           C
ATOM   2964 0C21 POPER  68      83.610 115.865  53.209  1.00  0.00           C
ATOM   2966 1C21 POPER  68      82.640 116.905  52.689  1.00  0.00           C
ATOM   2969 2C21 POPER  68      82.880 117.134  51.179  1.00  0.00           C
ATOM   2972 3C21 POPER  68      81.750 117.955  50.519  1.00  0.00           C
ATOM   2975 4C21 POPER  68      81.780 117.885  48.979  1.00  0.00           C
ATOM   2978 5C21 POPER  68      82.899 118.704  48.309  1.00  0.00           C
ATOM   2981 6C21 POPER  68      82.729 120.214  48.489  1.00  0.00           C
ATOM   2984 7C21 POPER  68      83.589 121.044  47.539  1.00  0.00           C
ATOM   2987 8C21 POPER  68      83.380 122.554  47.699  1.00  0.00           C
ATOM   2991  C33 POPER  68      78.199 119.825  61.219  1.00  0.00           C
ATOM   2994  C34 POPER  68      78.660 120.914  60.229  1.00  0.00           C
ATOM   2997  C35 POPER  68      79.649 120.415  59.169  1.00  0.00           C
ATOM   3000  C36 POPER  68      80.010 121.414  58.069  1.00  0.00           C
ATOM   3003  C37 POPER  68      81.180 120.875  57.249  1.00  0.00           C
ATOM   3006  C38 POPER  68      81.521 121.684  55.999  1.00  0.00           C
ATOM   3009  C39 POPER  68      82.889 121.274  55.449  1.00  0.00           C
ATOM   3012 0C31 POPER  68      83.079 121.604  53.969  1.00  0.00           C
ATOM   3015 1C31 POPER  68      84.469 121.215  53.459  1.00  0.00           C
ATOM   3018 2C31 POPER  68      84.650 121.555  51.979  1.00  0.00           C
ATOM   3021 3C31 POPER  68      86.110 121.555  51.529  1.00  0.00           C
ATOM   3024 4C31 POPER  68      86.269 122.104  50.109  1.00  0.00           C
ATOM   3027 5C31 POPER  68      87.740 122.384  49.749  1.00  0.00           C
ATOM   3030 6C31 POPER  68      87.939 122.994  48.369  1.00  0.00           C
ATOM   3034  NH3 POPES  69      68.670  23.015  28.879  1.00  0.00           N
ATOM   3038  C12 POPES  69      67.600  23.025  27.819  1.00  0.00           C
ATOM   3041  C11 POPES  69      68.059  22.254  26.549  1.00  0.00           C
ATOM   3044  P   POPES  69      68.539  19.644  26.279  1.00  0.00           P
ATOM   3045  O13 POPES  69      67.809  19.754  24.999  1.00  0.00           O
ATOM   3046  O14 POPES  69      69.770  18.824  26.249  1.00  0.00           O
ATOM   3047  O11 POPES  69      67.559  19.035  27.369  1.00  0.00           O
ATOM   3048  O12 POPES  69      68.860  21.104  26.849  1.00  0.00           O
ATOM   3049  C1  POPES  69      67.500  19.614  28.679  1.00  0.00           C
ATOM   3052  C2  POPES  69      66.780  18.645  29.629  1.00  0.00           C
ATOM   3054  O21 POPES  69      66.479  19.375  30.819  1.00  0.00           O
ATOM   3055  C21 POPES  69      65.259  19.224  31.289  1.00  0.00           C
ATOM   3056  O22 POPES  69      64.399  18.445  30.899  1.00  0.00           O
ATOM   3057  C22 POPES  69      65.119  20.154  32.509  1.00  0.00           C
ATOM   3060  C3  POPES  69      67.680  17.435  29.949  1.00  0.00           C
ATOM   3063  O31 POPES  69      66.939  16.464  30.719  1.00  0.00           O
ATOM   3064  C31 POPES  69      67.770  15.605  31.319  1.00  0.00           C
ATOM   3065  O32 POPES  69      68.979  15.644  31.249  1.00  0.00           O
ATOM   3066  C32 POPES  69      66.929  14.534  32.009  1.00  0.00           C
ATOM   3069  C23 POPES  69      63.709  20.114  33.129  1.00  0.00           C
ATOM   3072  C24 POPES  69      62.709  21.104  32.479  1.00  0.00           C
ATOM   3075  C25 POPES  69      62.770  22.544  33.009  1.00  0.00           C
ATOM   3078  C26 POPES  69      62.719  22.644  34.529  1.00  0.00           C
ATOM   3081  C27 POPES  69      62.249  24.004  35.049  1.00  0.00           C
ATOM   3084  C28 POPES  69      62.089  24.004  36.579  1.00  0.00           C
ATOM   3087  C29 POPES  69      61.149  25.095  37.049  1.00  0.00           C
ATOM   3089 0C21 POPES  69      61.369  25.984  38.039  1.00  0.00           C
ATOM   3091 1C21 POPES  69      62.589  26.084  38.919  1.00  0.00           C
ATOM   3094 2C21 POPES  69      63.809  26.674  38.189  1.00  0.00           C
ATOM   3097 3C21 POPES  69      64.899  27.254  39.109  1.00  0.00           C
ATOM   3100 4C21 POPES  69      66.060  27.914  38.329  1.00  0.00           C
ATOM   3103 5C21 POPES  69      67.119  28.554  39.239  1.00  0.00           C
ATOM   3106 6C21 POPES  69      67.979  27.525  39.969  1.00  0.00           C
ATOM   3109 7C21 POPES  69      68.720  28.104  41.189  1.00  0.00           C
ATOM   3112 8C21 POPES  69      69.580  27.054  41.889  1.00  0.00           C
ATOM   3116  C33 POPES  69      67.799  13.344  32.439  1.00  0.00           C
ATOM   3119  C34 POPES  69      67.059  12.304  33.279  1.00  0.00           C
ATOM   3122  C35 POPES  69      67.879  11.014  33.269  1.00  0.00           C
ATOM   3125  C36 POPES  69      67.700  10.134  34.499  1.00  0.00           C
ATOM   3128  C37 POPES  69      68.289   8.744  34.259  1.00  0.00           C
ATOM   3131  C38 POPES  69      68.039   7.814  35.449  1.00  0.00           C
ATOM   3134  C39 POPES  69      68.049   6.354  34.979  1.00  0.00           C
ATOM   3137 0C31 POPES  69      68.399   5.374  36.089  1.00  0.00           C
ATOM   3140 1C31 POPES  69      68.170   3.934  35.609  1.00  0.00           C
ATOM   3143 2C31 POPES  69      69.171   2.934  36.189  1.00  0.00           C
ATOM   3146 3C31 POPES  69      69.070   2.734  37.699  1.00  0.00           C
ATOM   3149 4C31 POPES  69      69.939   1.564  38.159  1.00  0.00           C
ATOM   3152 5C31 POPES  69      69.789   1.254  39.649  1.00  0.00           C
ATOM   3155 6C31 POPES  69      70.979   0.454  40.189  1.00  0.00           C
ATOM   3159  NH3 POPET  70      25.229  81.535  74.809  1.00  0.00           N
ATOM   3163  C12 POPET  70      23.819  81.894  75.199  1.00  0.00           C
ATOM   3166  C11 POPET  70      23.359  83.195  74.499  1.00  0.00           C
ATOM   3169  P   POPET  70      20.859  82.524  74.209  1.00  0.00           P
ATOM   3170  O13 POPET  70      19.849  83.384  73.579  1.00  0.00           O
ATOM   3171  O14 POPET  70      20.489  81.815  75.439  1.00  0.00           O
ATOM   3172  O11 POPET  70      21.619  81.584  73.189  1.00  0.00           O
ATOM   3173  O12 POPET  70      21.989  83.524  74.689  1.00  0.00           O
ATOM   3174  C1  POPET  70      21.159  81.234  71.879  1.00  0.00           C
ATOM   3177  C2  POPET  70      22.039  81.924  70.799  1.00  0.00           C
ATOM   3179  O21 POPET  70      21.569  81.675  69.459  1.00  0.00           O
ATOM   3180  C21 POPET  70      22.219  80.805  68.699  1.00  0.00           C
ATOM   3181  O22 POPET  70      22.669  79.735  69.059  1.00  0.00           O
ATOM   3182  C22 POPET  70      22.329  81.385  67.279  1.00  0.00           C
ATOM   3185  C3  POPET  70      23.569  81.744  71.019  1.00  0.00           C
ATOM   3188  O31 POPET  70      24.239  82.955  70.609  1.00  0.00           O
ATOM   3189  C31 POPET  70      25.269  83.314  71.379  1.00  0.00           C
ATOM   3190  O32 POPET  70      25.709  82.635  72.299  1.00  0.00           O
ATOM   3191  C32 POPET  70      25.689  84.735  71.049  1.00  0.00           C
ATOM   3194  C23 POPET  70      23.689  81.105  66.589  1.00  0.00           C
ATOM   3197  C24 POPET  70      24.239  82.304  65.789  1.00  0.00           C
ATOM   3200  C25 POPET  70      24.679  81.985  64.349  1.00  0.00           C
ATOM   3203  C26 POPET  70      25.699  80.845  64.199  1.00  0.00           C
ATOM   3206  C27 POPET  70      25.799  80.324  62.749  1.00  0.00           C
ATOM   3209  C28 POPET  70      27.099  80.714  62.029  1.00  0.00           C
ATOM   3212  C29 POPET  70      27.119  80.154  60.629  1.00  0.00           C
ATOM   3214 0C21 POPET  70      27.699  79.005  60.239  1.00  0.00           C
ATOM   3216 1C21 POPET  70      28.429  78.035  61.139  1.00  0.00           C
ATOM   3219 2C21 POPET  70      28.449  76.584  60.629  1.00  0.00           C
ATOM   3222 3C21 POPET  70      29.129  76.445  59.249  1.00  0.00           C
ATOM   3225 4C21 POPET  70      29.839  75.095  59.069  1.00  0.00           C
ATOM   3228 5C21 POPET  70      30.339  74.854  57.629  1.00  0.00           C
ATOM   3231 6C21 POPET  70      31.029  76.054  56.969  1.00  0.00           C
ATOM   3234 7C21 POPET  70      31.539  75.724  55.559  1.00  0.00           C
ATOM   3237 8C21 POPET  70      32.039  76.934  54.779  1.00  0.00           C
ATOM   3241  C33 POPET  70      26.949  84.814  70.169  1.00  0.00           C
ATOM   3244  C34 POPET  70      26.619  84.825  68.659  1.00  0.00           C
ATOM   3247  C35 POPET  70      26.199  86.204  68.129  1.00  0.00           C
ATOM   3250  C36 POPET  70      25.669  86.145  66.679  1.00  0.00           C
ATOM   3253  C37 POPET  70      25.829  87.454  65.899  1.00  0.00           C
ATOM   3256  C38 POPET  70      24.939  87.535  64.649  1.00  0.00           C
ATOM   3259  C39 POPET  70      25.359  86.635  63.469  1.00  0.00           C
ATOM   3262 0C31 POPET  70      24.179  86.324  62.549  1.00  0.00           C
ATOM   3265 1C31 POPET  70      24.519  85.515  61.289  1.00  0.00           C
ATOM   3268 2C31 POPET  70      23.329  84.645  60.829  1.00  0.00           C
ATOM   3271 3C31 POPET  70      23.419  84.104  59.399  1.00  0.00           C
ATOM   3274 4C31 POPET  70      23.309  85.205  58.329  1.00  0.00           C
ATOM   3277 5C31 POPET  70      23.399  84.704  56.879  1.00  0.00           C
ATOM   3280 6C31 POPET  70      22.059  84.294  56.269  1.00  0.00           C
ATOM   3284  NH3 POPEU  71     129.559  59.235  29.139  1.00  0.00           N
ATOM   3288  C12 POPEU  71     130.038  59.804  27.819  1.00  0.00           C
ATOM   3291  C11 POPEU  71     130.499  61.285  27.919  1.00  0.00           C
ATOM   3294  P   POPEU  71     131.539  61.805  30.279  1.00  0.00           P
ATOM   3295  O13 POPEU  71     130.938  60.644  30.969  1.00  0.00           O
ATOM   3296  O14 POPEU  71     132.859  62.274  30.769  1.00  0.00           O
ATOM   3297  O11 POPEU  71     130.479  62.985  30.199  1.00  0.00           O
ATOM   3298  O12 POPEU  71     131.658  61.424  28.739  1.00  0.00           O
ATOM   3299  C1  POPEU  71     130.609  64.235  30.869  1.00  0.00           C
ATOM   3302  C2  POPEU  71     130.038  64.175  32.319  1.00  0.00           C
ATOM   3304  O21 POPEU  71     128.608  64.074  32.289  1.00  0.00           O
ATOM   3305  C21 POPEU  71     128.109  62.945  32.739  1.00  0.00           C
ATOM   3306  O22 POPEU  71     128.718  61.904  32.919  1.00  0.00           O
ATOM   3307  C22 POPEU  71     126.660  63.134  33.139  1.00  0.00           C
ATOM   3310  C3  POPEU  71     130.389  65.434  33.149  1.00  0.00           C
ATOM   3313  O31 POPEU  71     130.600  65.104  34.529  1.00  0.00           O
ATOM   3314  C31 POPEU  71     129.629  65.425  35.369  1.00  0.00           C
ATOM   3315  O32 POPEU  71     128.538  65.875  35.069  1.00  0.00           O
ATOM   3316  C32 POPEU  71     130.108  65.145  36.779  1.00  0.00           C
ATOM   3319  C23 POPEU  71     126.509  62.864  34.649  1.00  0.00           C
ATOM   3322  C24 POPEU  71     125.109  63.084  35.219  1.00  0.00           C
ATOM   3325  C25 POPEU  71     125.180  63.184  36.749  1.00  0.00           C
ATOM   3328  C26 POPEU  71     123.820  63.394  37.429  1.00  0.00           C
ATOM   3331  C27 POPEU  71     123.999  64.134  38.769  1.00  0.00           C
ATOM   3334  C28 POPEU  71     122.710  64.175  39.609  1.00  0.00           C
ATOM   3337  C29 POPEU  71     122.910  65.025  40.839  1.00  0.00           C
ATOM   3339 0C21 POPEU  71     122.339  64.845  42.039  1.00  0.00           C
ATOM   3341 1C21 POPEU  71     121.339  63.784  42.429  1.00  0.00           C
ATOM   3344 2C21 POPEU  71     121.840  63.004  43.659  1.00  0.00           C
ATOM   3347 3C21 POPEU  71     120.719  62.164  44.289  1.00  0.00           C
ATOM   3350 4C21 POPEU  71     121.079  61.614  45.679  1.00  0.00           C
ATOM   3353 5C21 POPEU  71     119.829  61.075  46.379  1.00  0.00           C
ATOM   3356 6C21 POPEU  71     120.080  60.384  47.729  1.00  0.00           C
ATOM   3359 7C21 POPEU  71     118.739  59.934  48.349  1.00  0.00           C
ATOM   3362 8C21 POPEU  71     118.869  59.154  49.649  1.00  0.00           C
ATOM   3366  C33 POPEU  71     129.308  65.885  37.869  1.00  0.00           C
ATOM   3369  C34 POPEU  71     129.959  65.614  39.219  1.00  0.00           C
ATOM   3372  C35 POPEU  71     129.219  66.174  40.429  1.00  0.00           C
ATOM   3375  C36 POPEU  71     129.888  65.665  41.709  1.00  0.00           C
ATOM   3378  C37 POPEU  71     129.109  65.924  42.999  1.00  0.00           C
ATOM   3381  C38 POPEU  71     129.590  64.994  44.109  1.00  0.00           C
ATOM   3384  C39 POPEU  71     128.969  65.334  45.469  1.00  0.00           C
ATOM   3387 0C31 POPEU  71     129.350  64.324  46.549  1.00  0.00           C
ATOM   3390 1C31 POPEU  71     128.569  64.584  47.849  1.00  0.00           C
ATOM   3393 2C31 POPEU  71     128.850  63.554  48.949  1.00  0.00           C
ATOM   3396 3C31 POPEU  71     130.268  63.644  49.519  1.00  0.00           C
ATOM   3399 4C31 POPEU  71     130.378  62.884  50.839  1.00  0.00           C
ATOM   3402 5C31 POPEU  71     131.789  62.864  51.419  1.00  0.00           C
ATOM   3405 6C31 POPEU  71     131.899  62.055  52.709  1.00  0.00           C
ATOM   3409  NH3 POPEV  72     107.899  70.784  70.189  1.00  0.00           N
ATOM   3413  C12 POPEV  72     108.781  69.714  70.789  1.00  0.00           C
ATOM   3416  C11 POPEV  72     108.660  68.364  70.059  1.00  0.00           C
ATOM   3419  P   POPEV  72     107.111  67.044  68.389  1.00  0.00           P
ATOM   3420  O13 POPEV  72     108.219  66.704  67.479  1.00  0.00           O
ATOM   3421  O14 POPEV  72     106.600  65.955  69.249  1.00  0.00           O
ATOM   3422  O11 POPEV  72     105.949  67.684  67.519  1.00  0.00           O
ATOM   3423  O12 POPEV  72     107.479  68.305  69.259  1.00  0.00           O
ATOM   3424  C1  POPEV  72     105.711  67.315  66.169  1.00  0.00           C
ATOM   3427  C2  POPEV  72     105.500  68.534  65.229  1.00  0.00           C
ATOM   3429  O21 POPEV  72     105.530  67.994  63.899  1.00  0.00           O
ATOM   3430  C21 POPEV  72     104.979  68.735  62.949  1.00  0.00           C
ATOM   3431  O22 POPEV  72     104.139  69.595  63.109  1.00  0.00           O
ATOM   3432  C22 POPEV  72     105.700  68.385  61.649  1.00  0.00           C
ATOM   3435  C3  POPEV  72     106.610  69.635  65.409  1.00  0.00           C
ATOM   3438  O31 POPEV  72     107.339  69.994  64.219  1.00  0.00           O
ATOM   3439  C31 POPEV  72     108.559  69.534  63.939  1.00  0.00           C
ATOM   3440  O32 POPEV  72     109.350  70.114  63.219  1.00  0.00           O
ATOM   3441  C32 POPEV  72     108.869  68.154  64.519  1.00  0.00           C
ATOM   3444  C23 POPEV  72     105.719  69.524  60.609  1.00  0.00           C
ATOM   3447  C24 POPEV  72     106.880  69.394  59.629  1.00  0.00           C
ATOM   3450  C25 POPEV  72     106.990  68.024  58.959  1.00  0.00           C
ATOM   3453  C26 POPEV  72     105.719  67.654  58.199  1.00  0.00           C
ATOM   3456  C27 POPEV  72     105.880  66.384  57.349  1.00  0.00           C
ATOM   3459  C28 POPEV  72     104.639  66.084  56.499  1.00  0.00           C
ATOM   3462  C29 POPEV  72     104.380  67.195  55.519  1.00  0.00           C
ATOM   3464 0C21 POPEV  72     104.809  67.245  54.249  1.00  0.00           C
ATOM   3466 1C21 POPEV  72     105.600  66.184  53.529  1.00  0.00           C
ATOM   3469 2C21 POPEV  72     104.689  65.364  52.589  1.00  0.00           C
ATOM   3472 3C21 POPEV  72     103.970  66.235  51.549  1.00  0.00           C
ATOM   3475 4C21 POPEV  72     103.669  65.524  50.219  1.00  0.00           C
ATOM   3478 5C21 POPEV  72     104.949  65.205  49.419  1.00  0.00           C
ATOM   3481 6C21 POPEV  72     104.639  64.724  47.999  1.00  0.00           C
ATOM   3484 7C21 POPEV  72     105.889  64.254  47.239  1.00  0.00           C
ATOM   3487 8C21 POPEV  72     105.560  63.775  45.829  1.00  0.00           C
ATOM   3491  C33 POPEV  72     110.180  67.595  63.899  1.00  0.00           C
ATOM   3494  C34 POPEV  72     110.600  66.255  64.519  1.00  0.00           C
ATOM   3497  C35 POPEV  72     111.759  65.644  63.709  1.00  0.00           C
ATOM   3500  C36 POPEV  72     112.251  64.274  64.189  1.00  0.00           C
ATOM   3503  C37 POPEV  72     113.170  63.635  63.129  1.00  0.00           C
ATOM   3506  C38 POPEV  72     113.501  62.144  63.339  1.00  0.00           C
ATOM   3509  C39 POPEV  72     112.279  61.215  63.399  1.00  0.00           C
ATOM   3512 0C31 POPEV  72     111.549  61.084  62.049  1.00  0.00           C
ATOM   3515 1C31 POPEV  72     110.229  60.305  62.119  1.00  0.00           C
ATOM   3518 2C31 POPEV  72     110.360  58.765  62.049  1.00  0.00           C
ATOM   3521 3C31 POPEV  72     111.210  58.154  63.169  1.00  0.00           C
ATOM   3524 4C31 POPEV  72     110.989  56.644  63.369  1.00  0.00           C
ATOM   3527 5C31 POPEV  72     111.639  56.145  64.669  1.00  0.00           C
ATOM   3530 6C31 POPEV  72     112.580  54.974  64.459  1.00  0.00           C
ATOM   3534  NH3 POPEW  73      50.089  80.105  73.059  1.00  0.00           N
ATOM   3538  C12 POPEW  73      48.829  79.394  73.479  1.00  0.00           C
ATOM   3541  C11 POPEW  73      47.749  80.394  73.929  1.00  0.00           C
ATOM   3544  P   POPEW  73      46.319  79.134  75.799  1.00  0.00           P
ATOM   3545  O13 POPEW  73      44.949  79.555  76.169  1.00  0.00           O
ATOM   3546  O14 POPEW  73      47.399  79.534  76.739  1.00  0.00           O
ATOM   3547  O11 POPEW  73      46.359  77.574  75.659  1.00  0.00           O
ATOM   3548  O12 POPEW  73      46.599  79.685  74.349  1.00  0.00           O
ATOM   3549  C1  POPEW  73      45.349  76.855  74.959  1.00  0.00           C
ATOM   3552  C2  POPEW  73      45.809  76.485  73.539  1.00  0.00           C
ATOM   3554  O21 POPEW  73      44.799  75.714  72.889  1.00  0.00           O
ATOM   3555  C21 POPEW  73      44.619  74.464  73.279  1.00  0.00           C
ATOM   3556  O22 POPEW  73      45.109  73.915  74.249  1.00  0.00           O
ATOM   3557  C22 POPEW  73      43.619  73.814  72.329  1.00  0.00           C
ATOM   3560  C3  POPEW  73      47.219  75.794  73.459  1.00  0.00           C
ATOM   3563  O31 POPEW  73      47.379  74.934  72.309  1.00  0.00           O
ATOM   3564  C31 POPEW  73      47.489  75.555  71.139  1.00  0.00           C
ATOM   3565  O32 POPEW  73      47.469  76.765  70.979  1.00  0.00           O
ATOM   3566  C32 POPEW  73      47.770  74.524  70.049  1.00  0.00           C
ATOM   3569  C23 POPEW  73      42.299  73.485  73.069  1.00  0.00           C
ATOM   3572  C24 POPEW  73      41.149  73.294  72.069  1.00  0.00           C
ATOM   3575  C25 POPEW  73      40.579  74.654  71.629  1.00  0.00           C
ATOM   3578  C26 POPEW  73      39.549  74.495  70.509  1.00  0.00           C
ATOM   3581  C27 POPEW  73      39.120  75.834  69.909  1.00  0.00           C
ATOM   3584  C28 POPEW  73      37.979  75.675  68.889  1.00  0.00           C
ATOM   3587  C29 POPEW  73      38.479  75.125  67.559  1.00  0.00           C
ATOM   3589 0C21 POPEW  73      38.350  75.754  66.379  1.00  0.00           C
ATOM   3591 1C21 POPEW  73      37.649  77.074  66.229  1.00  0.00           C
ATOM   3594 2C21 POPEW  73      37.269  77.525  64.809  1.00  0.00           C
ATOM   3597 3C21 POPEW  73      36.499  78.854  64.899  1.00  0.00           C
ATOM   3600 4C21 POPEW  73      36.079  79.445  63.549  1.00  0.00           C
ATOM   3603 5C21 POPEW  73      35.420  80.824  63.709  1.00  0.00           C
ATOM   3606 6C21 POPEW  73      36.419  81.924  64.099  1.00  0.00           C
ATOM   3609 7C21 POPEW  73      35.789  83.284  64.389  1.00  0.00           C
ATOM   3612 8C21 POPEW  73      36.789  84.284  64.969  1.00  0.00           C
ATOM   3616  C33 POPEW  73      47.989  75.184  68.669  1.00  0.00           C
ATOM   3619  C34 POPEW  73      48.589  74.184  67.679  1.00  0.00           C
ATOM   3622  C35 POPEW  73      48.829  74.765  66.289  1.00  0.00           C
ATOM   3625  C36 POPEW  73      49.819  73.934  65.459  1.00  0.00           C
ATOM   3628  C37 POPEW  73      50.089  74.544  64.079  1.00  0.00           C
ATOM   3631  C38 POPEW  73      51.579  74.565  63.739  1.00  0.00           C
ATOM   3634  C39 POPEW  73      51.869  75.305  62.419  1.00  0.00           C
ATOM   3637 0C31 POPEW  73      53.350  75.254  62.039  1.00  0.00           C
ATOM   3640 1C31 POPEW  73      53.670  76.034  60.759  1.00  0.00           C
ATOM   3643 2C31 POPEW  73      55.079  75.724  60.249  1.00  0.00           C
ATOM   3646 3C31 POPEW  73      55.459  76.464  58.959  1.00  0.00           C
ATOM   3649 4C31 POPEW  73      54.559  76.184  57.749  1.00  0.00           C
ATOM   3652 5C31 POPEW  73      55.289  76.555  56.449  1.00  0.00           C
ATOM   3655 6C31 POPEW  73      54.460  76.384  55.189  1.00  0.00           C
ATOM   3659  NH3 POPEX  74      49.799  17.964  72.399  1.00  0.00           N
ATOM   3663  C12 POPEX  74      50.089  19.414  72.679  1.00  0.00           C
ATOM   3666  C11 POPEX  74      48.899  20.304  72.279  1.00  0.00           C
ATOM   3669  P   POPEX  74      50.179  22.605  72.199  1.00  0.00           P
ATOM   3670  O13 POPEX  74      49.739  24.015  72.359  1.00  0.00           O
ATOM   3671  O14 POPEX  74      51.479  22.214  72.779  1.00  0.00           O
ATOM   3672  O11 POPEX  74      50.179  22.184  70.679  1.00  0.00           O
ATOM   3673  O12 POPEX  74      49.059  21.644  72.739  1.00  0.00           O
ATOM   3674  C1  POPEX  74      51.239  22.374  69.759  1.00  0.00           C
ATOM   3677  C2  POPEX  74      50.699  23.125  68.529  1.00  0.00           C
ATOM   3679  O21 POPEX  74      51.680  23.364  67.509  1.00  0.00           O
ATOM   3680  C21 POPEX  74      52.179  22.325  66.849  1.00  0.00           C
ATOM   3681  O22 POPEX  74      52.089  21.154  67.179  1.00  0.00           O
ATOM   3682  C22 POPEX  74      52.789  22.844  65.529  1.00  0.00           C
ATOM   3685  C3  POPEX  74      50.069  24.474  68.989  1.00  0.00           C
ATOM   3688  O31 POPEX  74      49.670  25.364  67.919  1.00  0.00           O
ATOM   3689  C31 POPEX  74      48.629  24.895  67.229  1.00  0.00           C
ATOM   3690  O32 POPEX  74      48.059  23.845  67.429  1.00  0.00           O
ATOM   3691  C32 POPEX  74      48.280  25.904  66.139  1.00  0.00           C
ATOM   3694  C23 POPEX  74      52.679  21.875  64.329  1.00  0.00           C
ATOM   3697  C24 POPEX  74      51.479  22.124  63.389  1.00  0.00           C
ATOM   3700  C25 POPEX  74      51.739  21.554  61.979  1.00  0.00           C
ATOM   3703  C26 POPEX  74      50.500  21.474  61.069  1.00  0.00           C
ATOM   3706  C27 POPEX  74      50.729  20.625  59.809  1.00  0.00           C
ATOM   3709  C28 POPEX  74      49.429  20.074  59.169  1.00  0.00           C
ATOM   3712  C29 POPEX  74      48.899  18.814  59.819  1.00  0.00           C
ATOM   3714 0C21 POPEX  74      48.530  17.674  59.199  1.00  0.00           C
ATOM   3716 1C21 POPEX  74      48.559  17.365  57.719  1.00  0.00           C
ATOM   3719 2C21 POPEX  74      47.189  16.955  57.159  1.00  0.00           C
ATOM   3722 3C21 POPEX  74      47.210  16.684  55.639  1.00  0.00           C
ATOM   3725 4C21 POPEX  74      45.859  16.144  55.139  1.00  0.00           C
ATOM   3728 5C21 POPEX  74      45.939  15.294  53.859  1.00  0.00           C
ATOM   3731 6C21 POPEX  74      46.170  16.084  52.569  1.00  0.00           C
ATOM   3734 7C21 POPEX  74      45.629  15.354  51.329  1.00  0.00           C
ATOM   3737 8C21 POPEX  74      46.680  14.624  50.479  1.00  0.00           C
ATOM   3741  C33 POPEX  74      47.189  25.374  65.169  1.00  0.00           C
ATOM   3744  C34 POPEX  74      47.779  24.825  63.859  1.00  0.00           C
ATOM   3747  C35 POPEX  74      48.309  25.934  62.939  1.00  0.00           C
ATOM   3750  C36 POPEX  74      48.979  25.364  61.689  1.00  0.00           C
ATOM   3753  C37 POPEX  74      49.659  26.414  60.789  1.00  0.00           C
ATOM   3756  C38 POPEX  74      50.599  25.744  59.779  1.00  0.00           C
ATOM   3759  C39 POPEX  74      51.319  26.705  58.829  1.00  0.00           C
ATOM   3762 0C31 POPEX  74      52.449  27.535  59.469  1.00  0.00           C
ATOM   3765 1C31 POPEX  74      52.039  28.954  59.899  1.00  0.00           C
ATOM   3768 2C31 POPEX  74      53.169  29.974  59.649  1.00  0.00           C
ATOM   3771 3C31 POPEX  74      52.719  31.434  59.739  1.00  0.00           C
ATOM   3774 4C31 POPEX  74      52.280  31.894  61.129  1.00  0.00           C
ATOM   3777 5C31 POPEX  74      51.750  33.334  61.089  1.00  0.00           C
ATOM   3780 6C31 POPEX  74      51.289  33.894  62.439  1.00  0.00           C
ATOM   3784  NH3 POPEY  75      27.059  18.554  26.939  1.00  0.00           N
ATOM   3788  C12 POPEY  75      27.249  17.144  27.449  1.00  0.00           C
ATOM   3791  C11 POPEY  75      25.949  16.474  27.969  1.00  0.00           C
ATOM   3794  P   POPEY  75      24.789  14.124  28.069  1.00  0.00           P
ATOM   3795  O13 POPEY  75      24.839  13.014  27.089  1.00  0.00           O
ATOM   3796  O14 POPEY  75      23.589  14.964  27.989  1.00  0.00           O
ATOM   3797  O11 POPEY  75      24.859  13.444  29.499  1.00  0.00           O
ATOM   3798  O12 POPEY  75      26.079  15.044  27.989  1.00  0.00           O
ATOM   3799  C1  POPEY  75      24.449  14.114  30.699  1.00  0.00           C
ATOM   3802  C2  POPEY  75      25.619  14.204  31.709  1.00  0.00           C
ATOM   3804  O21 POPEY  75      25.169  14.744  32.969  1.00  0.00           O
ATOM   3805  C21 POPEY  75      24.519  13.884  33.719  1.00  0.00           C
ATOM   3806  O22 POPEY  75      24.139  12.774  33.379  1.00  0.00           O
ATOM   3807  C22 POPEY  75      24.529  14.384  35.159  1.00  0.00           C
ATOM   3810  C3  POPEY  75      26.779  15.074  31.139  1.00  0.00           C
ATOM   3813  O31 POPEY  75      27.889  15.184  32.069  1.00  0.00           O
ATOM   3814  C31 POPEY  75      29.099  14.994  31.549  1.00  0.00           C
ATOM   3815  O32 POPEY  75      29.349  14.704  30.389  1.00  0.00           O
ATOM   3816  C32 POPEY  75      30.179  15.164  32.609  1.00  0.00           C
ATOM   3819  C23 POPEY  75      25.449  13.444  35.959  1.00  0.00           C
ATOM   3822  C24 POPEY  75      25.339  13.524  37.479  1.00  0.00           C
ATOM   3825  C25 POPEY  75      26.089  12.314  38.059  1.00  0.00           C
ATOM   3828  C26 POPEY  75      26.259  12.294  39.579  1.00  0.00           C
ATOM   3831  C27 POPEY  75      26.869  10.935  39.959  1.00  0.00           C
ATOM   3834  C28 POPEY  75      27.149  10.754  41.449  1.00  0.00           C
ATOM   3837  C29 POPEY  75      27.679   9.364  41.659  1.00  0.00           C
ATOM   3839 0C21 POPEY  75      27.949   8.774  42.839  1.00  0.00           C
ATOM   3841 1C21 POPEY  75      27.809   9.414  44.189  1.00  0.00           C
ATOM   3844 2C21 POPEY  75      29.059  10.234  44.599  1.00  0.00           C
ATOM   3847 3C21 POPEY  75      30.299   9.374  44.919  1.00  0.00           C
ATOM   3850 4C21 POPEY  75      31.209   9.074  43.709  1.00  0.00           C
ATOM   3853 5C21 POPEY  75      32.239   7.974  43.989  1.00  0.00           C
ATOM   3856 6C21 POPEY  75      33.159   8.284  45.179  1.00  0.00           C
ATOM   3859 7C21 POPEY  75      34.439   7.454  45.169  1.00  0.00           C
ATOM   3862 8C21 POPEY  75      35.439   7.854  46.259  1.00  0.00           C
ATOM   3866  C33 POPEY  75      29.799  14.704  34.039  1.00  0.00           C
ATOM   3869  C34 POPEY  75      31.079  14.345  34.809  1.00  0.00           C
ATOM   3872  C35 POPEY  75      30.929  14.204  36.319  1.00  0.00           C
ATOM   3875  C36 POPEY  75      30.339  15.444  36.989  1.00  0.00           C
ATOM   3878  C37 POPEY  75      30.729  15.475  38.469  1.00  0.00           C
ATOM   3881  C38 POPEY  75      29.729  16.234  39.349  1.00  0.00           C
ATOM   3884  C39 POPEY  75      30.099  16.224  40.829  1.00  0.00           C
ATOM   3887 0C31 POPEY  75      30.149  14.824  41.469  1.00  0.00           C
ATOM   3890 1C31 POPEY  75      30.969  14.774  42.769  1.00  0.00           C
ATOM   3893 2C31 POPEY  75      31.049  13.355  43.319  1.00  0.00           C
ATOM   3896 3C31 POPEY  75      32.149  13.134  44.359  1.00  0.00           C
ATOM   3899 4C31 POPEY  75      31.789  13.644  45.759  1.00  0.00           C
ATOM   3902 5C31 POPEY  75      32.849  13.294  46.809  1.00  0.00           C
ATOM   3905 6C31 POPEY  75      32.369  13.494  48.239  1.00  0.00           C
ATOM   3909  NH3 POPEZ  76      94.009  40.945  30.449  1.00  0.00           N
ATOM   3913  C12 POPEZ  76      95.490  41.005  30.729  1.00  0.00           C
ATOM   3916  C11 POPEZ  76      96.120  42.375  30.409  1.00  0.00           C
ATOM   3919  P   POPEZ  76      98.270  43.645  31.339  1.00  0.00           P
ATOM   3920  O13 POPEZ  76      99.440  43.715  30.439  1.00  0.00           O
ATOM   3921  O14 POPEZ  76      97.339  44.774  31.379  1.00  0.00           O
ATOM   3922  O11 POPEZ  76      98.719  43.244  32.819  1.00  0.00           O
ATOM   3923  O12 POPEZ  76      97.460  42.354  30.899  1.00  0.00           O
ATOM   3924  C1  POPEZ  76      97.710  42.705  33.699  1.00  0.00           C
ATOM   3927  C2  POPEZ  76      98.249  42.455  35.139  1.00  0.00           C
ATOM   3929  O21 POPEZ  76      97.150  42.195  36.039  1.00  0.00           O
ATOM   3930  C21 POPEZ  76      96.639  40.984  36.039  1.00  0.00           C
ATOM   3931  O22 POPEZ  76      96.789  40.114  35.199  1.00  0.00           O
ATOM   3932  C22 POPEZ  76      95.949  40.784  37.379  1.00  0.00           C
ATOM   3935  C3  POPEZ  76      99.060  43.674  35.689  1.00  0.00           C
ATOM   3938  O31 POPEZ  76      98.799  43.994  37.079  1.00  0.00           O
ATOM   3939  C31 POPEZ  76      99.399  43.284  38.029  1.00  0.00           C
ATOM   3940  O32 POPEZ  76     100.109  42.315  37.859  1.00  0.00           O
ATOM   3941  C32 POPEZ  76      98.970  43.855  39.389  1.00  0.00           C
ATOM   3944  C23 POPEZ  76      96.940  40.075  38.349  1.00  0.00           C
ATOM   3947  C24 POPEZ  76      96.369  39.774  39.749  1.00  0.00           C
ATOM   3950  C25 POPEZ  76      95.171  38.814  39.729  1.00  0.00           C
ATOM   3953  C26 POPEZ  76      95.410  37.504  40.489  1.00  0.00           C
ATOM   3956  C27 POPEZ  76      95.399  37.665  42.019  1.00  0.00           C
ATOM   3959  C28 POPEZ  76      95.271  36.314  42.759  1.00  0.00           C
ATOM   3962  C29 POPEZ  76      96.499  35.465  42.579  1.00  0.00           C
ATOM   3964 0C21 POPEZ  76      97.199  34.844  43.539  1.00  0.00           C
ATOM   3966 1C21 POPEZ  76      96.899  34.805  45.019  1.00  0.00           C
ATOM   3969 2C21 POPEZ  76      97.329  36.064  45.789  1.00  0.00           C
ATOM   3972 3C21 POPEZ  76      97.479  35.785  47.299  1.00  0.00           C
ATOM   3975 4C21 POPEZ  76      97.710  37.044  48.149  1.00  0.00           C
ATOM   3978 5C21 POPEZ  76      98.820  37.945  47.589  1.00  0.00           C
ATOM   3981 6C21 POPEZ  76      99.350  38.965  48.599  1.00  0.00           C
ATOM   3984 7C21 POPEZ  76     100.369  39.904  47.949  1.00  0.00           C
ATOM   3987 8C21 POPEZ  76     101.089  40.824  48.929  1.00  0.00           C
ATOM   3991  C33 POPEZ  76     100.080  43.794  40.479  1.00  0.00           C
ATOM   3994  C34 POPEZ  76      99.601  44.305  41.839  1.00  0.00           C
ATOM   3997  C35 POPEZ  76     100.660  44.235  42.949  1.00  0.00           C
ATOM   4000  C36 POPEZ  76      99.989  44.334  44.329  1.00  0.00           C
ATOM   4003  C37 POPEZ  76     100.900  44.165  45.549  1.00  0.00           C
ATOM   4006  C38 POPEZ  76     100.119  43.565  46.739  1.00  0.00           C
ATOM   4009  C39 POPEZ  76      98.830  44.324  47.099  1.00  0.00           C
ATOM   4012 0C31 POPEZ  76      99.079  45.684  47.749  1.00  0.00           C
ATOM   4015 1C31 POPEZ  76      99.540  45.564  49.209  1.00  0.00           C
ATOM   4018 2C31 POPEZ  76      99.540  46.924  49.929  1.00  0.00           C
ATOM   4021 3C31 POPEZ  76      99.969  46.824  51.399  1.00  0.00           C
ATOM   4024 4C31 POPEZ  76      99.119  45.844  52.219  1.00  0.00           C
ATOM   4027 5C31 POPEZ  76      99.390  45.914  53.719  1.00  0.00           C
ATOM   4030 6C31 POPEZ  76      98.439  45.025  54.509  1.00  0.00           C
ATOM   4034  NH3 POPEa  77      24.019   4.724  71.759  1.00  0.00           N
ATOM   4038  C12 POPEa  77      24.759   3.904  70.739  1.00  0.00           C
ATOM   4041  C11 POPEa  77      24.689   2.404  71.089  1.00  0.00           C
ATOM   4044  P   POPEa  77      21.979   2.064  71.159  1.00  0.00           P
ATOM   4045  O13 POPEa  77      21.219   0.934  71.719  1.00  0.00           O
ATOM   4046  O14 POPEa  77      21.489   3.444  71.429  1.00  0.00           O
ATOM   4047  O11 POPEa  77      22.069   1.904  69.599  1.00  0.00           O
ATOM   4048  O12 POPEa  77      23.459   2.004  71.659  1.00  0.00           O
ATOM   4049  C1  POPEa  77      21.719   2.944  68.689  1.00  0.00           C
ATOM   4052  C2  POPEa  77      21.409   2.374  67.269  1.00  0.00           C
ATOM   4054  O21 POPEa  77      20.019   2.544  66.989  1.00  0.00           O
ATOM   4055  C21 POPEa  77      19.139   1.814  67.649  1.00  0.00           C
ATOM   4056  O22 POPEa  77      19.359   0.834  68.329  1.00  0.00           O
ATOM   4057  C22 POPEa  77      17.789   2.464  67.439  1.00  0.00           C
ATOM   4060  C3  POPEa  77      21.989   0.944  67.039  1.00  0.00           C
ATOM   4063  O31 POPEa  77      21.709   0.454  65.709  1.00  0.00           O
ATOM   4064  C31 POPEa  77      22.649   0.734  64.819  1.00  0.00           C
ATOM   4065  O32 POPEa  77      23.699   1.314  65.029  1.00  0.00           O
ATOM   4066  C32 POPEa  77      22.179   0.224  63.469  1.00  0.00           C
ATOM   4069  C23 POPEa  77      16.689   1.924  68.359  1.00  0.00           C
ATOM   4072  C24 POPEa  77      15.469   2.844  68.359  1.00  0.00           C
ATOM   4075  C25 POPEa  77      15.029   3.334  66.969  1.00  0.00           C
ATOM   4078  C26 POPEa  77      14.479   2.214  66.079  1.00  0.00           C
ATOM   4081  C27 POPEa  77      13.559   2.724  64.959  1.00  0.00           C
ATOM   4084  C28 POPEa  77      13.089   1.594  64.019  1.00  0.00           C
ATOM   4087  C29 POPEa  77      14.189   1.134  63.099  1.00  0.00           C
ATOM   4089 0C21 POPEa  77      14.079   0.844  61.789  1.00  0.00           C
ATOM   4091 1C21 POPEa  77      12.819   0.874  60.959  1.00  0.00           C
ATOM   4094 2C21 POPEa  77      12.789   1.954  59.859  1.00  0.00           C
ATOM   4097 3C21 POPEa  77      12.979   3.384  60.379  1.00  0.00           C
ATOM   4100 4C21 POPEa  77      12.599   4.454  59.349  1.00  0.00           C
ATOM   4103 5C21 POPEa  77      13.229   4.294  57.949  1.00  0.00           C
ATOM   4106 6C21 POPEa  77      12.779   5.444  57.029  1.00  0.00           C
ATOM   4109 7C21 POPEa  77      12.889   5.134  55.529  1.00  0.00           C
ATOM   4112 8C21 POPEa  77      12.029   6.084  54.679  1.00  0.00           C
ATOM   4116  C33 POPEa  77      23.229   0.444  62.359  1.00  0.00           C
ATOM   4119  C34 POPEa  77      22.629   0.074  61.009  1.00  0.00           C
ATOM   4122  C35 POPEa  77      23.719  -0.216  59.979  1.00  0.00           C
ATOM   4125  C36 POPEa  77      23.149  -0.946  58.769  1.00  0.00           C
ATOM   4128  C37 POPEa  77      24.249  -1.216  57.739  1.00  0.00           C
ATOM   4131  C38 POPEa  77      23.769  -2.195  56.659  1.00  0.00           C
ATOM   4134  C39 POPEa  77      24.929  -2.715  55.809  1.00  0.00           C
ATOM   4137 0C31 POPEa  77      25.579  -1.656  54.929  1.00  0.00           C
ATOM   4140 1C31 POPEa  77      26.409  -2.345  53.849  1.00  0.00           C
ATOM   4143 2C31 POPEa  77      26.929  -1.406  52.759  1.00  0.00           C
ATOM   4146 3C31 POPEa  77      27.669  -2.205  51.669  1.00  0.00           C
ATOM   4149 4C31 POPEa  77      29.079  -2.605  52.109  1.00  0.00           C
ATOM   4152 5C31 POPEa  77      29.759  -3.585  51.149  1.00  0.00           C
ATOM   4155 6C31 POPEa  77      31.149  -3.975  51.639  1.00  0.00           C
ATOM   4159  NH3 POPEb  78      12.119  51.744  73.929  1.00  0.00           N
ATOM   4163  C12 POPEb  78      12.779  51.174  75.149  1.00  0.00           C
ATOM   4166  C11 POPEb  78      13.939  52.084  75.569  1.00  0.00           C
ATOM   4169  P   POPEb  78      13.919  54.685  75.139  1.00  0.00           P
ATOM   4170  O13 POPEb  78      12.899  55.744  75.329  1.00  0.00           O
ATOM   4171  O14 POPEb  78      15.289  54.994  75.579  1.00  0.00           O
ATOM   4172  O11 POPEb  78      13.949  54.274  73.599  1.00  0.00           O
ATOM   4173  O12 POPEb  78      13.409  53.375  75.859  1.00  0.00           O
ATOM   4174  C1  POPEb  78      15.019  54.755  72.739  1.00  0.00           C
ATOM   4177  C2  POPEb  78      14.569  54.825  71.239  1.00  0.00           C
ATOM   4179  O21 POPEb  78      15.549  55.544  70.429  1.00  0.00           O
ATOM   4180  C21 POPEb  78      15.639  55.145  69.159  1.00  0.00           C
ATOM   4181  O22 POPEb  78      15.039  54.204  68.659  1.00  0.00           O
ATOM   4182  C22 POPEb  78      16.599  56.044  68.369  1.00  0.00           C
ATOM   4185  C3  POPEb  78      13.159  55.474  71.089  1.00  0.00           C
ATOM   4188  O31 POPEb  78      12.769  55.665  69.719  1.00  0.00           O
ATOM   4189  C31 POPEb  78      12.119  54.664  69.139  1.00  0.00           C
ATOM   4190  O32 POPEb  78      11.849  53.594  69.669  1.00  0.00           O
ATOM   4191  C32 POPEb  78      11.689  55.114  67.749  1.00  0.00           C
ATOM   4194  C23 POPEb  78      16.699  55.644  66.859  1.00  0.00           C
ATOM   4197  C24 POPEb  78      17.479  56.674  66.029  1.00  0.00           C
ATOM   4200  C25 POPEb  78      17.789  56.215  64.579  1.00  0.00           C
ATOM   4203  C26 POPEb  78      18.879  56.954  63.769  1.00  0.00           C
ATOM   4206  C27 POPEb  78      19.469  56.044  62.669  1.00  0.00           C
ATOM   4209  C28 POPEb  78      20.809  56.474  62.039  1.00  0.00           C
ATOM   4212  C29 POPEb  78      20.729  57.414  60.869  1.00  0.00           C
ATOM   4214 0C21 POPEb  78      20.869  57.104  59.559  1.00  0.00           C
ATOM   4216 1C21 POPEb  78      21.119  55.735  58.969  1.00  0.00           C
ATOM   4219 2C21 POPEb  78      22.389  55.654  58.099  1.00  0.00           C
ATOM   4222 3C21 POPEb  78      22.219  56.215  56.669  1.00  0.00           C
ATOM   4225 4C21 POPEb  78      23.459  56.054  55.779  1.00  0.00           C
ATOM   4228 5C21 POPEb  78      24.679  56.855  56.269  1.00  0.00           C
ATOM   4231 6C21 POPEb  78      25.889  56.774  55.319  1.00  0.00           C
ATOM   4234 7C21 POPEb  78      27.229  56.834  56.059  1.00  0.00           C
ATOM   4237 8C21 POPEb  78      28.449  56.934  55.149  1.00  0.00           C
ATOM   4241  C33 POPEb  78      12.569  54.534  66.629  1.00  0.00           C
ATOM   4244  C34 POPEb  78      12.289  55.165  65.259  1.00  0.00           C
ATOM   4247  C35 POPEb  78      12.529  56.674  65.249  1.00  0.00           C
ATOM   4250  C36 POPEb  78      12.519  57.245  63.839  1.00  0.00           C
ATOM   4253  C37 POPEb  78      12.489  58.765  63.909  1.00  0.00           C
ATOM   4256  C38 POPEb  78      12.719  59.394  62.549  1.00  0.00           C
ATOM   4259  C39 POPEb  78      12.739  60.914  62.609  1.00  0.00           C
ATOM   4262 0C31 POPEb  78      13.239  61.455  61.279  1.00  0.00           C
ATOM   4265 1C31 POPEb  78      12.889  62.915  61.009  1.00  0.00           C
ATOM   4268 2C31 POPEb  78      13.629  63.414  59.769  1.00  0.00           C
ATOM   4271 3C31 POPEb  78      13.499  64.924  59.569  1.00  0.00           C
ATOM   4274 4C31 POPEb  78      12.069  65.404  59.289  1.00  0.00           C
ATOM   4277 5C31 POPEb  78      11.899  66.864  59.689  1.00  0.00           C
ATOM   4280 6C31 POPEb  78      10.539  67.434  59.309  1.00  0.00           C
ATOM   4284  NH3 POPEc  79      21.209  61.834  32.109  1.00  0.00           N
ATOM   4288  C12 POPEc  79      19.939  62.144  32.849  1.00  0.00           C
ATOM   4291  C11 POPEc  79      19.589  63.614  32.669  1.00  0.00           C
ATOM   4294  P   POPEc  79      17.589  65.224  33.129  1.00  0.00           P
ATOM   4295  O13 POPEc  79      18.479  66.224  32.489  1.00  0.00           O
ATOM   4296  O14 POPEc  79      16.289  64.955  32.469  1.00  0.00           O
ATOM   4297  O11 POPEc  79      17.309  65.665  34.609  1.00  0.00           O
ATOM   4298  O12 POPEc  79      18.349  63.845  33.309  1.00  0.00           O
ATOM   4299  C1  POPEc  79      17.829  66.864  35.169  1.00  0.00           C
ATOM   4302  C2  POPEc  79      17.539  66.934  36.689  1.00  0.00           C
ATOM   4304  O21 POPEc  79      18.749  67.304  37.379  1.00  0.00           O
ATOM   4305  C21 POPEc  79      18.519  67.854  38.569  1.00  0.00           C
ATOM   4306  O22 POPEc  79      17.439  68.284  38.939  1.00  0.00           O
ATOM   4307  C22 POPEc  79      19.799  67.845  39.399  1.00  0.00           C
ATOM   4310  C3  POPEc  79      17.009  65.565  37.229  1.00  0.00           C
ATOM   4313  O31 POPEc  79      16.859  65.544  38.659  1.00  0.00           O
ATOM   4314  C31 POPEc  79      15.639  65.745  39.139  1.00  0.00           C
ATOM   4315  O32 POPEc  79      14.639  65.955  38.469  1.00  0.00           O
ATOM   4316  C32 POPEc  79      15.619  65.535  40.659  1.00  0.00           C
ATOM   4319  C23 POPEc  79      19.569  67.174  40.779  1.00  0.00           C
ATOM   4322  C24 POPEc  79      20.669  67.534  41.779  1.00  0.00           C
ATOM   4325  C25 POPEc  79      20.510  66.785  43.109  1.00  0.00           C
ATOM   4328  C26 POPEc  79      21.170  67.505  44.289  1.00  0.00           C
ATOM   4331  C27 POPEc  79      21.659  66.515  45.359  1.00  0.00           C
ATOM   4334  C28 POPEc  79      22.239  67.195  46.619  1.00  0.00           C
ATOM   4337  C29 POPEc  79      21.149  67.555  47.599  1.00  0.00           C
ATOM   4339 0C21 POPEc  79      21.059  67.135  48.879  1.00  0.00           C
ATOM   4341 1C21 POPEc  79      22.049  66.235  49.589  1.00  0.00           C
ATOM   4344 2C21 POPEc  79      21.509  65.654  50.909  1.00  0.00           C
ATOM   4347 3C21 POPEc  79      21.179  66.724  51.969  1.00  0.00           C
ATOM   4350 4C21 POPEc  79      20.939  66.104  53.359  1.00  0.00           C
ATOM   4353 5C21 POPEc  79      20.529  67.125  54.429  1.00  0.00           C
ATOM   4356 6C21 POPEc  79      19.079  67.574  54.259  1.00  0.00           C
ATOM   4359 7C21 POPEc  79      18.629  68.554  55.349  1.00  0.00           C
ATOM   4362 8C21 POPEc  79      17.199  69.044  55.109  1.00  0.00           C
ATOM   4366  C33 POPEc  79      15.009  66.735  41.439  1.00  0.00           C
ATOM   4369  C34 POPEc  79      14.809  66.434  42.929  1.00  0.00           C
ATOM   4372  C35 POPEc  79      16.159  66.135  43.599  1.00  0.00           C
ATOM   4375  C36 POPEc  79      16.209  66.354  45.119  1.00  0.00           C
ATOM   4378  C37 POPEc  79      17.609  66.025  45.649  1.00  0.00           C
ATOM   4381  C38 POPEc  79      17.629  65.515  47.099  1.00  0.00           C
ATOM   4384  C39 POPEc  79      17.029  66.504  48.109  1.00  0.00           C
ATOM   4387 0C31 POPEc  79      17.169  66.004  49.549  1.00  0.00           C
ATOM   4390 1C31 POPEc  79      16.739  67.065  50.569  1.00  0.00           C
ATOM   4393 2C31 POPEc  79      16.649  66.544  52.009  1.00  0.00           C
ATOM   4396 3C31 POPEc  79      15.439  65.625  52.279  1.00  0.00           C
ATOM   4399 4C31 POPEc  79      15.219  65.415  53.789  1.00  0.00           C
ATOM   4402 5C31 POPEc  79      14.099  64.415  54.109  1.00  0.00           C
ATOM   4405 6C31 POPEc  79      13.809  64.285  55.599  1.00  0.00           C
ATOM   4409  NH3 POPEd  80      71.350  98.755  27.719  1.00  0.00           N
ATOM   4413  C12 POPEd  80      71.750  97.314  27.799  1.00  0.00           C
ATOM   4416  C11 POPEd  80      71.160  96.635  29.039  1.00  0.00           C
ATOM   4419  P   POPEd  80      72.660  94.455  28.979  1.00  0.00           P
ATOM   4420  O13 POPEd  80      72.470  93.205  28.189  1.00  0.00           O
ATOM   4421  O14 POPEd  80      73.750  95.285  28.449  1.00  0.00           O
ATOM   4422  O11 POPEd  80      72.969  94.074  30.489  1.00  0.00           O
ATOM   4423  O12 POPEd  80      71.290  95.224  28.979  1.00  0.00           O
ATOM   4424  C1  POPEd  80      72.299  94.494  31.679  1.00  0.00           C
ATOM   4427  C2  POPEd  80      71.910  93.265  32.539  1.00  0.00           C
ATOM   4429  O21 POPEd  80      71.160  93.625  33.719  1.00  0.00           O
ATOM   4430  C21 POPEd  80      71.789  94.144  34.759  1.00  0.00           C
ATOM   4431  O22 POPEd  80      72.960  94.485  34.809  1.00  0.00           O
ATOM   4432  C22 POPEd  80      70.809  94.214  35.939  1.00  0.00           C
ATOM   4435  C3  POPEd  80      73.109  92.294  32.819  1.00  0.00           C
ATOM   4438  O31 POPEd  80      72.700  91.044  33.429  1.00  0.00           O
ATOM   4439  C31 POPEd  80      72.159  90.194  32.559  1.00  0.00           C
ATOM   4440  O32 POPEd  80      71.949  90.434  31.389  1.00  0.00           O
ATOM   4441  C32 POPEd  80      71.640  88.955  33.249  1.00  0.00           C
ATOM   4444  C23 POPEd  80      71.500  94.604  37.279  1.00  0.00           C
ATOM   4447  C24 POPEd  80      70.519  94.735  38.449  1.00  0.00           C
ATOM   4450  C25 POPEd  80      69.600  95.965  38.359  1.00  0.00           C
ATOM   4453  C26 POPEd  80      68.809  96.265  39.649  1.00  0.00           C
ATOM   4456  C27 POPEd  80      67.910  95.105  40.119  1.00  0.00           C
ATOM   4459  C28 POPEd  80      67.270  95.324  41.509  1.00  0.00           C
ATOM   4462  C29 POPEd  80      66.329  96.504  41.559  1.00  0.00           C
ATOM   4464 0C21 POPEd  80      65.909  97.104  42.689  1.00  0.00           C
ATOM   4466 1C21 POPEd  80      66.239  96.675  44.099  1.00  0.00           C
ATOM   4469 2C21 POPEd  80      67.149  97.654  44.869  1.00  0.00           C
ATOM   4472 3C21 POPEd  80      68.639  97.524  44.519  1.00  0.00           C
ATOM   4475 4C21 POPEd  80      69.539  98.544  45.219  1.00  0.00           C
ATOM   4478 5C21 POPEd  80      69.490  98.524  46.759  1.00  0.00           C
ATOM   4481 6C21 POPEd  80      70.000  97.225  47.409  1.00  0.00           C
ATOM   4484 7C21 POPEd  80      70.079  97.365  48.939  1.00  0.00           C
ATOM   4487 8C21 POPEd  80      70.640  96.145  49.669  1.00  0.00           C
ATOM   4491  C33 POPEd  80      70.119  89.125  33.409  1.00  0.00           C
ATOM   4494  C34 POPEd  80      69.469  88.044  34.269  1.00  0.00           C
ATOM   4497  C35 POPEd  80      70.110  87.955  35.649  1.00  0.00           C
ATOM   4500  C36 POPEd  80      69.160  87.384  36.699  1.00  0.00           C
ATOM   4503  C37 POPEd  80      69.759  87.444  38.109  1.00  0.00           C
ATOM   4506  C38 POPEd  80      68.720  87.574  39.209  1.00  0.00           C
ATOM   4509  C39 POPEd  80      68.380  86.245  39.899  1.00  0.00           C
ATOM   4512 0C31 POPEd  80      67.310  86.495  40.959  1.00  0.00           C
ATOM   4515 1C31 POPEd  80      66.969  85.305  41.859  1.00  0.00           C
ATOM   4518 2C31 POPEd  80      65.869  85.705  42.839  1.00  0.00           C
ATOM   4521 3C31 POPEd  80      65.859  84.925  44.159  1.00  0.00           C
ATOM   4524 4C31 POPEd  80      66.780  85.534  45.219  1.00  0.00           C
ATOM   4527 5C31 POPEd  80      66.559  84.884  46.589  1.00  0.00           C
ATOM   4530 6C31 POPEd  80      67.429  85.464  47.709  1.00  0.00           C
ATOM   4534  NH3 POPEe  81      77.680  35.255  30.289  1.00  0.00           N
ATOM   4538  C12 POPEe  81      78.479  34.765  29.109  1.00  0.00           C
ATOM   4541  C11 POPEe  81      79.979  34.784  29.409  1.00  0.00           C
ATOM   4544  P   POPEe  81      81.929  36.355  30.099  1.00  0.00           P
ATOM   4545  O13 POPEe  81      82.570  35.044  30.419  1.00  0.00           O
ATOM   4546  O14 POPEe  81      82.671  37.214  29.159  1.00  0.00           O
ATOM   4547  O11 POPEe  81      81.560  37.144  31.399  1.00  0.00           O
ATOM   4548  O12 POPEe  81      80.469  36.114  29.499  1.00  0.00           O
ATOM   4549  C1  POPEe  81      82.090  38.435  31.689  1.00  0.00           C
ATOM   4552  C2  POPEe  81      83.140  38.324  32.819  1.00  0.00           C
ATOM   4554  O21 POPEe  81      83.421  39.604  33.409  1.00  0.00           O
ATOM   4555  C21 POPEe  81      82.600  39.904  34.409  1.00  0.00           C
ATOM   4556  O22 POPEe  81      81.610  39.285  34.739  1.00  0.00           O
ATOM   4557  C22 POPEe  81      83.070  41.184  35.089  1.00  0.00           C
ATOM   4560  C3  POPEe  81      84.480  37.714  32.369  1.00  0.00           C
ATOM   4563  O31 POPEe  81      85.010  37.114  33.549  1.00  0.00           O
ATOM   4564  C31 POPEe  81      86.210  36.605  33.469  1.00  0.00           C
ATOM   4565  O32 POPEe  81      86.950  36.614  32.499  1.00  0.00           O
ATOM   4566  C32 POPEe  81      86.540  36.015  34.829  1.00  0.00           C
ATOM   4569  C23 POPEe  81      82.251  41.424  36.389  1.00  0.00           C
ATOM   4572  C24 POPEe  81      82.829  42.584  37.209  1.00  0.00           C
ATOM   4575  C25 POPEe  81      82.080  42.805  38.519  1.00  0.00           C
ATOM   4578  C26 POPEe  81      82.749  43.864  39.399  1.00  0.00           C
ATOM   4581  C27 POPEe  81      81.800  44.445  40.449  1.00  0.00           C
ATOM   4584  C28 POPEe  81      82.510  45.294  41.519  1.00  0.00           C
ATOM   4587  C29 POPEe  81      82.799  44.474  42.749  1.00  0.00           C
ATOM   4589 0C21 POPEe  81      82.059  44.434  43.879  1.00  0.00           C
ATOM   4591 1C21 POPEe  81      80.799  45.235  44.159  1.00  0.00           C
ATOM   4594 2C21 POPEe  81      80.861  45.914  45.539  1.00  0.00           C
ATOM   4597 3C21 POPEe  81      80.430  44.974  46.679  1.00  0.00           C
ATOM   4600 4C21 POPEe  81      80.730  45.564  48.069  1.00  0.00           C
ATOM   4603 5C21 POPEe  81      80.379  44.604  49.209  1.00  0.00           C
ATOM   4606 6C21 POPEe  81      80.889  45.124  50.559  1.00  0.00           C
ATOM   4609 7C21 POPEe  81      80.630  44.184  51.739  1.00  0.00           C
ATOM   4612 8C21 POPEe  81      81.210  44.704  53.049  1.00  0.00           C
ATOM   4616  C33 POPEe  81      86.570  37.084  35.939  1.00  0.00           C
ATOM   4619  C34 POPEe  81      85.760  36.684  37.179  1.00  0.00           C
ATOM   4622  C35 POPEe  81      85.460  37.914  38.039  1.00  0.00           C
ATOM   4625  C36 POPEe  81      84.839  37.634  39.409  1.00  0.00           C
ATOM   4628  C37 POPEe  81      84.429  38.924  40.119  1.00  0.00           C
ATOM   4631  C38 POPEe  81      83.830  38.654  41.499  1.00  0.00           C
ATOM   4634  C39 POPEe  81      83.589  39.945  42.289  1.00  0.00           C
ATOM   4637 0C31 POPEe  81      83.100  39.625  43.699  1.00  0.00           C
ATOM   4640 1C31 POPEe  81      82.850  40.875  44.549  1.00  0.00           C
ATOM   4643 2C31 POPEe  81      82.199  40.555  45.899  1.00  0.00           C
ATOM   4646 3C31 POPEe  81      83.039  39.615  46.769  1.00  0.00           C
ATOM   4649 4C31 POPEe  81      82.400  39.384  48.139  1.00  0.00           C
ATOM   4652 5C31 POPEe  81      83.190  38.394  48.999  1.00  0.00           C
ATOM   4655 6C31 POPEe  81      82.629  38.265  50.409  1.00  0.00           C
ATOM   4659  NH3 POPEf  82      59.539 106.665  25.839  1.00  0.00           N
ATOM   4663  C12 POPEf  82      59.619 106.544  24.329  1.00  0.00           C
ATOM   4666  C11 POPEf  82      60.949 107.064  23.749  1.00  0.00           C
ATOM   4669  P   POPEf  82      61.899 109.364  24.669  1.00  0.00           P
ATOM   4670  O13 POPEf  82      63.039 110.074  24.049  1.00  0.00           O
ATOM   4671  O14 POPEf  82      60.969 110.164  25.499  1.00  0.00           O
ATOM   4672  O11 POPEf  82      62.409 108.205  25.569  1.00  0.00           O
ATOM   4673  O12 POPEf  82      61.019 108.494  23.689  1.00  0.00           O
ATOM   4674  C1  POPEf  82      63.559 108.184  26.369  1.00  0.00           C
ATOM   4677  C2  POPEf  82      63.260 108.934  27.669  1.00  0.00           C
ATOM   4679  O21 POPEf  82      64.340 109.865  27.899  1.00  0.00           O
ATOM   4680  C21 POPEf  82      64.020 110.774  28.799  1.00  0.00           C
ATOM   4681  O22 POPEf  82      62.940 111.344  28.879  1.00  0.00           O
ATOM   4682  C22 POPEf  82      65.180 110.914  29.769  1.00  0.00           C
ATOM   4685  C3  POPEf  82      63.059 107.915  28.819  1.00  0.00           C
ATOM   4688  O31 POPEf  82      62.889 108.515  30.119  1.00  0.00           O
ATOM   4689  C31 POPEf  82      61.660 108.885  30.439  1.00  0.00           C
ATOM   4690  O32 POPEf  82      60.679 108.755  29.739  1.00  0.00           O
ATOM   4691  C32 POPEf  82      61.709 109.504  31.839  1.00  0.00           C
ATOM   4694  C23 POPEf  82      64.789 111.675  31.059  1.00  0.00           C
ATOM   4697  C24 POPEf  82      65.740 111.304  32.199  1.00  0.00           C
ATOM   4700  C25 POPEf  82      65.289 111.754  33.589  1.00  0.00           C
ATOM   4703  C26 POPEf  82      65.990 113.025  34.069  1.00  0.00           C
ATOM   4706  C27 POPEf  82      65.979 113.174  35.599  1.00  0.00           C
ATOM   4709  C28 POPEf  82      66.459 114.574  36.019  1.00  0.00           C
ATOM   4712  C29 POPEf  82      66.500 114.794  37.509  1.00  0.00           C
ATOM   4714 0C21 POPEf  82      67.529 114.904  38.379  1.00  0.00           C
ATOM   4716 1C21 POPEf  82      69.039 114.814  38.209  1.00  0.00           C
ATOM   4719 2C21 POPEf  82      69.720 114.774  36.829  1.00  0.00           C
ATOM   4722 3C21 POPEf  82      69.720 116.125  36.099  1.00  0.00           C
ATOM   4725 4C21 POPEf  82      70.259 116.024  34.659  1.00  0.00           C
ATOM   4728 5C21 POPEf  82      70.549 117.395  34.019  1.00  0.00           C
ATOM   4731 6C21 POPEf  82      69.320 118.314  33.929  1.00  0.00           C
ATOM   4734 7C21 POPEf  82      69.670 119.715  33.409  1.00  0.00           C
ATOM   4737 8C21 POPEf  82      68.460 120.625  33.209  1.00  0.00           C
ATOM   4741  C33 POPEf  82      60.579 109.004  32.759  1.00  0.00           C
ATOM   4744  C34 POPEf  82      61.009 108.895  34.229  1.00  0.00           C
ATOM   4747  C35 POPEf  82      61.189 110.235  34.949  1.00  0.00           C
ATOM   4750  C36 POPEf  82      61.450 110.035  36.449  1.00  0.00           C
ATOM   4753  C37 POPEf  82      60.960 111.194  37.319  1.00  0.00           C
ATOM   4756  C38 POPEf  82      60.989 110.854  38.809  1.00  0.00           C
ATOM   4759  C39 POPEf  82      60.370 111.975  39.659  1.00  0.00           C
ATOM   4762 0C31 POPEf  82      59.780 111.474  40.979  1.00  0.00           C
ATOM   4765 1C31 POPEf  82      58.979 112.584  41.679  1.00  0.00           C
ATOM   4768 2C31 POPEf  82      58.699 112.294  43.159  1.00  0.00           C
ATOM   4771 3C31 POPEf  82      59.979 112.304  44.009  1.00  0.00           C
ATOM   4774 4C31 POPEf  82      59.929 113.354  45.119  1.00  0.00           C
ATOM   4777 5C31 POPEf  82      61.279 113.584  45.789  1.00  0.00           C
ATOM   4780 6C31 POPEf  82      61.209 114.595  46.929  1.00  0.00           C
ATOM   4784  NH3 POPEg  83     128.289 113.335  70.469  1.00  0.00           N
ATOM   4788  C12 POPEg  83     129.369 112.964  71.449  1.00  0.00           C
ATOM   4791  C11 POPEg  83     129.328 111.455  71.749  1.00  0.00           C
ATOM   4794  P   POPEg  83     127.010 111.054  73.069  1.00  0.00           P
ATOM   4795  O13 POPEg  83     126.540 109.645  73.079  1.00  0.00           O
ATOM   4796  O14 POPEg  83     126.600 111.915  74.199  1.00  0.00           O
ATOM   4797  O11 POPEg  83     126.509 111.724  71.719  1.00  0.00           O
ATOM   4798  O12 POPEg  83     128.559 111.125  72.909  1.00  0.00           O
ATOM   4799  C1  POPEg  83     125.590 111.024  70.869  1.00  0.00           C
ATOM   4802  C2  POPEg  83     125.380 111.765  69.519  1.00  0.00           C
ATOM   4804  O21 POPEg  83     126.589 111.794  68.709  1.00  0.00           O
ATOM   4805  C21 POPEg  83     127.020 110.565  68.369  1.00  0.00           C
ATOM   4806  O22 POPEg  83     127.848 109.934  69.009  1.00  0.00           O
ATOM   4807  C22 POPEg  83     126.339 110.054  67.109  1.00  0.00           C
ATOM   4810  C3  POPEg  83     124.839 113.184  69.829  1.00  0.00           C
ATOM   4813  O31 POPEg  83     124.790 114.055  68.689  1.00  0.00           O
ATOM   4814  C31 POPEg  83     123.589 114.394  68.239  1.00  0.00           C
ATOM   4815  O32 POPEg  83     122.540 113.834  68.499  1.00  0.00           O
ATOM   4816  C32 POPEg  83     123.741 115.655  67.399  1.00  0.00           C
ATOM   4819  C23 POPEg  83     127.281 109.175  66.249  1.00  0.00           C
ATOM   4822  C24 POPEg  83     126.620 108.765  64.929  1.00  0.00           C
ATOM   4825  C25 POPEg  83     127.491 107.934  63.969  1.00  0.00           C
ATOM   4828  C26 POPEg  83     128.479 108.804  63.189  1.00  0.00           C
ATOM   4831  C27 POPEg  83     129.350 108.004  62.209  1.00  0.00           C
ATOM   4834  C28 POPEg  83     130.369 108.904  61.479  1.00  0.00           C
ATOM   4837  C29 POPEg  83     130.240 108.885  59.969  1.00  0.00           C
ATOM   4839 0C21 POPEg  83     130.828 108.025  59.129  1.00  0.00           C
ATOM   4841 1C21 POPEg  83     131.740 106.875  59.479  1.00  0.00           C
ATOM   4844 2C21 POPEg  83     133.060 106.915  58.699  1.00  0.00           C
ATOM   4847 3C21 POPEg  83     133.820 105.574  58.739  1.00  0.00           C
ATOM   4850 4C21 POPEg  83     135.138 105.585  57.949  1.00  0.00           C
ATOM   4853 5C21 POPEg  83     136.309 106.215  58.709  1.00  0.00           C
ATOM   4856 6C21 POPEg  83     137.600 106.224  57.879  1.00  0.00           C
ATOM   4859 7C21 POPEg  83     138.790 106.835  58.629  1.00  0.00           C
ATOM   4862 8C21 POPEg  83     140.059 106.945  57.779  1.00  0.00           C
ATOM   4866  C33 POPEg  83     123.281 115.494  65.939  1.00  0.00           C
ATOM   4869  C34 POPEg  83     123.221 116.854  65.229  1.00  0.00           C
ATOM   4872  C35 POPEg  83     124.540 117.255  64.559  1.00  0.00           C
ATOM   4875  C36 POPEg  83     124.689 116.625  63.169  1.00  0.00           C
ATOM   4878  C37 POPEg  83     125.900 117.174  62.419  1.00  0.00           C
ATOM   4881  C38 POPEg  83     125.889 116.724  60.949  1.00  0.00           C
ATOM   4884  C39 POPEg  83     127.281 116.815  60.309  1.00  0.00           C
ATOM   4887 0C31 POPEg  83     127.320 116.245  58.889  1.00  0.00           C
ATOM   4890 1C31 POPEg  83     128.759 116.245  58.359  1.00  0.00           C
ATOM   4893 2C31 POPEg  83     128.859 116.654  56.889  1.00  0.00           C
ATOM   4896 3C31 POPEg  83     130.309 116.905  56.479  1.00  0.00           C
ATOM   4899 4C31 POPEg  83     130.419 117.675  55.159  1.00  0.00           C
ATOM   4902 5C31 POPEg  83     131.850 117.735  54.639  1.00  0.00           C
ATOM   4905 6C31 POPEg  83     132.010 118.625  53.409  1.00  0.00           C
ATOM   4909  NH3 POPEh  84      82.180  82.255  71.859  1.00  0.00           N
ATOM   4913  C12 POPEh  84      83.641  82.524  72.109  1.00  0.00           C
ATOM   4916  C11 POPEh  84      84.469  81.245  72.379  1.00  0.00           C
ATOM   4919  P   POPEh  84      84.820  79.404  74.229  1.00  0.00           P
ATOM   4920  O13 POPEh  84      86.219  79.794  74.459  1.00  0.00           O
ATOM   4921  O14 POPEh  84      84.030  78.894  75.369  1.00  0.00           O
ATOM   4922  O11 POPEh  84      84.829  78.254  73.159  1.00  0.00           O
ATOM   4923  O12 POPEh  84      83.970  80.544  73.529  1.00  0.00           O
ATOM   4924  C1  POPEh  84      83.610  77.674  72.689  1.00  0.00           C
ATOM   4927  C2  POPEh  84      83.719  77.394  71.189  1.00  0.00           C
ATOM   4929  O21 POPEh  84      82.430  77.004  70.719  1.00  0.00           O
ATOM   4930  C21 POPEh  84      81.869  77.824  69.869  1.00  0.00           C
ATOM   4931  O22 POPEh  84      82.270  78.945  69.579  1.00  0.00           O
ATOM   4932  C22 POPEh  84      80.640  77.174  69.259  1.00  0.00           C
ATOM   4935  C3  POPEh  84      84.720  76.244  70.879  1.00  0.00           C
ATOM   4938  O31 POPEh  84      85.240  76.375  69.549  1.00  0.00           O
ATOM   4939  C31 POPEh  84      84.461  75.904  68.589  1.00  0.00           C
ATOM   4940  O32 POPEh  84      83.389  75.324  68.729  1.00  0.00           O
ATOM   4941  C32 POPEh  84      85.080  76.214  67.229  1.00  0.00           C
ATOM   4944  C23 POPEh  84      79.369  77.974  69.559  1.00  0.00           C
ATOM   4947  C24 POPEh  84      78.199  77.434  68.739  1.00  0.00           C
ATOM   4950  C25 POPEh  84      76.840  77.965  69.179  1.00  0.00           C
ATOM   4953  C26 POPEh  84      75.780  77.645  68.139  1.00  0.00           C
ATOM   4956  C27 POPEh  84      74.379  78.084  68.579  1.00  0.00           C
ATOM   4959  C28 POPEh  84      73.429  78.374  67.399  1.00  0.00           C
ATOM   4962  C29 POPEh  84      73.869  79.634  66.699  1.00  0.00           C
ATOM   4964 0C21 POPEh  84      73.470  80.084  65.499  1.00  0.00           C
ATOM   4966 1C21 POPEh  84      72.470  79.434  64.559  1.00  0.00           C
ATOM   4969 2C21 POPEh  84      71.299  80.375  64.209  1.00  0.00           C
ATOM   4972 3C21 POPEh  84      70.329  80.574  65.389  1.00  0.00           C
ATOM   4975 4C21 POPEh  84      69.031  81.315  65.029  1.00  0.00           C
ATOM   4978 5C21 POPEh  84      68.140  81.455  66.269  1.00  0.00           C
ATOM   4981 6C21 POPEh  84      66.899  82.344  66.129  1.00  0.00           C
ATOM   4984 7C21 POPEh  84      66.410  82.775  67.519  1.00  0.00           C
ATOM   4987 8C21 POPEh  84      65.029  83.414  67.529  1.00  0.00           C
ATOM   4991  C33 POPEh  84      84.549  75.244  66.169  1.00  0.00           C
ATOM   4994  C34 POPEh  84      85.140  75.474  64.769  1.00  0.00           C
ATOM   4997  C35 POPEh  84      84.399  76.564  63.999  1.00  0.00           C
ATOM   5000  C36 POPEh  84      83.939  76.104  62.609  1.00  0.00           C
ATOM   5003  C37 POPEh  84      83.479  77.284  61.749  1.00  0.00           C
ATOM   5006  C38 POPEh  84      83.020  76.875  60.349  1.00  0.00           C
ATOM   5009  C39 POPEh  84      82.531  78.094  59.559  1.00  0.00           C
ATOM   5012 0C31 POPEh  84      82.171  77.794  58.099  1.00  0.00           C
ATOM   5015 1C31 POPEh  84      81.610  79.044  57.409  1.00  0.00           C
ATOM   5018 2C31 POPEh  84      81.010  78.795  56.019  1.00  0.00           C
ATOM   5021 3C31 POPEh  84      80.460  80.074  55.369  1.00  0.00           C
ATOM   5024 4C31 POPEh  84      79.210  80.625  56.069  1.00  0.00           C
ATOM   5027 5C31 POPEh  84      78.679  81.934  55.479  1.00  0.00           C
ATOM   5030 6C31 POPEh  84      77.319  82.334  56.049  1.00  0.00           C
ATOM   5034  NH3 POPEi  85      41.089  99.865  30.809  1.00  0.00           N
ATOM   5038  C12 POPEi  85      41.569  99.394  29.479  1.00  0.00           C
ATOM   5041  C11 POPEi  85      42.949 100.005  29.229  1.00  0.00           C
ATOM   5044  P   POPEi  85      44.180 102.244  29.219  1.00  0.00           P
ATOM   5045  O13 POPEi  85      45.349 101.385  28.909  1.00  0.00           O
ATOM   5046  O14 POPEi  85      43.629 103.074  28.139  1.00  0.00           O
ATOM   5047  O11 POPEi  85      44.589 103.165  30.409  1.00  0.00           O
ATOM   5048  O12 POPEi  85      43.029 101.324  29.789  1.00  0.00           O
ATOM   5049  C1  POPEi  85      45.059 102.635  31.649  1.00  0.00           C
ATOM   5052  C2  POPEi  85      44.229 103.225  32.799  1.00  0.00           C
ATOM   5054  O21 POPEi  85      44.629 102.554  33.999  1.00  0.00           O
ATOM   5055  C21 POPEi  85      45.340 103.284  34.859  1.00  0.00           C
ATOM   5056  O22 POPEi  85      45.500 104.485  34.809  1.00  0.00           O
ATOM   5057  C22 POPEi  85      45.909 102.294  35.869  1.00  0.00           C
ATOM   5060  C3  POPEi  85      42.739 102.915  32.519  1.00  0.00           C
ATOM   5063  O31 POPEi  85      41.829 103.345  33.559  1.00  0.00           O
ATOM   5064  C31 POPEi  85      40.589 102.964  33.199  1.00  0.00           C
ATOM   5065  O32 POPEi  85      40.370 102.125  32.339  1.00  0.00           O
ATOM   5066  C32 POPEi  85      39.510 103.745  33.939  1.00  0.00           C
ATOM   5069  C23 POPEi  85      47.170 102.775  36.629  1.00  0.00           C
ATOM   5072  C24 POPEi  85      46.899 103.625  37.879  1.00  0.00           C
ATOM   5075  C25 POPEi  85      46.159 102.815  38.949  1.00  0.00           C
ATOM   5078  C26 POPEi  85      45.909 103.505  40.289  1.00  0.00           C
ATOM   5081  C27 POPEi  85      45.069 102.565  41.159  1.00  0.00           C
ATOM   5084  C28 POPEi  85      45.009 102.925  42.649  1.00  0.00           C
ATOM   5087  C29 POPEi  85      44.059 104.044  42.959  1.00  0.00           C
ATOM   5089 0C21 POPEi  85      44.190 104.934  43.949  1.00  0.00           C
ATOM   5091 1C21 POPEi  85      45.289 105.035  44.979  1.00  0.00           C
ATOM   5094 2C21 POPEi  85      44.659 104.855  46.379  1.00  0.00           C
ATOM   5097 3C21 POPEi  85      45.629 105.054  47.549  1.00  0.00           C
ATOM   5100 4C21 POPEi  85      44.969 104.735  48.899  1.00  0.00           C
ATOM   5103 5C21 POPEi  85      45.239 103.305  49.399  1.00  0.00           C
ATOM   5106 6C21 POPEi  85      44.600 103.025  50.759  1.00  0.00           C
ATOM   5109 7C21 POPEi  85      45.100 101.724  51.389  1.00  0.00           C
ATOM   5112 8C21 POPEi  85      44.489 101.434  52.769  1.00  0.00           C
ATOM   5116  C33 POPEi  85      39.979 104.895  34.869  1.00  0.00           C
ATOM   5119  C34 POPEi  85      40.189 104.424  36.309  1.00  0.00           C
ATOM   5122  C35 POPEi  85      40.319 105.574  37.319  1.00  0.00           C
ATOM   5125  C36 POPEi  85      39.909 105.124  38.729  1.00  0.00           C
ATOM   5128  C37 POPEi  85      39.879 106.285  39.729  1.00  0.00           C
ATOM   5131  C38 POPEi  85      39.279 105.924  41.089  1.00  0.00           C
ATOM   5134  C39 POPEi  85      40.130 104.965  41.919  1.00  0.00           C
ATOM   5137 0C31 POPEi  85      39.359 104.405  43.119  1.00  0.00           C
ATOM   5140 1C31 POPEi  85      40.170 103.354  43.889  1.00  0.00           C
ATOM   5143 2C31 POPEi  85      39.369 102.095  44.249  1.00  0.00           C
ATOM   5146 3C31 POPEi  85      38.539 102.195  45.549  1.00  0.00           C
ATOM   5149 4C31 POPEi  85      37.190 102.915  45.399  1.00  0.00           C
ATOM   5152 5C31 POPEi  85      36.319 102.754  46.659  1.00  0.00           C
ATOM   5155 6C31 POPEi  85      34.879 103.225  46.479  1.00  0.00           C
ATOM   5159  NH3 POPEj  86      72.890  41.715  29.509  1.00  0.00           N
ATOM   5163  C12 POPEj  86      72.610  40.244  29.629  1.00  0.00           C
ATOM   5166  C11 POPEj  86      73.579  39.355  28.819  1.00  0.00           C
ATOM   5169  P   POPEj  86      75.140  37.434  29.749  1.00  0.00           P
ATOM   5170  O13 POPEj  86      75.079  36.345  30.739  1.00  0.00           O
ATOM   5171  O14 POPEj  86      75.839  37.114  28.479  1.00  0.00           O
ATOM   5172  O11 POPEj  86      75.999  38.575  30.389  1.00  0.00           O
ATOM   5173  O12 POPEj  86      73.739  38.105  29.479  1.00  0.00           O
ATOM   5174  C1  POPEj  86      75.660  39.114  31.659  1.00  0.00           C
ATOM   5177  C2  POPEj  86      76.531  38.505  32.789  1.00  0.00           C
ATOM   5179  O21 POPEj  86      76.329  39.394  33.889  1.00  0.00           O
ATOM   5180  C21 POPEj  86      76.179  38.904  35.089  1.00  0.00           C
ATOM   5181  O22 POPEj  86      76.160  37.735  35.419  1.00  0.00           O
ATOM   5182  C22 POPEj  86      75.960  40.134  35.979  1.00  0.00           C
ATOM   5185  C3  POPEj  86      78.039  38.515  32.399  1.00  0.00           C
ATOM   5188  O31 POPEj  86      78.880  38.064  33.479  1.00  0.00           O
ATOM   5189  C31 POPEj  86      79.059  36.754  33.539  1.00  0.00           C
ATOM   5190  O32 POPEj  86      78.639  35.945  32.719  1.00  0.00           O
ATOM   5191  C32 POPEj  86      79.799  36.415  34.829  1.00  0.00           C
ATOM   5194  C23 POPEj  86      76.570  40.064  37.399  1.00  0.00           C
ATOM   5197  C24 POPEj  86      76.270  41.355  38.179  1.00  0.00           C
ATOM   5200  C25 POPEj  86      74.799  41.465  38.619  1.00  0.00           C
ATOM   5203  C26 POPEj  86      74.519  40.904  40.019  1.00  0.00           C
ATOM   5206  C27 POPEj  86      73.100  41.265  40.499  1.00  0.00           C
ATOM   5209  C28 POPEj  86      72.680  40.625  41.829  1.00  0.00           C
ATOM   5212  C29 POPEj  86      73.179  41.355  43.049  1.00  0.00           C
ATOM   5214 0C21 POPEj  86      72.759  41.114  44.309  1.00  0.00           C
ATOM   5216 1C21 POPEj  86      71.750  40.075  44.709  1.00  0.00           C
ATOM   5219 2C21 POPEj  86      72.179  39.224  45.919  1.00  0.00           C
ATOM   5222 3C21 POPEj  86      73.399  38.334  45.649  1.00  0.00           C
ATOM   5225 4C21 POPEj  86      73.359  37.004  46.419  1.00  0.00           C
ATOM   5228 5C21 POPEj  86      73.520  37.144  47.939  1.00  0.00           C
ATOM   5231 6C21 POPEj  86      72.869  35.994  48.719  1.00  0.00           C
ATOM   5234 7C21 POPEj  86      71.479  36.364  49.279  1.00  0.00           C
ATOM   5237 8C21 POPEj  86      70.749  35.174  49.919  1.00  0.00           C
ATOM   5241  C33 POPEj  86      78.979  35.474  35.759  1.00  0.00           C
ATOM   5244  C34 POPEj  86      79.810  35.044  36.959  1.00  0.00           C
ATOM   5247  C35 POPEj  86      78.979  34.544  38.149  1.00  0.00           C
ATOM   5250  C36 POPEj  86      78.520  33.084  38.009  1.00  0.00           C
ATOM   5253  C37 POPEj  86      77.840  32.525  39.279  1.00  0.00           C
ATOM   5256  C38 POPEj  86      78.739  32.564  40.529  1.00  0.00           C
ATOM   5259  C39 POPEj  86      78.119  31.844  41.729  1.00  0.00           C
ATOM   5262 0C31 POPEj  86      78.950  32.004  43.009  1.00  0.00           C
ATOM   5265 1C31 POPEj  86      78.079  32.024  44.279  1.00  0.00           C
ATOM   5268 2C31 POPEj  86      78.921  32.015  45.559  1.00  0.00           C
ATOM   5271 3C31 POPEj  86      78.299  32.825  46.709  1.00  0.00           C
ATOM   5274 4C31 POPEj  86      76.829  32.474  46.979  1.00  0.00           C
ATOM   5277 5C31 POPEj  86      76.250  33.254  48.159  1.00  0.00           C
ATOM   5280 6C31 POPEj  86      74.789  32.914  48.449  1.00  0.00           C
ATOM   5284  NH3 POPEk  87      12.939  29.404  71.189  1.00  0.00           N
ATOM   5288  C12 POPEk  87      12.409  28.364  72.139  1.00  0.00           C
ATOM   5291  C11 POPEk  87      13.219  27.064  72.079  1.00  0.00           C
ATOM   5294  P   POPEk  87      12.009  25.195  70.779  1.00  0.00           P
ATOM   5295  O13 POPEk  87      11.089  24.084  71.069  1.00  0.00           O
ATOM   5296  O14 POPEk  87      11.619  26.215  69.779  1.00  0.00           O
ATOM   5297  O11 POPEk  87      13.399  24.554  70.439  1.00  0.00           O
ATOM   5298  O12 POPEk  87      12.319  25.945  72.139  1.00  0.00           O
ATOM   5299  C1  POPEk  87      14.219  24.784  69.309  1.00  0.00           C
ATOM   5302  C2  POPEk  87      14.159  23.615  68.289  1.00  0.00           C
ATOM   5304  O21 POPEk  87      15.219  23.814  67.329  1.00  0.00           O
ATOM   5305  C21 POPEk  87      16.289  23.034  67.439  1.00  0.00           C
ATOM   5306  O22 POPEk  87      16.469  22.164  68.279  1.00  0.00           O
ATOM   5307  C22 POPEk  87      17.219  23.424  66.289  1.00  0.00           C
ATOM   5310  C3  POPEk  87      12.799  23.575  67.529  1.00  0.00           C
ATOM   5313  O31 POPEk  87      12.799  22.535  66.529  1.00  0.00           O
ATOM   5314  C31 POPEk  87      12.699  22.724  65.199  1.00  0.00           C
ATOM   5315  O32 POPEk  87      12.829  21.834  64.389  1.00  0.00           O
ATOM   5316  C32 POPEk  87      12.459  24.184  64.749  1.00  0.00           C
ATOM   5319  C23 POPEk  87      18.349  22.424  65.909  1.00  0.00           C
ATOM   5322  C24 POPEk  87      19.109  22.904  64.659  1.00  0.00           C
ATOM   5325  C25 POPEk  87      20.459  22.225  64.409  1.00  0.00           C
ATOM   5328  C26 POPEk  87      20.419  20.894  63.649  1.00  0.00           C
ATOM   5331  C27 POPEk  87      21.839  20.334  63.519  1.00  0.00           C
ATOM   5334  C28 POPEk  87      22.049  19.254  62.429  1.00  0.00           C
ATOM   5337  C29 POPEk  87      23.499  18.864  62.409  1.00  0.00           C
ATOM   5339 0C21 POPEk  87      24.239  18.534  61.339  1.00  0.00           C
ATOM   5341 1C21 POPEk  87      23.769  18.345  59.919  1.00  0.00           C
ATOM   5344 2C21 POPEk  87      24.099  19.494  58.949  1.00  0.00           C
ATOM   5347 3C21 POPEk  87      23.969  19.044  57.489  1.00  0.00           C
ATOM   5350 4C21 POPEk  87      24.189  20.174  56.469  1.00  0.00           C
ATOM   5353 5C21 POPEk  87      24.039  19.704  55.019  1.00  0.00           C
ATOM   5356 6C21 POPEk  87      24.529  20.765  54.019  1.00  0.00           C
ATOM   5359 7C21 POPEk  87      24.489  20.304  52.549  1.00  0.00           C
ATOM   5362 8C21 POPEk  87      23.109  20.424  51.899  1.00  0.00           C
ATOM   5366  C33 POPEk  87      12.229  24.284  63.209  1.00  0.00           C
ATOM   5369  C34 POPEk  87      11.719  25.674  62.769  1.00  0.00           C
ATOM   5372  C35 POPEk  87      11.929  25.975  61.269  1.00  0.00           C
ATOM   5375  C36 POPEk  87      11.109  25.114  60.279  1.00  0.00           C
ATOM   5378  C37 POPEk  87      11.309  25.584  58.829  1.00  0.00           C
ATOM   5381  C38 POPEk  87      10.429  24.854  57.799  1.00  0.00           C
ATOM   5384  C39 POPEk  87      11.229  24.064  56.749  1.00  0.00           C
ATOM   5387 0C31 POPEk  87      11.829  24.924  55.629  1.00  0.00           C
ATOM   5390 1C31 POPEk  87      12.509  24.074  54.549  1.00  0.00           C
ATOM   5393 2C31 POPEk  87      13.109  24.914  53.409  1.00  0.00           C
ATOM   5396 3C31 POPEk  87      13.889  24.074  52.379  1.00  0.00           C
ATOM   5399 4C31 POPEk  87      13.019  23.185  51.479  1.00  0.00           C
ATOM   5402 5C31 POPEk  87      13.879  22.164  50.729  1.00  0.00           C
ATOM   5405 6C31 POPEk  87      13.079  21.194  49.869  1.00  0.00           C
ATOM   5409  NH3 POPEl  88     129.618  44.044  29.149  1.00  0.00           N
ATOM   5413  C12 POPEl  88     129.578  45.174  28.179  1.00  0.00           C
ATOM   5416  C11 POPEl  88     129.389  46.555  28.819  1.00  0.00           C
ATOM   5419  P   POPEl  88     128.118  48.594  27.749  1.00  0.00           P
ATOM   5420  O13 POPEl  88     128.589  49.685  26.859  1.00  0.00           O
ATOM   5421  O14 POPEl  88     126.800  48.004  27.449  1.00  0.00           O
ATOM   5422  O11 POPEl  88     128.178  49.154  29.219  1.00  0.00           O
ATOM   5423  O12 POPEl  88     129.219  47.465  27.739  1.00  0.00           O
ATOM   5424  C1  POPEl  88     126.950  49.765  29.639  1.00  0.00           C
ATOM   5427  C2  POPEl  88     126.999  50.165  31.119  1.00  0.00           C
ATOM   5429  O21 POPEl  88     127.360  48.994  31.869  1.00  0.00           O
ATOM   5430  C21 POPEl  88     128.419  49.014  32.669  1.00  0.00           C
ATOM   5431  O22 POPEl  88     129.189  48.074  32.819  1.00  0.00           O
ATOM   5432  C22 POPEl  88     128.499  50.275  33.539  1.00  0.00           C
ATOM   5435  C3  POPEl  88     125.579  50.665  31.479  1.00  0.00           C
ATOM   5438  O31 POPEl  88     125.579  51.424  32.709  1.00  0.00           O
ATOM   5439  C31 POPEl  88     124.910  52.564  32.659  1.00  0.00           C
ATOM   5440  O32 POPEl  88     124.410  53.074  31.669  1.00  0.00           O
ATOM   5441  C32 POPEl  88     124.779  53.094  34.069  1.00  0.00           C
ATOM   5444  C23 POPEl  88     129.569  50.084  34.639  1.00  0.00           C
ATOM   5447  C24 POPEl  88     129.510  51.164  35.709  1.00  0.00           C
ATOM   5450  C25 POPEl  88     130.678  51.044  36.699  1.00  0.00           C
ATOM   5453  C26 POPEl  88     130.240  51.005  38.169  1.00  0.00           C
ATOM   5456  C27 POPEl  88     131.449  50.894  39.099  1.00  0.00           C
ATOM   5459  C28 POPEl  88     131.099  50.984  40.599  1.00  0.00           C
ATOM   5462  C29 POPEl  88     130.368  49.784  41.139  1.00  0.00           C
ATOM   5464 0C21 POPEl  88     130.009  49.674  42.429  1.00  0.00           C
ATOM   5466 1C21 POPEl  88     130.278  50.735  43.459  1.00  0.00           C
ATOM   5469 2C21 POPEl  88     129.590  50.454  44.809  1.00  0.00           C
ATOM   5472 3C21 POPEl  88     129.699  51.674  45.739  1.00  0.00           C
ATOM   5475 4C21 POPEl  88     128.818  51.564  46.989  1.00  0.00           C
ATOM   5478 5C21 POPEl  88     128.578  52.945  47.619  1.00  0.00           C
ATOM   5481 6C21 POPEl  88     127.589  52.934  48.799  1.00  0.00           C
ATOM   5484 7C21 POPEl  88     126.999  54.314  49.089  1.00  0.00           C
ATOM   5487 8C21 POPEl  88     125.889  54.344  50.149  1.00  0.00           C
ATOM   5491  C33 POPEl  88     123.589  52.424  34.789  1.00  0.00           C
ATOM   5494  C34 POPEl  88     123.669  52.554  36.309  1.00  0.00           C
ATOM   5497  C35 POPEl  88     123.750  54.014  36.789  1.00  0.00           C
ATOM   5500  C36 POPEl  88     123.140  54.144  38.189  1.00  0.00           C
ATOM   5503  C37 POPEl  88     123.351  55.504  38.859  1.00  0.00           C
ATOM   5506  C38 POPEl  88     122.440  55.684  40.089  1.00  0.00           C
ATOM   5509  C39 POPEl  88     122.650  54.625  41.179  1.00  0.00           C
ATOM   5512 0C31 POPEl  88     121.479  54.515  42.169  1.00  0.00           C
ATOM   5515 1C31 POPEl  88     121.670  53.324  43.119  1.00  0.00           C
ATOM   5518 2C31 POPEl  88     120.490  53.064  44.069  1.00  0.00           C
ATOM   5521 3C31 POPEl  88     120.660  51.724  44.799  1.00  0.00           C
ATOM   5524 4C31 POPEl  88     119.809  51.584  46.069  1.00  0.00           C
ATOM   5527 5C31 POPEl  88     120.100  50.264  46.789  1.00  0.00           C
ATOM   5530 6C31 POPEl  88     119.891  50.285  48.309  1.00  0.00           C
ATOM   5534  NH3 POPEm  89     107.740  45.355  70.579  1.00  0.00           N
ATOM   5538  C12 POPEm  89     107.469  44.184  71.479  1.00  0.00           C
ATOM   5541  C11 POPEm  89     107.031  42.974  70.639  1.00  0.00           C
ATOM   5544  P   POPEm  89     108.589  40.884  70.379  1.00  0.00           P
ATOM   5545  O13 POPEm  89     110.059  40.704  70.329  1.00  0.00           O
ATOM   5546  O14 POPEm  89     107.920  40.445  71.619  1.00  0.00           O
ATOM   5547  O11 POPEm  89     108.070  40.035  69.179  1.00  0.00           O
ATOM   5548  O12 POPEm  89     108.170  42.354  70.019  1.00  0.00           O
ATOM   5549  C1  POPEm  89     106.750  39.664  68.789  1.00  0.00           C
ATOM   5552  C2  POPEm  89     106.850  38.775  67.509  1.00  0.00           C
ATOM   5554  O21 POPEm  89     105.619  38.084  67.159  1.00  0.00           O
ATOM   5555  C21 POPEm  89     105.600  36.735  67.209  1.00  0.00           C
ATOM   5556  O22 POPEm  89     106.001  36.055  68.139  1.00  0.00           O
ATOM   5557  C22 POPEm  89     105.240  36.154  65.829  1.00  0.00           C
ATOM   5560  C3  POPEm  89     108.119  37.864  67.549  1.00  0.00           C
ATOM   5563  O31 POPEm  89     108.330  37.224  66.279  1.00  0.00           O
ATOM   5564  C31 POPEm  89     109.569  37.254  65.819  1.00  0.00           C
ATOM   5565  O32 POPEm  89     110.570  37.544  66.459  1.00  0.00           O
ATOM   5566  C32 POPEm  89     109.531  36.945  64.329  1.00  0.00           C
ATOM   5569  C23 POPEm  89     103.760  36.215  65.339  1.00  0.00           C
ATOM   5572  C24 POPEm  89     103.660  35.625  63.909  1.00  0.00           C
ATOM   5575  C25 POPEm  89     102.290  35.074  63.449  1.00  0.00           C
ATOM   5578  C26 POPEm  89     102.460  34.044  62.329  1.00  0.00           C
ATOM   5581  C27 POPEm  89     101.229  33.834  61.429  1.00  0.00           C
ATOM   5584  C28 POPEm  89     101.350  32.605  60.499  1.00  0.00           C
ATOM   5587  C29 POPEm  89     102.419  32.755  59.439  1.00  0.00           C
ATOM   5589 0C21 POPEm  89     102.410  32.265  58.189  1.00  0.00           C
ATOM   5591 1C21 POPEm  89     101.309  31.474  57.539  1.00  0.00           C
ATOM   5594 2C21 POPEm  89     101.689  31.154  56.079  1.00  0.00           C
ATOM   5597 3C21 POPEm  89     100.520  30.584  55.259  1.00  0.00           C
ATOM   5600 4C21 POPEm  89     100.350  29.064  55.419  1.00  0.00           C
ATOM   5603 5C21 POPEm  89      99.170  28.545  54.589  1.00  0.00           C
ATOM   5606 6C21 POPEm  89      99.490  28.414  53.099  1.00  0.00           C
ATOM   5609 7C21 POPEm  89      98.240  28.104  52.269  1.00  0.00           C
ATOM   5612 8C21 POPEm  89      98.570  27.395  50.969  1.00  0.00           C
ATOM   5616  C33 POPEm  89     108.949  38.134  63.529  1.00  0.00           C
ATOM   5619  C34 POPEm  89     107.419  38.144  63.409  1.00  0.00           C
ATOM   5622  C35 POPEm  89     106.940  39.125  62.329  1.00  0.00           C
ATOM   5625  C36 POPEm  89     105.560  38.775  61.739  1.00  0.00           C
ATOM   5628  C37 POPEm  89     105.290  39.564  60.459  1.00  0.00           C
ATOM   5631  C38 POPEm  89     104.200  38.934  59.579  1.00  0.00           C
ATOM   5634  C39 POPEm  89     104.079  39.555  58.169  1.00  0.00           C
ATOM   5637 0C31 POPEm  89     105.430  39.644  57.429  1.00  0.00           C
ATOM   5640 1C31 POPEm  89     105.310  39.724  55.899  1.00  0.00           C
ATOM   5643 2C31 POPEm  89     106.670  39.524  55.209  1.00  0.00           C
ATOM   5646 3C31 POPEm  89     106.549  39.394  53.679  1.00  0.00           C
ATOM   5649 4C31 POPEm  89     107.860  38.904  53.029  1.00  0.00           C
ATOM   5652 5C31 POPEm  89     107.720  38.744  51.509  1.00  0.00           C
ATOM   5655 6C31 POPEm  89     109.021  38.295  50.829  1.00  0.00           C
ATOM   5659  NH3 POPEn  90      15.999  94.715  29.739  1.00  0.00           N
ATOM   5663  C12 POPEn  90      15.869  93.235  29.489  1.00  0.00           C
ATOM   5666  C11 POPEn  90      17.219  92.574  29.179  1.00  0.00           C
ATOM   5669  P   POPEn  90      18.839  93.235  31.059  1.00  0.00           P
ATOM   5670  O13 POPEn  90      19.929  93.654  30.159  1.00  0.00           O
ATOM   5671  O14 POPEn  90      17.979  94.345  31.509  1.00  0.00           O
ATOM   5672  O11 POPEn  90      19.459  92.465  32.279  1.00  0.00           O
ATOM   5673  O12 POPEn  90      17.939  92.195  30.349  1.00  0.00           O
ATOM   5674  C1  POPEn  90      18.949  92.544  33.609  1.00  0.00           C
ATOM   5677  C2  POPEn  90      19.999  93.144  34.589  1.00  0.00           C
ATOM   5679  O21 POPEn  90      19.379  94.184  35.379  1.00  0.00           O
ATOM   5680  C21 POPEn  90      18.669  93.684  36.379  1.00  0.00           C
ATOM   5681  O22 POPEn  90      18.659  92.524  36.729  1.00  0.00           O
ATOM   5682  C22 POPEn  90      17.869  94.774  37.059  1.00  0.00           C
ATOM   5685  C3  POPEn  90      21.289  93.694  33.909  1.00  0.00           C
ATOM   5688  O31 POPEn  90      22.059  94.625  34.719  1.00  0.00           O
ATOM   5689  C31 POPEn  90      22.479  94.175  35.899  1.00  0.00           C
ATOM   5690  O32 POPEn  90      22.279  93.074  36.359  1.00  0.00           O
ATOM   5691  C32 POPEn  90      23.249  95.294  36.619  1.00  0.00           C
ATOM   5694  C23 POPEn  90      16.789  94.154  37.979  1.00  0.00           C
ATOM   5697  C24 POPEn  90      16.119  95.205  38.869  1.00  0.00           C
ATOM   5700  C25 POPEn  90      16.679  95.205  40.299  1.00  0.00           C
ATOM   5703  C26 POPEn  90      16.009  94.154  41.199  1.00  0.00           C
ATOM   5706  C27 POPEn  90      16.679  94.035  42.569  1.00  0.00           C
ATOM   5709  C28 POPEn  90      15.799  93.424  43.669  1.00  0.00           C
ATOM   5712  C29 POPEn  90      14.679  94.324  44.159  1.00  0.00           C
ATOM   5714 0C21 POPEn  90      14.699  95.065  45.279  1.00  0.00           C
ATOM   5716 1C21 POPEn  90      15.859  95.184  46.239  1.00  0.00           C
ATOM   5719 2C21 POPEn  90      15.999  94.004  47.219  1.00  0.00           C
ATOM   5722 3C21 POPEn  90      15.029  94.035  48.409  1.00  0.00           C
ATOM   5725 4C21 POPEn  90      15.239  92.824  49.329  1.00  0.00           C
ATOM   5728 5C21 POPEn  90      14.329  92.824  50.569  1.00  0.00           C
ATOM   5731 6C21 POPEn  90      14.909  93.594  51.769  1.00  0.00           C
ATOM   5734 7C21 POPEn  90      16.209  92.974  52.319  1.00  0.00           C
ATOM   5737 8C21 POPEn  90      16.469  93.314  53.779  1.00  0.00           C
ATOM   5741  C33 POPEn  90      23.819  94.904  38.009  1.00  0.00           C
ATOM   5744  C34 POPEn  90      23.139  95.555  39.219  1.00  0.00           C
ATOM   5747  C35 POPEn  90      23.429  94.744  40.499  1.00  0.00           C
ATOM   5750  C36 POPEn  90      22.799  95.324  41.779  1.00  0.00           C
ATOM   5753  C37 POPEn  90      22.849  94.335  42.949  1.00  0.00           C
ATOM   5756  C38 POPEn  90      22.209  94.875  44.239  1.00  0.00           C
ATOM   5759  C39 POPEn  90      22.189  93.834  45.369  1.00  0.00           C
ATOM   5762 0C31 POPEn  90      21.029  94.084  46.359  1.00  0.00           C
ATOM   5765 1C31 POPEn  90      21.059  93.195  47.609  1.00  0.00           C
ATOM   5768 2C31 POPEn  90      19.909  93.554  48.559  1.00  0.00           C
ATOM   5771 3C31 POPEn  90      19.999  92.955  49.969  1.00  0.00           C
ATOM   5774 4C31 POPEn  90      19.279  91.604  50.159  1.00  0.00           C
ATOM   5777 5C31 POPEn  90      20.109  90.385  49.759  1.00  0.00           C
ATOM   5780 6C31 POPEn  90      19.489  89.065  50.239  1.00  0.00           C
ATOM   5784  NH3 POPEo  91      65.171 110.994  25.279  1.00  0.00           N
ATOM   5788  C12 POPEo  91      65.200 112.365  25.889  1.00  0.00           C
ATOM   5791  C11 POPEo  91      64.950 113.475  24.859  1.00  0.00           C
ATOM   5794  P   POPEo  91      62.840 114.944  25.499  1.00  0.00           P
ATOM   5795  O13 POPEo  91      63.359 116.265  25.059  1.00  0.00           O
ATOM   5796  O14 POPEo  91      61.399 114.654  25.559  1.00  0.00           O
ATOM   5797  O11 POPEo  91      63.479 114.615  26.909  1.00  0.00           O
ATOM   5798  O12 POPEo  91      63.549 113.765  24.699  1.00  0.00           O
ATOM   5799  C1  POPEo  91      63.399 115.574  27.959  1.00  0.00           C
ATOM   5802  C2  POPEo  91      64.819 115.835  28.539  1.00  0.00           C
ATOM   5804  O21 POPEo  91      64.920 116.805  29.579  1.00  0.00           O
ATOM   5805  C21 POPEo  91      63.909 117.255  30.289  1.00  0.00           C
ATOM   5806  O22 POPEo  91      62.729 116.985  30.179  1.00  0.00           O
ATOM   5807  C22 POPEo  91      64.490 118.155  31.369  1.00  0.00           C
ATOM   5810  C3  POPEo  91      65.859 116.175  27.419  1.00  0.00           C
ATOM   5813  O31 POPEo  91      66.759 117.255  27.749  1.00  0.00           O
ATOM   5814  C31 POPEo  91      68.100 117.185  27.629  1.00  0.00           C
ATOM   5815  O32 POPEo  91      68.770 118.195  27.439  1.00  0.00           O
ATOM   5816  C32 POPEo  91      68.729 115.805  27.819  1.00  0.00           C
ATOM   5819  C23 POPEo  91      64.850 117.344  32.629  1.00  0.00           C
ATOM   5822  C24 POPEo  91      64.609 118.125  33.929  1.00  0.00           C
ATOM   5825  C25 POPEo  91      65.859 118.144  34.829  1.00  0.00           C
ATOM   5828  C26 POPEo  91      65.570 118.634  36.249  1.00  0.00           C
ATOM   5831  C27 POPEo  91      66.840 118.715  37.099  1.00  0.00           C
ATOM   5834  C28 POPEo  91      66.680 119.545  38.379  1.00  0.00           C
ATOM   5837  C29 POPEo  91      65.890 118.864  39.469  1.00  0.00           C
ATOM   5839 0C21 POPEo  91      66.410 118.335  40.589  1.00  0.00           C
ATOM   5841 1C21 POPEo  91      67.890 118.265  40.899  1.00  0.00           C
ATOM   5844 2C21 POPEo  91      68.299 117.605  42.239  1.00  0.00           C
ATOM   5847 3C21 POPEo  91      67.569 116.285  42.569  1.00  0.00           C
ATOM   5850 4C21 POPEo  91      66.489 116.485  43.639  1.00  0.00           C
ATOM   5853 5C21 POPEo  91      67.019 116.434  45.089  1.00  0.00           C
ATOM   5856 6C21 POPEo  91      67.259 114.995  45.569  1.00  0.00           C
ATOM   5859 7C21 POPEo  91      67.360 114.875  47.089  1.00  0.00           C
ATOM   5862 8C21 POPEo  91      67.509 113.424  47.559  1.00  0.00           C
ATOM   5866  C33 POPEo  91      70.180 115.895  28.379  1.00  0.00           C
ATOM   5869  C34 POPEo  91      70.780 114.564  28.889  1.00  0.00           C
ATOM   5872  C35 POPEo  91      70.270 114.144  30.279  1.00  0.00           C
ATOM   5875  C36 POPEo  91      70.600 112.694  30.659  1.00  0.00           C
ATOM   5878  C37 POPEo  91      70.029 112.255  32.019  1.00  0.00           C
ATOM   5881  C38 POPEo  91      70.410 110.805  32.339  1.00  0.00           C
ATOM   5884  C39 POPEo  91      69.910 110.275  33.699  1.00  0.00           C
ATOM   5887 0C31 POPEo  91      70.439 111.064  34.909  1.00  0.00           C
ATOM   5890 1C31 POPEo  91      70.289 110.315  36.239  1.00  0.00           C
ATOM   5893 2C31 POPEo  91      70.549 111.234  37.449  1.00  0.00           C
ATOM   5896 3C31 POPEo  91      70.839 110.515  38.769  1.00  0.00           C
ATOM   5899 4C31 POPEo  91      69.860 109.375  39.119  1.00  0.00           C
ATOM   5902 5C31 POPEo  91      69.880 109.035  40.619  1.00  0.00           C
ATOM   5905 6C31 POPEo  91      69.049 107.805  41.009  1.00  0.00           C
ATOM   5909  NH3 POPEp  92      18.949 112.215  30.339  1.00  0.00           N
ATOM   5913  C12 POPEp  92      19.979 111.154  30.079  1.00  0.00           C
ATOM   5916  C11 POPEp  92      21.379 111.794  30.049  1.00  0.00           C
ATOM   5919  P   POPEp  92      23.049 112.875  31.769  1.00  0.00           P
ATOM   5920  O13 POPEp  92      24.039 112.174  30.919  1.00  0.00           O
ATOM   5921  O14 POPEp  92      23.299 114.305  32.079  1.00  0.00           O
ATOM   5922  O11 POPEp  92      22.999 112.115  33.139  1.00  0.00           O
ATOM   5923  O12 POPEp  92      21.589 112.624  31.209  1.00  0.00           O
ATOM   5924  C1  POPEp  92      22.609 112.745  34.369  1.00  0.00           C
ATOM   5927  C2  POPEp  92      21.399 111.985  34.999  1.00  0.00           C
ATOM   5929  O21 POPEp  92      21.249 112.195  36.419  1.00  0.00           O
ATOM   5930  C21 POPEp  92      22.169 111.695  37.239  1.00  0.00           C
ATOM   5931  O22 POPEp  92      23.229 111.194  36.919  1.00  0.00           O
ATOM   5932  C22 POPEp  92      21.679 111.835  38.679  1.00  0.00           C
ATOM   5935  C3  POPEp  92      21.429 110.474  34.609  1.00  0.00           C
ATOM   5938  O31 POPEp  92      20.309 109.774  35.149  1.00  0.00           O
ATOM   5939  C31 POPEp  92      19.239 109.625  34.389  1.00  0.00           C
ATOM   5940  O32 POPEp  92      19.119 110.015  33.229  1.00  0.00           O
ATOM   5941  C32 POPEp  92      18.189 108.834  35.169  1.00  0.00           C
ATOM   5944  C23 POPEp  92      22.639 111.154  39.699  1.00  0.00           C
ATOM   5947  C24 POPEp  92      21.909 110.634  40.939  1.00  0.00           C
ATOM   5950  C25 POPEp  92      21.219 111.735  41.739  1.00  0.00           C
ATOM   5953  C26 POPEp  92      20.499 111.215  42.989  1.00  0.00           C
ATOM   5956  C27 POPEp  92      19.729 112.334  43.689  1.00  0.00           C
ATOM   5959  C28 POPEp  92      18.989 111.864  44.939  1.00  0.00           C
ATOM   5962  C29 POPEp  92      18.319 113.044  45.599  1.00  0.00           C
ATOM   5964 0C21 POPEp  92      18.589 113.494  46.839  1.00  0.00           C
ATOM   5966 1C21 POPEp  92      19.529 112.845  47.829  1.00  0.00           C
ATOM   5969 2C21 POPEp  92      19.229 113.345  49.249  1.00  0.00           C
ATOM   5972 3C21 POPEp  92      17.849 112.894  49.779  1.00  0.00           C
ATOM   5975 4C21 POPEp  92      17.229 113.834  50.829  1.00  0.00           C
ATOM   5978 5C21 POPEp  92      17.059 115.285  50.339  1.00  0.00           C
ATOM   5981 6C21 POPEp  92      16.409 116.224  51.359  1.00  0.00           C
ATOM   5984 7C21 POPEp  92      15.749 117.434  50.689  1.00  0.00           C
ATOM   5987 8C21 POPEp  92      14.849 118.244  51.629  1.00  0.00           C
ATOM   5991  C33 POPEp  92      17.749 109.524  36.479  1.00  0.00           C
ATOM   5994  C34 POPEp  92      18.719 109.284  37.649  1.00  0.00           C
ATOM   5997  C35 POPEp  92      18.309 109.944  38.959  1.00  0.00           C
ATOM   6000  C36 POPEp  92      17.049 109.315  39.569  1.00  0.00           C
ATOM   6003  C37 POPEp  92      16.859 109.645  41.049  1.00  0.00           C
ATOM   6006  C38 POPEp  92      15.489 110.285  41.319  1.00  0.00           C
ATOM   6009  C39 POPEp  92      15.459 110.875  42.729  1.00  0.00           C
ATOM   6012 0C31 POPEp  92      14.159 111.614  43.049  1.00  0.00           C
ATOM   6015 1C31 POPEp  92      14.309 112.395  44.359  1.00  0.00           C
ATOM   6018 2C31 POPEp  92      13.039 113.114  44.799  1.00  0.00           C
ATOM   6021 3C31 POPEp  92      13.249 113.964  46.059  1.00  0.00           C
ATOM   6024 4C31 POPEp  92      14.249 115.105  45.869  1.00  0.00           C
ATOM   6027 5C31 POPEp  92      14.129 116.184  46.939  1.00  0.00           C
ATOM   6030 6C31 POPEp  92      14.969 117.434  46.649  1.00  0.00           C
ATOM   6034  NH3 POPEq  93      87.960  34.544  31.219  1.00  0.00           N
ATOM   6038  C12 POPEq  93      89.410  34.724  31.619  1.00  0.00           C
ATOM   6041  C11 POPEq  93      90.119  35.774  30.739  1.00  0.00           C
ATOM   6044  P   POPEq  93      91.929  37.434  31.819  1.00  0.00           P
ATOM   6045  O13 POPEq  93      90.770  38.324  31.979  1.00  0.00           O
ATOM   6046  O14 POPEq  93      93.079  37.994  31.059  1.00  0.00           O
ATOM   6047  O11 POPEq  93      92.391  36.965  33.259  1.00  0.00           O
ATOM   6048  O12 POPEq  93      91.470  36.044  31.159  1.00  0.00           O
ATOM   6049  C1  POPEq  93      91.409  36.355  34.119  1.00  0.00           C
ATOM   6052  C2  POPEq  93      91.560  36.774  35.609  1.00  0.00           C
ATOM   6054  O21 POPEq  93      91.850  38.184  35.729  1.00  0.00           O
ATOM   6055  C21 POPEq  93      90.851  38.994  35.399  1.00  0.00           C
ATOM   6056  O22 POPEq  93      89.699  38.654  35.179  1.00  0.00           O
ATOM   6057  C22 POPEq  93      91.400  40.415  35.279  1.00  0.00           C
ATOM   6060  C3  POPEq  93      92.680  35.934  36.309  1.00  0.00           C
ATOM   6063  O31 POPEq  93      92.589  35.884  37.759  1.00  0.00           O
ATOM   6064  C31 POPEq  93      91.589  35.125  38.229  1.00  0.00           C
ATOM   6065  O32 POPEq  93      90.719  34.595  37.559  1.00  0.00           O
ATOM   6066  C32 POPEq  93      91.700  34.984  39.739  1.00  0.00           C
ATOM   6069  C23 POPEq  93      90.530  41.494  35.939  1.00  0.00           C
ATOM   6072  C24 POPEq  93      91.239  42.855  36.029  1.00  0.00           C
ATOM   6075  C25 POPEq  93      92.349  42.924  37.089  1.00  0.00           C
ATOM   6078  C26 POPEq  93      91.810  43.004  38.529  1.00  0.00           C
ATOM   6081  C27 POPEq  93      92.930  43.035  39.579  1.00  0.00           C
ATOM   6084  C28 POPEq  93      92.449  43.554  40.939  1.00  0.00           C
ATOM   6087  C29 POPEq  93      93.589  43.765  41.899  1.00  0.00           C
ATOM   6089 0C21 POPEq  93      93.449  44.144  43.179  1.00  0.00           C
ATOM   6091 1C21 POPEq  93      92.120  44.375  43.849  1.00  0.00           C
ATOM   6094 2C21 POPEq  93      91.479  45.735  43.539  1.00  0.00           C
ATOM   6097 3C21 POPEq  93      91.619  46.744  44.679  1.00  0.00           C
ATOM   6100 4C21 POPEq  93      90.880  48.055  44.409  1.00  0.00           C
ATOM   6103 5C21 POPEq  93      90.640  48.904  45.659  1.00  0.00           C
ATOM   6106 6C21 POPEq  93      91.859  49.114  46.569  1.00  0.00           C
ATOM   6109 7C21 POPEq  93      91.589  50.224  47.599  1.00  0.00           C
ATOM   6112 8C21 POPEq  93      92.740  50.424  48.579  1.00  0.00           C
ATOM   6116  C33 POPEq  93      90.861  36.044  40.489  1.00  0.00           C
ATOM   6119  C34 POPEq  93      91.421  37.465  40.329  1.00  0.00           C
ATOM   6122  C35 POPEq  93      91.079  38.404  41.499  1.00  0.00           C
ATOM   6125  C36 POPEq  93      89.580  38.684  41.679  1.00  0.00           C
ATOM   6128  C37 POPEq  93      89.259  39.285  43.049  1.00  0.00           C
ATOM   6131  C38 POPEq  93      87.749  39.274  43.359  1.00  0.00           C
ATOM   6134  C39 POPEq  93      87.400  39.955  44.689  1.00  0.00           C
ATOM   6137 0C31 POPEq  93      88.290  39.494  45.849  1.00  0.00           C
ATOM   6140 1C31 POPEq  93      87.689  39.765  47.229  1.00  0.00           C
ATOM   6143 2C31 POPEq  93      88.540  39.154  48.359  1.00  0.00           C
ATOM   6146 3C31 POPEq  93      87.710  38.715  49.569  1.00  0.00           C
ATOM   6149 4C31 POPEq  93      87.160  39.895  50.379  1.00  0.00           C
ATOM   6152 5C31 POPEq  93      86.099  39.464  51.399  1.00  0.00           C
ATOM   6155 6C31 POPEq  93      85.339  40.644  52.009  1.00  0.00           C
ATOM   6159  NH3 POPEr  94      12.179   9.414  30.199  1.00  0.00           N
ATOM   6163  C12 POPEr  94      13.219   9.244  29.129  1.00  0.00           C
ATOM   6166  C11 POPEr  94      12.709   9.764  27.789  1.00  0.00           C
ATOM   6169  P   POPEr  94      11.579  12.135  28.089  1.00  0.00           P
ATOM   6170  O13 POPEr  94      10.949  12.595  26.849  1.00  0.00           O
ATOM   6171  O14 POPEr  94      10.719  11.414  29.069  1.00  0.00           O
ATOM   6172  O11 POPEr  94      12.329  13.344  28.779  1.00  0.00           O
ATOM   6173  O12 POPEr  94      12.789  11.194  27.739  1.00  0.00           O
ATOM   6174  C1  POPEr  94      13.249  13.095  29.849  1.00  0.00           C
ATOM   6177  C2  POPEr  94      12.729  13.615  31.229  1.00  0.00           C
ATOM   6179  O21 POPEr  94      13.619  13.274  32.309  1.00  0.00           O
ATOM   6180  C21 POPEr  94      13.909  12.004  32.559  1.00  0.00           C
ATOM   6181  O22 POPEr  94      13.449  11.024  31.999  1.00  0.00           O
ATOM   6182  C22 POPEr  94      14.979  11.934  33.639  1.00  0.00           C
ATOM   6185  C3  POPEr  94      11.239  13.194  31.499  1.00  0.00           C
ATOM   6188  O31 POPEr  94      10.669  13.724  32.719  1.00  0.00           O
ATOM   6189  C31 POPEr  94      10.639  12.845  33.729  1.00  0.00           C
ATOM   6190  O32 POPEr  94      11.419  11.934  33.899  1.00  0.00           O
ATOM   6191  C32 POPEr  94       9.359  13.044  34.549  1.00  0.00           C
ATOM   6194  C23 POPEr  94      14.499  11.354  34.999  1.00  0.00           C
ATOM   6197  C24 POPEr  94      15.669  11.244  35.979  1.00  0.00           C
ATOM   6200  C25 POPEr  94      15.279  10.974  37.439  1.00  0.00           C
ATOM   6203  C26 POPEr  94      16.509  10.584  38.279  1.00  0.00           C
ATOM   6206  C27 POPEr  94      16.299  10.654  39.799  1.00  0.00           C
ATOM   6209  C28 POPEr  94      17.549  10.164  40.559  1.00  0.00           C
ATOM   6212  C29 POPEr  94      17.769  10.904  41.859  1.00  0.00           C
ATOM   6214 0C21 POPEr  94      17.539  10.444  43.099  1.00  0.00           C
ATOM   6216 1C21 POPEr  94      16.959   9.104  43.509  1.00  0.00           C
ATOM   6219 2C21 POPEr  94      15.989   9.304  44.679  1.00  0.00           C
ATOM   6222 3C21 POPEr  94      15.559   7.994  45.359  1.00  0.00           C
ATOM   6225 4C21 POPEr  94      14.569   8.294  46.489  1.00  0.00           C
ATOM   6228 5C21 POPEr  94      14.189   7.094  47.369  1.00  0.00           C
ATOM   6231 6C21 POPEr  94      13.119   6.184  46.769  1.00  0.00           C
ATOM   6234 7C21 POPEr  94      12.789   4.964  47.639  1.00  0.00           C
ATOM   6237 8C21 POPEr  94      11.689   4.074  47.049  1.00  0.00           C
ATOM   6241  C33 POPEr  94       9.059  11.824  35.469  1.00  0.00           C
ATOM   6244  C34 POPEr  94       7.579  11.694  35.869  1.00  0.00           C
ATOM   6247  C35 POPEr  94       6.709  11.144  34.719  1.00  0.00           C
ATOM   6250  C36 POPEr  94       5.219  11.024  35.069  1.00  0.00           C
ATOM   6253  C37 POPEr  94       4.459  10.195  34.029  1.00  0.00           C
ATOM   6256  C38 POPEr  94       2.949  10.475  33.979  1.00  0.00           C
ATOM   6259  C39 POPEr  94       2.179  10.124  35.259  1.00  0.00           C
ATOM   6262 0C31 POPEr  94       1.539  11.345  35.919  1.00  0.00           C
ATOM   6265 1C31 POPEr  94       0.619  10.974  37.099  1.00  0.00           C
ATOM   6268 2C31 POPEr  94      -0.301  12.124  37.529  1.00  0.00           C
ATOM   6271 3C31 POPEr  94       0.469  13.394  37.939  1.00  0.00           C
ATOM   6274 4C31 POPEr  94      -0.481  14.574  38.209  1.00  0.00           C
ATOM   6277 5C31 POPEr  94       0.249  15.884  38.519  1.00  0.00           C
ATOM   6280 6C31 POPEr  94      -0.711  17.074  38.609  1.00  0.00           C
ATOM   6284  NH3 POPEs  95     110.299  -1.855  68.139  1.00  0.00           N
ATOM   6288  C12 POPEs  95     109.680  -0.746  68.939  1.00  0.00           C
ATOM   6291  C11 POPEs  95     110.740  -0.036  69.789  1.00  0.00           C
ATOM   6294  P   POPEs  95     112.449   0.874  67.939  1.00  0.00           P
ATOM   6295  O13 POPEs  95     113.660   1.574  68.369  1.00  0.00           O
ATOM   6296  O14 POPEs  95     112.540  -0.546  67.519  1.00  0.00           O
ATOM   6297  O11 POPEs  95     111.689   1.704  66.839  1.00  0.00           O
ATOM   6298  O12 POPEs  95     111.421   1.014  69.109  1.00  0.00           O
ATOM   6299  C1  POPEs  95     112.020   1.704  65.449  1.00  0.00           C
ATOM   6302  C2  POPEs  95     113.109   2.754  65.049  1.00  0.00           C
ATOM   6304  O21 POPEs  95     112.609   3.714  64.089  1.00  0.00           O
ATOM   6305  C21 POPEs  95     112.339   3.324  62.859  1.00  0.00           C
ATOM   6306  O22 POPEs  95     112.419   2.184  62.429  1.00  0.00           O
ATOM   6307  C22 POPEs  95     111.869   4.534  62.039  1.00  0.00           C
ATOM   6310  C3  POPEs  95     114.440   2.024  64.609  1.00  0.00           C
ATOM   6313  O31 POPEs  95     115.229   2.804  63.669  1.00  0.00           O
ATOM   6314  C31 POPEs  95     115.450   2.384  62.419  1.00  0.00           C
ATOM   6315  O32 POPEs  95     115.600   3.134  61.459  1.00  0.00           O
ATOM   6316  C32 POPEs  95     115.550   0.874  62.259  1.00  0.00           C
ATOM   6319  C23 POPEs  95     112.160   4.454  60.509  1.00  0.00           C
ATOM   6322  C24 POPEs  95     113.299   5.374  60.039  1.00  0.00           C
ATOM   6325  C25 POPEs  95     112.950   6.874  60.049  1.00  0.00           C
ATOM   6328  C26 POPEs  95     113.900   7.724  59.179  1.00  0.00           C
ATOM   6331  C27 POPEs  95     113.319   9.095  58.819  1.00  0.00           C
ATOM   6334  C28 POPEs  95     114.320  10.004  58.079  1.00  0.00           C
ATOM   6337  C29 POPEs  95     114.469   9.584  56.649  1.00  0.00           C
ATOM   6339 0C21 POPEs  95     115.439   9.954  55.789  1.00  0.00           C
ATOM   6341 1C21 POPEs  95     116.589  10.885  56.079  1.00  0.00           C
ATOM   6344 2C21 POPEs  95     117.960  10.184  55.889  1.00  0.00           C
ATOM   6347 3C21 POPEs  95     118.240   9.685  54.469  1.00  0.00           C
ATOM   6350 4C21 POPEs  95     119.580   8.945  54.379  1.00  0.00           C
ATOM   6353 5C21 POPEs  95     120.189   8.874  52.979  1.00  0.00           C
ATOM   6356 6C21 POPEs  95     119.229   8.524  51.829  1.00  0.00           C
ATOM   6359 7C21 POPEs  95     119.989   8.324  50.509  1.00  0.00           C
ATOM   6362 8C21 POPEs  95     119.399   7.224  49.619  1.00  0.00           C
ATOM   6366  C33 POPEs  95     115.970   0.544  60.809  1.00  0.00           C
ATOM   6369  C34 POPEs  95     115.970  -0.946  60.489  1.00  0.00           C
ATOM   6372  C35 POPEs  95     115.609  -1.236  59.019  1.00  0.00           C
ATOM   6375  C36 POPEs  95     116.439  -0.446  57.989  1.00  0.00           C
ATOM   6378  C37 POPEs  95     116.029  -0.756  56.549  1.00  0.00           C
ATOM   6381  C38 POPEs  95     116.710   0.184  55.529  1.00  0.00           C
ATOM   6384  C39 POPEs  95     116.570  -0.286  54.079  1.00  0.00           C
ATOM   6387 0C31 POPEs  95     115.159  -0.106  53.489  1.00  0.00           C
ATOM   6390 1C31 POPEs  95     115.059  -0.676  52.069  1.00  0.00           C
ATOM   6393 2C31 POPEs  95     113.641  -0.616  51.489  1.00  0.00           C
ATOM   6396 3C31 POPEs  95     113.309   0.694  50.779  1.00  0.00           C
ATOM   6399 4C31 POPEs  95     111.880   0.714  50.219  1.00  0.00           C
ATOM   6402 5C31 POPEs  95     111.439   2.104  49.759  1.00  0.00           C
ATOM   6405 6C31 POPEs  95     110.019   2.144  49.189  1.00  0.00           C
ATOM   6409  NH3 POPEt  96      20.529  39.314  30.719  1.00  0.00           N
ATOM   6413  C12 POPEt  96      19.419  38.845  29.829  1.00  0.00           C
ATOM   6416  C11 POPEt  96      18.059  39.474  30.239  1.00  0.00           C
ATOM   6419  P   POPEt  96      16.749  37.314  30.889  1.00  0.00           P
ATOM   6420  O13 POPEt  96      15.329  37.284  31.309  1.00  0.00           O
ATOM   6421  O14 POPEt  96      17.229  36.114  30.179  1.00  0.00           O
ATOM   6422  O11 POPEt  96      17.689  37.614  32.119  1.00  0.00           O
ATOM   6423  O12 POPEt  96      16.959  38.594  29.979  1.00  0.00           O
ATOM   6424  C1  POPEt  96      17.419  37.265  33.469  1.00  0.00           C
ATOM   6427  C2  POPEt  96      18.719  37.504  34.259  1.00  0.00           C
ATOM   6429  O21 POPEt  96      18.829  36.684  35.439  1.00  0.00           O
ATOM   6430  C21 POPEt  96      18.199  37.064  36.539  1.00  0.00           C
ATOM   6431  O22 POPEt  96      17.299  37.875  36.609  1.00  0.00           O
ATOM   6432  C22 POPEt  96      18.829  36.345  37.719  1.00  0.00           C
ATOM   6435  C3  POPEt  96      18.999  39.025  34.489  1.00  0.00           C
ATOM   6438  O31 POPEt  96      20.239  39.254  35.199  1.00  0.00           O
ATOM   6439  C31 POPEt  96      21.329  39.224  34.459  1.00  0.00           C
ATOM   6440  O32 POPEt  96      21.359  38.974  33.259  1.00  0.00           O
ATOM   6441  C32 POPEt  96      22.579  39.485  35.319  1.00  0.00           C
ATOM   6444  C23 POPEt  96      18.449  36.984  39.069  1.00  0.00           C
ATOM   6447  C24 POPEt  96      19.219  36.364  40.249  1.00  0.00           C
ATOM   6450  C25 POPEt  96      20.669  36.875  40.379  1.00  0.00           C
ATOM   6453  C26 POPEt  96      20.779  38.254  41.039  1.00  0.00           C
ATOM   6456  C27 POPEt  96      22.229  38.684  41.319  1.00  0.00           C
ATOM   6459  C28 POPEt  96      22.819  38.064  42.599  1.00  0.00           C
ATOM   6462  C29 POPEt  96      24.209  38.584  42.919  1.00  0.00           C
ATOM   6464 0C21 POPEt  96      24.619  39.154  44.069  1.00  0.00           C
ATOM   6466 1C21 POPEt  96      23.799  39.384  45.319  1.00  0.00           C
ATOM   6469 2C21 POPEt  96      24.539  39.055  46.639  1.00  0.00           C
ATOM   6472 3C21 POPEt  96      24.659  37.544  46.939  1.00  0.00           C
ATOM   6475 4C21 POPEt  96      25.159  37.305  48.379  1.00  0.00           C
ATOM   6478 5C21 POPEt  96      25.069  35.845  48.849  1.00  0.00           C
ATOM   6481 6C21 POPEt  96      23.979  35.594  49.909  1.00  0.00           C
ATOM   6484 7C21 POPEt  96      24.329  34.424  50.839  1.00  0.00           C
ATOM   6487 8C21 POPEt  96      23.189  34.044  51.789  1.00  0.00           C
ATOM   6491  C33 POPEt  96      22.409  39.215  36.839  1.00  0.00           C
ATOM   6494  C34 POPEt  96      23.749  39.184  37.599  1.00  0.00           C
ATOM   6497  C35 POPEt  96      24.129  40.524  38.249  1.00  0.00           C
ATOM   6500  C36 POPEt  96      25.449  40.454  39.029  1.00  0.00           C
ATOM   6503  C37 POPEt  96      25.549  41.535  40.119  1.00  0.00           C
ATOM   6506  C38 POPEt  96      26.969  41.994  40.449  1.00  0.00           C
ATOM   6509  C39 POPEt  96      27.809  40.984  41.239  1.00  0.00           C
ATOM   6512 0C31 POPEt  96      29.279  41.434  41.339  1.00  0.00           C
ATOM   6515 1C31 POPEt  96      30.139  40.524  42.219  1.00  0.00           C
ATOM   6518 2C31 POPEt  96      31.649  40.594  41.899  1.00  0.00           C
ATOM   6521 3C31 POPEt  96      31.979  40.044  40.509  1.00  0.00           C
ATOM   6524 4C31 POPEt  96      33.469  40.105  40.149  1.00  0.00           C
ATOM   6527 5C31 POPEt  96      33.670  40.035  38.629  1.00  0.00           C
ATOM   6530 6C31 POPEt  96      35.119  40.215  38.189  1.00  0.00           C
ATOM   6534  NH3 POPEu  97      54.959  99.294  29.549  1.00  0.00           N
ATOM   6538  C12 POPEu  97      53.779 100.154  29.129  1.00  0.00           C
ATOM   6541  C11 POPEu  97      53.679 101.485  29.899  1.00  0.00           C
ATOM   6544  P   POPEu  97      51.529 103.085  29.679  1.00  0.00           P
ATOM   6545  O13 POPEu  97      52.159 103.704  28.499  1.00  0.00           O
ATOM   6546  O14 POPEu  97      50.119 102.645  29.579  1.00  0.00           O
ATOM   6547  O11 POPEu  97      51.639 104.095  30.889  1.00  0.00           O
ATOM   6548  O12 POPEu  97      52.319 101.805  30.139  1.00  0.00           O
ATOM   6549  C1  POPEu  97      52.509 103.934  32.009  1.00  0.00           C
ATOM   6552  C2  POPEu  97      52.049 104.855  33.189  1.00  0.00           C
ATOM   6554  O21 POPEu  97      52.959 104.674  34.279  1.00  0.00           O
ATOM   6555  C21 POPEu  97      53.589 105.684  34.899  1.00  0.00           C
ATOM   6556  O22 POPEu  97      54.649 105.565  35.499  1.00  0.00           O
ATOM   6557  C22 POPEu  97      52.819 107.015  34.859  1.00  0.00           C
ATOM   6560  C3  POPEu  97      50.599 104.445  33.599  1.00  0.00           C
ATOM   6563  O31 POPEu  97      49.809 105.555  34.089  1.00  0.00           O
ATOM   6564  C31 POPEu  97      49.609 105.585  35.399  1.00  0.00           C
ATOM   6565  O32 POPEu  97      50.069 104.794  36.199  1.00  0.00           O
ATOM   6566  C32 POPEu  97      48.689 106.735  35.729  1.00  0.00           C
ATOM   6569  C23 POPEu  97      53.210 107.985  35.999  1.00  0.00           C
ATOM   6572  C24 POPEu  97      52.859 107.474  37.419  1.00  0.00           C
ATOM   6575  C25 POPEu  97      53.029 108.564  38.489  1.00  0.00           C
ATOM   6578  C26 POPEu  97      52.919 108.055  39.929  1.00  0.00           C
ATOM   6581  C27 POPEu  97      53.119 109.175  40.969  1.00  0.00           C
ATOM   6584  C28 POPEu  97      53.219 108.694  42.429  1.00  0.00           C
ATOM   6587  C29 POPEu  97      54.510 107.945  42.729  1.00  0.00           C
ATOM   6589 0C21 POPEu  97      55.539 108.354  43.489  1.00  0.00           C
ATOM   6591 1C21 POPEu  97      55.649 109.664  44.229  1.00  0.00           C
ATOM   6594 2C21 POPEu  97      56.189 109.534  45.669  1.00  0.00           C
ATOM   6597 3C21 POPEu  97      57.659 109.095  45.789  1.00  0.00           C
ATOM   6600 4C21 POPEu  97      58.249 109.615  47.109  1.00  0.00           C
ATOM   6603 5C21 POPEu  97      59.689 109.195  47.399  1.00  0.00           C
ATOM   6606 6C21 POPEu  97      60.139 109.844  48.729  1.00  0.00           C
ATOM   6609 7C21 POPEu  97      61.579 109.524  49.139  1.00  0.00           C
ATOM   6612 8C21 POPEu  97      62.019 110.375  50.339  1.00  0.00           C
ATOM   6616  C33 POPEu  97      48.549 106.864  37.249  1.00  0.00           C
ATOM   6619  C34 POPEu  97      47.689 108.044  37.709  1.00  0.00           C
ATOM   6622  C35 POPEu  97      47.339 107.934  39.209  1.00  0.00           C
ATOM   6625  C36 POPEu  97      48.499 107.395  40.049  1.00  0.00           C
ATOM   6628  C37 POPEu  97      48.249 107.425  41.559  1.00  0.00           C
ATOM   6631  C38 POPEu  97      49.479 106.894  42.309  1.00  0.00           C
ATOM   6634  C39 POPEu  97      49.320 106.884  43.829  1.00  0.00           C
ATOM   6637 0C31 POPEu  97      49.269 108.274  44.459  1.00  0.00           C
ATOM   6640 1C31 POPEu  97      49.050 108.184  45.969  1.00  0.00           C
ATOM   6643 2C31 POPEu  97      49.160 109.524  46.689  1.00  0.00           C
ATOM   6646 3C31 POPEu  97      49.109 109.384  48.219  1.00  0.00           C
ATOM   6649 4C31 POPEu  97      47.779 108.834  48.749  1.00  0.00           C
ATOM   6652 5C31 POPEu  97      47.759 108.715  50.279  1.00  0.00           C
ATOM   6655 6C31 POPEu  97      46.420 108.195  50.819  1.00  0.00           C
ATOM   6659  NH3 POPEv  98     125.210 107.735  71.819  1.00  0.00           N
ATOM   6663  C12 POPEv  98     125.080 106.695  72.899  1.00  0.00           C
ATOM   6666  C11 POPEv  98     124.960 105.305  72.289  1.00  0.00           C
ATOM   6669  P   POPEv  98     124.849 102.824  72.999  1.00  0.00           P
ATOM   6670  O13 POPEv  98     126.219 102.325  73.269  1.00  0.00           O
ATOM   6671  O14 POPEv  98     123.719 102.164  73.669  1.00  0.00           O
ATOM   6672  O11 POPEv  98     124.630 102.885  71.439  1.00  0.00           O
ATOM   6673  O12 POPEv  98     124.870 104.364  73.369  1.00  0.00           O
ATOM   6674  C1  POPEv  98     123.400 102.554  70.819  1.00  0.00           C
ATOM   6677  C2  POPEv  98     123.629 101.285  69.969  1.00  0.00           C
ATOM   6679  O21 POPEv  98     123.200 101.374  68.609  1.00  0.00           O
ATOM   6680  C21 POPEv  98     122.020 101.875  68.279  1.00  0.00           C
ATOM   6681  O22 POPEv  98     121.190 102.344  69.019  1.00  0.00           O
ATOM   6682  C22 POPEv  98     121.859 101.654  66.769  1.00  0.00           C
ATOM   6685  C3  POPEv  98     123.230  99.925  70.639  1.00  0.00           C
ATOM   6688  O31 POPEv  98     124.380  99.135  70.979  1.00  0.00           O
ATOM   6689  C31 POPEv  98     125.129  98.485  70.079  1.00  0.00           C
ATOM   6690  O32 POPEv  98     126.199  97.955  70.339  1.00  0.00           O
ATOM   6691  C32 POPEv  98     124.580  98.575  68.649  1.00  0.00           C
ATOM   6694  C23 POPEv  98     121.129 102.815  66.069  1.00  0.00           C
ATOM   6697  C24 POPEv  98     122.059 103.914  65.579  1.00  0.00           C
ATOM   6700  C25 POPEv  98     121.290 105.105  64.999  1.00  0.00           C
ATOM   6703  C26 POPEv  98     120.500 104.774  63.729  1.00  0.00           C
ATOM   6706  C27 POPEv  98     119.590 105.935  63.319  1.00  0.00           C
ATOM   6709  C28 POPEv  98     118.620 105.555  62.189  1.00  0.00           C
ATOM   6712  C29 POPEv  98     119.289 105.534  60.849  1.00  0.00           C
ATOM   6714 0C21 POPEv  98     118.790 106.084  59.729  1.00  0.00           C
ATOM   6716 1C21 POPEv  98     117.440 106.744  59.579  1.00  0.00           C
ATOM   6719 2C21 POPEv  98     116.850 106.485  58.179  1.00  0.00           C
ATOM   6722 3C21 POPEv  98     116.390 105.035  57.969  1.00  0.00           C
ATOM   6725 4C21 POPEv  98     116.199 104.664  56.489  1.00  0.00           C
ATOM   6728 5C21 POPEv  98     115.271 105.625  55.729  1.00  0.00           C
ATOM   6731 6C21 POPEv  98     114.930 105.145  54.319  1.00  0.00           C
ATOM   6734 7C21 POPEv  98     114.021 106.125  53.559  1.00  0.00           C
ATOM   6737 8C21 POPEv  98     113.400 105.534  52.299  1.00  0.00           C
ATOM   6741  C33 POPEv  98     125.240  97.614  67.629  1.00  0.00           C
ATOM   6744  C34 POPEv  98     124.839  98.085  66.219  1.00  0.00           C
ATOM   6747  C35 POPEv  98     125.590  97.384  65.089  1.00  0.00           C
ATOM   6750  C36 POPEv  98     125.600  98.265  63.819  1.00  0.00           C
ATOM   6753  C37 POPEv  98     126.229  97.565  62.619  1.00  0.00           C
ATOM   6756  C38 POPEv  98     126.350  98.485  61.399  1.00  0.00           C
ATOM   6759  C39 POPEv  98     126.219  97.724  60.089  1.00  0.00           C
ATOM   6762 0C31 POPEv  98     127.370  96.744  59.799  1.00  0.00           C
ATOM   6765 1C31 POPEv  98     126.910  95.585  58.909  1.00  0.00           C
ATOM   6768 2C31 POPEv  98     128.079  94.825  58.269  1.00  0.00           C
ATOM   6771 3C31 POPEv  98     128.139  95.044  56.759  1.00  0.00           C
ATOM   6774 4C31 POPEv  98     127.189  94.125  55.979  1.00  0.00           C
ATOM   6777 5C31 POPEv  98     127.260  94.415  54.479  1.00  0.00           C
ATOM   6780 6C31 POPEv  98     126.309  93.584  53.609  1.00  0.00           C
ATOM   6784  NH3 POPEw  99     109.569  59.755  70.129  1.00  0.00           N
ATOM   6788  C12 POPEw  99     110.490  58.584  70.399  1.00  0.00           C
ATOM   6791  C11 POPEw  99     111.281  58.724  71.709  1.00  0.00           C
ATOM   6794  P   POPEw  99     112.360  56.255  71.479  1.00  0.00           P
ATOM   6795  O13 POPEw  99     113.650  55.704  71.949  1.00  0.00           O
ATOM   6796  O14 POPEw  99     111.141  55.614  71.999  1.00  0.00           O
ATOM   6797  O11 POPEw  99     112.260  56.224  69.909  1.00  0.00           O
ATOM   6798  O12 POPEw  99     112.349  57.794  71.829  1.00  0.00           O
ATOM   6799  C1  POPEw  99     113.249  55.884  68.959  1.00  0.00           C
ATOM   6802  C2  POPEw  99     113.719  57.144  68.219  1.00  0.00           C
ATOM   6804  O21 POPEw  99     114.611  56.855  67.119  1.00  0.00           O
ATOM   6805  C21 POPEw  99     115.889  56.715  67.359  1.00  0.00           C
ATOM   6806  O22 POPEw  99     116.409  56.525  68.459  1.00  0.00           O
ATOM   6807  C22 POPEw  99     116.670  56.875  66.049  1.00  0.00           C
ATOM   6810  C3  POPEw  99     114.240  58.224  69.219  1.00  0.00           C
ATOM   6813  O31 POPEw  99     114.860  59.334  68.559  1.00  0.00           O
ATOM   6814  C31 POPEw  99     113.979  60.165  67.989  1.00  0.00           C
ATOM   6815  O32 POPEw  99     112.790  59.934  67.809  1.00  0.00           O
ATOM   6816  C32 POPEw  99     114.720  61.455  67.689  1.00  0.00           C
ATOM   6819  C23 POPEw  99     116.940  58.354  65.669  1.00  0.00           C
ATOM   6822  C24 POPEw  99     116.169  58.864  64.439  1.00  0.00           C
ATOM   6825  C25 POPEw  99     116.619  58.235  63.109  1.00  0.00           C
ATOM   6828  C26 POPEw  99     115.861  58.814  61.909  1.00  0.00           C
ATOM   6831  C27 POPEw  99     116.309  58.265  60.539  1.00  0.00           C
ATOM   6834  C28 POPEw  99     115.350  58.684  59.409  1.00  0.00           C
ATOM   6837  C29 POPEw  99     115.840  58.484  57.999  1.00  0.00           C
ATOM   6839 0C21 POPEw  99     115.560  57.465  57.159  1.00  0.00           C
ATOM   6841 1C21 POPEw  99     114.751  56.215  57.419  1.00  0.00           C
ATOM   6844 2C21 POPEw  99     113.641  55.924  56.379  1.00  0.00           C
ATOM   6847 3C21 POPEw  99     114.160  55.744  54.939  1.00  0.00           C
ATOM   6850 4C21 POPEw  99     113.090  55.334  53.909  1.00  0.00           C
ATOM   6853 5C21 POPEw  99     112.510  53.924  54.089  1.00  0.00           C
ATOM   6856 6C21 POPEw  99     111.570  53.534  52.939  1.00  0.00           C
ATOM   6859 7C21 POPEw  99     110.630  52.364  53.249  1.00  0.00           C
ATOM   6862 8C21 POPEw  99     109.620  52.094  52.129  1.00  0.00           C
ATOM   6866  C33 POPEw  99     113.830  62.624  67.249  1.00  0.00           C
ATOM   6869  C34 POPEw  99     114.540  63.974  67.419  1.00  0.00           C
ATOM   6872  C35 POPEw  99     115.939  64.084  66.809  1.00  0.00           C
ATOM   6875  C36 POPEw  99     115.970  64.134  65.279  1.00  0.00           C
ATOM   6878  C37 POPEw  99     117.360  64.474  64.709  1.00  0.00           C
ATOM   6881  C38 POPEw  99     117.531  64.114  63.229  1.00  0.00           C
ATOM   6884  C39 POPEw  99     118.820  64.714  62.659  1.00  0.00           C
ATOM   6887 0C31 POPEw  99     119.070  64.324  61.199  1.00  0.00           C
ATOM   6890 1C31 POPEw  99     120.249  65.095  60.589  1.00  0.00           C
ATOM   6893 2C31 POPEw  99     120.089  65.294  59.079  1.00  0.00           C
ATOM   6896 3C31 POPEw  99     121.180  66.165  58.459  1.00  0.00           C
ATOM   6899 4C31 POPEw  99     122.559  65.485  58.399  1.00  0.00           C
ATOM   6902 5C31 POPEw  99     123.370  65.945  57.179  1.00  0.00           C
ATOM   6905 6C31 POPEw  99     124.760  65.314  57.059  1.00  0.00           C
ATOM   6909  NH3 POPEx 100      82.299  45.434  71.999  1.00  0.00           N
ATOM   6913  C12 POPEx 100      81.070  46.145  71.489  1.00  0.00           C
ATOM   6916  C11 POPEx 100      79.960  45.114  71.169  1.00  0.00           C
ATOM   6919  P   POPEx 100      80.719  42.595  70.789  1.00  0.00           P
ATOM   6920  O13 POPEx 100      79.429  41.884  70.859  1.00  0.00           O
ATOM   6921  O14 POPEx 100      81.560  42.674  71.999  1.00  0.00           O
ATOM   6922  O11 POPEx 100      81.610  42.024  69.619  1.00  0.00           O
ATOM   6923  O12 POPEx 100      80.460  44.074  70.309  1.00  0.00           O
ATOM   6924  C1  POPEx 100      80.989  41.625  68.399  1.00  0.00           C
ATOM   6927  C2  POPEx 100      80.560  42.834  67.509  1.00  0.00           C
ATOM   6929  O21 POPEx 100      80.140  42.325  66.229  1.00  0.00           O
ATOM   6930  C21 POPEx 100      78.840  42.304  66.039  1.00  0.00           C
ATOM   6931  O22 POPEx 100      78.000  42.525  66.899  1.00  0.00           O
ATOM   6932  C22 POPEx 100      78.549  42.034  64.569  1.00  0.00           C
ATOM   6935  C3  POPEx 100      81.700  43.874  67.289  1.00  0.00           C
ATOM   6938  O31 POPEx 100      81.160  45.184  67.029  1.00  0.00           O
ATOM   6939  C31 POPEx 100      80.809  45.434  65.779  1.00  0.00           C
ATOM   6940  O32 POPEx 100      80.970  44.685  64.819  1.00  0.00           O
ATOM   6941  C32 POPEx 100      80.070  46.754  65.699  1.00  0.00           C
ATOM   6944  C23 POPEx 100      77.030  41.855  64.359  1.00  0.00           C
ATOM   6947  C24 POPEx 100      76.590  41.994  62.899  1.00  0.00           C
ATOM   6950  C25 POPEx 100      75.090  41.735  62.789  1.00  0.00           C
ATOM   6953  C26 POPEx 100      74.439  42.294  61.519  1.00  0.00           C
ATOM   6956  C27 POPEx 100      72.939  41.974  61.499  1.00  0.00           C
ATOM   6959  C28 POPEx 100      72.119  42.884  60.559  1.00  0.00           C
ATOM   6962  C29 POPEx 100      72.600  42.794  59.139  1.00  0.00           C
ATOM   6964 0C21 POPEx 100      71.899  42.344  58.079  1.00  0.00           C
ATOM   6966 1C21 POPEx 100      70.479  41.844  58.119  1.00  0.00           C
ATOM   6969 2C21 POPEx 100      69.850  41.695  56.719  1.00  0.00           C
ATOM   6972 3C21 POPEx 100      69.439  43.044  56.099  1.00  0.00           C
ATOM   6975 4C21 POPEx 100      69.070  42.915  54.619  1.00  0.00           C
ATOM   6978 5C21 POPEx 100      68.869  44.285  53.959  1.00  0.00           C
ATOM   6981 6C21 POPEx 100      68.460  44.195  52.469  1.00  0.00           C
ATOM   6984 7C21 POPEx 100      68.119  45.555  51.829  1.00  0.00           C
ATOM   6987 8C21 POPEx 100      67.700  45.494  50.359  1.00  0.00           C
ATOM   6991  C33 POPEx 100      80.970  47.824  65.059  1.00  0.00           C
ATOM   6994  C34 POPEx 100      80.210  49.044  64.549  1.00  0.00           C
ATOM   6997  C35 POPEx 100      79.519  48.775  63.209  1.00  0.00           C
ATOM   7000  C36 POPEx 100      78.830  50.035  62.689  1.00  0.00           C
ATOM   7003  C37 POPEx 100      78.380  49.885  61.229  1.00  0.00           C
ATOM   7006  C38 POPEx 100      77.689  51.154  60.719  1.00  0.00           C
ATOM   7009  C39 POPEx 100      76.239  51.294  61.199  1.00  0.00           C
ATOM   7012 0C31 POPEx 100      75.239  51.125  60.039  1.00  0.00           C
ATOM   7015 1C31 POPEx 100      73.779  51.314  60.459  1.00  0.00           C
ATOM   7018 2C31 POPEx 100      72.859  51.395  59.229  1.00  0.00           C
ATOM   7021 3C31 POPEx 100      71.430  51.814  59.559  1.00  0.00           C
ATOM   7024 4C31 POPEx 100      70.609  52.164  58.299  1.00  0.00           C
ATOM   7027 5C31 POPEx 100      69.160  52.535  58.629  1.00  0.00           C
ATOM   7030 6C31 POPEx 100      68.390  53.035  57.409  1.00  0.00           C
ATOM   7034  NH3 POPEy 101      50.689  37.364  72.989  1.00  0.00           N
ATOM   7038  C12 POPEy 101      51.899  38.214  73.219  1.00  0.00           C
ATOM   7041  C11 POPEy 101      51.579  39.485  74.039  1.00  0.00           C
ATOM   7044  P   POPEy 101      52.910  41.415  72.859  1.00  0.00           P
ATOM   7045  O13 POPEy 101      51.569  41.864  72.409  1.00  0.00           O
ATOM   7046  O14 POPEy 101      53.869  42.465  73.269  1.00  0.00           O
ATOM   7047  O11 POPEy 101      53.600  40.445  71.819  1.00  0.00           O
ATOM   7048  O12 POPEy 101      52.679  40.415  74.079  1.00  0.00           O
ATOM   7049  C1  POPEy 101      54.789  39.695  72.119  1.00  0.00           C
ATOM   7052  C2  POPEy 101      56.039  40.124  71.279  1.00  0.00           C
ATOM   7054  O21 POPEy 101      55.649  40.574  69.959  1.00  0.00           O
ATOM   7055  C21 POPEy 101      55.960  39.974  68.819  1.00  0.00           C
ATOM   7056  O22 POPEy 101      56.499  38.895  68.669  1.00  0.00           O
ATOM   7057  C22 POPEy 101      55.459  40.865  67.679  1.00  0.00           C
ATOM   7060  C3  POPEy 101      57.189  39.064  71.389  1.00  0.00           C
ATOM   7063  O31 POPEy 101      58.390  39.474  70.709  1.00  0.00           O
ATOM   7064  C31 POPEy 101      59.269  40.224  71.369  1.00  0.00           C
ATOM   7065  O32 POPEy 101      59.149  40.614  72.519  1.00  0.00           O
ATOM   7066  C32 POPEy 101      60.519  40.404  70.489  1.00  0.00           C
ATOM   7069  C23 POPEy 101      55.300  40.215  66.279  1.00  0.00           C
ATOM   7072  C24 POPEy 101      55.340  41.314  65.189  1.00  0.00           C
ATOM   7075  C25 POPEy 101      55.389  40.824  63.729  1.00  0.00           C
ATOM   7078  C26 POPEy 101      54.260  39.864  63.379  1.00  0.00           C
ATOM   7081  C27 POPEy 101      54.410  39.235  61.979  1.00  0.00           C
ATOM   7084  C28 POPEy 101      53.579  37.945  61.859  1.00  0.00           C
ATOM   7087  C29 POPEy 101      53.929  37.154  60.629  1.00  0.00           C
ATOM   7089 0C21 POPEy 101      53.090  36.645  59.709  1.00  0.00           C
ATOM   7091 1C21 POPEy 101      51.590  36.765  59.699  1.00  0.00           C
ATOM   7094 2C21 POPEy 101      51.039  37.154  58.319  1.00  0.00           C
ATOM   7097 3C21 POPEy 101      51.149  36.055  57.249  1.00  0.00           C
ATOM   7100 4C21 POPEy 101      50.399  36.454  55.969  1.00  0.00           C
ATOM   7103 5C21 POPEy 101      50.579  35.445  54.829  1.00  0.00           C
ATOM   7106 6C21 POPEy 101      49.809  35.874  53.569  1.00  0.00           C
ATOM   7109 7C21 POPEy 101      50.479  35.445  52.269  1.00  0.00           C
ATOM   7112 8C21 POPEy 101      49.809  36.024  51.019  1.00  0.00           C
ATOM   7116  C33 POPEy 101      60.839  41.864  70.099  1.00  0.00           C
ATOM   7119  C34 POPEy 101      59.929  42.385  68.969  1.00  0.00           C
ATOM   7122  C35 POPEy 101      60.479  43.565  68.149  1.00  0.00           C
ATOM   7125  C36 POPEy 101      61.649  43.174  67.239  1.00  0.00           C
ATOM   7128  C37 POPEy 101      61.989  44.174  66.109  1.00  0.00           C
ATOM   7131  C38 POPEy 101      62.739  43.474  64.949  1.00  0.00           C
ATOM   7134  C39 POPEy 101      62.879  44.314  63.669  1.00  0.00           C
ATOM   7137 0C31 POPEy 101      64.160  45.184  63.599  1.00  0.00           C
ATOM   7140 1C31 POPEy 101      64.219  46.044  62.329  1.00  0.00           C
ATOM   7143 2C31 POPEy 101      64.869  47.424  62.549  1.00  0.00           C
ATOM   7146 3C31 POPEy 101      64.569  48.414  61.409  1.00  0.00           C
ATOM   7149 4C31 POPEy 101      65.390  48.134  60.139  1.00  0.00           C
ATOM   7152 5C31 POPEy 101      65.059  49.105  58.999  1.00  0.00           C
ATOM   7155 6C31 POPEy 101      65.780  48.734  57.699  1.00  0.00           C
ATOM   7159  NH3 POPEz 102      50.149  80.015  76.919  1.00  0.00           N
ATOM   7163  C12 POPEz 102      51.229  81.054  77.049  1.00  0.00           C
ATOM   7166  C11 POPEz 102      51.590  81.735  75.729  1.00  0.00           C
ATOM   7169  P   POPEz 102      50.519  83.485  74.179  1.00  0.00           P
ATOM   7170  O13 POPEz 102      49.949  84.604  74.969  1.00  0.00           O
ATOM   7171  O14 POPEz 102      51.890  83.645  73.679  1.00  0.00           O
ATOM   7172  O11 POPEz 102      49.600  83.114  72.929  1.00  0.00           O
ATOM   7173  O12 POPEz 102      50.430  82.125  74.989  1.00  0.00           O
ATOM   7174  C1  POPEz 102      50.270  83.244  71.649  1.00  0.00           C
ATOM   7177  C2  POPEz 102      49.309  83.375  70.439  1.00  0.00           C
ATOM   7179  O21 POPEz 102      48.210  82.434  70.439  1.00  0.00           O
ATOM   7180  C21 POPEz 102      48.489  81.194  70.149  1.00  0.00           C
ATOM   7181  O22 POPEz 102      49.499  80.585  70.489  1.00  0.00           O
ATOM   7182  C22 POPEz 102      47.389  80.614  69.249  1.00  0.00           C
ATOM   7185  C3  POPEz 102      50.149  83.324  69.119  1.00  0.00           C
ATOM   7188  O31 POPEz 102      49.289  83.265  67.959  1.00  0.00           O
ATOM   7189  C31 POPEz 102      49.739  83.955  66.909  1.00  0.00           C
ATOM   7190  O32 POPEz 102      50.819  84.485  66.829  1.00  0.00           O
ATOM   7191  C32 POPEz 102      48.679  83.925  65.809  1.00  0.00           C
ATOM   7194  C23 POPEz 102      47.989  79.774  68.109  1.00  0.00           C
ATOM   7197  C24 POPEz 102      47.189  79.765  66.789  1.00  0.00           C
ATOM   7200  C25 POPEz 102      45.699  79.404  66.949  1.00  0.00           C
ATOM   7203  C26 POPEz 102      44.959  79.355  65.599  1.00  0.00           C
ATOM   7206  C27 POPEz 102      45.329  78.134  64.729  1.00  0.00           C
ATOM   7209  C28 POPEz 102      44.559  78.125  63.389  1.00  0.00           C
ATOM   7212  C29 POPEz 102      44.719  76.844  62.609  1.00  0.00           C
ATOM   7214 0C21 POPEz 102      43.709  76.114  62.089  1.00  0.00           C
ATOM   7216 1C21 POPEz 102      42.249  76.504  62.119  1.00  0.00           C
ATOM   7219 2C21 POPEz 102      41.429  75.904  60.969  1.00  0.00           C
ATOM   7222 3C21 POPEz 102      41.129  74.415  61.189  1.00  0.00           C
ATOM   7225 4C21 POPEz 102      40.469  73.705  59.999  1.00  0.00           C
ATOM   7228 5C21 POPEz 102      41.450  73.554  58.829  1.00  0.00           C
ATOM   7231 6C21 POPEz 102      40.890  72.754  57.649  1.00  0.00           C
ATOM   7234 7C21 POPEz 102      41.859  72.785  56.449  1.00  0.00           C
ATOM   7237 8C21 POPEz 102      41.380  72.055  55.199  1.00  0.00           C
ATOM   7241  C33 POPEz 102      48.359  85.324  65.239  1.00  0.00           C
ATOM   7244  C34 POPEz 102      49.099  85.674  63.939  1.00  0.00           C
ATOM   7247  C35 POPEz 102      48.509  86.934  63.279  1.00  0.00           C
ATOM   7250  C36 POPEz 102      49.050  87.294  61.889  1.00  0.00           C
ATOM   7253  C37 POPEz 102      48.319  88.535  61.349  1.00  0.00           C
ATOM   7256  C38 POPEz 102      48.679  88.964  59.909  1.00  0.00           C
ATOM   7259  C39 POPEz 102      47.679  90.005  59.379  1.00  0.00           C
ATOM   7262 0C31 POPEz 102      48.099  90.725  58.089  1.00  0.00           C
ATOM   7265 1C31 POPEz 102      47.030  91.735  57.619  1.00  0.00           C
ATOM   7268 2C31 POPEz 102      47.579  92.834  56.709  1.00  0.00           C
ATOM   7271 3C31 POPEz 102      46.539  93.925  56.399  1.00  0.00           C
ATOM   7274 4C31 POPEz 102      47.140  95.124  55.649  1.00  0.00           C
ATOM   7277 5C31 POPEz 102      46.079  96.145  55.199  1.00  0.00           C
ATOM   7280 6C31 POPEz 102      46.660  97.395  54.539  1.00  0.00           C
ATOM   7284  NH3 POPE0 103      21.769  95.434  30.619  1.00  0.00           N
ATOM   7288  C12 POPE0 103      20.919  96.684  30.639  1.00  0.00           C
ATOM   7291  C11 POPE0 103      20.019  96.775  29.379  1.00  0.00           C
ATOM   7294  P   POPE0 103      17.649  97.955  29.429  1.00  0.00           P
ATOM   7295  O13 POPE0 103      17.169  99.335  29.699  1.00  0.00           O
ATOM   7296  O14 POPE0 103      17.029  97.134  28.359  1.00  0.00           O
ATOM   7297  O11 POPE0 103      17.519  97.074  30.699  1.00  0.00           O
ATOM   7298  O12 POPE0 103      19.249  97.985  29.329  1.00  0.00           O
ATOM   7299  C1  POPE0 103      16.659  97.325  31.799  1.00  0.00           C
ATOM   7302  C2  POPE0 103      17.459  97.064  33.089  1.00  0.00           C
ATOM   7304  O21 POPE0 103      16.629  96.794  34.229  1.00  0.00           O
ATOM   7305  C21 POPE0 103      15.649  97.635  34.529  1.00  0.00           C
ATOM   7306  O22 POPE0 103      15.319  98.625  33.919  1.00  0.00           O
ATOM   7307  C22 POPE0 103      15.059  97.185  35.869  1.00  0.00           C
ATOM   7310  C3  POPE0 103      18.519  98.165  33.339  1.00  0.00           C
ATOM   7313  O31 POPE0 103      19.409  97.824  34.429  1.00  0.00           O
ATOM   7314  C31 POPE0 103      18.999  98.284  35.599  1.00  0.00           C
ATOM   7315  O32 POPE0 103      18.029  99.014  35.759  1.00  0.00           O
ATOM   7316  C32 POPE0 103      19.829  97.764  36.779  1.00  0.00           C
ATOM   7319  C23 POPE0 103      14.179  98.254  36.529  1.00  0.00           C
ATOM   7322  C24 POPE0 103      14.699  98.664  37.909  1.00  0.00           C
ATOM   7325  C25 POPE0 103      14.269 100.074  38.349  1.00  0.00           C
ATOM   7328  C26 POPE0 103      14.869 100.464  39.699  1.00  0.00           C
ATOM   7331  C27 POPE0 103      14.609  99.405  40.789  1.00  0.00           C
ATOM   7334  C28 POPE0 103      14.839  99.884  42.229  1.00  0.00           C
ATOM   7337  C29 POPE0 103      13.699 100.744  42.709  1.00  0.00           C
ATOM   7339 0C21 POPE0 103      12.829 100.464  43.689  1.00  0.00           C
ATOM   7341 1C21 POPE0 103      12.849  99.224  44.549  1.00  0.00           C
ATOM   7344 2C21 POPE0 103      13.759  99.415  45.779  1.00  0.00           C
ATOM   7347 3C21 POPE0 103      13.149 100.334  46.839  1.00  0.00           C
ATOM   7350 4C21 POPE0 103      14.049 100.515  48.069  1.00  0.00           C
ATOM   7353 5C21 POPE0 103      14.389  99.195  48.769  1.00  0.00           C
ATOM   7356 6C21 POPE0 103      15.159  99.394  50.069  1.00  0.00           C
ATOM   7359 7C21 POPE0 103      15.409  98.074  50.799  1.00  0.00           C
ATOM   7362 8C21 POPE0 103      16.099  98.274  52.149  1.00  0.00           C
ATOM   7366  C33 POPE0 103      19.099  98.155  38.089  1.00  0.00           C
ATOM   7369  C34 POPE0 103      19.699  97.614  39.399  1.00  0.00           C
ATOM   7372  C35 POPE0 103      19.109  98.365  40.609  1.00  0.00           C
ATOM   7375  C36 POPE0 103      19.179  97.614  41.949  1.00  0.00           C
ATOM   7378  C37 POPE0 103      18.539  98.435  43.079  1.00  0.00           C
ATOM   7381  C38 POPE0 103      18.249  97.614  44.359  1.00  0.00           C
ATOM   7384  C39 POPE0 103      18.819  98.244  45.639  1.00  0.00           C
ATOM   7387 0C31 POPE0 103      20.339  98.134  45.699  1.00  0.00           C
ATOM   7390 1C31 POPE0 103      20.979  98.734  46.959  1.00  0.00           C
ATOM   7393 2C31 POPE0 103      22.509  98.564  46.919  1.00  0.00           C
ATOM   7396 3C31 POPE0 103      23.259  99.235  48.079  1.00  0.00           C
ATOM   7399 4C31 POPE0 103      23.579 100.725  47.839  1.00  0.00           C
ATOM   7402 5C31 POPE0 103      24.469 101.324  48.929  1.00  0.00           C
ATOM   7405 6C31 POPE0 103      24.699 102.824  48.779  1.00  0.00           C
ATOM   7409  NH3 POPE1 104      33.979 109.825  30.669  1.00  0.00           N
ATOM   7413  C12 POPE1 104      33.289 110.975  29.979  1.00  0.00           C
ATOM   7416  C11 POPE1 104      33.289 112.255  30.829  1.00  0.00           C
ATOM   7419  P   POPE1 104      32.939 114.825  30.399  1.00  0.00           P
ATOM   7420  O13 POPE1 104      34.269 114.904  31.029  1.00  0.00           O
ATOM   7421  O14 POPE1 104      32.739 115.585  29.149  1.00  0.00           O
ATOM   7422  O11 POPE1 104      31.869 115.315  31.469  1.00  0.00           O
ATOM   7423  O12 POPE1 104      32.569 113.305  30.169  1.00  0.00           O
ATOM   7424  C1  POPE1 104      32.189 115.194  32.859  1.00  0.00           C
ATOM   7427  C2  POPE1 104      30.879 115.084  33.669  1.00  0.00           C
ATOM   7429  O21 POPE1 104      30.999 115.665  34.979  1.00  0.00           O
ATOM   7430  C21 POPE1 104      31.069 116.985  35.029  1.00  0.00           C
ATOM   7431  O22 POPE1 104      31.149 117.724  34.049  1.00  0.00           O
ATOM   7432  C22 POPE1 104      31.019 117.465  36.479  1.00  0.00           C
ATOM   7435  C3  POPE1 104      30.379 113.605  33.719  1.00  0.00           C
ATOM   7438  O31 POPE1 104      30.569 112.945  34.979  1.00  0.00           O
ATOM   7439  C31 POPE1 104      31.729 112.414  35.299  1.00  0.00           C
ATOM   7440  O32 POPE1 104      32.729 112.365  34.589  1.00  0.00           O
ATOM   7441  C32 POPE1 104      31.619 112.015  36.769  1.00  0.00           C
ATOM   7444  C23 POPE1 104      29.759 118.305  36.799  1.00  0.00           C
ATOM   7447  C24 POPE1 104      30.019 119.364  37.879  1.00  0.00           C
ATOM   7450  C25 POPE1 104      28.829 120.315  38.099  1.00  0.00           C
ATOM   7453  C26 POPE1 104      29.229 121.724  38.549  1.00  0.00           C
ATOM   7456  C27 POPE1 104      28.099 122.735  38.359  1.00  0.00           C
ATOM   7459  C28 POPE1 104      28.519 124.195  38.549  1.00  0.00           C
ATOM   7462  C29 POPE1 104      28.649 124.634  39.989  1.00  0.00           C
ATOM   7464 0C21 POPE1 104      27.879 125.534  40.619  1.00  0.00           C
ATOM   7466 1C21 POPE1 104      26.729 126.294  39.999  1.00  0.00           C
ATOM   7469 2C21 POPE1 104      26.439 127.643  40.689  1.00  0.00           C
ATOM   7472 3C21 POPE1 104      25.929 127.474  42.129  1.00  0.00           C
ATOM   7475 4C21 POPE1 104      25.289 128.753  42.699  1.00  0.00           C
ATOM   7478 5C21 POPE1 104      24.489 128.473  43.979  1.00  0.00           C
ATOM   7481 6C21 POPE1 104      25.379 128.214  45.199  1.00  0.00           C
ATOM   7484 7C21 POPE1 104      24.959 126.985  45.999  1.00  0.00           C
ATOM   7487 8C21 POPE1 104      25.859 126.744  47.219  1.00  0.00           C
ATOM   7491  C33 POPE1 104      32.699 111.024  37.249  1.00  0.00           C
ATOM   7494  C34 POPE1 104      32.819 110.945  38.789  1.00  0.00           C
ATOM   7497  C35 POPE1 104      31.559 111.274  39.599  1.00  0.00           C
ATOM   7500  C36 POPE1 104      31.899 111.434  41.089  1.00  0.00           C
ATOM   7503  C37 POPE1 104      30.719 111.184  42.029  1.00  0.00           C
ATOM   7506  C38 POPE1 104      31.009 111.724  43.439  1.00  0.00           C
ATOM   7509  C39 POPE1 104      29.849 111.495  44.429  1.00  0.00           C
ATOM   7512 0C31 POPE1 104      29.499 110.024  44.679  1.00  0.00           C
ATOM   7515 1C31 POPE1 104      30.649 109.175  45.259  1.00  0.00           C
ATOM   7518 2C31 POPE1 104      30.229 107.714  45.509  1.00  0.00           C
ATOM   7521 3C31 POPE1 104      31.229 106.924  46.369  1.00  0.00           C
ATOM   7524 4C31 POPE1 104      31.179 107.314  47.859  1.00  0.00           C
ATOM   7527 5C31 POPE1 104      32.149 106.504  48.739  1.00  0.00           C
ATOM   7530 6C31 POPE1 104      32.029 106.845  50.229  1.00  0.00           C
ATOM   7534  NH3 POPE2 105      91.950  25.424  68.989  1.00  0.00           N
ATOM   7538  C12 POPE2 105      90.590  25.924  69.349  1.00  0.00           C
ATOM   7541  C11 POPE2 105      89.699  24.725  69.729  1.00  0.00           C
ATOM   7544  P   POPE2 105      87.329  25.254  68.689  1.00  0.00           P
ATOM   7545  O13 POPE2 105      86.649  24.004  68.319  1.00  0.00           O
ATOM   7546  O14 POPE2 105      86.449  26.375  69.079  1.00  0.00           O
ATOM   7547  O11 POPE2 105      88.249  25.734  67.529  1.00  0.00           O
ATOM   7548  O12 POPE2 105      88.319  25.055  69.909  1.00  0.00           O
ATOM   7549  C1  POPE2 105      88.079  26.974  66.849  1.00  0.00           C
ATOM   7552  C2  POPE2 105      88.119  26.694  65.349  1.00  0.00           C
ATOM   7554  O21 POPE2 105      87.860  27.904  64.629  1.00  0.00           O
ATOM   7555  C21 POPE2 105      88.850  28.345  63.869  1.00  0.00           C
ATOM   7556  O22 POPE2 105      89.960  27.855  63.759  1.00  0.00           O
ATOM   7557  C22 POPE2 105      88.330  29.574  63.129  1.00  0.00           C
ATOM   7560  C3  POPE2 105      87.059  25.634  64.989  1.00  0.00           C
ATOM   7563  O31 POPE2 105      86.999  25.374  63.569  1.00  0.00           O
ATOM   7564  C31 POPE2 105      85.970  25.924  62.939  1.00  0.00           C
ATOM   7565  O32 POPE2 105      85.129  26.644  63.429  1.00  0.00           O
ATOM   7566  C32 POPE2 105      85.889  25.344  61.529  1.00  0.00           C
ATOM   7569  C23 POPE2 105      89.300  30.125  62.059  1.00  0.00           C
ATOM   7572  C24 POPE2 105      88.660  31.264  61.259  1.00  0.00           C
ATOM   7575  C25 POPE2 105      88.629  30.975  59.749  1.00  0.00           C
ATOM   7578  C26 POPE2 105      87.939  32.074  58.919  1.00  0.00           C
ATOM   7581  C27 POPE2 105      87.860  31.695  57.429  1.00  0.00           C
ATOM   7584  C28 POPE2 105      87.189  32.785  56.569  1.00  0.00           C
ATOM   7587  C29 POPE2 105      86.910  32.305  55.169  1.00  0.00           C
ATOM   7589 0C21 POPE2 105      86.430  33.055  54.159  1.00  0.00           C
ATOM   7591 1C21 POPE2 105      86.089  34.524  54.209  1.00  0.00           C
ATOM   7594 2C21 POPE2 105      84.590  34.774  54.459  1.00  0.00           C
ATOM   7597 3C21 POPE2 105      84.110  36.134  53.949  1.00  0.00           C
ATOM   7600 4C21 POPE2 105      82.619  36.394  54.199  1.00  0.00           C
ATOM   7603 5C21 POPE2 105      82.239  36.485  55.689  1.00  0.00           C
ATOM   7606 6C21 POPE2 105      80.790  36.924  55.909  1.00  0.00           C
ATOM   7609 7C21 POPE2 105      80.290  36.535  57.299  1.00  0.00           C
ATOM   7612 8C21 POPE2 105      78.840  36.924  57.589  1.00  0.00           C
ATOM   7616  C33 POPE2 105      86.040  26.434  60.449  1.00  0.00           C
ATOM   7619  C34 POPE2 105      87.479  26.945  60.309  1.00  0.00           C
ATOM   7622  C35 POPE2 105      87.790  27.465  58.899  1.00  0.00           C
ATOM   7625  C36 POPE2 105      88.009  26.345  57.879  1.00  0.00           C
ATOM   7628  C37 POPE2 105      88.290  26.875  56.459  1.00  0.00           C
ATOM   7631  C38 POPE2 105      88.641  25.715  55.519  1.00  0.00           C
ATOM   7634  C39 POPE2 105      88.599  26.045  54.019  1.00  0.00           C
ATOM   7637 0C31 POPE2 105      89.440  27.274  53.619  1.00  0.00           C
ATOM   7640 1C31 POPE2 105      89.420  27.535  52.109  1.00  0.00           C
ATOM   7643 2C31 POPE2 105      89.469  29.024  51.729  1.00  0.00           C
ATOM   7646 3C31 POPE2 105      88.140  29.784  51.899  1.00  0.00           C
ATOM   7649 4C31 POPE2 105      87.010  29.265  51.009  1.00  0.00           C
ATOM   7652 5C31 POPE2 105      85.790  30.195  50.999  1.00  0.00           C
ATOM   7655 6C31 POPE2 105      84.540  29.544  50.389  1.00  0.00           C
ATOM   7659  NH3 POPE3 106      79.379  54.154  73.059  1.00  0.00           N
ATOM   7663  C12 POPE3 106      80.130  52.974  72.509  1.00  0.00           C
ATOM   7666  C11 POPE3 106      79.180  51.824  72.149  1.00  0.00           C
ATOM   7669  P   POPE3 106      76.799  51.785  73.259  1.00  0.00           P
ATOM   7670  O13 POPE3 106      76.189  51.054  74.379  1.00  0.00           O
ATOM   7671  O14 POPE3 106      76.820  53.254  73.389  1.00  0.00           O
ATOM   7672  O11 POPE3 106      76.290  51.275  71.849  1.00  0.00           O
ATOM   7673  O12 POPE3 106      78.350  51.434  73.259  1.00  0.00           O
ATOM   7674  C1  POPE3 106      75.880  49.895  71.749  1.00  0.00           C
ATOM   7677  C2  POPE3 106      76.139  49.285  70.349  1.00  0.00           C
ATOM   7679  O21 POPE3 106      75.369  49.984  69.359  1.00  0.00           O
ATOM   7680  C21 POPE3 106      75.970  51.024  68.809  1.00  0.00           C
ATOM   7681  O22 POPE3 106      77.089  51.444  69.069  1.00  0.00           O
ATOM   7682  C22 POPE3 106      75.119  51.494  67.639  1.00  0.00           C
ATOM   7685  C3  POPE3 106      75.749  47.764  70.339  1.00  0.00           C
ATOM   7688  O31 POPE3 106      75.281  47.274  69.069  1.00  0.00           O
ATOM   7689  C31 POPE3 106      76.200  47.034  68.139  1.00  0.00           C
ATOM   7690  O32 POPE3 106      77.389  47.245  68.249  1.00  0.00           O
ATOM   7691  C32 POPE3 106      75.539  46.304  66.959  1.00  0.00           C
ATOM   7694  C23 POPE3 106      75.830  51.104  66.319  1.00  0.00           C
ATOM   7697  C24 POPE3 106      74.880  50.695  65.179  1.00  0.00           C
ATOM   7700  C25 POPE3 106      74.320  51.864  64.369  1.00  0.00           C
ATOM   7703  C26 POPE3 106      73.100  52.564  64.999  1.00  0.00           C
ATOM   7706  C27 POPE3 106      72.719  53.814  64.199  1.00  0.00           C
ATOM   7709  C28 POPE3 106      71.539  54.584  64.809  1.00  0.00           C
ATOM   7712  C29 POPE3 106      71.531  56.015  64.319  1.00  0.00           C
ATOM   7714 0C21 POPE3 106      70.689  56.544  63.419  1.00  0.00           C
ATOM   7716 1C21 POPE3 106      69.589  55.814  62.689  1.00  0.00           C
ATOM   7719 2C21 POPE3 106      69.469  56.265  61.219  1.00  0.00           C
ATOM   7722 3C21 POPE3 106      69.020  57.724  61.019  1.00  0.00           C
ATOM   7725 4C21 POPE3 106      68.520  57.994  59.599  1.00  0.00           C
ATOM   7728 5C21 POPE3 106      69.490  57.484  58.509  1.00  0.00           C
ATOM   7731 6C21 POPE3 106      68.910  57.624  57.099  1.00  0.00           C
ATOM   7734 7C21 POPE3 106      69.740  56.915  56.019  1.00  0.00           C
ATOM   7737 8C21 POPE3 106      68.921  56.544  54.779  1.00  0.00           C
ATOM   7741  C33 POPE3 106      75.740  46.954  65.569  1.00  0.00           C
ATOM   7744  C34 POPE3 106      74.640  46.494  64.599  1.00  0.00           C
ATOM   7747  C35 POPE3 106      74.619  47.224  63.239  1.00  0.00           C
ATOM   7750  C36 POPE3 106      75.600  46.654  62.209  1.00  0.00           C
ATOM   7753  C37 POPE3 106      75.390  47.294  60.829  1.00  0.00           C
ATOM   7756  C38 POPE3 106      76.450  46.894  59.789  1.00  0.00           C
ATOM   7759  C39 POPE3 106      76.060  45.684  58.909  1.00  0.00           C
ATOM   7762 0C31 POPE3 106      75.250  46.075  57.659  1.00  0.00           C
ATOM   7765 1C31 POPE3 106      75.020  44.895  56.709  1.00  0.00           C
ATOM   7768 2C31 POPE3 106      74.079  45.205  55.519  1.00  0.00           C
ATOM   7771 3C31 POPE3 106      74.609  46.234  54.509  1.00  0.00           C
ATOM   7774 4C31 POPE3 106      75.830  45.765  53.709  1.00  0.00           C
ATOM   7777 5C31 POPE3 106      76.179  46.704  52.549  1.00  0.00           C
ATOM   7780 6C31 POPE3 106      77.350  46.234  51.679  1.00  0.00           C
ATOM   7784  NH3 POPE4 107     130.798  29.015  72.279  1.00  0.00           N
ATOM   7788  C12 POPE4 107     131.008  28.945  70.789  1.00  0.00           C
ATOM   7791  C11 POPE4 107     129.658  28.834  70.059  1.00  0.00           C
ATOM   7794  P   POPE4 107     127.609  27.254  69.789  1.00  0.00           P
ATOM   7795  O13 POPE4 107     127.320  25.834  70.089  1.00  0.00           O
ATOM   7796  O14 POPE4 107     126.570  28.285  69.959  1.00  0.00           O
ATOM   7797  O11 POPE4 107     128.069  27.265  68.239  1.00  0.00           O
ATOM   7798  O12 POPE4 107     128.969  27.664  70.499  1.00  0.00           O
ATOM   7799  C1  POPE4 107     126.961  27.084  67.319  1.00  0.00           C
ATOM   7802  C2  POPE4 107     126.521  28.424  66.639  1.00  0.00           C
ATOM   7804  O21 POPE4 107     126.430  28.234  65.219  1.00  0.00           O
ATOM   7805  C21 POPE4 107     125.299  27.625  64.869  1.00  0.00           C
ATOM   7806  O22 POPE4 107     124.540  27.074  65.639  1.00  0.00           O
ATOM   7807  C22 POPE4 107     125.159  27.654  63.359  1.00  0.00           C
ATOM   7810  C3  POPE4 107     127.460  29.624  66.929  1.00  0.00           C
ATOM   7813  O31 POPE4 107     126.940  30.834  66.389  1.00  0.00           O
ATOM   7814  C31 POPE4 107     127.339  31.285  65.209  1.00  0.00           C
ATOM   7815  O32 POPE4 107     128.249  30.794  64.569  1.00  0.00           O
ATOM   7816  C32 POPE4 107     126.509  32.525  64.839  1.00  0.00           C
ATOM   7819  C23 POPE4 107     124.469  28.954  62.909  1.00  0.00           C
ATOM   7822  C24 POPE4 107     124.219  29.024  61.409  1.00  0.00           C
ATOM   7825  C25 POPE4 107     123.160  28.025  60.929  1.00  0.00           C
ATOM   7828  C26 POPE4 107     122.860  28.244  59.439  1.00  0.00           C
ATOM   7831  C27 POPE4 107     121.759  27.334  58.879  1.00  0.00           C
ATOM   7834  C28 POPE4 107     121.499  27.664  57.399  1.00  0.00           C
ATOM   7837  C29 POPE4 107     120.339  26.875  56.829  1.00  0.00           C
ATOM   7839 0C21 POPE4 107     119.189  27.384  56.369  1.00  0.00           C
ATOM   7841 1C21 POPE4 107     118.809  28.855  56.319  1.00  0.00           C
ATOM   7844 2C21 POPE4 107     117.329  29.114  55.969  1.00  0.00           C
ATOM   7847 3C21 POPE4 107     116.330  28.685  57.059  1.00  0.00           C
ATOM   7850 4C21 POPE4 107     114.860  29.024  56.729  1.00  0.00           C
ATOM   7853 5C21 POPE4 107     114.420  30.464  57.099  1.00  0.00           C
ATOM   7856 6C21 POPE4 107     112.930  30.734  56.809  1.00  0.00           C
ATOM   7859 7C21 POPE4 107     112.500  32.174  57.139  1.00  0.00           C
ATOM   7862 8C21 POPE4 107     111.010  32.445  56.889  1.00  0.00           C
ATOM   7866  C33 POPE4 107     127.130  33.424  63.759  1.00  0.00           C
ATOM   7869  C34 POPE4 107     126.780  32.954  62.339  1.00  0.00           C
ATOM   7872  C35 POPE4 107     127.460  33.814  61.269  1.00  0.00           C
ATOM   7875  C36 POPE4 107     128.990  33.724  61.359  1.00  0.00           C
ATOM   7878  C37 POPE4 107     129.669  33.534  59.999  1.00  0.00           C
ATOM   7881  C38 POPE4 107     131.148  33.184  60.149  1.00  0.00           C
ATOM   7884  C39 POPE4 107     131.768  32.574  58.879  1.00  0.00           C
ATOM   7887 0C31 POPE4 107     132.059  33.625  57.809  1.00  0.00           C
ATOM   7890 1C31 POPE4 107     132.778  33.015  56.599  1.00  0.00           C
ATOM   7893 2C31 POPE4 107     133.429  34.064  55.689  1.00  0.00           C
ATOM   7896 3C31 POPE4 107     134.769  34.624  56.199  1.00  0.00           C
ATOM   7899 4C31 POPE4 107     135.929  33.634  56.099  1.00  0.00           C
ATOM   7902 5C31 POPE4 107     137.290  34.294  56.389  1.00  0.00           C
ATOM   7905 6C31 POPE4 107     138.490  33.355  56.279  1.00  0.00           C
ATOM   7909  NH3 POPE5 108      51.089 123.524  67.849  1.00  0.00           N
ATOM   7913  C12 POPE5 108      50.340 123.834  69.109  1.00  0.00           C
ATOM   7916  C11 POPE5 108      50.939 123.104  70.319  1.00  0.00           C
ATOM   7919  P   POPE5 108      48.950 122.624  72.009  1.00  0.00           P
ATOM   7920  O13 POPE5 108      49.399 121.504  72.859  1.00  0.00           O
ATOM   7921  O14 POPE5 108      48.029 123.625  72.569  1.00  0.00           O
ATOM   7922  O11 POPE5 108      48.369 122.104  70.629  1.00  0.00           O
ATOM   7923  O12 POPE5 108      50.229 123.414  71.509  1.00  0.00           O
ATOM   7924  C1  POPE5 108      47.729 120.835  70.529  1.00  0.00           C
ATOM   7927  C2  POPE5 108      48.659 119.755  69.919  1.00  0.00           C
ATOM   7929  O21 POPE5 108      48.169 119.384  68.619  1.00  0.00           O
ATOM   7930  C21 POPE5 108      48.469 120.145  67.599  1.00  0.00           C
ATOM   7931  O22 POPE5 108      49.229 121.105  67.609  1.00  0.00           O
ATOM   7932  C22 POPE5 108      47.859 119.524  66.339  1.00  0.00           C
ATOM   7935  C3  POPE5 108      48.709 118.485  70.839  1.00  0.00           C
ATOM   7938  O31 POPE5 108      49.410 117.355  70.269  1.00  0.00           O
ATOM   7939  C31 POPE5 108      50.729 117.395  70.469  1.00  0.00           C
ATOM   7940  O32 POPE5 108      51.329 118.335  70.979  1.00  0.00           O
ATOM   7941  C32 POPE5 108      51.369 116.064  70.079  1.00  0.00           C
ATOM   7944  C23 POPE5 108      47.500 120.595  65.299  1.00  0.00           C
ATOM   7947  C24 POPE5 108      47.350 120.024  63.879  1.00  0.00           C
ATOM   7950  C25 POPE5 108      46.109 119.125  63.699  1.00  0.00           C
ATOM   7953  C26 POPE5 108      45.379 119.485  62.399  1.00  0.00           C
ATOM   7956  C27 POPE5 108      44.020 118.815  62.219  1.00  0.00           C
ATOM   7959  C28 POPE5 108      43.070 119.625  61.299  1.00  0.00           C
ATOM   7962  C29 POPE5 108      43.689 119.995  59.969  1.00  0.00           C
ATOM   7964 0C21 POPE5 108      43.189 119.934  58.719  1.00  0.00           C
ATOM   7966 1C21 POPE5 108      41.879 119.464  58.149  1.00  0.00           C
ATOM   7969 2C21 POPE5 108      41.019 118.404  58.879  1.00  0.00           C
ATOM   7972 3C21 POPE5 108      39.839 118.925  59.719  1.00  0.00           C
ATOM   7975 4C21 POPE5 108      38.859 119.895  59.029  1.00  0.00           C
ATOM   7978 5C21 POPE5 108      38.149 119.284  57.819  1.00  0.00           C
ATOM   7981 6C21 POPE5 108      37.190 120.285  57.149  1.00  0.00           C
ATOM   7984 7C21 POPE5 108      36.269 119.625  56.119  1.00  0.00           C
ATOM   7987 8C21 POPE5 108      35.239 120.595  55.549  1.00  0.00           C
ATOM   7991  C33 POPE5 108      51.789 115.965  68.599  1.00  0.00           C
ATOM   7994  C34 POPE5 108      52.529 114.664  68.249  1.00  0.00           C
ATOM   7997  C35 POPE5 108      53.219 114.715  66.879  1.00  0.00           C
ATOM   8000  C36 POPE5 108      52.299 114.814  65.659  1.00  0.00           C
ATOM   8003  C37 POPE5 108      53.109 114.974  64.369  1.00  0.00           C
ATOM   8006  C38 POPE5 108      52.329 115.565  63.189  1.00  0.00           C
ATOM   8009  C39 POPE5 108      51.109 114.735  62.799  1.00  0.00           C
ATOM   8012 0C31 POPE5 108      50.359 115.324  61.599  1.00  0.00           C
ATOM   8015 1C31 POPE5 108      49.009 114.625  61.389  1.00  0.00           C
ATOM   8018 2C31 POPE5 108      48.299 115.084  60.109  1.00  0.00           C
ATOM   8021 3C31 POPE5 108      46.840 114.615  60.069  1.00  0.00           C
ATOM   8024 4C31 POPE5 108      46.059 115.114  58.859  1.00  0.00           C
ATOM   8027 5C31 POPE5 108      44.549 115.205  59.139  1.00  0.00           C
ATOM   8030 6C31 POPE5 108      43.750 115.835  57.999  1.00  0.00           C
ATOM   8034  NH3 POPE6 109     104.340  32.765  28.949  1.00  0.00           N
ATOM   8038  C12 POPE6 109     104.440  31.954  27.689  1.00  0.00           C
ATOM   8041  C11 POPE6 109     105.259  30.674  27.899  1.00  0.00           C
ATOM   8044  P   POPE6 109     105.450  28.164  27.309  1.00  0.00           P
ATOM   8045  O13 POPE6 109     104.450  27.074  27.109  1.00  0.00           O
ATOM   8046  O14 POPE6 109     106.680  28.084  26.499  1.00  0.00           O
ATOM   8047  O11 POPE6 109     105.861  28.195  28.829  1.00  0.00           O
ATOM   8048  O12 POPE6 109     104.760  29.584  27.099  1.00  0.00           O
ATOM   8049  C1  POPE6 109     106.729  27.195  29.349  1.00  0.00           C
ATOM   8052  C2  POPE6 109     107.111  27.484  30.819  1.00  0.00           C
ATOM   8054  O21 POPE6 109     107.749  26.285  31.279  1.00  0.00           O
ATOM   8055  C21 POPE6 109     108.230  26.224  32.499  1.00  0.00           C
ATOM   8056  O22 POPE6 109     108.319  27.124  33.309  1.00  0.00           O
ATOM   8057  C22 POPE6 109     108.690  24.795  32.759  1.00  0.00           C
ATOM   8060  C3  POPE6 109     105.861  27.914  31.659  1.00  0.00           C
ATOM   8063  O31 POPE6 109     106.120  28.845  32.729  1.00  0.00           O
ATOM   8064  C31 POPE6 109     106.330  30.105  32.359  1.00  0.00           C
ATOM   8065  O32 POPE6 109     106.400  30.515  31.209  1.00  0.00           O
ATOM   8066  C32 POPE6 109     106.421  31.024  33.559  1.00  0.00           C
ATOM   8069  C23 POPE6 109     110.010  24.725  33.529  1.00  0.00           C
ATOM   8072  C24 POPE6 109     110.430  23.274  33.789  1.00  0.00           C
ATOM   8075  C25 POPE6 109     111.920  23.154  34.149  1.00  0.00           C
ATOM   8078  C26 POPE6 109     112.279  23.794  35.499  1.00  0.00           C
ATOM   8081  C27 POPE6 109     111.961  22.894  36.699  1.00  0.00           C
ATOM   8084  C28 POPE6 109     112.410  23.515  38.039  1.00  0.00           C
ATOM   8087  C29 POPE6 109     111.449  24.524  38.609  1.00  0.00           C
ATOM   8089 0C21 POPE6 109     111.610  25.074  39.829  1.00  0.00           C
ATOM   8091 1C21 POPE6 109     112.771  24.734  40.729  1.00  0.00           C
ATOM   8094 2C21 POPE6 109     112.531  25.074  42.209  1.00  0.00           C
ATOM   8097 3C21 POPE6 109     113.699  24.644  43.099  1.00  0.00           C
ATOM   8100 4C21 POPE6 109     113.470  25.035  44.559  1.00  0.00           C
ATOM   8103 5C21 POPE6 109     114.540  24.494  45.519  1.00  0.00           C
ATOM   8106 6C21 POPE6 109     114.219  24.895  46.959  1.00  0.00           C
ATOM   8109 7C21 POPE6 109     115.031  24.124  48.009  1.00  0.00           C
ATOM   8112 8C21 POPE6 109     114.520  24.375  49.419  1.00  0.00           C
ATOM   8116  C33 POPE6 109     105.570  30.534  34.749  1.00  0.00           C
ATOM   8119  C34 POPE6 109     106.421  29.884  35.849  1.00  0.00           C
ATOM   8122  C35 POPE6 109     106.199  30.555  37.209  1.00  0.00           C
ATOM   8125  C36 POPE6 109     106.560  32.035  37.199  1.00  0.00           C
ATOM   8128  C37 POPE6 109     106.649  32.654  38.579  1.00  0.00           C
ATOM   8131  C38 POPE6 109     107.189  34.084  38.499  1.00  0.00           C
ATOM   8134  C39 POPE6 109     107.309  34.704  39.889  1.00  0.00           C
ATOM   8137 0C31 POPE6 109     107.920  36.104  39.859  1.00  0.00           C
ATOM   8140 1C31 POPE6 109     108.000  36.715  41.269  1.00  0.00           C
ATOM   8143 2C31 POPE6 109     109.369  36.535  41.959  1.00  0.00           C
ATOM   8146 3C31 POPE6 109     109.860  35.095  42.169  1.00  0.00           C
ATOM   8149 4C31 POPE6 109     108.990  34.254  43.129  1.00  0.00           C
ATOM   8152 5C31 POPE6 109     109.601  32.875  43.379  1.00  0.00           C
ATOM   8155 6C31 POPE6 109     108.820  32.024  44.389  1.00  0.00           C
ATOM   8159  NH3 POPE7 110      67.989  91.024  71.679  1.00  0.00           N
ATOM   8163  C12 POPE7 110      68.759  92.015  72.509  1.00  0.00           C
ATOM   8166  C11 POPE7 110      69.539  93.015  71.639  1.00  0.00           C
ATOM   8169  P   POPE7 110      72.179  93.155  71.899  1.00  0.00           P
ATOM   8170  O13 POPE7 110      73.079  93.354  73.049  1.00  0.00           O
ATOM   8171  O14 POPE7 110      72.189  91.805  71.269  1.00  0.00           O
ATOM   8172  O11 POPE7 110      72.439  94.265  70.809  1.00  0.00           O
ATOM   8173  O12 POPE7 110      70.689  93.454  72.359  1.00  0.00           O
ATOM   8174  C1  POPE7 110      72.369  93.904  69.419  1.00  0.00           C
ATOM   8177  C2  POPE7 110      72.489  95.184  68.529  1.00  0.00           C
ATOM   8179  O21 POPE7 110      71.439  95.315  67.559  1.00  0.00           O
ATOM   8180  C21 POPE7 110      71.200  94.315  66.729  1.00  0.00           C
ATOM   8181  O22 POPE7 110      71.850  93.274  66.649  1.00  0.00           O
ATOM   8182  C22 POPE7 110      69.970  94.654  65.889  1.00  0.00           C
ATOM   8185  C3  POPE7 110      73.899  95.315  67.869  1.00  0.00           C
ATOM   8188  O31 POPE7 110      74.049  96.595  67.209  1.00  0.00           O
ATOM   8189  C31 POPE7 110      73.860  96.635  65.909  1.00  0.00           C
ATOM   8190  O32 POPE7 110      73.739  95.674  65.169  1.00  0.00           O
ATOM   8191  C32 POPE7 110      73.829  98.104  65.489  1.00  0.00           C
ATOM   8194  C23 POPE7 110      69.860  93.885  64.549  1.00  0.00           C
ATOM   8197  C24 POPE7 110      69.469  92.404  64.699  1.00  0.00           C
ATOM   8200  C25 POPE7 110      68.790  91.815  63.449  1.00  0.00           C
ATOM   8203  C26 POPE7 110      69.749  91.245  62.389  1.00  0.00           C
ATOM   8206  C27 POPE7 110      69.049  91.024  61.029  1.00  0.00           C
ATOM   8209  C28 POPE7 110      69.899  90.235  60.009  1.00  0.00           C
ATOM   8212  C29 POPE7 110      69.539  90.555  58.579  1.00  0.00           C
ATOM   8214 0C21 POPE7 110      69.119  89.715  57.609  1.00  0.00           C
ATOM   8216 1C21 POPE7 110      68.880  88.225  57.699  1.00  0.00           C
ATOM   8219 2C21 POPE7 110      68.739  87.565  56.309  1.00  0.00           C
ATOM   8222 3C21 POPE7 110      70.090  87.215  55.659  1.00  0.00           C
ATOM   8225 4C21 POPE7 110      70.040  86.994  54.129  1.00  0.00           C
ATOM   8228 5C21 POPE7 110      69.819  88.295  53.349  1.00  0.00           C
ATOM   8231 6C21 POPE7 110      70.239  88.205  51.869  1.00  0.00           C
ATOM   8234 7C21 POPE7 110      70.130  89.564  51.179  1.00  0.00           C
ATOM   8237 8C21 POPE7 110      70.710  89.615  49.759  1.00  0.00           C
ATOM   8241  C33 POPE7 110      74.059  98.305  63.979  1.00  0.00           C
ATOM   8244  C34 POPE7 110      73.160  99.405  63.409  1.00  0.00           C
ATOM   8247  C35 POPE7 110      72.949  99.265  61.899  1.00  0.00           C
ATOM   8250  C36 POPE7 110      71.699 100.015  61.439  1.00  0.00           C
ATOM   8253  C37 POPE7 110      71.390  99.804  59.959  1.00  0.00           C
ATOM   8256  C38 POPE7 110      70.059 100.474  59.579  1.00  0.00           C
ATOM   8259  C39 POPE7 110      69.659 100.235  58.119  1.00  0.00           C
ATOM   8262 0C31 POPE7 110      68.359 100.954  57.759  1.00  0.00           C
ATOM   8265 1C31 POPE7 110      68.059 100.895  56.259  1.00  0.00           C
ATOM   8268 2C31 POPE7 110      66.929 101.845  55.819  1.00  0.00           C
ATOM   8271 3C31 POPE7 110      66.799 101.945  54.299  1.00  0.00           C
ATOM   8274 4C31 POPE7 110      65.789 103.015  53.859  1.00  0.00           C
ATOM   8277 5C31 POPE7 110      65.619 103.074  52.339  1.00  0.00           C
ATOM   8280 6C31 POPE7 110      64.379 103.874  51.909  1.00  0.00           C
ATOM   8284  NH3 POPE8 111      53.399  36.875  31.959  1.00  0.00           N
ATOM   8288  C12 POPE8 111      52.779  36.324  30.689  1.00  0.00           C
ATOM   8291  C11 POPE8 111      52.549  34.814  30.799  1.00  0.00           C
ATOM   8294  P   POPE8 111      51.859  32.735  29.419  1.00  0.00           P
ATOM   8295  O13 POPE8 111      50.519  32.124  29.609  1.00  0.00           O
ATOM   8296  O14 POPE8 111      52.529  32.494  28.119  1.00  0.00           O
ATOM   8297  O11 POPE8 111      52.800  32.235  30.599  1.00  0.00           O
ATOM   8298  O12 POPE8 111      51.820  34.305  29.679  1.00  0.00           O
ATOM   8299  C1  POPE8 111      52.259  31.605  31.769  1.00  0.00           C
ATOM   8302  C2  POPE8 111      53.289  31.625  32.949  1.00  0.00           C
ATOM   8304  O21 POPE8 111      52.859  30.834  34.079  1.00  0.00           O
ATOM   8305  C21 POPE8 111      51.939  31.384  34.869  1.00  0.00           C
ATOM   8306  O22 POPE8 111      50.920  31.934  34.499  1.00  0.00           O
ATOM   8307  C22 POPE8 111      52.489  31.464  36.309  1.00  0.00           C
ATOM   8310  C3  POPE8 111      53.649  33.094  33.349  1.00  0.00           C
ATOM   8313  O31 POPE8 111      54.410  33.234  34.569  1.00  0.00           O
ATOM   8314  C31 POPE8 111      54.229  34.424  35.169  1.00  0.00           C
ATOM   8315  O32 POPE8 111      53.339  35.214  34.899  1.00  0.00           O
ATOM   8316  C32 POPE8 111      55.340  34.644  36.179  1.00  0.00           C
ATOM   8319  C23 POPE8 111      51.910  30.444  37.329  1.00  0.00           C
ATOM   8322  C24 POPE8 111      52.409  30.704  38.749  1.00  0.00           C
ATOM   8325  C25 POPE8 111      51.729  29.854  39.829  1.00  0.00           C
ATOM   8328  C26 POPE8 111      52.489  30.004  41.149  1.00  0.00           C
ATOM   8331  C27 POPE8 111      51.849  29.345  42.379  1.00  0.00           C
ATOM   8334  C28 POPE8 111      52.350  29.965  43.699  1.00  0.00           C
ATOM   8337  C29 POPE8 111      53.859  29.965  43.789  1.00  0.00           C
ATOM   8339 0C21 POPE8 111      54.619  29.205  44.589  1.00  0.00           C
ATOM   8341 1C21 POPE8 111      54.139  28.195  45.599  1.00  0.00           C
ATOM   8344 2C21 POPE8 111      55.089  28.064  46.809  1.00  0.00           C
ATOM   8347 3C21 POPE8 111      55.089  29.305  47.719  1.00  0.00           C
ATOM   8350 4C21 POPE8 111      55.869  29.074  49.019  1.00  0.00           C
ATOM   8353 5C21 POPE8 111      57.379  28.864  48.849  1.00  0.00           C
ATOM   8356 6C21 POPE8 111      58.090  30.055  48.189  1.00  0.00           C
ATOM   8359 7C21 POPE8 111      59.600  30.044  48.459  1.00  0.00           C
ATOM   8362 8C21 POPE8 111      60.349  31.185  47.779  1.00  0.00           C
ATOM   8366  C33 POPE8 111      55.309  33.705  37.399  1.00  0.00           C
ATOM   8369  C34 POPE8 111      56.499  33.974  38.329  1.00  0.00           C
ATOM   8372  C35 POPE8 111      56.439  33.094  39.579  1.00  0.00           C
ATOM   8375  C36 POPE8 111      57.569  33.355  40.589  1.00  0.00           C
ATOM   8378  C37 POPE8 111      57.489  32.284  41.679  1.00  0.00           C
ATOM   8381  C38 POPE8 111      58.530  32.395  42.799  1.00  0.00           C
ATOM   8384  C39 POPE8 111      58.369  31.275  43.849  1.00  0.00           C
ATOM   8387 0C31 POPE8 111      58.329  29.874  43.219  1.00  0.00           C
ATOM   8390 1C31 POPE8 111      58.530  28.734  44.219  1.00  0.00           C
ATOM   8393 2C31 POPE8 111      58.439  27.374  43.509  1.00  0.00           C
ATOM   8396 3C31 POPE8 111      58.850  26.205  44.399  1.00  0.00           C
ATOM   8399 4C31 POPE8 111      58.869  24.884  43.619  1.00  0.00           C
ATOM   8402 5C31 POPE8 111      59.299  23.674  44.469  1.00  0.00           C
ATOM   8405 6C31 POPE8 111      59.489  22.404  43.649  1.00  0.00           C
ATOM   8409  NH3 POPE9 112     124.531  51.094  71.029  1.00  0.00           N
ATOM   8413  C12 POPE9 112     125.210  50.105  71.949  1.00  0.00           C
ATOM   8416  C11 POPE9 112     126.729  50.355  72.039  1.00  0.00           C
ATOM   8419  P   POPE9 112     127.938  48.044  72.409  1.00  0.00           P
ATOM   8420  O13 POPE9 112     129.369  48.235  72.069  1.00  0.00           O
ATOM   8421  O14 POPE9 112     127.540  46.964  73.349  1.00  0.00           O
ATOM   8422  O11 POPE9 112     127.059  47.845  71.109  1.00  0.00           O
ATOM   8423  O12 POPE9 112     127.360  49.424  72.929  1.00  0.00           O
ATOM   8424  C1  POPE9 112     127.609  47.245  69.939  1.00  0.00           C
ATOM   8427  C2  POPE9 112     126.509  46.514  69.089  1.00  0.00           C
ATOM   8429  O21 POPE9 112     126.961  46.294  67.749  1.00  0.00           O
ATOM   8430  C21 POPE9 112     127.069  47.375  66.989  1.00  0.00           C
ATOM   8431  O22 POPE9 112     126.969  48.524  67.369  1.00  0.00           O
ATOM   8432  C22 POPE9 112     127.349  46.985  65.529  1.00  0.00           C
ATOM   8435  C3  POPE9 112     125.070  47.144  69.109  1.00  0.00           C
ATOM   8438  O31 POPE9 112     124.240  46.455  68.139  1.00  0.00           O
ATOM   8439  C31 POPE9 112     123.410  47.185  67.389  1.00  0.00           C
ATOM   8440  O32 POPE9 112     123.230  48.375  67.509  1.00  0.00           O
ATOM   8441  C32 POPE9 112     122.710  46.275  66.359  1.00  0.00           C
ATOM   8444  C23 POPE9 112     127.489  48.244  64.639  1.00  0.00           C
ATOM   8447  C24 POPE9 112     128.298  48.015  63.359  1.00  0.00           C
ATOM   8450  C25 POPE9 112     128.629  49.334  62.659  1.00  0.00           C
ATOM   8453  C26 POPE9 112     129.428  49.154  61.369  1.00  0.00           C
ATOM   8456  C27 POPE9 112     129.428  50.424  60.499  1.00  0.00           C
ATOM   8459  C28 POPE9 112     130.189  50.275  59.159  1.00  0.00           C
ATOM   8462  C29 POPE9 112     129.548  49.265  58.229  1.00  0.00           C
ATOM   8464 0C21 POPE9 112     129.339  49.394  56.899  1.00  0.00           C
ATOM   8466 1C21 POPE9 112     129.718  50.544  56.009  1.00  0.00           C
ATOM   8469 2C21 POPE9 112     130.569  50.105  54.799  1.00  0.00           C
ATOM   8472 3C21 POPE9 112     131.159  51.334  54.099  1.00  0.00           C
ATOM   8475 4C21 POPE9 112     131.850  51.094  52.749  1.00  0.00           C
ATOM   8478 5C21 POPE9 112     133.078  50.215  52.919  1.00  0.00           C
ATOM   8481 6C21 POPE9 112     134.180  50.474  51.879  1.00  0.00           C
ATOM   8484 7C21 POPE9 112     135.268  49.415  51.999  1.00  0.00           C
ATOM   8487 8C21 POPE9 112     136.350  49.454  50.909  1.00  0.00           C
ATOM   8491  C33 POPE9 112     122.810  46.794  64.899  1.00  0.00           C
ATOM   8494  C34 POPE9 112     122.939  45.674  63.849  1.00  0.00           C
ATOM   8497  C35 POPE9 112     123.020  46.244  62.419  1.00  0.00           C
ATOM   8500  C36 POPE9 112     123.281  45.194  61.319  1.00  0.00           C
ATOM   8503  C37 POPE9 112     123.281  45.795  59.899  1.00  0.00           C
ATOM   8506  C38 POPE9 112     123.470  44.745  58.789  1.00  0.00           C
ATOM   8509  C39 POPE9 112     123.501  45.355  57.379  1.00  0.00           C
ATOM   8512 0C31 POPE9 112     123.449  44.285  56.279  1.00  0.00           C
ATOM   8515 1C31 POPE9 112     123.370  44.844  54.839  1.00  0.00           C
ATOM   8518 2C31 POPE9 112     123.641  43.734  53.809  1.00  0.00           C
ATOM   8521 3C31 POPE9 112     123.400  44.134  52.339  1.00  0.00           C
ATOM   8524 4C31 POPE9 112     123.669  42.945  51.409  1.00  0.00           C
ATOM   8527 5C31 POPE9 112     123.489  43.254  49.909  1.00  0.00           C
ATOM   8530 6C31 POPE9 112     123.739  42.024  49.029  1.00  0.00           C
ATOM   8534  NH3 POPE  113      21.239 105.084  72.029  1.00  0.00           N
ATOM   8538  C12 POPE  113      20.939 106.555  72.199  1.00  0.00           C
ATOM   8541  C11 POPE  113      22.119 107.495  71.829  1.00  0.00           C
ATOM   8544  P   POPE  113      24.429 106.884  72.839  1.00  0.00           P
ATOM   8545  O13 POPE  113      25.189 107.034  74.089  1.00  0.00           O
ATOM   8546  O14 POPE  113      25.109 107.255  71.569  1.00  0.00           O
ATOM   8547  O11 POPE  113      23.819 105.434  72.739  1.00  0.00           O
ATOM   8548  O12 POPE  113      23.059 107.664  72.899  1.00  0.00           O
ATOM   8549  C1  POPE  113      24.569 104.235  72.889  1.00  0.00           C
ATOM   8552  C2  POPE  113      25.049 103.755  71.509  1.00  0.00           C
ATOM   8554  O21 POPE  113      24.539 102.434  71.239  1.00  0.00           O
ATOM   8555  C21 POPE  113      23.399 102.384  70.559  1.00  0.00           C
ATOM   8556  O22 POPE  113      22.739 103.375  70.239  1.00  0.00           O
ATOM   8557  C22 POPE  113      23.169 100.914  70.179  1.00  0.00           C
ATOM   8560  C3  POPE  113      26.599 103.755  71.459  1.00  0.00           C
ATOM   8563  O31 POPE  113      27.099 103.125  70.279  1.00  0.00           O
ATOM   8564  C31 POPE  113      26.939 103.675  69.079  1.00  0.00           C
ATOM   8565  O32 POPE  113      26.949 103.015  68.049  1.00  0.00           O
ATOM   8566  C32 POPE  113      26.839 105.205  69.109  1.00  0.00           C
ATOM   8569  C23 POPE  113      22.699 100.714  68.729  1.00  0.00           C
ATOM   8572  C24 POPE  113      23.429 101.614  67.719  1.00  0.00           C
ATOM   8575  C25 POPE  113      23.449 101.005  66.319  1.00  0.00           C
ATOM   8578  C26 POPE  113      24.029 101.964  65.269  1.00  0.00           C
ATOM   8581  C27 POPE  113      24.379 101.194  63.999  1.00  0.00           C
ATOM   8584  C28 POPE  113      24.579 102.055  62.729  1.00  0.00           C
ATOM   8587  C29 POPE  113      25.669 103.085  62.799  1.00  0.00           C
ATOM   8589 0C21 POPE  113      26.829 103.095  62.109  1.00  0.00           C
ATOM   8591 1C21 POPE  113      27.329 102.024  61.169  1.00  0.00           C
ATOM   8594 2C21 POPE  113      26.609 101.924  59.799  1.00  0.00           C
ATOM   8597 3C21 POPE  113      26.839 103.134  58.879  1.00  0.00           C
ATOM   8600 4C21 POPE  113      26.159 102.974  57.509  1.00  0.00           C
ATOM   8603 5C21 POPE  113      26.789 101.915  56.589  1.00  0.00           C
ATOM   8606 6C21 POPE  113      26.129 101.905  55.199  1.00  0.00           C
ATOM   8609 7C21 POPE  113      26.760 100.895  54.229  1.00  0.00           C
ATOM   8612 8C21 POPE  113      26.239 101.054  52.789  1.00  0.00           C
ATOM   8616  C33 POPE  113      26.739 105.814  67.699  1.00  0.00           C
ATOM   8619  C34 POPE  113      25.369 105.625  67.029  1.00  0.00           C
ATOM   8622  C35 POPE  113      25.419 106.194  65.609  1.00  0.00           C
ATOM   8625  C36 POPE  113      24.069 106.344  64.899  1.00  0.00           C
ATOM   8628  C37 POPE  113      24.309 106.994  63.529  1.00  0.00           C
ATOM   8631  C38 POPE  113      23.059 107.434  62.759  1.00  0.00           C
ATOM   8634  C39 POPE  113      22.139 108.414  63.509  1.00  0.00           C
ATOM   8637 0C31 POPE  113      21.179 109.125  62.549  1.00  0.00           C
ATOM   8640 1C31 POPE  113      20.249 110.114  63.259  1.00  0.00           C
ATOM   8643 2C31 POPE  113      19.079 110.585  62.379  1.00  0.00           C
ATOM   8646 3C31 POPE  113      19.479 111.504  61.209  1.00  0.00           C
ATOM   8649 4C31 POPE  113      18.239 111.934  60.409  1.00  0.00           C
ATOM   8652 5C31 POPE  113      18.509 113.004  59.339  1.00  0.00           C
ATOM   8655 6C31 POPE  113      17.279 113.365  58.509  1.00  0.00           C
ATOM   8659  NH3 POPE  114       0.821  85.935  28.749  1.00  0.00           N
ATOM   8663  C12 POPE  114       2.200  86.125  29.269  1.00  0.00           C
ATOM   8666  C11 POPE  114       2.219  87.524  29.909  1.00  0.00           C
ATOM   8669  P   POPE  114       4.729  87.164  30.659  1.00  0.00           P
ATOM   8670  O13 POPE  114       4.560  85.714  30.929  1.00  0.00           O
ATOM   8671  O14 POPE  114       5.400  87.495  29.379  1.00  0.00           O
ATOM   8672  O11 POPE  114       5.459  87.815  31.889  1.00  0.00           O
ATOM   8673  O12 POPE  114       3.329  87.834  30.719  1.00  0.00           O
ATOM   8674  C1  POPE  114       5.829  87.104  33.079  1.00  0.00           C
ATOM   8677  C2  POPE  114       4.830  87.244  34.269  1.00  0.00           C
ATOM   8679  O21 POPE  114       4.259  85.954  34.529  1.00  0.00           O
ATOM   8680  C21 POPE  114       3.839  85.754  35.759  1.00  0.00           C
ATOM   8681  O22 POPE  114       4.049  86.455  36.729  1.00  0.00           O
ATOM   8682  C22 POPE  114       2.950  84.494  35.769  1.00  0.00           C
ATOM   8685  C3  POPE  114       3.699  88.284  33.979  1.00  0.00           C
ATOM   8688  O31 POPE  114       2.880  88.594  35.129  1.00  0.00           O
ATOM   8689  C31 POPE  114       1.639  88.095  35.109  1.00  0.00           C
ATOM   8690  O32 POPE  114       1.150  87.365  34.289  1.00  0.00           O
ATOM   8691  C32 POPE  114       0.829  88.645  36.269  1.00  0.00           C
ATOM   8694  C23 POPE  114       2.689  83.855  37.169  1.00  0.00           C
ATOM   8697  C24 POPE  114       1.241  83.365  37.299  1.00  0.00           C
ATOM   8700  C25 POPE  114       0.999  82.334  38.419  1.00  0.00           C
ATOM   8703  C26 POPE  114       1.510  82.745  39.809  1.00  0.00           C
ATOM   8706  C27 POPE  114       0.710  82.064  40.939  1.00  0.00           C
ATOM   8709  C28 POPE  114       1.271  82.274  42.359  1.00  0.00           C
ATOM   8712  C29 POPE  114       1.420  83.724  42.729  1.00  0.00           C
ATOM   8714 0C21 POPE  114       0.749  84.415  43.669  1.00  0.00           C
ATOM   8716 1C21 POPE  114      -0.330  83.904  44.599  1.00  0.00           C
ATOM   8719 2C21 POPE  114      -1.700  84.555  44.339  1.00  0.00           C
ATOM   8722 3C21 POPE  114      -2.729  84.144  45.389  1.00  0.00           C
ATOM   8725 4C21 POPE  114      -4.000  85.015  45.379  1.00  0.00           C
ATOM   8728 5C21 POPE  114      -4.960  84.634  46.519  1.00  0.00           C
ATOM   8731 6C21 POPE  114      -6.140  85.595  46.649  1.00  0.00           C
ATOM   8734 7C21 POPE  114      -7.129  85.145  47.739  1.00  0.00           C
ATOM   8737 8C21 POPE  114      -8.279  86.125  47.969  1.00  0.00           C
ATOM   8741  C33 POPE  114       0.520  87.535  37.299  1.00  0.00           C
ATOM   8744  C34 POPE  114       0.229  88.144  38.669  1.00  0.00           C
ATOM   8747  C35 POPE  114       1.530  88.605  39.319  1.00  0.00           C
ATOM   8750  C36 POPE  114       1.350  89.424  40.599  1.00  0.00           C
ATOM   8753  C37 POPE  114       0.560  88.684  41.669  1.00  0.00           C
ATOM   8756  C38 POPE  114       0.770  89.315  43.039  1.00  0.00           C
ATOM   8759  C39 POPE  114      -0.060  88.634  44.119  1.00  0.00           C
ATOM   8762 0C31 POPE  114       0.021  89.394  45.449  1.00  0.00           C
ATOM   8765 1C31 POPE  114      -0.671  88.645  46.599  1.00  0.00           C
ATOM   8768 2C31 POPE  114      -2.199  88.505  46.429  1.00  0.00           C
ATOM   8771 3C31 POPE  114      -3.039  89.464  47.289  1.00  0.00           C
ATOM   8774 4C31 POPE  114      -2.670  90.945  47.129  1.00  0.00           C
ATOM   8777 5C31 POPE  114      -3.430  91.835  48.119  1.00  0.00           C
ATOM   8780 6C31 POPE  114      -2.639  93.095  48.489  1.00  0.00           C
ATOM   8784  NH3 POPE  115      76.290  66.964  30.139  1.00  0.00           N
ATOM   8788  C12 POPE  115      77.420  67.894  30.389  1.00  0.00           C
ATOM   8791  C11 POPE  115      77.489  68.814  29.169  1.00  0.00           C
ATOM   8794  P   POPE  115      79.870  69.524  29.539  1.00  0.00           P
ATOM   8795  O13 POPE  115      80.059  69.434  30.999  1.00  0.00           O
ATOM   8796  O14 POPE  115      80.200  68.294  28.799  1.00  0.00           O
ATOM   8797  O11 POPE  115      80.740  70.735  29.029  1.00  0.00           O
ATOM   8798  O12 POPE  115      78.359  69.924  29.329  1.00  0.00           O
ATOM   8799  C1  POPE  115      81.950  71.034  29.729  1.00  0.00           C
ATOM   8802  C2  POPE  115      81.789  72.364  30.499  1.00  0.00           C
ATOM   8804  O21 POPE  115      83.039  72.584  31.189  1.00  0.00           O
ATOM   8805  C21 POPE  115      83.960  73.165  30.459  1.00  0.00           C
ATOM   8806  O22 POPE  115      83.750  73.864  29.479  1.00  0.00           O
ATOM   8807  C22 POPE  115      85.350  72.854  31.039  1.00  0.00           C
ATOM   8810  C3  POPE  115      80.590  72.434  31.499  1.00  0.00           C
ATOM   8813  O31 POPE  115      80.019  73.755  31.519  1.00  0.00           O
ATOM   8814  C31 POPE  115      80.619  74.765  32.129  1.00  0.00           C
ATOM   8815  O32 POPE  115      80.530  75.924  31.739  1.00  0.00           O
ATOM   8816  C32 POPE  115      81.409  74.364  33.369  1.00  0.00           C
ATOM   8819  C23 POPE  115      86.150  74.134  31.359  1.00  0.00           C
ATOM   8822  C24 POPE  115      87.410  73.924  32.219  1.00  0.00           C
ATOM   8825  C25 POPE  115      87.130  73.595  33.699  1.00  0.00           C
ATOM   8828  C26 POPE  115      88.330  73.945  34.609  1.00  0.00           C
ATOM   8831  C27 POPE  115      88.170  73.504  36.069  1.00  0.00           C
ATOM   8834  C28 POPE  115      89.359  73.934  36.949  1.00  0.00           C
ATOM   8837  C29 POPE  115      89.390  73.175  38.259  1.00  0.00           C
ATOM   8839 0C21 POPE  115      88.809  73.525  39.419  1.00  0.00           C
ATOM   8841 1C21 POPE  115      88.009  74.775  39.709  1.00  0.00           C
ATOM   8844 2C21 POPE  115      88.190  75.254  41.159  1.00  0.00           C
ATOM   8847 3C21 POPE  115      87.659  74.265  42.209  1.00  0.00           C
ATOM   8850 4C21 POPE  115      88.739  73.574  43.059  1.00  0.00           C
ATOM   8853 5C21 POPE  115      88.119  72.494  43.959  1.00  0.00           C
ATOM   8856 6C21 POPE  115      89.030  72.004  45.099  1.00  0.00           C
ATOM   8859 7C21 POPE  115      88.260  71.054  46.039  1.00  0.00           C
ATOM   8862 8C21 POPE  115      89.070  70.555  47.249  1.00  0.00           C
ATOM   8866  C33 POPE  115      82.160  75.584  33.949  1.00  0.00           C
ATOM   8869  C34 POPE  115      83.299  75.195  34.909  1.00  0.00           C
ATOM   8872  C35 POPE  115      82.860  74.904  36.339  1.00  0.00           C
ATOM   8875  C36 POPE  115      82.260  76.154  36.999  1.00  0.00           C
ATOM   8878  C37 POPE  115      82.139  76.015  38.509  1.00  0.00           C
ATOM   8881  C38 POPE  115      80.719  76.275  39.019  1.00  0.00           C
ATOM   8884  C39 POPE  115      80.690  76.704  40.489  1.00  0.00           C
ATOM   8887 0C31 POPE  115      81.430  75.724  41.409  1.00  0.00           C
ATOM   8890 1C31 POPE  115      81.421  76.205  42.869  1.00  0.00           C
ATOM   8893 2C31 POPE  115      82.040  75.174  43.819  1.00  0.00           C
ATOM   8896 3C31 POPE  115      81.840  75.535  45.299  1.00  0.00           C
ATOM   8899 4C31 POPE  115      82.440  74.515  46.269  1.00  0.00           C
ATOM   8902 5C31 POPE  115      82.251  74.955  47.729  1.00  0.00           C
ATOM   8905 6C31 POPE  115      82.720  73.924  48.759  1.00  0.00           C
ATOM   8909  NH3 POPE  116     104.100  26.024  70.259  1.00  0.00           N
ATOM   8913  C12 POPE  116     103.599  24.654  70.639  1.00  0.00           C
ATOM   8916  C11 POPE  116     102.111  24.614  71.009  1.00  0.00           C
ATOM   8919  P   POPE  116     100.271  22.864  70.329  1.00  0.00           P
ATOM   8920  O13 POPE  116      99.751  21.664  71.009  1.00  0.00           O
ATOM   8921  O14 POPE  116      99.429  24.084  70.249  1.00  0.00           O
ATOM   8922  O11 POPE  116     100.679  22.414  68.879  1.00  0.00           O
ATOM   8923  O12 POPE  116     101.670  23.254  70.979  1.00  0.00           O
ATOM   8924  C1  POPE  116     101.390  23.274  67.989  1.00  0.00           C
ATOM   8927  C2  POPE  116     101.269  22.765  66.539  1.00  0.00           C
ATOM   8929  O21 POPE  116     102.209  21.714  66.319  1.00  0.00           O
ATOM   8930  C21 POPE  116     101.719  20.555  65.949  1.00  0.00           C
ATOM   8931  O22 POPE  116     100.550  20.204  65.969  1.00  0.00           O
ATOM   8932  C22 POPE  116     102.869  19.734  65.339  1.00  0.00           C
ATOM   8935  C3  POPE  116     101.521  23.864  65.469  1.00  0.00           C
ATOM   8938  O31 POPE  116     100.809  23.554  64.239  1.00  0.00           O
ATOM   8939  C31 POPE  116     101.421  23.945  63.119  1.00  0.00           C
ATOM   8940  O32 POPE  116     102.500  24.494  63.069  1.00  0.00           O
ATOM   8941  C32 POPE  116     100.550  23.664  61.899  1.00  0.00           C
ATOM   8944  C23 POPE  116     102.379  18.445  64.649  1.00  0.00           C
ATOM   8947  C24 POPE  116     103.421  17.814  63.709  1.00  0.00           C
ATOM   8950  C25 POPE  116     103.330  18.394  62.289  1.00  0.00           C
ATOM   8953  C26 POPE  116     104.160  17.644  61.239  1.00  0.00           C
ATOM   8956  C27 POPE  116     103.799  18.114  59.819  1.00  0.00           C
ATOM   8959  C28 POPE  116     104.699  17.504  58.729  1.00  0.00           C
ATOM   8962  C29 POPE  116     104.089  17.704  57.369  1.00  0.00           C
ATOM   8964 0C21 POPE  116     104.310  16.934  56.299  1.00  0.00           C
ATOM   8966 1C21 POPE  116     105.259  15.775  56.219  1.00  0.00           C
ATOM   8969 2C21 POPE  116     106.250  15.924  55.039  1.00  0.00           C
ATOM   8972 3C21 POPE  116     105.550  16.094  53.689  1.00  0.00           C
ATOM   8975 4C21 POPE  116     106.449  15.855  52.469  1.00  0.00           C
ATOM   8978 5C21 POPE  116     107.010  14.434  52.419  1.00  0.00           C
ATOM   8981 6C21 POPE  116     107.400  14.024  50.999  1.00  0.00           C
ATOM   8984 7C21 POPE  116     107.430  12.504  50.849  1.00  0.00           C
ATOM   8987 8C21 POPE  116     107.759  12.044  49.429  1.00  0.00           C
ATOM   8991  C33 POPE  116     101.099  24.375  60.649  1.00  0.00           C
ATOM   8994  C34 POPE  116     102.160  23.575  59.869  1.00  0.00           C
ATOM   8997  C35 POPE  116     101.570  22.354  59.159  1.00  0.00           C
ATOM   9000  C36 POPE  116     102.410  21.904  57.959  1.00  0.00           C
ATOM   9003  C37 POPE  116     101.639  20.984  56.999  1.00  0.00           C
ATOM   9006  C38 POPE  116     102.400  20.785  55.689  1.00  0.00           C
ATOM   9009  C39 POPE  116     101.589  20.035  54.619  1.00  0.00           C
ATOM   9012 0C31 POPE  116     102.460  19.684  53.409  1.00  0.00           C
ATOM   9015 1C31 POPE  116     101.820  20.044  52.069  1.00  0.00           C
ATOM   9018 2C31 POPE  116     102.820  20.055  50.899  1.00  0.00           C
ATOM   9021 3C31 POPE  116     103.520  18.705  50.689  1.00  0.00           C
ATOM   9024 4C31 POPE  116     104.259  18.645  49.349  1.00  0.00           C
ATOM   9027 5C31 POPE  116     105.040  17.334  49.149  1.00  0.00           C
ATOM   9030 6C31 POPE  116     105.630  17.185  47.749  1.00  0.00           C
ATOM   9034  NH3 POPE  117     132.948  21.224  71.209  1.00  0.00           N
ATOM   9038  C12 POPE  117     134.139  20.404  71.589  1.00  0.00           C
ATOM   9041  C11 POPE  117     133.768  18.904  71.739  1.00  0.00           C
ATOM   9044  P   POPE  117     131.150  18.524  71.419  1.00  0.00           P
ATOM   9045  O13 POPE  117     130.509  17.224  71.689  1.00  0.00           O
ATOM   9046  O14 POPE  117     130.359  19.754  71.629  1.00  0.00           O
ATOM   9047  O11 POPE  117     131.689  18.604  69.929  1.00  0.00           O
ATOM   9048  O12 POPE  117     132.459  18.654  72.299  1.00  0.00           O
ATOM   9049  C1  POPE  117     130.740  18.575  68.859  1.00  0.00           C
ATOM   9052  C2  POPE  117     130.309  19.984  68.409  1.00  0.00           C
ATOM   9054  O21 POPE  117     129.229  19.814  67.479  1.00  0.00           O
ATOM   9055  C21 POPE  117     128.128  20.525  67.659  1.00  0.00           C
ATOM   9056  O22 POPE  117     127.908  21.294  68.589  1.00  0.00           O
ATOM   9057  C22 POPE  117     127.260  20.304  66.429  1.00  0.00           C
ATOM   9060  C3  POPE  117     131.490  20.715  67.709  1.00  0.00           C
ATOM   9063  O31 POPE  117     131.079  21.994  67.169  1.00  0.00           O
ATOM   9064  C31 POPE  117     132.059  22.704  66.619  1.00  0.00           C
ATOM   9065  O32 POPE  117     133.240  22.465  66.679  1.00  0.00           O
ATOM   9066  C32 POPE  117     131.449  23.904  65.889  1.00  0.00           C
ATOM   9069  C23 POPE  117     127.810  21.045  65.189  1.00  0.00           C
ATOM   9072  C24 POPE  117     127.908  20.164  63.939  1.00  0.00           C
ATOM   9075  C25 POPE  117     126.560  19.535  63.579  1.00  0.00           C
ATOM   9078  C26 POPE  117     126.421  19.254  62.069  1.00  0.00           C
ATOM   9081  C27 POPE  117     124.960  18.984  61.689  1.00  0.00           C
ATOM   9084  C28 POPE  117     124.751  18.724  60.189  1.00  0.00           C
ATOM   9087  C29 POPE  117     125.510  17.504  59.729  1.00  0.00           C
ATOM   9089 0C21 POPE  117     126.070  17.334  58.529  1.00  0.00           C
ATOM   9091 1C21 POPE  117     126.001  18.314  57.379  1.00  0.00           C
ATOM   9094 2C21 POPE  117     127.120  18.154  56.339  1.00  0.00           C
ATOM   9097 3C21 POPE  117     127.270  16.724  55.799  1.00  0.00           C
ATOM   9100 4C21 POPE  117     127.999  16.654  54.449  1.00  0.00           C
ATOM   9103 5C21 POPE  117     127.180  17.285  53.309  1.00  0.00           C
ATOM   9106 6C21 POPE  117     127.260  16.494  51.999  1.00  0.00           C
ATOM   9109 7C21 POPE  117     126.180  16.934  50.999  1.00  0.00           C
ATOM   9112 8C21 POPE  117     126.199  16.105  49.719  1.00  0.00           C
ATOM   9116  C33 POPE  117     131.329  23.664  64.359  1.00  0.00           C
ATOM   9119  C34 POPE  117     129.919  23.904  63.789  1.00  0.00           C
ATOM   9122  C35 POPE  117     129.369  25.334  63.909  1.00  0.00           C
ATOM   9125  C36 POPE  117     130.089  26.334  63.009  1.00  0.00           C
ATOM   9128  C37 POPE  117     129.449  27.724  62.969  1.00  0.00           C
ATOM   9131  C38 POPE  117     130.268  28.715  62.129  1.00  0.00           C
ATOM   9134  C39 POPE  117     129.419  29.684  61.289  1.00  0.00           C
ATOM   9137 0C31 POPE  117     128.569  28.964  60.239  1.00  0.00           C
ATOM   9140 1C31 POPE  117     128.249  29.874  59.049  1.00  0.00           C
ATOM   9143 2C31 POPE  117     127.400  29.184  57.969  1.00  0.00           C
ATOM   9146 3C31 POPE  117     127.069  30.134  56.809  1.00  0.00           C
ATOM   9149 4C31 POPE  117     126.020  29.554  55.859  1.00  0.00           C
ATOM   9152 5C31 POPE  117     125.320  30.634  55.009  1.00  0.00           C
ATOM   9155 6C31 POPE  117     124.120  30.095  54.229  1.00  0.00           C
ATOM   9159  NH3 POPE  118       1.429   2.014  26.589  1.00  0.00           N
ATOM   9163  C12 POPE  118       1.619   0.654  25.999  1.00  0.00           C
ATOM   9166  C11 POPE  118       2.139  -0.266  27.109  1.00  0.00           C
ATOM   9169  P   POPE  118       4.579  -0.126  28.109  1.00  0.00           P
ATOM   9170  O13 POPE  118       4.509  -1.556  28.469  1.00  0.00           O
ATOM   9171  O14 POPE  118       5.339   0.274  26.899  1.00  0.00           O
ATOM   9172  O11 POPE  118       5.009   0.784  29.329  1.00  0.00           O
ATOM   9173  O12 POPE  118       3.129   0.414  27.869  1.00  0.00           O
ATOM   9174  C1  POPE  118       4.559   0.554  30.669  1.00  0.00           C
ATOM   9177  C2  POPE  118       3.679   1.714  31.219  1.00  0.00           C
ATOM   9179  O21 POPE  118       3.309   1.394  32.569  1.00  0.00           O
ATOM   9180  C21 POPE  118       3.099   2.414  33.379  1.00  0.00           C
ATOM   9181  O22 POPE  118       3.399   3.574  33.159  1.00  0.00           O
ATOM   9182  C22 POPE  118       2.409   1.894  34.629  1.00  0.00           C
ATOM   9185  C3  POPE  118       2.409   1.884  30.339  1.00  0.00           C
ATOM   9188  O31 POPE  118       1.269   2.464  31.009  1.00  0.00           O
ATOM   9189  C31 POPE  118       0.449   1.564  31.569  1.00  0.00           C
ATOM   9190  O32 POPE  118       0.719   0.404  31.789  1.00  0.00           O
ATOM   9191  C32 POPE  118      -0.901   2.214  31.879  1.00  0.00           C
ATOM   9194  C23 POPE  118       1.759   3.024  35.459  1.00  0.00           C
ATOM   9197  C24 POPE  118       0.839   2.484  36.559  1.00  0.00           C
ATOM   9200  C25 POPE  118       1.629   1.694  37.599  1.00  0.00           C
ATOM   9203  C26 POPE  118       0.789   1.044  38.699  1.00  0.00           C
ATOM   9206  C27 POPE  118       1.659   0.154  39.599  1.00  0.00           C
ATOM   9209  C28 POPE  118       0.849  -0.616  40.659  1.00  0.00           C
ATOM   9212  C29 POPE  118       1.679  -1.746  41.219  1.00  0.00           C
ATOM   9214 0C21 POPE  118       2.009  -1.965  42.499  1.00  0.00           C
ATOM   9216 1C21 POPE  118       1.609  -1.156  43.709  1.00  0.00           C
ATOM   9219 2C21 POPE  118       2.809  -0.396  44.319  1.00  0.00           C
ATOM   9222 3C21 POPE  118       2.419   0.334  45.609  1.00  0.00           C
ATOM   9225 4C21 POPE  118       3.589   1.094  46.259  1.00  0.00           C
ATOM   9228 5C21 POPE  118       3.219   1.714  47.619  1.00  0.00           C
ATOM   9231 6C21 POPE  118       3.149   0.664  48.739  1.00  0.00           C
ATOM   9234 7C21 POPE  118       2.599   1.214  50.059  1.00  0.00           C
ATOM   9237 8C21 POPE  118       2.359   0.114  51.109  1.00  0.00           C
ATOM   9241  C33 POPE  118      -1.730   1.414  32.909  1.00  0.00           C
ATOM   9244  C34 POPE  118      -3.240   1.694  32.839  1.00  0.00           C
ATOM   9247  C35 POPE  118      -3.870   2.224  34.139  1.00  0.00           C
ATOM   9250  C36 POPE  118      -3.710   1.294  35.359  1.00  0.00           C
ATOM   9253  C37 POPE  118      -4.490   1.824  36.569  1.00  0.00           C
ATOM   9256  C38 POPE  118      -4.230   1.044  37.869  1.00  0.00           C
ATOM   9259  C39 POPE  118      -2.920   1.464  38.569  1.00  0.00           C
ATOM   9262 0C31 POPE  118      -3.180   2.354  39.799  1.00  0.00           C
ATOM   9265 1C31 POPE  118      -1.890   2.864  40.469  1.00  0.00           C
ATOM   9268 2C31 POPE  118      -2.180   3.714  41.709  1.00  0.00           C
ATOM   9271 3C31 POPE  118      -0.941   4.454  42.249  1.00  0.00           C
ATOM   9274 4C31 POPE  118       0.179   3.534  42.749  1.00  0.00           C
ATOM   9277 5C31 POPE  118       1.379   4.334  43.269  1.00  0.00           C
ATOM   9280 6C31 POPE  118       2.639   3.504  43.489  1.00  0.00           C
ATOM   9284  NH3 POPE  119      85.560  53.305  73.379  1.00  0.00           N
ATOM   9288  C12 POPE  119      84.569  54.064  74.219  1.00  0.00           C
ATOM   9291  C11 POPE  119      84.919  55.564  74.239  1.00  0.00           C
ATOM   9294  P   POPE  119      82.540  56.474  73.779  1.00  0.00           P
ATOM   9295  O13 POPE  119      82.960  56.654  72.369  1.00  0.00           O
ATOM   9296  O14 POPE  119      81.689  55.294  74.059  1.00  0.00           O
ATOM   9297  O11 POPE  119      81.740  57.715  74.339  1.00  0.00           O
ATOM   9298  O12 POPE  119      83.830  56.364  74.689  1.00  0.00           O
ATOM   9299  C1  POPE  119      80.819  58.424  73.499  1.00  0.00           C
ATOM   9302  C2  POPE  119      79.759  57.544  72.769  1.00  0.00           C
ATOM   9304  O21 POPE  119      79.659  57.954  71.389  1.00  0.00           O
ATOM   9305  C21 POPE  119      79.369  57.015  70.489  1.00  0.00           C
ATOM   9306  O22 POPE  119      79.280  55.814  70.719  1.00  0.00           O
ATOM   9307  C22 POPE  119      79.219  57.694  69.119  1.00  0.00           C
ATOM   9310  C3  POPE  119      78.369  57.494  73.479  1.00  0.00           C
ATOM   9313  O31 POPE  119      77.590  56.455  72.859  1.00  0.00           O
ATOM   9314  C31 POPE  119      76.270  56.544  72.969  1.00  0.00           C
ATOM   9315  O32 POPE  119      75.670  57.164  73.829  1.00  0.00           O
ATOM   9316  C32 POPE  119      75.660  55.744  71.799  1.00  0.00           C
ATOM   9319  C23 POPE  119      77.939  57.294  68.359  1.00  0.00           C
ATOM   9322  C24 POPE  119      77.619  58.244  67.189  1.00  0.00           C
ATOM   9325  C25 POPE  119      76.100  58.284  66.929  1.00  0.00           C
ATOM   9328  C26 POPE  119      75.629  59.014  65.669  1.00  0.00           C
ATOM   9331  C27 POPE  119      74.199  59.564  65.839  1.00  0.00           C
ATOM   9334  C28 POPE  119      73.460  59.804  64.509  1.00  0.00           C
ATOM   9337  C29 POPE  119      74.259  60.625  63.539  1.00  0.00           C
ATOM   9339 0C21 POPE  119      74.079  60.654  62.209  1.00  0.00           C
ATOM   9341 1C21 POPE  119      73.030  59.914  61.419  1.00  0.00           C
ATOM   9344 2C21 POPE  119      73.610  59.095  60.239  1.00  0.00           C
ATOM   9347 3C21 POPE  119      74.329  59.945  59.189  1.00  0.00           C
ATOM   9350 4C21 POPE  119      74.850  59.165  57.979  1.00  0.00           C
ATOM   9353 5C21 POPE  119      75.579  60.075  56.989  1.00  0.00           C
ATOM   9356 6C21 POPE  119      76.089  59.324  55.759  1.00  0.00           C
ATOM   9359 7C21 POPE  119      76.949  60.205  54.839  1.00  0.00           C
ATOM   9362 8C21 POPE  119      77.179  59.584  53.459  1.00  0.00           C
ATOM   9366  C33 POPE  119      74.140  55.515  71.879  1.00  0.00           C
ATOM   9369  C34 POPE  119      73.670  54.355  70.979  1.00  0.00           C
ATOM   9372  C35 POPE  119      72.189  54.494  70.629  1.00  0.00           C
ATOM   9375  C36 POPE  119      71.579  53.384  69.759  1.00  0.00           C
ATOM   9378  C37 POPE  119      70.100  53.695  69.459  1.00  0.00           C
ATOM   9381  C38 POPE  119      69.350  52.564  68.729  1.00  0.00           C
ATOM   9384  C39 POPE  119      67.840  52.824  68.729  1.00  0.00           C
ATOM   9387 0C31 POPE  119      67.030  51.735  68.029  1.00  0.00           C
ATOM   9390 1C31 POPE  119      65.519  51.964  68.199  1.00  0.00           C
ATOM   9393 2C31 POPE  119      64.710  50.695  67.969  1.00  0.00           C
ATOM   9396 3C31 POPE  119      63.219  50.984  67.789  1.00  0.00           C
ATOM   9399 4C31 POPE  119      62.439  49.714  67.449  1.00  0.00           C
ATOM   9402 5C31 POPE  119      61.049  50.015  66.899  1.00  0.00           C
ATOM   9405 6C31 POPE  119      60.379  48.765  66.349  1.00  0.00           C
ATOM   9409  NH3 POPE  120      59.320 127.684  68.319  1.00  0.00           N
ATOM   9413  C12 POPE  120      58.999 126.304  67.829  1.00  0.00           C
ATOM   9416  C11 POPE  120      57.500 126.024  67.999  1.00  0.00           C
ATOM   9419  P   POPE  120      57.420 123.404  68.159  1.00  0.00           P
ATOM   9420  O13 POPE  120      58.819 123.004  67.879  1.00  0.00           O
ATOM   9421  O14 POPE  120      57.059 123.475  69.589  1.00  0.00           O
ATOM   9422  O11 POPE  120      56.429 122.454  67.429  1.00  0.00           O
ATOM   9423  O12 POPE  120      57.129 124.774  67.449  1.00  0.00           O
ATOM   9424  C1  POPE  120      56.409 121.024  67.449  1.00  0.00           C
ATOM   9427  C2  POPE  120      55.739 120.525  66.139  1.00  0.00           C
ATOM   9429  O21 POPE  120      54.559 119.774  66.469  1.00  0.00           O
ATOM   9430  C21 POPE  120      53.920 119.044  65.549  1.00  0.00           C
ATOM   9431  O22 POPE  120      53.619 117.885  65.729  1.00  0.00           O
ATOM   9432  C22 POPE  120      53.509 119.804  64.279  1.00  0.00           C
ATOM   9435  C3  POPE  120      56.729 119.774  65.189  1.00  0.00           C
ATOM   9438  O31 POPE  120      56.539 120.235  63.829  1.00  0.00           O
ATOM   9439  C31 POPE  120      57.649 120.534  63.159  1.00  0.00           C
ATOM   9440  O32 POPE  120      58.779 120.154  63.449  1.00  0.00           O
ATOM   9441  C32 POPE  120      57.309 121.574  62.079  1.00  0.00           C
ATOM   9444  C23 POPE  120      52.049 120.315  64.349  1.00  0.00           C
ATOM   9447  C24 POPE  120      51.489 120.814  63.009  1.00  0.00           C
ATOM   9450  C25 POPE  120      50.909 119.704  62.109  1.00  0.00           C
ATOM   9453  C26 POPE  120      49.939 120.285  61.059  1.00  0.00           C
ATOM   9456  C27 POPE  120      49.090 119.235  60.319  1.00  0.00           C
ATOM   9459  C28 POPE  120      48.010 119.904  59.449  1.00  0.00           C
ATOM   9462  C29 POPE  120      47.189 118.914  58.669  1.00  0.00           C
ATOM   9464 0C21 POPE  120      47.049 118.844  57.329  1.00  0.00           C
ATOM   9466 1C21 POPE  120      47.670 119.755  56.299  1.00  0.00           C
ATOM   9469 2C21 POPE  120      46.629 120.494  55.449  1.00  0.00           C
ATOM   9472 3C21 POPE  120      45.969 119.604  54.379  1.00  0.00           C
ATOM   9475 4C21 POPE  120      45.139 120.415  53.379  1.00  0.00           C
ATOM   9478 5C21 POPE  120      44.869 119.625  52.099  1.00  0.00           C
ATOM   9481 6C21 POPE  120      44.099 120.415  51.029  1.00  0.00           C
ATOM   9484 7C21 POPE  120      44.039 119.634  49.719  1.00  0.00           C
ATOM   9487 8C21 POPE  120      43.090 120.184  48.649  1.00  0.00           C
ATOM   9491  C33 POPE  120      57.149 120.985  60.669  1.00  0.00           C
ATOM   9494  C34 POPE  120      58.489 120.845  59.939  1.00  0.00           C
ATOM   9497  C35 POPE  120      58.339 120.385  58.489  1.00  0.00           C
ATOM   9500  C36 POPE  120      59.569 120.744  57.649  1.00  0.00           C
ATOM   9503  C37 POPE  120      59.390 120.485  56.149  1.00  0.00           C
ATOM   9506  C38 POPE  120      60.359 121.324  55.309  1.00  0.00           C
ATOM   9509  C39 POPE  120      59.889 122.775  55.129  1.00  0.00           C
ATOM   9512 0C31 POPE  120      60.859 123.634  54.309  1.00  0.00           C
ATOM   9515 1C31 POPE  120      60.979 123.184  52.849  1.00  0.00           C
ATOM   9518 2C31 POPE  120      62.019 123.995  52.079  1.00  0.00           C
ATOM   9521 3C31 POPE  120      61.969 123.745  50.559  1.00  0.00           C
ATOM   9524 4C31 POPE  120      60.739 124.384  49.899  1.00  0.00           C
ATOM   9527 5C31 POPE  120      60.760 124.254  48.379  1.00  0.00           C
ATOM   9530 6C31 POPE  120      59.489 124.814  47.719  1.00  0.00           C
ATOM   9534  NH3 POPE  121      78.009 116.635  26.509  1.00  0.00           N
ATOM   9538  C12 POPE  121      78.921 117.484  25.659  1.00  0.00           C
ATOM   9541  C11 POPE  121      78.240 118.785  25.179  1.00  0.00           C
ATOM   9544  P   POPE  121      75.990 119.165  26.509  1.00  0.00           P
ATOM   9545  O13 POPE  121      75.229 120.364  26.119  1.00  0.00           O
ATOM   9546  O14 POPE  121      75.689 117.875  25.849  1.00  0.00           O
ATOM   9547  O11 POPE  121      76.069 118.995  28.079  1.00  0.00           O
ATOM   9548  O12 POPE  121      77.500 119.475  26.189  1.00  0.00           O
ATOM   9549  C1  POPE  121      77.049 119.725  28.839  1.00  0.00           C
ATOM   9552  C2  POPE  121      77.019 119.384  30.379  1.00  0.00           C
ATOM   9554  O21 POPE  121      78.030 118.505  30.909  1.00  0.00           O
ATOM   9555  C21 POPE  121      78.530 117.524  30.209  1.00  0.00           C
ATOM   9556  O22 POPE  121      78.240 117.215  29.059  1.00  0.00           O
ATOM   9557  C22 POPE  121      79.630 116.835  31.009  1.00  0.00           C
ATOM   9560  C3  POPE  121      75.629 118.914  30.869  1.00  0.00           C
ATOM   9563  O31 POPE  121      75.530 118.985  32.319  1.00  0.00           O
ATOM   9564  C31 POPE  121      75.729 117.845  32.959  1.00  0.00           C
ATOM   9565  O32 POPE  121      75.899 116.754  32.449  1.00  0.00           O
ATOM   9566  C32 POPE  121      75.729 118.074  34.479  1.00  0.00           C
ATOM   9569  C23 POPE  121      79.250 116.404  32.439  1.00  0.00           C
ATOM   9572  C24 POPE  121      80.360 115.515  33.009  1.00  0.00           C
ATOM   9575  C25 POPE  121      80.189 114.974  34.429  1.00  0.00           C
ATOM   9578  C26 POPE  121      80.159 116.044  35.529  1.00  0.00           C
ATOM   9581  C27 POPE  121      80.490 115.474  36.919  1.00  0.00           C
ATOM   9584  C28 POPE  121      80.171 116.414  38.099  1.00  0.00           C
ATOM   9587  C29 POPE  121      78.689 116.684  38.139  1.00  0.00           C
ATOM   9589 0C21 POPE  121      78.059 117.834  38.409  1.00  0.00           C
ATOM   9591 1C21 POPE  121      78.649 119.144  38.849  1.00  0.00           C
ATOM   9594 2C21 POPE  121      77.820 119.785  39.989  1.00  0.00           C
ATOM   9597 3C21 POPE  121      76.399 120.205  39.569  1.00  0.00           C
ATOM   9600 4C21 POPE  121      75.549 120.644  40.769  1.00  0.00           C
ATOM   9603 5C21 POPE  121      74.099 121.005  40.429  1.00  0.00           C
ATOM   9606 6C21 POPE  121      73.240 119.794  40.049  1.00  0.00           C
ATOM   9609 7C21 POPE  121      71.780 120.164  39.789  1.00  0.00           C
ATOM   9612 8C21 POPE  121      70.909 118.964  39.399  1.00  0.00           C
ATOM   9616  C33 POPE  121      74.499 117.474  35.199  1.00  0.00           C
ATOM   9619  C34 POPE  121      74.770 117.294  36.689  1.00  0.00           C
ATOM   9622  C35 POPE  121      73.649 116.595  37.479  1.00  0.00           C
ATOM   9625  C36 POPE  121      74.090 116.304  38.919  1.00  0.00           C
ATOM   9628  C37 POPE  121      73.019 115.655  39.809  1.00  0.00           C
ATOM   9631  C38 POPE  121      73.530 115.515  41.259  1.00  0.00           C
ATOM   9634  C39 POPE  121      72.509 114.954  42.269  1.00  0.00           C
ATOM   9637 0C31 POPE  121      72.249 113.454  42.089  1.00  0.00           C
ATOM   9640 1C31 POPE  121      71.509 112.815  43.279  1.00  0.00           C
ATOM   9643 2C31 POPE  121      71.479 111.285  43.149  1.00  0.00           C
ATOM   9646 3C31 POPE  121      70.869 110.544  44.339  1.00  0.00           C
ATOM   9649 4C31 POPE  121      69.329 110.534  44.389  1.00  0.00           C
ATOM   9652 5C31 POPE  121      68.829 109.755  45.619  1.00  0.00           C
ATOM   9655 6C31 POPE  121      67.299 109.695  45.729  1.00  0.00           C
ATOM   9659  NH3 POPE  122     107.860 107.454  29.699  1.00  0.00           N
ATOM   9663  C12 POPE  122     107.629 108.074  28.349  1.00  0.00           C
ATOM   9666  C11 POPE  122     106.120 108.065  28.089  1.00  0.00           C
ATOM   9669  P   POPE  122     105.790 109.904  26.289  1.00  0.00           P
ATOM   9670  O13 POPE  122     107.101 110.455  26.659  1.00  0.00           O
ATOM   9671  O14 POPE  122     105.380 109.925  24.869  1.00  0.00           O
ATOM   9672  O11 POPE  122     104.650 110.544  27.189  1.00  0.00           O
ATOM   9673  O12 POPE  122     105.781 108.384  26.739  1.00  0.00           O
ATOM   9674  C1  POPE  122     104.900 111.525  28.189  1.00  0.00           C
ATOM   9677  C2  POPE  122     103.620 111.675  29.069  1.00  0.00           C
ATOM   9679  O21 POPE  122     103.699 112.714  30.059  1.00  0.00           O
ATOM   9680  C21 POPE  122     104.630 112.735  30.979  1.00  0.00           C
ATOM   9681  O22 POPE  122     105.520 111.915  31.139  1.00  0.00           O
ATOM   9682  C22 POPE  122     104.410 113.964  31.869  1.00  0.00           C
ATOM   9685  C3  POPE  122     103.149 110.305  29.629  1.00  0.00           C
ATOM   9688  O31 POPE  122     102.020 110.474  30.509  1.00  0.00           O
ATOM   9689  C31 POPE  122     102.309 110.394  31.799  1.00  0.00           C
ATOM   9690  O32 POPE  122     103.299 109.855  32.269  1.00  0.00           O
ATOM   9691  C32 POPE  122     101.320 111.255  32.569  1.00  0.00           C
ATOM   9694  C23 POPE  122     105.259 113.864  33.159  1.00  0.00           C
ATOM   9697  C24 POPE  122     105.180 115.094  34.069  1.00  0.00           C
ATOM   9700  C25 POPE  122     105.979 114.875  35.359  1.00  0.00           C
ATOM   9703  C26 POPE  122     105.790 115.945  36.449  1.00  0.00           C
ATOM   9706  C27 POPE  122     106.250 117.365  36.089  1.00  0.00           C
ATOM   9709  C28 POPE  122     106.219 118.354  37.279  1.00  0.00           C
ATOM   9712  C29 POPE  122     107.329 118.074  38.259  1.00  0.00           C
ATOM   9714 0C21 POPE  122     107.479 118.594  39.489  1.00  0.00           C
ATOM   9716 1C21 POPE  122     106.579 119.595  40.179  1.00  0.00           C
ATOM   9719 2C21 POPE  122     105.949 119.014  41.459  1.00  0.00           C
ATOM   9722 3C21 POPE  122     105.790 120.054  42.579  1.00  0.00           C
ATOM   9725 4C21 POPE  122     105.171 119.464  43.849  1.00  0.00           C
ATOM   9728 5C21 POPE  122     104.960 120.515  44.959  1.00  0.00           C
ATOM   9731 6C21 POPE  122     104.350 119.904  46.229  1.00  0.00           C
ATOM   9734 7C21 POPE  122     104.060 120.965  47.299  1.00  0.00           C
ATOM   9737 8C21 POPE  122     103.680 120.385  48.669  1.00  0.00           C
ATOM   9741  C33 POPE  122     101.680 111.444  34.059  1.00  0.00           C
ATOM   9744  C34 POPE  122     101.141 112.764  34.619  1.00  0.00           C
ATOM   9747  C35 POPE  122     101.250 112.904  36.149  1.00  0.00           C
ATOM   9750  C36 POPE  122     102.671 113.254  36.609  1.00  0.00           C
ATOM   9753  C37 POPE  122     102.790 113.274  38.139  1.00  0.00           C
ATOM   9756  C38 POPE  122     104.189 113.724  38.579  1.00  0.00           C
ATOM   9759  C39 POPE  122     104.531 113.435  40.049  1.00  0.00           C
ATOM   9762 0C31 POPE  122     103.890 114.415  41.049  1.00  0.00           C
ATOM   9765 1C31 POPE  122     104.729 114.524  42.319  1.00  0.00           C
ATOM   9768 2C31 POPE  122     104.139 115.445  43.379  1.00  0.00           C
ATOM   9771 3C31 POPE  122     104.910 115.334  44.709  1.00  0.00           C
ATOM   9774 4C31 POPE  122     104.270 116.134  45.839  1.00  0.00           C
ATOM   9777 5C31 POPE  122     104.940 115.875  47.199  1.00  0.00           C
ATOM   9780 6C31 POPE  122     104.270 116.625  48.349  1.00  0.00           C
ATOM   9784  NH3 POPE  123      78.409   2.204  28.929  1.00  0.00           N
ATOM   9788  C12 POPE  123      78.830   2.404  27.499  1.00  0.00           C
ATOM   9791  C11 POPE  123      78.579   3.844  27.029  1.00  0.00           C
ATOM   9794  P   POPE  123      80.171   5.284  28.559  1.00  0.00           P
ATOM   9795  O13 POPE  123      80.830   6.124  27.549  1.00  0.00           O
ATOM   9796  O14 POPE  123      79.960   5.834  29.909  1.00  0.00           O
ATOM   9797  O11 POPE  123      80.959   3.924  28.769  1.00  0.00           O
ATOM   9798  O12 POPE  123      78.770   4.804  28.049  1.00  0.00           O
ATOM   9799  C1  POPE  123      82.379   3.884  28.649  1.00  0.00           C
ATOM   9802  C2  POPE  123      82.969   2.624  29.339  1.00  0.00           C
ATOM   9804  O21 POPE  123      84.399   2.554  29.479  1.00  0.00           O
ATOM   9805  C21 POPE  123      85.259   3.544  29.349  1.00  0.00           C
ATOM   9806  O22 POPE  123      85.109   4.614  28.799  1.00  0.00           O
ATOM   9807  C22 POPE  123      86.490   3.174  30.179  1.00  0.00           C
ATOM   9810  C3  POPE  123      82.449   1.284  28.739  1.00  0.00           C
ATOM   9813  O31 POPE  123      81.770   0.534  29.759  1.00  0.00           O
ATOM   9814  C31 POPE  123      81.880  -0.796  29.749  1.00  0.00           C
ATOM   9815  O32 POPE  123      82.239  -1.476  28.809  1.00  0.00           O
ATOM   9816  C32 POPE  123      81.400  -1.306  31.109  1.00  0.00           C
ATOM   9819  C23 POPE  123      86.350   3.764  31.599  1.00  0.00           C
ATOM   9822  C24 POPE  123      87.171   3.044  32.669  1.00  0.00           C
ATOM   9825  C25 POPE  123      86.549   1.714  33.119  1.00  0.00           C
ATOM   9828  C26 POPE  123      87.279   1.074  34.309  1.00  0.00           C
ATOM   9831  C27 POPE  123      86.479  -0.076  34.939  1.00  0.00           C
ATOM   9834  C28 POPE  123      87.290  -0.896  35.959  1.00  0.00           C
ATOM   9837  C29 POPE  123      87.659  -0.146  37.219  1.00  0.00           C
ATOM   9839 0C21 POPE  123      88.489  -0.636  38.159  1.00  0.00           C
ATOM   9841 1C21 POPE  123      89.139  -1.995  38.069  1.00  0.00           C
ATOM   9844 2C21 POPE  123      90.399  -2.155  38.949  1.00  0.00           C
ATOM   9847 3C21 POPE  123      90.861  -3.625  38.929  1.00  0.00           C
ATOM   9850 4C21 POPE  123      91.610  -4.095  40.179  1.00  0.00           C
ATOM   9853 5C21 POPE  123      93.070  -3.655  40.259  1.00  0.00           C
ATOM   9856 6C21 POPE  123      93.799  -4.325  41.439  1.00  0.00           C
ATOM   9859 7C21 POPE  123      95.031  -3.565  41.929  1.00  0.00           C
ATOM   9862 8C21 POPE  123      95.570  -4.045  43.279  1.00  0.00           C
ATOM   9866  C33 POPE  123      82.139  -0.626  32.279  1.00  0.00           C
ATOM   9869  C34 POPE  123      81.439  -0.776  33.629  1.00  0.00           C
ATOM   9872  C35 POPE  123      82.069   0.154  34.669  1.00  0.00           C
ATOM   9875  C36 POPE  123      81.479  -0.026  36.069  1.00  0.00           C
ATOM   9878  C37 POPE  123      82.120   0.944  37.079  1.00  0.00           C
ATOM   9881  C38 POPE  123      81.869   0.524  38.529  1.00  0.00           C
ATOM   9884  C39 POPE  123      80.410   0.674  38.999  1.00  0.00           C
ATOM   9887 0C31 POPE  123      80.280   0.234  40.459  1.00  0.00           C
ATOM   9890 1C31 POPE  123      78.910   0.564  41.079  1.00  0.00           C
ATOM   9893 2C31 POPE  123      78.869   0.344  42.599  1.00  0.00           C
ATOM   9896 3C31 POPE  123      79.320  -1.056  43.029  1.00  0.00           C
ATOM   9899 4C31 POPE  123      78.929  -1.366  44.479  1.00  0.00           C
ATOM   9902 5C31 POPE  123      79.649  -2.585  45.059  1.00  0.00           C
ATOM   9905 6C31 POPE  123      79.250  -2.875  46.499  1.00  0.00           C
ATOM   9909  NH3 POPE  124     122.609  57.185  30.059  1.00  0.00           N
ATOM   9913  C12 POPE  124     121.421  57.164  29.129  1.00  0.00           C
ATOM   9916  C11 POPE  124     120.159  56.544  29.769  1.00  0.00           C
ATOM   9919  P   POPE  124     117.640  56.555  28.959  1.00  0.00           P
ATOM   9920  O13 POPE  124     116.950  56.384  27.669  1.00  0.00           O
ATOM   9921  O14 POPE  124     117.150  55.714  30.069  1.00  0.00           O
ATOM   9922  O11 POPE  124     117.589  58.064  29.389  1.00  0.00           O
ATOM   9923  O12 POPE  124     119.189  56.304  28.749  1.00  0.00           O
ATOM   9924  C1  POPE  124     116.899  58.505  30.559  1.00  0.00           C
ATOM   9927  C2  POPE  124     117.810  59.504  31.309  1.00  0.00           C
ATOM   9929  O21 POPE  124     117.650  59.334  32.739  1.00  0.00           O
ATOM   9930  C21 POPE  124     118.739  58.834  33.329  1.00  0.00           C
ATOM   9931  O22 POPE  124     119.660  58.284  32.779  1.00  0.00           O
ATOM   9932  C22 POPE  124     118.729  59.224  34.819  1.00  0.00           C
ATOM   9935  C3  POPE  124     117.500  60.984  30.929  1.00  0.00           C
ATOM   9938  O31 POPE  124     117.680  61.904  32.029  1.00  0.00           O
ATOM   9939  C31 POPE  124     118.921  62.055  32.489  1.00  0.00           C
ATOM   9940  O32 POPE  124     119.919  61.485  32.089  1.00  0.00           O
ATOM   9941  C32 POPE  124     118.830  63.004  33.689  1.00  0.00           C
ATOM   9944  C23 POPE  124     120.159  59.485  35.309  1.00  0.00           C
ATOM   9947  C24 POPE  124     120.350  59.634  36.829  1.00  0.00           C
ATOM   9950  C25 POPE  124     121.840  59.714  37.189  1.00  0.00           C
ATOM   9953  C26 POPE  124     122.080  59.945  38.689  1.00  0.00           C
ATOM   9956  C27 POPE  124     123.549  59.704  39.109  1.00  0.00           C
ATOM   9959  C28 POPE  124     123.900  60.205  40.519  1.00  0.00           C
ATOM   9962  C29 POPE  124     122.910  59.794  41.589  1.00  0.00           C
ATOM   9964 0C21 POPE  124     123.140  59.095  42.709  1.00  0.00           C
ATOM   9966 1C21 POPE  124     124.440  58.524  43.219  1.00  0.00           C
ATOM   9969 2C21 POPE  124     124.891  59.184  44.549  1.00  0.00           C
ATOM   9972 3C21 POPE  124     125.469  60.594  44.349  1.00  0.00           C
ATOM   9975 4C21 POPE  124     125.939  61.285  45.639  1.00  0.00           C
ATOM   9978 5C21 POPE  124     124.790  61.684  46.579  1.00  0.00           C
ATOM   9981 6C21 POPE  124     125.199  62.764  47.579  1.00  0.00           C
ATOM   9984 7C21 POPE  124     124.160  62.985  48.679  1.00  0.00           C
ATOM   9987 8C21 POPE  124     124.429  64.195  49.569  1.00  0.00           C
ATOM   9991  C33 POPE  124     120.180  63.604  34.149  1.00  0.00           C
ATOM   9994  C34 POPE  124     120.320  63.714  35.679  1.00  0.00           C
ATOM   9997  C35 POPE  124     119.049  64.204  36.399  1.00  0.00           C
ATOM  10000  C36 POPE  124     119.289  64.625  37.849  1.00  0.00           C
ATOM  10003  C37 POPE  124     117.969  64.924  38.579  1.00  0.00           C
ATOM  10006  C38 POPE  124     118.179  65.584  39.949  1.00  0.00           C
ATOM  10009  C39 POPE  124     116.850  65.745  40.699  1.00  0.00           C
ATOM  10012 0C31 POPE  124     116.990  66.584  41.979  1.00  0.00           C
ATOM  10015 1C31 POPE  124     115.790  66.415  42.909  1.00  0.00           C
ATOM  10018 2C31 POPE  124     115.989  67.095  44.269  1.00  0.00           C
ATOM  10021 3C31 POPE  124     115.059  66.515  45.339  1.00  0.00           C
ATOM  10024 4C31 POPE  124     115.360  67.015  46.759  1.00  0.00           C
ATOM  10027 5C31 POPE  124     114.569  66.214  47.809  1.00  0.00           C
ATOM  10030 6C31 POPE  124     115.049  66.404  49.259  1.00  0.00           C
ATOM  10034  NH3 POPE  125     116.001  69.985  28.419  1.00  0.00           N
ATOM  10038  C12 POPE  125     117.339  69.565  27.869  1.00  0.00           C
ATOM  10041  C11 POPE  125     117.440  68.074  27.529  1.00  0.00           C
ATOM  10044  P   POPE  125     119.709  67.184  28.459  1.00  0.00           P
ATOM  10045  O13 POPE  125     119.030  65.974  28.969  1.00  0.00           O
ATOM  10046  O14 POPE  125     121.129  67.084  28.099  1.00  0.00           O
ATOM  10047  O11 POPE  125     119.540  68.305  29.549  1.00  0.00           O
ATOM  10048  O12 POPE  125     118.820  67.765  27.279  1.00  0.00           O
ATOM  10049  C1  POPE  125     119.799  68.004  30.929  1.00  0.00           C
ATOM  10052  C2  POPE  125     118.540  68.324  31.769  1.00  0.00           C
ATOM  10054  O21 POPE  125     118.949  68.684  33.089  1.00  0.00           O
ATOM  10055  C21 POPE  125     118.690  67.974  34.159  1.00  0.00           C
ATOM  10056  O22 POPE  125     118.330  66.805  34.209  1.00  0.00           O
ATOM  10057  C22 POPE  125     118.970  68.845  35.399  1.00  0.00           C
ATOM  10060  C3  POPE  125     117.391  67.284  31.599  1.00  0.00           C
ATOM  10063  O31 POPE  125     116.250  67.634  32.409  1.00  0.00           O
ATOM  10064  C31 POPE  125     115.350  68.455  31.889  1.00  0.00           C
ATOM  10065  O32 POPE  125     115.339  68.884  30.749  1.00  0.00           O
ATOM  10066  C32 POPE  125     114.390  68.904  32.999  1.00  0.00           C
ATOM  10069  C23 POPE  125     117.990  68.565  36.569  1.00  0.00           C
ATOM  10072  C24 POPE  125     118.400  69.274  37.869  1.00  0.00           C
ATOM  10075  C25 POPE  125     117.419  68.994  39.029  1.00  0.00           C
ATOM  10078  C26 POPE  125     116.320  70.044  39.169  1.00  0.00           C
ATOM  10081  C27 POPE  125     115.199  69.635  40.139  1.00  0.00           C
ATOM  10084  C28 POPE  125     114.189  70.774  40.329  1.00  0.00           C
ATOM  10087  C29 POPE  125     112.850  70.285  40.799  1.00  0.00           C
ATOM  10089 0C21 POPE  125     112.379  70.324  42.059  1.00  0.00           C
ATOM  10091 1C21 POPE  125     113.109  70.834  43.269  1.00  0.00           C
ATOM  10094 2C21 POPE  125     113.020  69.834  44.439  1.00  0.00           C
ATOM  10097 3C21 POPE  125     111.619  69.714  45.039  1.00  0.00           C
ATOM  10100 4C21 POPE  125     111.610  68.755  46.239  1.00  0.00           C
ATOM  10103 5C21 POPE  125     110.271  68.684  46.969  1.00  0.00           C
ATOM  10106 6C21 POPE  125     110.299  67.634  48.089  1.00  0.00           C
ATOM  10109 7C21 POPE  125     108.921  67.394  48.699  1.00  0.00           C
ATOM  10112 8C21 POPE  125     108.921  66.314  49.789  1.00  0.00           C
ATOM  10116  C33 POPE  125     115.040  68.924  34.399  1.00  0.00           C
ATOM  10119  C34 POPE  125     114.149  69.515  35.489  1.00  0.00           C
ATOM  10122  C35 POPE  125     113.809  71.004  35.319  1.00  0.00           C
ATOM  10125  C36 POPE  125     113.489  71.625  36.689  1.00  0.00           C
ATOM  10128  C37 POPE  125     112.449  72.744  36.679  1.00  0.00           C
ATOM  10131  C38 POPE  125     112.199  73.274  38.099  1.00  0.00           C
ATOM  10134  C39 POPE  125     113.299  74.235  38.559  1.00  0.00           C
ATOM  10137 0C31 POPE  125     113.140  74.745  39.989  1.00  0.00           C
ATOM  10140 1C31 POPE  125     114.420  75.465  40.449  1.00  0.00           C
ATOM  10143 2C31 POPE  125     114.250  76.384  41.679  1.00  0.00           C
ATOM  10146 3C31 POPE  125     113.230  77.525  41.499  1.00  0.00           C
ATOM  10149 4C31 POPE  125     113.479  78.385  40.249  1.00  0.00           C
ATOM  10152 5C31 POPE  125     112.440  79.485  40.059  1.00  0.00           C
ATOM  10155 6C31 POPE  125     112.759  80.385  38.879  1.00  0.00           C
ATOM  10159  NH3 POPE  126      34.379  63.735  73.549  1.00  0.00           N
ATOM  10163  C12 POPE  126      34.019  65.184  73.499  1.00  0.00           C
ATOM  10166  C11 POPE  126      34.389  65.864  74.819  1.00  0.00           C
ATOM  10169  P   POPE  126      35.229  68.315  74.549  1.00  0.00           P
ATOM  10170  O13 POPE  126      34.639  69.664  74.399  1.00  0.00           O
ATOM  10171  O14 POPE  126      36.239  68.114  75.599  1.00  0.00           O
ATOM  10172  O11 POPE  126      35.859  67.824  73.189  1.00  0.00           O
ATOM  10173  O12 POPE  126      34.079  67.254  74.759  1.00  0.00           O
ATOM  10174  C1  POPE  126      35.239  68.114  71.939  1.00  0.00           C
ATOM  10177  C2  POPE  126      36.109  67.634  70.739  1.00  0.00           C
ATOM  10179  O21 POPE  126      35.209  67.235  69.689  1.00  0.00           O
ATOM  10180  C21 POPE  126      35.719  67.394  68.469  1.00  0.00           C
ATOM  10181  O22 POPE  126      36.789  67.904  68.209  1.00  0.00           O
ATOM  10182  C22 POPE  126      34.760  66.864  67.409  1.00  0.00           C
ATOM  10185  C3  POPE  126      37.079  66.455  71.069  1.00  0.00           C
ATOM  10188  O31 POPE  126      38.229  66.415  70.199  1.00  0.00           O
ATOM  10189  C31 POPE  126      38.319  65.445  69.289  1.00  0.00           C
ATOM  10190  O32 POPE  126      37.479  64.584  69.079  1.00  0.00           O
ATOM  10191  C32 POPE  126      39.619  65.594  68.499  1.00  0.00           C
ATOM  10194  C23 POPE  126      35.420  65.675  66.689  1.00  0.00           C
ATOM  10197  C24 POPE  126      34.670  65.244  65.429  1.00  0.00           C
ATOM  10200  C25 POPE  126      34.899  66.235  64.289  1.00  0.00           C
ATOM  10203  C26 POPE  126      34.460  65.695  62.939  1.00  0.00           C
ATOM  10206  C27 POPE  126      35.019  66.564  61.809  1.00  0.00           C
ATOM  10209  C28 POPE  126      34.339  66.334  60.459  1.00  0.00           C
ATOM  10212  C29 POPE  126      34.530  64.945  59.889  1.00  0.00           C
ATOM  10214 0C21 POPE  126      34.379  64.644  58.589  1.00  0.00           C
ATOM  10216 1C21 POPE  126      33.999  65.644  57.519  1.00  0.00           C
ATOM  10219 2C21 POPE  126      35.209  66.025  56.639  1.00  0.00           C
ATOM  10222 3C21 POPE  126      35.429  65.044  55.479  1.00  0.00           C
ATOM  10225 4C21 POPE  126      36.429  65.565  54.449  1.00  0.00           C
ATOM  10228 5C21 POPE  126      37.899  65.314  54.809  1.00  0.00           C
ATOM  10231 6C21 POPE  126      38.850  65.904  53.759  1.00  0.00           C
ATOM  10234 7C21 POPE  126      40.289  65.404  53.869  1.00  0.00           C
ATOM  10237 8C21 POPE  126      41.209  65.964  52.779  1.00  0.00           C
ATOM  10241  C33 POPE  126      39.399  66.044  67.029  1.00  0.00           C
ATOM  10244  C34 POPE  126      40.689  66.455  66.309  1.00  0.00           C
ATOM  10247  C35 POPE  126      41.539  65.275  65.799  1.00  0.00           C
ATOM  10250  C36 POPE  126      42.919  65.724  65.279  1.00  0.00           C
ATOM  10253  C37 POPE  126      43.539  64.735  64.289  1.00  0.00           C
ATOM  10256  C38 POPE  126      43.049  64.945  62.849  1.00  0.00           C
ATOM  10259  C39 POPE  126      43.559  63.875  61.869  1.00  0.00           C
ATOM  10262 0C31 POPE  126      44.879  64.235  61.159  1.00  0.00           C
ATOM  10265 1C31 POPE  126      45.300  63.125  60.179  1.00  0.00           C
ATOM  10268 2C31 POPE  126      46.279  63.574  59.089  1.00  0.00           C
ATOM  10271 3C31 POPE  126      46.450  62.484  58.019  1.00  0.00           C
ATOM  10274 4C31 POPE  126      46.859  63.015  56.639  1.00  0.00           C
ATOM  10277 5C31 POPE  126      46.520  62.024  55.519  1.00  0.00           C
ATOM  10280 6C31 POPE  126      46.189  62.684  54.179  1.00  0.00           C
ATOM  10284  NH3 POPE  127       4.279   6.784  73.159  1.00  0.00           N
ATOM  10288  C12 POPE  127       5.619   7.364  73.509  1.00  0.00           C
ATOM  10291  C11 POPE  127       6.689   6.274  73.769  1.00  0.00           C
ATOM  10294  P   POPE  127       8.869   7.694  73.169  1.00  0.00           P
ATOM  10295  O13 POPE  127       8.739   9.134  73.489  1.00  0.00           O
ATOM  10296  O14 POPE  127      10.239   7.134  73.119  1.00  0.00           O
ATOM  10297  O11 POPE  127       8.179   7.474  71.769  1.00  0.00           O
ATOM  10298  O12 POPE  127       7.949   6.844  74.129  1.00  0.00           O
ATOM  10299  C1  POPE  127       8.379   6.304  70.969  1.00  0.00           C
ATOM  10302  C2  POPE  127       8.869   6.684  69.549  1.00  0.00           C
ATOM  10304  O21 POPE  127       8.709   5.624  68.579  1.00  0.00           O
ATOM  10305  C21 POPE  127       9.249   4.434  68.829  1.00  0.00           C
ATOM  10306  O22 POPE  127       9.959   4.164  69.799  1.00  0.00           O
ATOM  10307  C22 POPE  127       8.749   3.434  67.789  1.00  0.00           C
ATOM  10310  C3  POPE  127      10.299   7.284  69.609  1.00  0.00           C
ATOM  10313  O31 POPE  127      10.789   7.664  68.319  1.00  0.00           O
ATOM  10314  C31 POPE  127      10.639   8.924  67.959  1.00  0.00           C
ATOM  10315  O32 POPE  127      10.119   9.804  68.619  1.00  0.00           O
ATOM  10316  C32 POPE  127      11.259   9.104  66.569  1.00  0.00           C
ATOM  10319  C23 POPE  127       9.839   2.884  66.849  1.00  0.00           C
ATOM  10322  C24 POPE  127       9.319   1.844  65.849  1.00  0.00           C
ATOM  10325  C25 POPE  127       8.239   2.344  64.879  1.00  0.00           C
ATOM  10328  C26 POPE  127       8.679   3.484  63.949  1.00  0.00           C
ATOM  10331  C27 POPE  127       7.569   3.864  62.949  1.00  0.00           C
ATOM  10334  C28 POPE  127       7.439   2.884  61.769  1.00  0.00           C
ATOM  10337  C29 POPE  127       8.609   3.014  60.819  1.00  0.00           C
ATOM  10339 0C21 POPE  127       8.569   3.024  59.479  1.00  0.00           C
ATOM  10341 1C21 POPE  127       7.379   2.824  58.589  1.00  0.00           C
ATOM  10344 2C21 POPE  127       7.669   1.734  57.549  1.00  0.00           C
ATOM  10347 3C21 POPE  127       6.689   1.714  56.369  1.00  0.00           C
ATOM  10350 4C21 POPE  127       6.999   0.534  55.439  1.00  0.00           C
ATOM  10353 5C21 POPE  127       6.149   0.494  54.159  1.00  0.00           C
ATOM  10356 6C21 POPE  127       6.599   1.514  53.109  1.00  0.00           C
ATOM  10359 7C21 POPE  127       6.119   1.134  51.709  1.00  0.00           C
ATOM  10362 8C21 POPE  127       6.489   2.124  50.609  1.00  0.00           C
ATOM  10366  C33 POPE  127      10.659   8.135  65.529  1.00  0.00           C
ATOM  10369  C34 POPE  127      11.649   7.684  64.449  1.00  0.00           C
ATOM  10372  C35 POPE  127      12.039   8.794  63.459  1.00  0.00           C
ATOM  10375  C36 POPE  127      11.019   8.934  62.319  1.00  0.00           C
ATOM  10378  C37 POPE  127      11.189  10.214  61.519  1.00  0.00           C
ATOM  10381  C38 POPE  127      10.309  10.184  60.269  1.00  0.00           C
ATOM  10384  C39 POPE  127      10.509  11.384  59.339  1.00  0.00           C
ATOM  10387 0C31 POPE  127       9.879  11.144  57.969  1.00  0.00           C
ATOM  10390 1C31 POPE  127       9.629  12.424  57.159  1.00  0.00           C
ATOM  10393 2C31 POPE  127       9.289  12.064  55.709  1.00  0.00           C
ATOM  10396 3C31 POPE  127       8.849  13.244  54.829  1.00  0.00           C
ATOM  10399 4C31 POPE  127       9.119  12.914  53.349  1.00  0.00           C
ATOM  10402 5C31 POPE  127       8.739  14.004  52.359  1.00  0.00           C
ATOM  10405 6C31 POPE  127       9.199  13.654  50.939  1.00  0.00           C
ATOM  10409  NH3 POPE  128     106.490 106.544  69.349  1.00  0.00           N
ATOM  10413  C12 POPE  128     106.439 106.304  70.849  1.00  0.00           C
ATOM  10416  C11 POPE  128     106.169 107.565  71.709  1.00  0.00           C
ATOM  10419  P   POPE  128     104.639 109.305  70.529  1.00  0.00           P
ATOM  10420  O13 POPE  128     104.989 110.534  71.299  1.00  0.00           O
ATOM  10421  O14 POPE  128     105.399 108.974  69.309  1.00  0.00           O
ATOM  10422  O11 POPE  128     103.070 109.195  70.269  1.00  0.00           O
ATOM  10423  O12 POPE  128     104.839 108.065  71.499  1.00  0.00           O
ATOM  10424  C1  POPE  128     102.559 107.964  69.709  1.00  0.00           C
ATOM  10427  C2  POPE  128     101.680 108.114  68.419  1.00  0.00           C
ATOM  10429  O21 POPE  128     102.519 108.414  67.289  1.00  0.00           O
ATOM  10430  C21 POPE  128     102.171 107.864  66.129  1.00  0.00           C
ATOM  10431  O22 POPE  128     101.260 107.074  65.959  1.00  0.00           O
ATOM  10432  C22 POPE  128     103.070 108.454  65.039  1.00  0.00           C
ATOM  10435  C3  POPE  128     100.579 109.195  68.629  1.00  0.00           C
ATOM  10438  O31 POPE  128      99.689 109.275  67.499  1.00  0.00           O
ATOM  10439  C31 POPE  128      99.729 110.254  66.579  1.00  0.00           C
ATOM  10440  O32 POPE  128      99.079 110.224  65.539  1.00  0.00           O
ATOM  10441  C32 POPE  128     100.660 111.434  66.919  1.00  0.00           C
ATOM  10444  C23 POPE  128     102.749 107.925  63.629  1.00  0.00           C
ATOM  10447  C24 POPE  128     103.739 108.404  62.559  1.00  0.00           C
ATOM  10450  C25 POPE  128     103.149 108.314  61.149  1.00  0.00           C
ATOM  10453  C26 POPE  128     104.180 108.535  60.029  1.00  0.00           C
ATOM  10456  C27 POPE  128     103.520 108.734  58.659  1.00  0.00           C
ATOM  10459  C28 POPE  128     104.429 108.395  57.469  1.00  0.00           C
ATOM  10462  C29 POPE  128     105.670 109.244  57.399  1.00  0.00           C
ATOM  10464 0C21 POPE  128     106.470 109.364  56.319  1.00  0.00           C
ATOM  10466 1C21 POPE  128     106.290 108.615  55.029  1.00  0.00           C
ATOM  10469 2C21 POPE  128     105.220 109.214  54.099  1.00  0.00           C
ATOM  10472 3C21 POPE  128     105.740 110.294  53.139  1.00  0.00           C
ATOM  10475 4C21 POPE  128     104.639 110.904  52.249  1.00  0.00           C
ATOM  10478 5C21 POPE  128     103.710 109.875  51.569  1.00  0.00           C
ATOM  10481 6C21 POPE  128     104.450 108.874  50.669  1.00  0.00           C
ATOM  10484 7C21 POPE  128     103.549 107.735  50.169  1.00  0.00           C
ATOM  10487 8C21 POPE  128     104.329 106.565  49.569  1.00  0.00           C
ATOM  10491  C33 POPE  128     100.590 112.624  65.929  1.00  0.00           C
ATOM  10494  C34 POPE  128     101.600 113.734  66.299  1.00  0.00           C
ATOM  10497  C35 POPE  128     102.850 113.794  65.399  1.00  0.00           C
ATOM  10500  C36 POPE  128     102.640 114.755  64.209  1.00  0.00           C
ATOM  10503  C37 POPE  128     103.739 114.765  63.139  1.00  0.00           C
ATOM  10506  C38 POPE  128     103.479 115.824  62.039  1.00  0.00           C
ATOM  10509  C39 POPE  128     104.650 115.895  61.049  1.00  0.00           C
ATOM  10512 0C31 POPE  128     104.650 116.905  59.889  1.00  0.00           C
ATOM  10515 1C31 POPE  128     105.719 116.535  58.829  1.00  0.00           C
ATOM  10518 2C31 POPE  128     105.870 117.554  57.689  1.00  0.00           C
ATOM  10521 3C31 POPE  128     106.619 118.834  58.099  1.00  0.00           C
ATOM  10524 4C31 POPE  128     108.149 118.734  57.959  1.00  0.00           C
ATOM  10527 5C31 POPE  128     108.890 119.765  58.819  1.00  0.00           C
ATOM  10530 6C31 POPE  128     110.380 119.884  58.489  1.00  0.00           C
ATOM  10534  NH3 POPE  129     104.259   3.524  29.329  1.00  0.00           N
ATOM  10538  C12 POPE  129     105.640   4.034  28.979  1.00  0.00           C
ATOM  10541  C11 POPE  129     106.029   3.664  27.529  1.00  0.00           C
ATOM  10544  P   POPE  129     108.361   2.674  27.009  1.00  0.00           P
ATOM  10545  O13 POPE  129     107.780   1.774  25.999  1.00  0.00           O
ATOM  10546  O14 POPE  129     109.790   2.994  26.799  1.00  0.00           O
ATOM  10547  O11 POPE  129     108.270   1.944  28.409  1.00  0.00           O
ATOM  10548  O12 POPE  129     107.410   3.924  27.239  1.00  0.00           O
ATOM  10549  C1  POPE  129     108.999   2.574  29.489  1.00  0.00           C
ATOM  10552  C2  POPE  129     108.629   1.954  30.859  1.00  0.00           C
ATOM  10554  O21 POPE  129     109.639   2.324  31.839  1.00  0.00           O
ATOM  10555  C21 POPE  129     109.390   3.514  32.399  1.00  0.00           C
ATOM  10556  O22 POPE  129     108.421   4.204  32.159  1.00  0.00           O
ATOM  10557  C22 POPE  129     110.430   3.834  33.469  1.00  0.00           C
ATOM  10560  C3  POPE  129     108.479   0.414  30.699  1.00  0.00           C
ATOM  10563  O31 POPE  129     109.259  -0.346  31.629  1.00  0.00           O
ATOM  10564  C31 POPE  129     108.799  -0.406  32.859  1.00  0.00           C
ATOM  10565  O32 POPE  129     107.920   0.274  33.349  1.00  0.00           O
ATOM  10566  C32 POPE  129     109.540  -1.586  33.479  1.00  0.00           C
ATOM  10569  C23 POPE  129     109.891   4.784  34.579  1.00  0.00           C
ATOM  10572  C24 POPE  129     108.999   4.094  35.639  1.00  0.00           C
ATOM  10575  C25 POPE  129     108.939   4.834  36.979  1.00  0.00           C
ATOM  10578  C26 POPE  129     108.979   3.884  38.199  1.00  0.00           C
ATOM  10581  C27 POPE  129     108.879   4.634  39.539  1.00  0.00           C
ATOM  10584  C28 POPE  129     108.769   3.704  40.779  1.00  0.00           C
ATOM  10587  C29 POPE  129     109.410   4.294  42.019  1.00  0.00           C
ATOM  10589 0C21 POPE  129     108.890   4.414  43.259  1.00  0.00           C
ATOM  10591 1C21 POPE  129     107.519   4.004  43.719  1.00  0.00           C
ATOM  10594 2C21 POPE  129     107.440   3.594  45.209  1.00  0.00           C
ATOM  10597 3C21 POPE  129     105.970   3.494  45.649  1.00  0.00           C
ATOM  10600 4C21 POPE  129     105.719   3.184  47.139  1.00  0.00           C
ATOM  10603 5C21 POPE  129     104.240   3.464  47.479  1.00  0.00           C
ATOM  10606 6C21 POPE  129     103.781   3.084  48.889  1.00  0.00           C
ATOM  10609 7C21 POPE  129     102.379   3.654  49.169  1.00  0.00           C
ATOM  10612 8C21 POPE  129     101.700   3.084  50.419  1.00  0.00           C
ATOM  10616  C33 POPE  129     109.809  -1.596  34.979  1.00  0.00           C
ATOM  10619  C34 POPE  129     108.699  -2.375  35.689  1.00  0.00           C
ATOM  10622  C35 POPE  129     109.021  -2.625  37.159  1.00  0.00           C
ATOM  10625  C36 POPE  129     109.469  -1.346  37.869  1.00  0.00           C
ATOM  10628  C37 POPE  129     109.590  -1.546  39.379  1.00  0.00           C
ATOM  10631  C38 POPE  129     109.770  -0.216  40.109  1.00  0.00           C
ATOM  10634  C39 POPE  129     109.310  -0.306  41.559  1.00  0.00           C
ATOM  10637 0C31 POPE  129     110.031  -1.396  42.349  1.00  0.00           C
ATOM  10640 1C31 POPE  129     109.399  -1.616  43.719  1.00  0.00           C
ATOM  10643 2C31 POPE  129     110.140  -2.665  44.559  1.00  0.00           C
ATOM  10646 3C31 POPE  129     111.409  -2.115  45.199  1.00  0.00           C
ATOM  10649 4C31 POPE  129     112.049  -3.155  46.119  1.00  0.00           C
ATOM  10652 5C31 POPE  129     113.260  -2.625  46.889  1.00  0.00           C
ATOM  10655 6C31 POPE  129     113.960  -3.725  47.679  1.00  0.00           C
ATOM  10659  NH3 POPE  130      35.189  36.314  71.849  1.00  0.00           N
ATOM  10663  C12 POPE  130      36.559  36.814  72.149  1.00  0.00           C
ATOM  10666  C11 POPE  130      36.689  37.084  73.629  1.00  0.00           C
ATOM  10669  P   POPE  130      38.739  37.895  74.949  1.00  0.00           P
ATOM  10670  O13 POPE  130      38.149  36.945  75.919  1.00  0.00           O
ATOM  10671  O14 POPE  130      39.059  39.274  75.399  1.00  0.00           O
ATOM  10672  O11 POPE  130      39.939  37.265  74.159  1.00  0.00           O
ATOM  10673  O12 POPE  130      37.699  38.074  73.789  1.00  0.00           O
ATOM  10674  C1  POPE  130      40.969  38.084  73.579  1.00  0.00           C
ATOM  10677  C2  POPE  130      40.510  38.904  72.329  1.00  0.00           C
ATOM  10679  O21 POPE  130      40.159  37.954  71.319  1.00  0.00           O
ATOM  10680  C21 POPE  130      39.369  38.375  70.359  1.00  0.00           C
ATOM  10681  O22 POPE  130      38.759  39.424  70.339  1.00  0.00           O
ATOM  10682  C22 POPE  130      39.320  37.265  69.309  1.00  0.00           C
ATOM  10685  C3  POPE  130      41.599  39.875  71.789  1.00  0.00           C
ATOM  10688  O31 POPE  130      41.069  41.034  71.079  1.00  0.00           O
ATOM  10689  C31 POPE  130      41.239  41.065  69.759  1.00  0.00           C
ATOM  10690  O32 POPE  130      41.729  40.184  69.079  1.00  0.00           O
ATOM  10691  C32 POPE  130      40.749  42.414  69.209  1.00  0.00           C
ATOM  10694  C23 POPE  130      38.389  37.544  68.109  1.00  0.00           C
ATOM  10697  C24 POPE  130      38.579  36.594  66.909  1.00  0.00           C
ATOM  10700  C25 POPE  130      39.939  36.654  66.179  1.00  0.00           C
ATOM  10703  C26 POPE  130      40.079  37.774  65.139  1.00  0.00           C
ATOM  10706  C27 POPE  130      41.329  37.654  64.259  1.00  0.00           C
ATOM  10709  C28 POPE  130      41.380  38.705  63.129  1.00  0.00           C
ATOM  10712  C29 POPE  130      42.689  38.715  62.389  1.00  0.00           C
ATOM  10714 0C21 POPE  130      42.930  38.565  61.069  1.00  0.00           C
ATOM  10716 1C21 POPE  130      41.919  38.305  59.979  1.00  0.00           C
ATOM  10719 2C21 POPE  130      41.779  39.424  58.939  1.00  0.00           C
ATOM  10722 3C21 POPE  130      43.019  39.615  58.049  1.00  0.00           C
ATOM  10725 4C21 POPE  130      42.670  40.134  56.649  1.00  0.00           C
ATOM  10728 5C21 POPE  130      43.880  40.625  55.839  1.00  0.00           C
ATOM  10731 6C21 POPE  130      44.889  39.524  55.479  1.00  0.00           C
ATOM  10734 7C21 POPE  130      46.149  40.095  54.809  1.00  0.00           C
ATOM  10737 8C21 POPE  130      47.280  39.084  54.629  1.00  0.00           C
ATOM  10741  C33 POPE  130      41.009  42.645  67.699  1.00  0.00           C
ATOM  10744  C34 POPE  130      42.059  43.705  67.349  1.00  0.00           C
ATOM  10747  C35 POPE  130      41.910  44.134  65.879  1.00  0.00           C
ATOM  10750  C36 POPE  130      42.409  43.134  64.819  1.00  0.00           C
ATOM  10753  C37 POPE  130      41.989  43.614  63.419  1.00  0.00           C
ATOM  10756  C38 POPE  130      42.500  42.754  62.249  1.00  0.00           C
ATOM  10759  C39 POPE  130      42.299  43.454  60.889  1.00  0.00           C
ATOM  10762 0C31 POPE  130      40.859  43.934  60.619  1.00  0.00           C
ATOM  10765 1C31 POPE  130      40.729  44.724  59.309  1.00  0.00           C
ATOM  10768 2C31 POPE  130      39.519  45.665  59.259  1.00  0.00           C
ATOM  10771 3C31 POPE  130      38.179  44.994  58.919  1.00  0.00           C
ATOM  10774 4C31 POPE  130      37.019  46.005  58.989  1.00  0.00           C
ATOM  10777 5C31 POPE  130      35.710  45.494  58.389  1.00  0.00           C
ATOM  10780 6C31 POPE  130      34.629  46.584  58.339  1.00  0.00           C
ATOM  10784  NH3 POPE  131      63.889  79.414  34.549  1.00  0.00           N
ATOM  10788  C12 POPE  131      62.659  79.515  33.699  1.00  0.00           C
ATOM  10791  C11 POPE  131      61.479  78.834  34.389  1.00  0.00           C
ATOM  10794  P   POPE  131      60.440  80.695  35.859  1.00  0.00           P
ATOM  10795  O13 POPE  131      59.369  80.474  36.849  1.00  0.00           O
ATOM  10796  O14 POPE  131      60.029  81.145  34.519  1.00  0.00           O
ATOM  10797  O11 POPE  131      61.559  81.665  36.409  1.00  0.00           O
ATOM  10798  O12 POPE  131      61.289  79.364  35.699  1.00  0.00           O
ATOM  10799  C1  POPE  131      61.760  81.964  37.789  1.00  0.00           C
ATOM  10802  C2  POPE  131      62.329  80.744  38.589  1.00  0.00           C
ATOM  10804  O21 POPE  131      62.529  81.094  39.969  1.00  0.00           O
ATOM  10805  C21 POPE  131      61.429  81.294  40.669  1.00  0.00           C
ATOM  10806  O22 POPE  131      60.289  81.044  40.329  1.00  0.00           O
ATOM  10807  C22 POPE  131      61.820  81.994  41.969  1.00  0.00           C
ATOM  10810  C3  POPE  131      63.670  80.245  37.959  1.00  0.00           C
ATOM  10813  O31 POPE  131      64.829  80.904  38.499  1.00  0.00           O
ATOM  10814  C31 POPE  131      65.439  80.245  39.489  1.00  0.00           C
ATOM  10815  O32 POPE  131      65.160  79.114  39.859  1.00  0.00           O
ATOM  10816  C32 POPE  131      66.570  81.115  40.059  1.00  0.00           C
ATOM  10819  C23 POPE  131      60.699  82.074  43.009  1.00  0.00           C
ATOM  10822  C24 POPE  131      61.030  83.074  44.129  1.00  0.00           C
ATOM  10825  C25 POPE  131      60.069  82.885  45.299  1.00  0.00           C
ATOM  10828  C26 POPE  131      60.209  83.895  46.429  1.00  0.00           C
ATOM  10831  C27 POPE  131      59.029  83.755  47.399  1.00  0.00           C
ATOM  10834  C28 POPE  131      59.099  84.685  48.619  1.00  0.00           C
ATOM  10837  C29 POPE  131      59.009  86.134  48.219  1.00  0.00           C
ATOM  10839 0C21 POPE  131      59.289  87.174  49.019  1.00  0.00           C
ATOM  10841 1C21 POPE  131      59.739  87.064  50.449  1.00  0.00           C
ATOM  10844 2C21 POPE  131      60.529  88.314  50.859  1.00  0.00           C
ATOM  10847 3C21 POPE  131      61.189  88.174  52.249  1.00  0.00           C
ATOM  10850 4C21 POPE  131      61.609  89.534  52.829  1.00  0.00           C
ATOM  10853 5C21 POPE  131      62.700  90.235  52.019  1.00  0.00           C
ATOM  10856 6C21 POPE  131      63.049  91.625  52.559  1.00  0.00           C
ATOM  10859 7C21 POPE  131      64.309  92.204  51.929  1.00  0.00           C
ATOM  10862 8C21 POPE  131      64.609  93.625  52.399  1.00  0.00           C
ATOM  10866  C33 POPE  131      67.310  80.504  41.279  1.00  0.00           C
ATOM  10869  C34 POPE  131      67.680  81.535  42.359  1.00  0.00           C
ATOM  10872  C35 POPE  131      68.589  80.975  43.459  1.00  0.00           C
ATOM  10875  C36 POPE  131      68.750  81.934  44.649  1.00  0.00           C
ATOM  10878  C37 POPE  131      69.929  81.565  45.559  1.00  0.00           C
ATOM  10881  C38 POPE  131      70.100  82.484  46.779  1.00  0.00           C
ATOM  10884  C39 POPE  131      69.280  82.024  47.999  1.00  0.00           C
ATOM  10887 0C31 POPE  131      69.720  82.694  49.309  1.00  0.00           C
ATOM  10890 1C31 POPE  131      69.059  82.055  50.539  1.00  0.00           C
ATOM  10893 2C31 POPE  131      69.420  82.714  51.879  1.00  0.00           C
ATOM  10896 3C31 POPE  131      70.880  82.515  52.299  1.00  0.00           C
ATOM  10899 4C31 POPE  131      71.110  82.894  53.769  1.00  0.00           C
ATOM  10902 5C31 POPE  131      72.549  82.675  54.259  1.00  0.00           C
ATOM  10905 6C31 POPE  131      72.729  82.955  55.749  1.00  0.00           C
ATOM  10909  NH3 POPE  132      20.609  85.954  74.249  1.00  0.00           N
ATOM  10913  C12 POPE  132      19.519  86.975  74.309  1.00  0.00           C
ATOM  10916  C11 POPE  132      19.979  88.274  73.629  1.00  0.00           C
ATOM  10919  P   POPE  132      22.439  88.235  72.629  1.00  0.00           P
ATOM  10920  O13 POPE  132      22.549  89.415  71.739  1.00  0.00           O
ATOM  10921  O14 POPE  132      23.659  87.875  73.349  1.00  0.00           O
ATOM  10922  O11 POPE  132      21.789  86.955  71.909  1.00  0.00           O
ATOM  10923  O12 POPE  132      21.369  88.544  73.739  1.00  0.00           O
ATOM  10924  C1  POPE  132      22.079  86.705  70.519  1.00  0.00           C
ATOM  10927  C2  POPE  132      21.089  85.695  69.829  1.00  0.00           C
ATOM  10929  O21 POPE  132      20.669  86.184  68.539  1.00  0.00           O
ATOM  10930  C21 POPE  132      21.199  85.574  67.479  1.00  0.00           C
ATOM  10931  O22 POPE  132      22.189  84.865  67.499  1.00  0.00           O
ATOM  10932  C22 POPE  132      20.339  85.865  66.249  1.00  0.00           C
ATOM  10935  C3  POPE  132      19.809  85.455  70.689  1.00  0.00           C
ATOM  10938  O31 POPE  132      18.649  85.094  69.909  1.00  0.00           O
ATOM  10939  C31 POPE  132      18.379  83.824  69.659  1.00  0.00           C
ATOM  10940  O32 POPE  132      19.069  82.864  69.919  1.00  0.00           O
ATOM  10941  C32 POPE  132      17.019  83.755  68.949  1.00  0.00           C
ATOM  10944  C23 POPE  132      20.799  85.194  64.929  1.00  0.00           C
ATOM  10947  C24 POPE  132      20.389  83.715  64.779  1.00  0.00           C
ATOM  10950  C25 POPE  132      20.199  83.335  63.299  1.00  0.00           C
ATOM  10953  C26 POPE  132      19.989  81.835  63.059  1.00  0.00           C
ATOM  10956  C27 POPE  132      21.299  81.044  63.119  1.00  0.00           C
ATOM  10959  C28 POPE  132      21.149  79.585  62.659  1.00  0.00           C
ATOM  10962  C29 POPE  132      22.489  78.894  62.549  1.00  0.00           C
ATOM  10964 0C21 POPE  132      22.999  78.245  61.479  1.00  0.00           C
ATOM  10966 1C21 POPE  132      22.329  78.055  60.139  1.00  0.00           C
ATOM  10969 2C21 POPE  132      23.029  78.815  58.989  1.00  0.00           C
ATOM  10972 3C21 POPE  132      24.349  78.165  58.509  1.00  0.00           C
ATOM  10975 4C21 POPE  132      24.879  78.834  57.229  1.00  0.00           C
ATOM  10978 5C21 POPE  132      26.139  78.195  56.619  1.00  0.00           C
ATOM  10981 6C21 POPE  132      25.969  76.695  56.289  1.00  0.00           C
ATOM  10984 7C21 POPE  132      27.159  76.125  55.509  1.00  0.00           C
ATOM  10987 8C21 POPE  132      27.099  74.604  55.349  1.00  0.00           C
ATOM  10991  C33 POPE  132      17.109  83.284  67.479  1.00  0.00           C
ATOM  10994  C34 POPE  132      15.889  83.734  66.649  1.00  0.00           C
ATOM  10997  C35 POPE  132      16.129  83.745  65.129  1.00  0.00           C
ATOM  11000  C36 POPE  132      15.789  82.434  64.409  1.00  0.00           C
ATOM  11003  C37 POPE  132      16.289  82.474  62.959  1.00  0.00           C
ATOM  11006  C38 POPE  132      16.099  81.175  62.159  1.00  0.00           C
ATOM  11009  C39 POPE  132      14.679  80.985  61.609  1.00  0.00           C
ATOM  11012 0C31 POPE  132      14.619  79.934  60.499  1.00  0.00           C
ATOM  11015 1C31 POPE  132      13.179  79.574  60.079  1.00  0.00           C
ATOM  11018 2C31 POPE  132      13.069  78.885  58.709  1.00  0.00           C
ATOM  11021 3C31 POPE  132      13.639  77.464  58.659  1.00  0.00           C
ATOM  11024 4C31 POPE  132      14.019  77.074  57.219  1.00  0.00           C
ATOM  11027 5C31 POPE  132      14.499  75.625  57.089  1.00  0.00           C
ATOM  11030 6C31 POPE  132      15.109  75.324  55.719  1.00  0.00           C
ATOM  11034  NH3 POPE  133      38.440  66.735  76.059  1.00  0.00           N
ATOM  11038  C12 POPE  133      38.629  65.784  74.899  1.00  0.00           C
ATOM  11041  C11 POPE  133      39.149  64.404  75.349  1.00  0.00           C
ATOM  11044  P   POPE  133      37.939  63.035  73.509  1.00  0.00           P
ATOM  11045  O13 POPE  133      36.779  63.314  74.399  1.00  0.00           O
ATOM  11046  O14 POPE  133      37.859  63.714  72.199  1.00  0.00           O
ATOM  11047  O11 POPE  133      38.029  61.485  73.299  1.00  0.00           O
ATOM  11048  O12 POPE  133      39.239  63.464  74.269  1.00  0.00           O
ATOM  11049  C1  POPE  133      39.239  60.784  73.589  1.00  0.00           C
ATOM  11052  C2  POPE  133      40.319  60.945  72.469  1.00  0.00           C
ATOM  11054  O21 POPE  133      39.689  60.904  71.179  1.00  0.00           O
ATOM  11055  C21 POPE  133      39.989  61.855  70.319  1.00  0.00           C
ATOM  11056  O22 POPE  133      40.799  62.754  70.459  1.00  0.00           O
ATOM  11057  C22 POPE  133      39.160  61.595  69.059  1.00  0.00           C
ATOM  11060  C3  POPE  133      41.339  59.794  72.569  1.00  0.00           C
ATOM  11063  O31 POPE  133      42.420  59.994  71.629  1.00  0.00           O
ATOM  11064  C31 POPE  133      43.499  60.574  72.129  1.00  0.00           C
ATOM  11065  O32 POPE  133      43.659  60.854  73.309  1.00  0.00           O
ATOM  11066  C32 POPE  133      44.589  60.735  71.069  1.00  0.00           C
ATOM  11069  C23 POPE  133      39.889  61.875  67.739  1.00  0.00           C
ATOM  11072  C24 POPE  133      39.629  60.754  66.719  1.00  0.00           C
ATOM  11075  C25 POPE  133      40.139  61.065  65.309  1.00  0.00           C
ATOM  11078  C26 POPE  133      39.379  62.224  64.669  1.00  0.00           C
ATOM  11081  C27 POPE  133      39.839  62.544  63.239  1.00  0.00           C
ATOM  11084  C28 POPE  133      38.939  63.554  62.509  1.00  0.00           C
ATOM  11087  C29 POPE  133      38.719  64.824  63.289  1.00  0.00           C
ATOM  11089 0C21 POPE  133      39.039  66.084  62.949  1.00  0.00           C
ATOM  11091 1C21 POPE  133      39.689  66.584  61.689  1.00  0.00           C
ATOM  11094 2C21 POPE  133      38.629  67.284  60.809  1.00  0.00           C
ATOM  11097 3C21 POPE  133      39.190  68.015  59.579  1.00  0.00           C
ATOM  11100 4C21 POPE  133      38.089  68.154  58.519  1.00  0.00           C
ATOM  11103 5C21 POPE  133      38.280  69.294  57.519  1.00  0.00           C
ATOM  11106 6C21 POPE  133      37.219  69.184  56.409  1.00  0.00           C
ATOM  11109 7C21 POPE  133      37.309  70.265  55.329  1.00  0.00           C
ATOM  11112 8C21 POPE  133      36.289  70.044  54.199  1.00  0.00           C
ATOM  11116  C33 POPE  133      44.139  61.355  69.719  1.00  0.00           C
ATOM  11119  C34 POPE  133      43.670  60.305  68.699  1.00  0.00           C
ATOM  11122  C35 POPE  133      43.539  60.844  67.259  1.00  0.00           C
ATOM  11125  C36 POPE  133      44.859  60.954  66.489  1.00  0.00           C
ATOM  11128  C37 POPE  133      44.629  60.884  64.979  1.00  0.00           C
ATOM  11131  C38 POPE  133      45.890  60.634  64.149  1.00  0.00           C
ATOM  11134  C39 POPE  133      46.979  61.704  64.259  1.00  0.00           C
ATOM  11137 0C31 POPE  133      48.039  61.494  63.169  1.00  0.00           C
ATOM  11140 1C31 POPE  133      49.160  62.544  63.179  1.00  0.00           C
ATOM  11143 2C31 POPE  133      49.979  62.515  61.879  1.00  0.00           C
ATOM  11146 3C31 POPE  133      51.039  63.614  61.839  1.00  0.00           C
ATOM  11149 4C31 POPE  133      51.620  63.854  60.439  1.00  0.00           C
ATOM  11152 5C31 POPE  133      52.559  65.074  60.409  1.00  0.00           C
ATOM  11155 6C31 POPE  133      52.849  65.565  58.989  1.00  0.00           C
ATOM  11159  NH3 POPE  134       4.869  72.614  33.759  1.00  0.00           N
ATOM  11163  C12 POPE  134       6.169  72.135  33.169  1.00  0.00           C
ATOM  11166  C11 POPE  134       7.329  72.455  34.109  1.00  0.00           C
ATOM  11169  P   POPE  134       8.379  74.854  34.179  1.00  0.00           P
ATOM  11170  O13 POPE  134       9.079  74.485  32.939  1.00  0.00           O
ATOM  11171  O14 POPE  134       7.829  76.224  34.179  1.00  0.00           O
ATOM  11172  O11 POPE  134       9.329  74.724  35.439  1.00  0.00           O
ATOM  11173  O12 POPE  134       7.229  73.824  34.519  1.00  0.00           O
ATOM  11174  C1  POPE  134       8.949  73.945  36.589  1.00  0.00           C
ATOM  11177  C2  POPE  134       9.859  74.254  37.819  1.00  0.00           C
ATOM  11179  O21 POPE  134       9.269  75.095  38.819  1.00  0.00           O
ATOM  11180  C21 POPE  134       8.769  76.255  38.479  1.00  0.00           C
ATOM  11181  O22 POPE  134       8.659  76.715  37.369  1.00  0.00           O
ATOM  11182  C22 POPE  134       8.319  77.015  39.749  1.00  0.00           C
ATOM  11185  C3  POPE  134      11.249  74.754  37.369  1.00  0.00           C
ATOM  11188  O31 POPE  134      12.069  75.174  38.479  1.00  0.00           O
ATOM  11189  C31 POPE  134      12.269  76.485  38.589  1.00  0.00           C
ATOM  11190  O32 POPE  134      11.729  77.345  37.909  1.00  0.00           O
ATOM  11191  C32 POPE  134      13.369  76.684  39.639  1.00  0.00           C
ATOM  11194  C23 POPE  134       9.239  78.175  40.169  1.00  0.00           C
ATOM  11197  C24 POPE  134      10.139  77.824  41.369  1.00  0.00           C
ATOM  11200  C25 POPE  134       9.409  77.884  42.729  1.00  0.00           C
ATOM  11203  C26 POPE  134      10.299  77.364  43.879  1.00  0.00           C
ATOM  11206  C27 POPE  134       9.819  77.765  45.279  1.00  0.00           C
ATOM  11209  C28 POPE  134      10.819  77.375  46.399  1.00  0.00           C
ATOM  11212  C29 POPE  134      10.879  75.894  46.709  1.00  0.00           C
ATOM  11214 0C21 POPE  134      11.609  75.324  47.689  1.00  0.00           C
ATOM  11216 1C21 POPE  134      12.529  76.065  48.619  1.00  0.00           C
ATOM  11219 2C21 POPE  134      12.119  76.004  50.099  1.00  0.00           C
ATOM  11222 3C21 POPE  134      12.399  74.654  50.799  1.00  0.00           C
ATOM  11225 4C21 POPE  134      11.859  74.705  52.229  1.00  0.00           C
ATOM  11228 5C21 POPE  134      12.349  73.584  53.169  1.00  0.00           C
ATOM  11231 6C21 POPE  134      11.629  73.724  54.519  1.00  0.00           C
ATOM  11234 7C21 POPE  134      12.019  72.684  55.569  1.00  0.00           C
ATOM  11237 8C21 POPE  134      11.259  72.884  56.879  1.00  0.00           C
ATOM  11241  C33 POPE  134      14.389  77.765  39.229  1.00  0.00           C
ATOM  11244  C34 POPE  134      15.679  77.805  40.059  1.00  0.00           C
ATOM  11247  C35 POPE  134      15.459  78.315  41.489  1.00  0.00           C
ATOM  11250  C36 POPE  134      15.289  77.184  42.499  1.00  0.00           C
ATOM  11253  C37 POPE  134      14.869  77.684  43.889  1.00  0.00           C
ATOM  11256  C38 POPE  134      14.819  76.535  44.899  1.00  0.00           C
ATOM  11259  C39 POPE  134      15.519  76.844  46.219  1.00  0.00           C
ATOM  11262 0C31 POPE  134      15.799  75.544  46.989  1.00  0.00           C
ATOM  11265 1C31 POPE  134      16.209  75.774  48.449  1.00  0.00           C
ATOM  11268 2C31 POPE  134      16.169  74.474  49.269  1.00  0.00           C
ATOM  11271 3C31 POPE  134      16.459  74.724  50.749  1.00  0.00           C
ATOM  11274 4C31 POPE  134      16.499  73.434  51.579  1.00  0.00           C
ATOM  11277 5C31 POPE  134      17.209  73.644  52.919  1.00  0.00           C
ATOM  11280 6C31 POPE  134      17.369  72.364  53.739  1.00  0.00           C
ATOM  11284  NH3 POPE  135      24.399 117.994  29.759  1.00  0.00           N
ATOM  11288  C12 POPE  135      23.269 116.994  29.759  1.00  0.00           C
ATOM  11291  C11 POPE  135      22.039 117.565  29.059  1.00  0.00           C
ATOM  11294  P   POPE  135      19.899 116.164  29.739  1.00  0.00           P
ATOM  11295  O13 POPE  135      18.719 116.894  29.209  1.00  0.00           O
ATOM  11296  O14 POPE  135      19.709 114.704  29.879  1.00  0.00           O
ATOM  11297  O11 POPE  135      20.309 116.794  31.129  1.00  0.00           O
ATOM  11298  O12 POPE  135      21.109 116.525  28.789  1.00  0.00           O
ATOM  11299  C1  POPE  135      19.249 117.225  32.009  1.00  0.00           C
ATOM  11302  C2  POPE  135      19.729 117.414  33.469  1.00  0.00           C
ATOM  11304  O21 POPE  135      20.389 118.694  33.599  1.00  0.00           O
ATOM  11305  C21 POPE  135      20.159 119.555  34.609  1.00  0.00           C
ATOM  11306  O22 POPE  135      20.749 120.614  34.739  1.00  0.00           O
ATOM  11307  C22 POPE  135      18.999 119.184  35.529  1.00  0.00           C
ATOM  11310  C3  POPE  135      20.659 116.245  33.909  1.00  0.00           C
ATOM  11313  O31 POPE  135      21.249 116.434  35.209  1.00  0.00           O
ATOM  11314  C31 POPE  135      20.949 115.674  36.269  1.00  0.00           C
ATOM  11315  O32 POPE  135      21.739 115.354  37.129  1.00  0.00           O
ATOM  11316  C32 POPE  135      19.459 115.324  36.319  1.00  0.00           C
ATOM  11319  C23 POPE  135      18.679 120.264  36.599  1.00  0.00           C
ATOM  11322  C24 POPE  135      17.519 119.825  37.509  1.00  0.00           C
ATOM  11325  C25 POPE  135      16.959 120.945  38.399  1.00  0.00           C
ATOM  11328  C26 POPE  135      16.009 120.434  39.509  1.00  0.00           C
ATOM  11331  C27 POPE  135      15.329 121.574  40.289  1.00  0.00           C
ATOM  11334  C28 POPE  135      14.479 121.105  41.489  1.00  0.00           C
ATOM  11337  C29 POPE  135      13.929 122.294  42.249  1.00  0.00           C
ATOM  11339 0C21 POPE  135      13.609 122.384  43.559  1.00  0.00           C
ATOM  11341 1C21 POPE  135      13.629 121.265  44.569  1.00  0.00           C
ATOM  11344 2C21 POPE  135      12.449 121.364  45.579  1.00  0.00           C
ATOM  11347 3C21 POPE  135      12.639 122.414  46.689  1.00  0.00           C
ATOM  11350 4C21 POPE  135      11.399 122.515  47.609  1.00  0.00           C
ATOM  11353 5C21 POPE  135      11.589 123.404  48.849  1.00  0.00           C
ATOM  11356 6C21 POPE  135      11.999 124.855  48.519  1.00  0.00           C
ATOM  11359 7C21 POPE  135      11.909 125.784  49.739  1.00  0.00           C
ATOM  11362 8C21 POPE  135      12.489 127.183  49.499  1.00  0.00           C
ATOM  11366  C33 POPE  135      18.959 115.024  37.759  1.00  0.00           C
ATOM  11369  C34 POPE  135      17.479 114.615  37.779  1.00  0.00           C
ATOM  11372  C35 POPE  135      17.029 113.904  39.069  1.00  0.00           C
ATOM  11375  C36 POPE  135      16.359 114.804  40.119  1.00  0.00           C
ATOM  11378  C37 POPE  135      17.329 115.544  41.079  1.00  0.00           C
ATOM  11381  C38 POPE  135      16.549 116.215  42.229  1.00  0.00           C
ATOM  11384  C39 POPE  135      17.409 116.714  43.389  1.00  0.00           C
ATOM  11387 0C31 POPE  135      18.179 118.004  43.069  1.00  0.00           C
ATOM  11390 1C31 POPE  135      18.729 118.715  44.319  1.00  0.00           C
ATOM  11393 2C31 POPE  135      19.299 120.094  43.949  1.00  0.00           C
ATOM  11396 3C31 POPE  135      19.719 121.005  45.119  1.00  0.00           C
ATOM  11399 4C31 POPE  135      20.329 122.325  44.599  1.00  0.00           C
ATOM  11402 5C31 POPE  135      20.889 123.214  45.719  1.00  0.00           C
ATOM  11405 6C31 POPE  135      21.609 124.455  45.189  1.00  0.00           C
ATOM  11409  NH3 POPE  136      31.039 117.854  31.369  1.00  0.00           N
ATOM  11413  C12 POPE  136      29.629 117.925  30.899  1.00  0.00           C
ATOM  11416  C11 POPE  136      29.279 116.695  30.079  1.00  0.00           C
ATOM  11419  P   POPE  136      27.109 115.674  31.129  1.00  0.00           P
ATOM  11420  O13 POPE  136      25.809 115.434  30.489  1.00  0.00           O
ATOM  11421  O14 POPE  136      27.899 114.485  31.519  1.00  0.00           O
ATOM  11422  O11 POPE  136      26.969 116.665  32.369  1.00  0.00           O
ATOM  11423  O12 POPE  136      27.879 116.544  30.069  1.00  0.00           O
ATOM  11424  C1  POPE  136      25.689 117.095  32.859  1.00  0.00           C
ATOM  11427  C2  POPE  136      25.499 116.905  34.399  1.00  0.00           C
ATOM  11429  O21 POPE  136      25.289 118.214  34.969  1.00  0.00           O
ATOM  11430  C21 POPE  136      25.169 118.284  36.299  1.00  0.00           C
ATOM  11431  O22 POPE  136      26.059 118.645  37.049  1.00  0.00           O
ATOM  11432  C22 POPE  136      23.779 117.875  36.779  1.00  0.00           C
ATOM  11435  C3  POPE  136      26.629 116.084  35.089  1.00  0.00           C
ATOM  11438  O31 POPE  136      26.159 115.604  36.369  1.00  0.00           O
ATOM  11439  C31 POPE  136      27.109 115.135  37.169  1.00  0.00           C
ATOM  11440  O32 POPE  136      28.269 114.965  36.869  1.00  0.00           O
ATOM  11441  C32 POPE  136      26.489 114.855  38.549  1.00  0.00           C
ATOM  11444  C23 POPE  136      23.269 118.794  37.919  1.00  0.00           C
ATOM  11447  C24 POPE  136      22.109 118.235  38.759  1.00  0.00           C
ATOM  11450  C25 POPE  136      22.549 117.174  39.779  1.00  0.00           C
ATOM  11453  C26 POPE  136      21.389 116.514  40.529  1.00  0.00           C
ATOM  11456  C27 POPE  136      21.849 115.494  41.589  1.00  0.00           C
ATOM  11459  C28 POPE  136      21.599 115.924  43.049  1.00  0.00           C
ATOM  11462  C29 POPE  136      22.369 117.164  43.439  1.00  0.00           C
ATOM  11464 0C21 POPE  136      23.179 117.334  44.509  1.00  0.00           C
ATOM  11466 1C21 POPE  136      23.489 116.344  45.609  1.00  0.00           C
ATOM  11469 2C21 POPE  136      22.999 116.805  46.989  1.00  0.00           C
ATOM  11472 3C21 POPE  136      21.469 116.684  47.159  1.00  0.00           C
ATOM  11475 4C21 POPE  136      20.889 117.515  48.309  1.00  0.00           C
ATOM  11478 5C21 POPE  136      21.419 117.174  49.709  1.00  0.00           C
ATOM  11481 6C21 POPE  136      20.669 117.974  50.799  1.00  0.00           C
ATOM  11484 7C21 POPE  136      21.289 117.864  52.199  1.00  0.00           C
ATOM  11487 8C21 POPE  136      20.469 118.575  53.279  1.00  0.00           C
ATOM  11491  C33 POPE  136      27.439 115.214  39.729  1.00  0.00           C
ATOM  11494  C34 POPE  136      26.699 115.674  41.009  1.00  0.00           C
ATOM  11497  C35 POPE  136      25.959 117.024  40.879  1.00  0.00           C
ATOM  11500  C36 POPE  136      26.869 118.254  40.739  1.00  0.00           C
ATOM  11503  C37 POPE  136      27.319 118.874  42.069  1.00  0.00           C
ATOM  11506  C38 POPE  136      28.339 119.995  41.819  1.00  0.00           C
ATOM  11509  C39 POPE  136      28.899 120.644  43.089  1.00  0.00           C
ATOM  11512 0C31 POPE  136      30.039 121.614  42.739  1.00  0.00           C
ATOM  11515 1C31 POPE  136      31.009 121.915  43.899  1.00  0.00           C
ATOM  11518 2C31 POPE  136      30.409 122.684  45.089  1.00  0.00           C
ATOM  11521 3C31 POPE  136      29.779 124.055  44.739  1.00  0.00           C
ATOM  11524 4C31 POPE  136      30.739 125.015  44.019  1.00  0.00           C
ATOM  11527 5C31 POPE  136      30.189 126.444  43.949  1.00  0.00           C
ATOM  11530 6C31 POPE  136      31.109 127.423  43.209  1.00  0.00           C
ATOM  11534  NH3 POPE  137      73.660  60.334  30.139  1.00  0.00           N
ATOM  11538  C12 POPE  137      74.449  60.134  28.869  1.00  0.00           C
ATOM  11541  C11 POPE  137      74.070  58.804  28.189  1.00  0.00           C
ATOM  11544  P   POPE  137      76.340  58.614  26.889  1.00  0.00           P
ATOM  11545  O13 POPE  137      76.759  57.535  25.969  1.00  0.00           O
ATOM  11546  O14 POPE  137      76.769  59.994  26.579  1.00  0.00           O
ATOM  11547  O11 POPE  137      76.789  58.274  28.359  1.00  0.00           O
ATOM  11548  O12 POPE  137      74.759  58.584  26.979  1.00  0.00           O
ATOM  11549  C1  POPE  137      76.899  56.964  28.899  1.00  0.00           C
ATOM  11552  C2  POPE  137      77.210  57.115  30.419  1.00  0.00           C
ATOM  11554  O21 POPE  137      77.590  55.954  31.149  1.00  0.00           O
ATOM  11555  C21 POPE  137      77.829  54.774  30.699  1.00  0.00           C
ATOM  11556  O22 POPE  137      77.680  54.334  29.559  1.00  0.00           O
ATOM  11557  C22 POPE  137      78.249  53.915  31.879  1.00  0.00           C
ATOM  11560  C3  POPE  137      76.069  57.775  31.239  1.00  0.00           C
ATOM  11563  O31 POPE  137      76.531  58.934  31.949  1.00  0.00           O
ATOM  11564  C31 POPE  137      77.080  58.705  33.139  1.00  0.00           C
ATOM  11565  O32 POPE  137      77.149  57.645  33.719  1.00  0.00           O
ATOM  11566  C32 POPE  137      77.660  60.015  33.659  1.00  0.00           C
ATOM  11569  C23 POPE  137      77.220  54.035  33.019  1.00  0.00           C
ATOM  11572  C24 POPE  137      77.649  53.394  34.339  1.00  0.00           C
ATOM  11575  C25 POPE  137      76.539  53.554  35.369  1.00  0.00           C
ATOM  11578  C26 POPE  137      76.850  52.884  36.709  1.00  0.00           C
ATOM  11581  C27 POPE  137      75.689  53.114  37.679  1.00  0.00           C
ATOM  11584  C28 POPE  137      75.899  52.434  39.039  1.00  0.00           C
ATOM  11587  C29 POPE  137      74.689  52.684  39.889  1.00  0.00           C
ATOM  11589 0C21 POPE  137      74.269  51.994  40.959  1.00  0.00           C
ATOM  11591 1C21 POPE  137      74.979  50.814  41.559  1.00  0.00           C
ATOM  11594 2C21 POPE  137      74.099  49.955  42.479  1.00  0.00           C
ATOM  11597 3C21 POPE  137      74.929  48.845  43.139  1.00  0.00           C
ATOM  11600 4C21 POPE  137      74.129  47.894  44.039  1.00  0.00           C
ATOM  11603 5C21 POPE  137      74.129  48.344  45.509  1.00  0.00           C
ATOM  11606 6C21 POPE  137      73.649  47.255  46.479  1.00  0.00           C
ATOM  11609 7C21 POPE  137      73.890  47.645  47.939  1.00  0.00           C
ATOM  11612 8C21 POPE  137      73.460  46.574  48.939  1.00  0.00           C
ATOM  11616  C33 POPE  137      77.640  60.075  35.199  1.00  0.00           C
ATOM  11619  C34 POPE  137      78.160  61.395  35.789  1.00  0.00           C
ATOM  11622  C35 POPE  137      79.639  61.724  35.519  1.00  0.00           C
ATOM  11625  C36 POPE  137      80.570  60.504  35.619  1.00  0.00           C
ATOM  11628  C37 POPE  137      82.059  60.854  35.559  1.00  0.00           C
ATOM  11631  C38 POPE  137      82.910  59.644  35.979  1.00  0.00           C
ATOM  11634  C39 POPE  137      84.440  59.854  35.929  1.00  0.00           C
ATOM  11637 0C31 POPE  137      84.940  61.145  36.589  1.00  0.00           C
ATOM  11640 1C31 POPE  137      86.320  60.984  37.249  1.00  0.00           C
ATOM  11643 2C31 POPE  137      87.031  62.315  37.529  1.00  0.00           C
ATOM  11646 3C31 POPE  137      88.430  62.125  38.129  1.00  0.00           C
ATOM  11649 4C31 POPE  137      88.410  61.634  39.589  1.00  0.00           C
ATOM  11652 5C31 POPE  137      89.809  61.384  40.149  1.00  0.00           C
ATOM  11655 6C31 POPE  137      89.799  60.964  41.619  1.00  0.00           C
ATOM  11659  NH3 POPE  138      76.969  81.355  78.439  1.00  0.00           N
ATOM  11663  C12 POPE  138      76.619  80.044  79.079  1.00  0.00           C
ATOM  11666  C11 POPE  138      76.049  79.005  78.099  1.00  0.00           C
ATOM  11669  P   POPE  138      77.849  77.125  77.729  1.00  0.00           P
ATOM  11670  O13 POPE  138      77.739  75.644  77.619  1.00  0.00           O
ATOM  11671  O14 POPE  138      79.069  77.645  78.409  1.00  0.00           O
ATOM  11672  O11 POPE  138      77.750  77.754  76.309  1.00  0.00           O
ATOM  11673  O12 POPE  138      76.559  77.714  78.419  1.00  0.00           O
ATOM  11674  C1  POPE  138      77.680  77.024  75.099  1.00  0.00           C
ATOM  11677  C2  POPE  138      76.279  77.095  74.459  1.00  0.00           C
ATOM  11679  O21 POPE  138      76.079  76.065  73.489  1.00  0.00           O
ATOM  11680  C21 POPE  138      76.929  75.934  72.489  1.00  0.00           C
ATOM  11681  O22 POPE  138      77.969  76.544  72.319  1.00  0.00           O
ATOM  11682  C22 POPE  138      76.439  74.834  71.569  1.00  0.00           C
ATOM  11685  C3  POPE  138      76.020  78.494  73.839  1.00  0.00           C
ATOM  11688  O31 POPE  138      74.749  78.544  73.149  1.00  0.00           O
ATOM  11689  C31 POPE  138      73.770  79.174  73.789  1.00  0.00           C
ATOM  11690  O32 POPE  138      73.890  79.825  74.809  1.00  0.00           O
ATOM  11691  C32 POPE  138      72.470  79.005  73.019  1.00  0.00           C
ATOM  11694  C23 POPE  138      77.489  73.755  71.319  1.00  0.00           C
ATOM  11697  C24 POPE  138      76.899  72.654  70.449  1.00  0.00           C
ATOM  11700  C25 POPE  138      76.660  73.125  69.009  1.00  0.00           C
ATOM  11703  C26 POPE  138      76.200  71.985  68.109  1.00  0.00           C
ATOM  11706  C27 POPE  138      75.920  72.464  66.689  1.00  0.00           C
ATOM  11709  C28 POPE  138      75.421  71.345  65.769  1.00  0.00           C
ATOM  11712  C29 POPE  138      76.531  70.394  65.419  1.00  0.00           C
ATOM  11714 0C21 POPE  138      76.649  69.664  64.309  1.00  0.00           C
ATOM  11716 1C21 POPE  138      75.640  69.574  63.189  1.00  0.00           C
ATOM  11719 2C21 POPE  138      75.939  70.445  61.959  1.00  0.00           C
ATOM  11722 3C21 POPE  138      74.729  70.454  61.009  1.00  0.00           C
ATOM  11725 4C21 POPE  138      75.079  70.714  59.539  1.00  0.00           C
ATOM  11728 5C21 POPE  138      75.799  72.044  59.279  1.00  0.00           C
ATOM  11731 6C21 POPE  138      76.009  72.294  57.779  1.00  0.00           C
ATOM  11734 7C21 POPE  138      76.629  73.665  57.489  1.00  0.00           C
ATOM  11737 8C21 POPE  138      76.799  73.955  55.999  1.00  0.00           C
ATOM  11741  C33 POPE  138      72.369  80.024  71.879  1.00  0.00           C
ATOM  11744  C34 POPE  138      71.279  79.654  70.869  1.00  0.00           C
ATOM  11747  C35 POPE  138      70.809  80.854  70.049  1.00  0.00           C
ATOM  11750  C36 POPE  138      71.829  81.344  69.029  1.00  0.00           C
ATOM  11753  C37 POPE  138      71.450  82.705  68.419  1.00  0.00           C
ATOM  11756  C38 POPE  138      72.549  83.244  67.499  1.00  0.00           C
ATOM  11759  C39 POPE  138      72.189  84.585  66.849  1.00  0.00           C
ATOM  11762 0C31 POPE  138      71.119  84.455  65.749  1.00  0.00           C
ATOM  11765 1C31 POPE  138      70.250  85.705  65.639  1.00  0.00           C
ATOM  11768 2C31 POPE  138      69.059  85.534  64.699  1.00  0.00           C
ATOM  11771 3C31 POPE  138      68.420  86.875  64.319  1.00  0.00           C
ATOM  11774 4C31 POPE  138      67.380  86.735  63.199  1.00  0.00           C
ATOM  11777 5C31 POPE  138      67.159  88.025  62.419  1.00  0.00           C
ATOM  11780 6C31 POPE  138      66.290  87.834  61.169  1.00  0.00           C
ATOM  11784  NH3 POPE  139      26.519  80.345  33.509  1.00  0.00           N
ATOM  11788  C12 POPE  139      26.949  81.334  32.459  1.00  0.00           C
ATOM  11791  C11 POPE  139      26.639  82.805  32.859  1.00  0.00           C
ATOM  11794  P   POPE  139      25.009  84.825  32.629  1.00  0.00           P
ATOM  11795  O13 POPE  139      26.239  85.674  32.569  1.00  0.00           O
ATOM  11796  O14 POPE  139      23.929  85.175  31.669  1.00  0.00           O
ATOM  11797  O11 POPE  139      24.429  84.774  34.109  1.00  0.00           O
ATOM  11798  O12 POPE  139      25.389  83.284  32.369  1.00  0.00           O
ATOM  11799  C1  POPE  139      23.139  84.184  34.359  1.00  0.00           C
ATOM  11802  C2  POPE  139      22.979  83.605  35.809  1.00  0.00           C
ATOM  11804  O21 POPE  139      22.369  84.604  36.659  1.00  0.00           O
ATOM  11805  C21 POPE  139      21.499  84.144  37.549  1.00  0.00           C
ATOM  11806  O22 POPE  139      21.009  83.034  37.559  1.00  0.00           O
ATOM  11807  C22 POPE  139      21.309  85.194  38.659  1.00  0.00           C
ATOM  11810  C3  POPE  139      24.329  83.155  36.439  1.00  0.00           C
ATOM  11813  O31 POPE  139      24.179  82.024  37.329  1.00  0.00           O
ATOM  11814  C31 POPE  139      24.109  82.294  38.639  1.00  0.00           C
ATOM  11815  O32 POPE  139      24.019  83.395  39.149  1.00  0.00           O
ATOM  11816  C32 POPE  139      24.109  80.954  39.379  1.00  0.00           C
ATOM  11819  C23 POPE  139      20.279  84.785  39.739  1.00  0.00           C
ATOM  11822  C24 POPE  139      20.669  85.235  41.159  1.00  0.00           C
ATOM  11825  C25 POPE  139      20.649  86.754  41.399  1.00  0.00           C
ATOM  11828  C26 POPE  139      21.979  87.465  41.089  1.00  0.00           C
ATOM  11831  C27 POPE  139      22.199  88.745  41.909  1.00  0.00           C
ATOM  11834  C28 POPE  139      23.029  88.564  43.199  1.00  0.00           C
ATOM  11837  C29 POPE  139      22.369  87.785  44.309  1.00  0.00           C
ATOM  11839 0C21 POPE  139      22.159  88.195  45.579  1.00  0.00           C
ATOM  11841 1C21 POPE  139      22.549  89.534  46.159  1.00  0.00           C
ATOM  11844 2C21 POPE  139      22.839  89.534  47.679  1.00  0.00           C
ATOM  11847 3C21 POPE  139      24.149  88.844  48.089  1.00  0.00           C
ATOM  11850 4C21 POPE  139      24.349  88.855  49.619  1.00  0.00           C
ATOM  11853 5C21 POPE  139      25.249  87.714  50.109  1.00  0.00           C
ATOM  11856 6C21 POPE  139      25.379  87.664  51.639  1.00  0.00           C
ATOM  11859 7C21 POPE  139      26.049  86.374  52.129  1.00  0.00           C
ATOM  11862 8C21 POPE  139      25.849  86.105  53.619  1.00  0.00           C
ATOM  11866  C33 POPE  139      23.989  81.094  40.909  1.00  0.00           C
ATOM  11869  C34 POPE  139      24.260  79.765  41.609  1.00  0.00           C
ATOM  11872  C35 POPE  139      23.779  79.704  43.059  1.00  0.00           C
ATOM  11875  C36 POPE  139      24.409  78.555  43.859  1.00  0.00           C
ATOM  11878  C37 POPE  139      23.699  78.254  45.179  1.00  0.00           C
ATOM  11881  C38 POPE  139      24.559  77.494  46.209  1.00  0.00           C
ATOM  11884  C39 POPE  139      25.079  76.144  45.699  1.00  0.00           C
ATOM  11887 0C31 POPE  139      25.929  75.394  46.739  1.00  0.00           C
ATOM  11890 1C31 POPE  139      27.420  75.754  46.669  1.00  0.00           C
ATOM  11893 2C31 POPE  139      28.279  74.945  47.659  1.00  0.00           C
ATOM  11896 3C31 POPE  139      29.789  75.224  47.529  1.00  0.00           C
ATOM  11899 4C31 POPE  139      30.379  74.754  46.199  1.00  0.00           C
ATOM  11902 5C31 POPE  139      31.909  74.864  46.159  1.00  0.00           C
ATOM  11905 6C31 POPE  139      32.509  74.495  44.799  1.00  0.00           C
ATOM  11909  NH3 POPE  140       1.109  37.574  71.129  1.00  0.00           N
ATOM  11913  C12 POPE  140       1.059  36.494  72.179  1.00  0.00           C
ATOM  11916  C11 POPE  140       1.199  35.125  71.509  1.00  0.00           C
ATOM  11919  P   POPE  140       0.669  32.614  71.939  1.00  0.00           P
ATOM  11920  O13 POPE  140       1.149  31.535  72.829  1.00  0.00           O
ATOM  11921  O14 POPE  140      -0.751  32.574  71.529  1.00  0.00           O
ATOM  11922  O11 POPE  140       1.549  32.525  70.619  1.00  0.00           O
ATOM  11923  O12 POPE  140       1.039  34.064  72.469  1.00  0.00           O
ATOM  11924  C1  POPE  140       0.899  32.544  69.339  1.00  0.00           C
ATOM  11927  C2  POPE  140       1.859  32.974  68.179  1.00  0.00           C
ATOM  11929  O21 POPE  140       1.879  34.404  67.959  1.00  0.00           O
ATOM  11930  C21 POPE  140       0.809  34.914  67.349  1.00  0.00           C
ATOM  11931  O22 POPE  140      -0.271  34.375  67.229  1.00  0.00           O
ATOM  11932  C22 POPE  140       1.149  36.305  66.809  1.00  0.00           C
ATOM  11935  C3  POPE  140       1.559  32.165  66.879  1.00  0.00           C
ATOM  11938  O31 POPE  140       2.249  32.724  65.739  1.00  0.00           O
ATOM  11939  C31 POPE  140       3.069  31.924  65.079  1.00  0.00           C
ATOM  11940  O32 POPE  140       3.259  30.744  65.339  1.00  0.00           O
ATOM  11941  C32 POPE  140       3.709  32.695  63.909  1.00  0.00           C
ATOM  11944  C23 POPE  140       0.659  36.474  65.349  1.00  0.00           C
ATOM  11947  C24 POPE  140       0.929  37.895  64.809  1.00  0.00           C
ATOM  11950  C25 POPE  140       0.599  38.055  63.319  1.00  0.00           C
ATOM  11953  C26 POPE  140       1.669  38.864  62.559  1.00  0.00           C
ATOM  11956  C27 POPE  140       1.419  38.924  61.049  1.00  0.00           C
ATOM  11959  C28 POPE  140       2.639  39.384  60.229  1.00  0.00           C
ATOM  11962  C29 POPE  140       3.729  38.334  60.239  1.00  0.00           C
ATOM  11964 0C21 POPE  140       4.319  37.755  59.179  1.00  0.00           C
ATOM  11966 1C21 POPE  140       4.059  38.055  57.729  1.00  0.00           C
ATOM  11969 2C21 POPE  140       5.219  38.864  57.119  1.00  0.00           C
ATOM  11972 3C21 POPE  140       5.319  38.664  55.599  1.00  0.00           C
ATOM  11975 4C21 POPE  140       6.139  39.745  54.889  1.00  0.00           C
ATOM  11978 5C21 POPE  140       7.539  39.965  55.489  1.00  0.00           C
ATOM  11981 6C21 POPE  140       8.289  41.084  54.739  1.00  0.00           C
ATOM  11984 7C21 POPE  140       9.769  41.205  55.119  1.00  0.00           C
ATOM  11987 8C21 POPE  140      10.509  42.255  54.289  1.00  0.00           C
ATOM  11991  C33 POPE  140       5.269  32.735  63.859  1.00  0.00           C
ATOM  11994  C34 POPE  140       5.799  33.555  62.679  1.00  0.00           C
ATOM  11997  C35 POPE  140       7.329  33.515  62.489  1.00  0.00           C
ATOM  12000  C36 POPE  140       7.969  34.895  62.239  1.00  0.00           C
ATOM  12003  C37 POPE  140       9.469  34.784  61.869  1.00  0.00           C
ATOM  12006  C38 POPE  140      10.259  36.104  61.949  1.00  0.00           C
ATOM  12009  C39 POPE  140       9.679  37.294  61.169  1.00  0.00           C
ATOM  12012 0C31 POPE  140       9.569  37.074  59.649  1.00  0.00           C
ATOM  12015 1C31 POPE  140       9.079  38.314  58.869  1.00  0.00           C
ATOM  12018 2C31 POPE  140      10.039  39.515  58.859  1.00  0.00           C
ATOM  12021 3C31 POPE  140      11.289  39.324  57.979  1.00  0.00           C
ATOM  12024 4C31 POPE  140      12.379  40.375  58.239  1.00  0.00           C
ATOM  12027 5C31 POPE  140      13.619  40.184  57.349  1.00  0.00           C
ATOM  12030 6C31 POPE  140      14.789  41.094  57.729  1.00  0.00           C
ATOM  12034  NH3 POPE  141      27.039  25.734  70.669  1.00  0.00           N
ATOM  12038  C12 POPE  141      27.989  25.154  71.699  1.00  0.00           C
ATOM  12041  C11 POPE  141      29.439  25.394  71.239  1.00  0.00           C
ATOM  12044  P   POPE  141      30.859  23.785  72.859  1.00  0.00           P
ATOM  12045  O13 POPE  141      31.629  24.094  74.079  1.00  0.00           O
ATOM  12046  O14 POPE  141      29.689  22.894  72.929  1.00  0.00           O
ATOM  12047  O11 POPE  141      31.859  23.215  71.779  1.00  0.00           O
ATOM  12048  O12 POPE  141      30.399  25.174  72.269  1.00  0.00           O
ATOM  12049  C1  POPE  141      31.339  22.584  70.599  1.00  0.00           C
ATOM  12052  C2  POPE  141      31.829  23.215  69.269  1.00  0.00           C
ATOM  12054  O21 POPE  141      31.809  24.654  69.289  1.00  0.00           O
ATOM  12055  C21 POPE  141      32.729  25.274  69.999  1.00  0.00           C
ATOM  12056  O22 POPE  141      33.649  24.744  70.609  1.00  0.00           O
ATOM  12057  C22 POPE  141      32.420  26.775  69.999  1.00  0.00           C
ATOM  12060  C3  POPE  141      30.879  22.754  68.129  1.00  0.00           C
ATOM  12063  O31 POPE  141      31.419  23.125  66.849  1.00  0.00           O
ATOM  12064  C31 POPE  141      30.959  24.235  66.309  1.00  0.00           C
ATOM  12065  O32 POPE  141      30.099  24.984  66.749  1.00  0.00           O
ATOM  12066  C32 POPE  141      31.749  24.414  65.019  1.00  0.00           C
ATOM  12069  C23 POPE  141      31.999  27.325  68.609  1.00  0.00           C
ATOM  12072  C24 POPE  141      31.579  28.794  68.679  1.00  0.00           C
ATOM  12075  C25 POPE  141      32.759  29.784  68.789  1.00  0.00           C
ATOM  12078  C26 POPE  141      33.399  30.114  67.429  1.00  0.00           C
ATOM  12081  C27 POPE  141      34.649  31.004  67.569  1.00  0.00           C
ATOM  12084  C28 POPE  141      35.259  31.494  66.239  1.00  0.00           C
ATOM  12087  C29 POPE  141      36.549  32.244  66.489  1.00  0.00           C
ATOM  12089 0C21 POPE  141      37.149  33.144  65.689  1.00  0.00           C
ATOM  12091 1C21 POPE  141      36.689  33.614  64.329  1.00  0.00           C
ATOM  12094 2C21 POPE  141      36.619  35.144  64.219  1.00  0.00           C
ATOM  12097 3C21 POPE  141      36.219  35.634  62.819  1.00  0.00           C
ATOM  12100 4C21 POPE  141      36.239  37.174  62.679  1.00  0.00           C
ATOM  12103 5C21 POPE  141      34.889  37.875  62.929  1.00  0.00           C
ATOM  12106 6C21 POPE  141      34.260  37.515  64.279  1.00  0.00           C
ATOM  12109 7C21 POPE  141      33.049  38.365  64.659  1.00  0.00           C
ATOM  12112 8C21 POPE  141      32.389  37.864  65.939  1.00  0.00           C
ATOM  12116  C33 POPE  141      31.179  25.455  64.049  1.00  0.00           C
ATOM  12119  C34 POPE  141      32.119  25.604  62.849  1.00  0.00           C
ATOM  12122  C35 POPE  141      31.709  26.735  61.909  1.00  0.00           C
ATOM  12125  C36 POPE  141      30.689  26.314  60.849  1.00  0.00           C
ATOM  12128  C37 POPE  141      30.599  27.365  59.749  1.00  0.00           C
ATOM  12131  C38 POPE  141      29.699  26.945  58.589  1.00  0.00           C
ATOM  12134  C39 POPE  141      29.679  27.974  57.449  1.00  0.00           C
ATOM  12137 0C31 POPE  141      30.969  28.004  56.619  1.00  0.00           C
ATOM  12140 1C31 POPE  141      31.079  29.235  55.719  1.00  0.00           C
ATOM  12143 2C31 POPE  141      32.229  29.135  54.709  1.00  0.00           C
ATOM  12146 3C31 POPE  141      32.589  30.485  54.059  1.00  0.00           C
ATOM  12149 4C31 POPE  141      32.919  30.355  52.569  1.00  0.00           C
ATOM  12152 5C31 POPE  141      33.779  31.524  52.059  1.00  0.00           C
ATOM  12155 6C31 POPE  141      33.859  31.634  50.539  1.00  0.00           C
ATOM  12159  NH3 POPE  142      11.909 129.203  27.569  1.00  0.00           N
ATOM  12163  C12 POPE  142      10.929 128.223  28.149  1.00  0.00           C
ATOM  12166  C11 POPE  142      10.829 126.974  27.259  1.00  0.00           C
ATOM  12169  P   POPE  142       8.329 126.184  27.569  1.00  0.00           P
ATOM  12170  O13 POPE  142       7.669 124.865  27.639  1.00  0.00           O
ATOM  12171  O14 POPE  142       8.039 126.995  26.369  1.00  0.00           O
ATOM  12172  O11 POPE  142       7.889 126.995  28.849  1.00  0.00           O
ATOM  12173  O12 POPE  142       9.889 126.034  27.779  1.00  0.00           O
ATOM  12174  C1  POPE  142       7.599 126.324  30.079  1.00  0.00           C
ATOM  12177  C2  POPE  142       8.839 126.375  31.009  1.00  0.00           C
ATOM  12179  O21 POPE  142       8.589 125.735  32.279  1.00  0.00           O
ATOM  12180  C21 POPE  142       8.539 124.415  32.279  1.00  0.00           C
ATOM  12181  O22 POPE  142       8.809 123.705  31.329  1.00  0.00           O
ATOM  12182  C22 POPE  142       8.019 123.945  33.639  1.00  0.00           C
ATOM  12185  C3  POPE  142       9.239 127.854  31.279  1.00  0.00           C
ATOM  12188  O31 POPE  142       8.319 128.484  32.189  1.00  0.00           O
ATOM  12189  C31 POPE  142       8.629 128.354  33.469  1.00  0.00           C
ATOM  12190  O32 POPE  142       9.739 128.084  33.919  1.00  0.00           O
ATOM  12191  C32 POPE  142       7.339 128.423  34.269  1.00  0.00           C
ATOM  12194  C23 POPE  142       8.979 122.974  34.359  1.00  0.00           C
ATOM  12197  C24 POPE  142       8.549 122.585  35.799  1.00  0.00           C
ATOM  12200  C25 POPE  142       8.559 123.735  36.819  1.00  0.00           C
ATOM  12203  C26 POPE  142       9.959 124.265  37.159  1.00  0.00           C
ATOM  12206  C27 POPE  142       9.899 125.534  38.019  1.00  0.00           C
ATOM  12209  C28 POPE  142      11.279 126.015  38.479  1.00  0.00           C
ATOM  12212  C29 POPE  142      11.249 127.473  38.859  1.00  0.00           C
ATOM  12214 0C21 POPE  142      11.739 128.044  39.969  1.00  0.00           C
ATOM  12216 1C21 POPE  142      12.509 127.384  41.089  1.00  0.00           C
ATOM  12219 2C21 POPE  142      13.099 128.444  42.039  1.00  0.00           C
ATOM  12222 3C21 POPE  142      14.199 129.294  41.369  1.00  0.00           C
ATOM  12225 4C21 POPE  142      14.439 130.654  42.029  1.00  0.00           C
ATOM  12228 5C21 POPE  142      14.999 130.593  43.459  1.00  0.00           C
ATOM  12231 6C21 POPE  142      15.219 132.003  44.039  1.00  0.00           C
ATOM  12234 7C21 POPE  142      16.169 132.014  45.239  1.00  0.00           C
ATOM  12237 8C21 POPE  142      16.389 133.414  45.809  1.00  0.00           C
ATOM  12241  C33 POPE  142       7.399 127.723  35.649  1.00  0.00           C
ATOM  12244  C34 POPE  142       5.989 127.613  36.239  1.00  0.00           C
ATOM  12247  C35 POPE  142       5.879 126.825  37.549  1.00  0.00           C
ATOM  12250  C36 POPE  142       6.719 127.404  38.689  1.00  0.00           C
ATOM  12253  C37 POPE  142       6.439 126.755  40.049  1.00  0.00           C
ATOM  12256  C38 POPE  142       7.189 127.514  41.149  1.00  0.00           C
ATOM  12259  C39 POPE  142       6.899 127.024  42.569  1.00  0.00           C
ATOM  12262 0C31 POPE  142       7.849 127.683  43.569  1.00  0.00           C
ATOM  12265 1C31 POPE  142       7.299 127.744  44.989  1.00  0.00           C
ATOM  12268 2C31 POPE  142       8.399 128.093  45.999  1.00  0.00           C
ATOM  12271 3C31 POPE  142       7.919 128.253  47.449  1.00  0.00           C
ATOM  12274 4C31 POPE  142       7.119 127.044  47.949  1.00  0.00           C
ATOM  12277 5C31 POPE  142       6.669 127.184  49.399  1.00  0.00           C
ATOM  12280 6C31 POPE  142       5.809 126.015  49.869  1.00  0.00           C
ATOM  12284  NH3 POPE  143      98.890  77.965  68.759  1.00  0.00           N
ATOM  12288  C12 POPE  143      98.179  79.215  69.239  1.00  0.00           C
ATOM  12291  C11 POPE  143      98.890  80.515  68.839  1.00  0.00           C
ATOM  12294  P   POPE  143      97.049  82.294  68.209  1.00  0.00           P
ATOM  12295  O13 POPE  143      95.930  81.344  68.099  1.00  0.00           O
ATOM  12296  O14 POPE  143      96.710  83.664  68.689  1.00  0.00           O
ATOM  12297  O11 POPE  143      97.839  82.384  66.839  1.00  0.00           O
ATOM  12298  O12 POPE  143      98.119  81.675  69.209  1.00  0.00           O
ATOM  12299  C1  POPE  143      97.609  81.485  65.749  1.00  0.00           C
ATOM  12302  C2  POPE  143      98.361  82.034  64.499  1.00  0.00           C
ATOM  12304  O21 POPE  143      98.430  81.084  63.419  1.00  0.00           O
ATOM  12305  C21 POPE  143      99.410  80.175  63.399  1.00  0.00           C
ATOM  12306  O22 POPE  143      99.989  79.725  64.379  1.00  0.00           O
ATOM  12307  C22 POPE  143      99.729  79.895  61.909  1.00  0.00           C
ATOM  12310  C3  POPE  143      99.739  82.614  64.949  1.00  0.00           C
ATOM  12313  O31 POPE  143     100.770  82.614  63.939  1.00  0.00           O
ATOM  12314  C31 POPE  143     100.921  83.734  63.239  1.00  0.00           C
ATOM  12315  O32 POPE  143     100.059  84.574  63.069  1.00  0.00           O
ATOM  12316  C32 POPE  143     102.370  83.794  62.729  1.00  0.00           C
ATOM  12319  C23 POPE  143     100.670  78.714  61.529  1.00  0.00           C
ATOM  12322  C24 POPE  143     100.649  78.334  60.029  1.00  0.00           C
ATOM  12325  C25 POPE  143     100.970  79.494  59.069  1.00  0.00           C
ATOM  12328  C26 POPE  143     100.889  79.114  57.579  1.00  0.00           C
ATOM  12331  C27 POPE  143      99.440  78.985  57.069  1.00  0.00           C
ATOM  12334  C28 POPE  143      99.310  78.514  55.599  1.00  0.00           C
ATOM  12337  C29 POPE  143      99.689  79.564  54.579  1.00  0.00           C
ATOM  12339 0C21 POPE  143      99.450  79.504  53.259  1.00  0.00           C
ATOM  12341 1C21 POPE  143      98.750  78.385  52.519  1.00  0.00           C
ATOM  12344 2C21 POPE  143      97.469  78.894  51.839  1.00  0.00           C
ATOM  12347 3C21 POPE  143      96.759  77.845  50.959  1.00  0.00           C
ATOM  12350 4C21 POPE  143      95.389  78.334  50.479  1.00  0.00           C
ATOM  12353 5C21 POPE  143      94.549  77.265  49.759  1.00  0.00           C
ATOM  12356 6C21 POPE  143      93.930  76.214  50.689  1.00  0.00           C
ATOM  12359 7C21 POPE  143      92.740  75.494  50.029  1.00  0.00           C
ATOM  12362 8C21 POPE  143      92.339  74.175  50.699  1.00  0.00           C
ATOM  12366  C33 POPE  143     103.109  82.425  62.719  1.00  0.00           C
ATOM  12369  C34 POPE  143     104.499  82.535  62.069  1.00  0.00           C
ATOM  12372  C35 POPE  143     105.150  81.204  61.699  1.00  0.00           C
ATOM  12375  C36 POPE  143     106.070  81.355  60.489  1.00  0.00           C
ATOM  12378  C37 POPE  143     106.910  80.105  60.219  1.00  0.00           C
ATOM  12381  C38 POPE  143     107.710  80.124  58.909  1.00  0.00           C
ATOM  12384  C39 POPE  143     106.780  80.324  57.709  1.00  0.00           C
ATOM  12387 0C31 POPE  143     107.489  80.224  56.359  1.00  0.00           C
ATOM  12390 1C31 POPE  143     106.521  80.665  55.249  1.00  0.00           C
ATOM  12393 2C31 POPE  143     107.180  81.434  54.099  1.00  0.00           C
ATOM  12396 3C31 POPE  143     107.810  82.775  54.509  1.00  0.00           C
ATOM  12399 4C31 POPE  143     108.299  83.535  53.269  1.00  0.00           C
ATOM  12402 5C31 POPE  143     108.790  84.954  53.549  1.00  0.00           C
ATOM  12405 6C31 POPE  143     109.210  85.674  52.259  1.00  0.00           C
ATOM  12409  NH3 POPE  144      75.530  -0.076  71.969  1.00  0.00           N
ATOM  12413  C12 POPE  144      75.549   1.414  72.249  1.00  0.00           C
ATOM  12416  C11 POPE  144      76.990   1.934  72.089  1.00  0.00           C
ATOM  12419  P   POPE  144      79.410   0.914  72.449  1.00  0.00           P
ATOM  12420  O13 POPE  144      80.229   2.084  72.799  1.00  0.00           O
ATOM  12421  O14 POPE  144      79.829  -0.356  73.089  1.00  0.00           O
ATOM  12422  O11 POPE  144      79.479   0.664  70.889  1.00  0.00           O
ATOM  12423  O12 POPE  144      77.890   1.084  72.799  1.00  0.00           O
ATOM  12424  C1  POPE  144      78.649  -0.296  70.229  1.00  0.00           C
ATOM  12427  C2  POPE  144      79.079  -0.466  68.749  1.00  0.00           C
ATOM  12429  O21 POPE  144      77.899  -0.566  67.929  1.00  0.00           O
ATOM  12430  C21 POPE  144      77.910  -0.166  66.669  1.00  0.00           C
ATOM  12431  O22 POPE  144      78.880   0.104  65.989  1.00  0.00           O
ATOM  12432  C22 POPE  144      76.459  -0.106  66.179  1.00  0.00           C
ATOM  12435  C3  POPE  144      80.019  -1.666  68.589  1.00  0.00           C
ATOM  12438  O31 POPE  144      81.160  -1.206  67.839  1.00  0.00           O
ATOM  12439  C31 POPE  144      81.229  -1.706  66.619  1.00  0.00           C
ATOM  12440  O32 POPE  144      80.790  -2.795  66.279  1.00  0.00           O
ATOM  12441  C32 POPE  144      81.829  -0.686  65.669  1.00  0.00           C
ATOM  12444  C23 POPE  144      76.279   0.674  64.859  1.00  0.00           C
ATOM  12447  C24 POPE  144      74.819   0.654  64.359  1.00  0.00           C
ATOM  12450  C25 POPE  144      74.670   0.054  62.949  1.00  0.00           C
ATOM  12453  C26 POPE  144      75.399   0.814  61.829  1.00  0.00           C
ATOM  12456  C27 POPE  144      75.421  -0.006  60.539  1.00  0.00           C
ATOM  12459  C28 POPE  144      76.329   0.614  59.459  1.00  0.00           C
ATOM  12462  C29 POPE  144      76.319  -0.226  58.209  1.00  0.00           C
ATOM  12464 0C21 POPE  144      76.531   0.224  56.959  1.00  0.00           C
ATOM  12466 1C21 POPE  144      76.850   1.654  56.589  1.00  0.00           C
ATOM  12469 2C21 POPE  144      75.629   2.394  56.029  1.00  0.00           C
ATOM  12472 3C21 POPE  144      75.209   1.904  54.629  1.00  0.00           C
ATOM  12475 4C21 POPE  144      73.959   2.614  54.079  1.00  0.00           C
ATOM  12478 5C21 POPE  144      72.649   2.024  54.619  1.00  0.00           C
ATOM  12481 6C21 POPE  144      71.439   2.474  53.779  1.00  0.00           C
ATOM  12484 7C21 POPE  144      70.180   1.634  54.029  1.00  0.00           C
ATOM  12487 8C21 POPE  144      68.930   2.174  53.339  1.00  0.00           C
ATOM  12491  C33 POPE  144      81.680  -1.156  64.209  1.00  0.00           C
ATOM  12494  C34 POPE  144      81.940  -0.006  63.239  1.00  0.00           C
ATOM  12497  C35 POPE  144      81.789  -0.416  61.759  1.00  0.00           C
ATOM  12500  C36 POPE  144      81.880   0.774  60.799  1.00  0.00           C
ATOM  12503  C37 POPE  144      81.570   0.414  59.339  1.00  0.00           C
ATOM  12506  C38 POPE  144      81.800   1.594  58.389  1.00  0.00           C
ATOM  12509  C39 POPE  144      81.719   1.174  56.919  1.00  0.00           C
ATOM  12512 0C31 POPE  144      82.040   2.314  55.939  1.00  0.00           C
ATOM  12515 1C31 POPE  144      82.220   1.804  54.499  1.00  0.00           C
ATOM  12518 2C31 POPE  144      83.570   2.184  53.869  1.00  0.00           C
ATOM  12521 3C31 POPE  144      84.070   1.154  52.839  1.00  0.00           C
ATOM  12524 4C31 POPE  144      83.190   1.034  51.579  1.00  0.00           C
ATOM  12527 5C31 POPE  144      83.449  -0.266  50.819  1.00  0.00           C
ATOM  12530 6C31 POPE  144      82.549  -0.446  49.589  1.00  0.00           C
ATOM  12534  NH3 POPE  145      11.249 125.044  73.459  1.00  0.00           N
ATOM  12538  C12 POPE  145      12.579 124.925  72.779  1.00  0.00           C
ATOM  12541  C11 POPE  145      13.739 124.895  73.819  1.00  0.00           C
ATOM  12544  P   POPE  145      15.409 126.464  72.579  1.00  0.00           P
ATOM  12545  O13 POPE  145      14.609 127.533  73.259  1.00  0.00           O
ATOM  12546  O14 POPE  145      16.869 126.625  72.469  1.00  0.00           O
ATOM  12547  O11 POPE  145      14.859 126.294  71.109  1.00  0.00           O
ATOM  12548  O12 POPE  145      15.029 125.065  73.219  1.00  0.00           O
ATOM  12549  C1  POPE  145      14.919 125.024  70.419  1.00  0.00           C
ATOM  12552  C2  POPE  145      15.079 125.184  68.879  1.00  0.00           C
ATOM  12554  O21 POPE  145      14.269 124.175  68.229  1.00  0.00           O
ATOM  12555  C21 POPE  145      14.649 123.404  67.239  1.00  0.00           C
ATOM  12556  O22 POPE  145      15.779 123.244  66.819  1.00  0.00           O
ATOM  12557  C22 POPE  145      13.409 122.815  66.549  1.00  0.00           C
ATOM  12560  C3  POPE  145      16.599 125.354  68.489  1.00  0.00           C
ATOM  12563  O31 POPE  145      16.799 125.765  67.119  1.00  0.00           O
ATOM  12564  C31 POPE  145      18.089 125.805  66.759  1.00  0.00           C
ATOM  12565  O32 POPE  145      19.039 125.765  67.519  1.00  0.00           O
ATOM  12566  C32 POPE  145      18.169 125.935  65.239  1.00  0.00           C
ATOM  12569  C23 POPE  145      13.759 121.924  65.329  1.00  0.00           C
ATOM  12572  C24 POPE  145      12.559 121.565  64.439  1.00  0.00           C
ATOM  12575  C25 POPE  145      12.879 120.455  63.429  1.00  0.00           C
ATOM  12578  C26 POPE  145      11.739 120.135  62.449  1.00  0.00           C
ATOM  12581  C27 POPE  145      10.579 119.384  63.139  1.00  0.00           C
ATOM  12584  C28 POPE  145       9.409 118.964  62.229  1.00  0.00           C
ATOM  12587  C29 POPE  145       9.799 118.034  61.119  1.00  0.00           C
ATOM  12589 0C21 POPE  145       9.359 118.085  59.849  1.00  0.00           C
ATOM  12591 1C21 POPE  145       8.329 119.055  59.309  1.00  0.00           C
ATOM  12594 2C21 POPE  145       8.929 120.415  58.899  1.00  0.00           C
ATOM  12597 3C21 POPE  145       9.989 120.305  57.799  1.00  0.00           C
ATOM  12600 4C21 POPE  145      10.209 121.614  57.049  1.00  0.00           C
ATOM  12603 5C21 POPE  145      11.379 121.535  56.059  1.00  0.00           C
ATOM  12606 6C21 POPE  145      11.539 122.794  55.199  1.00  0.00           C
ATOM  12609 7C21 POPE  145      12.789 122.714  54.319  1.00  0.00           C
ATOM  12612 8C21 POPE  145      13.069 124.004  53.549  1.00  0.00           C
ATOM  12616  C33 POPE  145      19.199 126.945  64.699  1.00  0.00           C
ATOM  12619  C34 POPE  145      18.889 127.274  63.229  1.00  0.00           C
ATOM  12622  C35 POPE  145      18.979 126.044  62.319  1.00  0.00           C
ATOM  12625  C36 POPE  145      19.069 126.464  60.849  1.00  0.00           C
ATOM  12628  C37 POPE  145      19.289 125.254  59.949  1.00  0.00           C
ATOM  12631  C38 POPE  145      19.559 125.644  58.499  1.00  0.00           C
ATOM  12634  C39 POPE  145      20.039 124.434  57.699  1.00  0.00           C
ATOM  12637 0C31 POPE  145      20.159 124.704  56.199  1.00  0.00           C
ATOM  12640 1C31 POPE  145      21.139 123.724  55.559  1.00  0.00           C
ATOM  12643 2C31 POPE  145      21.099 123.734  54.029  1.00  0.00           C
ATOM  12646 3C31 POPE  145      22.109 122.754  53.419  1.00  0.00           C
ATOM  12649 4C31 POPE  145      22.089 122.785  51.889  1.00  0.00           C
ATOM  12652 5C31 POPE  145      22.959 121.705  51.259  1.00  0.00           C
ATOM  12655 6C31 POPE  145      22.919 121.714  49.729  1.00  0.00           C
ATOM  12659  NH3 POPE  146      88.879  89.984  70.749  1.00  0.00           N
ATOM  12663  C12 POPE  146      87.609  90.525  71.369  1.00  0.00           C
ATOM  12666  C11 POPE  146      86.421  90.464  70.389  1.00  0.00           C
ATOM  12669  P   POPE  146      84.070  91.485  69.929  1.00  0.00           P
ATOM  12670  O13 POPE  146      83.380  90.205  70.129  1.00  0.00           O
ATOM  12671  O14 POPE  146      83.340  92.724  70.209  1.00  0.00           O
ATOM  12672  O11 POPE  146      84.699  91.604  68.479  1.00  0.00           O
ATOM  12673  O12 POPE  146      85.450  91.474  70.729  1.00  0.00           O
ATOM  12674  C1  POPE  146      83.921  91.154  67.369  1.00  0.00           C
ATOM  12677  C2  POPE  146      84.820  90.765  66.169  1.00  0.00           C
ATOM  12679  O21 POPE  146      84.049  91.054  64.999  1.00  0.00           O
ATOM  12680  C21 POPE  146      84.770  91.404  63.949  1.00  0.00           C
ATOM  12681  O22 POPE  146      85.989  91.474  63.899  1.00  0.00           O
ATOM  12682  C22 POPE  146      83.809  91.684  62.789  1.00  0.00           C
[truncated: 1,656,800 more chars]
