# Supplementary material for: Characterizing Membrane Association and Periplasmic Transfer of Bacterial Lipoproteins through Molecular Dynamics Simulations
Source: Structure. 2020 Apr 7;28(4):475–487.e3. doi: 10.1016/j.str.2020.01.012 (PMC7139219; doi:10.1016/j.str.2020.01.012)
Supplement: Data S1. Final Coordinates from Simulations (Y–Z), Related to Figure 3 [file mmc3.zip › Y-Z/YQIH-1-atomistic.pdb]

TITLE     Protein
REMARK    THIS IS A SIMULATION BOX
CRYST1  129.179  129.179  135.299  90.00  90.00  90.00 P 1           1
MODEL        1
ATOM      1  N   CYSTA   1      81.896  79.325  60.895  1.00  0.00           N
ATOM      3  CA  CYSTA   1      80.734  78.634  61.445  1.00  0.00           C
ATOM      5  C   CYSTA   1      79.446  78.875  60.645  1.00  0.00           C
ATOM      6  O   CYSTA   1      79.315  78.625  59.465  1.00  0.00           O
ATOM      7  CB  CYSTA   1      80.926  77.116  61.715  1.00  0.00           C
ATOM     10  SG  CYSTA   1      82.605  76.476  62.065  1.00  0.00           S
ATOM     11  C1  CYSTA   1      82.115  74.826  62.695  1.00  0.00           C
ATOM     14  CA1 CYSTA   1      82.495  79.185  59.715  1.00  0.00           C
ATOM     15  OA1 CYSTA   1      83.365  80.015  59.495  1.00  0.00           O
ATOM     16  CA2 CYSTA   1      82.195  78.105  58.705  1.00  0.00           C
ATOM     19  C11 CYSTA   1      82.745  73.545  62.045  1.00  0.00           C
ATOM     21  O11 CYSTA   1      82.906  73.715  60.635  1.00  0.00           O
ATOM     22  CX1 CYSTA   1      84.135  73.765  60.155  1.00  0.00           C
ATOM     23  OX1 CYSTA   1      85.135  74.075  60.765  1.00  0.00           O
ATOM     24  CX2 CYSTA   1      84.046  73.435  58.655  1.00  0.00           C
ATOM     27  C12 CYSTA   1      81.866  72.256  62.275  1.00  0.00           C
ATOM     30  O12 CYSTA   1      81.844  71.375  61.115  1.00  0.00           O
ATOM     31  CD1 CYSTA   1      80.676  71.314  60.495  1.00  0.00           C
ATOM     32  OD1 CYSTA   1      79.645  70.854  60.955  1.00  0.00           O
ATOM     33  CD2 CYSTA   1      80.796  71.994  59.135  1.00  0.00           C
ATOM     36  CA3 CYSTA   1      81.726  78.745  57.385  1.00  0.00           C
ATOM     39  CA4 CYSTA   1      80.965  77.795  56.455  1.00  0.00           C
ATOM     42  CA5 CYSTA   1      80.376  78.564  55.265  1.00  0.00           C
ATOM     45  CA6 CYSTA   1      78.995  78.064  54.805  1.00  0.00           C
ATOM     48  CA7 CYSTA   1      77.936  78.185  55.915  1.00  0.00           C
ATOM     51  CA8 CYSTA   1      76.525  78.405  55.355  1.00  0.00           C
ATOM     54  CA9 CYSTA   1      75.506  78.704  56.455  1.00  0.00           C
ATOM     57 0CA1 CYSTA   1      74.186  79.275  55.945  1.00  0.00           C
ATOM     60 1CA1 CYSTA   1      73.056  78.245  55.865  1.00  0.00           C
ATOM     63 2CA1 CYSTA   1      71.876  78.725  55.005  1.00  0.00           C
ATOM     66 3CA1 CYSTA   1      71.016  77.595  54.435  1.00  0.00           C
ATOM     69 4CA1 CYSTA   1      69.854  77.235  55.365  1.00  0.00           C
ATOM     72 5CA1 CYSTA   1      68.726  78.265  55.285  1.00  0.00           C
ATOM     75 6CA1 CYSTA   1      67.366  77.726  55.695  1.00  0.00           C
ATOM     79  CD3 CYSTA   1      79.535  71.994  58.255  1.00  0.00           C
ATOM     82  CD4 CYSTA   1      79.854  71.655  56.795  1.00  0.00           C
ATOM     85  CD5 CYSTA   1      78.875  72.326  55.815  1.00  0.00           C
ATOM     88  CD6 CYSTA   1      79.565  72.885  54.565  1.00  0.00           C
ATOM     91  CD7 CYSTA   1      78.906  74.164  54.025  1.00  0.00           C
ATOM     94  CD8 CYSTA   1      78.546  74.055  52.545  1.00  0.00           C
ATOM     97  CD9 CYSTA   1      77.916  75.325  51.965  1.00  0.00           C
ATOM    100 0CD1 CYSTA   1      77.046  75.005  50.745  1.00  0.00           C
ATOM    103 1CD1 CYSTA   1      76.305  76.215  50.175  1.00  0.00           C
ATOM    106 2CD1 CYSTA   1      75.135  75.805  49.275  1.00  0.00           C
ATOM    109 3CD1 CYSTA   1      73.846  76.625  49.475  1.00  0.00           C
ATOM    112 4CD1 CYSTA   1      74.006  78.134  49.275  1.00  0.00           C
ATOM    115 5CD1 CYSTA   1      72.635  78.825  49.285  1.00  0.00           C
ATOM    118 6CD1 CYSTA   1      72.695  80.265  48.785  1.00  0.00           C
ATOM    122  CX3 CYSTA   1      84.806  72.155  58.185  1.00  0.00           C
ATOM    125  CX4 CYSTA   1      83.915  71.204  57.365  1.00  0.00           C
ATOM    128  CX5 CYSTA   1      84.676  70.255  56.425  1.00  0.00           C
ATOM    131  CX6 CYSTA   1      85.096  70.945  55.115  1.00  0.00           C
ATOM    134  CX7 CYSTA   1      86.056  70.086  54.275  1.00  0.00           C
ATOM    137  CX8 CYSTA   1      86.716  70.865  53.105  1.00  0.00           C
ATOM    140  CX9 CYSTA   1      88.146  70.435  52.915  1.00  0.00           C
ATOM    142 0CX1 CYSTA   1      88.876  70.295  51.785  1.00  0.00           C
ATOM    144 1CX1 CYSTA   1      88.494  70.635  50.375  1.00  0.00           C
ATOM    147 2CX1 CYSTA   1      88.186  69.385  49.555  1.00  0.00           C
ATOM    150 3CX1 CYSTA   1      88.156  69.674  48.045  1.00  0.00           C
ATOM    153 4CX1 CYSTA   1      87.456  68.545  47.285  1.00  0.00           C
ATOM    156 5CX1 CYSTA   1      87.244  68.805  45.795  1.00  0.00           C
ATOM    159 6CX1 CYSTA   1      86.166  67.855  45.275  1.00  0.00           C
ATOM    162 7CX1 CYSTA   1      86.035  67.774  43.755  1.00  0.00           C
ATOM    165 8CX1 CYSTA   1      84.816  66.945  43.355  1.00  0.00           C
ATOM    169  N   MET A   2      78.395  79.396  61.275  1.00  0.00           N
ATOM    171  CA  MET A   2      78.495  80.656  61.985  1.00  0.00           C
ATOM    173  CB  MET A   2      77.605  81.725  61.325  1.00  0.00           C
ATOM    176  CG  MET A   2      78.105  82.104  59.915  1.00  0.00           C
ATOM    179  SD  MET A   2      77.385  81.265  58.485  1.00  0.00           S
ATOM    180  CE  MET A   2      76.675  82.695  57.625  1.00  0.00           C
ATOM    184  C   MET A   2      78.285  80.545  63.485  1.00  0.00           C
ATOM    185  O   MET A   2      78.035  79.465  64.005  1.00  0.00           O
ATOM    186  N   SER A   3      78.555  81.646  64.215  1.00  0.00           N
ATOM    188  CA  SER A   3      79.055  81.624  65.585  1.00  0.00           C
ATOM    190  CB  SER A   3      79.245  83.085  66.115  1.00  0.00           C
ATOM    193  OG  SER A   3      80.145  83.185  67.225  1.00  0.00           O
ATOM    195  C   SER A   3      78.145  80.905  66.575  1.00  0.00           C
ATOM    196  O   SER A   3      77.215  81.506  67.115  1.00  0.00           O
ATOM    197  N   SER A   4      78.446  79.615  66.845  1.00  0.00           N
ATOM    199  CA  SER A   4      77.986  78.765  67.945  1.00  0.00           C
ATOM    201  CB  SER A   4      79.126  78.646  68.995  1.00  0.00           C
ATOM    204  OG  SER A   4      80.196  77.814  68.535  1.00  0.00           O
ATOM    206  C   SER A   4      76.815  79.204  68.815  1.00  0.00           C
ATOM    207  O   SER A   4      76.946  80.215  69.495  1.00  0.00           O
ATOM    208  N   ILE A   5      75.735  78.385  68.885  1.00  0.00           N
ATOM    210  CA  ILE A   5      74.875  78.185  70.065  1.00  0.00           C
ATOM    212  CB  ILE A   5      75.086  79.116  71.275  1.00  0.00           C
ATOM    214  CG2 ILE A   5      74.436  80.506  71.055  1.00  0.00           C
ATOM    218  CG1 ILE A   5      74.605  78.455  72.585  1.00  0.00           C
ATOM    221  CD  ILE A   5      74.956  79.335  73.795  1.00  0.00           C
ATOM    225  C   ILE A   5      73.385  78.146  69.735  1.00  0.00           C
ATOM    226  O   ILE A   5      72.656  77.405  70.375  1.00  0.00           O
ATOM    227  N   ALA A   6      72.954  78.885  68.685  1.00  0.00           N
ATOM    229  CA  ALA A   6      71.626  78.875  68.085  1.00  0.00           C
ATOM    231  CB  ALA A   6      70.805  77.586  68.205  1.00  0.00           C
ATOM    235  C   ALA A   6      70.595  79.904  68.525  1.00  0.00           C
ATOM    236  O   ALA A   6      70.605  80.445  69.625  1.00  0.00           O
ATOM    237  N   TRP A   7      69.605  80.075  67.625  1.00  0.00           N
ATOM    239  CA  TRP A   7      68.175  80.094  67.925  1.00  0.00           C
ATOM    241  CB  TRP A   7      67.354  80.415  66.625  1.00  0.00           C
ATOM    244  CG  TRP A   7      68.035  81.064  65.465  1.00  0.00           C
ATOM    245  CD1 TRP A   7      67.745  82.326  65.045  1.00  0.00           C
ATOM    247  NE1 TRP A   7      68.065  82.454  63.715  1.00  0.00           N
ATOM    249  CE2 TRP A   7      68.656  81.294  63.275  1.00  0.00           C
ATOM    250  CD2 TRP A   7      68.686  80.385  64.365  1.00  0.00           C
ATOM    251  CE3 TRP A   7      69.215  79.104  64.175  1.00  0.00           C
ATOM    253  CZ3 TRP A   7      69.715  78.765  62.915  1.00  0.00           C
ATOM    255  CZ2 TRP A   7      69.085  80.924  62.015  1.00  0.00           C
ATOM    257  CH2 TRP A   7      69.635  79.655  61.845  1.00  0.00           C
ATOM    259  C   TRP A   7      67.635  78.725  68.375  1.00  0.00           C
ATOM    260  O   TRP A   7      67.665  77.765  67.615  1.00  0.00           O
ATOM    261  N   GLY A   8      67.076  78.576  69.595  1.00  0.00           N
ATOM    263  CA  GLY A   8      66.455  77.295  69.955  1.00  0.00           C
ATOM    266  C   GLY A   8      65.156  76.935  69.255  1.00  0.00           C
ATOM    267  O   GLY A   8      64.285  77.795  69.105  1.00  0.00           O
ATOM    268  N   ALA A   9      64.945  75.625  68.955  1.00  0.00           N
ATOM    270  CA  ALA A   9      63.675  75.075  68.525  1.00  0.00           C
ATOM    272  CB  ALA A   9      63.025  75.785  67.305  1.00  0.00           C
ATOM    276  C   ALA A   9      63.596  73.564  68.245  1.00  0.00           C
ATOM    277  O   ALA A   9      64.195  73.035  67.315  1.00  0.00           O
ATOM    278  N   ILE A  10      62.695  72.914  69.025  1.00  0.00           N
ATOM    280  CA  ILE A  10      62.045  71.616  68.865  1.00  0.00           C
ATOM    282  CB  ILE A  10      62.775  70.475  68.145  1.00  0.00           C
ATOM    284  CG2 ILE A  10      63.955  69.965  68.995  1.00  0.00           C
ATOM    288  CG1 ILE A  10      61.875  69.256  67.795  1.00  0.00           C
ATOM    291  CD  ILE A  10      60.515  69.595  67.195  1.00  0.00           C
ATOM    295  C   ILE A  10      61.625  71.185  70.255  1.00  0.00           C
ATOM    296  O   ILE A  10      62.235  71.545  71.265  1.00  0.00           O
ATOM    297  N   ILE A  11      60.455  70.546  70.345  1.00  0.00           N
ATOM    299  CA  ILE A  11      59.675  70.604  71.545  1.00  0.00           C
ATOM    301  CB  ILE A  11      58.836  71.896  71.555  1.00  0.00           C
ATOM    303  CG2 ILE A  11      57.305  71.695  71.705  1.00  0.00           C
ATOM    307  CG1 ILE A  11      59.395  72.795  72.675  1.00  0.00           C
ATOM    310  CD  ILE A  11      58.925  74.234  72.605  1.00  0.00           C
ATOM    314  C   ILE A  11      58.846  69.354  71.735  1.00  0.00           C
ATOM    315  O   ILE A  11      58.095  68.995  70.835  1.00  0.00           O
ATOM    316  N   PRO A  12      58.925  68.695  72.875  1.00  0.00           N
ATOM    317  CD  PRO A  12      60.235  68.275  73.395  1.00  0.00           C
ATOM    320  CA  PRO A  12      57.885  67.755  73.275  1.00  0.00           C
ATOM    322  CB  PRO A  12      58.605  66.835  74.265  1.00  0.00           C
ATOM    325  CG  PRO A  12      60.026  66.805  73.725  1.00  0.00           C
ATOM    328  C   PRO A  12      56.655  68.335  73.955  1.00  0.00           C
ATOM    329  O   PRO A  12      56.635  69.465  74.455  1.00  0.00           O
ATOM    330  N   ASP A  13      55.576  67.524  73.945  1.00  0.00           N
ATOM    332  CA  ASP A  13      54.315  67.726  74.645  1.00  0.00           C
ATOM    334  CB  ASP A  13      53.225  66.835  73.925  1.00  0.00           C
ATOM    337  CG  ASP A  13      52.495  65.674  74.625  1.00  0.00           C
ATOM    338  OD1 ASP A  13      52.256  65.686  75.855  1.00  0.00           O
ATOM    339  OD2 ASP A  13      52.076  64.765  73.865  1.00  0.00           O
ATOM    340  C   ASP A  13      54.485  67.515  76.155  1.00  0.00           C
ATOM    341  O   ASP A  13      53.745  68.085  76.965  1.00  0.00           O
ATOM    342  N   ARG A  14      55.475  66.695  76.585  1.00  0.00           N
ATOM    344  CA  ARG A  14      55.546  66.375  77.985  1.00  0.00           C
ATOM    346  CB  ARG A  14      54.605  65.204  78.335  1.00  0.00           C
ATOM    349  CG  ARG A  14      54.935  63.855  77.675  1.00  0.00           C
ATOM    352  CD  ARG A  14      53.805  62.835  77.855  1.00  0.00           C
ATOM    355  NE  ARG A  14      52.796  63.065  76.765  1.00  0.00           N
ATOM    357  CZ  ARG A  14      52.206  62.095  76.085  1.00  0.00           C
ATOM    358  NH1 ARG A  14      52.185  60.845  76.515  1.00  0.00           N
ATOM    361  NH2 ARG A  14      51.625  62.345  74.935  1.00  0.00           N
ATOM    364  C   ARG A  14      56.945  66.095  78.505  1.00  0.00           C
ATOM    365  O   ARG A  14      57.835  65.535  77.875  1.00  0.00           O
ATOM    366  N   THR A  15      57.165  66.524  79.765  1.00  0.00           N
ATOM    368  CA  THR A  15      58.435  66.465  80.475  1.00  0.00           C
ATOM    370  CB  THR A  15      58.395  67.215  81.815  1.00  0.00           C
ATOM    372  OG1 THR A  15      59.685  67.244  82.415  1.00  0.00           O
ATOM    374  CG2 THR A  15      57.406  66.605  82.825  1.00  0.00           C
ATOM    378  C   THR A  15      58.936  65.055  80.685  1.00  0.00           C
ATOM    379  O   THR A  15      60.125  64.735  80.675  1.00  0.00           O
ATOM    380  N   ARG A  16      57.995  64.135  80.925  1.00  0.00           N
ATOM    382  CA  ARG A  16      58.295  62.805  81.325  1.00  0.00           C
ATOM    384  CB  ARG A  16      58.485  62.654  82.855  1.00  0.00           C
ATOM    387  CG  ARG A  16      59.685  63.424  83.475  1.00  0.00           C
ATOM    390  CD  ARG A  16      59.566  63.646  84.985  1.00  0.00           C
ATOM    393  NE  ARG A  16      59.245  62.314  85.565  1.00  0.00           N
ATOM    395  CZ  ARG A  16      59.256  62.045  86.855  1.00  0.00           C
ATOM    396  NH1 ARG A  16      59.725  62.845  87.775  1.00  0.00           N
ATOM    399  NH2 ARG A  16      58.765  60.895  87.265  1.00  0.00           N
ATOM    402  C   ARG A  16      57.115  61.994  80.885  1.00  0.00           C
ATOM    403  O   ARG A  16      56.016  62.495  80.675  1.00  0.00           O
ATOM    404  N   ILE A  17      57.336  60.705  80.675  1.00  0.00           N
ATOM    406  CA  ILE A  17      56.336  59.884  80.065  1.00  0.00           C
ATOM    408  CB  ILE A  17      56.436  59.915  78.545  1.00  0.00           C
ATOM    410  CG2 ILE A  17      57.875  59.604  78.085  1.00  0.00           C
ATOM    414  CG1 ILE A  17      55.375  59.015  77.885  1.00  0.00           C
ATOM    417  CD  ILE A  17      55.145  59.405  76.435  1.00  0.00           C
ATOM    421  C   ILE A  17      56.445  58.494  80.615  1.00  0.00           C
ATOM    422  O   ILE A  17      57.535  57.995  80.905  1.00  0.00           O
ATOM    423  N   ILE A  18      55.285  57.855  80.815  1.00  0.00           N
ATOM    425  CA  ILE A  18      55.186  56.475  81.195  1.00  0.00           C
ATOM    427  CB  ILE A  18      54.305  56.255  82.415  1.00  0.00           C
ATOM    429  CG2 ILE A  18      55.156  56.425  83.695  1.00  0.00           C
ATOM    433  CG1 ILE A  18      53.105  57.225  82.435  1.00  0.00           C
ATOM    436  CD  ILE A  18      52.076  56.825  83.475  1.00  0.00           C
ATOM    440  C   ILE A  18      54.595  55.785  79.995  1.00  0.00           C
ATOM    441  O   ILE A  18      53.456  56.045  79.615  1.00  0.00           O
ATOM    442  N   MET A  19      55.346  54.865  79.375  1.00  0.00           N
ATOM    444  CA  MET A  19      54.766  53.975  78.405  1.00  0.00           C
ATOM    446  CB  MET A  19      55.816  53.104  77.675  1.00  0.00           C
ATOM    449  CG  MET A  19      55.205  52.285  76.515  1.00  0.00           C
ATOM    452  SD  MET A  19      54.745  53.195  75.025  1.00  0.00           S
ATOM    453  CE  MET A  19      56.355  53.975  74.695  1.00  0.00           C
ATOM    457  C   MET A  19      53.815  53.035  79.105  1.00  0.00           C
ATOM    458  O   MET A  19      54.186  52.355  80.075  1.00  0.00           O
ATOM    459  N   ASN A  20      52.586  52.905  78.605  1.00  0.00           N
ATOM    461  CA  ASN A  20      51.715  51.845  79.055  1.00  0.00           C
ATOM    463  CB  ASN A  20      50.256  52.335  79.145  1.00  0.00           C
ATOM    466  CG  ASN A  20      49.395  51.305  79.855  1.00  0.00           C
ATOM    467  OD1 ASN A  20      49.826  50.205  80.195  1.00  0.00           O
ATOM    468  ND2 ASN A  20      48.116  51.645  80.105  1.00  0.00           N
ATOM    471  C   ASN A  20      51.875  50.685  78.095  1.00  0.00           C
ATOM    472  O   ASN A  20      51.555  50.785  76.915  1.00  0.00           O
ATOM    473  N   GLU A  21      52.365  49.535  78.585  1.00  0.00           N
ATOM    475  CA  GLU A  21      52.616  48.345  77.795  1.00  0.00           C
ATOM    477  CB  GLU A  21      53.415  47.345  78.645  1.00  0.00           C
ATOM    480  CG  GLU A  21      54.886  47.735  78.655  1.00  0.00           C
ATOM    483  CD  GLU A  21      55.616  47.174  77.445  1.00  0.00           C
ATOM    484  OE1 GLU A  21      55.046  46.805  76.395  1.00  0.00           O
ATOM    485  OE2 GLU A  21      56.855  47.045  77.645  1.00  0.00           O
ATOM    486  C   GLU A  21      51.395  47.645  77.275  1.00  0.00           C
ATOM    487  O   GLU A  21      51.465  46.775  76.415  1.00  0.00           O
ATOM    488  N   SER A  22      50.205  48.015  77.785  1.00  0.00           N
ATOM    490  CA  SER A  22      48.906  47.605  77.285  1.00  0.00           C
ATOM    492  CB  SER A  22      47.775  48.125  78.205  1.00  0.00           C
ATOM    495  OG  SER A  22      46.506  47.514  77.945  1.00  0.00           O
ATOM    497  C   SER A  22      48.765  48.045  75.845  1.00  0.00           C
ATOM    498  O   SER A  22      48.225  47.345  74.975  1.00  0.00           O
ATOM    499  N   ASP A  23      49.375  49.195  75.535  1.00  0.00           N
ATOM    501  CA  ASP A  23      49.465  49.775  74.235  1.00  0.00           C
ATOM    503  CB  ASP A  23      49.345  51.305  74.395  1.00  0.00           C
ATOM    506  CG  ASP A  23      48.006  51.585  75.055  1.00  0.00           C
ATOM    507  OD1 ASP A  23      47.006  50.915  74.645  1.00  0.00           O
ATOM    508  OD2 ASP A  23      47.925  52.505  75.915  1.00  0.00           O
ATOM    509  C   ASP A  23      50.746  49.315  73.535  1.00  0.00           C
ATOM    510  O   ASP A  23      51.855  49.375  74.045  1.00  0.00           O
ATOM    511  N   LYS A  24      50.585  48.815  72.285  1.00  0.00           N
ATOM    513  CA  LYS A  24      51.596  48.354  71.355  1.00  0.00           C
ATOM    515  CB  LYS A  24      50.946  47.965  69.995  1.00  0.00           C
ATOM    518  CG  LYS A  24      50.086  46.695  70.015  1.00  0.00           C
ATOM    521  CD  LYS A  24      49.345  46.475  68.675  1.00  0.00           C
ATOM    524  CE  LYS A  24      48.545  45.154  68.575  1.00  0.00           C
ATOM    527  NZ  LYS A  24      47.686  45.154  67.375  1.00  0.00           N
ATOM    531  C   LYS A  24      52.656  49.405  71.095  1.00  0.00           C
ATOM    532  O   LYS A  24      53.836  49.115  70.895  1.00  0.00           O
ATOM    533  N   GLY A  25      52.215  50.674  71.045  1.00  0.00           N
ATOM    535  CA  GLY A  25      53.085  51.825  70.915  1.00  0.00           C
ATOM    538  C   GLY A  25      52.386  53.045  71.405  1.00  0.00           C
ATOM    539  O   GLY A  25      51.255  53.005  71.885  1.00  0.00           O
ATOM    540  N   GLU A  26      53.076  54.175  71.275  1.00  0.00           N
ATOM    542  CA  GLU A  26      52.635  55.435  71.825  1.00  0.00           C
ATOM    544  CB  GLU A  26      53.215  55.595  73.245  1.00  0.00           C
ATOM    547  CG  GLU A  26      52.885  56.875  74.045  1.00  0.00           C
ATOM    550  CD  GLU A  26      53.275  56.665  75.505  1.00  0.00           C
ATOM    551  OE1 GLU A  26      54.475  56.435  75.785  1.00  0.00           O
ATOM    552  OE2 GLU A  26      52.346  56.765  76.355  1.00  0.00           O
ATOM    553  C   GLU A  26      53.076  56.555  70.925  1.00  0.00           C
ATOM    554  O   GLU A  26      53.945  56.375  70.065  1.00  0.00           O
ATOM    555  N   ALA A  27      52.485  57.745  71.065  1.00  0.00           N
ATOM    557  CA  ALA A  27      52.756  58.875  70.235  1.00  0.00           C
ATOM    559  CB  ALA A  27      51.576  59.025  69.285  1.00  0.00           C
ATOM    563  C   ALA A  27      53.025  60.154  71.035  1.00  0.00           C
ATOM    564  O   ALA A  27      52.276  60.565  71.925  1.00  0.00           O
ATOM    565  N   LEU A  28      54.155  60.815  70.715  1.00  0.00           N
ATOM    567  CA  LEU A  28      54.555  62.085  71.265  1.00  0.00           C
ATOM    569  CB  LEU A  28      56.055  62.155  71.645  1.00  0.00           C
ATOM    572  CG  LEU A  28      56.406  61.295  72.855  1.00  0.00           C
ATOM    574  CD1 LEU A  28      57.905  61.375  73.175  1.00  0.00           C
ATOM    578  CD2 LEU A  28      55.585  61.735  74.075  1.00  0.00           C
ATOM    582  C   LEU A  28      54.305  63.165  70.255  1.00  0.00           C
ATOM    583  O   LEU A  28      54.846  63.135  69.145  1.00  0.00           O
ATOM    584  N   LYS A  29      53.495  64.164  70.625  1.00  0.00           N
ATOM    586  CA  LYS A  29      53.415  65.385  69.855  1.00  0.00           C
ATOM    588  CB  LYS A  29      52.206  66.235  70.295  1.00  0.00           C
ATOM    591  CG  LYS A  29      50.865  65.475  70.235  1.00  0.00           C
ATOM    594  CD  LYS A  29      50.635  64.854  68.845  1.00  0.00           C
ATOM    597  CE  LYS A  29      49.256  64.234  68.585  1.00  0.00           C
ATOM    600  NZ  LYS A  29      48.186  65.255  68.535  1.00  0.00           N
ATOM    604  C   LYS A  29      54.696  66.204  69.935  1.00  0.00           C
ATOM    605  O   LYS A  29      55.105  66.655  71.005  1.00  0.00           O
ATOM    606  N   LEU A  30      55.315  66.495  68.775  1.00  0.00           N
ATOM    608  CA  LEU A  30      56.346  67.505  68.705  1.00  0.00           C
ATOM    610  CB  LEU A  30      57.705  67.035  68.125  1.00  0.00           C
ATOM    613  CG  LEU A  30      58.326  65.744  68.695  1.00  0.00           C
ATOM    615  CD1 LEU A  30      59.645  65.445  67.955  1.00  0.00           C
ATOM    619  CD2 LEU A  30      58.625  65.826  70.195  1.00  0.00           C
ATOM    623  C   LEU A  30      55.805  68.655  67.875  1.00  0.00           C
ATOM    624  O   LEU A  30      55.135  68.475  66.855  1.00  0.00           O
ATOM    625  N   THR A  31      56.105  69.905  68.285  1.00  0.00           N
ATOM    627  CA  THR A  31      55.826  71.095  67.495  1.00  0.00           C
ATOM    629  CB  THR A  31      54.706  72.006  68.025  1.00  0.00           C
ATOM    631  OG1 THR A  31      54.925  72.475  69.345  1.00  0.00           O
ATOM    633  CG2 THR A  31      53.415  71.185  68.085  1.00  0.00           C
ATOM    637  C   THR A  31      57.105  71.875  67.285  1.00  0.00           C
ATOM    638  O   THR A  31      58.006  71.896  68.115  1.00  0.00           O
ATOM    639  N   ASN A  32      57.235  72.475  66.085  1.00  0.00           N
ATOM    641  CA  ASN A  32      58.295  73.374  65.705  1.00  0.00           C
ATOM    643  CB  ASN A  32      58.565  73.335  64.165  1.00  0.00           C
ATOM    646  CG  ASN A  32      59.886  74.035  63.845  1.00  0.00           C
ATOM    647  OD1 ASN A  32      60.555  74.484  64.775  1.00  0.00           O
ATOM    648  ND2 ASN A  32      60.256  74.164  62.545  1.00  0.00           N
ATOM    651  C   ASN A  32      57.775  74.725  66.155  1.00  0.00           C
ATOM    652  O   ASN A  32      56.735  75.215  65.715  1.00  0.00           O
ATOM    653  N   GLN A  33      58.465  75.375  67.095  1.00  0.00           N
ATOM    655  CA  GLN A  33      58.076  76.704  67.475  1.00  0.00           C
ATOM    657  CB  GLN A  33      58.625  77.104  68.855  1.00  0.00           C
ATOM    660  CG  GLN A  33      58.215  76.165  69.995  1.00  0.00           C
ATOM    663  CD  GLN A  33      56.725  75.865  70.155  1.00  0.00           C
ATOM    664  OE1 GLN A  33      56.315  74.715  70.005  1.00  0.00           O
ATOM    665  NE2 GLN A  33      55.895  76.896  70.445  1.00  0.00           N
ATOM    668  C   GLN A  33      58.545  77.695  66.455  1.00  0.00           C
ATOM    669  O   GLN A  33      57.846  78.685  66.195  1.00  0.00           O
ATOM    670  N   SER A  34      59.735  77.446  65.855  1.00  0.00           N
ATOM    672  CA  SER A  34      60.385  78.385  64.955  1.00  0.00           C
ATOM    674  CB  SER A  34      61.826  77.994  64.535  1.00  0.00           C
ATOM    677  OG  SER A  34      61.875  76.844  63.695  1.00  0.00           O
ATOM    679  C   SER A  34      59.515  78.665  63.755  1.00  0.00           C
ATOM    680  O   SER A  34      58.976  77.775  63.095  1.00  0.00           O
ATOM    681  N   LYS A  35      59.285  79.954  63.495  1.00  0.00           N
ATOM    683  CA  LYS A  35      58.555  80.335  62.325  1.00  0.00           C
ATOM    685  CB  LYS A  35      57.815  81.665  62.575  1.00  0.00           C
ATOM    688  CG  LYS A  35      58.715  82.845  62.985  1.00  0.00           C
ATOM    691  CD  LYS A  35      58.025  84.195  62.765  1.00  0.00           C
ATOM    694  CE  LYS A  35      56.866  84.406  63.725  1.00  0.00           C
ATOM    697  NZ  LYS A  35      56.156  85.605  63.335  1.00  0.00           N
ATOM    701  C   LYS A  35      59.506  80.516  61.165  1.00  0.00           C
ATOM    702  O   LYS A  35      59.175  80.285  60.015  1.00  0.00           O
ATOM    703  N   ASN A  36      60.735  80.975  61.455  1.00  0.00           N
ATOM    705  CA  ASN A  36      61.635  81.424  60.425  1.00  0.00           C
ATOM    707  CB  ASN A  36      62.855  82.155  61.045  1.00  0.00           C
ATOM    710  CG  ASN A  36      62.456  83.615  61.075  1.00  0.00           C
ATOM    711  OD1 ASN A  36      61.735  84.076  61.955  1.00  0.00           O
ATOM    712  ND2 ASN A  36      62.855  84.335  59.995  1.00  0.00           N
ATOM    715  C   ASN A  36      62.085  80.354  59.485  1.00  0.00           C
ATOM    716  O   ASN A  36      62.155  80.594  58.295  1.00  0.00           O
ATOM    717  N   LEU A  37      62.425  79.174  60.015  1.00  0.00           N
ATOM    719  CA  LEU A  37      63.195  78.225  59.265  1.00  0.00           C
ATOM    721  CB  LEU A  37      64.715  78.395  59.575  1.00  0.00           C
ATOM    724  CG  LEU A  37      65.376  79.655  58.985  1.00  0.00           C
ATOM    726  CD1 LEU A  37      66.885  79.655  59.275  1.00  0.00           C
ATOM    730  CD2 LEU A  37      65.145  79.795  57.475  1.00  0.00           C
ATOM    734  C   LEU A  37      62.735  76.825  59.605  1.00  0.00           C
ATOM    735  O   LEU A  37      62.126  76.616  60.645  1.00  0.00           O
ATOM    736  N   PRO A  38      62.945  75.835  58.735  1.00  0.00           N
ATOM    737  CD  PRO A  38      63.415  76.025  57.365  1.00  0.00           C
ATOM    740  CA  PRO A  38      62.835  74.436  59.115  1.00  0.00           C
ATOM    742  CB  PRO A  38      63.205  73.646  57.835  1.00  0.00           C
ATOM    745  CG  PRO A  38      63.285  74.655  56.695  1.00  0.00           C
ATOM    748  C   PRO A  38      63.685  74.035  60.315  1.00  0.00           C
ATOM    749  O   PRO A  38      64.665  74.705  60.615  1.00  0.00           O
ATOM    750  N   TYR A  39      63.326  72.935  60.965  1.00  0.00           N
ATOM    752  CA  TYR A  39      64.256  72.225  61.835  1.00  0.00           C
ATOM    754  CB  TYR A  39      63.995  72.454  63.355  1.00  0.00           C
ATOM    757  CG  TYR A  39      65.035  73.405  63.915  1.00  0.00           C
ATOM    758  CD1 TYR A  39      66.305  72.914  64.245  1.00  0.00           C
ATOM    760  CE1 TYR A  39      67.275  73.755  64.815  1.00  0.00           C
ATOM    762  CZ  TYR A  39      67.006  75.095  65.055  1.00  0.00           C
ATOM    763  OH  TYR A  39      68.025  75.936  65.555  1.00  0.00           O
ATOM    765  CD2 TYR A  39      64.756  74.756  64.185  1.00  0.00           C
ATOM    767  CE2 TYR A  39      65.725  75.604  64.745  1.00  0.00           C
ATOM    769  C   TYR A  39      64.155  70.765  61.435  1.00  0.00           C
ATOM    770  O   TYR A  39      63.085  70.274  61.065  1.00  0.00           O
ATOM    771  N   LEU A  40      65.265  70.015  61.485  1.00  0.00           N
ATOM    773  CA  LEU A  40      65.174  68.564  61.485  1.00  0.00           C
ATOM    775  CB  LEU A  40      66.395  67.805  60.885  1.00  0.00           C
ATOM    778  CG  LEU A  40      66.925  68.315  59.535  1.00  0.00           C
ATOM    780  CD1 LEU A  40      68.296  67.704  59.195  1.00  0.00           C
ATOM    784  CD2 LEU A  40      65.925  68.035  58.405  1.00  0.00           C
ATOM    788  C   LEU A  40      65.065  68.186  62.935  1.00  0.00           C
ATOM    789  O   LEU A  40      65.775  68.744  63.765  1.00  0.00           O
ATOM    790  N   ALA A  41      64.236  67.185  63.265  1.00  0.00           N
ATOM    792  CA  ALA A  41      64.326  66.585  64.575  1.00  0.00           C
ATOM    794  CB  ALA A  41      62.985  66.454  65.305  1.00  0.00           C
ATOM    798  C   ALA A  41      64.895  65.215  64.355  1.00  0.00           C
ATOM    799  O   ALA A  41      64.485  64.506  63.445  1.00  0.00           O
ATOM    800  N   GLN A  42      65.876  64.835  65.175  1.00  0.00           N
ATOM    802  CA  GLN A  42      66.366  63.485  65.195  1.00  0.00           C
ATOM    804  CB  GLN A  42      67.885  63.424  64.995  1.00  0.00           C
ATOM    807  CG  GLN A  42      68.485  62.006  64.895  1.00  0.00           C
ATOM    810  CD  GLN A  42      69.995  62.125  65.025  1.00  0.00           C
ATOM    811  OE1 GLN A  42      70.556  63.225  65.085  1.00  0.00           O
ATOM    812  NE2 GLN A  42      70.696  60.975  65.085  1.00  0.00           N
ATOM    815  C   GLN A  42      66.055  62.915  66.545  1.00  0.00           C
ATOM    816  O   GLN A  42      66.206  63.564  67.575  1.00  0.00           O
ATOM    817  N   THR A  43      65.556  61.675  66.545  1.00  0.00           N
ATOM    819  CA  THR A  43      64.906  61.105  67.705  1.00  0.00           C
ATOM    821  CB  THR A  43      63.395  61.085  67.575  1.00  0.00           C
ATOM    823  OG1 THR A  43      62.995  60.395  66.405  1.00  0.00           O
ATOM    825  CG2 THR A  43      62.925  62.535  67.435  1.00  0.00           C
ATOM    829  C   THR A  43      65.465  59.735  67.955  1.00  0.00           C
ATOM    830  O   THR A  43      65.616  58.895  67.065  1.00  0.00           O
ATOM    831  N   TRP A  44      65.836  59.475  69.215  1.00  0.00           N
ATOM    833  CA  TRP A  44      66.326  58.185  69.565  1.00  0.00           C
ATOM    835  CB  TRP A  44      67.855  58.005  69.365  1.00  0.00           C
ATOM    838  CG  TRP A  44      68.756  58.785  70.275  1.00  0.00           C
ATOM    839  CD1 TRP A  44      69.345  58.375  71.445  1.00  0.00           C
ATOM    841  NE1 TRP A  44      70.125  59.385  71.945  1.00  0.00           N
ATOM    843  CE2 TRP A  44      70.006  60.475  71.135  1.00  0.00           C
ATOM    844  CD2 TRP A  44      69.135  60.145  70.075  1.00  0.00           C
ATOM    845  CE3 TRP A  44      68.796  61.095  69.115  1.00  0.00           C
ATOM    847  CZ3 TRP A  44      69.256  62.396  69.295  1.00  0.00           C
ATOM    849  CZ2 TRP A  44      70.525  61.745  71.255  1.00  0.00           C
ATOM    851  CH2 TRP A  44      70.125  62.715  70.345  1.00  0.00           C
ATOM    853  C   TRP A  44      65.976  57.915  70.985  1.00  0.00           C
ATOM    854  O   TRP A  44      65.314  58.694  71.665  1.00  0.00           O
ATOM    855  N   ILE A  45      66.355  56.715  71.435  1.00  0.00           N
ATOM    857  CA  ILE A  45      66.006  56.215  72.725  1.00  0.00           C
ATOM    859  CB  ILE A  45      64.826  55.265  72.615  1.00  0.00           C
ATOM    861  CG2 ILE A  45      64.645  54.535  73.955  1.00  0.00           C
ATOM    865  CG1 ILE A  45      63.565  56.064  72.235  1.00  0.00           C
ATOM    868  CD  ILE A  45      62.315  55.215  72.125  1.00  0.00           C
ATOM    872  C   ILE A  45      67.245  55.604  73.335  1.00  0.00           C
ATOM    873  O   ILE A  45      67.916  54.775  72.735  1.00  0.00           O
ATOM    874  N   GLU A  46      67.586  56.025  74.555  1.00  0.00           N
ATOM    876  CA  GLU A  46      68.695  55.495  75.315  1.00  0.00           C
ATOM    878  CB  GLU A  46      69.535  56.665  75.905  1.00  0.00           C
ATOM    881  CG  GLU A  46      69.836  57.775  74.855  1.00  0.00           C
ATOM    884  CD  GLU A  46      70.675  58.945  75.345  1.00  0.00           C
ATOM    885  OE1 GLU A  46      70.385  59.465  76.455  1.00  0.00           O
ATOM    886  OE2 GLU A  46      71.515  59.465  74.555  1.00  0.00           O
ATOM    887  C   GLU A  46      68.085  54.635  76.405  1.00  0.00           C
ATOM    888  O   GLU A  46      66.925  54.814  76.765  1.00  0.00           O
ATOM    889  N   ASP A  47      68.826  53.646  76.945  1.00  0.00           N
ATOM    891  CA  ASP A  47      68.385  52.825  78.065  1.00  0.00           C
ATOM    893  CB  ASP A  47      68.915  51.365  77.945  1.00  0.00           C
ATOM    896  CG  ASP A  47      70.425  51.134  77.865  1.00  0.00           C
ATOM    897  OD1 ASP A  47      71.206  52.095  77.675  1.00  0.00           O
ATOM    898  OD2 ASP A  47      70.805  49.915  77.925  1.00  0.00           O
ATOM    899  C   ASP A  47      68.775  53.494  79.365  1.00  0.00           C
ATOM    900  O   ASP A  47      69.315  54.604  79.355  1.00  0.00           O
ATOM    901  N   THR A  48      68.555  52.855  80.545  1.00  0.00           N
ATOM    903  CA  THR A  48      69.064  53.325  81.835  1.00  0.00           C
ATOM    905  CB  THR A  48      68.945  52.305  83.005  1.00  0.00           C
ATOM    907  OG1 THR A  48      67.715  51.605  83.045  1.00  0.00           O
ATOM    909  CG2 THR A  48      69.096  52.985  84.375  1.00  0.00           C
ATOM    913  C   THR A  48      70.546  53.685  81.775  1.00  0.00           C
ATOM    914  O   THR A  48      71.006  54.535  82.525  1.00  0.00           O
ATOM    915  N   LYS A  49      71.326  53.025  80.895  1.00  0.00           N
ATOM    917  CA  LYS A  49      72.745  53.205  80.735  1.00  0.00           C
ATOM    919  CB  LYS A  49      73.436  51.955  80.135  1.00  0.00           C
ATOM    922  CG  LYS A  49      73.476  50.705  81.035  1.00  0.00           C
ATOM    925  CD  LYS A  49      72.126  49.995  81.295  1.00  0.00           C
ATOM    928  CE  LYS A  49      72.256  48.685  82.095  1.00  0.00           C
ATOM    931  NZ  LYS A  49      73.186  47.805  81.385  1.00  0.00           N
ATOM    935  C   LYS A  49      73.145  54.445  79.945  1.00  0.00           C
ATOM    936  O   LYS A  49      74.275  54.896  80.075  1.00  0.00           O
ATOM    937  N   GLY A  50      72.226  55.055  79.165  1.00  0.00           N
ATOM    939  CA  GLY A  50      72.515  56.204  78.325  1.00  0.00           C
ATOM    942  C   GLY A  50      73.196  55.825  77.045  1.00  0.00           C
ATOM    943  O   GLY A  50      73.955  56.585  76.445  1.00  0.00           O
ATOM    944  N   ASN A  51      72.936  54.585  76.585  1.00  0.00           N
ATOM    946  CA  ASN A  51      73.485  54.075  75.355  1.00  0.00           C
ATOM    948  CB  ASN A  51      74.046  52.654  75.655  1.00  0.00           C
ATOM    951  CG  ASN A  51      75.165  52.685  76.695  1.00  0.00           C
ATOM    952  OD1 ASN A  51      75.725  53.694  77.115  1.00  0.00           O
ATOM    953  ND2 ASN A  51      75.556  51.485  77.195  1.00  0.00           N
ATOM    956  C   ASN A  51      72.385  54.195  74.285  1.00  0.00           C
ATOM    957  O   ASN A  51      71.686  55.195  74.275  1.00  0.00           O
ATOM    958  N   LYS A  52      72.156  53.235  73.365  1.00  0.00           N
ATOM    960  CA  LYS A  52      71.174  53.385  72.285  1.00  0.00           C
ATOM    962  CB  LYS A  52      71.285  54.674  71.375  1.00  0.00           C
ATOM    965  CG  LYS A  52      70.265  54.725  70.225  1.00  0.00           C
ATOM    968  CD  LYS A  52      70.425  55.865  69.225  1.00  0.00           C
ATOM    971  CE  LYS A  52      71.515  55.674  68.185  1.00  0.00           C
ATOM    974  NZ  LYS A  52      71.346  56.765  67.215  1.00  0.00           N
ATOM    978  C   LYS A  52      71.245  52.194  71.355  1.00  0.00           C
ATOM    979  O   LYS A  52      72.326  51.665  71.095  1.00  0.00           O
ATOM    980  N   SER A  53      70.096  51.725  70.835  1.00  0.00           N
ATOM    982  CA  SER A  53      69.936  51.175  69.495  1.00  0.00           C
ATOM    984  CB  SER A  53      71.135  51.076  68.475  1.00  0.00           C
ATOM    987  OG  SER A  53      71.675  52.326  68.085  1.00  0.00           O
ATOM    989  C   SER A  53      69.296  49.826  69.595  1.00  0.00           C
ATOM    990  O   SER A  53      69.256  49.205  70.665  1.00  0.00           O
ATOM    991  N   ARG A  54      68.735  49.365  68.475  1.00  0.00           N
ATOM    993  CA  ARG A  54      68.165  48.065  68.245  1.00  0.00           C
ATOM    995  CB  ARG A  54      69.025  46.865  68.735  1.00  0.00           C
ATOM    998  CG  ARG A  54      70.305  46.565  67.925  1.00  0.00           C
ATOM   1001  CD  ARG A  54      70.915  45.165  68.145  1.00  0.00           C
ATOM   1004  NE  ARG A  54      71.195  45.005  69.615  1.00  0.00           N
ATOM   1006  CZ  ARG A  54      70.326  44.485  70.475  1.00  0.00           C
ATOM   1007  NH1 ARG A  54      69.145  44.055  70.085  1.00  0.00           N
ATOM   1010  NH2 ARG A  54      70.626  44.375  71.745  1.00  0.00           N
ATOM   1013  C   ARG A  54      66.715  47.995  68.675  1.00  0.00           C
ATOM   1014  O   ARG A  54      65.826  48.055  67.835  1.00  0.00           O
ATOM   1015  N   ASP A  55      66.465  47.855  69.995  1.00  0.00           N
ATOM   1017  CA  ASP A  55      65.215  47.365  70.535  1.00  0.00           C
ATOM   1019  CB  ASP A  55      64.766  46.025  69.865  1.00  0.00           C
ATOM   1022  CG  ASP A  55      65.495  44.735  70.235  1.00  0.00           C
ATOM   1023  OD1 ASP A  55      66.326  44.694  71.185  1.00  0.00           O
ATOM   1024  OD2 ASP A  55      65.186  43.725  69.565  1.00  0.00           O
ATOM   1025  C   ASP A  55      65.405  47.265  72.055  1.00  0.00           C
ATOM   1026  O   ASP A  55      66.515  47.365  72.555  1.00  0.00           O
ATOM   1027  N   PHE A  56      64.366  47.145  72.905  1.00  0.00           N
ATOM   1029  CA  PHE A  56      63.025  46.695  72.635  1.00  0.00           C
ATOM   1031  CB  PHE A  56      62.365  46.115  73.905  1.00  0.00           C
ATOM   1034  CG  PHE A  56      62.406  47.104  75.025  1.00  0.00           C
ATOM   1035  CD1 PHE A  56      61.325  47.985  75.195  1.00  0.00           C
ATOM   1037  CE1 PHE A  56      61.245  48.764  76.345  1.00  0.00           C
ATOM   1039  CZ  PHE A  56      62.225  48.694  77.325  1.00  0.00           C
ATOM   1041  CD2 PHE A  56      63.446  47.115  75.965  1.00  0.00           C
ATOM   1043  CE2 PHE A  56      63.326  47.855  77.135  1.00  0.00           C
ATOM   1045  C   PHE A  56      62.155  47.805  72.115  1.00  0.00           C
ATOM   1046  O   PHE A  56      61.145  47.545  71.455  1.00  0.00           O
ATOM   1047  N   ILE A  57      62.535  49.055  72.385  1.00  0.00           N
ATOM   1049  CA  ILE A  57      61.775  50.225  72.025  1.00  0.00           C
ATOM   1051  CB  ILE A  57      61.416  51.115  73.215  1.00  0.00           C
ATOM   1053  CG2 ILE A  57      62.645  51.425  74.105  1.00  0.00           C
ATOM   1057  CG1 ILE A  57      60.725  52.415  72.775  1.00  0.00           C
ATOM   1060  CD  ILE A  57      59.265  52.244  72.385  1.00  0.00           C
ATOM   1064  C   ILE A  57      62.535  50.944  70.935  1.00  0.00           C
ATOM   1065  O   ILE A  57      63.735  51.204  71.015  1.00  0.00           O
ATOM   1066  N   VAL A  58      61.835  51.264  69.845  1.00  0.00           N
ATOM   1068  CA  VAL A  58      62.355  52.005  68.735  1.00  0.00           C
ATOM   1070  CB  VAL A  58      62.485  51.146  67.475  1.00  0.00           C
ATOM   1072  CG1 VAL A  58      62.785  51.965  66.215  1.00  0.00           C
ATOM   1076  CG2 VAL A  58      63.656  50.185  67.695  1.00  0.00           C
ATOM   1080  C   VAL A  58      61.436  53.185  68.555  1.00  0.00           C
ATOM   1081  O   VAL A  58      60.245  53.104  68.855  1.00  0.00           O
ATOM   1082  N   THR A  59      61.975  54.335  68.115  1.00  0.00           N
ATOM   1084  CA  THR A  59      61.226  55.565  67.915  1.00  0.00           C
ATOM   1086  CB  THR A  59      61.715  56.675  68.825  1.00  0.00           C
ATOM   1088  OG1 THR A  59      60.635  57.495  69.235  1.00  0.00           O
ATOM   1090  CG2 THR A  59      62.835  57.555  68.245  1.00  0.00           C
ATOM   1094  C   THR A  59      61.366  55.915  66.455  1.00  0.00           C
ATOM   1095  O   THR A  59      62.435  55.735  65.875  1.00  0.00           O
ATOM   1096  N   VAL A  60      60.275  56.325  65.795  1.00  0.00           N
ATOM   1098  CA  VAL A  60      60.205  56.345  64.345  1.00  0.00           C
ATOM   1100  CB  VAL A  60      59.465  55.125  63.785  1.00  0.00           C
ATOM   1102  CG1 VAL A  60      59.485  55.125  62.255  1.00  0.00           C
ATOM   1106  CG2 VAL A  60      60.135  53.815  64.245  1.00  0.00           C
ATOM   1110  C   VAL A  60      59.426  57.584  63.945  1.00  0.00           C
ATOM   1111  O   VAL A  60      58.395  57.865  64.565  1.00  0.00           O
ATOM   1112  N   PRO A  61      59.766  58.345  62.905  1.00  0.00           N
ATOM   1113  CD  PRO A  61      58.895  59.445  62.495  1.00  0.00           C
ATOM   1116  CA  PRO A  61      61.035  58.315  62.155  1.00  0.00           C
ATOM   1118  CB  PRO A  61      60.805  59.325  61.025  1.00  0.00           C
ATOM   1121  CG  PRO A  61      59.745  60.285  61.555  1.00  0.00           C
ATOM   1124  C   PRO A  61      62.266  58.655  62.995  1.00  0.00           C
ATOM   1125  O   PRO A  61      62.095  59.435  63.925  1.00  0.00           O
ATOM   1126  N   PRO A  62      63.475  58.135  62.745  1.00  0.00           N
ATOM   1127  CD  PRO A  62      63.755  57.125  61.715  1.00  0.00           C
ATOM   1130  CA  PRO A  62      64.686  58.465  63.505  1.00  0.00           C
ATOM   1132  CB  PRO A  62      65.715  57.425  63.045  1.00  0.00           C
ATOM   1135  CG  PRO A  62      65.275  57.055  61.625  1.00  0.00           C
ATOM   1138  C   PRO A  62      65.174  59.855  63.195  1.00  0.00           C
ATOM   1139  O   PRO A  62      65.946  60.405  63.985  1.00  0.00           O
ATOM   1140  N   MET A  63      64.815  60.415  62.035  1.00  0.00           N
ATOM   1142  CA  MET A  63      65.035  61.796  61.695  1.00  0.00           C
ATOM   1144  CB  MET A  63      66.375  62.006  60.955  1.00  0.00           C
ATOM   1147  CG  MET A  63      66.645  63.465  60.535  1.00  0.00           C
ATOM   1150  SD  MET A  63      68.126  63.704  59.525  1.00  0.00           S
ATOM   1151  CE  MET A  63      67.445  62.866  58.075  1.00  0.00           C
ATOM   1155  C   MET A  63      63.895  62.215  60.805  1.00  0.00           C
ATOM   1156  O   MET A  63      63.365  61.415  60.035  1.00  0.00           O
ATOM   1157  N   VAL A  64      63.475  63.485  60.905  1.00  0.00           N
ATOM   1159  CA  VAL A  64      62.346  63.995  60.185  1.00  0.00           C
ATOM   1161  CB  VAL A  64      61.086  63.704  60.965  1.00  0.00           C
ATOM   1163  CG1 VAL A  64      61.045  64.515  62.255  1.00  0.00           C
ATOM   1167  CG2 VAL A  64      59.826  63.935  60.115  1.00  0.00           C
ATOM   1171  C   VAL A  64      62.586  65.465  59.955  1.00  0.00           C
ATOM   1172  O   VAL A  64      63.395  66.064  60.645  1.00  0.00           O
ATOM   1173  N   ARG A  65      61.905  66.085  58.965  1.00  0.00           N
ATOM   1175  CA  ARG A  65      61.965  67.515  58.765  1.00  0.00           C
ATOM   1177  CB  ARG A  65      62.285  67.875  57.285  1.00  0.00           C
ATOM   1180  CG  ARG A  65      62.165  69.366  56.915  1.00  0.00           C
ATOM   1183  CD  ARG A  65      62.656  69.674  55.505  1.00  0.00           C
ATOM   1186  NE  ARG A  65      62.256  71.085  55.195  1.00  0.00           N
ATOM   1188  CZ  ARG A  65      62.535  71.725  54.065  1.00  0.00           C
ATOM   1189  NH1 ARG A  65      63.256  71.195  53.105  1.00  0.00           N
ATOM   1192  NH2 ARG A  65      62.015  72.925  53.915  1.00  0.00           N
ATOM   1195  C   ARG A  65      60.686  68.174  59.215  1.00  0.00           C
ATOM   1196  O   ARG A  65      59.585  67.655  59.055  1.00  0.00           O
ATOM   1197  N   LEU A  66      60.826  69.366  59.785  1.00  0.00           N
ATOM   1199  CA  LEU A  66      59.745  70.255  60.125  1.00  0.00           C
ATOM   1201  CB  LEU A  66      59.945  70.795  61.545  1.00  0.00           C
ATOM   1204  CG  LEU A  66      59.965  69.665  62.565  1.00  0.00           C
ATOM   1206  CD1 LEU A  66      60.695  70.115  63.845  1.00  0.00           C
ATOM   1210  CD2 LEU A  66      58.526  69.215  62.775  1.00  0.00           C
ATOM   1214  C   LEU A  66      59.865  71.435  59.235  1.00  0.00           C
ATOM   1215  O   LEU A  66      60.895  72.095  59.235  1.00  0.00           O
ATOM   1216  N   ASN A  67      58.815  71.775  58.485  1.00  0.00           N
ATOM   1218  CA  ASN A  67      58.755  73.104  57.895  1.00  0.00           C
ATOM   1220  CB  ASN A  67      57.815  73.085  56.665  1.00  0.00           C
ATOM   1223  CG  ASN A  67      58.465  72.185  55.615  1.00  0.00           C
ATOM   1224  OD1 ASN A  67      59.696  72.065  55.545  1.00  0.00           O
ATOM   1225  ND2 ASN A  67      57.656  71.485  54.805  1.00  0.00           N
ATOM   1228  C   ASN A  67      58.435  74.145  58.975  1.00  0.00           C
ATOM   1229  O   ASN A  67      58.095  73.774  60.115  1.00  0.00           O
ATOM   1230  N   PRO A  68      58.586  75.435  58.715  1.00  0.00           N
ATOM   1231  CD  PRO A  68      59.455  75.955  57.655  1.00  0.00           C
ATOM   1234  CA  PRO A  68      58.085  76.524  59.545  1.00  0.00           C
ATOM   1236  CB  PRO A  68      58.065  77.645  58.515  1.00  0.00           C
ATOM   1239  CG  PRO A  68      59.436  77.465  57.875  1.00  0.00           C
ATOM   1242  C   PRO A  68      56.785  76.305  60.275  1.00  0.00           C
ATOM   1243  O   PRO A  68      55.746  76.095  59.645  1.00  0.00           O
ATOM   1244  N   SER A  69      56.875  76.325  61.625  1.00  0.00           N
ATOM   1246  CA  SER A  69      55.826  76.125  62.605  1.00  0.00           C
ATOM   1248  CB  SER A  69      54.865  77.314  62.735  1.00  0.00           C
ATOM   1251  OG  SER A  69      54.175  77.545  61.525  1.00  0.00           O
ATOM   1253  C   SER A  69      55.046  74.814  62.555  1.00  0.00           C
ATOM   1254  O   SER A  69      53.965  74.674  63.135  1.00  0.00           O
ATOM   1255  N   GLU A  70      55.625  73.774  61.925  1.00  0.00           N
ATOM   1257  CA  GLU A  70      55.065  72.454  61.855  1.00  0.00           C
ATOM   1259  CB  GLU A  70      55.735  71.555  60.815  1.00  0.00           C
ATOM   1262  CG  GLU A  70      55.436  71.885  59.325  1.00  0.00           C
ATOM   1265  CD  GLU A  70      54.135  72.564  58.855  1.00  0.00           C
ATOM   1266  OE1 GLU A  70      53.726  72.195  57.735  1.00  0.00           O
ATOM   1267  OE2 GLU A  70      53.535  73.465  59.515  1.00  0.00           O
ATOM   1268  C   GLU A  70      54.785  71.734  63.155  1.00  0.00           C
ATOM   1269  O   GLU A  70      55.425  71.945  64.185  1.00  0.00           O
ATOM   1270  N   GLN A  71      53.765  70.865  63.105  1.00  0.00           N
ATOM   1272  CA  GLN A  71      53.335  70.024  64.185  1.00  0.00           C
ATOM   1274  CB  GLN A  71      51.895  70.366  64.645  1.00  0.00           C
ATOM   1277  CG  GLN A  71      51.796  71.866  64.985  1.00  0.00           C
ATOM   1280  CD  GLN A  71      50.525  72.256  65.735  1.00  0.00           C
ATOM   1281  OE1 GLN A  71      49.426  71.704  65.595  1.00  0.00           O
ATOM   1282  NE2 GLN A  71      50.665  73.315  66.575  1.00  0.00           N
ATOM   1285  C   GLN A  71      53.395  68.646  63.585  1.00  0.00           C
ATOM   1286  O   GLN A  71      52.995  68.435  62.445  1.00  0.00           O
ATOM   1287  N   ILE A  72      54.006  67.715  64.305  1.00  0.00           N
ATOM   1289  CA  ILE A  72      54.235  66.375  63.825  1.00  0.00           C
ATOM   1291  CB  ILE A  72      55.645  66.146  63.275  1.00  0.00           C
ATOM   1293  CG2 ILE A  72      55.895  67.065  62.055  1.00  0.00           C
ATOM   1297  CG1 ILE A  72      56.735  66.305  64.365  1.00  0.00           C
ATOM   1300  CD  ILE A  72      57.895  65.335  64.155  1.00  0.00           C
ATOM   1304  C   ILE A  72      54.055  65.495  65.015  1.00  0.00           C
ATOM   1305  O   ILE A  72      53.586  65.924  66.075  1.00  0.00           O
ATOM   1306  N   GLN A  73      54.496  64.245  64.915  1.00  0.00           N
ATOM   1308  CA  GLN A  73      54.475  63.375  66.035  1.00  0.00           C
ATOM   1310  CB  GLN A  73      53.035  62.875  66.145  1.00  0.00           C
ATOM   1313  CG  GLN A  73      52.735  61.625  66.965  1.00  0.00           C
ATOM   1316  CD  GLN A  73      51.255  61.315  66.755  1.00  0.00           C
ATOM   1317  OE1 GLN A  73      50.445  61.465  67.665  1.00  0.00           O
ATOM   1318  NE2 GLN A  73      50.915  60.854  65.525  1.00  0.00           N
ATOM   1321  C   GLN A  73      55.515  62.314  65.785  1.00  0.00           C
ATOM   1322  O   GLN A  73      55.816  61.965  64.645  1.00  0.00           O
ATOM   1323  N   ILE A  74      56.125  61.805  66.855  1.00  0.00           N
ATOM   1325  CA  ILE A  74      57.076  60.715  66.785  1.00  0.00           C
ATOM   1327  CB  ILE A  74      58.365  60.985  67.545  1.00  0.00           C
ATOM   1329  CG2 ILE A  74      59.335  59.785  67.455  1.00  0.00           C
ATOM   1333  CG1 ILE A  74      59.046  62.275  67.015  1.00  0.00           C
ATOM   1336  CD  ILE A  74      59.655  62.174  65.615  1.00  0.00           C
ATOM   1340  C   ILE A  74      56.336  59.545  67.365  1.00  0.00           C
ATOM   1341  O   ILE A  74      55.546  59.705  68.295  1.00  0.00           O
ATOM   1342  N   ARG A  75      56.515  58.335  66.815  1.00  0.00           N
ATOM   1344  CA  ARG A  75      55.886  57.165  67.365  1.00  0.00           C
ATOM   1346  CB  ARG A  75      55.175  56.334  66.275  1.00  0.00           C
ATOM   1349  CG  ARG A  75      54.125  55.375  66.865  1.00  0.00           C
ATOM   1352  CD  ARG A  75      53.465  54.455  65.835  1.00  0.00           C
ATOM   1355  NE  ARG A  75      52.425  53.655  66.575  1.00  0.00           N
ATOM   1357  CZ  ARG A  75      51.255  54.145  66.935  1.00  0.00           C
ATOM   1358  NH1 ARG A  75      50.775  55.295  66.515  1.00  0.00           N
ATOM   1361  NH2 ARG A  75      50.515  53.415  67.755  1.00  0.00           N
ATOM   1364  C   ARG A  75      56.945  56.295  68.005  1.00  0.00           C
ATOM   1365  O   ARG A  75      57.975  55.985  67.415  1.00  0.00           O
ATOM   1366  N   MET A  76      56.675  55.854  69.245  1.00  0.00           N
ATOM   1368  CA  MET A  76      57.515  54.985  70.025  1.00  0.00           C
ATOM   1370  CB  MET A  76      57.605  55.495  71.495  1.00  0.00           C
ATOM   1373  CG  MET A  76      58.285  56.875  71.645  1.00  0.00           C
ATOM   1376  SD  MET A  76      57.675  57.885  73.025  1.00  0.00           S
ATOM   1377  CE  MET A  76      58.425  57.135  74.455  1.00  0.00           C
ATOM   1381  C   MET A  76      56.835  53.634  69.955  1.00  0.00           C
ATOM   1382  O   MET A  76      55.645  53.525  70.265  1.00  0.00           O
ATOM   1383  N   ILE A  77      57.526  52.575  69.495  1.00  0.00           N
ATOM   1385  CA  ILE A  77      56.915  51.274  69.245  1.00  0.00           C
ATOM   1387  CB  ILE A  77      56.705  50.985  67.745  1.00  0.00           C
ATOM   1389  CG2 ILE A  77      55.655  51.985  67.235  1.00  0.00           C
ATOM   1393  CG1 ILE A  77      57.995  51.085  66.885  1.00  0.00           C
ATOM   1396  CD  ILE A  77      58.765  49.765  66.755  1.00  0.00           C
ATOM   1400  C   ILE A  77      57.726  50.165  69.875  1.00  0.00           C
ATOM   1401  O   ILE A  77      58.955  50.225  69.955  1.00  0.00           O
ATOM   1402  N   THR A  78      57.055  49.085  70.365  1.00  0.00           N
ATOM   1404  CA  THR A  78      57.765  47.915  70.865  1.00  0.00           C
ATOM   1406  CB  THR A  78      57.175  47.256  72.115  1.00  0.00           C
ATOM   1408  OG1 THR A  78      55.816  46.865  71.995  1.00  0.00           O
ATOM   1410  CG2 THR A  78      57.215  48.285  73.245  1.00  0.00           C
ATOM   1414  C   THR A  78      58.015  46.875  69.785  1.00  0.00           C
ATOM   1415  O   THR A  78      57.145  46.545  68.985  1.00  0.00           O
ATOM   1416  N   GLN A  79      59.256  46.325  69.765  1.00  0.00           N
ATOM   1418  CA  GLN A  79      59.626  45.075  69.115  1.00  0.00           C
ATOM   1420  CB  GLN A  79      61.156  44.935  68.805  1.00  0.00           C
ATOM   1423  CG  GLN A  79      61.705  45.685  67.565  1.00  0.00           C
ATOM   1426  CD  GLN A  79      61.436  47.185  67.545  1.00  0.00           C
ATOM   1427  OE1 GLN A  79      61.065  47.765  66.525  1.00  0.00           O
ATOM   1428  NE2 GLN A  79      61.695  47.845  68.695  1.00  0.00           N
ATOM   1431  C   GLN A  79      59.296  43.904  70.015  1.00  0.00           C
ATOM   1432  O   GLN A  79      58.985  44.075  71.195  1.00  0.00           O
ATOM   1433  N   GLU A  80      59.445  42.665  69.505  1.00  0.00           N
ATOM   1435  CA  GLU A  80      59.166  41.455  70.245  1.00  0.00           C
ATOM   1437  CB  GLU A  80      59.345  40.235  69.335  1.00  0.00           C
ATOM   1440  CG  GLU A  80      58.516  40.205  68.035  1.00  0.00           C
ATOM   1443  CD  GLU A  80      58.685  38.855  67.355  1.00  0.00           C
ATOM   1444  OE1 GLU A  80      59.235  37.945  68.035  1.00  0.00           O
ATOM   1445  OE2 GLU A  80      58.285  38.694  66.175  1.00  0.00           O
ATOM   1446  C   GLU A  80      60.075  41.225  71.455  1.00  0.00           C
ATOM   1447  O   GLU A  80      59.696  40.565  72.415  1.00  0.00           O
ATOM   1448  N   LYS A  81      61.296  41.825  71.455  1.00  0.00           N
ATOM   1450  CA  LYS A  81      62.276  41.755  72.535  1.00  0.00           C
ATOM   1452  CB  LYS A  81      63.555  42.545  72.135  1.00  0.00           C
ATOM   1455  CG  LYS A  81      64.875  42.095  72.795  1.00  0.00           C
ATOM   1458  CD  LYS A  81      65.245  42.625  74.195  1.00  0.00           C
ATOM   1461  CE  LYS A  81      65.535  44.125  74.295  1.00  0.00           C
ATOM   1464  NZ  LYS A  81      66.845  44.415  73.705  1.00  0.00           N
ATOM   1468  C   LYS A  81      61.725  42.335  73.835  1.00  0.00           C
ATOM   1469  O   LYS A  81      62.225  42.095  74.925  1.00  0.00           O
ATOM   1470  N   ILE A  82      60.605  43.075  73.775  1.00  0.00           N
ATOM   1472  CA  ILE A  82      59.935  43.615  74.935  1.00  0.00           C
ATOM   1474  CB  ILE A  82      58.785  44.525  74.535  1.00  0.00           C
ATOM   1476  CG2 ILE A  82      57.656  43.704  73.885  1.00  0.00           C
ATOM   1480  CG1 ILE A  82      58.205  45.305  75.715  1.00  0.00           C
ATOM   1483  CD  ILE A  82      59.235  46.055  76.555  1.00  0.00           C
ATOM   1487  C   ILE A  82      59.496  42.595  75.975  1.00  0.00           C
ATOM   1488  O   ILE A  82      59.496  42.855  77.175  1.00  0.00           O
ATOM   1489  N   ALA A  83      59.166  41.355  75.575  1.00  0.00           N
ATOM   1491  CA  ALA A  83      58.755  40.345  76.525  1.00  0.00           C
ATOM   1493  CB  ALA A  83      58.055  39.245  75.735  1.00  0.00           C
ATOM   1497  C   ALA A  83      59.895  39.785  77.385  1.00  0.00           C
ATOM   1498  O   ALA A  83      59.655  39.175  78.425  1.00  0.00           O
ATOM   1499  N   GLN A  84      61.166  40.055  77.005  1.00  0.00           N
ATOM   1501  CA  GLN A  84      62.346  39.775  77.795  1.00  0.00           C
ATOM   1503  CB  GLN A  84      63.675  40.045  77.005  1.00  0.00           C
ATOM   1506  CG  GLN A  84      65.006  39.775  77.785  1.00  0.00           C
ATOM   1509  CD  GLN A  84      66.256  40.385  77.145  1.00  0.00           C
ATOM   1510  OE1 GLN A  84      66.515  41.585  77.195  1.00  0.00           O
ATOM   1511  NE2 GLN A  84      67.095  39.515  76.525  1.00  0.00           N
ATOM   1514  C   GLN A  84      62.395  40.604  79.075  1.00  0.00           C
ATOM   1515  O   GLN A  84      62.995  40.195  80.065  1.00  0.00           O
ATOM   1516  N   LEU A  85      61.796  41.805  79.075  1.00  0.00           N
ATOM   1518  CA  LEU A  85      61.936  42.735  80.175  1.00  0.00           C
ATOM   1520  CB  LEU A  85      61.546  44.205  79.845  1.00  0.00           C
ATOM   1523  CG  LEU A  85      62.495  44.954  78.865  1.00  0.00           C
ATOM   1525  CD1 LEU A  85      63.925  45.165  79.395  1.00  0.00           C
ATOM   1529  CD2 LEU A  85      62.565  44.255  77.515  1.00  0.00           C
ATOM   1533  C   LEU A  85      61.175  42.235  81.395  1.00  0.00           C
ATOM   1534  O   LEU A  85      60.145  41.575  81.245  1.00  0.00           O
ATOM   1535  N   PRO A  86      61.635  42.485  82.615  1.00  0.00           N
ATOM   1536  CD  PRO A  86      62.995  42.905  82.905  1.00  0.00           C
ATOM   1539  CA  PRO A  86      60.935  42.065  83.815  1.00  0.00           C
ATOM   1541  CB  PRO A  86      61.845  42.535  84.945  1.00  0.00           C
ATOM   1544  CG  PRO A  86      63.225  42.415  84.325  1.00  0.00           C
ATOM   1547  C   PRO A  86      59.535  42.615  83.935  1.00  0.00           C
ATOM   1548  O   PRO A  86      59.345  43.825  84.065  1.00  0.00           O
ATOM   1549  N   LYS A  87      58.545  41.715  83.895  1.00  0.00           N
ATOM   1551  CA  LYS A  87      57.136  42.045  83.865  1.00  0.00           C
ATOM   1553  CB  LYS A  87      56.285  40.805  83.495  1.00  0.00           C
ATOM   1556  CG  LYS A  87      56.555  40.185  82.115  1.00  0.00           C
ATOM   1559  CD  LYS A  87      56.296  41.115  80.925  1.00  0.00           C
ATOM   1562  CE  LYS A  87      56.445  40.425  79.555  1.00  0.00           C
ATOM   1565  NZ  LYS A  87      55.305  39.535  79.245  1.00  0.00           N
ATOM   1569  C   LYS A  87      56.645  42.535  85.215  1.00  0.00           C
ATOM   1570  O   LYS A  87      55.515  42.995  85.325  1.00  0.00           O
ATOM   1571  N   ASP A  88      57.485  42.384  86.245  1.00  0.00           N
ATOM   1573  CA  ASP A  88      57.215  42.685  87.615  1.00  0.00           C
ATOM   1575  CB  ASP A  88      57.945  41.625  88.505  1.00  0.00           C
ATOM   1578  CG  ASP A  88      59.475  41.595  88.425  1.00  0.00           C
ATOM   1579  OD1 ASP A  88      60.075  42.225  87.515  1.00  0.00           O
ATOM   1580  OD2 ASP A  88      60.075  40.865  89.245  1.00  0.00           O
ATOM   1581  C   ASP A  88      57.705  44.075  87.955  1.00  0.00           C
ATOM   1582  O   ASP A  88      57.526  44.515  89.085  1.00  0.00           O
ATOM   1583  N   ARG A  89      58.335  44.814  87.015  1.00  0.00           N
ATOM   1585  CA  ARG A  89      59.015  46.025  87.385  1.00  0.00           C
ATOM   1587  CB  ARG A  89      60.515  45.725  87.665  1.00  0.00           C
ATOM   1590  CG  ARG A  89      61.156  46.845  88.485  1.00  0.00           C
ATOM   1593  CD  ARG A  89      62.686  46.835  88.605  1.00  0.00           C
ATOM   1596  NE  ARG A  89      63.246  47.475  87.365  1.00  0.00           N
ATOM   1598  CZ  ARG A  89      64.446  48.045  87.295  1.00  0.00           C
ATOM   1599  NH1 ARG A  89      65.305  48.015  88.275  1.00  0.00           N
ATOM   1602  NH2 ARG A  89      64.805  48.694  86.195  1.00  0.00           N
ATOM   1605  C   ARG A  89      58.965  47.015  86.255  1.00  0.00           C
ATOM   1606  O   ARG A  89      59.055  46.655  85.085  1.00  0.00           O
ATOM   1607  N   GLU A  90      58.885  48.325  86.545  1.00  0.00           N
ATOM   1609  CA  GLU A  90      59.245  49.345  85.585  1.00  0.00           C
ATOM   1611  CB  GLU A  90      58.916  50.795  86.045  1.00  0.00           C
ATOM   1614  CG  GLU A  90      57.395  51.045  86.175  1.00  0.00           C
ATOM   1617  CD  GLU A  90      57.055  52.505  86.415  1.00  0.00           C
ATOM   1618  OE1 GLU A  90      57.745  53.165  87.235  1.00  0.00           O
ATOM   1619  OE2 GLU A  90      56.045  52.975  85.835  1.00  0.00           O
ATOM   1620  C   GLU A  90      60.686  49.305  85.095  1.00  0.00           C
ATOM   1621  O   GLU A  90      61.635  48.945  85.795  1.00  0.00           O
ATOM   1622  N   THR A  91      60.905  49.685  83.835  1.00  0.00           N
ATOM   1624  CA  THR A  91      62.266  49.835  83.315  1.00  0.00           C
ATOM   1626  CB  THR A  91      62.645  48.855  82.205  1.00  0.00           C
ATOM   1628  OG1 THR A  91      61.955  49.065  80.985  1.00  0.00           O
ATOM   1630  CG2 THR A  91      62.416  47.415  82.685  1.00  0.00           C
ATOM   1634  C   THR A  91      62.435  51.274  82.925  1.00  0.00           C
ATOM   1635  O   THR A  91      61.465  51.965  82.625  1.00  0.00           O
ATOM   1636  N   LEU A  92      63.685  51.785  82.985  1.00  0.00           N
ATOM   1638  CA  LEU A  92      63.936  53.174  82.645  1.00  0.00           C
ATOM   1640  CB  LEU A  92      64.756  53.915  83.715  1.00  0.00           C
ATOM   1643  CG  LEU A  92      65.076  55.395  83.405  1.00  0.00           C
ATOM   1645  CD1 LEU A  92      63.796  56.235  83.295  1.00  0.00           C
ATOM   1649  CD2 LEU A  92      66.025  55.965  84.455  1.00  0.00           C
ATOM   1653  C   LEU A  92      64.665  53.285  81.325  1.00  0.00           C
ATOM   1654  O   LEU A  92      65.645  52.584  81.075  1.00  0.00           O
ATOM   1655  N   PHE A  93      64.186  54.205  80.485  1.00  0.00           N
ATOM   1657  CA  PHE A  93      64.735  54.604  79.225  1.00  0.00           C
ATOM   1659  CB  PHE A  93      63.895  54.055  78.025  1.00  0.00           C
ATOM   1662  CG  PHE A  93      64.335  52.635  77.745  1.00  0.00           C
ATOM   1663  CD1 PHE A  93      64.055  51.595  78.635  1.00  0.00           C
ATOM   1665  CE1 PHE A  93      64.665  50.345  78.485  1.00  0.00           C
ATOM   1667  CZ  PHE A  93      65.475  50.095  77.365  1.00  0.00           C
ATOM   1669  CD2 PHE A  93      65.125  52.355  76.625  1.00  0.00           C
ATOM   1671  CE2 PHE A  93      65.686  51.085  76.415  1.00  0.00           C
ATOM   1673  C   PHE A  93      64.766  56.115  79.195  1.00  0.00           C
ATOM   1674  O   PHE A  93      64.155  56.795  80.035  1.00  0.00           O
ATOM   1675  N   TYR A  94      65.486  56.695  78.245  1.00  0.00           N
ATOM   1677  CA  TYR A  94      65.445  58.125  77.965  1.00  0.00           C
ATOM   1679  CB  TYR A  94      66.806  58.825  78.205  1.00  0.00           C
ATOM   1682  CG  TYR A  94      67.126  58.865  79.675  1.00  0.00           C
ATOM   1683  CD1 TYR A  94      67.695  57.765  80.345  1.00  0.00           C
ATOM   1685  CE1 TYR A  94      67.954  57.825  81.725  1.00  0.00           C
ATOM   1687  CZ  TYR A  94      67.686  58.995  82.435  1.00  0.00           C
ATOM   1688  OH  TYR A  94      67.876  59.075  83.835  1.00  0.00           O
ATOM   1690  CD2 TYR A  94      66.885  60.045  80.395  1.00  0.00           C
ATOM   1692  CE2 TYR A  94      67.186  60.115  81.765  1.00  0.00           C
ATOM   1694  C   TYR A  94      65.006  58.325  76.545  1.00  0.00           C
ATOM   1695  O   TYR A  94      65.535  57.715  75.625  1.00  0.00           O
ATOM   1696  N   PHE A  95      63.995  59.185  76.315  1.00  0.00           N
ATOM   1698  CA  PHE A  95      63.605  59.615  74.985  1.00  0.00           C
ATOM   1700  CB  PHE A  95      62.066  59.826  74.855  1.00  0.00           C
ATOM   1703  CG  PHE A  95      61.695  60.365  73.495  1.00  0.00           C
ATOM   1704  CD1 PHE A  95      61.885  59.565  72.355  1.00  0.00           C
ATOM   1706  CE1 PHE A  95      61.655  60.084  71.075  1.00  0.00           C
ATOM   1708  CZ  PHE A  95      61.195  61.404  70.925  1.00  0.00           C
ATOM   1710  CD2 PHE A  95      61.255  61.685  73.325  1.00  0.00           C
ATOM   1712  CE2 PHE A  95      60.985  62.194  72.055  1.00  0.00           C
ATOM   1714  C   PHE A  95      64.355  60.885  74.645  1.00  0.00           C
ATOM   1715  O   PHE A  95      64.256  61.896  75.355  1.00  0.00           O
ATOM   1716  N   ASN A  96      65.125  60.854  73.535  1.00  0.00           N
ATOM   1718  CA  ASN A  96      66.035  61.924  73.215  1.00  0.00           C
ATOM   1720  CB  ASN A  96      67.515  61.485  73.205  1.00  0.00           C
ATOM   1723  CG  ASN A  96      67.986  61.146  74.615  1.00  0.00           C
ATOM   1724  OD1 ASN A  96      67.296  60.535  75.435  1.00  0.00           O
ATOM   1725  ND2 ASN A  96      69.236  61.545  74.935  1.00  0.00           N
ATOM   1728  C   ASN A  96      65.686  62.524  71.875  1.00  0.00           C
ATOM   1729  O   ASN A  96      65.454  61.845  70.885  1.00  0.00           O
ATOM   1730  N   VAL A  97      65.656  63.865  71.865  1.00  0.00           N
ATOM   1732  CA  VAL A  97      65.425  64.685  70.705  1.00  0.00           C
ATOM   1734  CB  VAL A  97      64.195  65.575  70.875  1.00  0.00           C
ATOM   1736  CG1 VAL A  97      63.965  66.465  69.635  1.00  0.00           C
ATOM   1740  CG2 VAL A  97      62.965  64.674  71.095  1.00  0.00           C
ATOM   1744  C   VAL A  97      66.645  65.565  70.535  1.00  0.00           C
ATOM   1745  O   VAL A  97      67.105  66.174  71.495  1.00  0.00           O
ATOM   1746  N   ARG A  98      67.165  65.674  69.295  1.00  0.00           N
ATOM   1748  CA  ARG A  98      68.056  66.756  68.955  1.00  0.00           C
ATOM   1750  CB  ARG A  98      69.465  66.285  68.525  1.00  0.00           C
ATOM   1753  CG  ARG A  98      69.595  65.555  67.175  1.00  0.00           C
ATOM   1756  CD  ARG A  98      70.725  66.064  66.295  1.00  0.00           C
ATOM   1759  NE  ARG A  98      72.016  65.625  66.915  1.00  0.00           N
ATOM   1761  CZ  ARG A  98      73.126  66.345  66.845  1.00  0.00           C
ATOM   1762  NH1 ARG A  98      73.186  67.384  66.035  1.00  0.00           N
ATOM   1765  NH2 ARG A  98      74.135  66.045  67.635  1.00  0.00           N
ATOM   1768  C   ARG A  98      67.436  67.564  67.835  1.00  0.00           C
ATOM   1769  O   ARG A  98      66.815  67.015  66.915  1.00  0.00           O
ATOM   1770  N   GLU A  99      67.625  68.895  67.865  1.00  0.00           N
ATOM   1772  CA  GLU A  99      67.375  69.756  66.735  1.00  0.00           C
ATOM   1774  CB  GLU A  99      66.895  71.146  67.255  1.00  0.00           C
ATOM   1777  CG  GLU A  99      67.835  72.015  68.135  1.00  0.00           C
ATOM   1780  CD  GLU A  99      67.076  72.795  69.225  1.00  0.00           C
ATOM   1781  OE1 GLU A  99      67.105  74.055  69.245  1.00  0.00           O
ATOM   1782  OE2 GLU A  99      66.476  72.124  70.105  1.00  0.00           O
ATOM   1783  C   GLU A  99      68.595  69.765  65.815  1.00  0.00           C
ATOM   1784  O   GLU A  99      69.745  69.765  66.255  1.00  0.00           O
ATOM   1785  N   ILE A 100      68.385  69.715  64.475  1.00  0.00           N
ATOM   1787  CA  ILE A 100      69.406  70.064  63.485  1.00  0.00           C
ATOM   1789  CB  ILE A 100      69.895  68.945  62.555  1.00  0.00           C
ATOM   1791  CG2 ILE A 100      70.735  69.525  61.385  1.00  0.00           C
ATOM   1795  CG1 ILE A 100      70.675  67.895  63.355  1.00  0.00           C
ATOM   1798  CD  ILE A 100      71.086  66.645  62.565  1.00  0.00           C
ATOM   1802  C   ILE A 100      68.915  71.265  62.685  1.00  0.00           C
ATOM   1803  O   ILE A 100      67.925  71.155  61.955  1.00  0.00           O
ATOM   1804  N   PRO A 101      69.535  72.435  62.825  1.00  0.00           N
ATOM   1805  CD  PRO A 101      70.826  72.605  63.495  1.00  0.00           C
ATOM   1808  CA  PRO A 101      69.204  73.625  62.045  1.00  0.00           C
ATOM   1810  CB  PRO A 101      70.165  74.674  62.605  1.00  0.00           C
ATOM   1813  CG  PRO A 101      71.406  73.845  62.865  1.00  0.00           C
ATOM   1816  C   PRO A 101      69.415  73.405  60.555  1.00  0.00           C
ATOM   1817  O   PRO A 101      70.174  72.515  60.185  1.00  0.00           O
ATOM   1818  N   PRO A 102      68.805  74.145  59.655  1.00  0.00           N
ATOM   1819  CD  PRO A 102      67.736  75.095  59.935  1.00  0.00           C
ATOM   1822  CA  PRO A 102      69.215  74.175  58.265  1.00  0.00           C
ATOM   1824  CB  PRO A 102      68.235  75.155  57.635  1.00  0.00           C
ATOM   1827  CG  PRO A 102      67.046  75.165  58.575  1.00  0.00           C
ATOM   1830  C   PRO A 102      70.645  74.635  58.075  1.00  0.00           C
ATOM   1831  O   PRO A 102      70.925  75.795  58.355  1.00  0.00           O
ATOM   1832  N   LYS A 103      71.525  73.755  57.575  1.00  0.00           N
ATOM   1834  CA  LYS A 103      72.936  73.995  57.305  1.00  0.00           C
ATOM   1836  CB  LYS A 103      73.126  74.475  55.855  1.00  0.00           C
ATOM   1839  CG  LYS A 103      74.586  74.635  55.415  1.00  0.00           C
ATOM   1842  CD  LYS A 103      74.785  74.366  53.925  1.00  0.00           C
ATOM   1845  CE  LYS A 103      74.035  75.314  52.985  1.00  0.00           C
ATOM   1848  NZ  LYS A 103      74.495  76.715  53.175  1.00  0.00           N
ATOM   1852  C   LYS A 103      73.645  74.905  58.285  1.00  0.00           C
ATOM   1853  O   LYS A 103      74.096  75.994  57.935  1.00  0.00           O
ATOM   1854  N   THR A 104      73.785  74.445  59.525  1.00  0.00           N
ATOM   1856  CA  THR A 104      74.735  75.015  60.445  1.00  0.00           C
ATOM   1858  CB  THR A 104      74.186  75.535  61.775  1.00  0.00           C
ATOM   1860  OG1 THR A 104      72.995  76.285  61.595  1.00  0.00           O
ATOM   1862  CG2 THR A 104      75.165  76.465  62.525  1.00  0.00           C
ATOM   1866  C   THR A 104      75.635  73.884  60.775  1.00  0.00           C
ATOM   1867  O   THR A 104      75.326  72.704  60.615  1.00  0.00           O
ATOM   1868  N   ASP A 105      76.796  74.265  61.265  1.00  0.00           N
ATOM   1870  CA  ASP A 105      77.975  73.515  61.385  1.00  0.00           C
ATOM   1872  CB  ASP A 105      79.055  74.515  60.925  1.00  0.00           C
ATOM   1875  CG  ASP A 105      78.895  75.125  59.515  1.00  0.00           C
ATOM   1876  OD1 ASP A 105      77.785  75.515  59.085  1.00  0.00           O
ATOM   1877  OD2 ASP A 105      79.986  75.285  58.895  1.00  0.00           O
ATOM   1878  C   ASP A 105      78.065  73.146  62.875  1.00  0.00           C
ATOM   1879  O   ASP A 105      77.745  73.935  63.755  1.00  0.00           O
ATOM   1880  N   LYS A 106      78.425  71.875  63.175  1.00  0.00           N
ATOM   1882  CA  LYS A 106      78.245  71.274  64.485  1.00  0.00           C
ATOM   1884  CB  LYS A 106      76.936  70.445  64.545  1.00  0.00           C
ATOM   1887  CG  LYS A 106      76.866  69.375  63.445  1.00  0.00           C
ATOM   1890  CD  LYS A 106      75.885  68.205  63.685  1.00  0.00           C
ATOM   1893  CE  LYS A 106      76.076  67.435  64.995  1.00  0.00           C
ATOM   1896  NZ  LYS A 106      77.476  67.115  65.205  1.00  0.00           N
ATOM   1900  C   LYS A 106      79.425  70.385  64.855  1.00  0.00           C
ATOM   1901  O   LYS A 106      80.226  69.975  64.025  1.00  0.00           O
ATOM   1902  N   LYS A 107      79.555  70.055  66.165  1.00  0.00           N
ATOM   1904  CA  LYS A 107      80.594  69.215  66.785  1.00  0.00           C
ATOM   1906  CB  LYS A 107      80.936  67.885  66.055  1.00  0.00           C
ATOM   1909  CG  LYS A 107      81.735  66.885  66.925  1.00  0.00           C
ATOM   1912  CD  LYS A 107      81.796  65.435  66.395  1.00  0.00           C
ATOM   1915  CE  LYS A 107      81.035  64.424  67.295  1.00  0.00           C
ATOM   1918  NZ  LYS A 107      81.185  63.006  66.875  1.00  0.00           N
ATOM   1922  C   LYS A 107      81.875  69.985  67.055  1.00  0.00           C
ATOM   1923  O   LYS A 107      82.766  69.535  67.765  1.00  0.00           O
ATOM   1924  N   ASN A 108      81.965  71.225  66.535  1.00  0.00           N
ATOM   1926  CA  ASN A 108      83.006  72.185  66.835  1.00  0.00           C
ATOM   1928  CB  ASN A 108      82.766  73.424  65.955  1.00  0.00           C
ATOM   1931  CG  ASN A 108      83.866  74.484  65.995  1.00  0.00           C
ATOM   1932  OD1 ASN A 108      83.825  75.454  66.735  1.00  0.00           O
ATOM   1933  ND2 ASN A 108      84.826  74.335  65.075  1.00  0.00           N
ATOM   1936  C   ASN A 108      83.036  72.515  68.315  1.00  0.00           C
ATOM   1937  O   ASN A 108      84.095  72.586  68.925  1.00  0.00           O
ATOM   1938  N   VAL A 109      81.835  72.615  68.925  1.00  0.00           N
ATOM   1940  CA  VAL A 109      81.675  72.564  70.365  1.00  0.00           C
ATOM   1942  CB  VAL A 109      82.195  73.845  71.035  1.00  0.00           C
ATOM   1944  CG1 VAL A 109      81.415  75.095  70.585  1.00  0.00           C
ATOM   1948  CG2 VAL A 109      82.384  73.725  72.565  1.00  0.00           C
ATOM   1952  C   VAL A 109      80.196  72.225  70.605  1.00  0.00           C
ATOM   1953  O   VAL A 109      79.525  71.616  69.775  1.00  0.00           O
ATOM   1954  N   MET A 110      79.626  72.625  71.755  1.00  0.00           N
ATOM   1956  CA  MET A 110      78.235  72.505  72.105  1.00  0.00           C
ATOM   1958  CB  MET A 110      78.076  72.494  73.645  1.00  0.00           C
ATOM   1961  CG  MET A 110      78.385  71.125  74.275  1.00  0.00           C
ATOM   1964  SD  MET A 110      78.065  71.025  76.065  1.00  0.00           S
ATOM   1965  CE  MET A 110      76.256  71.185  75.995  1.00  0.00           C
ATOM   1969  C   MET A 110      77.366  73.585  71.485  1.00  0.00           C
ATOM   1970  O   MET A 110      77.016  74.585  72.115  1.00  0.00           O
ATOM   1971  N   GLN A 111      77.046  73.445  70.185  1.00  0.00           N
ATOM   1973  CA  GLN A 111      76.495  74.535  69.425  1.00  0.00           C
ATOM   1975  CB  GLN A 111      77.226  74.615  68.065  1.00  0.00           C
ATOM   1978  CG  GLN A 111      78.726  74.835  68.275  1.00  0.00           C
ATOM   1981  CD  GLN A 111      79.485  74.665  66.975  1.00  0.00           C
ATOM   1982  OE1 GLN A 111      79.555  73.535  66.475  1.00  0.00           O
ATOM   1983  NE2 GLN A 111      80.086  75.756  66.465  1.00  0.00           N
ATOM   1986  C   GLN A 111      75.006  74.445  69.245  1.00  0.00           C
ATOM   1987  O   GLN A 111      74.256  74.145  70.165  1.00  0.00           O
ATOM   1988  N   VAL A 112      74.546  74.735  68.015  1.00  0.00           N
ATOM   1990  CA  VAL A 112      73.215  75.155  67.665  1.00  0.00           C
ATOM   1992  CB  VAL A 112      73.336  75.715  66.235  1.00  0.00           C
ATOM   1994  CG1 VAL A 112      74.195  74.744  65.405  1.00  0.00           C
ATOM   1998  CG2 VAL A 112      72.006  75.994  65.485  1.00  0.00           C
ATOM   2002  C   VAL A 112      72.196  74.035  67.755  1.00  0.00           C
ATOM   2003  O   VAL A 112      70.976  74.204  67.785  1.00  0.00           O
ATOM   2004  N   THR A 113      72.715  72.825  67.805  1.00  0.00           N
ATOM   2006  CA  THR A 113      71.985  71.594  67.895  1.00  0.00           C
ATOM   2008  CB  THR A 113      72.805  70.525  67.175  1.00  0.00           C
ATOM   2010  OG1 THR A 113      74.186  70.546  67.525  1.00  0.00           O
ATOM   2012  CG2 THR A 113      72.796  70.785  65.665  1.00  0.00           C
ATOM   2016  C   THR A 113      71.725  71.255  69.355  1.00  0.00           C
ATOM   2017  O   THR A 113      72.436  70.445  69.955  1.00  0.00           O
ATOM   2018  N   MET A 114      70.705  71.885  69.985  1.00  0.00           N
ATOM   2020  CA  MET A 114      70.305  71.555  71.355  1.00  0.00           C
ATOM   2022  CB  MET A 114      69.345  72.586  71.985  1.00  0.00           C
ATOM   2025  CG  MET A 114      69.385  72.645  73.535  1.00  0.00           C
ATOM   2028  SD  MET A 114      68.135  73.685  74.315  1.00  0.00           S
ATOM   2029  CE  MET A 114      68.425  75.115  73.235  1.00  0.00           C
ATOM   2033  C   MET A 114      69.705  70.165  71.455  1.00  0.00           C
ATOM   2034  O   MET A 114      69.315  69.535  70.465  1.00  0.00           O
ATOM   2035  N   GLN A 115      69.715  69.595  72.675  1.00  0.00           N
ATOM   2037  CA  GLN A 115      69.204  68.265  72.905  1.00  0.00           C
ATOM   2039  CB  GLN A 115      70.355  67.244  72.955  1.00  0.00           C
ATOM   2042  CG  GLN A 115      71.116  67.275  71.625  1.00  0.00           C
ATOM   2045  CD  GLN A 115      72.266  66.305  71.535  1.00  0.00           C
ATOM   2046  OE1 GLN A 115      72.285  65.435  70.665  1.00  0.00           O
ATOM   2047  NE2 GLN A 115      73.315  66.535  72.365  1.00  0.00           N
ATOM   2050  C   GLN A 115      68.395  68.186  74.175  1.00  0.00           C
ATOM   2051  O   GLN A 115      68.846  68.585  75.245  1.00  0.00           O
ATOM   2052  N   HIS A 116      67.196  67.605  74.045  1.00  0.00           N
ATOM   2054  CA  HIS A 116      66.296  67.345  75.145  1.00  0.00           C
ATOM   2056  CB  HIS A 116      64.845  67.814  74.875  1.00  0.00           C
ATOM   2059  ND1 HIS A 116      64.656  69.515  73.105  1.00  0.00           N
ATOM   2060  CG  HIS A 116      64.805  69.245  74.445  1.00  0.00           C
ATOM   2061  CE1 HIS A 116      64.576  70.826  73.025  1.00  0.00           C
ATOM   2063  NE2 HIS A 116      64.645  71.405  74.245  1.00  0.00           N
ATOM   2065  CD2 HIS A 116      64.785  70.395  75.165  1.00  0.00           C
ATOM   2067  C   HIS A 116      66.256  65.854  75.395  1.00  0.00           C
ATOM   2068  O   HIS A 116      66.135  65.055  74.475  1.00  0.00           O
ATOM   2069  N   ALA A 117      66.375  65.465  76.675  1.00  0.00           N
ATOM   2071  CA  ALA A 117      66.296  64.085  77.065  1.00  0.00           C
ATOM   2073  CB  ALA A 117      67.674  63.535  77.465  1.00  0.00           C
ATOM   2077  C   ALA A 117      65.326  63.965  78.225  1.00  0.00           C
ATOM   2078  O   ALA A 117      65.486  64.595  79.275  1.00  0.00           O
ATOM   2079  N   LEU A 118      64.266  63.186  78.025  1.00  0.00           N
ATOM   2081  CA  LEU A 118      63.135  63.125  78.915  1.00  0.00           C
ATOM   2083  CB  LEU A 118      61.785  63.465  78.225  1.00  0.00           C
ATOM   2086  CG  LEU A 118      61.635  64.905  77.675  1.00  0.00           C
ATOM   2088  CD1 LEU A 118      62.215  66.015  78.575  1.00  0.00           C
ATOM   2092  CD2 LEU A 118      62.206  65.035  76.255  1.00  0.00           C
ATOM   2096  C   LEU A 118      63.076  61.715  79.425  1.00  0.00           C
ATOM   2097  O   LEU A 118      63.316  60.775  78.675  1.00  0.00           O
ATOM   2098  N   LYS A 119      62.756  61.525  80.715  1.00  0.00           N
ATOM   2100  CA  LYS A 119      62.575  60.195  81.275  1.00  0.00           C
ATOM   2102  CB  LYS A 119      62.235  60.265  82.795  1.00  0.00           C
ATOM   2105  CG  LYS A 119      63.285  60.994  83.645  1.00  0.00           C
ATOM   2108  CD  LYS A 119      64.546  60.145  83.915  1.00  0.00           C
ATOM   2111  CE  LYS A 119      64.406  59.135  85.055  1.00  0.00           C
ATOM   2114  NZ  LYS A 119      64.266  59.805  86.365  1.00  0.00           N
ATOM   2118  C   LYS A 119      61.455  59.445  80.565  1.00  0.00           C
ATOM   2119  O   LYS A 119      60.355  59.965  80.415  1.00  0.00           O
ATOM   2120  N   LEU A 120      61.725  58.205  80.125  1.00  0.00           N
ATOM   2122  CA  LEU A 120      60.725  57.285  79.655  1.00  0.00           C
ATOM   2124  CB  LEU A 120      61.006  56.805  78.205  1.00  0.00           C
ATOM   2127  CG  LEU A 120      60.065  55.695  77.695  1.00  0.00           C
ATOM   2129  CD1 LEU A 120      58.596  56.125  77.735  1.00  0.00           C
ATOM   2133  CD2 LEU A 120      60.475  55.275  76.275  1.00  0.00           C
ATOM   2137  C   LEU A 120      60.715  56.125  80.605  1.00  0.00           C
ATOM   2138  O   LEU A 120      61.616  55.285  80.655  1.00  0.00           O
ATOM   2139  N   PHE A 121      59.645  56.045  81.405  1.00  0.00           N
ATOM   2141  CA  PHE A 121      59.395  54.935  82.275  1.00  0.00           C
ATOM   2143  CB  PHE A 121      58.636  55.385  83.535  1.00  0.00           C
ATOM   2146  CG  PHE A 121      59.355  56.515  84.215  1.00  0.00           C
ATOM   2147  CD1 PHE A 121      60.405  56.245  85.115  1.00  0.00           C
ATOM   2149  CE1 PHE A 121      61.045  57.295  85.795  1.00  0.00           C
ATOM   2151  CZ  PHE A 121      60.655  58.615  85.575  1.00  0.00           C
ATOM   2153  CD2 PHE A 121      58.965  57.845  84.005  1.00  0.00           C
ATOM   2155  CE2 PHE A 121      59.615  58.895  84.665  1.00  0.00           C
ATOM   2157  C   PHE A 121      58.576  53.935  81.505  1.00  0.00           C
ATOM   2158  O   PHE A 121      57.675  54.285  80.745  1.00  0.00           O
ATOM   2159  N   TRP A 122      58.885  52.654  81.655  1.00  0.00           N
ATOM   2161  CA  TRP A 122      58.176  51.585  81.015  1.00  0.00           C
ATOM   2163  CB  TRP A 122      59.186  50.585  80.455  1.00  0.00           C
ATOM   2166  CG  TRP A 122      59.745  51.095  79.195  1.00  0.00           C
ATOM   2167  CD1 TRP A 122      60.695  52.045  78.965  1.00  0.00           C
ATOM   2169  NE1 TRP A 122      60.635  52.405  77.635  1.00  0.00           N
ATOM   2171  CE2 TRP A 122      59.655  51.695  77.025  1.00  0.00           C
ATOM   2172  CD2 TRP A 122      59.076  50.835  77.975  1.00  0.00           C
ATOM   2173  CE3 TRP A 122      58.055  49.975  77.605  1.00  0.00           C
ATOM   2175  CZ3 TRP A 122      57.695  49.905  76.265  1.00  0.00           C
ATOM   2177  CZ2 TRP A 122      59.186  51.735  75.745  1.00  0.00           C
ATOM   2179  CH2 TRP A 122      58.225  50.795  75.345  1.00  0.00           C
ATOM   2181  C   TRP A 122      57.355  50.825  81.985  1.00  0.00           C
ATOM   2182  O   TRP A 122      57.895  50.335  82.975  1.00  0.00           O
ATOM   2183  N   ARG A 123      56.045  50.674  81.735  1.00  0.00           N
ATOM   2185  CA  ARG A 123      55.195  50.024  82.705  1.00  0.00           C
ATOM   2187  CB  ARG A 123      54.215  51.095  83.205  1.00  0.00           C
ATOM   2190  CG  ARG A 123      53.265  50.595  84.295  1.00  0.00           C
ATOM   2193  CD  ARG A 123      52.386  51.715  84.835  1.00  0.00           C
ATOM   2196  NE  ARG A 123      53.295  52.665  85.555  1.00  0.00           N
ATOM   2198  CZ  ARG A 123      52.905  53.845  85.995  1.00  0.00           C
ATOM   2199  NH1 ARG A 123      51.715  54.325  85.715  1.00  0.00           N
ATOM   2202  NH2 ARG A 123      53.726  54.585  86.715  1.00  0.00           N
ATOM   2205  C   ARG A 123      54.445  48.815  82.145  1.00  0.00           C
ATOM   2206  O   ARG A 123      53.405  48.975  81.495  1.00  0.00           O
ATOM   2207  N   PRO A 124      54.925  47.584  82.405  1.00  0.00           N
ATOM   2208  CD  PRO A 124      56.315  47.335  82.805  1.00  0.00           C
ATOM   2211  CA  PRO A 124      54.256  46.315  82.085  1.00  0.00           C
ATOM   2213  CB  PRO A 124      55.116  45.255  82.785  1.00  0.00           C
ATOM   2216  CG  PRO A 124      56.525  45.825  82.705  1.00  0.00           C
ATOM   2219  C   PRO A 124      52.775  46.165  82.395  1.00  0.00           C
ATOM   2220  O   PRO A 124      52.256  46.795  83.315  1.00  0.00           O
ATOM   2221  N   LYS A 125      52.085  45.285  81.645  1.00  0.00           N
ATOM   2223  CA  LYS A 125      50.676  44.905  81.795  1.00  0.00           C
ATOM   2225  CB  LYS A 125      50.245  43.925  80.655  1.00  0.00           C
ATOM   2228  CG  LYS A 125      50.265  44.525  79.225  1.00  0.00           C
ATOM   2231  CD  LYS A 125      49.865  43.506  78.135  1.00  0.00           C
ATOM   2234  CE  LYS A 125      49.956  44.055  76.705  1.00  0.00           C
ATOM   2237  NZ  LYS A 125      49.735  43.025  75.665  1.00  0.00           N
ATOM   2241  C   LYS A 125      50.326  44.335  83.155  1.00  0.00           C
ATOM   2242  O   LYS A 125      49.235  44.515  83.705  1.00  0.00           O
ATOM   2243  N   ALA A 126      51.276  43.605  83.755  1.00  0.00           N
ATOM   2245  CA  ALA A 126      51.136  42.995  85.055  1.00  0.00           C
ATOM   2247  CB  ALA A 126      52.175  41.865  85.155  1.00  0.00           C
ATOM   2251  C   ALA A 126      51.336  43.985  86.195  1.00  0.00           C
ATOM   2252  O   ALA A 126      51.035  43.675  87.345  1.00  0.00           O
ATOM   2253  N   ILE A 127      51.815  45.215  85.905  1.00  0.00           N
ATOM   2255  CA  ILE A 127      51.965  46.264  86.885  1.00  0.00           C
ATOM   2257  CB  ILE A 127      53.425  46.675  87.125  1.00  0.00           C
ATOM   2259  CG2 ILE A 127      54.215  45.425  87.575  1.00  0.00           C
ATOM   2263  CG1 ILE A 127      54.096  47.375  85.935  1.00  0.00           C
ATOM   2266  CD  ILE A 127      55.405  48.065  86.315  1.00  0.00           C
ATOM   2270  C   ILE A 127      51.096  47.485  86.535  1.00  0.00           C
ATOM   2271  O   ILE A 127      51.346  48.585  87.025  1.00  0.00           O
ATOM   2272  N   GLU A 128      50.026  47.375  85.695  1.00  0.00           N
ATOM   2274  CA  GLU A 128      49.125  48.506  85.465  1.00  0.00           C
ATOM   2276  CB  GLU A 128      48.065  48.255  84.355  1.00  0.00           C
ATOM   2279  CG  GLU A 128      48.636  48.345  82.925  1.00  0.00           C
ATOM   2282  CD  GLU A 128      47.616  47.925  81.875  1.00  0.00           C
ATOM   2283  OE1 GLU A 128      46.686  48.704  81.555  1.00  0.00           O
ATOM   2284  OE2 GLU A 128      47.745  46.775  81.385  1.00  0.00           O
ATOM   2285  C   GLU A 128      48.405  49.015  86.715  1.00  0.00           C
ATOM   2286  O   GLU A 128      47.895  48.235  87.525  1.00  0.00           O
ATOM   2287  N   LEU A 129      48.345  50.355  86.875  1.00  0.00           N
ATOM   2289  CA  LEU A 129      47.656  51.035  87.965  1.00  0.00           C
ATOM   2291  CB  LEU A 129      48.376  52.265  88.595  1.00  0.00           C
ATOM   2294  CG  LEU A 129      49.785  52.065  89.195  1.00  0.00           C
ATOM   2296  CD1 LEU A 129      49.826  50.924  90.225  1.00  0.00           C
ATOM   2300  CD2 LEU A 129      50.845  51.905  88.105  1.00  0.00           C
ATOM   2304  C   LEU A 129      46.366  51.615  87.435  1.00  0.00           C
ATOM   2305  O   LEU A 129      46.245  51.935  86.255  1.00  0.00           O
ATOM   2306  N   GLU A 130      45.385  51.815  88.325  1.00  0.00           N
ATOM   2308  CA  GLU A 130      44.265  52.705  88.105  1.00  0.00           C
ATOM   2310  CB  GLU A 130      43.295  52.645  89.305  1.00  0.00           C
ATOM   2313  CG  GLU A 130      42.596  51.285  89.555  1.00  0.00           C
ATOM   2316  CD  GLU A 130      41.905  50.744  88.315  1.00  0.00           C
ATOM   2317  OE1 GLU A 130      41.206  51.545  87.655  1.00  0.00           O
ATOM   2318  OE2 GLU A 130      42.006  49.535  88.015  1.00  0.00           O
ATOM   2319  C   GLU A 130      44.675  54.165  87.885  1.00  0.00           C
ATOM   2320  O   GLU A 130      45.605  54.665  88.515  1.00  0.00           O
ATOM   2321  N   ASP A 131      43.936  54.896  87.035  1.00  0.00           N
ATOM   2323  CA  ASP A 131      44.105  56.315  86.835  1.00  0.00           C
ATOM   2325  CB  ASP A 131      43.165  56.845  85.735  1.00  0.00           C
ATOM   2328  CG  ASP A 131      43.506  56.295  84.375  1.00  0.00           C
ATOM   2329  OD1 ASP A 131      44.655  55.835  84.205  1.00  0.00           O
ATOM   2330  OD2 ASP A 131      42.686  56.495  83.445  1.00  0.00           O
ATOM   2331  C   ASP A 131      43.785  57.155  88.065  1.00  0.00           C
ATOM   2332  O   ASP A 131      44.366  58.215  88.285  1.00  0.00           O
ATOM   2333  N   ASP A 132      42.826  56.725  88.895  1.00  0.00           N
ATOM   2335  CA  ASP A 132      42.596  57.345  90.185  1.00  0.00           C
ATOM   2337  CB  ASP A 132      41.366  56.685  90.855  1.00  0.00           C
ATOM   2340  CG  ASP A 132      40.116  56.905  90.015  1.00  0.00           C
ATOM   2341  OD1 ASP A 132      40.065  57.865  89.205  1.00  0.00           O
ATOM   2342  OD2 ASP A 132      39.135  56.125  90.195  1.00  0.00           O
ATOM   2343  C   ASP A 132      43.836  57.174  91.065  1.00  0.00           C
ATOM   2344  O   ASP A 132      44.335  58.095  91.715  1.00  0.00           O
ATOM   2345  N   GLY A 133      44.366  55.935  91.025  1.00  0.00           N
ATOM   2347  CA  GLY A 133      45.535  55.475  91.755  1.00  0.00           C
ATOM   2350  C   GLY A 133      45.425  55.595  93.255  1.00  0.00           C
ATOM   2351  O   GLY A 133      46.425  55.825  93.905  1.00  0.00           O
ATOM   2352  N   VAL A 134      44.205  55.435  93.825  1.00  0.00           N
ATOM   2354  CA  VAL A 134      43.836  55.705  95.215  1.00  0.00           C
ATOM   2356  CB  VAL A 134      42.326  55.515  95.465  1.00  0.00           C
ATOM   2358  CG1 VAL A 134      41.926  54.035  95.545  1.00  0.00           C
ATOM   2362  CG2 VAL A 134      41.915  56.185  96.785  1.00  0.00           C
ATOM   2366  C   VAL A 134      44.645  54.884  96.205  1.00  0.00           C
ATOM   2367  O   VAL A 134      45.075  55.355  97.265  1.00  0.00           O
ATOM   2368  N   MET A 135      44.976  53.634  95.845  1.00  0.00           N
ATOM   2370  CA  MET A 135      46.016  52.865  96.475  1.00  0.00           C
ATOM   2372  CB  MET A 135      45.805  51.355  96.215  1.00  0.00           C
ATOM   2375  CG  MET A 135      44.465  50.895  96.825  1.00  0.00           C
ATOM   2378  SD  MET A 135      44.085  49.125  96.785  1.00  0.00           S
ATOM   2379  CE  MET A 135      44.046  48.895  94.985  1.00  0.00           C
ATOM   2383  C   MET A 135      47.365  53.354  95.995  1.00  0.00           C
ATOM   2384  O   MET A 135      48.105  52.645  95.295  1.00  0.00           O
ATOM   2385  N   THR A 136      47.675  54.635  96.305  1.00  0.00           N
ATOM   2387  CA  THR A 136      48.785  55.375  95.725  1.00  0.00           C
ATOM   2389  CB  THR A 136      48.855  56.845  96.095  1.00  0.00           C
ATOM   2391  OG1 THR A 136      47.625  57.524  95.935  1.00  0.00           O
ATOM   2393  CG2 THR A 136      49.855  57.535  95.165  1.00  0.00           C
ATOM   2397  C   THR A 136      50.086  54.744  96.135  1.00  0.00           C
ATOM   2398  O   THR A 136      50.346  54.515  97.315  1.00  0.00           O
ATOM   2399  N   TYR A 137      50.925  54.365  95.165  1.00  0.00           N
ATOM   2401  CA  TYR A 137      51.885  53.315  95.415  1.00  0.00           C
ATOM   2403  CB  TYR A 137      52.196  52.605  94.075  1.00  0.00           C
ATOM   2406  CG  TYR A 137      52.945  53.455  93.085  1.00  0.00           C
ATOM   2407  CD1 TYR A 137      54.315  53.715  93.265  1.00  0.00           C
ATOM   2409  CE1 TYR A 137      55.015  54.515  92.365  1.00  0.00           C
ATOM   2411  CZ  TYR A 137      54.366  55.075  91.275  1.00  0.00           C
ATOM   2412  OH  TYR A 137      55.096  55.924  90.435  1.00  0.00           O
ATOM   2414  CD2 TYR A 137      52.305  53.985  91.955  1.00  0.00           C
ATOM   2416  CE2 TYR A 137      53.006  54.805  91.055  1.00  0.00           C
ATOM   2418  C   TYR A 137      53.116  53.904  96.095  1.00  0.00           C
ATOM   2419  O   TYR A 137      53.866  53.235  96.775  1.00  0.00           O
ATOM   2420  N   GLU A 138      53.265  55.235  95.975  1.00  0.00           N
ATOM   2422  CA  GLU A 138      54.175  56.055  96.725  1.00  0.00           C
ATOM   2424  CB  GLU A 138      54.195  57.454  96.055  1.00  0.00           C
ATOM   2427  CG  GLU A 138      54.566  57.396  94.535  1.00  0.00           C
ATOM   2430  CD  GLU A 138      53.386  57.396  93.555  1.00  0.00           C
ATOM   2431  OE1 GLU A 138      52.435  56.595  93.765  1.00  0.00           O
ATOM   2432  OE2 GLU A 138      53.435  58.174  92.555  1.00  0.00           O
ATOM   2433  C   GLU A 138      53.796  56.134  98.205  1.00  0.00           C
ATOM   2434  O   GLU A 138      54.506  56.675  99.025  1.00  0.00           O
ATOM   2435  N   LYS A 139      52.645  55.555  98.625  1.00  0.00           N
ATOM   2437  CA  LYS A 139      52.315  55.415 100.035  1.00  0.00           C
ATOM   2439  CB  LYS A 139      50.785  55.315 100.235  1.00  0.00           C
ATOM   2442  CG  LYS A 139      50.305  55.315 101.705  1.00  0.00           C
ATOM   2445  CD  LYS A 139      48.785  55.415 101.885  1.00  0.00           C
ATOM   2448  CE  LYS A 139      48.215  56.795 101.555  1.00  0.00           C
ATOM   2451  NZ  LYS A 139      46.745  56.795 101.675  1.00  0.00           N
ATOM   2455  C   LYS A 139      53.055  54.245 100.705  1.00  0.00           C
ATOM   2456  O   LYS A 139      53.155  54.115 101.915  1.00  0.00           O
ATOM   2457  N   VAL A 140      53.656  53.335  99.915  1.00  0.00           N
ATOM   2459  CA  VAL A 140      54.305  52.125 100.405  1.00  0.00           C
ATOM   2461  CB  VAL A 140      54.405  51.146  99.235  1.00  0.00           C
ATOM   2463  CG1 VAL A 140      55.195  49.865  99.565  1.00  0.00           C
ATOM   2467  CG2 VAL A 140      52.965  50.795  98.815  1.00  0.00           C
ATOM   2471  C   VAL A 140      55.676  52.396 101.025  1.00  0.00           C
ATOM   2472  O   VAL A 140      56.265  51.575 101.735  1.00  0.00           O
ATOM   2473  N   GLU A 141      56.235  53.576 100.725  1.00  0.00           N
ATOM   2475  CA  GLU A 141      57.575  53.945 101.105  1.00  0.00           C
ATOM   2477  CB  GLU A 141      58.065  55.215 100.385  1.00  0.00           C
ATOM   2480  CG  GLU A 141      57.305  56.555 100.595  1.00  0.00           C
ATOM   2483  CD  GLU A 141      57.505  57.485  99.385  1.00  0.00           C
ATOM   2484  OE1 GLU A 141      57.365  57.005  98.225  1.00  0.00           O
ATOM   2485  OE2 GLU A 141      57.895  58.665  99.615  1.00  0.00           O
ATOM   2486  C   GLU A 141      57.905  53.995 102.575  1.00  0.00           C
ATOM   2487  O   GLU A 141      57.175  54.545 103.405  1.00  0.00           O
ATOM   2488  N   ILE A 142      59.065  53.405 102.935  1.00  0.00           N
ATOM   2490  CA  ILE A 142      59.465  53.265 104.325  1.00  0.00           C
ATOM   2492  CB  ILE A 142      59.696  51.835 104.795  1.00  0.00           C
ATOM   2494  CG2 ILE A 142      60.116  51.835 106.295  1.00  0.00           C
ATOM   2498  CG1 ILE A 142      58.425  50.994 104.575  1.00  0.00           C
ATOM   2501  CD  ILE A 142      57.185  51.565 105.265  1.00  0.00           C
ATOM   2505  C   ILE A 142      60.735  54.005 104.565  1.00  0.00           C
ATOM   2506  O   ILE A 142      61.775  53.805 103.935  1.00  0.00           O
ATOM   2507  N   ILE A 143      60.655  54.875 105.565  1.00  0.00           N
ATOM   2509  CA  ILE A 143      61.666  55.845 105.845  1.00  0.00           C
ATOM   2511  CB  ILE A 143      61.026  57.215 105.815  1.00  0.00           C
ATOM   2513  CG2 ILE A 143      61.996  58.275 106.365  1.00  0.00           C
ATOM   2517  CG1 ILE A 143      60.625  57.485 104.355  1.00  0.00           C
ATOM   2520  CD  ILE A 143      59.675  58.655 104.205  1.00  0.00           C
ATOM   2524  C   ILE A 143      62.235  55.475 107.165  1.00  0.00           C
ATOM   2525  O   ILE A 143      61.515  55.305 108.135  1.00  0.00           O
ATOM   2526  N   ARG A 144      63.545  55.275 107.225  1.00  0.00           N
ATOM   2528  CA  ARG A 144      64.215  54.975 108.465  1.00  0.00           C
ATOM   2530  CB  ARG A 144      64.805  53.545 108.565  1.00  0.00           C
ATOM   2533  CG  ARG A 144      65.546  53.025 107.345  1.00  0.00           C
ATOM   2536  CD  ARG A 144      64.726  52.005 106.585  1.00  0.00           C
ATOM   2539  NE  ARG A 144      64.635  50.795 107.475  1.00  0.00           N
ATOM   2541  CZ  ARG A 144      63.726  49.845 107.375  1.00  0.00           C
ATOM   2542  NH1 ARG A 144      62.805  49.814 106.445  1.00  0.00           N
ATOM   2545  NH2 ARG A 144      63.695  48.865 108.255  1.00  0.00           N
ATOM   2548  C   ARG A 144      65.314  55.935 108.735  1.00  0.00           C
ATOM   2549  O   ARG A 144      66.206  56.105 107.905  1.00  0.00           O
ATOM   2550  N   ARG A 145      65.265  56.575 109.905  1.00  0.00           N
ATOM   2552  CA  ARG A 145      66.285  57.465 110.395  1.00  0.00           C
ATOM   2554  CB  ARG A 145      65.725  58.115 111.684  1.00  0.00           C
ATOM   2557  CG  ARG A 145      66.585  59.205 112.334  1.00  0.00           C
ATOM   2560  CD  ARG A 145      67.705  58.634 113.194  1.00  0.00           C
ATOM   2563  NE  ARG A 145      68.425  59.775 113.814  1.00  0.00           N
ATOM   2565  CZ  ARG A 145      69.535  59.595 114.494  1.00  0.00           C
ATOM   2566  NH1 ARG A 145      70.156  58.435 114.524  1.00  0.00           N
ATOM   2569  NH2 ARG A 145      70.035  60.625 115.144  1.00  0.00           N
ATOM   2572  C   ARG A 145      67.625  56.765 110.595  1.00  0.00           C
ATOM   2573  O   ARG A 145      67.855  56.006 111.524  1.00  0.00           O
ATOM   2574  N   ASN A 146      68.635  57.045 109.755  1.00  0.00           N
ATOM   2576  CA  ASN A 146      69.995  56.675 110.065  1.00  0.00           C
ATOM   2578  CB  ASN A 146      70.686  56.015 108.835  1.00  0.00           C
ATOM   2581  CG  ASN A 146      70.865  57.005 107.695  1.00  0.00           C
ATOM   2582  OD1 ASN A 146      71.564  58.005 107.825  1.00  0.00           O
ATOM   2583  ND2 ASN A 146      70.275  56.695 106.525  1.00  0.00           N
ATOM   2586  C   ASN A 146      70.715  57.885 110.665  1.00  0.00           C
ATOM   2587  O   ASN A 146      70.145  58.965 110.825  1.00  0.00           O
ATOM   2588  N   ASP A 147      71.985  57.725 111.054  1.00  0.00           N
ATOM   2590  CA  ASP A 147      72.805  58.764 111.654  1.00  0.00           C
ATOM   2592  CB  ASP A 147      74.266  58.244 111.804  1.00  0.00           C
ATOM   2595  CG  ASP A 147      74.366  57.065 112.734  1.00  0.00           C
ATOM   2596  OD1 ASP A 147      73.446  56.825 113.544  1.00  0.00           O
ATOM   2597  OD2 ASP A 147      75.436  56.404 112.684  1.00  0.00           O
ATOM   2598  C   ASP A 147      72.876  60.095 110.905  1.00  0.00           C
ATOM   2599  O   ASP A 147      73.046  61.146 111.504  1.00  0.00           O
ATOM   2600  N   GLY A 148      72.796  60.065 109.565  1.00  0.00           N
ATOM   2602  CA  GLY A 148      73.016  61.235 108.735  1.00  0.00           C
ATOM   2605  C   GLY A 148      71.766  61.785 108.145  1.00  0.00           C
ATOM   2606  O   GLY A 148      71.845  62.825 107.495  1.00  0.00           O
ATOM   2607  N   SER A 149      70.635  61.085 108.335  1.00  0.00           N
ATOM   2609  CA  SER A 149      69.355  61.355 107.685  1.00  0.00           C
ATOM   2611  CB  SER A 149      69.455  61.805 106.215  1.00  0.00           C
ATOM   2614  OG  SER A 149      70.226  60.885 105.425  1.00  0.00           O
ATOM   2616  C   SER A 149      68.415  60.165 107.715  1.00  0.00           C
ATOM   2617  O   SER A 149      68.145  59.604 108.765  1.00  0.00           O
ATOM   2618  N   ILE A 150      67.876  59.735 106.555  1.00  0.00           N
ATOM   2620  CA  ILE A 150      67.046  58.576 106.405  1.00  0.00           C
ATOM   2622  CB  ILE A 150      65.616  58.855 105.975  1.00  0.00           C
ATOM   2624  CG2 ILE A 150      65.035  59.785 107.065  1.00  0.00           C
ATOM   2628  CG1 ILE A 150      65.525  59.445 104.545  1.00  0.00           C
ATOM   2631  CD  ILE A 150      64.126  59.855 104.075  1.00  0.00           C
ATOM   2635  C   ILE A 150      67.645  57.675 105.355  1.00  0.00           C
ATOM   2636  O   ILE A 150      68.225  58.145 104.375  1.00  0.00           O
ATOM   2637  N   ARG A 151      67.476  56.355 105.505  1.00  0.00           N
ATOM   2639  CA  ARG A 151      67.546  55.435 104.395  1.00  0.00           C
ATOM   2641  CB  ARG A 151      68.175  54.085 104.785  1.00  0.00           C
ATOM   2644  CG  ARG A 151      68.546  53.195 103.575  1.00  0.00           C
ATOM   2647  CD  ARG A 151      69.215  51.865 103.965  1.00  0.00           C
ATOM   2650  NE  ARG A 151      68.165  50.815 104.145  1.00  0.00           N
ATOM   2652  CZ  ARG A 151      67.656  50.345 105.275  1.00  0.00           C
ATOM   2653  NH1 ARG A 151      67.945  50.755 106.485  1.00  0.00           N
ATOM   2656  NH2 ARG A 151      66.806  49.354 105.125  1.00  0.00           N
ATOM   2659  C   ARG A 151      66.104  55.275 103.955  1.00  0.00           C
ATOM   2660  O   ARG A 151      65.215  54.884 104.715  1.00  0.00           O
ATOM   2661  N   PHE A 152      65.845  55.655 102.715  1.00  0.00           N
ATOM   2663  CA  PHE A 152      64.546  55.575 102.105  1.00  0.00           C
ATOM   2665  CB  PHE A 152      64.446  56.765 101.105  1.00  0.00           C
ATOM   2668  CG  PHE A 152      63.165  56.705 100.335  1.00  0.00           C
ATOM   2669  CD1 PHE A 152      62.035  57.345 100.845  1.00  0.00           C
ATOM   2671  CE1 PHE A 152      60.835  57.305 100.145  1.00  0.00           C
ATOM   2673  CZ  PHE A 152      60.756  56.605  98.935  1.00  0.00           C
ATOM   2675  CD2 PHE A 152      63.085  55.994  99.125  1.00  0.00           C
ATOM   2677  CE2 PHE A 152      61.866  55.915  98.455  1.00  0.00           C
ATOM   2679  C   PHE A 152      64.485  54.245 101.395  1.00  0.00           C
ATOM   2680  O   PHE A 152      65.425  53.915 100.675  1.00  0.00           O
ATOM   2681  N   ASN A 153      63.395  53.455 101.555  1.00  0.00           N
ATOM   2683  CA  ASN A 153      63.176  52.265 100.735  1.00  0.00           C
ATOM   2685  CB  ASN A 153      62.995  50.935 101.525  1.00  0.00           C
ATOM   2688  CG  ASN A 153      64.105  50.665 102.525  1.00  0.00           C
ATOM   2689  OD1 ASN A 153      65.125  50.035 102.285  1.00  0.00           O
ATOM   2690  ND2 ASN A 153      63.805  51.035 103.785  1.00  0.00           N
ATOM   2693  C   ASN A 153      61.895  52.375  99.935  1.00  0.00           C
ATOM   2694  O   ASN A 153      60.835  52.665 100.475  1.00  0.00           O
ATOM   2695  N   ASN A 154      62.006  51.985  98.655  1.00  0.00           N
ATOM   2697  CA  ASN A 154      60.895  51.705  97.785  1.00  0.00           C
ATOM   2699  CB  ASN A 154      61.235  52.265  96.385  1.00  0.00           C
ATOM   2702  CG  ASN A 154      60.096  52.095  95.385  1.00  0.00           C
ATOM   2703  OD1 ASN A 154      59.035  51.595  95.735  1.00  0.00           O
ATOM   2704  ND2 ASN A 154      60.315  52.505  94.125  1.00  0.00           N
ATOM   2707  C   ASN A 154      60.695  50.195  97.775  1.00  0.00           C
ATOM   2708  O   ASN A 154      61.596  49.435  97.425  1.00  0.00           O
ATOM   2709  N   LYS A 155      59.506  49.715  98.155  1.00  0.00           N
ATOM   2711  CA  LYS A 155      59.205  48.295  98.095  1.00  0.00           C
ATOM   2713  CB  LYS A 155      58.425  47.835  99.355  1.00  0.00           C
ATOM   2716  CG  LYS A 155      59.116  48.115 100.695  1.00  0.00           C
ATOM   2719  CD  LYS A 155      58.085  47.925 101.835  1.00  0.00           C
ATOM   2722  CE  LYS A 155      58.695  47.705 103.225  1.00  0.00           C
ATOM   2725  NZ  LYS A 155      57.625  47.444 104.225  1.00  0.00           N
ATOM   2729  C   LYS A 155      58.345  47.985  96.875  1.00  0.00           C
ATOM   2730  O   LYS A 155      57.765  46.905  96.775  1.00  0.00           O
ATOM   2731  N   MET A 156      58.225  48.925  95.935  1.00  0.00           N
ATOM   2733  CA  MET A 156      57.175  48.935  94.945  1.00  0.00           C
ATOM   2735  CB  MET A 156      56.445  50.285  95.005  1.00  0.00           C
ATOM   2738  CG  MET A 156      55.026  50.235  94.455  1.00  0.00           C
ATOM   2741  SD  MET A 156      53.875  49.325  95.515  1.00  0.00           S
ATOM   2742  CE  MET A 156      52.505  48.925  94.385  1.00  0.00           C
ATOM   2746  C   MET A 156      57.805  48.815  93.555  1.00  0.00           C
ATOM   2747  O   MET A 156      58.906  49.315  93.345  1.00  0.00           O
ATOM   2748  N   PRO A 157      57.155  48.174  92.575  1.00  0.00           N
ATOM   2749  CD  PRO A 157      56.006  47.295  92.815  1.00  0.00           C
ATOM   2752  CA  PRO A 157      57.695  47.975  91.215  1.00  0.00           C
ATOM   2754  CB  PRO A 157      56.756  46.895  90.665  1.00  0.00           C
ATOM   2757  CG  PRO A 157      55.455  47.085  91.415  1.00  0.00           C
ATOM   2760  C   PRO A 157      57.695  49.185  90.285  1.00  0.00           C
ATOM   2761  O   PRO A 157      57.735  48.985  89.065  1.00  0.00           O
ATOM   2762  N   TYR A 158      57.756  50.435  90.785  1.00  0.00           N
ATOM   2764  CA  TYR A 158      57.726  51.615  89.935  1.00  0.00           C
ATOM   2766  CB  TYR A 158      56.416  52.435  90.085  1.00  0.00           C
ATOM   2769  CG  TYR A 158      55.215  51.545  89.955  1.00  0.00           C
ATOM   2770  CD1 TYR A 158      54.576  51.064  91.105  1.00  0.00           C
ATOM   2772  CE1 TYR A 158      53.526  50.145  91.015  1.00  0.00           C
ATOM   2774  CZ  TYR A 158      53.095  49.705  89.765  1.00  0.00           C
ATOM   2775  OH  TYR A 158      52.066  48.755  89.655  1.00  0.00           O
ATOM   2777  CD2 TYR A 158      54.725  51.155  88.705  1.00  0.00           C
ATOM   2779  CE2 TYR A 158      53.685  50.225  88.605  1.00  0.00           C
ATOM   2781  C   TYR A 158      58.846  52.524  90.365  1.00  0.00           C
ATOM   2782  O   TYR A 158      59.385  52.405  91.465  1.00  0.00           O
ATOM   2783  N   HIS A 159      59.245  53.475  89.495  1.00  0.00           N
ATOM   2785  CA  HIS A 159      60.195  54.515  89.845  1.00  0.00           C
ATOM   2787  CB  HIS A 159      60.925  55.075  88.595  1.00  0.00           C
ATOM   2790  ND1 HIS A 159      61.175  53.215  86.955  1.00  0.00           N
ATOM   2791  CG  HIS A 159      61.775  54.055  87.865  1.00  0.00           C
ATOM   2792  CE1 HIS A 159      62.145  52.505  86.425  1.00  0.00           C
ATOM   2794  NE2 HIS A 159      63.355  52.845  86.925  1.00  0.00           N
ATOM   2796  CD2 HIS A 159      63.125  53.855  87.845  1.00  0.00           C
ATOM   2798  C   HIS A 159      59.525  55.665  90.595  1.00  0.00           C
ATOM   2799  O   HIS A 159      58.656  56.375  90.075  1.00  0.00           O
ATOM   2800  N   VAL A 160      59.925  55.915  91.855  1.00  0.00           N
ATOM   2802  CA  VAL A 160      59.405  57.055  92.605  1.00  0.00           C
ATOM   2804  CB  VAL A 160      59.096  56.755  94.075  1.00  0.00           C
ATOM   2806  CG1 VAL A 160      58.506  57.995  94.785  1.00  0.00           C
ATOM   2810  CG2 VAL A 160      58.065  55.625  94.125  1.00  0.00           C
ATOM   2814  C   VAL A 160      60.355  58.235  92.475  1.00  0.00           C
ATOM   2815  O   VAL A 160      61.565  58.135  92.645  1.00  0.00           O
ATOM   2816  N   THR A 161      59.795  59.424  92.175  1.00  0.00           N
ATOM   2818  CA  THR A 161      60.576  60.665  92.205  1.00  0.00           C
ATOM   2820  CB  THR A 161      60.346  61.625  91.045  1.00  0.00           C
ATOM   2822  OG1 THR A 161      60.455  60.994  89.775  1.00  0.00           O
ATOM   2824  CG2 THR A 161      61.385  62.755  91.075  1.00  0.00           C
ATOM   2828  C   THR A 161      60.205  61.425  93.445  1.00  0.00           C
ATOM   2829  O   THR A 161      59.145  62.045  93.515  1.00  0.00           O
ATOM   2830  N   LEU A 162      61.096  61.455  94.455  1.00  0.00           N
ATOM   2832  CA  LEU A 162      60.886  62.314  95.595  1.00  0.00           C
ATOM   2834  CB  LEU A 162      61.605  61.885  96.885  1.00  0.00           C
ATOM   2837  CG  LEU A 162      61.346  60.425  97.235  1.00  0.00           C
ATOM   2839  CD1 LEU A 162      62.085  60.045  98.495  1.00  0.00           C
ATOM   2843  CD2 LEU A 162      59.846  60.105  97.385  1.00  0.00           C
ATOM   2847  C   LEU A 162      61.336  63.685  95.245  1.00  0.00           C
ATOM   2848  O   LEU A 162      62.476  63.935  94.835  1.00  0.00           O
ATOM   2849  N   GLY A 163      60.385  64.624  95.385  1.00  0.00           N
ATOM   2851  CA  GLY A 163      60.616  66.006  95.095  1.00  0.00           C
ATOM   2854  C   GLY A 163      61.175  66.704  96.255  1.00  0.00           C
ATOM   2855  O   GLY A 163      61.965  67.625  96.085  1.00  0.00           O
ATOM   2856  N   TYR A 164      60.695  66.336  97.445  1.00  0.00           N
ATOM   2858  CA  TYR A 164      60.905  67.135  98.615  1.00  0.00           C
ATOM   2860  CB  TYR A 164      60.096  68.465  98.605  1.00  0.00           C
ATOM   2863  CG  TYR A 164      58.666  68.275  98.195  1.00  0.00           C
ATOM   2864  CD1 TYR A 164      57.715  67.905  99.145  1.00  0.00           C
ATOM   2866  CE1 TYR A 164      56.366  67.814  98.795  1.00  0.00           C
ATOM   2868  CZ  TYR A 164      55.975  68.035  97.475  1.00  0.00           C
ATOM   2869  OH  TYR A 164      54.645  67.795  97.125  1.00  0.00           O
ATOM   2871  CD2 TYR A 164      58.256  68.564  96.885  1.00  0.00           C
ATOM   2873  CE2 TYR A 164      56.905  68.424  96.515  1.00  0.00           C
ATOM   2875  C   TYR A 164      60.645  66.395  99.905  1.00  0.00           C
ATOM   2876  O   TYR A 164      59.956  65.385  99.965  1.00  0.00           O
ATOM   2877  N   ILE A 165      61.255  66.915 100.965  1.00  0.00           N
ATOM   2879  CA  ILE A 165      61.506  66.235 102.195  1.00  0.00           C
ATOM   2881  CB  ILE A 165      62.875  65.555 102.045  1.00  0.00           C
ATOM   2883  CG2 ILE A 165      63.715  65.515 103.345  1.00  0.00           C
ATOM   2887  CG1 ILE A 165      62.745  64.185 101.305  1.00  0.00           C
ATOM   2890  CD  ILE A 165      64.064  63.405 101.205  1.00  0.00           C
ATOM   2894  C   ILE A 165      61.455  67.365 103.215  1.00  0.00           C
ATOM   2895  O   ILE A 165      62.155  68.354 103.045  1.00  0.00           O
ATOM   2896  N   GLY A 166      60.625  67.305 104.285  1.00  0.00           N
ATOM   2898  CA  GLY A 166      60.695  68.345 105.305  1.00  0.00           C
ATOM   2901  C   GLY A 166      59.985  68.006 106.585  1.00  0.00           C
ATOM   2902  O   GLY A 166      59.375  66.945 106.715  1.00  0.00           O
ATOM   2903  N   THR A 167      60.075  68.905 107.575  1.00  0.00           N
ATOM   2905  CA  THR A 167      59.355  68.915 108.855  1.00  0.00           C
ATOM   2907  CB  THR A 167      59.826  70.064 109.745  1.00  0.00           C
ATOM   2909  OG1 THR A 167      61.235  70.174 109.725  1.00  0.00           O
ATOM   2911  CG2 THR A 167      59.405  69.884 111.214  1.00  0.00           C
ATOM   2915  C   THR A 167      57.835  68.995 108.785  1.00  0.00           C
ATOM   2916  O   THR A 167      57.095  68.365 109.535  1.00  0.00           O
ATOM   2917  N   ASN A 168      57.305  69.865 107.915  1.00  0.00           N
ATOM   2919  CA  ASN A 168      55.935  70.325 107.935  1.00  0.00           C
ATOM   2921  CB  ASN A 168      55.826  71.756 108.555  1.00  0.00           C
ATOM   2924  CG  ASN A 168      56.455  71.875 109.945  1.00  0.00           C
ATOM   2925  OD1 ASN A 168      57.346  72.704 110.145  1.00  0.00           O
ATOM   2926  ND2 ASN A 168      55.975  71.095 110.934  1.00  0.00           N
ATOM   2929  C   ASN A 168      55.475  70.414 106.495  1.00  0.00           C
ATOM   2930  O   ASN A 168      56.325  70.445 105.605  1.00  0.00           O
ATOM   2931  N   GLY A 169      54.145  70.546 106.265  1.00  0.00           N
ATOM   2933  CA  GLY A 169      53.465  70.695 104.965  1.00  0.00           C
ATOM   2936  C   GLY A 169      54.025  71.745 104.045  1.00  0.00           C
ATOM   2937  O   GLY A 169      53.895  71.715 102.815  1.00  0.00           O
ATOM   2938  N   VAL A 170      54.636  72.755 104.675  1.00  0.00           N
ATOM   2940  CA  VAL A 170      55.296  73.884 104.065  1.00  0.00           C
ATOM   2942  CB  VAL A 170      55.226  75.086 104.985  1.00  0.00           C
ATOM   2944  CG1 VAL A 170      56.065  76.274 104.475  1.00  0.00           C
ATOM   2948  CG2 VAL A 170      53.745  75.475 105.045  1.00  0.00           C
ATOM   2952  C   VAL A 170      56.735  73.646 103.735  1.00  0.00           C
ATOM   2953  O   VAL A 170      57.196  74.005 102.655  1.00  0.00           O
ATOM   2954  N   THR A 171      57.546  73.065 104.635  1.00  0.00           N
ATOM   2956  CA  THR A 171      58.965  72.885 104.315  1.00  0.00           C
ATOM   2958  CB  THR A 171      59.925  72.715 105.485  1.00  0.00           C
ATOM   2960  OG1 THR A 171      61.185  72.174 105.115  1.00  0.00           O
ATOM   2962  CG2 THR A 171      59.305  71.765 106.495  1.00  0.00           C
ATOM   2966  C   THR A 171      59.175  71.936 103.155  1.00  0.00           C
ATOM   2967  O   THR A 171      59.976  72.225 102.285  1.00  0.00           O
ATOM   2968  N   MET A 172      58.365  70.845 103.085  1.00  0.00           N
ATOM   2970  CA  MET A 172      58.006  70.174 101.845  1.00  0.00           C
ATOM   2972  CB  MET A 172      56.576  69.604 101.955  1.00  0.00           C
ATOM   2975  CG  MET A 172      56.416  68.424 102.915  1.00  0.00           C
ATOM   2978  SD  MET A 172      54.665  68.006 103.115  1.00  0.00           S
ATOM   2979  CE  MET A 172      54.715  66.384 102.335  1.00  0.00           C
ATOM   2983  C   MET A 172      58.125  71.006 100.555  1.00  0.00           C
ATOM   2984  O   MET A 172      59.166  71.015  99.905  1.00  0.00           O
ATOM   2985  N   LEU A 173      57.066  71.725 100.145  1.00  0.00           N
ATOM   2987  CA  LEU A 173      57.015  72.275  98.795  1.00  0.00           C
ATOM   2989  CB  LEU A 173      55.535  72.695  98.485  1.00  0.00           C
ATOM   2992  CG  LEU A 173      55.195  72.975  97.015  1.00  0.00           C
ATOM   2994  CD1 LEU A 173      55.725  74.315  96.535  1.00  0.00           C
ATOM   2998  CD2 LEU A 173      55.616  71.815  96.095  1.00  0.00           C
ATOM   3002  C   LEU A 173      58.135  73.315  98.495  1.00  0.00           C
ATOM   3003  O   LEU A 173      58.885  73.146  97.525  1.00  0.00           O
ATOM   3004  N   PRO A 174      58.316  74.335  99.345  1.00  0.00           N
ATOM   3005  CD  PRO A 174      57.126  75.105  99.745  1.00  0.00           C
ATOM   3008  CA  PRO A 174      59.436  75.255  99.225  1.00  0.00           C
ATOM   3010  CB  PRO A 174      59.065  76.336 100.255  1.00  0.00           C
ATOM   3013  CG  PRO A 174      57.565  76.515 100.095  1.00  0.00           C
ATOM   3016  C   PRO A 174      60.845  74.795  99.555  1.00  0.00           C
ATOM   3017  O   PRO A 174      61.695  75.686  99.625  1.00  0.00           O
ATOM   3018  N   GLN A 175      61.206  73.494  99.745  1.00  0.00           N
ATOM   3020  CA  GLN A 175      62.616  73.155  99.925  1.00  0.00           C
ATOM   3022  CB  GLN A 175      62.875  71.924 100.855  1.00  0.00           C
ATOM   3025  CG  GLN A 175      64.345  71.835 101.355  1.00  0.00           C
ATOM   3028  CD  GLN A 175      64.555  70.965 102.605  1.00  0.00           C
ATOM   3029  OE1 GLN A 175      63.836  70.985 103.595  1.00  0.00           O
ATOM   3030  NE2 GLN A 175      65.696  70.245 102.605  1.00  0.00           N
ATOM   3033  C   GLN A 175      63.335  73.104  98.575  1.00  0.00           C
ATOM   3034  O   GLN A 175      63.305  74.094  97.835  1.00  0.00           O
ATOM   3035  N   THR A 176      64.015  71.984  98.235  1.00  0.00           N
ATOM   3037  CA  THR A 176      64.845  71.745  97.045  1.00  0.00           C
ATOM   3039  CB  THR A 176      65.616  72.945  96.465  1.00  0.00           C
ATOM   3041  OG1 THR A 176      66.385  72.655  95.295  1.00  0.00           O
ATOM   3043  CG2 THR A 176      66.596  73.525  97.495  1.00  0.00           C
ATOM   3047  C   THR A 176      65.805  70.565  97.265  1.00  0.00           C
ATOM   3048  O   THR A 176      66.395  70.425  98.345  1.00  0.00           O
ATOM   3049  N   GLN A 177      65.955  69.735  96.195  1.00  0.00           N
ATOM   3051  CA  GLN A 177      66.815  68.555  96.035  1.00  0.00           C
ATOM   3053  CB  GLN A 177      67.745  68.174  97.215  1.00  0.00           C
ATOM   3056  CG  GLN A 177      68.695  66.965  96.965  1.00  0.00           C
ATOM   3059  CD  GLN A 177      69.495  66.635  98.215  1.00  0.00           C
ATOM   3060  OE1 GLN A 177      69.236  67.124  99.325  1.00  0.00           O
ATOM   3061  NE2 GLN A 177      70.546  65.785  98.095  1.00  0.00           N
ATOM   3064  C   GLN A 177      66.016  67.335  95.565  1.00  0.00           C
ATOM   3065  O   GLN A 177      65.305  66.704  96.345  1.00  0.00           O
ATOM   3066  N   SER A 178      66.145  66.994  94.275  1.00  0.00           N
ATOM   3068  CA  SER A 178      65.385  65.945  93.615  1.00  0.00           C
ATOM   3070  CB  SER A 178      65.156  66.204  92.095  1.00  0.00           C
ATOM   3073  OG  SER A 178      64.245  67.275  91.885  1.00  0.00           O
ATOM   3075  C   SER A 178      66.065  64.595  93.655  1.00  0.00           C
ATOM   3076  O   SER A 178      67.266  64.484  93.385  1.00  0.00           O
ATOM   3077  N   LEU A 179      65.285  63.535  93.945  1.00  0.00           N
ATOM   3079  CA  LEU A 179      65.796  62.205  94.125  1.00  0.00           C
ATOM   3081  CB  LEU A 179      65.665  61.796  95.615  1.00  0.00           C
ATOM   3084  CG  LEU A 179      66.145  62.866  96.615  1.00  0.00           C
ATOM   3086  CD1 LEU A 179      65.626  62.514  98.015  1.00  0.00           C
ATOM   3090  CD2 LEU A 179      67.674  62.985  96.545  1.00  0.00           C
ATOM   3094  C   LEU A 179      64.985  61.225  93.295  1.00  0.00           C
ATOM   3095  O   LEU A 179      63.765  61.355  93.165  1.00  0.00           O
ATOM   3096  N   MET A 180      65.616  60.195  92.715  1.00  0.00           N
ATOM   3098  CA  MET A 180      64.845  59.205  91.995  1.00  0.00           C
ATOM   3100  CB  MET A 180      65.046  59.325  90.475  1.00  0.00           C
ATOM   3103  CG  MET A 180      63.986  58.545  89.665  1.00  0.00           C
ATOM   3106  SD  MET A 180      64.315  56.795  89.365  1.00  0.00           S
ATOM   3107  CE  MET A 180      65.715  56.885  88.205  1.00  0.00           C
ATOM   3111  C   MET A 180      65.256  57.845  92.485  1.00  0.00           C
ATOM   3112  O   MET A 180      66.406  57.454  92.375  1.00  0.00           O
ATOM   3113  N   VAL A 181      64.296  57.085  93.055  1.00  0.00           N
ATOM   3115  CA  VAL A 181      64.546  55.725  93.495  1.00  0.00           C
ATOM   3117  CB  VAL A 181      63.805  55.365  94.775  1.00  0.00           C
ATOM   3119  CG1 VAL A 181      62.346  54.995  94.485  1.00  0.00           C
ATOM   3123  CG2 VAL A 181      64.516  54.245  95.555  1.00  0.00           C
ATOM   3127  C   VAL A 181      64.166  54.795  92.375  1.00  0.00           C
ATOM   3128  O   VAL A 181      63.125  54.915  91.725  1.00  0.00           O
ATOM   3129  N   THR A 182      65.025  53.825  92.075  1.00  0.00           N
ATOM   3131  CA  THR A 182      64.675  52.745  91.195  1.00  0.00           C
ATOM   3133  CB  THR A 182      65.915  52.095  90.615  1.00  0.00           C
ATOM   3135  OG1 THR A 182      66.704  51.465  91.615  1.00  0.00           O
ATOM   3137  CG2 THR A 182      66.796  53.174  89.955  1.00  0.00           C
ATOM   3141  C   THR A 182      63.735  51.765  91.925  1.00  0.00           C
ATOM   3142  O   THR A 182      63.805  51.665  93.155  1.00  0.00           O
ATOM   3143  N   PRO A 183      62.826  51.055  91.285  1.00  0.00           N
ATOM   3144  CD  PRO A 183      62.666  51.115  89.835  1.00  0.00           C
ATOM   3147  CA  PRO A 183      61.905  50.105  91.915  1.00  0.00           C
ATOM   3149  CB  PRO A 183      61.195  49.415  90.745  1.00  0.00           C
ATOM   3152  CG  PRO A 183      61.476  50.245  89.475  1.00  0.00           C
ATOM   3155  C   PRO A 183      62.535  49.055  92.815  1.00  0.00           C
ATOM   3156  O   PRO A 183      63.516  48.455  92.395  1.00  0.00           O
ATOM   3157  N   PHE A 184      62.015  48.785  94.025  1.00  0.00           N
ATOM   3159  CA  PHE A 184      62.575  47.755  94.905  1.00  0.00           C
ATOM   3161  CB  PHE A 184      62.686  46.334  94.285  1.00  0.00           C
ATOM   3164  CG  PHE A 184      61.325  45.835  93.895  1.00  0.00           C
ATOM   3165  CD1 PHE A 184      60.965  45.705  92.545  1.00  0.00           C
ATOM   3167  CE1 PHE A 184      59.715  45.195  92.185  1.00  0.00           C
ATOM   3169  CZ  PHE A 184      58.815  44.805  93.185  1.00  0.00           C
ATOM   3171  CD2 PHE A 184      60.425  45.425  94.885  1.00  0.00           C
ATOM   3173  CE2 PHE A 184      59.166  44.925  94.535  1.00  0.00           C
ATOM   3175  C   PHE A 184      63.906  48.145  95.545  1.00  0.00           C
ATOM   3176  O   PHE A 184      64.565  47.335  96.185  1.00  0.00           O
ATOM   3177  N   SER A 185      64.315  49.424  95.445  1.00  0.00           N
ATOM   3179  CA  SER A 185      65.626  49.875  95.885  1.00  0.00           C
ATOM   3181  CB  SER A 185      66.495  50.525  94.785  1.00  0.00           C
ATOM   3184  OG  SER A 185      66.995  49.555  93.865  1.00  0.00           O
ATOM   3186  C   SER A 185      65.506  50.905  96.965  1.00  0.00           C
ATOM   3187  O   SER A 185      64.446  51.404  97.315  1.00  0.00           O
ATOM   3188  N   TYR A 186      66.666  51.264  97.525  1.00  0.00           N
ATOM   3190  CA  TYR A 186      66.745  52.235  98.565  1.00  0.00           C
ATOM   3192  CB  TYR A 186      67.025  51.525  99.925  1.00  0.00           C
ATOM   3195  CG  TYR A 186      68.315  50.785  99.895  1.00  0.00           C
ATOM   3196  CD1 TYR A 186      69.495  51.445 100.255  1.00  0.00           C
ATOM   3198  CE1 TYR A 186      70.715  50.765 100.245  1.00  0.00           C
ATOM   3200  CZ  TYR A 186      70.745  49.405  99.955  1.00  0.00           C
ATOM   3201  OH  TYR A 186      71.955  48.704 100.015  1.00  0.00           O
ATOM   3203  CD2 TYR A 186      68.365  49.424  99.545  1.00  0.00           C
ATOM   3205  CE2 TYR A 186      69.576  48.725  99.605  1.00  0.00           C
ATOM   3207  C   TYR A 186      67.826  53.244  98.205  1.00  0.00           C
ATOM   3208  O   TYR A 186      68.645  53.065  97.305  1.00  0.00           O
ATOM   3209  N   ALA A 187      67.814  54.354  98.925  1.00  0.00           N
ATOM   3211  CA  ALA A 187      68.855  55.325  98.845  1.00  0.00           C
ATOM   3213  CB  ALA A 187      68.595  56.255  97.655  1.00  0.00           C
ATOM   3217  C   ALA A 187      68.815  56.085 100.145  1.00  0.00           C
ATOM   3218  O   ALA A 187      67.826  56.035 100.865  1.00  0.00           O
ATOM   3219  N   ASN A 188      69.885  56.795 100.505  1.00  0.00           N
ATOM   3221  CA  ASN A 188      69.854  57.645 101.665  1.00  0.00           C
ATOM   3223  CB  ASN A 188      70.745  57.025 102.775  1.00  0.00           C
ATOM   3226  CG  ASN A 188      72.135  57.615 102.925  1.00  0.00           C
ATOM   3227  OD1 ASN A 188      72.315  58.634 103.575  1.00  0.00           O
ATOM   3228  ND2 ASN A 188      73.165  56.935 102.365  1.00  0.00           N
ATOM   3231  C   ASN A 188      70.165  59.055 101.145  1.00  0.00           C
ATOM   3232  O   ASN A 188      70.965  59.225 100.235  1.00  0.00           O
ATOM   3233  N   THR A 189      69.475  60.075 101.675  1.00  0.00           N
ATOM   3235  CA  THR A 189      69.675  61.445 101.225  1.00  0.00           C
ATOM   3237  CB  THR A 189      68.465  62.055 100.525  1.00  0.00           C
ATOM   3239  OG1 THR A 189      68.315  61.435  99.265  1.00  0.00           O
ATOM   3241  CG2 THR A 189      68.656  63.564 100.275  1.00  0.00           C
ATOM   3245  C   THR A 189      69.895  62.235 102.455  1.00  0.00           C
ATOM   3246  O   THR A 189      69.055  62.205 103.345  1.00  0.00           O
ATOM   3247  N   GLN A 190      71.035  62.925 102.605  1.00  0.00           N
ATOM   3249  CA  GLN A 190      71.296  63.725 103.795  1.00  0.00           C
ATOM   3251  CB  GLN A 190      72.756  64.225 103.835  1.00  0.00           C
ATOM   3254  CG  GLN A 190      73.105  64.945 105.145  1.00  0.00           C
ATOM   3257  CD  GLN A 190      74.555  65.375 105.205  1.00  0.00           C
ATOM   3258  OE1 GLN A 190      75.436  64.975 104.425  1.00  0.00           O
ATOM   3259  NE2 GLN A 190      74.845  66.274 106.165  1.00  0.00           N
ATOM   3262  C   GLN A 190      70.305  64.865 104.045  1.00  0.00           C
ATOM   3263  O   GLN A 190      69.875  65.555 103.115  1.00  0.00           O
ATOM   3264  N   PHE A 191      69.945  65.095 105.335  1.00  0.00           N
ATOM   3266  CA  PHE A 191      69.145  66.204 105.825  1.00  0.00           C
ATOM   3268  CB  PHE A 191      67.705  66.336 105.225  1.00  0.00           C
ATOM   3271  CG  PHE A 191      66.826  65.115 105.355  1.00  0.00           C
ATOM   3272  CD1 PHE A 191      65.845  65.055 106.355  1.00  0.00           C
ATOM   3274  CE1 PHE A 191      64.945  63.985 106.425  1.00  0.00           C
ATOM   3276  CZ  PHE A 191      65.006  62.975 105.465  1.00  0.00           C
ATOM   3278  CD2 PHE A 191      66.855  64.105 104.385  1.00  0.00           C
ATOM   3280  CE2 PHE A 191      65.965  63.035 104.435  1.00  0.00           C
ATOM   3282  C   PHE A 191      69.175  66.095 107.345  1.00  0.00           C
ATOM   3283  O   PHE A 191      70.116  65.546 107.905  1.00  0.00           O
ATOM   3284  N   LYS A 192      68.156  66.655 108.035  1.00  0.00           N
ATOM   3286  CA  LYS A 192      68.035  66.685 109.485  1.00  0.00           C
ATOM   3288  CB  LYS A 192      67.625  68.116 109.955  1.00  0.00           C
ATOM   3291  CG  LYS A 192      68.555  69.305 109.655  1.00  0.00           C
ATOM   3294  CD  LYS A 192      67.885  70.646 110.045  1.00  0.00           C
ATOM   3297  CE  LYS A 192      68.785  71.896 110.015  1.00  0.00           C
ATOM   3300  NZ  LYS A 192      68.085  73.085 110.555  1.00  0.00           N
ATOM   3304  C   LYS A 192      66.895  65.775 109.935  1.00  0.00           C
ATOM   3305  O   LYS A 192      65.766  65.885 109.455  1.00  0.00           O
ATOM   3306  N   ASN A 193      67.095  64.905 110.944  1.00  0.00           N
ATOM   3308  CA  ASN A 193      65.976  64.256 111.624  1.00  0.00           C
ATOM   3310  CB  ASN A 193      66.415  62.905 112.244  1.00  0.00           C
ATOM   3313  CG  ASN A 193      67.424  63.085 113.374  1.00  0.00           C
ATOM   3314  OD1 ASN A 193      68.516  63.605 113.144  1.00  0.00           O
ATOM   3315  ND2 ASN A 193      67.076  62.635 114.594  1.00  0.00           N
ATOM   3318  C   ASN A 193      65.275  65.204 112.624  1.00  0.00           C
ATOM   3319  O   ASN A 193      65.145  64.945 113.824  1.00  0.00           O
ATOM   3320  N   VAL A 194      64.775  66.355 112.124  1.00  0.00           N
ATOM   3322  CA  VAL A 194      63.785  67.185 112.804  1.00  0.00           C
ATOM   3324  CB  VAL A 194      63.446  68.506 112.084  1.00  0.00           C
ATOM   3326  CG1 VAL A 194      62.575  69.405 112.984  1.00  0.00           C
ATOM   3330  CG2 VAL A 194      64.735  69.225 111.704  1.00  0.00           C
ATOM   3334  C   VAL A 194      62.465  66.505 113.074  1.00  0.00           C
ATOM   3335  O   VAL A 194      62.006  66.616 114.214  1.00  0.00           O
ATOM   3336  N   PRO A 195      61.785  65.815 112.164  1.00  0.00           N
ATOM   3337  CD  PRO A 195      62.145  65.674 110.735  1.00  0.00           C
ATOM   3340  CA  PRO A 195      60.375  65.585 112.374  1.00  0.00           C
ATOM   3342  CB  PRO A 195      59.735  65.826 111.014  1.00  0.00           C
ATOM   3345  CG  PRO A 195      60.826  65.495 110.005  1.00  0.00           C
ATOM   3348  C   PRO A 195      60.116  64.185 112.844  1.00  0.00           C
ATOM   3349  O   PRO A 195      60.475  63.205 112.194  1.00  0.00           O
ATOM   3350  N   SER A 196      59.405  64.085 113.984  1.00  0.00           N
ATOM   3352  CA  SER A 196      58.675  62.905 114.404  1.00  0.00           C
ATOM   3354  CB  SER A 196      58.065  63.116 115.824  1.00  0.00           C
ATOM   3357  OG  SER A 196      57.206  64.256 115.874  1.00  0.00           O
ATOM   3359  C   SER A 196      57.575  62.514 113.414  1.00  0.00           C
ATOM   3360  O   SER A 196      57.386  61.334 113.114  1.00  0.00           O
ATOM   3361  N   THR A 197      56.866  63.515 112.874  1.00  0.00           N
ATOM   3363  CA  THR A 197      55.826  63.375 111.874  1.00  0.00           C
ATOM   3365  CB  THR A 197      54.566  64.175 112.214  1.00  0.00           C
ATOM   3367  OG1 THR A 197      54.846  65.525 112.574  1.00  0.00           O
ATOM   3369  CG2 THR A 197      53.895  63.535 113.444  1.00  0.00           C
ATOM   3373  C   THR A 197      56.355  63.805 110.525  1.00  0.00           C
ATOM   3374  O   THR A 197      55.925  64.805 109.955  1.00  0.00           O
ATOM   3375  N   PHE A 198      57.355  63.065 109.995  1.00  0.00           N
ATOM   3377  CA  PHE A 198      58.055  63.396 108.765  1.00  0.00           C
ATOM   3379  CB  PHE A 198      59.296  62.454 108.495  1.00  0.00           C
ATOM   3382  CG  PHE A 198      60.055  62.726 107.205  1.00  0.00           C
ATOM   3383  CD1 PHE A 198      60.515  64.015 106.925  1.00  0.00           C
ATOM   3385  CE1 PHE A 198      61.166  64.325 105.735  1.00  0.00           C
ATOM   3387  CZ  PHE A 198      61.366  63.326 104.785  1.00  0.00           C
ATOM   3389  CD2 PHE A 198      60.326  61.715 106.255  1.00  0.00           C
ATOM   3391  CE2 PHE A 198      60.985  62.025 105.055  1.00  0.00           C
ATOM   3393  C   PHE A 198      57.145  63.625 107.565  1.00  0.00           C
ATOM   3394  O   PHE A 198      56.016  63.155 107.505  1.00  0.00           O
ATOM   3395  N   GLN A 199      57.596  64.445 106.605  1.00  0.00           N
ATOM   3397  CA  GLN A 199      56.805  64.845 105.485  1.00  0.00           C
ATOM   3399  CB  GLN A 199      56.436  66.314 105.675  1.00  0.00           C
ATOM   3402  CG  GLN A 199      55.595  66.655 106.935  1.00  0.00           C
ATOM   3405  CD  GLN A 199      54.125  66.274 106.785  1.00  0.00           C
ATOM   3406  OE1 GLN A 199      53.666  65.725 105.785  1.00  0.00           O
ATOM   3407  NE2 GLN A 199      53.335  66.655 107.815  1.00  0.00           N
ATOM   3410  C   GLN A 199      57.535  64.615 104.155  1.00  0.00           C
ATOM   3411  O   GLN A 199      58.636  65.125 103.915  1.00  0.00           O
ATOM   3412  N   VAL A 200      56.926  63.836 103.225  1.00  0.00           N
ATOM   3414  CA  VAL A 200      57.476  63.475 101.925  1.00  0.00           C
ATOM   3416  CB  VAL A 200      57.605  61.975 101.695  1.00  0.00           C
ATOM   3418  CG1 VAL A 200      58.636  61.695 100.585  1.00  0.00           C
ATOM   3422  CG2 VAL A 200      58.025  61.305 102.985  1.00  0.00           C
ATOM   3426  C   VAL A 200      56.555  63.904 100.815  1.00  0.00           C
ATOM   3427  O   VAL A 200      55.346  63.735 100.905  1.00  0.00           O
ATOM   3428  N   GLY A 201      57.085  64.436  99.705  1.00  0.00           N
ATOM   3430  CA  GLY A 201      56.265  64.484  98.495  1.00  0.00           C
ATOM   3433  C   GLY A 201      57.006  64.105  97.265  1.00  0.00           C
ATOM   3434  O   GLY A 201      58.235  63.985  97.205  1.00  0.00           O
ATOM   3435  N   TYR A 202      56.226  63.885  96.215  1.00  0.00           N
ATOM   3437  CA  TYR A 202      56.686  63.165  95.055  1.00  0.00           C
ATOM   3439  CB  TYR A 202      56.525  61.625  95.255  1.00  0.00           C
ATOM   3442  CG  TYR A 202      55.075  61.235  95.345  1.00  0.00           C
ATOM   3443  CD1 TYR A 202      54.366  61.385  96.545  1.00  0.00           C
ATOM   3445  CE1 TYR A 202      52.975  61.194  96.565  1.00  0.00           C
ATOM   3447  CZ  TYR A 202      52.305  60.815  95.405  1.00  0.00           C
ATOM   3448  OH  TYR A 202      50.915  60.645  95.425  1.00  0.00           O
ATOM   3450  CD2 TYR A 202      54.395  60.815  94.195  1.00  0.00           C
ATOM   3452  CE2 TYR A 202      53.006  60.625  94.215  1.00  0.00           C
ATOM   3454  C   TYR A 202      55.855  63.694  93.895  1.00  0.00           C
ATOM   3455  O   TYR A 202      54.906  64.455  94.095  1.00  0.00           O
ATOM   3456  N   ILE A 203      56.206  63.305  92.655  1.00  0.00           N
ATOM   3458  CA  ILE A 203      55.455  63.646  91.455  1.00  0.00           C
ATOM   3460  CB  ILE A 203      56.366  64.085  90.295  1.00  0.00           C
ATOM   3462  CG2 ILE A 203      55.525  64.624  89.115  1.00  0.00           C
ATOM   3466  CG1 ILE A 203      57.386  65.145  90.745  1.00  0.00           C
ATOM   3469  CD  ILE A 203      58.555  65.344  89.775  1.00  0.00           C
ATOM   3473  C   ILE A 203      54.735  62.384  91.025  1.00  0.00           C
ATOM   3474  O   ILE A 203      55.385  61.365  90.835  1.00  0.00           O
ATOM   3475  N   ASN A 204      53.386  62.435  90.845  1.00  0.00           N
ATOM   3477  CA  ASN A 204      52.656  61.334  90.225  1.00  0.00           C
ATOM   3479  CB  ASN A 204      51.175  61.235  90.725  1.00  0.00           C
ATOM   3482  CG  ASN A 204      50.285  62.435  90.395  1.00  0.00           C
ATOM   3483  OD1 ASN A 204      50.546  63.256  89.505  1.00  0.00           O
ATOM   3484  ND2 ASN A 204      49.175  62.605  91.155  1.00  0.00           N
ATOM   3487  C   ASN A 204      52.726  61.425  88.695  1.00  0.00           C
ATOM   3488  O   ASN A 204      53.186  62.396  88.105  1.00  0.00           O
ATOM   3489  N   ASP A 205      52.185  60.405  88.025  1.00  0.00           N
ATOM   3491  CA  ASP A 205      52.045  60.315  86.585  1.00  0.00           C
ATOM   3493  CB  ASP A 205      51.235  59.045  86.265  1.00  0.00           C
ATOM   3496  CG  ASP A 205      51.975  57.805  86.715  1.00  0.00           C
ATOM   3497  OD1 ASP A 205      53.215  57.835  86.875  1.00  0.00           O
ATOM   3498  OD2 ASP A 205      51.296  56.745  86.715  1.00  0.00           O
ATOM   3499  C   ASP A 205      51.325  61.505  85.955  1.00  0.00           C
ATOM   3500  O   ASP A 205      51.635  61.915  84.845  1.00  0.00           O
ATOM   3501  N   PHE A 206      50.385  62.104  86.695  1.00  0.00           N
ATOM   3503  CA  PHE A 206      49.535  63.195  86.295  1.00  0.00           C
ATOM   3505  CB  PHE A 206      48.235  63.195  87.145  1.00  0.00           C
ATOM   3508  CG  PHE A 206      47.346  62.035  86.795  1.00  0.00           C
ATOM   3509  CD1 PHE A 206      47.635  60.725  87.225  1.00  0.00           C
ATOM   3511  CE1 PHE A 206      46.796  59.665  86.875  1.00  0.00           C
ATOM   3513  CZ  PHE A 206      45.635  59.925  86.115  1.00  0.00           C
ATOM   3515  CD2 PHE A 206      46.185  62.275  86.045  1.00  0.00           C
ATOM   3517  CE2 PHE A 206      45.315  61.225  85.725  1.00  0.00           C
ATOM   3519  C   PHE A 206      50.175  64.576  86.455  1.00  0.00           C
ATOM   3520  O   PHE A 206      49.665  65.575  85.945  1.00  0.00           O
ATOM   3521  N   GLY A 207      51.305  64.655  87.195  1.00  0.00           N
ATOM   3523  CA  GLY A 207      52.085  65.874  87.365  1.00  0.00           C
ATOM   3526  C   GLY A 207      51.715  66.635  88.605  1.00  0.00           C
ATOM   3527  O   GLY A 207      52.276  67.695  88.885  1.00  0.00           O
ATOM   3528  N   GLY A 208      50.765  66.115  89.395  1.00  0.00           N
ATOM   3530  CA  GLY A 208      50.395  66.695  90.665  1.00  0.00           C
ATOM   3533  C   GLY A 208      51.436  66.415  91.705  1.00  0.00           C
ATOM   3534  O   GLY A 208      52.045  65.355  91.735  1.00  0.00           O
ATOM   3535  N   LEU A 209      51.616  67.345  92.645  1.00  0.00           N
ATOM   3537  CA  LEU A 209      52.535  67.165  93.735  1.00  0.00           C
ATOM   3539  CB  LEU A 209      53.465  68.396  93.905  1.00  0.00           C
ATOM   3542  CG  LEU A 209      54.655  68.506  92.925  1.00  0.00           C
ATOM   3544  CD1 LEU A 209      55.616  67.314  93.055  1.00  0.00           C
ATOM   3548  CD2 LEU A 209      54.245  68.655  91.455  1.00  0.00           C
ATOM   3552  C   LEU A 209      51.675  66.975  94.955  1.00  0.00           C
ATOM   3553  O   LEU A 209      50.876  67.835  95.325  1.00  0.00           O
ATOM   3554  N   SER A 210      51.796  65.815  95.595  1.00  0.00           N
ATOM   3556  CA  SER A 210      51.016  65.525  96.765  1.00  0.00           C
ATOM   3558  CB  SER A 210      49.886  64.484  96.545  1.00  0.00           C
ATOM   3561  OG  SER A 210      50.385  63.335  95.895  1.00  0.00           O
ATOM   3563  C   SER A 210      51.936  65.185  97.895  1.00  0.00           C
ATOM   3564  O   SER A 210      53.135  64.965  97.735  1.00  0.00           O
ATOM   3565  N   PHE A 211      51.355  65.295  99.095  1.00  0.00           N
ATOM   3567  CA  PHE A 211      52.045  65.546 100.335  1.00  0.00           C
ATOM   3569  CB  PHE A 211      51.515  66.896 100.905  1.00  0.00           C
ATOM   3572  CG  PHE A 211      51.826  68.035  99.945  1.00  0.00           C
ATOM   3573  CD1 PHE A 211      50.956  68.455  98.925  1.00  0.00           C
ATOM   3575  CE1 PHE A 211      51.355  69.445  98.005  1.00  0.00           C
ATOM   3577  CZ  PHE A 211      52.625  70.035  98.115  1.00  0.00           C
ATOM   3579  CD2 PHE A 211      53.055  68.674 100.055  1.00  0.00           C
ATOM   3581  CE2 PHE A 211      53.456  69.665  99.165  1.00  0.00           C
ATOM   3583  C   PHE A 211      51.705  64.385 101.265  1.00  0.00           C
ATOM   3584  O   PHE A 211      50.535  64.185 101.585  1.00  0.00           O
ATOM   3585  N   TYR A 212      52.705  63.585 101.705  1.00  0.00           N
ATOM   3587  CA  TYR A 212      52.535  62.524 102.685  1.00  0.00           C
ATOM   3589  CB  TYR A 212      53.256  61.215 102.295  1.00  0.00           C
ATOM   3592  CG  TYR A 212      52.645  60.545 101.115  1.00  0.00           C
ATOM   3593  CD1 TYR A 212      51.255  60.315 101.025  1.00  0.00           C
ATOM   3595  CE1 TYR A 212      50.725  59.595  99.955  1.00  0.00           C
ATOM   3597  CZ  TYR A 212      51.585  59.065  98.985  1.00  0.00           C
ATOM   3598  OH  TYR A 212      51.045  58.345  97.915  1.00  0.00           O
ATOM   3600  CD2 TYR A 212      53.495  59.995 100.135  1.00  0.00           C
ATOM   3602  CE2 TYR A 212      52.955  59.265  99.075  1.00  0.00           C
ATOM   3604  C   TYR A 212      53.125  62.885 104.035  1.00  0.00           C
ATOM   3605  O   TYR A 212      54.245  63.385 104.115  1.00  0.00           O
ATOM   3606  N   GLU A 213      52.386  62.555 105.125  1.00  0.00           N
ATOM   3608  CA  GLU A 213      52.815  62.695 106.505  1.00  0.00           C
ATOM   3610  CB  GLU A 213      51.765  63.545 107.285  1.00  0.00           C
ATOM   3613  CG  GLU A 213      52.055  63.825 108.795  1.00  0.00           C
ATOM   3616  CD  GLU A 213      51.065  64.826 109.415  1.00  0.00           C
ATOM   3617  OE1 GLU A 213      50.116  65.265 108.715  1.00  0.00           O
ATOM   3618  OE2 GLU A 213      51.255  65.226 110.595  1.00  0.00           O
ATOM   3619  C   GLU A 213      52.936  61.325 107.145  1.00  0.00           C
ATOM   3620  O   GLU A 213      51.945  60.665 107.475  1.00  0.00           O
ATOM   3621  N   ILE A 214      54.186  60.854 107.335  1.00  0.00           N
ATOM   3623  CA  ILE A 214      54.555  59.604 107.975  1.00  0.00           C
ATOM   3625  CB  ILE A 214      55.925  59.025 107.545  1.00  0.00           C
ATOM   3627  CG2 ILE A 214      55.845  58.265 106.225  1.00  0.00           C
ATOM   3631  CG1 ILE A 214      57.025  60.084 107.435  1.00  0.00           C
ATOM   3634  CD  ILE A 214      57.085  60.775 106.075  1.00  0.00           C
ATOM   3638  C   ILE A 214      54.626  59.835 109.455  1.00  0.00           C
ATOM   3639  O   ILE A 214      54.956  60.924 109.935  1.00  0.00           O
ATOM   3640  N   ASN A 215      54.366  58.795 110.265  1.00  0.00           N
ATOM   3642  CA  ASN A 215      54.756  58.855 111.644  1.00  0.00           C
ATOM   3644  CB  ASN A 215      53.526  58.715 112.564  1.00  0.00           C
ATOM   3647  CG  ASN A 215      52.796  57.384 112.454  1.00  0.00           C
ATOM   3648  OD1 ASN A 215      52.346  56.945 111.394  1.00  0.00           O
ATOM   3649  ND2 ASN A 215      52.625  56.675 113.594  1.00  0.00           N
ATOM   3652  C   ASN A 215      55.805  57.805 111.904  1.00  0.00           C
ATOM   3653  O   ASN A 215      55.655  56.635 111.554  1.00  0.00           O
ATOM   3654  N   CYS A 216      56.915  58.185 112.554  1.00  0.00           N
ATOM   3656  CA  CYS A 216      57.756  57.225 113.234  1.00  0.00           C
ATOM   3658  CB  CYS A 216      59.225  57.675 113.484  1.00  0.00           C
ATOM   3661  SG  CYS A 216      60.495  57.065 112.324  1.00  0.00           S
ATOM   3663  C   CYS A 216      57.095  56.985 114.594  1.00  0.00           C
ATOM   3664  O   CYS A 216      56.826  57.965 115.294  1.00  0.00           O
ATOM   3665  N   PRO A 217      56.845  55.755 115.044  1.00  0.00           N
ATOM   3666  CD  PRO A 217      57.045  54.535 114.264  1.00  0.00           C
ATOM   3669  CA  PRO A 217      56.796  55.455 116.464  1.00  0.00           C
ATOM   3671  CB  PRO A 217      56.745  53.915 116.564  1.00  0.00           C
ATOM   3674  CG  PRO A 217      56.445  53.444 115.144  1.00  0.00           C
ATOM   3677  C   PRO A 217      57.975  56.055 117.214  1.00  0.00           C
ATOM   3678  O   PRO A 217      59.076  56.134 116.664  1.00  0.00           O
ATOM   3679  N   VAL A 218      57.775  56.495 118.464  1.00  0.00           N
ATOM   3681  CA  VAL A 218      58.715  57.345 119.184  1.00  0.00           C
ATOM   3683  CB  VAL A 218      58.135  57.675 120.544  1.00  0.00           C
ATOM   3685  CG1 VAL A 218      59.065  58.646 121.274  1.00  0.00           C
ATOM   3689  CG2 VAL A 218      56.756  58.345 120.354  1.00  0.00           C
ATOM   3693  C   VAL A 218      60.116  56.765 119.314  1.00  0.00           C
ATOM   3694  O   VAL A 218      61.125  57.444 119.194  1.00  0.00           O
ATOM   3695  N   VAL A 219      60.215  55.445 119.564  1.00  0.00           N
ATOM   3697  CA  VAL A 219      61.476  54.805 119.864  1.00  0.00           C
ATOM   3699  CB  VAL A 219      61.416  54.085 121.204  1.00  0.00           C
ATOM   3701  CG1 VAL A 219      61.355  55.145 122.314  1.00  0.00           C
ATOM   3705  CG2 VAL A 219      60.195  53.145 121.264  1.00  0.00           C
ATOM   3709  C   VAL A 219      61.875  53.855 118.754  1.00  0.00           C
ATOM   3710  O   VAL A 219      62.785  53.035 118.914  1.00  0.00           O
ATOM   3711  N   ASN A 220      61.235  53.955 117.574  1.00  0.00           N
ATOM   3713  CA  ASN A 220      61.485  53.125 116.424  1.00  0.00           C
ATOM   3715  CB  ASN A 220      60.226  52.415 115.854  1.00  0.00           C
ATOM   3718  CG  ASN A 220      59.756  51.305 116.784  1.00  0.00           C
ATOM   3719  OD1 ASN A 220      60.485  50.785 117.614  1.00  0.00           O
ATOM   3720  ND2 ASN A 220      58.465  50.895 116.634  1.00  0.00           N
ATOM   3723  C   ASN A 220      62.085  53.945 115.294  1.00  0.00           C
ATOM   3724  O   ASN A 220      61.845  55.135 115.124  1.00  0.00           O
ATOM   3725  N   ASN A 221      62.885  53.265 114.464  1.00  0.00           N
ATOM   3727  CA  ASN A 221      63.656  53.805 113.394  1.00  0.00           C
ATOM   3729  CB  ASN A 221      65.035  53.065 113.484  1.00  0.00           C
ATOM   3732  CG  ASN A 221      66.165  53.494 112.554  1.00  0.00           C
ATOM   3733  OD1 ASN A 221      65.995  54.075 111.484  1.00  0.00           O
ATOM   3734  ND2 ASN A 221      67.406  53.255 113.014  1.00  0.00           N
ATOM   3737  C   ASN A 221      62.885  53.634 112.084  1.00  0.00           C
ATOM   3738  O   ASN A 221      63.465  53.605 111.014  1.00  0.00           O
ATOM   3739  N   ILE A 222      61.546  53.494 112.064  1.00  0.00           N
ATOM   3741  CA  ILE A 222      60.805  53.455 110.795  1.00  0.00           C
ATOM   3743  CB  ILE A 222      60.485  52.085 110.175  1.00  0.00           C
ATOM   3745  CG2 ILE A 222      61.756  51.475 109.555  1.00  0.00           C
ATOM   3749  CG1 ILE A 222      59.735  51.095 111.104  1.00  0.00           C
ATOM   3752  CD  ILE A 222      60.576  50.455 112.204  1.00  0.00           C
ATOM   3756  C   ILE A 222      59.515  54.255 110.815  1.00  0.00           C
ATOM   3757  O   ILE A 222      58.645  54.075 111.654  1.00  0.00           O
ATOM   3758  N   CYS A 223      59.395  55.135 109.815  1.00  0.00           N
ATOM   3760  CA  CYS A 223      58.265  55.955 109.455  1.00  0.00           C
ATOM   3762  CB  CYS A 223      58.805  57.285 108.865  1.00  0.00           C
ATOM   3765  SG  CYS A 223      58.726  58.725 109.975  1.00  0.00           S
ATOM   3767  C   CYS A 223      57.435  55.235 108.405  1.00  0.00           C
ATOM   3768  O   CYS A 223      57.995  54.625 107.495  1.00  0.00           O
ATOM   3769  N   ASN A 224      56.086  55.295 108.485  1.00  0.00           N
ATOM   3771  CA  ASN A 224      55.226  54.665 107.485  1.00  0.00           C
ATOM   3773  CB  ASN A 224      55.015  53.205 107.935  1.00  0.00           C
ATOM   3776  CG  ASN A 224      54.355  52.305 106.895  1.00  0.00           C
ATOM   3777  OD1 ASN A 224      53.776  52.745 105.905  1.00  0.00           O
ATOM   3778  ND2 ASN A 224      54.475  50.985 107.135  1.00  0.00           N
ATOM   3781  C   ASN A 224      53.925  55.475 107.405  1.00  0.00           C
ATOM   3782  O   ASN A 224      53.535  56.006 108.445  1.00  0.00           O
ATOM   3783  N   ILE A 225      53.316  55.655 106.205  1.00  0.00           N
ATOM   3785  CA  ILE A 225      52.175  56.525 105.935  1.00  0.00           C
ATOM   3787  CB  ILE A 225      52.546  57.825 105.175  1.00  0.00           C
ATOM   3789  CG2 ILE A 225      51.285  58.615 104.755  1.00  0.00           C
ATOM   3793  CG1 ILE A 225      53.615  57.735 104.055  1.00  0.00           C
ATOM   3796  CD  ILE A 225      53.135  57.355 102.675  1.00  0.00           C
ATOM   3800  C   ILE A 225      51.035  55.715 105.245  1.00  0.00           C
ATOM   3801  OT1 ILE A 225      51.325  54.674 104.585  1.00  0.00           O
ATOM   3802  OT2 ILE A 225      49.836  56.105 105.415  1.00  0.00           O
ATOM   3803  NH3 POPEB 226      65.766 119.725  59.755  1.00  0.00           N
ATOM   3807  C12 POPEB 226      66.725 118.685  60.265  1.00  0.00           C
ATOM   3810  C11 POPEB 226      68.126 119.256  60.545  1.00  0.00           C
ATOM   3813  P   POPEB 226      68.885 121.104  58.795  1.00  0.00           P
ATOM   3814  O13 POPEB 226      67.975 122.104  58.205  1.00  0.00           O
ATOM   3815  O14 POPEB 226      70.275 121.515  59.045  1.00  0.00           O
ATOM   3816  O11 POPEB 226      68.875 119.785  57.915  1.00  0.00           O
ATOM   3817  O12 POPEB 226      68.245 120.634  60.165  1.00  0.00           O
ATOM   3818  C1  POPEB 226      69.815 119.764  56.825  1.00  0.00           C
ATOM   3821  C2  POPEB 226      69.924 118.374  56.135  1.00  0.00           C
ATOM   3823  O21 POPEB 226      71.104 118.415  55.295  1.00  0.00           O
ATOM   3824  C21 POPEB 226      71.946 117.396  55.495  1.00  0.00           C
ATOM   3825  O22 POPEB 226      71.655 116.385  56.105  1.00  0.00           O
ATOM   3826  C22 POPEB 226      73.285 117.635  54.785  1.00  0.00           C
ATOM   3829  C3  POPEB 226      68.656 118.045  55.295  1.00  0.00           C
ATOM   3832  O31 POPEB 226      68.686 116.685  54.785  1.00  0.00           O
ATOM   3833  C31 POPEB 226      68.836 116.585  53.465  1.00  0.00           C
ATOM   3834  O32 POPEB 226      68.906 117.515  52.675  1.00  0.00           O
ATOM   3835  C32 POPEB 226      69.096 115.135  53.035  1.00  0.00           C
ATOM   3838  C23 POPEB 226      73.595 116.564  53.705  1.00  0.00           C
ATOM   3841  C24 POPEB 226      74.485 115.405  54.155  1.00  0.00           C
ATOM   3844  C25 POPEB 226      74.315 114.155  53.275  1.00  0.00           C
ATOM   3847  C26 POPEB 226      74.595 114.325  51.775  1.00  0.00           C
ATOM   3850  C27 POPEB 226      75.965 114.915  51.435  1.00  0.00           C
ATOM   3853  C28 POPEB 226      76.476 114.575  50.025  1.00  0.00           C
ATOM   3856  C29 POPEB 226      77.006 113.165  49.925  1.00  0.00           C
ATOM   3858 0C21 POPEB 226      77.235 112.485  48.785  1.00  0.00           C
ATOM   3860 1C21 POPEB 226      77.016 112.985  47.375  1.00  0.00           C
ATOM   3863 2C21 POPEB 226      78.365 113.275  46.675  1.00  0.00           C
ATOM   3866 3C21 POPEB 226      78.215 113.604  45.185  1.00  0.00           C
ATOM   3869 4C21 POPEB 226      77.805 112.396  44.335  1.00  0.00           C
ATOM   3872 5C21 POPEB 226      77.596 112.715  42.855  1.00  0.00           C
ATOM   3875 6C21 POPEB 226      77.076 111.506  42.075  1.00  0.00           C
ATOM   3878 7C21 POPEB 226      76.915 111.775  40.575  1.00  0.00           C
ATOM   3881 8C21 POPEB 226      76.116 110.695  39.855  1.00  0.00           C
ATOM   3885  C33 POPEB 226      67.866 114.204  53.005  1.00  0.00           C
ATOM   3888  C34 POPEB 226      68.186 112.905  52.255  1.00  0.00           C
ATOM   3891  C35 POPEB 226      66.946 112.124  51.775  1.00  0.00           C
ATOM   3894  C36 POPEB 226      66.095 111.535  52.905  1.00  0.00           C
ATOM   3897  C37 POPEB 226      64.915 110.695  52.395  1.00  0.00           C
ATOM   3900  C38 POPEB 226      63.535 111.355  52.555  1.00  0.00           C
ATOM   3903  C39 POPEB 226      63.305 112.605  51.695  1.00  0.00           C
ATOM   3906 0C31 POPEB 226      63.345 112.326  50.175  1.00  0.00           C
ATOM   3909 1C31 POPEB 226      62.895 113.525  49.345  1.00  0.00           C
ATOM   3912 2C31 POPEB 226      63.565 113.595  47.955  1.00  0.00           C
ATOM   3915 3C31 POPEB 226      63.076 112.505  46.995  1.00  0.00           C
ATOM   3918 4C31 POPEB 226      63.805 112.555  45.655  1.00  0.00           C
ATOM   3921 5C31 POPEB 226      62.895 112.235  44.465  1.00  0.00           C
ATOM   3924 6C31 POPEB 226      63.656 112.135  43.135  1.00  0.00           C
ATOM   3928  NH3 POPEC 227      84.275  62.735  23.545  1.00  0.00           N
ATOM   3932  C12 POPEC 227      85.096  62.135  24.645  1.00  0.00           C
ATOM   3935  C11 POPEC 227      86.564  61.815  24.215  1.00  0.00           C
ATOM   3938  P   POPEC 227      85.846  59.814  22.555  1.00  0.00           P
ATOM   3939  O13 POPEC 227      86.665  58.774  21.875  1.00  0.00           O
ATOM   3940  O14 POPEC 227      84.736  60.475  21.835  1.00  0.00           O
ATOM   3941  O11 POPEC 227      85.285  59.285  23.935  1.00  0.00           O
ATOM   3942  O12 POPEC 227      86.756  61.006  23.035  1.00  0.00           O
ATOM   3943  C1  POPEC 227      86.056  58.435  24.785  1.00  0.00           C
ATOM   3946  C2  POPEC 227      85.965  58.834  26.295  1.00  0.00           C
ATOM   3948  O21 POPEC 227      86.866  57.975  27.045  1.00  0.00           O
ATOM   3949  C21 POPEC 227      87.405  58.595  28.105  1.00  0.00           C
ATOM   3950  O22 POPEC 227      87.326  59.795  28.335  1.00  0.00           O
ATOM   3951  C22 POPEC 227      88.195  57.615  28.965  1.00  0.00           C
ATOM   3954  C3  POPEC 227      84.536  58.795  26.895  1.00  0.00           C
ATOM   3957  O31 POPEC 227      84.515  59.525  28.155  1.00  0.00           O
ATOM   3958  C31 POPEC 227      83.605  59.135  29.035  1.00  0.00           C
ATOM   3959  O32 POPEC 227      82.814  58.225  28.865  1.00  0.00           O
ATOM   3960  C32 POPEC 227      83.685  59.985  30.305  1.00  0.00           C
ATOM   3963  C23 POPEC 227      88.634  58.225  30.335  1.00  0.00           C
ATOM   3966  C24 POPEC 227      88.936  57.135  31.385  1.00  0.00           C
ATOM   3969  C25 POPEC 227      89.585  57.675  32.685  1.00  0.00           C
ATOM   3972  C26 POPEC 227      89.755  56.565  33.745  1.00  0.00           C
ATOM   3975  C27 POPEC 227      90.796  56.885  34.845  1.00  0.00           C
ATOM   3978  C28 POPEC 227      90.715  55.915  36.045  1.00  0.00           C
ATOM   3981  C29 POPEC 227      92.036  55.465  36.615  1.00  0.00           C
ATOM   3983 0C21 POPEC 227      92.365  55.285  37.915  1.00  0.00           C
ATOM   3985 1C21 POPEC 227      91.476  55.475  39.115  1.00  0.00           C
ATOM   3988 2C21 POPEC 227      90.965  54.135  39.685  1.00  0.00           C
ATOM   3991 3C21 POPEC 227      91.745  53.595  40.895  1.00  0.00           C
ATOM   3994 4C21 POPEC 227      91.306  52.174  41.305  1.00  0.00           C
ATOM   3997 5C21 POPEC 227      89.916  52.125  41.935  1.00  0.00           C
ATOM   4000 6C21 POPEC 227      89.375  50.705  42.115  1.00  0.00           C
ATOM   4003 7C21 POPEC 227      88.025  50.715  42.845  1.00  0.00           C
ATOM   4006 8C21 POPEC 227      87.346  49.345  42.885  1.00  0.00           C
ATOM   4010  C33 POPEC 227      84.965  59.756  31.145  1.00  0.00           C
ATOM   4013  C34 POPEC 227      84.876  60.475  32.505  1.00  0.00           C
ATOM   4016  C35 POPEC 227      86.206  60.525  33.295  1.00  0.00           C
ATOM   4019  C36 POPEC 227      86.066  61.355  34.585  1.00  0.00           C
ATOM   4022  C37 POPEC 227      87.346  61.485  35.415  1.00  0.00           C
ATOM   4025  C38 POPEC 227      87.796  60.165  36.075  1.00  0.00           C
ATOM   4028  C39 POPEC 227      88.116  60.285  37.575  1.00  0.00           C
ATOM   4031 0C31 POPEC 227      89.326  61.175  37.895  1.00  0.00           C
ATOM   4034 1C31 POPEC 227      89.326  61.665  39.355  1.00  0.00           C
ATOM   4037 2C31 POPEC 227      90.646  61.415  40.105  1.00  0.00           C
ATOM   4040 3C31 POPEC 227      90.956  62.485  41.165  1.00  0.00           C
ATOM   4043 4C31 POPEC 227      89.925  62.595  42.305  1.00  0.00           C
ATOM   4046 5C31 POPEC 227      89.925  63.985  42.935  1.00  0.00           C
ATOM   4049 6C31 POPEC 227      88.915  64.135  44.075  1.00  0.00           C
ATOM   4053  NH3 POPED 228      11.365  39.325  17.335  1.00  0.00           N
ATOM   4057  C12 POPED 228      12.375  38.265  17.675  1.00  0.00           C
ATOM   4060  C11 POPED 228      11.835  36.885  17.265  1.00  0.00           C
ATOM   4063  P   POPED 228      11.095  35.435  15.215  1.00  0.00           P
ATOM   4064  O13 POPED 228       9.745  35.555  14.645  1.00  0.00           O
ATOM   4065  O14 POPED 228      12.175  34.885  14.345  1.00  0.00           O
ATOM   4066  O11 POPED 228      10.965  34.525  16.525  1.00  0.00           O
ATOM   4067  O12 POPED 228      11.665  36.795  15.845  1.00  0.00           O
ATOM   4068  C1  POPED 228       9.795  33.705  16.645  1.00  0.00           C
ATOM   4071  C2  POPED 228       9.655  33.194  18.085  1.00  0.00           C
ATOM   4073  O21 POPED 228       8.775  32.045  18.015  1.00  0.00           O
ATOM   4074  C21 POPED 228       8.715  31.235  19.055  1.00  0.00           C
ATOM   4075  O22 POPED 228       7.725  31.055  19.755  1.00  0.00           O
ATOM   4076  C22 POPED 228      10.055  30.535  19.325  1.00  0.00           C
ATOM   4079  C3  POPED 228       9.135  34.355  19.005  1.00  0.00           C
ATOM   4082  O31 POPED 228       7.875  34.055  19.605  1.00  0.00           O
ATOM   4083  C31 POPED 228       7.575  33.955  20.885  1.00  0.00           C
ATOM   4084  O32 POPED 228       6.485  33.605  21.325  1.00  0.00           O
ATOM   4085  C32 POPED 228       8.745  34.325  21.795  1.00  0.00           C
ATOM   4088  C23 POPED 228       9.895  29.205  20.115  1.00  0.00           C
ATOM   4091  C24 POPED 228      11.145  28.775  20.905  1.00  0.00           C
ATOM   4094  C25 POPED 228      10.895  27.665  21.955  1.00  0.00           C
ATOM   4097  C26 POPED 228      10.085  28.095  23.195  1.00  0.00           C
ATOM   4100  C27 POPED 228       9.445  26.905  23.935  1.00  0.00           C
ATOM   4103  C28 POPED 228       8.525  27.335  25.095  1.00  0.00           C
ATOM   4106  C29 POPED 228       9.255  27.535  26.385  1.00  0.00           C
ATOM   4108 0C21 POPED 228       9.165  26.735  27.465  1.00  0.00           C
ATOM   4110 1C21 POPED 228       8.295  25.505  27.555  1.00  0.00           C
ATOM   4113 2C21 POPED 228       8.145  24.975  29.005  1.00  0.00           C
ATOM   4116 3C21 POPED 228       7.525  26.005  29.955  1.00  0.00           C
ATOM   4119 4C21 POPED 228       7.135  25.415  31.315  1.00  0.00           C
ATOM   4122 5C21 POPED 228       6.445  26.435  32.215  1.00  0.00           C
ATOM   4125 6C21 POPED 228       6.105  25.855  33.585  1.00  0.00           C
ATOM   4128 7C21 POPED 228       5.465  26.885  34.525  1.00  0.00           C
ATOM   4131 8C21 POPED 228       5.105  26.295  35.885  1.00  0.00           C
ATOM   4135  C33 POPED 228       8.395  34.155  23.295  1.00  0.00           C
ATOM   4138  C34 POPED 228       9.655  34.065  24.155  1.00  0.00           C
ATOM   4141  C35 POPED 228       9.365  34.255  25.645  1.00  0.00           C
ATOM   4144  C36 POPED 228       8.605  33.095  26.295  1.00  0.00           C
ATOM   4147  C37 POPED 228       8.565  33.305  27.815  1.00  0.00           C
ATOM   4150  C38 POPED 228       7.935  32.174  28.655  1.00  0.00           C
ATOM   4153  C39 POPED 228       8.135  32.515  30.135  1.00  0.00           C
ATOM   4156 0C31 POPED 228       7.515  31.555  31.165  1.00  0.00           C
ATOM   4159 1C31 POPED 228       7.765  32.085  32.585  1.00  0.00           C
ATOM   4162 2C31 POPED 228       7.075  31.295  33.715  1.00  0.00           C
ATOM   4165 3C31 POPED 228       7.955  30.205  34.355  1.00  0.00           C
ATOM   4168 4C31 POPED 228       7.895  30.245  35.895  1.00  0.00           C
ATOM   4171 5C31 POPED 228       8.555  29.035  36.575  1.00  0.00           C
ATOM   4174 6C31 POPED 228       8.555  29.135  38.105  1.00  0.00           C
ATOM   4178  NH3 POPEE 229       5.175 113.535  19.415  1.00  0.00           N
ATOM   4182  C12 POPEE 229       6.215 112.535  19.065  1.00  0.00           C
ATOM   4185  C11 POPEE 229       5.625 111.115  19.015  1.00  0.00           C
ATOM   4188  P   POPEE 229       3.595 110.295  20.475  1.00  0.00           P
ATOM   4189  O13 POPEE 229       2.965 111.525  21.035  1.00  0.00           O
ATOM   4190  O14 POPEE 229       3.025 109.674  19.255  1.00  0.00           O
ATOM   4191  O11 POPEE 229       3.705 109.174  21.615  1.00  0.00           O
ATOM   4192  O12 POPEE 229       5.095 110.704  20.285  1.00  0.00           O
ATOM   4193  C1  POPEE 229       4.125 109.715  22.875  1.00  0.00           C
ATOM   4196  C2  POPEE 229       4.535 108.685  23.945  1.00  0.00           C
ATOM   4198  O21 POPEE 229       5.985 108.604  23.975  1.00  0.00           O
ATOM   4199  C21 POPEE 229       6.685 109.146  24.975  1.00  0.00           C
ATOM   4200  O22 POPEE 229       7.855 109.495  24.875  1.00  0.00           O
ATOM   4201  C22 POPEE 229       5.905 109.195  26.305  1.00  0.00           C
ATOM   4204  C3  POPEE 229       3.895 107.295  23.755  1.00  0.00           C
ATOM   4207  O31 POPEE 229       4.065 106.465  24.905  1.00  0.00           O
ATOM   4208  C31 POPEE 229       3.395 106.604  26.075  1.00  0.00           C
ATOM   4209  O32 POPEE 229       3.845 106.154  27.125  1.00  0.00           O
ATOM   4210  C32 POPEE 229       2.065 107.365  26.035  1.00  0.00           C
ATOM   4213  C23 POPEE 229       6.745 109.135  27.595  1.00  0.00           C
ATOM   4216  C24 POPEE 229       5.985 108.395  28.715  1.00  0.00           C
ATOM   4219  C25 POPEE 229       6.685 108.445  30.075  1.00  0.00           C
ATOM   4222  C26 POPEE 229       6.215 107.375  31.075  1.00  0.00           C
ATOM   4225  C27 POPEE 229       6.935 107.485  32.435  1.00  0.00           C
ATOM   4228  C28 POPEE 229       6.005 107.756  33.635  1.00  0.00           C
ATOM   4231  C29 POPEE 229       5.335 106.506  34.145  1.00  0.00           C
ATOM   4233 0C21 POPEE 229       5.225 106.146  35.435  1.00  0.00           C
ATOM   4235 1C21 POPEE 229       5.705 106.945  36.625  1.00  0.00           C
ATOM   4238 2C21 POPEE 229       7.155 106.624  37.025  1.00  0.00           C
ATOM   4241 3C21 POPEE 229       7.375 105.155  37.385  1.00  0.00           C
ATOM   4244 4C21 POPEE 229       8.745 104.904  38.035  1.00  0.00           C
ATOM   4247 5C21 POPEE 229       8.885 105.555  39.415  1.00  0.00           C
ATOM   4250 6C21 POPEE 229       9.995 104.896  40.225  1.00  0.00           C
ATOM   4253 7C21 POPEE 229      10.055 105.295  41.695  1.00  0.00           C
ATOM   4256 8C21 POPEE 229      11.085 104.465  42.455  1.00  0.00           C
ATOM   4260  C33 POPEE 229       1.925 108.415  27.165  1.00  0.00           C
ATOM   4263  C34 POPEE 229       0.466 108.885  27.305  1.00  0.00           C
ATOM   4266  C35 POPEE 229       0.076 110.075  26.415  1.00  0.00           C
ATOM   4269  C36 POPEE 229       0.615 111.414  26.945  1.00  0.00           C
ATOM   4272  C37 POPEE 229      -0.004 112.655  26.285  1.00  0.00           C
ATOM   4275  C38 POPEE 229       0.336 113.914  27.085  1.00  0.00           C
ATOM   4278  C39 POPEE 229      -0.154 115.234  26.465  1.00  0.00           C
ATOM   4281 0C31 POPEE 229       0.745 116.385  26.935  1.00  0.00           C
ATOM   4284 1C31 POPEE 229       0.476 117.734  26.255  1.00  0.00           C
ATOM   4287 2C31 POPEE 229       1.735 118.506  25.815  1.00  0.00           C
ATOM   4290 3C31 POPEE 229       2.685 118.924  26.955  1.00  0.00           C
ATOM   4293 4C31 POPEE 229       3.855 117.945  27.165  1.00  0.00           C
ATOM   4296 5C31 POPEE 229       4.615 118.094  28.485  1.00  0.00           C
ATOM   4299 6C31 POPEE 229       5.325 116.814  28.915  1.00  0.00           C
ATOM   4303  NH3 POPEF 230       8.445 107.025  20.355  1.00  0.00           N
ATOM   4307  C12 POPEF 230       8.715 108.385  19.785  1.00  0.00           C
ATOM   4310  C11 POPEF 230      10.125 108.924  20.115  1.00  0.00           C
ATOM   4313  P   POPEF 230      11.775 110.765  19.185  1.00  0.00           P
ATOM   4314  O13 POPEF 230      13.015 110.065  19.535  1.00  0.00           O
ATOM   4315  O14 POPEF 230      11.765 111.715  18.055  1.00  0.00           O
ATOM   4316  O11 POPEF 230      11.355 111.506  20.485  1.00  0.00           O
ATOM   4317  O12 POPEF 230      10.565 109.756  19.045  1.00  0.00           O
ATOM   4318  C1  POPEF 230      11.495 112.885  20.775  1.00  0.00           C
ATOM   4321  C2  POPEF 230      10.205 113.335  21.495  1.00  0.00           C
ATOM   4323  O21 POPEF 230      10.375 114.565  22.205  1.00  0.00           O
ATOM   4324  C21 POPEF 230      11.375 114.845  23.035  1.00  0.00           C
ATOM   4325  O22 POPEF 230      11.975 115.915  23.015  1.00  0.00           O
ATOM   4326  C22 POPEF 230      11.615 113.815  24.145  1.00  0.00           C
ATOM   4329  C3  POPEF 230       9.595 112.165  22.345  1.00  0.00           C
ATOM   4332  O31 POPEF 230       8.805 112.605  23.455  1.00  0.00           O
ATOM   4333  C31 POPEF 230       7.505 112.695  23.325  1.00  0.00           C
ATOM   4334  O32 POPEF 230       6.855 112.495  22.315  1.00  0.00           O
ATOM   4335  C32 POPEF 230       6.905 113.075  24.665  1.00  0.00           C
ATOM   4338  C23 POPEF 230      12.405 114.384  25.345  1.00  0.00           C
ATOM   4341  C24 POPEF 230      12.405 113.415  26.535  1.00  0.00           C
ATOM   4344  C25 POPEF 230      12.985 113.995  27.835  1.00  0.00           C
ATOM   4347  C26 POPEF 230      13.055 112.975  28.985  1.00  0.00           C
ATOM   4350  C27 POPEF 230      13.575 113.595  30.285  1.00  0.00           C
ATOM   4353  C28 POPEF 230      14.165 112.565  31.265  1.00  0.00           C
ATOM   4356  C29 POPEF 230      14.975 113.215  32.375  1.00  0.00           C
ATOM   4358 0C21 POPEF 230      14.815 113.045  33.695  1.00  0.00           C
ATOM   4360 1C21 POPEF 230      13.745 112.225  34.375  1.00  0.00           C
ATOM   4363 2C21 POPEF 230      13.245 112.874  35.675  1.00  0.00           C
ATOM   4366 3C21 POPEF 230      14.145 112.605  36.885  1.00  0.00           C
ATOM   4369 4C21 POPEF 230      13.415 112.954  38.195  1.00  0.00           C
ATOM   4372 5C21 POPEF 230      14.195 112.645  39.495  1.00  0.00           C
ATOM   4375 6C21 POPEF 230      15.155 111.455  39.375  1.00  0.00           C
ATOM   4378 7C21 POPEF 230      15.665 110.945  40.725  1.00  0.00           C
ATOM   4381 8C21 POPEF 230      16.785 109.904  40.565  1.00  0.00           C
ATOM   4385  C33 POPEF 230       7.895 113.064  25.835  1.00  0.00           C
ATOM   4388  C34 POPEF 230       7.215 113.465  27.135  1.00  0.00           C
ATOM   4391  C35 POPEF 230       8.035 113.055  28.355  1.00  0.00           C
ATOM   4394  C36 POPEF 230       7.325 113.436  29.655  1.00  0.00           C
ATOM   4397  C37 POPEF 230       7.985 112.795  30.875  1.00  0.00           C
ATOM   4400  C38 POPEF 230       7.375 113.265  32.205  1.00  0.00           C
ATOM   4403  C39 POPEF 230       5.875 112.945  32.325  1.00  0.00           C
ATOM   4406 0C31 POPEF 230       5.285 113.436  33.645  1.00  0.00           C
ATOM   4409 1C31 POPEF 230       3.755 113.374  33.645  1.00  0.00           C
ATOM   4412 2C31 POPEF 230       3.115 114.124  34.815  1.00  0.00           C
ATOM   4415 3C31 POPEF 230       3.395 113.514  36.185  1.00  0.00           C
ATOM   4418 4C31 POPEF 230       2.805 112.104  36.345  1.00  0.00           C
ATOM   4421 5C31 POPEF 230       2.895 111.604  37.785  1.00  0.00           C
ATOM   4424 6C31 POPEF 230       2.535 110.135  37.955  1.00  0.00           C
ATOM   4428  NH3 POPEG 231     114.175   4.025  19.085  1.00  0.00           N
ATOM   4432  C12 POPEG 231     113.515   4.645  17.905  1.00  0.00           C
ATOM   4435  C11 POPEG 231     112.066   4.125  17.775  1.00  0.00           C
ATOM   4438  P   POPEG 231     111.225   5.315  19.995  1.00  0.00           P
ATOM   4439  O13 POPEG 231     111.626   6.545  19.275  1.00  0.00           O
ATOM   4440  O14 POPEG 231     109.916   5.295  20.675  1.00  0.00           O
ATOM   4441  O11 POPEG 231     112.416   4.875  20.975  1.00  0.00           O
ATOM   4442  O12 POPEG 231     111.315   4.105  18.985  1.00  0.00           O
ATOM   4443  C1  POPEG 231     112.195   4.975  22.395  1.00  0.00           C
ATOM   4446  C2  POPEG 231     113.125   4.035  23.205  1.00  0.00           C
ATOM   4448  O21 POPEG 231     113.326   4.565  24.525  1.00  0.00           O
ATOM   4449  C21 POPEG 231     112.285   4.415  25.335  1.00  0.00           C
ATOM   4450  O22 POPEG 231     111.215   3.915  25.045  1.00  0.00           O
ATOM   4451  C22 POPEG 231     112.674   4.915  26.735  1.00  0.00           C
ATOM   4454  C3  POPEG 231     114.506   3.875  22.515  1.00  0.00           C
ATOM   4457  O31 POPEG 231     115.436   3.055  23.265  1.00  0.00           O
ATOM   4458  C31 POPEG 231     116.525   3.525  23.875  1.00  0.00           C
ATOM   4459  O32 POPEG 231     117.425   2.815  24.305  1.00  0.00           O
ATOM   4460  C32 POPEG 231     116.576   5.045  23.995  1.00  0.00           C
ATOM   4463  C23 POPEG 231     111.476   4.975  27.715  1.00  0.00           C
ATOM   4466  C24 POPEG 231     111.955   5.035  29.175  1.00  0.00           C
ATOM   4469  C25 POPEG 231     110.945   4.465  30.195  1.00  0.00           C
ATOM   4472  C26 POPEG 231     111.626   3.795  31.395  1.00  0.00           C
ATOM   4475  C27 POPEG 231     112.674   4.645  32.125  1.00  0.00           C
ATOM   4478  C28 POPEG 231     112.316   4.965  33.585  1.00  0.00           C
ATOM   4481  C29 POPEG 231     111.185   5.955  33.715  1.00  0.00           C
ATOM   4483 0C21 POPEG 231     110.215   5.965  34.655  1.00  0.00           C
ATOM   4485 1C21 POPEG 231     110.056   4.995  35.805  1.00  0.00           C
ATOM   4488 2C21 POPEG 231     110.425   5.615  37.165  1.00  0.00           C
ATOM   4491 3C21 POPEG 231     109.475   6.755  37.575  1.00  0.00           C
ATOM   4494 4C21 POPEG 231     109.576   7.165  39.055  1.00  0.00           C
ATOM   4497 5C21 POPEG 231     108.276   7.845  39.505  1.00  0.00           C
ATOM   4500 6C21 POPEG 231     108.374   8.615  40.825  1.00  0.00           C
ATOM   4503 7C21 POPEG 231     107.124   9.465  41.065  1.00  0.00           C
ATOM   4506 8C21 POPEG 231     107.236  10.375  42.285  1.00  0.00           C
ATOM   4510  C33 POPEG 231     117.696   5.505  24.955  1.00  0.00           C
ATOM   4513  C34 POPEG 231     117.575   6.975  25.395  1.00  0.00           C
ATOM   4516  C35 POPEG 231     116.366   7.305  26.285  1.00  0.00           C
ATOM   4519  C36 POPEG 231     116.266   6.395  27.525  1.00  0.00           C
ATOM   4522  C37 POPEG 231     115.445   7.015  28.685  1.00  0.00           C
ATOM   4525  C38 POPEG 231     115.585   6.255  30.015  1.00  0.00           C
ATOM   4528  C39 POPEG 231     116.984   6.285  30.635  1.00  0.00           C
ATOM   4531 0C31 POPEG 231     117.425   7.685  31.095  1.00  0.00           C
ATOM   4534 1C31 POPEG 231     118.806   7.675  31.765  1.00  0.00           C
ATOM   4537 2C31 POPEG 231     119.256   9.065  32.255  1.00  0.00           C
ATOM   4540 3C31 POPEG 231     120.695   9.065  32.765  1.00  0.00           C
ATOM   4543 4C31 POPEG 231     120.895   8.205  34.015  1.00  0.00           C
ATOM   4546 5C31 POPEG 231     122.365   8.125  34.455  1.00  0.00           C
ATOM   4549 6C31 POPEG 231     122.516   7.505  35.845  1.00  0.00           C
ATOM   4553  NH3 POPEH 232      48.205 130.394  17.165  1.00  0.00           N
ATOM   4557  C12 POPEH 232      48.475 128.974  16.745  1.00  0.00           C
ATOM   4560  C11 POPEH 232      49.385 128.883  15.495  1.00  0.00           C
ATOM   4563  P   POPEH 232      50.035 126.894  13.825  1.00  0.00           P
ATOM   4564  O13 POPEH 232      49.215 126.094  12.895  1.00  0.00           O
ATOM   4565  O14 POPEH 232      51.086 127.813  13.305  1.00  0.00           O
ATOM   4566  O11 POPEH 232      50.715 125.883  14.835  1.00  0.00           O
ATOM   4567  O12 POPEH 232      49.035 127.704  14.755  1.00  0.00           O
ATOM   4568  C1  POPEH 232      50.465 125.764  16.235  1.00  0.00           C
ATOM   4571  C2  POPEH 232      51.756 125.284  16.965  1.00  0.00           C
ATOM   4573  O21 POPEH 232      51.765 125.674  18.355  1.00  0.00           O
ATOM   4574  C21 POPEH 232      51.885 126.964  18.635  1.00  0.00           C
ATOM   4575  O22 POPEH 232      51.965 127.883  17.845  1.00  0.00           O
ATOM   4576  C22 POPEH 232      51.805 127.184  20.145  1.00  0.00           C
ATOM   4579  C3  POPEH 232      53.046 125.754  16.225  1.00  0.00           C
ATOM   4582  O31 POPEH 232      54.195 125.774  17.095  1.00  0.00           O
ATOM   4583  C31 POPEH 232      55.125 124.865  16.835  1.00  0.00           C
ATOM   4584  O32 POPEH 232      55.116 124.064  15.925  1.00  0.00           O
ATOM   4585  C32 POPEH 232      56.235 124.975  17.875  1.00  0.00           C
ATOM   4588  C23 POPEH 232      50.995 128.484  20.415  1.00  0.00           C
ATOM   4591  C24 POPEH 232      50.555 128.613  21.875  1.00  0.00           C
ATOM   4594  C25 POPEH 232      49.685 129.863  22.095  1.00  0.00           C
ATOM   4597  C26 POPEH 232      49.256 130.083  23.565  1.00  0.00           C
ATOM   4600  C27 POPEH 232      48.976 131.564  23.895  1.00  0.00           C
ATOM   4603  C28 POPEH 232      48.415 131.884  25.305  1.00  0.00           C
ATOM   4606  C29 POPEH 232      49.235 131.333  26.445  1.00  0.00           C
ATOM   4608 0C21 POPEH 232      50.186 131.964  27.155  1.00  0.00           C
ATOM   4610 1C21 POPEH 232      50.746 133.354  26.955  1.00  0.00           C
ATOM   4613 2C21 POPEH 232      50.005 134.523  27.645  1.00  0.00           C
ATOM   4616 3C21 POPEH 232      50.915 135.753  27.785  1.00  0.00           C
ATOM   4619 4C21 POPEH 232      50.205 137.023  28.275  1.00  0.00           C
ATOM   4622 5C21 POPEH 232      51.195 138.143  28.665  1.00  0.00           C
ATOM   4625 6C21 POPEH 232      51.805 137.964  30.065  1.00  0.00           C
ATOM   4628 7C21 POPEH 232      52.796 139.074  30.435  1.00  0.00           C
ATOM   4631 8C21 POPEH 232      53.386 138.893  31.835  1.00  0.00           C
ATOM   4635  C33 POPEH 232      55.805 124.484  19.265  1.00  0.00           C
ATOM   4638  C34 POPEH 232      56.845 124.845  20.315  1.00  0.00           C
ATOM   4641  C35 POPEH 232      56.546 124.244  21.685  1.00  0.00           C
ATOM   4644  C36 POPEH 232      55.166 124.624  22.225  1.00  0.00           C
ATOM   4647  C37 POPEH 232      55.125 124.384  23.735  1.00  0.00           C
ATOM   4650  C38 POPEH 232      53.726 124.405  24.355  1.00  0.00           C
ATOM   4653  C39 POPEH 232      53.805 124.775  25.835  1.00  0.00           C
ATOM   4656 0C31 POPEH 232      54.685 123.785  26.615  1.00  0.00           C
ATOM   4659 1C31 POPEH 232      55.046 124.295  28.015  1.00  0.00           C
ATOM   4662 2C31 POPEH 232      54.995 123.155  29.035  1.00  0.00           C
ATOM   4665 3C31 POPEH 232      55.485 123.564  30.425  1.00  0.00           C
ATOM   4668 4C31 POPEH 232      54.756 124.785  30.985  1.00  0.00           C
ATOM   4671 5C31 POPEH 232      54.906 124.884  32.505  1.00  0.00           C
ATOM   4674 6C31 POPEH 232      54.535 126.254  33.045  1.00  0.00           C
ATOM   4678  NH3 POPEI 233      80.395  14.435  16.245  1.00  0.00           N
ATOM   4682  C12 POPEI 233      80.465  15.945  16.145  1.00  0.00           C
ATOM   4685  C11 POPEI 233      81.635  16.565  16.955  1.00  0.00           C
ATOM   4688  P   POPEI 233      83.626  16.685  15.245  1.00  0.00           P
ATOM   4689  O13 POPEI 233      82.945  16.035  14.115  1.00  0.00           O
ATOM   4690  O14 POPEI 233      84.695  17.665  14.955  1.00  0.00           O
ATOM   4691  O11 POPEI 233      84.216  15.575  16.225  1.00  0.00           O
ATOM   4692  O12 POPEI 233      82.516  17.355  16.145  1.00  0.00           O
ATOM   4693  C1  POPEI 233      84.846  16.085  17.415  1.00  0.00           C
ATOM   4696  C2  POPEI 233      85.196  14.925  18.365  1.00  0.00           C
ATOM   4698  O21 POPEI 233      85.886  15.445  19.515  1.00  0.00           O
ATOM   4699  C21 POPEI 233      85.116  15.595  20.575  1.00  0.00           C
ATOM   4700  O22 POPEI 233      83.895  15.695  20.575  1.00  0.00           O
ATOM   4701  C22 POPEI 233      86.066  15.695  21.775  1.00  0.00           C
ATOM   4704  C3  POPEI 233      86.134  13.885  17.685  1.00  0.00           C
ATOM   4707  O31 POPEI 233      86.595  12.945  18.675  1.00  0.00           O
ATOM   4708  C31 POPEI 233      87.885  12.655  18.645  1.00  0.00           C
ATOM   4709  O32 POPEI 233      88.645  12.875  17.725  1.00  0.00           O
ATOM   4710  C32 POPEI 233      88.316  12.105  19.985  1.00  0.00           C
ATOM   4713  C23 POPEI 233      85.406  15.725  23.175  1.00  0.00           C
ATOM   4716  C24 POPEI 233      84.855  14.365  23.615  1.00  0.00           C
ATOM   4719  C25 POPEI 233      84.515  14.315  25.105  1.00  0.00           C
ATOM   4722  C26 POPEI 233      83.326  15.185  25.515  1.00  0.00           C
ATOM   4725  C27 POPEI 233      83.156  15.205  27.035  1.00  0.00           C
ATOM   4728  C28 POPEI 233      81.766  15.685  27.465  1.00  0.00           C
ATOM   4731  C29 POPEI 233      81.735  16.065  28.925  1.00  0.00           C
ATOM   4733 0C21 POPEI 233      81.476  15.235  29.945  1.00  0.00           C
ATOM   4735 1C21 POPEI 233      81.134  13.775  29.845  1.00  0.00           C
ATOM   4738 2C21 POPEI 233      80.565  13.235  31.165  1.00  0.00           C
ATOM   4741 3C21 POPEI 233      81.595  13.165  32.315  1.00  0.00           C
ATOM   4744 4C21 POPEI 233      81.026  13.735  33.625  1.00  0.00           C
ATOM   4747 5C21 POPEI 233      81.984  13.635  34.815  1.00  0.00           C
ATOM   4750 6C21 POPEI 233      81.355  14.265  36.065  1.00  0.00           C
ATOM   4753 7C21 POPEI 233      82.295  14.405  37.265  1.00  0.00           C
ATOM   4756 8C21 POPEI 233      81.704  15.315  38.355  1.00  0.00           C
ATOM   4760  C33 POPEI 233      89.356  13.075  20.595  1.00  0.00           C
ATOM   4763  C34 POPEI 233      89.884  12.595  21.945  1.00  0.00           C
ATOM   4766  C35 POPEI 233      89.076  13.115  23.135  1.00  0.00           C
ATOM   4769  C36 POPEI 233      89.846  12.935  24.445  1.00  0.00           C
ATOM   4772  C37 POPEI 233      89.175  13.525  25.695  1.00  0.00           C
ATOM   4775  C38 POPEI 233      89.715  12.855  26.965  1.00  0.00           C
ATOM   4778  C39 POPEI 233      89.186  13.455  28.275  1.00  0.00           C
ATOM   4781 0C31 POPEI 233      90.256  14.145  29.135  1.00  0.00           C
ATOM   4784 1C31 POPEI 233      90.705  15.515  28.595  1.00  0.00           C
ATOM   4787 2C31 POPEI 233      91.476  16.315  29.655  1.00  0.00           C
ATOM   4790 3C31 POPEI 233      91.695  17.795  29.315  1.00  0.00           C
ATOM   4793 4C31 POPEI 233      90.396  18.615  29.295  1.00  0.00           C
ATOM   4796 5C31 POPEI 233      90.616  20.085  29.665  1.00  0.00           C
ATOM   4799 6C31 POPEI 233      89.335  20.935  29.605  1.00  0.00           C
ATOM   4803  NH3 POPEJ 234      52.586  32.915  63.215  1.00  0.00           N
ATOM   4807  C12 POPEJ 234      53.506  31.795  63.595  1.00  0.00           C
ATOM   4810  C11 POPEJ 234      52.985  30.995  64.805  1.00  0.00           C
ATOM   4813  P   POPEJ 234      51.406  28.895  65.035  1.00  0.00           P
ATOM   4814  O13 POPEJ 234      52.565  28.375  65.795  1.00  0.00           O
ATOM   4815  O14 POPEJ 234      50.096  28.865  65.715  1.00  0.00           O
ATOM   4816  O11 POPEJ 234      51.325  28.045  63.695  1.00  0.00           O
ATOM   4817  O12 POPEJ 234      51.756  30.345  64.485  1.00  0.00           O
ATOM   4818  C1  POPEJ 234      50.205  28.175  62.785  1.00  0.00           C
ATOM   4821  C2  POPEJ 234      50.625  28.685  61.365  1.00  0.00           C
ATOM   4823  O21 POPEJ 234      50.705  27.575  60.435  1.00  0.00           O
ATOM   4824  C21 POPEJ 234      50.285  27.895  59.205  1.00  0.00           C
ATOM   4825  O22 POPEJ 234      49.886  28.975  58.845  1.00  0.00           O
ATOM   4826  C22 POPEJ 234      50.495  26.675  58.285  1.00  0.00           C
ATOM   4829  C3  POPEJ 234      51.975  29.455  61.465  1.00  0.00           C
ATOM   4832  O31 POPEJ 234      52.515  29.945  60.225  1.00  0.00           O
ATOM   4833  C31 POPEJ 234      53.425  29.185  59.625  1.00  0.00           C
ATOM   4834  O32 POPEJ 234      53.796  28.085  59.985  1.00  0.00           O
ATOM   4835  C32 POPEJ 234      53.895  29.845  58.345  1.00  0.00           C
ATOM   4838  C23 POPEJ 234      49.935  26.865  56.855  1.00  0.00           C
ATOM   4841  C24 POPEJ 234      50.805  26.165  55.795  1.00  0.00           C
ATOM   4844  C25 POPEJ 234      50.256  26.295  54.365  1.00  0.00           C
ATOM   4847  C26 POPEJ 234      51.366  26.135  53.295  1.00  0.00           C
ATOM   4850  C27 POPEJ 234      50.865  25.585  51.945  1.00  0.00           C
ATOM   4853  C28 POPEJ 234      51.926  24.745  51.205  1.00  0.00           C
ATOM   4856  C29 POPEJ 234      52.905  25.515  50.365  1.00  0.00           C
ATOM   4858 0C21 POPEJ 234      53.225  25.235  49.095  1.00  0.00           C
ATOM   4860 1C21 POPEJ 234      52.605  24.165  48.245  1.00  0.00           C
ATOM   4863 2C21 POPEJ 234      52.666  24.545  46.755  1.00  0.00           C
ATOM   4866 3C21 POPEJ 234      51.926  25.855  46.435  1.00  0.00           C
ATOM   4869 4C21 POPEJ 234      52.126  26.325  44.985  1.00  0.00           C
ATOM   4872 5C21 POPEJ 234      53.605  26.385  44.605  1.00  0.00           C
ATOM   4875 6C21 POPEJ 234      53.895  27.195  43.345  1.00  0.00           C
ATOM   4878 7C21 POPEJ 234      55.395  27.325  43.075  1.00  0.00           C
ATOM   4881 8C21 POPEJ 234      55.725  28.205  41.865  1.00  0.00           C
ATOM   4885  C33 POPEJ 234      53.365  29.015  57.165  1.00  0.00           C
ATOM   4888  C34 POPEJ 234      53.555  29.685  55.815  1.00  0.00           C
ATOM   4891  C35 POPEJ 234      54.956  29.475  55.225  1.00  0.00           C
ATOM   4894  C36 POPEJ 234      54.906  29.545  53.695  1.00  0.00           C
ATOM   4897  C37 POPEJ 234      56.145  28.975  53.015  1.00  0.00           C
ATOM   4900  C38 POPEJ 234      55.865  28.585  51.555  1.00  0.00           C
ATOM   4903  C39 POPEJ 234      55.595  29.795  50.645  1.00  0.00           C
ATOM   4906 0C31 POPEJ 234      55.026  29.375  49.285  1.00  0.00           C
ATOM   4909 1C31 POPEJ 234      55.385  30.365  48.175  1.00  0.00           C
ATOM   4912 2C31 POPEJ 234      55.245  29.735  46.785  1.00  0.00           C
ATOM   4915 3C31 POPEJ 234      56.096  30.415  45.695  1.00  0.00           C
ATOM   4918 4C31 POPEJ 234      55.366  31.445  44.835  1.00  0.00           C
ATOM   4921 5C31 POPEJ 234      54.906  32.685  45.605  1.00  0.00           C
ATOM   4924 6C31 POPEJ 234      54.426  33.805  44.685  1.00  0.00           C
ATOM   4928  NH3 POPEK 235      68.186  28.285  17.555  1.00  0.00           N
ATOM   4932  C12 POPEK 235      67.156  27.215  17.335  1.00  0.00           C
ATOM   4935  C11 POPEK 235      66.866  27.045  15.845  1.00  0.00           C
ATOM   4938  P   POPEK 235      65.895  24.705  15.235  1.00  0.00           P
ATOM   4939  O13 POPEK 235      67.156  24.205  15.815  1.00  0.00           O
ATOM   4940  O14 POPEK 235      65.705  24.555  13.775  1.00  0.00           O
ATOM   4941  O11 POPEK 235      64.635  24.085  15.975  1.00  0.00           O
ATOM   4942  O12 POPEK 235      65.725  26.225  15.615  1.00  0.00           O
ATOM   4943  C1  POPEK 235      64.635  23.985  17.405  1.00  0.00           C
ATOM   4946  C2  POPEK 235      63.885  25.175  18.075  1.00  0.00           C
ATOM   4948  O21 POPEK 235      63.796  24.905  19.485  1.00  0.00           O
ATOM   4949  C21 POPEK 235      64.854  25.305  20.195  1.00  0.00           C
ATOM   4950  O22 POPEK 235      65.796  25.935  19.765  1.00  0.00           O
ATOM   4951  C22 POPEK 235      64.686  24.875  21.655  1.00  0.00           C
ATOM   4954  C3  POPEK 235      62.465  25.365  17.455  1.00  0.00           C
ATOM   4957  O31 POPEK 235      61.785  26.545  17.935  1.00  0.00           O
ATOM   4958  C31 POPEK 235      61.355  26.585  19.195  1.00  0.00           C
ATOM   4959  O32 POPEK 235      61.655  27.455  19.995  1.00  0.00           O
ATOM   4960  C32 POPEK 235      60.416  25.435  19.565  1.00  0.00           C
ATOM   4963  C23 POPEK 235      65.995  24.365  22.285  1.00  0.00           C
ATOM   4966  C24 POPEK 235      65.885  24.245  23.815  1.00  0.00           C
ATOM   4969  C25 POPEK 235      66.946  23.315  24.415  1.00  0.00           C
ATOM   4972  C26 POPEK 235      66.406  21.895  24.675  1.00  0.00           C
ATOM   4975  C27 POPEK 235      65.605  21.735  25.975  1.00  0.00           C
ATOM   4978  C28 POPEK 235      66.265  20.745  26.955  1.00  0.00           C
ATOM   4981  C29 POPEK 235      67.415  21.325  27.745  1.00  0.00           C
ATOM   4983 0C21 POPEK 235      67.635  21.165  29.065  1.00  0.00           C
ATOM   4985 1C21 POPEK 235      66.806  20.365  30.045  1.00  0.00           C
ATOM   4988 2C21 POPEK 235      67.465  19.045  30.465  1.00  0.00           C
ATOM   4991 3C21 POPEK 235      68.706  19.235  31.365  1.00  0.00           C
ATOM   4994 4C21 POPEK 235      69.215  17.925  31.975  1.00  0.00           C
ATOM   4997 5C21 POPEK 235      70.145  18.165  33.175  1.00  0.00           C
ATOM   5000 6C21 POPEK 235      70.645  16.865  33.835  1.00  0.00           C
ATOM   5003 7C21 POPEK 235      71.305  17.115  35.195  1.00  0.00           C
ATOM   5006 8C21 POPEK 235      71.725  15.845  35.935  1.00  0.00           C
ATOM   5010  C33 POPEK 235      60.855  24.865  20.935  1.00  0.00           C
ATOM   5013  C34 POPEK 235      59.875  23.835  21.475  1.00  0.00           C
ATOM   5016  C35 POPEK 235      60.395  23.085  22.695  1.00  0.00           C
ATOM   5019  C36 POPEK 235      60.895  23.965  23.855  1.00  0.00           C
ATOM   5022  C37 POPEK 235      61.226  23.105  25.075  1.00  0.00           C
ATOM   5025  C38 POPEK 235      61.775  23.895  26.255  1.00  0.00           C
ATOM   5028  C39 POPEK 235      62.196  22.975  27.405  1.00  0.00           C
ATOM   5031 0C31 POPEK 235      62.645  23.755  28.645  1.00  0.00           C
ATOM   5034 1C31 POPEK 235      63.155  22.855  29.775  1.00  0.00           C
ATOM   5037 2C31 POPEK 235      63.645  23.685  30.975  1.00  0.00           C
ATOM   5040 3C31 POPEK 235      63.825  22.875  32.265  1.00  0.00           C
ATOM   5043 4C31 POPEK 235      62.495  22.485  32.925  1.00  0.00           C
ATOM   5046 5C31 POPEK 235      62.686  21.915  34.335  1.00  0.00           C
ATOM   5049 6C31 POPEK 235      61.495  21.065  34.795  1.00  0.00           C
ATOM   5053  NH3 POPEL 236     115.895  18.365  17.955  1.00  0.00           N
ATOM   5057  C12 POPEL 236     116.796  19.405  18.595  1.00  0.00           C
ATOM   5060  C11 POPEL 236     118.296  19.035  18.495  1.00  0.00           C
ATOM   5063  P   POPEL 236     119.865  21.155  18.055  1.00  0.00           P
ATOM   5064  O13 POPEL 236     121.274  20.975  17.625  1.00  0.00           O
ATOM   5065  O14 POPEL 236     119.186  22.385  17.635  1.00  0.00           O
ATOM   5066  O11 POPEL 236     119.865  21.035  19.625  1.00  0.00           O
ATOM   5067  O12 POPEL 236     119.016  19.895  17.615  1.00  0.00           O
ATOM   5068  C1  POPEL 236     119.025  21.745  20.515  1.00  0.00           C
ATOM   5071  C2  POPEL 236     119.876  22.165  21.745  1.00  0.00           C
ATOM   5073  O21 POPEL 236     119.165  23.145  22.555  1.00  0.00           O
ATOM   5074  C21 POPEL 236     118.715  22.625  23.685  1.00  0.00           C
ATOM   5075  O22 POPEL 236     118.535  21.445  23.905  1.00  0.00           O
ATOM   5076  C22 POPEL 236     118.585  23.735  24.735  1.00  0.00           C
ATOM   5079  C3  POPEL 236     121.236  22.805  21.385  1.00  0.00           C
ATOM   5082  O31 POPEL 236     121.906  23.165  22.605  1.00  0.00           O
ATOM   5083  C31 POPEL 236     122.885  24.045  22.505  1.00  0.00           C
ATOM   5084  O32 POPEL 236     123.296  24.545  21.465  1.00  0.00           O
ATOM   5085  C32 POPEL 236     123.526  24.215  23.885  1.00  0.00           C
ATOM   5088  C23 POPEL 236     119.086  23.285  26.135  1.00  0.00           C
ATOM   5091  C24 POPEL 236     118.715  24.255  27.275  1.00  0.00           C
ATOM   5094  C25 POPEL 236     117.276  24.135  27.775  1.00  0.00           C
ATOM   5097  C26 POPEL 236     117.076  24.715  29.185  1.00  0.00           C
ATOM   5100  C27 POPEL 236     115.606  24.625  29.615  1.00  0.00           C
ATOM   5103  C28 POPEL 236     115.345  25.005  31.085  1.00  0.00           C
ATOM   5106  C29 POPEL 236     115.646  26.445  31.395  1.00  0.00           C
ATOM   5108 0C21 POPEL 236     115.695  26.975  32.635  1.00  0.00           C
ATOM   5110 1C21 POPEL 236     115.436  26.215  33.915  1.00  0.00           C
ATOM   5113 2C21 POPEL 236     114.645  27.045  34.945  1.00  0.00           C
ATOM   5116 3C21 POPEL 236     114.624  26.365  36.335  1.00  0.00           C
ATOM   5119 4C21 POPEL 236     113.815  27.165  37.365  1.00  0.00           C
ATOM   5122 5C21 POPEL 236     113.815  26.545  38.765  1.00  0.00           C
ATOM   5125 6C21 POPEL 236     115.205  26.475  39.415  1.00  0.00           C
ATOM   5128 7C21 POPEL 236     115.135  26.425  40.945  1.00  0.00           C
ATOM   5131 8C21 POPEL 236     116.486  26.245  41.635  1.00  0.00           C
ATOM   5135  C33 POPEL 236     122.656  24.925  24.955  1.00  0.00           C
ATOM   5138  C34 POPEL 236     123.205  24.675  26.375  1.00  0.00           C
ATOM   5141  C35 POPEL 236     122.696  25.685  27.425  1.00  0.00           C
ATOM   5144  C36 POPEL 236     123.225  25.455  28.855  1.00  0.00           C
ATOM   5147  C37 POPEL 236     123.436  26.745  29.665  1.00  0.00           C
ATOM   5150  C38 POPEL 236     123.246  26.595  31.195  1.00  0.00           C
ATOM   5153  C39 POPEL 236     121.786  26.335  31.595  1.00  0.00           C
ATOM   5156 0C31 POPEL 236     121.516  26.345  33.105  1.00  0.00           C
ATOM   5159 1C31 POPEL 236     120.024  26.105  33.405  1.00  0.00           C
ATOM   5162 2C31 POPEL 236     119.645  26.095  34.895  1.00  0.00           C
ATOM   5165 3C31 POPEL 236     120.296  24.955  35.695  1.00  0.00           C
ATOM   5168 4C31 POPEL 236     119.576  24.665  37.025  1.00  0.00           C
ATOM   5171 5C31 POPEL 236     120.385  23.765  37.975  1.00  0.00           C
ATOM   5174 6C31 POPEL 236     119.604  23.265  39.195  1.00  0.00           C
ATOM   5178  NH3 POPEM 237      17.205  33.515  17.575  1.00  0.00           N
ATOM   5182  C12 POPEM 237      17.395  32.675  16.345  1.00  0.00           C
ATOM   5185  C11 POPEM 237      18.565  31.705  16.555  1.00  0.00           C
ATOM   5188  P   POPEM 237      17.765  29.295  17.115  1.00  0.00           P
ATOM   5189  O13 POPEM 237      18.985  28.515  16.775  1.00  0.00           O
ATOM   5190  O14 POPEM 237      16.715  29.435  16.065  1.00  0.00           O
ATOM   5191  O11 POPEM 237      17.155  28.665  18.445  1.00  0.00           O
ATOM   5192  O12 POPEM 237      18.235  30.735  17.555  1.00  0.00           O
ATOM   5193  C1  POPEM 237      17.675  29.155  19.695  1.00  0.00           C
ATOM   5196  C2  POPEM 237      16.885  28.625  20.915  1.00  0.00           C
ATOM   5198  O21 POPEM 237      17.395  27.335  21.315  1.00  0.00           O
ATOM   5199  C21 POPEM 237      16.625  26.605  22.115  1.00  0.00           C
ATOM   5200  O22 POPEM 237      15.495  26.215  21.895  1.00  0.00           O
ATOM   5201  C22 POPEM 237      17.305  26.535  23.485  1.00  0.00           C
ATOM   5204  C3  POPEM 237      15.335  28.805  20.765  1.00  0.00           C
ATOM   5207  O31 POPEM 237      14.665  28.985  22.035  1.00  0.00           O
ATOM   5208  C31 POPEM 237      14.715  30.215  22.535  1.00  0.00           C
ATOM   5209  O32 POPEM 237      15.375  31.145  22.085  1.00  0.00           O
ATOM   5210  C32 POPEM 237      13.855  30.295  23.795  1.00  0.00           C
ATOM   5213  C23 POPEM 237      18.156  25.295  23.805  1.00  0.00           C
ATOM   5216  C24 POPEM 237      18.935  25.515  25.115  1.00  0.00           C
ATOM   5219  C25 POPEM 237      18.115  25.335  26.405  1.00  0.00           C
ATOM   5222  C26 POPEM 237      18.975  25.615  27.655  1.00  0.00           C
ATOM   5225  C27 POPEM 237      18.275  25.305  28.985  1.00  0.00           C
ATOM   5228  C28 POPEM 237      19.205  25.585  30.185  1.00  0.00           C
ATOM   5231  C29 POPEM 237      18.855  24.975  31.535  1.00  0.00           C
ATOM   5233 0C21 POPEM 237      17.655  24.805  32.125  1.00  0.00           C
ATOM   5235 1C21 POPEM 237      16.295  25.245  31.655  1.00  0.00           C
ATOM   5238 2C21 POPEM 237      16.135  26.775  31.735  1.00  0.00           C
ATOM   5241 3C21 POPEM 237      16.255  27.325  33.165  1.00  0.00           C
ATOM   5244 4C21 POPEM 237      16.695  28.795  33.205  1.00  0.00           C
ATOM   5247 5C21 POPEM 237      17.346  29.145  34.555  1.00  0.00           C
ATOM   5250 6C21 POPEM 237      17.375  30.655  34.815  1.00  0.00           C
ATOM   5253 7C21 POPEM 237      18.285  31.035  35.995  1.00  0.00           C
ATOM   5256 8C21 POPEM 237      18.076  32.475  36.455  1.00  0.00           C
ATOM   5260  C33 POPEM 237      14.115  31.555  24.655  1.00  0.00           C
ATOM   5263  C34 POPEM 237      12.875  31.995  25.445  1.00  0.00           C
ATOM   5266  C35 POPEM 237      13.125  33.155  26.435  1.00  0.00           C
ATOM   5269  C36 POPEM 237      14.015  32.725  27.605  1.00  0.00           C
ATOM   5272  C37 POPEM 237      13.945  33.625  28.835  1.00  0.00           C
ATOM   5275  C38 POPEM 237      14.845  33.115  29.985  1.00  0.00           C
ATOM   5278  C39 POPEM 237      14.405  31.775  30.605  1.00  0.00           C
ATOM   5281 0C31 POPEM 237      13.105  31.855  31.415  1.00  0.00           C
ATOM   5284 1C31 POPEM 237      12.635  30.475  31.895  1.00  0.00           C
ATOM   5287 2C31 POPEM 237      11.595  30.565  33.025  1.00  0.00           C
ATOM   5290 3C31 POPEM 237      12.225  30.605  34.425  1.00  0.00           C
ATOM   5293 4C31 POPEM 237      12.655  29.215  34.925  1.00  0.00           C
ATOM   5296 5C31 POPEM 237      13.215  29.225  36.345  1.00  0.00           C
ATOM   5299 6C31 POPEM 237      13.595  27.825  36.845  1.00  0.00           C
ATOM   5303  NH3 POPEN 238     116.266 128.134  58.465  1.00  0.00           N
ATOM   5307  C12 POPEN 238     117.395 127.474  59.205  1.00  0.00           C
ATOM   5310  C11 POPEN 238     118.745 128.193  58.985  1.00  0.00           C
ATOM   5313  P   POPEN 238     121.236 127.364  59.205  1.00  0.00           P
ATOM   5314  O13 POPEN 238     121.665 128.613  58.525  1.00  0.00           O
ATOM   5315  O14 POPEN 238     122.104 126.884  60.295  1.00  0.00           O
ATOM   5316  O11 POPEN 238     121.026 126.204  58.135  1.00  0.00           O
ATOM   5317  O12 POPEN 238     119.765 127.553  59.755  1.00  0.00           O
ATOM   5318  C1  POPEN 238     121.604 126.294  56.825  1.00  0.00           C
ATOM   5321  C2  POPEN 238     120.746 125.523  55.795  1.00  0.00           C
ATOM   5323  O21 POPEN 238     120.965 126.083  54.485  1.00  0.00           O
ATOM   5324  C21 POPEN 238     122.085 125.674  53.905  1.00  0.00           C
ATOM   5325  O22 POPEN 238     122.885 124.884  54.375  1.00  0.00           O
ATOM   5326  C22 POPEN 238     122.206 126.374  52.535  1.00  0.00           C
ATOM   5329  C3  POPEN 238     119.235 125.634  56.135  1.00  0.00           C
ATOM   5332  O31 POPEN 238     118.436 125.274  54.985  1.00  0.00           O
ATOM   5333  C31 POPEN 238     117.265 125.914  54.945  1.00  0.00           C
ATOM   5334  O32 POPEN 238     116.675 126.384  55.905  1.00  0.00           O
ATOM   5335  C32 POPEN 238     116.926 126.133  53.475  1.00  0.00           C
ATOM   5338  C23 POPEN 238     121.735 125.484  51.355  1.00  0.00           C
ATOM   5341  C24 POPEN 238     121.766 126.224  50.005  1.00  0.00           C
ATOM   5344  C25 POPEN 238     121.126 125.414  48.865  1.00  0.00           C
ATOM   5347  C26 POPEN 238     121.266 126.054  47.475  1.00  0.00           C
ATOM   5350  C27 POPEN 238     120.546 125.234  46.395  1.00  0.00           C
ATOM   5353  C28 POPEN 238     120.865 125.644  44.945  1.00  0.00           C
ATOM   5356  C29 POPEN 238     122.186 125.115  44.455  1.00  0.00           C
ATOM   5358 0C21 POPEN 238     122.586 125.065  43.175  1.00  0.00           C
ATOM   5360 1C21 POPEN 238     121.796 125.593  42.005  1.00  0.00           C
ATOM   5363 2C21 POPEN 238     121.035 124.495  41.235  1.00  0.00           C
ATOM   5366 3C21 POPEN 238     121.906 123.674  40.285  1.00  0.00           C
ATOM   5369 4C21 POPEN 238     121.056 122.664  39.495  1.00  0.00           C
ATOM   5372 5C21 POPEN 238     121.815 121.935  38.375  1.00  0.00           C
ATOM   5375 6C21 POPEN 238     122.766 120.825  38.865  1.00  0.00           C
ATOM   5378 7C21 POPEN 238     122.995 119.785  37.765  1.00  0.00           C
ATOM   5381 8C21 POPEN 238     123.795 118.564  38.225  1.00  0.00           C
ATOM   5385  C33 POPEN 238     115.536 126.723  53.145  1.00  0.00           C
ATOM   5388  C34 POPEN 238     115.466 127.015  51.635  1.00  0.00           C
ATOM   5391  C35 POPEN 238     114.135 127.584  51.115  1.00  0.00           C
ATOM   5394  C36 POPEN 238     114.064 127.434  49.595  1.00  0.00           C
ATOM   5397  C37 POPEN 238     112.906 128.184  48.945  1.00  0.00           C
ATOM   5400  C38 POPEN 238     112.805 127.864  47.445  1.00  0.00           C
ATOM   5403  C39 POPEN 238     111.576 128.473  46.765  1.00  0.00           C
ATOM   5406 0C31 POPEN 238     111.646 129.984  46.525  1.00  0.00           C
ATOM   5409 1C31 POPEN 238     110.445 130.424  45.665  1.00  0.00           C
ATOM   5412 2C31 POPEN 238     110.376 131.943  45.435  1.00  0.00           C
ATOM   5415 3C31 POPEN 238     111.395 132.474  44.425  1.00  0.00           C
ATOM   5418 4C31 POPEN 238     111.215 133.974  44.215  1.00  0.00           C
ATOM   5421 5C31 POPEN 238     111.586 134.465  42.815  1.00  0.00           C
ATOM   5424 6C31 POPEN 238     111.105 135.895  42.585  1.00  0.00           C
ATOM   5428  NH3 POPEO 239      53.145   8.125  63.385  1.00  0.00           N
ATOM   5432  C12 POPEO 239      51.985   7.295  62.915  1.00  0.00           C
ATOM   5435  C11 POPEO 239      52.006   5.915  63.585  1.00  0.00           C
ATOM   5438  P   POPEO 239      50.775   3.595  63.535  1.00  0.00           P
ATOM   5439  O13 POPEO 239      51.875   3.245  64.455  1.00  0.00           O
ATOM   5440  O14 POPEO 239      49.405   3.395  64.035  1.00  0.00           O
ATOM   5441  O11 POPEO 239      50.956   2.855  62.155  1.00  0.00           O
ATOM   5442  O12 POPEO 239      50.895   5.135  63.135  1.00  0.00           O
ATOM   5443  C1  POPEO 239      51.635   3.365  61.015  1.00  0.00           C
ATOM   5446  C2  POPEO 239      50.876   2.885  59.765  1.00  0.00           C
ATOM   5448  O21 POPEO 239      51.735   2.755  58.615  1.00  0.00           O
ATOM   5449  C21 POPEO 239      51.895   3.785  57.805  1.00  0.00           C
ATOM   5450  O22 POPEO 239      51.655   4.945  58.055  1.00  0.00           O
ATOM   5451  C22 POPEO 239      52.365   3.265  56.425  1.00  0.00           C
ATOM   5454  C3  POPEO 239      49.545   3.675  59.545  1.00  0.00           C
ATOM   5457  O31 POPEO 239      48.895   3.205  58.345  1.00  0.00           O
ATOM   5458  C31 POPEO 239      47.796   3.905  58.025  1.00  0.00           C
ATOM   5459  O32 POPEO 239      46.655   3.505  58.215  1.00  0.00           O
ATOM   5460  C32 POPEO 239      48.155   5.205  57.325  1.00  0.00           C
ATOM   5463  C23 POPEO 239      52.705   4.365  55.385  1.00  0.00           C
ATOM   5466  C24 POPEO 239      52.465   3.925  53.925  1.00  0.00           C
ATOM   5469  C25 POPEO 239      52.995   4.935  52.885  1.00  0.00           C
ATOM   5472  C26 POPEO 239      52.715   4.535  51.425  1.00  0.00           C
ATOM   5475  C27 POPEO 239      53.685   5.125  50.375  1.00  0.00           C
ATOM   5478  C28 POPEO 239      53.265   4.855  48.905  1.00  0.00           C
ATOM   5481  C29 POPEO 239      52.235   5.805  48.335  1.00  0.00           C
ATOM   5483 0C21 POPEO 239      51.465   5.565  47.255  1.00  0.00           C
ATOM   5485 1C21 POPEO 239      51.495   4.305  46.435  1.00  0.00           C
ATOM   5488 2C21 POPEO 239      50.835   4.405  45.035  1.00  0.00           C
ATOM   5491 3C21 POPEO 239      50.576   3.015  44.445  1.00  0.00           C
ATOM   5494 4C21 POPEO 239      49.645   2.985  43.225  1.00  0.00           C
ATOM   5497 5C21 POPEO 239      49.235   1.555  42.875  1.00  0.00           C
ATOM   5500 6C21 POPEO 239      47.975   1.465  41.995  1.00  0.00           C
ATOM   5503 7C21 POPEO 239      47.535   0.015  41.755  1.00  0.00           C
ATOM   5506 8C21 POPEO 239      46.206  -0.095  41.015  1.00  0.00           C
ATOM   5510  C33 POPEO 239      48.365   5.005  55.805  1.00  0.00           C
ATOM   5513  C34 POPEO 239      48.656   6.335  55.105  1.00  0.00           C
ATOM   5516  C35 POPEO 239      49.035   6.165  53.625  1.00  0.00           C
ATOM   5519  C36 POPEO 239      49.436   7.475  52.925  1.00  0.00           C
ATOM   5522  C37 POPEO 239      48.936   7.535  51.475  1.00  0.00           C
ATOM   5525  C38 POPEO 239      49.166   8.895  50.795  1.00  0.00           C
ATOM   5528  C39 POPEO 239      48.145   9.175  49.675  1.00  0.00           C
ATOM   5531 0C31 POPEO 239      48.506   8.505  48.345  1.00  0.00           C
ATOM   5534 1C31 POPEO 239      47.485   8.865  47.255  1.00  0.00           C
ATOM   5537 2C31 POPEO 239      48.046   8.865  45.825  1.00  0.00           C
ATOM   5540 3C31 POPEO 239      47.925   7.535  45.075  1.00  0.00           C
ATOM   5543 4C31 POPEO 239      47.955   7.755  43.545  1.00  0.00           C
ATOM   5546 5C31 POPEO 239      47.785   6.475  42.725  1.00  0.00           C
ATOM   5549 6C31 POPEO 239      47.616   6.765  41.225  1.00  0.00           C
ATOM   5553  NH3 POPEP 240      48.895 101.855  17.995  1.00  0.00           N
ATOM   5557  C12 POPEP 240      47.456 101.925  17.635  1.00  0.00           C
ATOM   5560  C11 POPEP 240      46.855 100.535  17.385  1.00  0.00           C
ATOM   5563  P   POPEP 240      44.465 101.204  18.175  1.00  0.00           P
ATOM   5564  O13 POPEP 240      44.566 102.674  18.235  1.00  0.00           O
ATOM   5565  O14 POPEP 240      43.145 100.545  18.055  1.00  0.00           O
ATOM   5566  O11 POPEP 240      45.105 100.605  19.485  1.00  0.00           O
ATOM   5567  O12 POPEP 240      45.465 100.615  17.095  1.00  0.00           O
ATOM   5568  C1  POPEP 240      45.055 101.285  20.735  1.00  0.00           C
ATOM   5571  C2  POPEP 240      45.805 100.445  21.785  1.00  0.00           C
ATOM   5573  O21 POPEP 240      45.226 100.715  23.075  1.00  0.00           O
ATOM   5574  C21 POPEP 240      44.475  99.744  23.585  1.00  0.00           C
ATOM   5575  O22 POPEP 240      44.496  98.576  23.215  1.00  0.00           O
ATOM   5576  C22 POPEP 240      43.555 100.295  24.685  1.00  0.00           C
ATOM   5579  C3  POPEP 240      47.336 100.656  21.825  1.00  0.00           C
ATOM   5582  O31 POPEP 240      47.916  99.535  22.525  1.00  0.00           O
ATOM   5583  C31 POPEP 240      49.125  99.715  23.035  1.00  0.00           C
ATOM   5584  O32 POPEP 240      49.855 100.665  22.795  1.00  0.00           O
ATOM   5585  C32 POPEP 240      49.465  98.535  23.945  1.00  0.00           C
ATOM   5588  C23 POPEP 240      43.555 101.835  24.905  1.00  0.00           C
ATOM   5591  C24 POPEP 240      44.645 102.365  25.855  1.00  0.00           C
ATOM   5594  C25 POPEP 240      44.405 102.035  27.345  1.00  0.00           C
ATOM   5597  C26 POPEP 240      45.495 102.615  28.265  1.00  0.00           C
ATOM   5600  C27 POPEP 240      45.245 102.314  29.755  1.00  0.00           C
ATOM   5603  C28 POPEP 240      46.395 102.664  30.725  1.00  0.00           C
ATOM   5606  C29 POPEP 240      46.366 101.875  32.015  1.00  0.00           C
ATOM   5608 0C21 POPEP 240      45.876 102.275  33.205  1.00  0.00           C
ATOM   5610 1C21 POPEP 240      45.215 103.595  33.525  1.00  0.00           C
ATOM   5613 2C21 POPEP 240      45.725 104.285  34.815  1.00  0.00           C
ATOM   5616 3C21 POPEP 240      47.215 104.686  34.775  1.00  0.00           C
ATOM   5619 4C21 POPEP 240      47.575 105.656  35.915  1.00  0.00           C
ATOM   5622 5C21 POPEP 240      49.035 106.146  35.845  1.00  0.00           C
ATOM   5625 6C21 POPEP 240      49.296 107.435  36.635  1.00  0.00           C
ATOM   5628 7C21 POPEP 240      50.785 107.775  36.705  1.00  0.00           C
ATOM   5631 8C21 POPEP 240      51.115 109.095  37.415  1.00  0.00           C
ATOM   5635  C33 POPEP 240      49.846  98.965  25.385  1.00  0.00           C
ATOM   5638  C34 POPEP 240      51.285  99.465  25.525  1.00  0.00           C
ATOM   5641  C35 POPEP 240      51.796  99.454  26.985  1.00  0.00           C
ATOM   5644  C36 POPEP 240      50.915 100.234  27.965  1.00  0.00           C
ATOM   5647  C37 POPEP 240      51.515 100.245  29.385  1.00  0.00           C
ATOM   5650  C38 POPEP 240      50.455 100.585  30.445  1.00  0.00           C
ATOM   5653  C39 POPEP 240      50.995 100.465  31.875  1.00  0.00           C
ATOM   5656 0C31 POPEP 240      49.855 100.585  32.895  1.00  0.00           C
ATOM   5659 1C31 POPEP 240      50.296 100.275  34.335  1.00  0.00           C
ATOM   5662 2C31 POPEP 240      49.085 100.234  35.285  1.00  0.00           C
ATOM   5665 3C31 POPEP 240      49.455  99.985  36.755  1.00  0.00           C
ATOM   5668 4C31 POPEP 240      49.846  98.535  37.065  1.00  0.00           C
ATOM   5671 5C31 POPEP 240      50.315  98.354  38.515  1.00  0.00           C
ATOM   5674 6C31 POPEP 240      50.655  96.906  38.875  1.00  0.00           C
ATOM   5678  NH3 POPEQ 241      37.485  71.645  62.535  1.00  0.00           N
ATOM   5682  C12 POPEQ 241      36.065  71.775  63.035  1.00  0.00           C
ATOM   5685  C11 POPEQ 241      35.615  73.225  63.285  1.00  0.00           C
ATOM   5688  P   POPEQ 241      33.495  74.335  62.205  1.00  0.00           P
ATOM   5689  O13 POPEQ 241      33.565  75.635  62.905  1.00  0.00           O
ATOM   5690  O14 POPEQ 241      32.625  73.305  62.795  1.00  0.00           O
ATOM   5691  O11 POPEQ 241      33.155  74.665  60.685  1.00  0.00           O
ATOM   5692  O12 POPEQ 241      34.985  73.774  62.125  1.00  0.00           O
ATOM   5693  C1  POPEQ 241      33.485  73.725  59.665  1.00  0.00           C
ATOM   5696  C2  POPEQ 241      33.415  74.366  58.245  1.00  0.00           C
ATOM   5698  O21 POPEQ 241      32.955  73.396  57.295  1.00  0.00           O
ATOM   5699  C21 POPEQ 241      33.635  72.265  57.255  1.00  0.00           C
ATOM   5700  O22 POPEQ 241      34.735  72.035  57.725  1.00  0.00           O
ATOM   5701  C22 POPEQ 241      32.735  71.146  56.705  1.00  0.00           C
ATOM   5704  C3  POPEQ 241      34.735  75.095  57.805  1.00  0.00           C
ATOM   5707  O31 POPEQ 241      34.555  76.015  56.695  1.00  0.00           O
ATOM   5708  C31 POPEQ 241      34.756  75.484  55.485  1.00  0.00           C
ATOM   5709  O32 POPEQ 241      34.815  74.305  55.235  1.00  0.00           O
ATOM   5710  C32 POPEQ 241      34.925  76.576  54.415  1.00  0.00           C
ATOM   5713  C23 POPEQ 241      32.425  71.215  55.195  1.00  0.00           C
ATOM   5716  C24 POPEQ 241      31.976  69.854  54.635  1.00  0.00           C
ATOM   5719  C25 POPEQ 241      31.326  69.985  53.245  1.00  0.00           C
ATOM   5722  C26 POPEQ 241      30.805  68.646  52.685  1.00  0.00           C
ATOM   5725  C27 POPEQ 241      29.955  68.825  51.415  1.00  0.00           C
ATOM   5728  C28 POPEQ 241      29.375  67.515  50.845  1.00  0.00           C
ATOM   5731  C29 POPEQ 241      28.985  67.674  49.395  1.00  0.00           C
ATOM   5733 0C21 POPEQ 241      27.815  68.085  48.885  1.00  0.00           C
ATOM   5735 1C21 POPEQ 241      26.565  68.465  49.645  1.00  0.00           C
ATOM   5738 2C21 POPEQ 241      25.355  68.604  48.705  1.00  0.00           C
ATOM   5741 3C21 POPEQ 241      25.425  69.814  47.755  1.00  0.00           C
ATOM   5744 4C21 POPEQ 241      24.246  69.865  46.765  1.00  0.00           C
ATOM   5747 5C21 POPEQ 241      24.305  71.006  45.735  1.00  0.00           C
ATOM   5750 6C21 POPEQ 241      24.156  72.405  46.355  1.00  0.00           C
ATOM   5753 7C21 POPEQ 241      23.785  73.494  45.345  1.00  0.00           C
ATOM   5756 8C21 POPEQ 241      23.305  74.785  46.015  1.00  0.00           C
ATOM   5760  C33 POPEQ 241      35.995  76.174  53.365  1.00  0.00           C
ATOM   5763  C34 POPEQ 241      36.425  77.335  52.465  1.00  0.00           C
ATOM   5766  C35 POPEQ 241      35.545  77.575  51.225  1.00  0.00           C
ATOM   5769  C36 POPEQ 241      35.685  76.515  50.125  1.00  0.00           C
ATOM   5772  C37 POPEQ 241      35.155  77.026  48.775  1.00  0.00           C
ATOM   5775  C38 POPEQ 241      36.215  77.235  47.675  1.00  0.00           C
ATOM   5778  C39 POPEQ 241      37.195  78.405  47.885  1.00  0.00           C
ATOM   5781 0C31 POPEQ 241      37.936  78.735  46.575  1.00  0.00           C
ATOM   5784 1C31 POPEQ 241      39.085  79.756  46.685  1.00  0.00           C
ATOM   5787 2C31 POPEQ 241      39.695  80.044  45.295  1.00  0.00           C
ATOM   5790 3C31 POPEQ 241      40.886  81.025  45.275  1.00  0.00           C
ATOM   5793 4C31 POPEQ 241      42.066  80.594  46.145  1.00  0.00           C
ATOM   5796 5C31 POPEQ 241      43.176  81.646  46.235  1.00  0.00           C
ATOM   5799 6C31 POPEQ 241      44.225  81.336  47.305  1.00  0.00           C
ATOM   5803  NH3 POPER 242      57.145  14.435  59.105  1.00  0.00           N
ATOM   5807  C12 POPER 242      57.225  13.495  60.275  1.00  0.00           C
ATOM   5810  C11 POPER 242      55.876  13.475  61.035  1.00  0.00           C
ATOM   5813  P   POPER 242      54.655  11.155  61.505  1.00  0.00           P
ATOM   5814  O13 POPER 242      54.795  10.085  62.515  1.00  0.00           O
ATOM   5815  O14 POPER 242      53.295  11.735  61.365  1.00  0.00           O
ATOM   5816  O11 POPER 242      55.145  10.575  60.145  1.00  0.00           O
ATOM   5817  O12 POPER 242      55.725  12.295  61.815  1.00  0.00           O
ATOM   5818  C1  POPER 242      54.945  11.245  58.905  1.00  0.00           C
ATOM   5821  C2  POPER 242      55.475  10.355  57.765  1.00  0.00           C
ATOM   5823  O21 POPER 242      55.915  11.235  56.715  1.00  0.00           O
ATOM   5824  C21 POPER 242      56.686  10.705  55.785  1.00  0.00           C
ATOM   5825  O22 POPER 242      57.015   9.525  55.715  1.00  0.00           O
ATOM   5826  C22 POPER 242      57.095  11.805  54.805  1.00  0.00           C
ATOM   5829  C3  POPER 242      54.355   9.365  57.355  1.00  0.00           C
ATOM   5832  O31 POPER 242      53.225  10.035  56.755  1.00  0.00           O
ATOM   5833  C31 POPER 242      53.305  10.085  55.435  1.00  0.00           C
ATOM   5834  O32 POPER 242      54.166   9.525  54.765  1.00  0.00           O
ATOM   5835  C32 POPER 242      52.206  10.915  54.805  1.00  0.00           C
ATOM   5838  C23 POPER 242      56.975  11.325  53.345  1.00  0.00           C
ATOM   5841  C24 POPER 242      57.485  12.335  52.305  1.00  0.00           C
ATOM   5844  C25 POPER 242      56.965  11.905  50.925  1.00  0.00           C
ATOM   5847  C26 POPER 242      57.695  12.455  49.695  1.00  0.00           C
ATOM   5850  C27 POPER 242      57.406  11.485  48.535  1.00  0.00           C
ATOM   5853  C28 POPER 242      58.006  11.845  47.165  1.00  0.00           C
ATOM   5856  C29 POPER 242      58.065  10.575  46.355  1.00  0.00           C
ATOM   5858 0C21 POPER 242      57.476  10.275  45.185  1.00  0.00           C
ATOM   5860 1C21 POPER 242      56.576  11.155  44.355  1.00  0.00           C
ATOM   5863 2C21 POPER 242      55.226  10.445  44.155  1.00  0.00           C
ATOM   5866 3C21 POPER 242      54.215  11.315  43.405  1.00  0.00           C
ATOM   5869 4C21 POPER 242      52.846  10.635  43.295  1.00  0.00           C
ATOM   5872 5C21 POPER 242      51.715  11.645  43.065  1.00  0.00           C
ATOM   5875 6C21 POPER 242      50.335  10.975  43.045  1.00  0.00           C
ATOM   5878 7C21 POPER 242      49.205  11.995  42.855  1.00  0.00           C
ATOM   5881 8C21 POPER 242      47.835  11.345  42.645  1.00  0.00           C
ATOM   5885  C33 POPER 242      52.835  11.775  53.685  1.00  0.00           C
ATOM   5888  C34 POPER 242      51.895  12.115  52.535  1.00  0.00           C
ATOM   5891  C35 POPER 242      50.965  13.275  52.855  1.00  0.00           C
ATOM   5894  C36 POPER 242      50.305  13.825  51.585  1.00  0.00           C
ATOM   5897  C37 POPER 242      49.326  14.945  51.905  1.00  0.00           C
ATOM   5900  C38 POPER 242      48.685  15.525  50.635  1.00  0.00           C
ATOM   5903  C39 POPER 242      47.675  16.635  50.945  1.00  0.00           C
ATOM   5906 0C31 POPER 242      47.245  17.395  49.675  1.00  0.00           C
ATOM   5909 1C31 POPER 242      46.245  16.615  48.815  1.00  0.00           C
ATOM   5912 2C31 POPER 242      46.016  17.255  47.435  1.00  0.00           C
ATOM   5915 3C31 POPER 242      45.775  18.765  47.475  1.00  0.00           C
ATOM   5918 4C31 POPER 242      45.595  19.385  46.095  1.00  0.00           C
ATOM   5921 5C31 POPER 242      45.645  20.915  46.145  1.00  0.00           C
ATOM   5924 6C31 POPER 242      45.385  21.575  44.795  1.00  0.00           C
ATOM   5928  NH3 POPES 243      49.916  26.055  18.105  1.00  0.00           N
ATOM   5932  C12 POPES 243      50.715  25.035  17.375  1.00  0.00           C
ATOM   5935  C11 POPES 243      51.765  24.375  18.305  1.00  0.00           C
ATOM   5938  P   POPES 243      53.755  26.075  18.185  1.00  0.00           P
ATOM   5939  O13 POPES 243      54.275  25.195  17.115  1.00  0.00           O
ATOM   5940  O14 POPES 243      53.176  27.355  17.745  1.00  0.00           O
ATOM   5941  O11 POPES 243      54.865  26.325  19.295  1.00  0.00           O
ATOM   5942  O12 POPES 243      52.605  25.325  18.975  1.00  0.00           O
ATOM   5943  C1  POPES 243      55.015  25.475  20.435  1.00  0.00           C
ATOM   5946  C2  POPES 243      56.105  26.055  21.385  1.00  0.00           C
ATOM   5948  O21 POPES 243      56.535  25.065  22.345  1.00  0.00           O
ATOM   5949  C21 POPES 243      55.855  24.855  23.465  1.00  0.00           C
ATOM   5950  O22 POPES 243      54.776  25.305  23.775  1.00  0.00           O
ATOM   5951  C22 POPES 243      56.735  24.005  24.385  1.00  0.00           C
ATOM   5954  C3  POPES 243      55.705  27.445  21.985  1.00  0.00           C
ATOM   5957  O31 POPES 243      56.835  28.285  22.355  1.00  0.00           O
ATOM   5958  C31 POPES 243      57.256  28.195  23.615  1.00  0.00           C
ATOM   5959  O32 POPES 243      57.035  27.285  24.385  1.00  0.00           O
ATOM   5960  C32 POPES 243      57.995  29.485  23.995  1.00  0.00           C
ATOM   5963  C23 POPES 243      55.946  23.465  25.595  1.00  0.00           C
ATOM   5966  C24 POPES 243      56.735  22.435  26.415  1.00  0.00           C
ATOM   5969  C25 POPES 243      57.805  23.005  27.355  1.00  0.00           C
ATOM   5972  C26 POPES 243      57.225  23.975  28.395  1.00  0.00           C
ATOM   5975  C27 POPES 243      58.165  24.215  29.585  1.00  0.00           C
ATOM   5978  C28 POPES 243      57.605  25.275  30.555  1.00  0.00           C
ATOM   5981  C29 POPES 243      58.405  25.335  31.825  1.00  0.00           C
ATOM   5983 0C21 POPES 243      57.936  25.525  33.075  1.00  0.00           C
ATOM   5985 1C21 POPES 243      56.506  25.775  33.485  1.00  0.00           C
ATOM   5988 2C21 POPES 243      55.876  24.575  34.225  1.00  0.00           C
ATOM   5991 3C21 POPES 243      56.625  24.145  35.495  1.00  0.00           C
ATOM   5994 4C21 POPES 243      55.985  22.925  36.175  1.00  0.00           C
ATOM   5997 5C21 POPES 243      56.645  22.525  37.495  1.00  0.00           C
ATOM   6000 6C21 POPES 243      56.206  23.415  38.665  1.00  0.00           C
ATOM   6003 7C21 POPES 243      56.585  22.845  40.035  1.00  0.00           C
ATOM   6006 8C21 POPES 243      55.886  23.555  41.195  1.00  0.00           C
ATOM   6010  C33 POPES 243      57.785  29.825  25.485  1.00  0.00           C
ATOM   6013  C34 POPES 243      58.776  29.125  26.415  1.00  0.00           C
ATOM   6016  C35 POPES 243      58.506  29.445  27.885  1.00  0.00           C
ATOM   6019  C36 POPES 243      59.576  28.765  28.735  1.00  0.00           C
ATOM   6022  C37 POPES 243      59.436  28.955  30.245  1.00  0.00           C
ATOM   6025  C38 POPES 243      60.746  28.485  30.875  1.00  0.00           C
ATOM   6028  C39 POPES 243      60.715  28.255  32.385  1.00  0.00           C
ATOM   6031 0C31 POPES 243      61.895  27.355  32.775  1.00  0.00           C
ATOM   6034 1C31 POPES 243      62.095  27.265  34.275  1.00  0.00           C
ATOM   6037 2C31 POPES 243      63.225  26.285  34.645  1.00  0.00           C
ATOM   6040 3C31 POPES 243      63.446  26.225  36.155  1.00  0.00           C
ATOM   6043 4C31 POPES 243      62.276  25.565  36.895  1.00  0.00           C
ATOM   6046 5C31 POPES 243      61.845  26.375  38.115  1.00  0.00           C
ATOM   6049 6C31 POPES 243      60.495  25.935  38.665  1.00  0.00           C
ATOM   6053  NH3 POPET 244      90.296 113.285  62.665  1.00  0.00           N
ATOM   6057  C12 POPET 244      89.186 114.305  62.685  1.00  0.00           C
ATOM   6060  C11 POPET 244      89.375 115.424  63.705  1.00  0.00           C
ATOM   6063  P   POPET 244      88.176 117.795  63.465  1.00  0.00           P
ATOM   6064  O13 POPET 244      87.465 118.344  64.635  1.00  0.00           O
ATOM   6065  O14 POPET 244      89.526 118.325  63.195  1.00  0.00           O
ATOM   6066  O11 POPET 244      87.276 118.064  62.185  1.00  0.00           O
ATOM   6067  O12 POPET 244      88.215 116.225  63.645  1.00  0.00           O
ATOM   6068  C1  POPET 244      87.486 117.435  60.925  1.00  0.00           C
ATOM   6071  C2  POPET 244      88.515 118.185  60.035  1.00  0.00           C
ATOM   6073  O21 POPET 244      88.046 118.296  58.685  1.00  0.00           O
ATOM   6074  C21 POPET 244      88.055 117.165  57.985  1.00  0.00           C
ATOM   6075  O22 POPET 244      88.106 116.025  58.435  1.00  0.00           O
ATOM   6076  C22 POPET 244      88.215 117.555  56.505  1.00  0.00           C
ATOM   6079  C3  POPET 244      89.975 117.615  60.075  1.00  0.00           C
ATOM   6082  O31 POPET 244      90.746 117.896  58.865  1.00  0.00           O
ATOM   6083  C31 POPET 244      91.635 118.875  58.965  1.00  0.00           C
ATOM   6084  O32 POPET 244      91.616 119.764  59.795  1.00  0.00           O
ATOM   6085  C32 POPET 244      92.686 118.774  57.855  1.00  0.00           C
ATOM   6088  C23 POPET 244      87.726 116.495  55.505  1.00  0.00           C
ATOM   6091  C24 POPET 244      87.456 117.094  54.125  1.00  0.00           C
ATOM   6094  C25 POPET 244      88.696 117.625  53.385  1.00  0.00           C
ATOM   6097  C26 POPET 244      88.316 118.424  52.125  1.00  0.00           C
ATOM   6100  C27 POPET 244      89.406 118.424  51.055  1.00  0.00           C
ATOM   6103  C28 POPET 244      89.006 119.025  49.685  1.00  0.00           C
ATOM   6106  C29 POPET 244      88.106 118.146  48.845  1.00  0.00           C
ATOM   6108 0C21 POPET 244      86.915 118.494  48.315  1.00  0.00           C
ATOM   6110 1C21 POPET 244      86.245 119.835  48.485  1.00  0.00           C
ATOM   6113 2C21 POPET 244      86.796 120.905  47.525  1.00  0.00           C
ATOM   6116 3C21 POPET 244      86.225 120.775  46.115  1.00  0.00           C
ATOM   6119 4C21 POPET 244      87.244 121.225  45.055  1.00  0.00           C
ATOM   6122 5C21 POPET 244      86.656 121.215  43.645  1.00  0.00           C
ATOM   6125 6C21 POPET 244      87.705 121.624  42.605  1.00  0.00           C
ATOM   6128 7C21 POPET 244      87.085 122.335  41.405  1.00  0.00           C
ATOM   6131 8C21 POPET 244      88.135 122.814  40.405  1.00  0.00           C
ATOM   6135  C33 POPET 244      92.166 119.155  56.455  1.00  0.00           C
ATOM   6138  C34 POPET 244      93.246 118.945  55.375  1.00  0.00           C
ATOM   6141  C35 POPET 244      92.645 118.785  53.965  1.00  0.00           C
ATOM   6144  C36 POPET 244      93.566 117.985  53.025  1.00  0.00           C
ATOM   6147  C37 POPET 244      92.906 117.655  51.675  1.00  0.00           C
ATOM   6150  C38 POPET 244      93.195 118.646  50.535  1.00  0.00           C
ATOM   6153  C39 POPET 244      93.025 120.135  50.875  1.00  0.00           C
ATOM   6156 0C31 POPET 244      93.085 120.975  49.595  1.00  0.00           C
ATOM   6159 1C31 POPET 244      93.276 122.475  49.815  1.00  0.00           C
ATOM   6162 2C31 POPET 244      93.234 123.245  48.485  1.00  0.00           C
ATOM   6165 3C31 POPET 244      94.506 123.075  47.625  1.00  0.00           C
ATOM   6168 4C31 POPET 244      94.286 123.525  46.175  1.00  0.00           C
ATOM   6171 5C31 POPET 244      95.454 123.175  45.255  1.00  0.00           C
ATOM   6174 6C31 POPET 244      95.226 123.585  43.805  1.00  0.00           C
ATOM   6178  NH3 POPEU 245      74.046  72.494  20.795  1.00  0.00           N
ATOM   6182  C12 POPEU 245      74.436  71.064  20.985  1.00  0.00           C
ATOM   6185  C11 POPEU 245      73.455  70.335  21.925  1.00  0.00           C
ATOM   6188  P   POPEU 245      72.605  67.905  22.385  1.00  0.00           P
ATOM   6189  O13 POPEU 245      71.296  68.506  22.705  1.00  0.00           O
ATOM   6190  O14 POPEU 245      72.656  66.695  21.535  1.00  0.00           O
ATOM   6191  O11 POPEU 245      73.315  67.524  23.745  1.00  0.00           O
ATOM   6192  O12 POPEU 245      73.586  68.945  21.715  1.00  0.00           O
ATOM   6193  C1  POPEU 245      73.245  68.335  24.935  1.00  0.00           C
ATOM   6196  C2  POPEU 245      73.065  67.396  26.165  1.00  0.00           C
ATOM   6198  O21 POPEU 245      72.135  67.866  27.155  1.00  0.00           O
ATOM   6199  C21 POPEU 245      72.445  68.895  27.925  1.00  0.00           C
ATOM   6200  O22 POPEU 245      73.436  69.604  27.815  1.00  0.00           O
ATOM   6201  C22 POPEU 245      71.366  68.976  29.025  1.00  0.00           C
ATOM   6204  C3  POPEU 245      74.395  66.854  26.765  1.00  0.00           C
ATOM   6207  O31 POPEU 245      74.135  65.744  27.665  1.00  0.00           O
ATOM   6208  C31 POPEU 245      74.326  66.015  28.965  1.00  0.00           C
ATOM   6209  O32 POPEU 245      74.726  67.065  29.425  1.00  0.00           O
ATOM   6210  C32 POPEU 245      73.924  64.785  29.795  1.00  0.00           C
ATOM   6213  C23 POPEU 245      71.415  70.165  30.025  1.00  0.00           C
ATOM   6216  C24 POPEU 245      72.275  69.945  31.285  1.00  0.00           C
ATOM   6219  C25 POPEU 245      71.564  70.405  32.585  1.00  0.00           C
ATOM   6222  C26 POPEU 245      72.476  70.515  33.825  1.00  0.00           C
ATOM   6225  C27 POPEU 245      71.704  70.785  35.125  1.00  0.00           C
ATOM   6228  C28 POPEU 245      72.586  71.314  36.285  1.00  0.00           C
ATOM   6231  C29 POPEU 245      71.815  71.655  37.535  1.00  0.00           C
ATOM   6233 0C21 POPEU 245      72.046  71.215  38.795  1.00  0.00           C
ATOM   6235 1C21 POPEU 245      73.156  70.305  39.235  1.00  0.00           C
ATOM   6238 2C21 POPEU 245      73.336  70.295  40.775  1.00  0.00           C
ATOM   6241 3C21 POPEU 245      73.826  71.635  41.365  1.00  0.00           C
ATOM   6244 4C21 POPEU 245      74.064  71.564  42.885  1.00  0.00           C
ATOM   6247 5C21 POPEU 245      75.376  72.235  43.305  1.00  0.00           C
ATOM   6250 6C21 POPEU 245      75.756  71.994  44.775  1.00  0.00           C
ATOM   6253 7C21 POPEU 245      77.046  72.735  45.155  1.00  0.00           C
ATOM   6256 8C21 POPEU 245      77.465  72.555  46.615  1.00  0.00           C
ATOM   6260  C33 POPEU 245      73.135  65.155  31.085  1.00  0.00           C
ATOM   6263  C34 POPEU 245      73.296  64.094  32.185  1.00  0.00           C
ATOM   6266  C35 POPEU 245      73.056  64.646  33.605  1.00  0.00           C
ATOM   6269  C36 POPEU 245      73.604  63.704  34.685  1.00  0.00           C
ATOM   6272  C37 POPEU 245      73.986  64.396  36.005  1.00  0.00           C
ATOM   6275  C38 POPEU 245      74.775  63.465  36.945  1.00  0.00           C
ATOM   6278  C39 POPEU 245      75.565  64.195  38.045  1.00  0.00           C
ATOM   6281 0C31 POPEU 245      74.686  64.835  39.125  1.00  0.00           C
ATOM   6284 1C31 POPEU 245      75.525  65.555  40.185  1.00  0.00           C
ATOM   6287 2C31 POPEU 245      74.705  66.495  41.085  1.00  0.00           C
ATOM   6290 3C31 POPEU 245      73.805  65.756  42.085  1.00  0.00           C
ATOM   6293 4C31 POPEU 245      72.965  66.734  42.915  1.00  0.00           C
ATOM   6296 5C31 POPEU 245      72.275  66.085  44.115  1.00  0.00           C
ATOM   6299 6C31 POPEU 245      71.424  67.076  44.915  1.00  0.00           C
ATOM   6303  NH3 POPEV 246      90.686  97.874  65.235  1.00  0.00           N
ATOM   6307  C12 POPEV 246      92.155  98.115  65.055  1.00  0.00           C
ATOM   6310  C11 POPEV 246      92.395  98.984  63.815  1.00  0.00           C
ATOM   6313  P   POPEV 246      94.925  99.775  63.895  1.00  0.00           P
ATOM   6314  O13 POPEV 246      94.585 101.195  63.755  1.00  0.00           O
ATOM   6315  O14 POPEV 246      95.454  99.305  65.195  1.00  0.00           O
ATOM   6316  O11 POPEV 246      95.986  99.475  62.745  1.00  0.00           O
ATOM   6317  O12 POPEV 246      93.745  98.865  63.405  1.00  0.00           O
ATOM   6318  C1  POPEV 246      96.085  98.156  62.185  1.00  0.00           C
ATOM   6321  C2  POPEV 246      95.546  97.965  60.715  1.00  0.00           C
ATOM   6323  O21 POPEV 246      96.455  98.535  59.735  1.00  0.00           O
ATOM   6324  C21 POPEV 246      96.455  97.826  58.605  1.00  0.00           C
ATOM   6325  O22 POPEV 246      95.715  96.884  58.365  1.00  0.00           O
ATOM   6326  C22 POPEV 246      97.516  98.325  57.615  1.00  0.00           C
ATOM   6329  C3  POPEV 246      94.076  98.415  60.425  1.00  0.00           C
ATOM   6332  O31 POPEV 246      93.965  99.826  60.045  1.00  0.00           O
ATOM   6333  C31 POPEV 246      92.686 100.145  59.795  1.00  0.00           C
ATOM   6334  O32 POPEV 246      91.704  99.575  60.225  1.00  0.00           O
ATOM   6335  C32 POPEV 246      92.645 101.245  58.735  1.00  0.00           C
ATOM   6338  C23 POPEV 246      97.145  97.814  56.195  1.00  0.00           C
ATOM   6341  C24 POPEV 246      98.165  98.115  55.085  1.00  0.00           C
ATOM   6344  C25 POPEV 246      97.495  98.105  53.705  1.00  0.00           C
ATOM   6347  C26 POPEV 246      96.975  96.735  53.255  1.00  0.00           C
ATOM   6350  C27 POPEV 246      95.936  96.825  52.135  1.00  0.00           C
ATOM   6353  C28 POPEV 246      95.326  95.454  51.795  1.00  0.00           C
ATOM   6356  C29 POPEV 246      94.275  95.564  50.725  1.00  0.00           C
ATOM   6358 0C21 POPEV 246      93.116  94.875  50.645  1.00  0.00           C
ATOM   6360 1C21 POPEV 246      92.605  93.794  51.565  1.00  0.00           C
ATOM   6363 2C21 POPEV 246      91.346  94.204  52.355  1.00  0.00           C
ATOM   6366 3C21 POPEV 246      90.116  94.546  51.495  1.00  0.00           C
ATOM   6369 4C21 POPEV 246      88.846  94.785  52.325  1.00  0.00           C
ATOM   6372 5C21 POPEV 246      88.895  96.035  53.215  1.00  0.00           C
ATOM   6375 6C21 POPEV 246      87.674  96.104  54.145  1.00  0.00           C
ATOM   6378 7C21 POPEV 246      87.785  97.215  55.195  1.00  0.00           C
ATOM   6381 8C21 POPEV 246      86.564  97.285  56.115  1.00  0.00           C
ATOM   6385  C33 POPEV 246      92.976 100.675  57.335  1.00  0.00           C
ATOM   6388  C34 POPEV 246      92.665 101.646  56.195  1.00  0.00           C
ATOM   6391  C35 POPEV 246      93.246 101.255  54.815  1.00  0.00           C
ATOM   6394  C36 POPEV 246      92.524 100.105  54.095  1.00  0.00           C
ATOM   6397  C37 POPEV 246      92.605 100.215  52.565  1.00  0.00           C
ATOM   6400  C38 POPEV 246      91.835  99.116  51.795  1.00  0.00           C
ATOM   6403  C39 POPEV 246      91.844  99.375  50.285  1.00  0.00           C
ATOM   6406 0C31 POPEV 246      91.266  98.255  49.405  1.00  0.00           C
ATOM   6409 1C31 POPEV 246      89.736  98.156  49.315  1.00  0.00           C
ATOM   6412 2C31 POPEV 246      89.326  97.275  48.115  1.00  0.00           C
ATOM   6415 3C31 POPEV 246      87.854  97.384  47.665  1.00  0.00           C
ATOM   6418 4C31 POPEV 246      87.616  96.616  46.355  1.00  0.00           C
ATOM   6421 5C31 POPEV 246      86.325  97.005  45.605  1.00  0.00           C
ATOM   6424 6C31 POPEV 246      86.274  96.506  44.165  1.00  0.00           C
ATOM   6428  NH3 POPEW 247       6.315  35.685  60.425  1.00  0.00           N
ATOM   6432  C12 POPEW 247       5.326  35.185  61.455  1.00  0.00           C
ATOM   6435  C11 POPEW 247       4.086  34.595  60.745  1.00  0.00           C
ATOM   6438  P   POPEW 247       2.255  35.994  62.025  1.00  0.00           P
ATOM   6439  O13 POPEW 247       2.505  36.146  63.475  1.00  0.00           O
ATOM   6440  O14 POPEW 247       2.845  37.085  61.205  1.00  0.00           O
ATOM   6441  O11 POPEW 247       0.716  35.924  61.685  1.00  0.00           O
ATOM   6442  O12 POPEW 247       2.885  34.635  61.535  1.00  0.00           O
ATOM   6443  C1  POPEW 247       0.236  35.325  60.475  1.00  0.00           C
ATOM   6446  C2  POPEW 247       0.336  36.245  59.215  1.00  0.00           C
ATOM   6448  O21 POPEW 247      -0.893  36.225  58.475  1.00  0.00           O
ATOM   6449  C21 POPEW 247      -1.234  35.135  57.815  1.00  0.00           C
ATOM   6450  O22 POPEW 247      -0.604  34.095  57.755  1.00  0.00           O
ATOM   6451  C22 POPEW 247      -2.593  35.385  57.155  1.00  0.00           C
ATOM   6454  C3  POPEW 247       1.595  35.985  58.335  1.00  0.00           C
ATOM   6457  O31 POPEW 247       1.406  36.545  57.025  1.00  0.00           O
ATOM   6458  C31 POPEW 247       2.405  36.385  56.165  1.00  0.00           C
ATOM   6459  O32 POPEW 247       3.545  36.045  56.445  1.00  0.00           O
ATOM   6460  C32 POPEW 247       1.805  36.575  54.765  1.00  0.00           C
ATOM   6463  C23 POPEW 247      -2.614  36.495  56.055  1.00  0.00           C
ATOM   6466  C24 POPEW 247      -4.023  36.805  55.515  1.00  0.00           C
ATOM   6469  C25 POPEW 247      -4.114  38.005  54.545  1.00  0.00           C
ATOM   6472  C26 POPEW 247      -4.153  37.755  53.015  1.00  0.00           C
ATOM   6475  C27 POPEW 247      -4.303  39.115  52.305  1.00  0.00           C
ATOM   6478  C28 POPEW 247      -4.324  39.105  50.765  1.00  0.00           C
ATOM   6481  C29 POPEW 247      -2.943  39.195  50.165  1.00  0.00           C
ATOM   6483 0C21 POPEW 247      -2.304  38.265  49.445  1.00  0.00           C
ATOM   6485 1C21 POPEW 247      -2.854  36.915  49.055  1.00  0.00           C
ATOM   6488 2C21 POPEW 247      -2.393  36.475  47.655  1.00  0.00           C
ATOM   6491 3C21 POPEW 247      -3.064  37.256  46.515  1.00  0.00           C
ATOM   6494 4C21 POPEW 247      -2.364  37.065  45.165  1.00  0.00           C
ATOM   6497 5C21 POPEW 247      -3.104  37.775  44.025  1.00  0.00           C
ATOM   6500 6C21 POPEW 247      -2.323  37.735  42.705  1.00  0.00           C
ATOM   6503 7C21 POPEW 247      -2.954  38.615  41.615  1.00  0.00           C
ATOM   6506 8C21 POPEW 247      -2.304  38.455  40.235  1.00  0.00           C
ATOM   6510  C33 POPEW 247       2.696  37.215  53.665  1.00  0.00           C
ATOM   6513  C34 POPEW 247       1.875  37.385  52.375  1.00  0.00           C
ATOM   6516  C35 POPEW 247       2.545  38.035  51.155  1.00  0.00           C
ATOM   6519  C36 POPEW 247       1.796  37.685  49.865  1.00  0.00           C
ATOM   6522  C37 POPEW 247       2.376  38.354  48.615  1.00  0.00           C
ATOM   6525  C38 POPEW 247       1.646  38.005  47.315  1.00  0.00           C
ATOM   6528  C39 POPEW 247       2.355  38.634  46.105  1.00  0.00           C
ATOM   6531 0C31 POPEW 247       1.616  38.444  44.775  1.00  0.00           C
ATOM   6534 1C31 POPEW 247       2.335  39.145  43.615  1.00  0.00           C
ATOM   6537 2C31 POPEW 247       1.675  38.865  42.265  1.00  0.00           C
ATOM   6540 3C31 POPEW 247       2.325  39.615  41.085  1.00  0.00           C
ATOM   6543 4C31 POPEW 247       1.985  41.105  41.055  1.00  0.00           C
ATOM   6546 5C31 POPEW 247       2.365  41.775  39.725  1.00  0.00           C
ATOM   6549 6C31 POPEW 247       2.165  43.285  39.715  1.00  0.00           C
ATOM   6553  NH3 POPEX 248     123.615  65.095  64.445  1.00  0.00           N
ATOM   6557  C12 POPEX 248     122.316  65.375  65.185  1.00  0.00           C
ATOM   6560  C11 POPEX 248     121.766  64.195  66.005  1.00  0.00           C
ATOM   6563  P   POPEX 248     119.256  63.985  66.825  1.00  0.00           P
ATOM   6564  O13 POPEX 248     119.305  62.685  67.545  1.00  0.00           O
ATOM   6565  O14 POPEX 248     118.256  64.965  67.325  1.00  0.00           O
ATOM   6566  O11 POPEX 248     119.035  63.715  65.265  1.00  0.00           O
ATOM   6567  O12 POPEX 248     120.686  64.655  66.825  1.00  0.00           O
ATOM   6568  C1  POPEX 248     117.726  63.655  64.685  1.00  0.00           C
ATOM   6571  C2  POPEX 248     117.705  63.895  63.135  1.00  0.00           C
ATOM   6573  O21 POPEX 248     116.506  63.275  62.625  1.00  0.00           O
ATOM   6574  C21 POPEX 248     115.874  63.925  61.655  1.00  0.00           C
ATOM   6575  O22 POPEX 248     116.225  64.985  61.165  1.00  0.00           O
ATOM   6576  C22 POPEX 248     114.576  63.186  61.305  1.00  0.00           C
ATOM   6579  C3  POPEX 248     118.965  63.305  62.405  1.00  0.00           C
ATOM   6582  O31 POPEX 248     118.976  63.515  60.975  1.00  0.00           O
ATOM   6583  C31 POPEX 248     119.526  64.635  60.525  1.00  0.00           C
ATOM   6584  O32 POPEX 248     119.975  65.535  61.215  1.00  0.00           O
ATOM   6585  C32 POPEX 248     119.555  64.665  58.995  1.00  0.00           C
ATOM   6588  C23 POPEX 248     114.636  62.384  59.985  1.00  0.00           C
ATOM   6591  C24 POPEX 248     113.445  61.404  59.825  1.00  0.00           C
ATOM   6594  C25 POPEX 248     113.556  60.445  58.625  1.00  0.00           C
ATOM   6597  C26 POPEX 248     113.645  61.165  57.275  1.00  0.00           C
ATOM   6600  C27 POPEX 248     113.885  60.275  56.055  1.00  0.00           C
ATOM   6603  C28 POPEX 248     114.175  61.125  54.795  1.00  0.00           C
ATOM   6606  C29 POPEX 248     115.065  60.435  53.795  1.00  0.00           C
ATOM   6608 0C21 POPEX 248     114.776  60.115  52.515  1.00  0.00           C
ATOM   6610 1C21 POPEX 248     113.486  60.355  51.785  1.00  0.00           C
ATOM   6613 2C21 POPEX 248     113.675  60.585  50.265  1.00  0.00           C
ATOM   6616 3C21 POPEX 248     112.355  60.445  49.505  1.00  0.00           C
ATOM   6619 4C21 POPEX 248     112.475  60.655  47.985  1.00  0.00           C
ATOM   6622 5C21 POPEX 248     113.346  59.604  47.275  1.00  0.00           C
ATOM   6625 6C21 POPEX 248     113.346  59.775  45.755  1.00  0.00           C
ATOM   6628 7C21 POPEX 248     114.604  59.165  45.115  1.00  0.00           C
ATOM   6631 8C21 POPEX 248     114.465  58.965  43.615  1.00  0.00           C
ATOM   6635  C33 POPEX 248     118.365  65.425  58.385  1.00  0.00           C
ATOM   6638  C34 POPEX 248     118.176  65.185  56.885  1.00  0.00           C
ATOM   6641  C35 POPEX 248     118.505  66.365  55.975  1.00  0.00           C
ATOM   6644  C36 POPEX 248     119.995  66.655  55.785  1.00  0.00           C
ATOM   6647  C37 POPEX 248     120.215  67.515  54.535  1.00  0.00           C
ATOM   6650  C38 POPEX 248     121.665  67.535  54.025  1.00  0.00           C
ATOM   6653  C39 POPEX 248     121.796  68.244  52.665  1.00  0.00           C
ATOM   6656 0C31 POPEX 248     120.975  67.586  51.545  1.00  0.00           C
ATOM   6659 1C31 POPEX 248     121.236  68.186  50.165  1.00  0.00           C
ATOM   6662 2C31 POPEX 248     120.665  67.345  49.015  1.00  0.00           C
ATOM   6665 3C31 POPEX 248     121.506  66.085  48.765  1.00  0.00           C
ATOM   6668 4C31 POPEX 248     121.166  65.335  47.475  1.00  0.00           C
ATOM   6671 5C31 POPEX 248     122.176  64.215  47.205  1.00  0.00           C
ATOM   6674 6C31 POPEX 248     121.996  63.525  45.845  1.00  0.00           C
ATOM   6678  NH3 POPEY 249      70.915  34.135  18.345  1.00  0.00           N
ATOM   6682  C12 POPEY 249      70.845  33.485  19.705  1.00  0.00           C
ATOM   6685  C11 POPEY 249      70.156  32.104  19.745  1.00  0.00           C
ATOM   6688  P   POPEY 249      68.775  31.805  17.585  1.00  0.00           P
ATOM   6689  O13 POPEY 249      68.465  33.075  16.895  1.00  0.00           O
ATOM   6690  O14 POPEY 249      69.985  31.085  17.185  1.00  0.00           O
ATOM   6691  O11 POPEY 249      67.576  30.805  17.415  1.00  0.00           O
ATOM   6692  O12 POPEY 249      68.866  32.095  19.135  1.00  0.00           O
ATOM   6693  C1  POPEY 249      66.195  31.095  17.665  1.00  0.00           C
ATOM   6696  C2  POPEY 249      65.855  31.945  18.945  1.00  0.00           C
ATOM   6698  O21 POPEY 249      66.256  31.445  20.235  1.00  0.00           O
ATOM   6699  C21 POPEY 249      66.736  30.275  20.525  1.00  0.00           C
ATOM   6700  O22 POPEY 249      66.936  29.325  19.775  1.00  0.00           O
ATOM   6701  C22 POPEY 249      66.915  30.215  22.065  1.00  0.00           C
ATOM   6704  C3  POPEY 249      64.326  32.265  18.985  1.00  0.00           C
ATOM   6707  O31 POPEY 249      64.006  33.295  19.945  1.00  0.00           O
ATOM   6708  C31 POPEY 249      64.025  32.925  21.245  1.00  0.00           C
ATOM   6709  O32 POPEY 249      64.576  33.585  22.115  1.00  0.00           O
ATOM   6710  C32 POPEY 249      63.215  31.655  21.525  1.00  0.00           C
ATOM   6713  C23 POPEY 249      68.186  30.905  22.645  1.00  0.00           C
ATOM   6716  C24 POPEY 249      68.116  31.145  24.165  1.00  0.00           C
ATOM   6719  C25 POPEY 249      69.406  31.745  24.785  1.00  0.00           C
ATOM   6722  C26 POPEY 249      70.226  30.775  25.665  1.00  0.00           C
ATOM   6725  C27 POPEY 249      71.145  31.475  26.695  1.00  0.00           C
ATOM   6728  C28 POPEY 249      72.065  30.485  27.455  1.00  0.00           C
ATOM   6731  C29 POPEY 249      72.645  31.005  28.745  1.00  0.00           C
ATOM   6733 0C21 POPEY 249      72.115  30.835  29.965  1.00  0.00           C
ATOM   6735 1C21 POPEY 249      70.826  30.105  30.235  1.00  0.00           C
ATOM   6738 2C21 POPEY 249      70.535  29.915  31.735  1.00  0.00           C
ATOM   6741 3C21 POPEY 249      71.436  28.875  32.415  1.00  0.00           C
ATOM   6744 4C21 POPEY 249      71.215  28.885  33.935  1.00  0.00           C
ATOM   6747 5C21 POPEY 249      72.065  27.835  34.665  1.00  0.00           C
ATOM   6750 6C21 POPEY 249      71.975  27.995  36.185  1.00  0.00           C
ATOM   6753 7C21 POPEY 249      72.965  27.105  36.935  1.00  0.00           C
ATOM   6756 8C21 POPEY 249      72.765  27.125  38.445  1.00  0.00           C
ATOM   6760  C33 POPEY 249      62.826  31.505  23.015  1.00  0.00           C
ATOM   6763  C34 POPEY 249      62.565  30.045  23.425  1.00  0.00           C
ATOM   6766  C35 POPEY 249      62.526  29.815  24.945  1.00  0.00           C
ATOM   6769  C36 POPEY 249      63.925  29.735  25.565  1.00  0.00           C
ATOM   6772  C37 POPEY 249      63.885  29.525  27.085  1.00  0.00           C
ATOM   6775  C38 POPEY 249      65.296  29.385  27.675  1.00  0.00           C
ATOM   6778  C39 POPEY 249      65.626  30.405  28.775  1.00  0.00           C
ATOM   6781 0C31 POPEY 249      64.875  30.185  30.095  1.00  0.00           C
ATOM   6784 1C31 POPEY 249      65.305  31.235  31.135  1.00  0.00           C
ATOM   6787 2C31 POPEY 249      64.995  30.845  32.585  1.00  0.00           C
ATOM   6790 3C31 POPEY 249      65.346  31.985  33.555  1.00  0.00           C
ATOM   6793 4C31 POPEY 249      65.585  31.515  34.995  1.00  0.00           C
ATOM   6796 5C31 POPEY 249      65.895  32.675  35.945  1.00  0.00           C
ATOM   6799 6C31 POPEY 249      66.245  32.235  37.365  1.00  0.00           C
ATOM   6803  NH3 POPEZ 250      80.535  56.355  22.125  1.00  0.00           N
ATOM   6807  C12 POPEZ 250      79.516  55.935  21.085  1.00  0.00           C
ATOM   6810  C11 POPEZ 250      80.126  54.935  20.075  1.00  0.00           C
ATOM   6813  P   POPEZ 250      77.756  54.435  18.765  1.00  0.00           P
ATOM   6814  O13 POPEZ 250      77.165  55.744  18.425  1.00  0.00           O
ATOM   6815  O14 POPEZ 250      77.436  53.315  17.845  1.00  0.00           O
ATOM   6816  O11 POPEZ 250      77.266  54.035  20.215  1.00  0.00           O
ATOM   6817  O12 POPEZ 250      79.315  54.585  18.955  1.00  0.00           O
ATOM   6818  C1  POPEZ 250      75.855  54.175  20.465  1.00  0.00           C
ATOM   6821  C2  POPEZ 250      75.425  53.715  21.885  1.00  0.00           C
ATOM   6823  O21 POPEZ 250      75.796  54.735  22.835  1.00  0.00           O
ATOM   6824  C21 POPEZ 250      74.976  54.884  23.855  1.00  0.00           C
ATOM   6825  O22 POPEZ 250      73.836  54.445  23.945  1.00  0.00           O
ATOM   6826  C22 POPEZ 250      75.665  55.735  24.935  1.00  0.00           C
ATOM   6829  C3  POPEZ 250      76.016  52.335  22.275  1.00  0.00           C
ATOM   6832  O31 POPEZ 250      75.145  51.575  23.125  1.00  0.00           O
ATOM   6833  C31 POPEZ 250      75.585  51.245  24.345  1.00  0.00           C
ATOM   6834  O32 POPEZ 250      76.445  51.815  24.975  1.00  0.00           O
ATOM   6835  C32 POPEZ 250      74.815  50.024  24.845  1.00  0.00           C
ATOM   6838  C23 POPEZ 250      75.445  55.095  26.325  1.00  0.00           C
ATOM   6841  C24 POPEZ 250      75.925  55.975  27.485  1.00  0.00           C
ATOM   6844  C25 POPEZ 250      75.405  55.465  28.835  1.00  0.00           C
ATOM   6847  C26 POPEZ 250      76.226  55.895  30.065  1.00  0.00           C
ATOM   6850  C27 POPEZ 250      75.976  54.985  31.275  1.00  0.00           C
ATOM   6853  C28 POPEZ 250      76.775  55.385  32.525  1.00  0.00           C
ATOM   6856  C29 POPEZ 250      75.946  56.146  33.535  1.00  0.00           C
ATOM   6858 0C21 POPEZ 250      75.815  55.835  34.845  1.00  0.00           C
ATOM   6860 1C21 POPEZ 250      76.506  54.725  35.585  1.00  0.00           C
ATOM   6863 2C21 POPEZ 250      77.986  55.014  35.835  1.00  0.00           C
ATOM   6866 3C21 POPEZ 250      78.706  53.895  36.605  1.00  0.00           C
ATOM   6869 4C21 POPEZ 250      80.226  54.055  36.535  1.00  0.00           C
ATOM   6872 5C21 POPEZ 250      81.045  52.995  37.275  1.00  0.00           C
ATOM   6875 6C21 POPEZ 250      82.545  53.174  37.055  1.00  0.00           C
ATOM   6878 7C21 POPEZ 250      83.405  52.035  37.615  1.00  0.00           C
ATOM   6881 8C21 POPEZ 250      84.905  52.215  37.315  1.00  0.00           C
ATOM   6885  C33 POPEZ 250      75.156  49.615  26.305  1.00  0.00           C
ATOM   6888  C34 POPEZ 250      74.335  48.395  26.765  1.00  0.00           C
ATOM   6891  C35 POPEZ 250      74.475  48.005  28.255  1.00  0.00           C
ATOM   6894  C36 POPEZ 250      74.385  49.205  29.195  1.00  0.00           C
ATOM   6897  C37 POPEZ 250      74.245  48.945  30.695  1.00  0.00           C
ATOM   6900  C38 POPEZ 250      74.376  50.285  31.445  1.00  0.00           C
ATOM   6903  C39 POPEZ 250      73.986  50.295  32.925  1.00  0.00           C
ATOM   6906 0C31 POPEZ 250      74.775  49.315  33.795  1.00  0.00           C
ATOM   6909 1C31 POPEZ 250      74.756  49.775  35.255  1.00  0.00           C
ATOM   6912 2C31 POPEZ 250      75.174  48.704  36.265  1.00  0.00           C
ATOM   6915 3C31 POPEZ 250      74.546  48.935  37.645  1.00  0.00           C
ATOM   6918 4C31 POPEZ 250      75.486  48.625  38.815  1.00  0.00           C
ATOM   6921 5C31 POPEZ 250      74.775  48.755  40.165  1.00  0.00           C
ATOM   6924 6C31 POPEZ 250      75.715  48.555  41.355  1.00  0.00           C
ATOM   6928  NH3 POPEa 251      27.996   8.815  58.325  1.00  0.00           N
ATOM   6932  C12 POPEa 251      28.496   8.835  59.755  1.00  0.00           C
ATOM   6935  C11 POPEa 251      29.695   7.895  59.895  1.00  0.00           C
ATOM   6938  P   POPEa 251      31.315   6.565  61.345  1.00  0.00           P
ATOM   6939  O13 POPEa 251      32.436   7.215  60.615  1.00  0.00           O
ATOM   6940  O14 POPEa 251      31.586   6.085  62.715  1.00  0.00           O
ATOM   6941  O11 POPEa 251      30.835   5.315  60.465  1.00  0.00           O
ATOM   6942  O12 POPEa 251      30.055   7.555  61.245  1.00  0.00           O
ATOM   6943  C1  POPEa 251      31.705   4.825  59.415  1.00  0.00           C
ATOM   6946  C2  POPEa 251      31.285   5.465  58.065  1.00  0.00           C
ATOM   6948  O21 POPEa 251      30.275   4.645  57.475  1.00  0.00           O
ATOM   6949  C21 POPEa 251      29.295   5.285  56.875  1.00  0.00           C
ATOM   6950  O22 POPEa 251      28.965   6.435  57.095  1.00  0.00           O
ATOM   6951  C22 POPEa 251      28.656   4.305  55.895  1.00  0.00           C
ATOM   6954  C3  POPEa 251      32.425   5.735  57.065  1.00  0.00           C
ATOM   6957  O31 POPEa 251      31.995   6.735  56.105  1.00  0.00           O
ATOM   6958  C31 POPEa 251      32.276   8.015  56.365  1.00  0.00           C
ATOM   6959  O32 POPEa 251      31.435   8.895  56.475  1.00  0.00           O
ATOM   6960  C32 POPEa 251      33.775   8.245  56.565  1.00  0.00           C
ATOM   6963  C23 POPEa 251      27.346   4.785  55.235  1.00  0.00           C
ATOM   6966  C24 POPEa 251      27.425   6.125  54.505  1.00  0.00           C
ATOM   6969  C25 POPEa 251      26.435   6.205  53.335  1.00  0.00           C
ATOM   6972  C26 POPEa 251      26.645   7.445  52.465  1.00  0.00           C
ATOM   6975  C27 POPEa 251      26.026   7.255  51.075  1.00  0.00           C
ATOM   6978  C28 POPEa 251      25.975   8.535  50.225  1.00  0.00           C
ATOM   6981  C29 POPEa 251      25.006   9.555  50.785  1.00  0.00           C
ATOM   6983 0C21 POPEa 251      23.695   9.615  50.495  1.00  0.00           C
ATOM   6985 1C21 POPEa 251      22.945   8.675  49.585  1.00  0.00           C
ATOM   6988 2C21 POPEa 251      23.035   9.055  48.095  1.00  0.00           C
ATOM   6991 3C21 POPEa 251      22.605  10.495  47.795  1.00  0.00           C
ATOM   6994 4C21 POPEa 251      22.416  10.775  46.305  1.00  0.00           C
ATOM   6997 5C21 POPEa 251      22.206  12.265  45.975  1.00  0.00           C
ATOM   7000 6C21 POPEa 251      21.245  12.985  46.935  1.00  0.00           C
ATOM   7003 7C21 POPEa 251      20.826  14.375  46.425  1.00  0.00           C
ATOM   7006 8C21 POPEa 251      20.035  15.185  47.455  1.00  0.00           C
ATOM   7010  C33 POPEa 251      34.355   9.485  55.845  1.00  0.00           C
ATOM   7013  C34 POPEa 251      35.565   9.065  54.995  1.00  0.00           C
ATOM   7016  C35 POPEa 251      36.416  10.245  54.525  1.00  0.00           C
ATOM   7019  C36 POPEa 251      37.846   9.835  54.135  1.00  0.00           C
ATOM   7022  C37 POPEa 251      38.025   9.225  52.735  1.00  0.00           C
ATOM   7025  C38 POPEa 251      39.435   9.495  52.205  1.00  0.00           C
ATOM   7028  C39 POPEa 251      39.525   9.685  50.685  1.00  0.00           C
ATOM   7031 0C31 POPEa 251      39.675   8.385  49.875  1.00  0.00           C
ATOM   7034 1C31 POPEa 251      40.055   8.725  48.435  1.00  0.00           C
ATOM   7037 2C31 POPEa 251      39.855   7.565  47.455  1.00  0.00           C
ATOM   7040 3C31 POPEa 251      40.445   7.855  46.065  1.00  0.00           C
ATOM   7043 4C31 POPEa 251      41.975   7.795  46.045  1.00  0.00           C
ATOM   7046 5C31 POPEa 251      42.565   7.835  44.625  1.00  0.00           C
ATOM   7049 6C31 POPEa 251      44.065   7.505  44.595  1.00  0.00           C
ATOM   7053  NH3 POPEb 252     124.555 115.125  64.025  1.00  0.00           N
ATOM   7057  C12 POPEb 252     123.256 114.615  64.575  1.00  0.00           C
ATOM   7060  C11 POPEb 252     122.096 114.756  63.585  1.00  0.00           C
ATOM   7063  P   POPEb 252     119.884 113.564  64.495  1.00  0.00           P
ATOM   7064  O13 POPEb 252     120.625 112.396  65.045  1.00  0.00           O
ATOM   7065  O14 POPEb 252     118.725 114.054  65.255  1.00  0.00           O
ATOM   7066  O11 POPEb 252     119.344 113.296  63.035  1.00  0.00           O
ATOM   7067  O12 POPEb 252     120.886 114.764  64.305  1.00  0.00           O
ATOM   7068  C1  POPEb 252     119.876 112.256  62.215  1.00  0.00           C
ATOM   7071  C2  POPEb 252     119.596 112.594  60.725  1.00  0.00           C
ATOM   7073  O21 POPEb 252     118.215 112.326  60.385  1.00  0.00           O
ATOM   7074  C21 POPEb 252     117.896 111.085  60.055  1.00  0.00           C
ATOM   7075  O22 POPEb 252     118.526 110.065  60.295  1.00  0.00           O
ATOM   7076  C22 POPEb 252     116.604 111.104  59.245  1.00  0.00           C
ATOM   7079  C3  POPEb 252     120.635 111.945  59.765  1.00  0.00           C
ATOM   7082  O31 POPEb 252     120.266 112.115  58.385  1.00  0.00           O
ATOM   7083  C31 POPEb 252     121.225 111.875  57.495  1.00  0.00           C
ATOM   7084  O32 POPEb 252     122.395 111.655  57.755  1.00  0.00           O
ATOM   7085  C32 POPEb 252     120.625 111.865  56.085  1.00  0.00           C
ATOM   7088  C23 POPEb 252     116.285 109.705  58.675  1.00  0.00           C
ATOM   7091  C24 POPEb 252     115.296 109.744  57.505  1.00  0.00           C
ATOM   7094  C25 POPEb 252     115.156 108.385  56.795  1.00  0.00           C
ATOM   7097  C26 POPEb 252     116.424 107.994  56.015  1.00  0.00           C
ATOM   7100  C27 POPEb 252     116.325 106.665  55.245  1.00  0.00           C
ATOM   7103  C28 POPEb 252     117.524 106.525  54.275  1.00  0.00           C
ATOM   7106  C29 POPEb 252     118.094 105.135  54.215  1.00  0.00           C
ATOM   7108 0C21 POPEb 252     118.605 104.525  53.135  1.00  0.00           C
ATOM   7110 1C21 POPEb 252     118.736 105.105  51.745  1.00  0.00           C
ATOM   7113 2C21 POPEb 252     117.505 104.814  50.865  1.00  0.00           C
ATOM   7116 3C21 POPEb 252     117.845 104.594  49.375  1.00  0.00           C
ATOM   7119 4C21 POPEb 252     116.616 104.505  48.465  1.00  0.00           C
ATOM   7122 5C21 POPEb 252     115.466 103.695  49.095  1.00  0.00           C
ATOM   7125 6C21 POPEb 252     114.256 103.455  48.175  1.00  0.00           C
ATOM   7128 7C21 POPEb 252     113.234 102.535  48.855  1.00  0.00           C
ATOM   7131 8C21 POPEb 252     111.996 102.225  48.015  1.00  0.00           C
ATOM   7135  C33 POPEb 252     119.175 111.315  56.055  1.00  0.00           C
ATOM   7138  C34 POPEb 252     118.675 111.035  54.635  1.00  0.00           C
ATOM   7141  C35 POPEb 252     118.515 112.285  53.755  1.00  0.00           C
ATOM   7144  C36 POPEb 252     117.365 113.195  54.195  1.00  0.00           C
ATOM   7147  C37 POPEb 252     117.326 114.445  53.305  1.00  0.00           C
ATOM   7150  C38 POPEb 252     116.096 115.345  53.515  1.00  0.00           C
ATOM   7153  C39 POPEb 252     116.196 116.595  52.625  1.00  0.00           C
ATOM   7156 0C31 POPEb 252     115.916 116.344  51.135  1.00  0.00           C
ATOM   7159 1C31 POPEb 252     116.155 117.635  50.335  1.00  0.00           C
ATOM   7162 2C31 POPEb 252     116.196 117.454  48.815  1.00  0.00           C
ATOM   7165 3C31 POPEb 252     114.816 117.345  48.145  1.00  0.00           C
ATOM   7168 4C31 POPEb 252     114.905 117.615  46.635  1.00  0.00           C
ATOM   7171 5C31 POPEb 252     113.645 117.225  45.855  1.00  0.00           C
ATOM   7174 6C31 POPEb 252     113.626 117.775  44.425  1.00  0.00           C
ATOM   7178  NH3 POPEc 253      36.125  39.545  22.715  1.00  0.00           N
ATOM   7182  C12 POPEc 253      35.585  40.744  21.975  1.00  0.00           C
ATOM   7185  C11 POPEc 253      36.405  41.095  20.725  1.00  0.00           C
ATOM   7188  P   POPEc 253      37.455  43.455  20.385  1.00  0.00           P
ATOM   7189  O13 POPEc 253      38.445  42.895  19.435  1.00  0.00           O
ATOM   7190  O14 POPEc 253      36.905  44.814  20.185  1.00  0.00           O
ATOM   7191  O11 POPEc 253      37.895  43.185  21.885  1.00  0.00           O
ATOM   7192  O12 POPEc 253      36.205  42.485  20.395  1.00  0.00           O
ATOM   7193  C1  POPEc 253      38.596  44.175  22.625  1.00  0.00           C
ATOM   7196  C2  POPEc 253      38.916  43.605  24.035  1.00  0.00           C
ATOM   7198  O21 POPEc 253      39.375  44.645  24.925  1.00  0.00           O
ATOM   7199  C21 POPEc 253      40.635  45.035  24.755  1.00  0.00           C
ATOM   7200  O22 POPEc 253      41.355  44.756  23.815  1.00  0.00           O
ATOM   7201  C22 POPEc 253      41.086  45.815  25.985  1.00  0.00           C
ATOM   7204  C3  POPEc 253      39.836  42.345  23.975  1.00  0.00           C
ATOM   7207  O31 POPEc 253      40.535  42.115  25.215  1.00  0.00           O
ATOM   7208  C31 POPEc 253      39.985  41.365  26.145  1.00  0.00           C
ATOM   7209  O32 POPEc 253      38.826  40.955  26.135  1.00  0.00           O
ATOM   7210  C32 POPEc 253      40.975  41.315  27.315  1.00  0.00           C
ATOM   7213  C23 POPEc 253      42.315  45.115  26.595  1.00  0.00           C
ATOM   7216  C24 POPEc 253      42.575  45.515  28.045  1.00  0.00           C
ATOM   7219  C25 POPEc 253      42.985  46.985  28.235  1.00  0.00           C
ATOM   7222  C26 POPEc 253      43.025  47.314  29.725  1.00  0.00           C
ATOM   7225  C27 POPEc 253      44.155  48.285  30.115  1.00  0.00           C
ATOM   7228  C28 POPEc 253      44.265  48.385  31.645  1.00  0.00           C
ATOM   7231  C29 POPEc 253      45.705  48.485  32.085  1.00  0.00           C
ATOM   7233 0C21 POPEc 253      46.385  49.635  32.225  1.00  0.00           C
ATOM   7235 1C21 POPEc 253      45.835  51.015  31.985  1.00  0.00           C
ATOM   7238 2C21 POPEc 253      45.855  51.885  33.255  1.00  0.00           C
ATOM   7241 3C21 POPEc 253      47.256  52.095  33.855  1.00  0.00           C
ATOM   7244 4C21 POPEc 253      47.266  53.065  35.035  1.00  0.00           C
ATOM   7247 5C21 POPEc 253      48.625  53.035  35.755  1.00  0.00           C
ATOM   7250 6C21 POPEc 253      48.765  54.035  36.905  1.00  0.00           C
ATOM   7253 7C21 POPEc 253      48.675  55.505  36.475  1.00  0.00           C
ATOM   7256 8C21 POPEc 253      49.215  56.475  37.535  1.00  0.00           C
ATOM   7260  C33 POPEc 253      41.086  40.024  28.165  1.00  0.00           C
ATOM   7263  C34 POPEc 253      41.985  40.325  29.385  1.00  0.00           C
ATOM   7266  C35 POPEc 253      42.165  39.175  30.375  1.00  0.00           C
ATOM   7269  C36 POPEc 253      42.985  39.595  31.605  1.00  0.00           C
ATOM   7272  C37 POPEc 253      43.116  38.465  32.635  1.00  0.00           C
ATOM   7275  C38 POPEc 253      43.555  38.915  34.035  1.00  0.00           C
ATOM   7278  C39 POPEc 253      42.505  39.805  34.725  1.00  0.00           C
ATOM   7281 0C31 POPEc 253      42.465  39.595  36.245  1.00  0.00           C
ATOM   7284 1C31 POPEc 253      41.476  40.545  36.935  1.00  0.00           C
ATOM   7287 2C31 POPEc 253      41.006  40.125  38.335  1.00  0.00           C
ATOM   7290 3C31 POPEc 253      41.905  39.145  39.095  1.00  0.00           C
ATOM   7293 4C31 POPEc 253      41.436  38.935  40.545  1.00  0.00           C
ATOM   7296 5C31 POPEc 253      42.136  37.755  41.245  1.00  0.00           C
ATOM   7299 6C31 POPEc 253      41.835  37.715  42.735  1.00  0.00           C
ATOM   7303  NH3 POPEd 254     120.105 126.524  18.575  1.00  0.00           N
ATOM   7307  C12 POPEd 254     119.135 126.563  17.435  1.00  0.00           C
ATOM   7310  C11 POPEd 254     117.745 126.974  17.905  1.00  0.00           C
ATOM   7313  P   POPEd 254     115.326 127.364  16.975  1.00  0.00           P
ATOM   7314  O13 POPEd 254     115.116 128.633  17.705  1.00  0.00           O
ATOM   7315  O14 POPEd 254     114.706 127.214  15.645  1.00  0.00           O
ATOM   7316  O11 POPEd 254     114.975 126.084  17.855  1.00  0.00           O
ATOM   7317  O12 POPEd 254     116.875 127.123  16.785  1.00  0.00           O
ATOM   7318  C1  POPEd 254     114.165 126.174  19.015  1.00  0.00           C
ATOM   7321  C2  POPEd 254     115.005 126.504  20.285  1.00  0.00           C
ATOM   7323  O21 POPEd 254     114.706 125.654  21.415  1.00  0.00           O
ATOM   7324  C21 POPEd 254     113.445 125.644  21.795  1.00  0.00           C
ATOM   7325  O22 POPEd 254     112.505 126.094  21.175  1.00  0.00           O
ATOM   7326  C22 POPEd 254     113.346 124.875  23.115  1.00  0.00           C
ATOM   7329  C3  POPEd 254     114.965 128.014  20.655  1.00  0.00           C
ATOM   7332  O31 POPEd 254     115.205 128.284  22.045  1.00  0.00           O
ATOM   7333  C31 POPEd 254     116.446 128.074  22.475  1.00  0.00           C
ATOM   7334  O32 POPEd 254     117.346 127.553  21.835  1.00  0.00           O
ATOM   7335  C32 POPEd 254     116.555 128.544  23.915  1.00  0.00           C
ATOM   7338  C23 POPEd 254     112.225 125.414  24.035  1.00  0.00           C
ATOM   7341  C24 POPEd 254     112.104 124.655  25.375  1.00  0.00           C
ATOM   7344  C25 POPEd 254     113.346 124.764  26.265  1.00  0.00           C
ATOM   7347  C26 POPEd 254     113.055 124.425  27.735  1.00  0.00           C
ATOM   7350  C27 POPEd 254     113.354 125.613  28.645  1.00  0.00           C
ATOM   7353  C28 POPEd 254     113.116 125.364  30.135  1.00  0.00           C
ATOM   7356  C29 POPEd 254     113.766 126.484  30.905  1.00  0.00           C
ATOM   7358 0C21 POPEd 254     113.256 127.693  31.175  1.00  0.00           C
ATOM   7360 1C21 POPEd 254     111.896 128.224  30.815  1.00  0.00           C
ATOM   7363 2C21 POPEd 254     111.015 128.394  32.075  1.00  0.00           C
ATOM   7366 3C21 POPEd 254     111.555 129.424  33.075  1.00  0.00           C
ATOM   7369 4C21 POPEd 254     110.905 129.363  34.465  1.00  0.00           C
ATOM   7372 5C21 POPEd 254     111.175 128.034  35.185  1.00  0.00           C
ATOM   7375 6C21 POPEd 254     110.846 128.064  36.685  1.00  0.00           C
ATOM   7378 7C21 POPEd 254     111.096 126.703  37.355  1.00  0.00           C
ATOM   7381 8C21 POPEd 254     110.905 126.754  38.865  1.00  0.00           C
ATOM   7385  C33 POPEd 254     115.296 128.224  24.765  1.00  0.00           C
ATOM   7388  C34 POPEd 254     115.256 128.993  26.085  1.00  0.00           C
ATOM   7391  C35 POPEd 254     113.924 128.824  26.845  1.00  0.00           C
ATOM   7394  C36 POPEd 254     112.736 129.493  26.135  1.00  0.00           C
ATOM   7397  C37 POPEd 254     111.376 129.264  26.815  1.00  0.00           C
ATOM   7400  C38 POPEd 254     110.385 130.324  26.295  1.00  0.00           C
ATOM   7403  C39 POPEd 254     108.895 130.064  26.575  1.00  0.00           C
ATOM   7406 0C31 POPEd 254     108.535 130.104  28.065  1.00  0.00           C
ATOM   7409 1C31 POPEd 254     107.015 130.234  28.275  1.00  0.00           C
ATOM   7412 2C31 POPEd 254     106.555 130.193  29.735  1.00  0.00           C
ATOM   7415 3C31 POPEd 254     107.376 131.094  30.665  1.00  0.00           C
ATOM   7418 4C31 POPEd 254     106.945 130.954  32.135  1.00  0.00           C
ATOM   7421 5C31 POPEd 254     108.076 131.393  33.075  1.00  0.00           C
ATOM   7424 6C31 POPEd 254     107.674 131.284  34.545  1.00  0.00           C
ATOM   7428  NH3 POPEe 255      27.176 119.845  22.855  1.00  0.00           N
ATOM   7432  C12 POPEe 255      27.506 118.494  23.435  1.00  0.00           C
ATOM   7435  C11 POPEe 255      28.215 117.615  22.375  1.00  0.00           C
ATOM   7438  P   POPEe 255      27.745 115.205  23.365  1.00  0.00           P
ATOM   7439  O13 POPEe 255      26.645 114.975  22.405  1.00  0.00           O
ATOM   7440  O14 POPEe 255      28.565 114.045  23.775  1.00  0.00           O
ATOM   7441  O11 POPEe 255      27.076 115.844  24.635  1.00  0.00           O
ATOM   7442  O12 POPEe 255      28.675 116.355  22.845  1.00  0.00           O
ATOM   7443  C1  POPEe 255      27.015 115.155  25.885  1.00  0.00           C
ATOM   7446  C2  POPEe 255      28.326 115.374  26.695  1.00  0.00           C
ATOM   7448  O21 POPEe 255      28.385 114.624  27.925  1.00  0.00           O
ATOM   7449  C21 POPEe 255      27.555 114.915  28.895  1.00  0.00           C
ATOM   7450  O22 POPEe 255      26.525 115.564  28.795  1.00  0.00           O
ATOM   7451  C22 POPEe 255      28.105 114.355  30.215  1.00  0.00           C
ATOM   7454  C3  POPEe 255      28.586 116.884  26.895  1.00  0.00           C
ATOM   7457  O31 POPEe 255      29.706 117.094  27.775  1.00  0.00           O
ATOM   7458  C31 POPEe 255      30.076 118.365  27.845  1.00  0.00           C
ATOM   7459  O32 POPEe 255      29.625 119.266  27.155  1.00  0.00           O
ATOM   7460  C32 POPEe 255      31.045 118.525  29.015  1.00  0.00           C
ATOM   7463  C23 POPEe 255      27.115 114.515  31.395  1.00  0.00           C
ATOM   7466  C24 POPEe 255      27.615 113.855  32.685  1.00  0.00           C
ATOM   7469  C25 POPEe 255      26.795 114.185  33.935  1.00  0.00           C
ATOM   7472  C26 POPEe 255      27.065 115.615  34.445  1.00  0.00           C
ATOM   7475  C27 POPEe 255      27.015 115.704  35.975  1.00  0.00           C
ATOM   7478  C28 POPEe 255      27.395 117.104  36.485  1.00  0.00           C
ATOM   7481  C29 POPEe 255      27.755 117.135  37.955  1.00  0.00           C
ATOM   7483 0C21 POPEe 255      27.025 117.655  38.955  1.00  0.00           C
ATOM   7485 1C21 POPEe 255      25.645 118.245  38.825  1.00  0.00           C
ATOM   7488 2C21 POPEe 255      24.615 117.115  38.675  1.00  0.00           C
ATOM   7491 3C21 POPEe 255      23.175 117.586  38.445  1.00  0.00           C
ATOM   7494 4C21 POPEe 255      22.215 116.395  38.525  1.00  0.00           C
ATOM   7497 5C21 POPEe 255      20.785 116.695  38.085  1.00  0.00           C
ATOM   7500 6C21 POPEe 255      19.805 115.594  38.525  1.00  0.00           C
ATOM   7503 7C21 POPEe 255      18.405 115.745  37.915  1.00  0.00           C
ATOM   7506 8C21 POPEe 255      17.385 114.805  38.545  1.00  0.00           C
ATOM   7510  C33 POPEe 255      30.406 118.094  30.355  1.00  0.00           C
ATOM   7513  C34 POPEe 255      31.416 118.134  31.515  1.00  0.00           C
ATOM   7516  C35 POPEe 255      30.745 118.094  32.895  1.00  0.00           C
ATOM   7519  C36 POPEe 255      30.235 119.484  33.315  1.00  0.00           C
ATOM   7522  C37 POPEe 255      29.645 119.555  34.725  1.00  0.00           C
ATOM   7525  C38 POPEe 255      29.495 121.006  35.205  1.00  0.00           C
ATOM   7528  C39 POPEe 255      28.935 121.134  36.625  1.00  0.00           C
ATOM   7531 0C31 POPEe 255      29.936 120.665  37.695  1.00  0.00           C
ATOM   7534 1C31 POPEe 255      29.505 121.064  39.115  1.00  0.00           C
ATOM   7537 2C31 POPEe 255      30.605 120.785  40.145  1.00  0.00           C
ATOM   7540 3C31 POPEe 255      30.205 121.134  41.585  1.00  0.00           C
ATOM   7543 4C31 POPEe 255      30.065 122.645  41.825  1.00  0.00           C
ATOM   7546 5C31 POPEe 255      29.625 122.975  43.255  1.00  0.00           C
ATOM   7549 6C31 POPEe 255      29.755 124.465  43.595  1.00  0.00           C
ATOM   7553  NH3 POPEf 256     124.706  24.785  19.135  1.00  0.00           N
ATOM   7557  C12 POPEf 256     124.235  23.575  18.385  1.00  0.00           C
ATOM   7560  C11 POPEf 256     125.354  22.545  18.145  1.00  0.00           C
ATOM   7563  P   POPEf 256     126.656  20.665  19.325  1.00  0.00           P
ATOM   7564  O13 POPEf 256     126.015  19.785  18.335  1.00  0.00           O
ATOM   7565  O14 POPEf 256     128.135  20.745  19.245  1.00  0.00           O
ATOM   7566  O11 POPEf 256     126.245  20.155  20.745  1.00  0.00           O
ATOM   7567  O12 POPEf 256     125.986  22.105  19.335  1.00  0.00           O
ATOM   7568  C1  POPEf 256     125.345  19.065  21.005  1.00  0.00           C
ATOM   7571  C2  POPEf 256     125.635  18.485  22.415  1.00  0.00           C
ATOM   7573  O21 POPEf 256     124.396  18.345  23.155  1.00  0.00           O
ATOM   7574  C21 POPEf 256     124.436  17.405  24.085  1.00  0.00           C
ATOM   7575  O22 POPEf 256     125.366  16.655  24.305  1.00  0.00           O
ATOM   7576  C22 POPEf 256     123.094  17.355  24.815  1.00  0.00           C
ATOM   7579  C3  POPEf 256     126.604  19.435  23.165  1.00  0.00           C
ATOM   7582  O31 POPEf 256     126.844  19.095  24.535  1.00  0.00           O
ATOM   7583  C31 POPEf 256     127.866  18.285  24.725  1.00  0.00           C
ATOM   7584  O32 POPEf 256     128.544  17.755  23.845  1.00  0.00           O
ATOM   7585  C32 POPEf 256     128.105  18.195  26.235  1.00  0.00           C
ATOM   7588  C23 POPEf 256     123.215  16.745  26.235  1.00  0.00           C
ATOM   7591  C24 POPEf 256     123.494  17.825  27.295  1.00  0.00           C
ATOM   7594  C25 POPEf 256     123.535  17.275  28.725  1.00  0.00           C
ATOM   7597  C26 POPEf 256     123.645  18.375  29.795  1.00  0.00           C
ATOM   7600  C27 POPEf 256     123.585  17.785  31.215  1.00  0.00           C
ATOM   7603  C28 POPEf 256     123.456  18.855  32.315  1.00  0.00           C
ATOM   7606  C29 POPEf 256     124.076  18.395  33.605  1.00  0.00           C
ATOM   7608 0C21 POPEf 256     123.465  18.075  34.765  1.00  0.00           C
ATOM   7610 1C21 POPEf 256     121.996  18.085  35.065  1.00  0.00           C
ATOM   7613 2C21 POPEf 256     121.446  16.675  35.355  1.00  0.00           C
ATOM   7616 3C21 POPEf 256     122.104  15.955  36.535  1.00  0.00           C
ATOM   7619 4C21 POPEf 256     121.366  14.665  36.905  1.00  0.00           C
ATOM   7622 5C21 POPEf 256     122.026  13.875  38.055  1.00  0.00           C
ATOM   7625 6C21 POPEf 256     123.365  13.245  37.645  1.00  0.00           C
ATOM   7628 7C21 POPEf 256     123.736  12.015  38.505  1.00  0.00           C
ATOM   7631 8C21 POPEf 256     124.826  11.165  37.855  1.00  0.00           C
ATOM   7635  C33 POPEf 256     128.945  19.385  26.775  1.00  0.00           C
ATOM   7638  C34 POPEf 256     129.546  19.105  28.165  1.00  0.00           C
ATOM   7641  C35 POPEf 256     128.536  19.325  29.305  1.00  0.00           C
ATOM   7644  C36 POPEf 256     129.104  18.895  30.665  1.00  0.00           C
ATOM   7647  C37 POPEf 256     128.115  19.095  31.825  1.00  0.00           C
ATOM   7650  C38 POPEf 256     128.456  18.265  33.075  1.00  0.00           C
ATOM   7653  C39 POPEf 256     129.814  18.625  33.705  1.00  0.00           C
ATOM   7656 0C31 POPEf 256     130.083  17.775  34.955  1.00  0.00           C
ATOM   7659 1C31 POPEf 256     131.485  18.005  35.555  1.00  0.00           C
ATOM   7662 2C31 POPEf 256     131.824  16.915  36.575  1.00  0.00           C
ATOM   7665 3C31 POPEf 256     133.204  17.015  37.225  1.00  0.00           C
ATOM   7668 4C31 POPEf 256     133.674  15.625  37.675  1.00  0.00           C
ATOM   7671 5C31 POPEf 256     135.053  15.585  38.335  1.00  0.00           C
ATOM   7674 6C31 POPEf 256     135.264  14.285  39.125  1.00  0.00           C
ATOM   7678  NH3 POPEg 257      86.126 107.065  65.615  1.00  0.00           N
ATOM   7682  C12 POPEg 257      86.595 107.775  64.375  1.00  0.00           C
ATOM   7685  C11 POPEg 257      86.996 109.235  64.665  1.00  0.00           C
ATOM   7688  P   POPEg 257      89.536 109.665  64.165  1.00  0.00           P
ATOM   7689  O13 POPEg 257      89.965 111.076  64.115  1.00  0.00           O
ATOM   7690  O14 POPEg 257      89.666 108.885  65.415  1.00  0.00           O
ATOM   7691  O11 POPEg 257      90.245 108.855  62.975  1.00  0.00           O
ATOM   7692  O12 POPEg 257      88.016 109.665  63.755  1.00  0.00           O
ATOM   7693  C1  POPEg 257      89.484 108.715  61.775  1.00  0.00           C
ATOM   7696  C2  POPEg 257      90.354 108.146  60.635  1.00  0.00           C
ATOM   7698  O21 POPEg 257      89.496 108.045  59.485  1.00  0.00           O
ATOM   7699  C21 POPEg 257      90.075 108.405  58.335  1.00  0.00           C
ATOM   7700  O22 POPEg 257      91.274 108.555  58.185  1.00  0.00           O
ATOM   7701  C22 POPEg 257      89.016 108.494  57.225  1.00  0.00           C
ATOM   7704  C3  POPEg 257      90.945 106.766  61.035  1.00  0.00           C
ATOM   7707  O31 POPEg 257      91.984 106.375  60.115  1.00  0.00           O
ATOM   7708  C31 POPEg 257      91.775 105.265  59.435  1.00  0.00           C
ATOM   7709  O32 POPEg 257      90.956 104.406  59.705  1.00  0.00           O
ATOM   7710  C32 POPEg 257      92.705 105.226  58.215  1.00  0.00           C
ATOM   7713  C23 POPEg 257      89.436 109.365  56.005  1.00  0.00           C
ATOM   7716  C24 POPEg 257      88.386 109.355  54.875  1.00  0.00           C
ATOM   7719  C25 POPEg 257      88.645 110.345  53.705  1.00  0.00           C
ATOM   7722  C26 POPEg 257      88.286 111.805  54.045  1.00  0.00           C
ATOM   7725  C27 POPEg 257      88.825 112.854  53.065  1.00  0.00           C
ATOM   7728  C28 POPEg 257      88.016 113.125  51.785  1.00  0.00           C
ATOM   7731  C29 POPEg 257      88.766 114.146  50.955  1.00  0.00           C
ATOM   7733 0C21 POPEg 257      88.626 114.384  49.645  1.00  0.00           C
ATOM   7735 1C21 POPEg 257      87.616 113.755  48.725  1.00  0.00           C
ATOM   7738 2C21 POPEg 257      88.156 112.594  47.875  1.00  0.00           C
ATOM   7741 3C21 POPEg 257      89.165 113.016  46.805  1.00  0.00           C
ATOM   7744 4C21 POPEg 257      89.585 111.814  45.945  1.00  0.00           C
ATOM   7747 5C21 POPEg 257      88.605 111.465  44.815  1.00  0.00           C
ATOM   7750 6C21 POPEg 257      88.596 112.495  43.685  1.00  0.00           C
ATOM   7753 7C21 POPEg 257      88.135 111.875  42.355  1.00  0.00           C
ATOM   7756 8C21 POPEg 257      88.326 112.795  41.145  1.00  0.00           C
ATOM   7760  C33 POPEg 257      91.896 105.105  56.905  1.00  0.00           C
ATOM   7763  C34 POPEg 257      92.766 105.354  55.665  1.00  0.00           C
ATOM   7766  C35 POPEg 257      91.984 105.234  54.345  1.00  0.00           C
ATOM   7769  C36 POPEg 257      92.805 105.734  53.165  1.00  0.00           C
ATOM   7772  C37 POPEg 257      92.155 105.475  51.805  1.00  0.00           C
ATOM   7775  C38 POPEg 257      92.915 106.245  50.715  1.00  0.00           C
ATOM   7778  C39 POPEg 257      92.545 105.874  49.275  1.00  0.00           C
ATOM   7781 0C31 POPEg 257      93.505 106.576  48.305  1.00  0.00           C
ATOM   7784 1C31 POPEg 257      93.006 106.715  46.855  1.00  0.00           C
ATOM   7787 2C31 POPEg 257      93.465 105.585  45.925  1.00  0.00           C
ATOM   7790 3C31 POPEg 257      92.836 104.225  46.225  1.00  0.00           C
ATOM   7793 4C31 POPEg 257      93.205 103.146  45.195  1.00  0.00           C
ATOM   7796 5C31 POPEg 257      93.036 101.735  45.765  1.00  0.00           C
ATOM   7799 6C31 POPEg 257      93.395 100.605  44.805  1.00  0.00           C
ATOM   7803  NH3 POPEh 258      24.346  43.975  63.385  1.00  0.00           N
ATOM   7807  C12 POPEh 258      23.345  44.855  64.075  1.00  0.00           C
ATOM   7810  C11 POPEh 258      22.076  44.035  64.295  1.00  0.00           C
ATOM   7813  P   POPEh 258      21.105  41.945  63.095  1.00  0.00           P
ATOM   7814  O13 POPEh 258      22.025  41.076  63.855  1.00  0.00           O
ATOM   7815  O14 POPEh 258      19.725  42.065  63.585  1.00  0.00           O
ATOM   7816  O11 POPEh 258      21.096  41.555  61.555  1.00  0.00           O
ATOM   7817  O12 POPEh 258      21.746  43.375  63.065  1.00  0.00           O
ATOM   7818  C1  POPEh 258      22.265  41.225  60.825  1.00  0.00           C
ATOM   7821  C2  POPEh 258      22.155  41.675  59.345  1.00  0.00           C
ATOM   7823  O21 POPEh 258      23.225  41.035  58.655  1.00  0.00           O
ATOM   7824  C21 POPEh 258      23.555  41.295  57.395  1.00  0.00           C
ATOM   7825  O22 POPEh 258      24.715  41.305  57.005  1.00  0.00           O
ATOM   7826  C22 POPEh 258      22.355  41.355  56.435  1.00  0.00           C
ATOM   7829  C3  POPEh 258      22.155  43.244  59.235  1.00  0.00           C
ATOM   7832  O31 POPEh 258      22.336  43.755  57.895  1.00  0.00           O
ATOM   7833  C31 POPEh 258      21.765  44.944  57.685  1.00  0.00           C
ATOM   7834  O32 POPEh 258      21.065  45.545  58.465  1.00  0.00           O
ATOM   7835  C32 POPEh 258      22.135  45.525  56.315  1.00  0.00           C
ATOM   7838  C23 POPEh 258      22.655  42.225  55.185  1.00  0.00           C
ATOM   7841  C24 POPEh 258      21.535  42.194  54.135  1.00  0.00           C
ATOM   7844  C25 POPEh 258      21.885  42.815  52.775  1.00  0.00           C
ATOM   7847  C26 POPEh 258      20.785  42.565  51.715  1.00  0.00           C
ATOM   7850  C27 POPEh 258      21.115  43.135  50.325  1.00  0.00           C
ATOM   7853  C28 POPEh 258      20.105  44.205  49.865  1.00  0.00           C
ATOM   7856  C29 POPEh 258      20.485  44.814  48.535  1.00  0.00           C
ATOM   7858 0C21 POPEh 258      20.745  46.105  48.265  1.00  0.00           C
ATOM   7860 1C21 POPEh 258      20.675  47.275  49.225  1.00  0.00           C
ATOM   7863 2C21 POPEh 258      20.015  48.525  48.585  1.00  0.00           C
ATOM   7866 3C21 POPEh 258      20.915  49.225  47.545  1.00  0.00           C
ATOM   7869 4C21 POPEh 258      21.485  50.565  48.035  1.00  0.00           C
ATOM   7872 5C21 POPEh 258      20.565  51.765  47.775  1.00  0.00           C
ATOM   7875 6C21 POPEh 258      21.096  53.045  48.445  1.00  0.00           C
ATOM   7878 7C21 POPEh 258      20.335  54.325  48.105  1.00  0.00           C
ATOM   7881 8C21 POPEh 258      20.996  55.575  48.705  1.00  0.00           C
ATOM   7885  C33 POPEh 258      21.846  47.045  56.265  1.00  0.00           C
ATOM   7888  C34 POPEh 258      22.785  47.825  55.335  1.00  0.00           C
ATOM   7891  C35 POPEh 258      22.825  47.326  53.885  1.00  0.00           C
ATOM   7894  C36 POPEh 258      23.835  48.135  53.065  1.00  0.00           C
ATOM   7897  C37 POPEh 258      24.195  47.475  51.735  1.00  0.00           C
ATOM   7900  C38 POPEh 258      25.366  48.185  51.045  1.00  0.00           C
ATOM   7903  C39 POPEh 258      25.975  47.384  49.885  1.00  0.00           C
ATOM   7906 0C31 POPEh 258      24.955  46.975  48.805  1.00  0.00           C
ATOM   7909 1C31 POPEh 258      25.645  46.455  47.535  1.00  0.00           C
ATOM   7912 2C31 POPEh 258      24.676  45.845  46.515  1.00  0.00           C
ATOM   7915 3C31 POPEh 258      24.145  44.465  46.925  1.00  0.00           C
ATOM   7918 4C31 POPEh 258      23.285  43.834  45.825  1.00  0.00           C
ATOM   7921 5C31 POPEh 258      23.006  42.345  46.055  1.00  0.00           C
ATOM   7924 6C31 POPEh 258      22.246  41.685  44.895  1.00  0.00           C
ATOM   7928  NH3 POPEi 259      91.225  12.605  16.945  1.00  0.00           N
ATOM   7932  C12 POPEi 259      91.295  13.485  15.745  1.00  0.00           C
ATOM   7935  C11 POPEi 259      92.635  14.195  15.595  1.00  0.00           C
ATOM   7938  P   POPEi 259      93.445  15.975  13.815  1.00  0.00           P
ATOM   7939  O13 POPEi 259      94.715  15.225  13.805  1.00  0.00           O
ATOM   7940  O14 POPEi 259      92.805  16.195  12.495  1.00  0.00           O
ATOM   7941  O11 POPEi 259      93.745  17.365  14.475  1.00  0.00           O
ATOM   7942  O12 POPEi 259      92.376  15.325  14.775  1.00  0.00           O
ATOM   7943  C1  POPEi 259      94.455  17.435  15.715  1.00  0.00           C
ATOM   7946  C2  POPEi 259      93.626  18.225  16.755  1.00  0.00           C
ATOM   7948  O21 POPEi 259      94.484  18.945  17.645  1.00  0.00           O
ATOM   7949  C21 POPEi 259      95.226  18.225  18.475  1.00  0.00           C
ATOM   7950  O22 POPEi 259      95.236  17.015  18.585  1.00  0.00           O
ATOM   7951  C22 POPEi 259      96.105  19.205  19.255  1.00  0.00           C
ATOM   7954  C3  POPEi 259      92.556  17.325  17.455  1.00  0.00           C
ATOM   7957  O31 POPEi 259      91.945  17.985  18.585  1.00  0.00           O
ATOM   7958  C31 POPEi 259      91.085  17.215  19.225  1.00  0.00           C
ATOM   7959  O32 POPEi 259      90.756  16.085  18.875  1.00  0.00           O
ATOM   7960  C32 POPEi 259      90.686  17.885  20.535  1.00  0.00           C
ATOM   7963  C23 POPEi 259      96.945  18.555  20.375  1.00  0.00           C
ATOM   7966  C24 POPEi 259      96.766  19.265  21.715  1.00  0.00           C
ATOM   7969  C25 POPEi 259      95.436  18.995  22.435  1.00  0.00           C
ATOM   7972  C26 POPEi 259      95.396  17.545  22.925  1.00  0.00           C
ATOM   7975  C27 POPEi 259      94.305  17.225  23.955  1.00  0.00           C
ATOM   7978  C28 POPEi 259      94.615  15.845  24.545  1.00  0.00           C
ATOM   7981  C29 POPEi 259      93.634  15.205  25.495  1.00  0.00           C
ATOM   7983 0C21 POPEi 259      93.225  13.915  25.485  1.00  0.00           C
ATOM   7985 1C21 POPEi 259      93.576  12.825  24.485  1.00  0.00           C
ATOM   7988 2C21 POPEi 259      94.186  11.495  25.015  1.00  0.00           C
ATOM   7991 3C21 POPEi 259      93.566  10.915  26.305  1.00  0.00           C
ATOM   7994 4C21 POPEi 259      94.226   9.575  26.665  1.00  0.00           C
ATOM   7997 5C21 POPEi 259      93.685   8.915  27.945  1.00  0.00           C
ATOM   8000 6C21 POPEi 259      93.326   7.435  27.725  1.00  0.00           C
ATOM   8003 7C21 POPEi 259      92.876   6.735  29.005  1.00  0.00           C
ATOM   8006 8C21 POPEi 259      91.984   5.515  28.745  1.00  0.00           C
ATOM   8010  C33 POPEi 259      89.216  17.645  20.985  1.00  0.00           C
ATOM   8013  C34 POPEi 259      89.046  17.805  22.505  1.00  0.00           C
ATOM   8016  C35 POPEi 259      89.506  19.155  23.065  1.00  0.00           C
ATOM   8019  C36 POPEi 259      90.396  19.005  24.305  1.00  0.00           C
ATOM   8022  C37 POPEi 259      90.916  20.365  24.785  1.00  0.00           C
ATOM   8025  C38 POPEi 259      92.015  20.255  25.845  1.00  0.00           C
ATOM   8028  C39 POPEi 259      92.365  21.625  26.435  1.00  0.00           C
ATOM   8031 0C31 POPEi 259      93.535  21.595  27.415  1.00  0.00           C
ATOM   8034 1C31 POPEi 259      93.445  22.735  28.445  1.00  0.00           C
ATOM   8037 2C31 POPEi 259      94.496  22.665  29.575  1.00  0.00           C
ATOM   8040 3C31 POPEi 259      94.204  21.595  30.655  1.00  0.00           C
ATOM   8043 4C31 POPEi 259      94.895  20.235  30.415  1.00  0.00           C
ATOM   8046 5C31 POPEi 259      94.715  19.285  31.605  1.00  0.00           C
ATOM   8049 6C31 POPEi 259      95.376  17.915  31.405  1.00  0.00           C
ATOM   8053  NH3 POPEj 260      61.035  62.935  22.395  1.00  0.00           N
ATOM   8057  C12 POPEj 260      60.455  62.935  23.785  1.00  0.00           C
ATOM   8060  C11 POPEj 260      58.916  62.775  23.745  1.00  0.00           C
ATOM   8063  P   POPEj 260      56.785  63.675  22.545  1.00  0.00           P
ATOM   8064  O13 POPEj 260      56.425  64.994  21.985  1.00  0.00           O
ATOM   8065  O14 POPEj 260      56.445  62.505  21.685  1.00  0.00           O
ATOM   8066  O11 POPEj 260      56.156  63.555  23.985  1.00  0.00           O
ATOM   8067  O12 POPEj 260      58.345  63.694  22.805  1.00  0.00           O
ATOM   8068  C1  POPEj 260      55.395  64.595  24.605  1.00  0.00           C
ATOM   8071  C2  POPEj 260      55.765  64.695  26.115  1.00  0.00           C
ATOM   8073  O21 POPEj 260      54.916  65.646  26.795  1.00  0.00           O
ATOM   8074  C21 POPEj 260      53.715  65.165  27.125  1.00  0.00           C
ATOM   8075  O22 POPEj 260      53.345  64.024  26.905  1.00  0.00           O
ATOM   8076  C22 POPEj 260      52.925  66.235  27.875  1.00  0.00           C
ATOM   8079  C3  POPEj 260      57.245  65.125  26.315  1.00  0.00           C
ATOM   8082  O31 POPEj 260      57.985  64.234  27.165  1.00  0.00           O
ATOM   8083  C31 POPEj 260      58.235  64.555  28.435  1.00  0.00           C
ATOM   8084  O32 POPEj 260      59.305  64.405  28.995  1.00  0.00           O
ATOM   8085  C32 POPEj 260      56.955  64.965  29.185  1.00  0.00           C
ATOM   8088  C23 POPEj 260      51.425  65.874  28.005  1.00  0.00           C
ATOM   8091  C24 POPEj 260      50.625  66.915  28.805  1.00  0.00           C
ATOM   8094  C25 POPEj 260      49.145  66.564  29.095  1.00  0.00           C
ATOM   8097  C26 POPEj 260      48.976  65.355  30.035  1.00  0.00           C
ATOM   8100  C27 POPEj 260      47.505  65.064  30.375  1.00  0.00           C
ATOM   8103  C28 POPEj 260      47.305  64.135  31.595  1.00  0.00           C
ATOM   8106  C29 POPEj 260      47.686  64.785  32.915  1.00  0.00           C
ATOM   8108 0C21 POPEj 260      46.855  65.425  33.755  1.00  0.00           C
ATOM   8110 1C21 POPEj 260      45.366  65.594  33.585  1.00  0.00           C
ATOM   8113 2C21 POPEj 260      44.615  65.705  34.925  1.00  0.00           C
ATOM   8116 3C21 POPEj 260      44.886  64.565  35.915  1.00  0.00           C
ATOM   8119 4C21 POPEj 260      43.976  64.604  37.145  1.00  0.00           C
ATOM   8122 5C21 POPEj 260      42.526  64.125  36.895  1.00  0.00           C
ATOM   8125 6C21 POPEj 260      42.445  62.726  36.265  1.00  0.00           C
ATOM   8128 7C21 POPEj 260      41.096  62.035  36.515  1.00  0.00           C
ATOM   8131 8C21 POPEj 260      40.876  60.815  35.615  1.00  0.00           C
ATOM   8135  C33 POPEj 260      57.055  64.805  30.725  1.00  0.00           C
ATOM   8138  C34 POPEj 260      55.676  64.954  31.385  1.00  0.00           C
ATOM   8141  C35 POPEj 260      55.665  65.005  32.925  1.00  0.00           C
ATOM   8144  C36 POPEj 260      56.226  63.764  33.665  1.00  0.00           C
ATOM   8147  C37 POPEj 260      55.985  63.795  35.195  1.00  0.00           C
ATOM   8150  C38 POPEj 260      56.735  64.935  35.915  1.00  0.00           C
ATOM   8153  C39 POPEj 260      56.296  65.285  37.335  1.00  0.00           C
ATOM   8156 0C31 POPEj 260      56.485  64.155  38.345  1.00  0.00           C
ATOM   8159 1C31 POPEj 260      56.206  64.655  39.765  1.00  0.00           C
ATOM   8162 2C31 POPEj 260      56.455  63.605  40.855  1.00  0.00           C
ATOM   8165 3C31 POPEj 260      55.805  62.244  40.565  1.00  0.00           C
ATOM   8168 4C31 POPEj 260      55.975  61.235  41.715  1.00  0.00           C
ATOM   8171 5C31 POPEj 260      55.156  61.595  42.955  1.00  0.00           C
ATOM   8174 6C31 POPEj 260      55.495  60.735  44.165  1.00  0.00           C
ATOM   8178  NH3 POPEk 261      48.465   9.585  63.335  1.00  0.00           N
ATOM   8182  C12 POPEk 261      47.105   9.975  63.815  1.00  0.00           C
ATOM   8185  C11 POPEk 261      47.136  11.355  64.485  1.00  0.00           C
ATOM   8188  P   POPEk 261      49.145  13.015  64.365  1.00  0.00           P
ATOM   8189  O13 POPEk 261      48.675  13.655  65.605  1.00  0.00           O
ATOM   8190  O14 POPEk 261      50.175  11.955  64.525  1.00  0.00           O
ATOM   8191  O11 POPEk 261      49.645  14.055  63.305  1.00  0.00           O
ATOM   8192  O12 POPEk 261      47.885  12.305  63.695  1.00  0.00           O
ATOM   8193  C1  POPEk 261      48.846  14.685  62.315  1.00  0.00           C
ATOM   8196  C2  POPEk 261      49.626  14.865  60.985  1.00  0.00           C
ATOM   8198  O21 POPEk 261      48.666  14.825  59.925  1.00  0.00           O
ATOM   8199  C21 POPEk 261      48.895  15.575  58.865  1.00  0.00           C
ATOM   8200  O22 POPEk 261      49.785  16.405  58.735  1.00  0.00           O
ATOM   8201  C22 POPEk 261      47.955  15.045  57.775  1.00  0.00           C
ATOM   8204  C3  POPEk 261      50.655  13.725  60.745  1.00  0.00           C
ATOM   8207  O31 POPEk 261      51.635  14.115  59.775  1.00  0.00           O
ATOM   8208  C31 POPEk 261      51.546  13.625  58.555  1.00  0.00           C
ATOM   8209  O32 POPEk 261      50.725  12.825  58.145  1.00  0.00           O
ATOM   8210  C32 POPEk 261      52.675  14.255  57.735  1.00  0.00           C
ATOM   8213  C23 POPEk 261      47.925  15.805  56.425  1.00  0.00           C
ATOM   8216  C24 POPEk 261      46.715  15.295  55.615  1.00  0.00           C
ATOM   8219  C25 POPEk 261      46.325  16.175  54.425  1.00  0.00           C
ATOM   8222  C26 POPEk 261      45.655  17.485  54.845  1.00  0.00           C
ATOM   8225  C27 POPEk 261      44.925  18.175  53.685  1.00  0.00           C
ATOM   8228  C28 POPEk 261      44.116  19.395  54.155  1.00  0.00           C
ATOM   8231  C29 POPEk 261      43.305  20.235  53.185  1.00  0.00           C
ATOM   8233 0C21 POPEk 261      43.145  20.175  51.845  1.00  0.00           C
ATOM   8235 1C21 POPEk 261      43.726  19.245  50.805  1.00  0.00           C
ATOM   8238 2C21 POPEk 261      42.785  18.065  50.465  1.00  0.00           C
ATOM   8241 3C21 POPEk 261      41.515  18.445  49.665  1.00  0.00           C
ATOM   8244 4C21 POPEk 261      41.715  18.575  48.155  1.00  0.00           C
ATOM   8247 5C21 POPEk 261      41.905  17.235  47.425  1.00  0.00           C
ATOM   8250 6C21 POPEk 261      42.066  17.415  45.905  1.00  0.00           C
ATOM   8253 7C21 POPEk 261      42.756  16.235  45.215  1.00  0.00           C
ATOM   8256 8C21 POPEk 261      43.495  16.645  43.935  1.00  0.00           C
ATOM   8260  C33 POPEk 261      52.295  14.745  56.315  1.00  0.00           C
ATOM   8263  C34 POPEk 261      53.155  15.945  55.905  1.00  0.00           C
ATOM   8266  C35 POPEk 261      52.975  16.395  54.445  1.00  0.00           C
ATOM   8269  C36 POPEk 261      53.925  15.675  53.475  1.00  0.00           C
ATOM   8272  C37 POPEk 261      53.565  15.935  52.015  1.00  0.00           C
ATOM   8275  C38 POPEk 261      54.326  15.045  51.015  1.00  0.00           C
ATOM   8278  C39 POPEk 261      53.846  15.325  49.595  1.00  0.00           C
ATOM   8281 0C31 POPEk 261      54.725  14.745  48.475  1.00  0.00           C
ATOM   8284 1C31 POPEk 261      54.496  15.535  47.185  1.00  0.00           C
ATOM   8287 2C31 POPEk 261      55.086  14.905  45.915  1.00  0.00           C
ATOM   8290 3C31 POPEk 261      55.086  15.875  44.725  1.00  0.00           C
ATOM   8293 4C31 POPEk 261      53.776  16.655  44.555  1.00  0.00           C
ATOM   8296 5C31 POPEk 261      53.765  17.585  43.335  1.00  0.00           C
ATOM   8299 6C31 POPEk 261      52.476  18.405  43.225  1.00  0.00           C
ATOM   8303  NH3 POPEl 262       9.765 117.994  20.455  1.00  0.00           N
ATOM   8307  C12 POPEl 262      11.195 118.115  19.995  1.00  0.00           C
ATOM   8310  C11 POPEl 262      11.785 119.454  20.465  1.00  0.00           C
ATOM   8313  P   POPEl 262      11.665 121.975  19.735  1.00  0.00           P
ATOM   8314  O13 POPEl 262      13.075 121.844  19.285  1.00  0.00           O
ATOM   8315  O14 POPEl 262      10.785 122.775  18.875  1.00  0.00           O
ATOM   8316  O11 POPEl 262      11.705 122.586  21.175  1.00  0.00           O
ATOM   8317  O12 POPEl 262      11.025 120.516  19.865  1.00  0.00           O
ATOM   8318  C1  POPEl 262      10.996 123.805  21.445  1.00  0.00           C
ATOM   8321  C2  POPEl 262      11.425 124.465  22.785  1.00  0.00           C
ATOM   8323  O21 POPEl 262      10.985 123.634  23.865  1.00  0.00           O
ATOM   8324  C21 POPEl 262      11.805 122.664  24.255  1.00  0.00           C
ATOM   8325  O22 POPEl 262      12.925 122.445  23.835  1.00  0.00           O
ATOM   8326  C22 POPEl 262      11.075 121.935  25.385  1.00  0.00           C
ATOM   8329  C3  POPEl 262      10.765 125.873  22.945  1.00  0.00           C
ATOM   8332  O31 POPEl 262      11.015 126.424  24.265  1.00  0.00           O
ATOM   8333  C31 POPEl 262       9.965 126.644  25.035  1.00  0.00           C
ATOM   8334  O32 POPEl 262       8.795 126.464  24.735  1.00  0.00           O
ATOM   8335  C32 POPEl 262      10.395 127.185  26.395  1.00  0.00           C
ATOM   8338  C23 POPEl 262      11.865 120.874  26.185  1.00  0.00           C
ATOM   8341  C24 POPEl 262      11.435 120.785  27.665  1.00  0.00           C
ATOM   8344  C25 POPEl 262      12.125 121.805  28.585  1.00  0.00           C
ATOM   8347  C26 POPEl 262      11.895 121.525  30.085  1.00  0.00           C
ATOM   8350  C27 POPEl 262      12.705 122.465  31.005  1.00  0.00           C
ATOM   8353  C28 POPEl 262      13.945 121.805  31.655  1.00  0.00           C
ATOM   8356  C29 POPEl 262      15.065 121.525  30.685  1.00  0.00           C
ATOM   8358 0C21 POPEl 262      16.385 121.744  30.855  1.00  0.00           C
ATOM   8360 1C21 POPEl 262      17.075 122.335  32.065  1.00  0.00           C
ATOM   8363 2C21 POPEl 262      18.015 123.475  31.625  1.00  0.00           C
ATOM   8366 3C21 POPEl 262      18.725 124.165  32.795  1.00  0.00           C
ATOM   8369 4C21 POPEl 262      20.105 124.715  32.405  1.00  0.00           C
ATOM   8372 5C21 POPEl 262      20.675 125.724  33.405  1.00  0.00           C
ATOM   8375 6C21 POPEl 262      21.055 125.134  34.775  1.00  0.00           C
ATOM   8378 7C21 POPEl 262      21.115 126.194  35.875  1.00  0.00           C
ATOM   8381 8C21 POPEl 262      21.295 125.624  37.285  1.00  0.00           C
ATOM   8385  C33 POPEl 262      10.035 126.215  27.545  1.00  0.00           C
ATOM   8388  C34 POPEl 262      10.195 126.924  28.885  1.00  0.00           C
ATOM   8391  C35 POPEl 262       9.935 126.063  30.125  1.00  0.00           C
ATOM   8394  C36 POPEl 262      10.065 126.954  31.365  1.00  0.00           C
ATOM   8397  C37 POPEl 262      10.175 126.215  32.695  1.00  0.00           C
ATOM   8400  C38 POPEl 262      10.455 127.193  33.835  1.00  0.00           C
ATOM   8403  C39 POPEl 262      10.085 126.624  35.215  1.00  0.00           C
ATOM   8406 0C31 POPEl 262      10.465 127.564  36.365  1.00  0.00           C
ATOM   8409 1C31 POPEl 262       9.905 127.075  37.705  1.00  0.00           C
ATOM   8412 2C31 POPEl 262      10.485 127.795  38.925  1.00  0.00           C
ATOM   8415 3C31 POPEl 262      10.015 127.164  40.245  1.00  0.00           C
ATOM   8418 4C31 POPEl 262      10.665 127.774  41.495  1.00  0.00           C
ATOM   8421 5C31 POPEl 262      12.065 127.235  41.785  1.00  0.00           C
ATOM   8424 6C31 POPEl 262      12.595 127.624  43.165  1.00  0.00           C
ATOM   8428  NH3 POPEm 263     101.604 121.665  60.595  1.00  0.00           N
ATOM   8432  C12 POPEm 263     102.405 122.055  61.825  1.00  0.00           C
ATOM   8435  C11 POPEm 263     103.374 120.945  62.285  1.00  0.00           C
ATOM   8438  P   POPEm 263     105.765 120.035  61.825  1.00  0.00           P
ATOM   8439  O13 POPEm 263     106.786 121.064  62.105  1.00  0.00           O
ATOM   8440  O14 POPEm 263     105.476 119.085  62.915  1.00  0.00           O
ATOM   8441  O11 POPEm 263     106.225 119.195  60.565  1.00  0.00           O
ATOM   8442  O12 POPEm 263     104.415 120.755  61.335  1.00  0.00           O
ATOM   8443  C1  POPEm 263     105.725 119.445  59.255  1.00  0.00           C
ATOM   8446  C2  POPEm 263     104.686 118.385  58.835  1.00  0.00           C
ATOM   8448  O21 POPEm 263     104.396 118.555  57.435  1.00  0.00           O
ATOM   8449  C21 POPEm 263     103.505 119.425  57.015  1.00  0.00           C
ATOM   8450  O22 POPEm 263     102.854 120.215  57.675  1.00  0.00           O
ATOM   8451  C22 POPEm 263     103.526 119.344  55.485  1.00  0.00           C
ATOM   8454  C3  POPEm 263     103.426 118.296  59.745  1.00  0.00           C
ATOM   8457  O31 POPEm 263     102.395 117.485  59.135  1.00  0.00           O
ATOM   8458  C31 POPEm 263     102.665 116.185  59.185  1.00  0.00           C
ATOM   8459  O32 POPEm 263     103.515 115.656  59.895  1.00  0.00           O
ATOM   8460  C32 POPEm 263     101.835 115.475  58.145  1.00  0.00           C
ATOM   8463  C23 POPEm 263     102.395 120.094  54.735  1.00  0.00           C
ATOM   8466  C24 POPEm 263     102.915 120.854  53.505  1.00  0.00           C
ATOM   8469  C25 POPEm 263     103.545 119.915  52.465  1.00  0.00           C
ATOM   8472  C26 POPEm 263     104.286 120.646  51.335  1.00  0.00           C
ATOM   8475  C27 POPEm 263     104.884 119.655  50.325  1.00  0.00           C
ATOM   8478  C28 POPEm 263     105.854 120.295  49.305  1.00  0.00           C
ATOM   8481  C29 POPEm 263     105.186 121.375  48.495  1.00  0.00           C
ATOM   8483 0C21 POPEm 263     105.776 122.085  47.515  1.00  0.00           C
ATOM   8485 1C21 POPEm 263     107.206 121.954  47.095  1.00  0.00           C
ATOM   8488 2C21 POPEm 263     108.065 123.115  47.635  1.00  0.00           C
ATOM   8491 3C21 POPEm 263     107.556 124.495  47.195  1.00  0.00           C
ATOM   8494 4C21 POPEm 263     108.645 125.574  47.235  1.00  0.00           C
ATOM   8497 5C21 POPEm 263     109.695 125.424  46.115  1.00  0.00           C
ATOM   8500 6C21 POPEm 263     109.146 125.724  44.715  1.00  0.00           C
ATOM   8503 7C21 POPEm 263     110.256 125.825  43.665  1.00  0.00           C
ATOM   8506 8C21 POPEm 263     109.725 126.174  42.265  1.00  0.00           C
ATOM   8510  C33 POPEm 263     102.686 114.396  57.435  1.00  0.00           C
ATOM   8513  C34 POPEm 263     102.376 114.266  55.935  1.00  0.00           C
ATOM   8516  C35 POPEm 263     102.756 115.516  55.135  1.00  0.00           C
ATOM   8519  C36 POPEm 263     102.715 115.275  53.615  1.00  0.00           C
ATOM   8522  C37 POPEm 263     102.766 116.595  52.835  1.00  0.00           C
ATOM   8525  C38 POPEm 263     102.836 116.424  51.305  1.00  0.00           C
ATOM   8528  C39 POPEm 263     101.486 116.104  50.645  1.00  0.00           C
ATOM   8531 0C31 POPEm 263     101.535 116.255  49.115  1.00  0.00           C
ATOM   8534 1C31 POPEm 263     100.646 115.226  48.395  1.00  0.00           C
ATOM   8537 2C31 POPEm 263     100.546 115.435  46.875  1.00  0.00           C
ATOM   8540 3C31 POPEm 263     101.805 114.995  46.115  1.00  0.00           C
ATOM   8543 4C31 POPEm 263     101.686 115.164  44.585  1.00  0.00           C
ATOM   8546 5C31 POPEm 263     102.845 114.495  43.825  1.00  0.00           C
ATOM   8549 6C31 POPEm 263     102.556 113.055  43.395  1.00  0.00           C
ATOM   8553  NH3 POPEn 264      93.866  81.506  21.525  1.00  0.00           N
ATOM   8557  C12 POPEn 264      94.506  80.885  20.315  1.00  0.00           C
ATOM   8560  C11 POPEn 264      94.035  79.435  20.075  1.00  0.00           C
ATOM   8563  P   POPEn 264      96.096  77.814  19.935  1.00  0.00           P
ATOM   8564  O13 POPEn 264      95.846  76.365  19.765  1.00  0.00           O
ATOM   8565  O14 POPEn 264      96.325  78.595  18.695  1.00  0.00           O
ATOM   8566  O11 POPEn 264      97.316  78.025  20.905  1.00  0.00           O
ATOM   8567  O12 POPEn 264      94.884  78.475  20.725  1.00  0.00           O
ATOM   8568  C1  POPEn 264      97.656  77.135  21.965  1.00  0.00           C
ATOM   8571  C2  POPEn 264      97.545  77.854  23.345  1.00  0.00           C
ATOM   8573  O21 POPEn 264      97.954  76.984  24.425  1.00  0.00           O
ATOM   8574  C21 POPEn 264      99.266  76.885  24.575  1.00  0.00           C
ATOM   8575  O22 POPEn 264     100.105  77.326  23.825  1.00  0.00           O
ATOM   8576  C22 POPEn 264      99.515  76.215  25.935  1.00  0.00           C
ATOM   8579  C3  POPEn 264      96.096  78.325  23.625  1.00  0.00           C
ATOM   8582  O31 POPEn 264      96.076  79.095  24.845  1.00  0.00           O
ATOM   8583  C31 POPEn 264      95.376  80.205  24.805  1.00  0.00           C
ATOM   8584  O32 POPEn 264      94.484  80.475  24.005  1.00  0.00           O
ATOM   8585  C32 POPEn 264      95.916  81.115  25.885  1.00  0.00           C
ATOM   8588  C23 POPEn 264     101.026  76.076  26.255  1.00  0.00           C
ATOM   8591  C24 POPEn 264     101.446  76.134  27.735  1.00  0.00           C
ATOM   8594  C25 POPEn 264     100.635  75.274  28.715  1.00  0.00           C
ATOM   8597  C26 POPEn 264     101.446  75.035  30.005  1.00  0.00           C
ATOM   8600  C27 POPEn 264     100.585  74.735  31.245  1.00  0.00           C
ATOM   8603  C28 POPEn 264     101.175  75.344  32.535  1.00  0.00           C
ATOM   8606  C29 POPEn 264     101.076  76.854  32.525  1.00  0.00           C
ATOM   8608 0C21 POPEn 264     101.056  77.655  33.605  1.00  0.00           C
ATOM   8610 1C21 POPEn 264     101.145  77.225  35.035  1.00  0.00           C
ATOM   8613 2C21 POPEn 264      99.975  77.775  35.865  1.00  0.00           C
ATOM   8616 3C21 POPEn 264     100.135  77.396  37.335  1.00  0.00           C
ATOM   8619 4C21 POPEn 264      98.885  77.686  38.155  1.00  0.00           C
ATOM   8622 5C21 POPEn 264      98.995  77.116  39.575  1.00  0.00           C
ATOM   8625 6C21 POPEn 264      98.685  75.616  39.625  1.00  0.00           C
ATOM   8628 7C21 POPEn 264      98.326  75.125  41.035  1.00  0.00           C
ATOM   8631 8C21 POPEn 264      97.596  73.774  41.025  1.00  0.00           C
ATOM   8635  C33 POPEn 264      94.895  82.005  26.595  1.00  0.00           C
ATOM   8638  C34 POPEn 264      95.676  82.985  27.465  1.00  0.00           C
ATOM   8641  C35 POPEn 264      94.785  83.805  28.375  1.00  0.00           C
ATOM   8644  C36 POPEn 264      94.515  83.204  29.755  1.00  0.00           C
ATOM   8647  C37 POPEn 264      93.405  83.976  30.475  1.00  0.00           C
ATOM   8650  C38 POPEn 264      93.205  83.665  31.965  1.00  0.00           C
ATOM   8653  C39 POPEn 264      91.826  84.165  32.425  1.00  0.00           C
ATOM   8656 0C31 POPEn 264      91.635  84.275  33.945  1.00  0.00           C
ATOM   8659 1C31 POPEn 264      90.196  84.715  34.275  1.00  0.00           C
ATOM   8662 2C31 POPEn 264      89.925  84.884  35.775  1.00  0.00           C
ATOM   8665 3C31 POPEn 264      88.445  84.645  36.145  1.00  0.00           C
ATOM   8668 4C31 POPEn 264      87.495  85.775  35.745  1.00  0.00           C
ATOM   8671 5C31 POPEn 264      86.015  85.354  35.795  1.00  0.00           C
ATOM   8674 6C31 POPEn 264      85.065  86.465  35.355  1.00  0.00           C
ATOM   8678  NH3 POPEo 265      91.796   4.325  18.475  1.00  0.00           N
ATOM   8682  C12 POPEo 265      91.066   5.505  17.935  1.00  0.00           C
ATOM   8685  C11 POPEo 265      91.546   6.755  18.695  1.00  0.00           C
ATOM   8688  P   POPEo 265      91.306   8.805  17.085  1.00  0.00           P
ATOM   8689  O13 POPEo 265      90.975   8.085  15.835  1.00  0.00           O
ATOM   8690  O14 POPEo 265      90.665  10.125  17.245  1.00  0.00           O
ATOM   8691  O11 POPEo 265      92.876   8.925  17.215  1.00  0.00           O
ATOM   8692  O12 POPEo 265      90.835   7.915  18.295  1.00  0.00           O
ATOM   8693  C1  POPEo 265      93.526   9.995  17.905  1.00  0.00           C
ATOM   8696  C2  POPEo 265      94.555   9.475  18.955  1.00  0.00           C
ATOM   8698  O21 POPEo 265      95.495  10.515  19.295  1.00  0.00           O
ATOM   8699  C21 POPEo 265      94.995  11.595  19.885  1.00  0.00           C
ATOM   8700  O22 POPEo 265      93.846  11.765  20.225  1.00  0.00           O
ATOM   8701  C22 POPEo 265      96.126  12.615  20.095  1.00  0.00           C
ATOM   8704  C3  POPEo 265      95.326   8.225  18.415  1.00  0.00           C
ATOM   8707  O31 POPEo 265      96.206   7.655  19.405  1.00  0.00           O
ATOM   8708  C31 POPEo 265      96.856   6.575  18.935  1.00  0.00           C
ATOM   8709  O32 POPEo 265      96.704   6.105  17.835  1.00  0.00           O
ATOM   8710  C32 POPEo 265      97.866   6.095  19.955  1.00  0.00           C
ATOM   8713  C23 POPEo 265      96.586  12.805  21.555  1.00  0.00           C
ATOM   8716  C24 POPEo 265      97.854  13.675  21.585  1.00  0.00           C
ATOM   8719  C25 POPEo 265      98.246  14.245  22.965  1.00  0.00           C
ATOM   8722  C26 POPEo 265      98.836  13.285  24.025  1.00  0.00           C
ATOM   8725  C27 POPEo 265      99.204  14.115  25.285  1.00  0.00           C
ATOM   8728  C28 POPEo 265      99.186  13.365  26.645  1.00  0.00           C
ATOM   8731  C29 POPEo 265      99.366  14.325  27.815  1.00  0.00           C
ATOM   8733 0C21 POPEo 265      98.445  14.805  28.675  1.00  0.00           C
ATOM   8735 1C21 POPEo 265      96.965  14.525  28.715  1.00  0.00           C
ATOM   8738 2C21 POPEo 265      96.486  13.765  29.965  1.00  0.00           C
ATOM   8741 3C21 POPEo 265      95.156  13.025  29.735  1.00  0.00           C
ATOM   8744 4C21 POPEo 265      94.776  12.055  30.865  1.00  0.00           C
ATOM   8747 5C21 POPEo 265      94.426  12.755  32.185  1.00  0.00           C
ATOM   8750 6C21 POPEo 265      92.954  13.175  32.275  1.00  0.00           C
ATOM   8753 7C21 POPEo 265      92.715  14.115  33.455  1.00  0.00           C
ATOM   8756 8C21 POPEo 265      91.295  14.655  33.565  1.00  0.00           C
ATOM   8760  C33 POPEo 265      98.855   7.225  20.285  1.00  0.00           C
ATOM   8763  C34 POPEo 265      99.204   7.305  21.775  1.00  0.00           C
ATOM   8766  C35 POPEo 265      97.985   7.575  22.685  1.00  0.00           C
ATOM   8769  C36 POPEo 265      98.405   8.095  24.065  1.00  0.00           C
ATOM   8772  C37 POPEo 265      97.326   8.835  24.845  1.00  0.00           C
ATOM   8775  C38 POPEo 265      97.945   9.795  25.875  1.00  0.00           C
ATOM   8778  C39 POPEo 265      98.436   9.115  27.155  1.00  0.00           C
ATOM   8781 0C31 POPEo 265      98.906  10.175  28.165  1.00  0.00           C
ATOM   8784 1C31 POPEo 265      99.195   9.675  29.585  1.00  0.00           C
ATOM   8787 2C31 POPEo 265      98.815  10.775  30.585  1.00  0.00           C
ATOM   8790 3C31 POPEo 265      99.016  10.465  32.075  1.00  0.00           C
ATOM   8793 4C31 POPEo 265      98.395  11.565  32.935  1.00  0.00           C
ATOM   8796 5C31 POPEo 265      98.374  11.245  34.435  1.00  0.00           C
ATOM   8799 6C31 POPEo 265      97.486  12.225  35.215  1.00  0.00           C
ATOM   8803  NH3 POPEp 266      55.175  64.135  19.595  1.00  0.00           N
ATOM   8807  C12 POPEp 266      55.835  65.325  18.945  1.00  0.00           C
ATOM   8810  C11 POPEp 266      55.116  66.616  19.355  1.00  0.00           C
ATOM   8813  P   POPEp 266      55.686  69.164  19.425  1.00  0.00           P
ATOM   8814  O13 POPEp 266      56.686  70.045  18.785  1.00  0.00           O
ATOM   8815  O14 POPEp 266      54.285  69.646  19.385  1.00  0.00           O
ATOM   8816  O11 POPEp 266      56.145  68.895  20.905  1.00  0.00           O
ATOM   8817  O12 POPEp 266      55.765  67.735  18.745  1.00  0.00           O
ATOM   8818  C1  POPEp 266      55.445  69.445  22.015  1.00  0.00           C
ATOM   8821  C2  POPEp 266      55.765  68.615  23.275  1.00  0.00           C
ATOM   8823  O21 POPEp 266      55.215  69.296  24.405  1.00  0.00           O
ATOM   8824  C21 POPEp 266      54.015  69.015  24.805  1.00  0.00           C
ATOM   8825  O22 POPEp 266      53.215  68.225  24.315  1.00  0.00           O
ATOM   8826  C22 POPEp 266      53.855  69.835  26.095  1.00  0.00           C
ATOM   8829  C3  POPEp 266      57.305  68.485  23.515  1.00  0.00           C
ATOM   8832  O31 POPEp 266      57.625  68.174  24.895  1.00  0.00           O
ATOM   8833  C31 POPEp 266      57.855  69.245  25.665  1.00  0.00           C
ATOM   8834  O32 POPEp 266      57.826  70.395  25.295  1.00  0.00           O
ATOM   8835  C32 POPEp 266      57.985  68.814  27.125  1.00  0.00           C
ATOM   8838  C23 POPEp 266      52.416  70.165  26.525  1.00  0.00           C
ATOM   8841  C24 POPEp 266      52.365  70.896  27.875  1.00  0.00           C
ATOM   8844  C25 POPEp 266      52.826  70.045  29.085  1.00  0.00           C
ATOM   8847  C26 POPEp 266      52.045  70.344  30.375  1.00  0.00           C
ATOM   8850  C27 POPEp 266      52.245  69.305  31.495  1.00  0.00           C
ATOM   8853  C28 POPEp 266      53.365  69.646  32.495  1.00  0.00           C
ATOM   8856  C29 POPEp 266      53.615  68.525  33.475  1.00  0.00           C
ATOM   8858 0C21 POPEp 266      53.435  68.535  34.815  1.00  0.00           C
ATOM   8860 1C21 POPEp 266      52.985  69.695  35.675  1.00  0.00           C
ATOM   8863 2C21 POPEp 266      53.836  69.884  36.945  1.00  0.00           C
ATOM   8866 3C21 POPEp 266      53.225  69.204  38.185  1.00  0.00           C
ATOM   8869 4C21 POPEp 266      54.076  69.396  39.455  1.00  0.00           C
ATOM   8872 5C21 POPEp 266      53.395  68.814  40.715  1.00  0.00           C
ATOM   8875 6C21 POPEp 266      53.555  67.295  40.835  1.00  0.00           C
ATOM   8878 7C21 POPEp 266      52.616  66.685  41.885  1.00  0.00           C
ATOM   8881 8C21 POPEp 266      52.596  65.155  41.895  1.00  0.00           C
ATOM   8885  C33 POPEp 266      58.776  69.814  28.005  1.00  0.00           C
ATOM   8888  C34 POPEp 266      58.706  69.335  29.455  1.00  0.00           C
ATOM   8891  C35 POPEp 266      59.395  70.255  30.475  1.00  0.00           C
ATOM   8894  C36 POPEp 266      59.046  69.814  31.905  1.00  0.00           C
ATOM   8897  C37 POPEp 266      59.795  70.594  32.995  1.00  0.00           C
ATOM   8900  C38 POPEp 266      59.135  70.475  34.375  1.00  0.00           C
ATOM   8903  C39 POPEp 266      59.186  69.075  35.005  1.00  0.00           C
ATOM   8906 0C31 POPEp 266      60.495  68.774  35.755  1.00  0.00           C
ATOM   8909 1C31 POPEp 266      60.226  67.975  37.035  1.00  0.00           C
ATOM   8912 2C31 POPEp 266      61.495  67.685  37.845  1.00  0.00           C
ATOM   8915 3C31 POPEp 266      61.235  66.825  39.105  1.00  0.00           C
ATOM   8918 4C31 POPEp 266      60.135  67.365  40.035  1.00  0.00           C
ATOM   8921 5C31 POPEp 266      59.995  66.535  41.315  1.00  0.00           C
ATOM   8924 6C31 POPEp 266      58.875  66.994  42.235  1.00  0.00           C
ATOM   8928  NH3 POPEq 267     112.756  53.325  23.795  1.00  0.00           N
ATOM   8932  C12 POPEq 267     113.225  54.445  22.905  1.00  0.00           C
ATOM   8935  C11 POPEq 267     112.295  55.685  22.945  1.00  0.00           C
ATOM   8938  P   POPEq 267     112.026  56.076  25.545  1.00  0.00           P
ATOM   8939  O13 POPEq 267     111.236  54.835  25.425  1.00  0.00           O
ATOM   8940  O14 POPEq 267     113.225  55.994  26.405  1.00  0.00           O
ATOM   8941  O11 POPEq 267     111.066  57.256  26.005  1.00  0.00           O
ATOM   8942  O12 POPEq 267     112.475  56.495  24.105  1.00  0.00           O
ATOM   8943  C1  POPEq 267     110.786  57.454  27.395  1.00  0.00           C
ATOM   8946  C2  POPEq 267     110.485  58.955  27.725  1.00  0.00           C
ATOM   8948  O21 POPEq 267     111.516  59.505  28.575  1.00  0.00           O
ATOM   8949  C21 POPEq 267     111.726  58.865  29.705  1.00  0.00           C
ATOM   8950  O22 POPEq 267     110.945  58.104  30.255  1.00  0.00           O
ATOM   8951  C22 POPEq 267     113.135  59.165  30.195  1.00  0.00           C
ATOM   8954  C3  POPEq 267     109.025  59.245  28.255  1.00  0.00           C
ATOM   8957  O31 POPEq 267     108.696  60.655  28.125  1.00  0.00           O
ATOM   8958  C31 POPEq 267     108.675  61.365  29.255  1.00  0.00           C
ATOM   8959  O32 POPEq 267     107.945  61.155  30.215  1.00  0.00           O
ATOM   8960  C32 POPEq 267     109.916  62.265  29.245  1.00  0.00           C
ATOM   8963  C23 POPEq 267     113.885  57.935  30.755  1.00  0.00           C
ATOM   8966  C24 POPEq 267     114.035  58.025  32.275  1.00  0.00           C
ATOM   8969  C25 POPEq 267     115.045  57.025  32.835  1.00  0.00           C
ATOM   8972  C26 POPEq 267     114.506  55.625  33.115  1.00  0.00           C
ATOM   8975  C27 POPEq 267     115.205  54.995  34.325  1.00  0.00           C
ATOM   8978  C28 POPEq 267     115.156  53.465  34.355  1.00  0.00           C
ATOM   8981  C29 POPEq 267     116.546  52.885  34.425  1.00  0.00           C
ATOM   8983 0C21 POPEq 267     117.124  52.345  35.505  1.00  0.00           C
ATOM   8985 1C21 POPEq 267     116.495  52.145  36.855  1.00  0.00           C
ATOM   8988 2C21 POPEq 267     117.115  50.985  37.665  1.00  0.00           C
ATOM   8991 3C21 POPEq 267     118.475  51.345  38.275  1.00  0.00           C
ATOM   8994 4C21 POPEq 267     119.216  50.125  38.855  1.00  0.00           C
ATOM   8997 5C21 POPEq 267     120.646  50.425  39.345  1.00  0.00           C
ATOM   9000 6C21 POPEq 267     121.535  51.064  38.265  1.00  0.00           C
ATOM   9003 7C21 POPEq 267     123.036  50.965  38.575  1.00  0.00           C
ATOM   9006 8C21 POPEq 267     123.906  51.655  37.525  1.00  0.00           C
ATOM   9010  C33 POPEq 267     109.755  63.595  30.015  1.00  0.00           C
ATOM   9013  C34 POPEq 267     110.826  63.815  31.105  1.00  0.00           C
ATOM   9016  C35 POPEq 267     110.536  63.116  32.445  1.00  0.00           C
ATOM   9019  C36 POPEq 267     111.415  61.905  32.805  1.00  0.00           C
ATOM   9022  C37 POPEq 267     111.206  61.535  34.285  1.00  0.00           C
ATOM   9025  C38 POPEq 267     112.015  60.325  34.775  1.00  0.00           C
ATOM   9028  C39 POPEq 267     111.245  59.005  34.675  1.00  0.00           C
ATOM   9031 0C31 POPEq 267     111.936  57.865  35.445  1.00  0.00           C
ATOM   9034 1C31 POPEq 267     111.134  56.555  35.365  1.00  0.00           C
ATOM   9037 2C31 POPEq 267     111.626  55.465  36.325  1.00  0.00           C
ATOM   9040 3C31 POPEq 267     111.266  55.775  37.785  1.00  0.00           C
ATOM   9043 4C31 POPEq 267     111.844  54.814  38.825  1.00  0.00           C
ATOM   9046 5C31 POPEq 267     111.786  55.425  40.225  1.00  0.00           C
ATOM   9049 6C31 POPEq 267     112.085  54.465  41.375  1.00  0.00           C
ATOM   9053  NH3 POPEr 268      29.505   2.795  23.465  1.00  0.00           N
ATOM   9057  C12 POPEr 268      30.215   2.465  22.175  1.00  0.00           C
ATOM   9060  C11 POPEr 268      29.655   3.315  21.035  1.00  0.00           C
ATOM   9063  P   POPEr 268      27.675   1.785  20.305  1.00  0.00           P
ATOM   9064  O13 POPEr 268      26.355   2.055  19.695  1.00  0.00           O
ATOM   9065  O14 POPEr 268      28.765   1.185  19.485  1.00  0.00           O
ATOM   9066  O11 POPEr 268      27.455   0.995  21.655  1.00  0.00           O
ATOM   9067  O12 POPEr 268      28.245   3.155  20.895  1.00  0.00           O
ATOM   9068  C1  POPEr 268      26.416   0.005  21.715  1.00  0.00           C
ATOM   9071  C2  POPEr 268      26.026  -0.315  23.185  1.00  0.00           C
ATOM   9073  O21 POPEr 268      27.185  -0.755  23.915  1.00  0.00           O
ATOM   9074  C21 POPEr 268      27.745   0.115  24.695  1.00  0.00           C
ATOM   9075  O22 POPEr 268      27.595   1.325  24.685  1.00  0.00           O
ATOM   9076  C22 POPEr 268      28.645  -0.605  25.685  1.00  0.00           C
ATOM   9079  C3  POPEr 268      24.965  -1.445  23.305  1.00  0.00           C
ATOM   9082  O31 POPEr 268      24.715  -1.625  24.705  1.00  0.00           O
ATOM   9083  C31 POPEr 268      23.475  -1.685  25.165  1.00  0.00           C
ATOM   9084  O32 POPEr 268      22.465  -1.875  24.505  1.00  0.00           O
ATOM   9085  C32 POPEr 268      23.565  -1.405  26.675  1.00  0.00           C
ATOM   9088  C23 POPEr 268      28.255  -0.225  27.125  1.00  0.00           C
ATOM   9091  C24 POPEr 268      29.256  -0.755  28.135  1.00  0.00           C
ATOM   9094  C25 POPEr 268      29.125  -0.065  29.505  1.00  0.00           C
ATOM   9097  C26 POPEr 268      30.355  -0.275  30.395  1.00  0.00           C
ATOM   9100  C27 POPEr 268      30.375   0.615  31.645  1.00  0.00           C
ATOM   9103  C28 POPEr 268      31.595   0.315  32.535  1.00  0.00           C
ATOM   9106  C29 POPEr 268      31.715   1.365  33.615  1.00  0.00           C
ATOM   9108 0C21 POPEr 268      31.916   1.165  34.925  1.00  0.00           C
ATOM   9110 1C21 POPEr 268      32.116  -0.145  35.645  1.00  0.00           C
ATOM   9113 2C21 POPEr 268      33.565  -0.275  36.135  1.00  0.00           C
ATOM   9116 3C21 POPEr 268      33.916   0.705  37.265  1.00  0.00           C
ATOM   9119 4C21 POPEr 268      35.395   0.695  37.675  1.00  0.00           C
ATOM   9122 5C21 POPEr 268      36.006  -0.695  37.935  1.00  0.00           C
ATOM   9125 6C21 POPEr 268      35.405  -1.395  39.155  1.00  0.00           C
ATOM   9128 7C21 POPEr 268      36.166  -2.685  39.525  1.00  0.00           C
ATOM   9131 8C21 POPEr 268      35.735  -3.265  40.865  1.00  0.00           C
ATOM   9135  C33 POPEr 268      22.565  -2.195  27.535  1.00  0.00           C
ATOM   9138  C34 POPEr 268      21.435  -1.335  28.115  1.00  0.00           C
ATOM   9141  C35 POPEr 268      21.885  -0.395  29.255  1.00  0.00           C
ATOM   9144  C36 POPEr 268      20.725   0.445  29.815  1.00  0.00           C
ATOM   9147  C37 POPEr 268      20.175  -0.065  31.155  1.00  0.00           C
ATOM   9150  C38 POPEr 268      18.785   0.505  31.495  1.00  0.00           C
ATOM   9153  C39 POPEr 268      17.955  -0.405  32.425  1.00  0.00           C
ATOM   9156 0C31 POPEr 268      18.125  -0.065  33.905  1.00  0.00           C
ATOM   9159 1C31 POPEr 268      17.585  -1.175  34.825  1.00  0.00           C
ATOM   9162 2C31 POPEr 268      17.895  -0.915  36.315  1.00  0.00           C
ATOM   9165 3C31 POPEr 268      17.055   0.195  36.955  1.00  0.00           C
ATOM   9168 4C31 POPEr 268      15.565  -0.165  37.145  1.00  0.00           C
ATOM   9171 5C31 POPEr 268      14.746   1.045  37.595  1.00  0.00           C
ATOM   9174 6C31 POPEr 268      13.305   0.695  37.985  1.00  0.00           C
ATOM   9178  NH3 POPEs 269      30.615 105.475  62.325  1.00  0.00           N
ATOM   9182  C12 POPEs 269      29.225 105.765  62.815  1.00  0.00           C
ATOM   9185  C11 POPEs 269      29.205 107.055  63.635  1.00  0.00           C
ATOM   9188  P   POPEs 269      26.765 106.875  64.495  1.00  0.00           P
ATOM   9189  O13 POPEs 269      27.276 106.285  65.745  1.00  0.00           O
ATOM   9190  O14 POPEs 269      25.576 107.734  64.635  1.00  0.00           O
ATOM   9191  O11 POPEs 269      26.345 105.675  63.575  1.00  0.00           O
ATOM   9192  O12 POPEs 269      27.895 107.615  63.665  1.00  0.00           O
ATOM   9193  C1  POPEs 269      25.725 105.994  62.325  1.00  0.00           C
ATOM   9196  C2  POPEs 269      25.525 104.695  61.505  1.00  0.00           C
ATOM   9198  O21 POPEs 269      25.525 104.975  60.105  1.00  0.00           O
ATOM   9199  C21 POPEs 269      24.645 105.835  59.645  1.00  0.00           C
ATOM   9200  O22 POPEs 269      23.775 106.414  60.275  1.00  0.00           O
ATOM   9201  C22 POPEs 269      24.916 106.025  58.165  1.00  0.00           C
ATOM   9204  C3  POPEs 269      24.275 103.875  61.955  1.00  0.00           C
ATOM   9207  O31 POPEs 269      23.686 103.105  60.885  1.00  0.00           O
ATOM   9208  C31 POPEs 269      24.455 102.155  60.385  1.00  0.00           C
ATOM   9209  O32 POPEs 269      25.485 101.744  60.875  1.00  0.00           O
ATOM   9210  C32 POPEs 269      23.815 101.616  59.095  1.00  0.00           C
ATOM   9213  C23 POPEs 269      23.805 106.814  57.455  1.00  0.00           C
ATOM   9216  C24 POPEs 269      23.875 106.595  55.945  1.00  0.00           C
ATOM   9219  C25 POPEs 269      22.725 107.285  55.215  1.00  0.00           C
ATOM   9222  C26 POPEs 269      22.585 106.865  53.745  1.00  0.00           C
ATOM   9225  C27 POPEs 269      22.055 105.435  53.565  1.00  0.00           C
ATOM   9228  C28 POPEs 269      21.125 105.295  52.345  1.00  0.00           C
ATOM   9231  C29 POPEs 269      19.746 105.825  52.665  1.00  0.00           C
ATOM   9233 0C21 POPEs 269      19.055 106.785  52.025  1.00  0.00           C
ATOM   9235 1C21 POPEs 269      19.475 107.535  50.785  1.00  0.00           C
ATOM   9238 2C21 POPEs 269      18.505 107.235  49.625  1.00  0.00           C
ATOM   9241 3C21 POPEs 269      18.416 105.734  49.315  1.00  0.00           C
ATOM   9244 4C21 POPEs 269      17.835 105.445  47.925  1.00  0.00           C
ATOM   9247 5C21 POPEs 269      17.965 103.965  47.525  1.00  0.00           C
ATOM   9250 6C21 POPEs 269      17.445 103.715  46.105  1.00  0.00           C
ATOM   9253 7C21 POPEs 269      17.865 102.365  45.515  1.00  0.00           C
ATOM   9256 8C21 POPEs 269      17.405 102.225  44.065  1.00  0.00           C
ATOM   9260  C33 POPEs 269      24.685 101.825  57.835  1.00  0.00           C
ATOM   9263  C34 POPEs 269      24.145 101.085  56.595  1.00  0.00           C
ATOM   9266  C35 POPEs 269      22.925 101.715  55.895  1.00  0.00           C
ATOM   9269  C36 POPEs 269      22.875 101.235  54.425  1.00  0.00           C
ATOM   9272  C37 POPEs 269      21.586 101.535  53.645  1.00  0.00           C
ATOM   9275  C38 POPEs 269      21.835 101.365  52.135  1.00  0.00           C
ATOM   9278  C39 POPEs 269      20.655 100.874  51.295  1.00  0.00           C
ATOM   9281 0C31 POPEs 269      21.125 100.605  49.855  1.00  0.00           C
ATOM   9284 1C31 POPEs 269      20.076 100.015  48.905  1.00  0.00           C
ATOM   9287 2C31 POPEs 269      20.695  99.575  47.555  1.00  0.00           C
ATOM   9290 3C31 POPEs 269      21.385 100.715  46.785  1.00  0.00           C
ATOM   9293 4C31 POPEs 269      22.025 100.256  45.465  1.00  0.00           C
ATOM   9296 5C31 POPEs 269      22.705 101.414  44.725  1.00  0.00           C
ATOM   9299 6C31 POPEs 269      23.385 100.985  43.425  1.00  0.00           C
ATOM   9303  NH3 POPEt 270      19.455 127.304  22.485  1.00  0.00           N
ATOM   9307  C12 POPEt 270      19.725 125.825  22.495  1.00  0.00           C
ATOM   9310  C11 POPEt 270      20.535 125.325  21.285  1.00  0.00           C
ATOM   9313  P   POPEt 270      19.125 123.514  20.055  1.00  0.00           P
ATOM   9314  O13 POPEt 270      18.135 123.344  18.965  1.00  0.00           O
ATOM   9315  O14 POPEt 270      20.205 122.524  20.085  1.00  0.00           O
ATOM   9316  O11 POPEt 270      18.305 123.465  21.395  1.00  0.00           O
ATOM   9317  O12 POPEt 270      19.746 124.985  20.115  1.00  0.00           O
ATOM   9318  C1  POPEt 270      17.805 122.235  21.885  1.00  0.00           C
ATOM   9321  C2  POPEt 270      17.826 122.285  23.435  1.00  0.00           C
ATOM   9323  O21 POPEt 270      17.475 121.025  24.005  1.00  0.00           O
ATOM   9324  C21 POPEt 270      16.295 120.535  23.735  1.00  0.00           C
ATOM   9325  O22 POPEt 270      15.455 121.025  23.005  1.00  0.00           O
ATOM   9326  C22 POPEt 270      16.145 119.215  24.465  1.00  0.00           C
ATOM   9329  C3  POPEt 270      16.975 123.455  24.025  1.00  0.00           C
ATOM   9332  O31 POPEt 270      16.425 123.175  25.315  1.00  0.00           O
ATOM   9333  C31 POPEt 270      17.125 123.055  26.445  1.00  0.00           C
ATOM   9334  O32 POPEt 270      16.645 122.555  27.455  1.00  0.00           O
ATOM   9335  C32 POPEt 270      18.545 123.646  26.395  1.00  0.00           C
ATOM   9338  C23 POPEt 270      14.695 118.695  24.415  1.00  0.00           C
ATOM   9341  C24 POPEt 270      14.445 117.645  25.505  1.00  0.00           C
ATOM   9344  C25 POPEt 270      14.315 118.315  26.865  1.00  0.00           C
ATOM   9347  C26 POPEt 270      14.535 117.365  28.035  1.00  0.00           C
ATOM   9350  C27 POPEt 270      14.575 118.156  29.345  1.00  0.00           C
ATOM   9353  C28 POPEt 270      14.705 117.256  30.565  1.00  0.00           C
ATOM   9356  C29 POPEt 270      14.505 118.075  31.805  1.00  0.00           C
ATOM   9358 0C21 POPEt 270      13.715 117.775  32.845  1.00  0.00           C
ATOM   9360 1C21 POPEt 270      12.915 116.506  33.025  1.00  0.00           C
ATOM   9363 2C21 POPEt 270      11.445 116.766  33.365  1.00  0.00           C
ATOM   9366 3C21 POPEt 270      10.945 115.715  34.365  1.00  0.00           C
ATOM   9369 4C21 POPEt 270       9.595 116.055  35.005  1.00  0.00           C
ATOM   9372 5C21 POPEt 270       9.395 115.275  36.305  1.00  0.00           C
ATOM   9375 6C21 POPEt 270      10.175 115.895  37.485  1.00  0.00           C
ATOM   9378 7C21 POPEt 270      10.195 114.985  38.715  1.00  0.00           C
ATOM   9381 8C21 POPEt 270      11.085 115.506  39.845  1.00  0.00           C
ATOM   9385  C33 POPEt 270      19.256 123.514  27.765  1.00  0.00           C
ATOM   9388  C34 POPEt 270      20.775 123.424  27.625  1.00  0.00           C
ATOM   9391  C35 POPEt 270      21.516 123.025  28.915  1.00  0.00           C
ATOM   9394  C36 POPEt 270      21.256 121.554  29.305  1.00  0.00           C
ATOM   9397  C37 POPEt 270      21.955 121.115  30.585  1.00  0.00           C
ATOM   9400  C38 POPEt 270      21.555 119.686  30.965  1.00  0.00           C
ATOM   9403  C39 POPEt 270      21.916 119.256  32.405  1.00  0.00           C
ATOM   9406 0C31 POPEt 270      21.166 120.094  33.435  1.00  0.00           C
ATOM   9409 1C31 POPEt 270      21.405 119.686  34.885  1.00  0.00           C
ATOM   9412 2C31 POPEt 270      20.666 120.675  35.805  1.00  0.00           C
ATOM   9415 3C31 POPEt 270      20.026 120.035  37.035  1.00  0.00           C
ATOM   9418 4C31 POPEt 270      19.025 121.006  37.675  1.00  0.00           C
ATOM   9421 5C31 POPEt 270      18.375 120.454  38.935  1.00  0.00           C
ATOM   9424 6C31 POPEt 270      17.455 121.484  39.595  1.00  0.00           C
ATOM   9428  NH3 POPEu 271      34.116  44.354  20.355  1.00  0.00           N
ATOM   9432  C12 POPEu 271      32.975  44.065  19.415  1.00  0.00           C
ATOM   9435  C11 POPEu 271      33.096  42.645  18.805  1.00  0.00           C
ATOM   9438  P   POPEu 271      31.675  40.885  20.155  1.00  0.00           P
ATOM   9439  O13 POPEu 271      30.675  41.965  20.255  1.00  0.00           O
ATOM   9440  O14 POPEu 271      31.305  39.775  19.235  1.00  0.00           O
ATOM   9441  O11 POPEu 271      31.985  40.325  21.615  1.00  0.00           O
ATOM   9442  O12 POPEu 271      33.045  41.585  19.755  1.00  0.00           O
ATOM   9443  C1  POPEu 271      30.875  39.845  22.385  1.00  0.00           C
ATOM   9446  C2  POPEu 271      31.225  39.674  23.895  1.00  0.00           C
ATOM   9448  O21 POPEu 271      30.006  39.795  24.645  1.00  0.00           O
ATOM   9449  C21 POPEu 271      29.925  39.075  25.765  1.00  0.00           C
ATOM   9450  O22 POPEu 271      30.775  38.285  26.155  1.00  0.00           O
ATOM   9451  C22 POPEu 271      28.675  39.505  26.545  1.00  0.00           C
ATOM   9454  C3  POPEu 271      32.225  40.785  24.345  1.00  0.00           C
ATOM   9457  O31 POPEu 271      32.595  40.665  25.745  1.00  0.00           O
ATOM   9458  C31 POPEu 271      33.535  39.756  25.985  1.00  0.00           C
ATOM   9459  O32 POPEu 271      34.285  39.275  25.135  1.00  0.00           O
ATOM   9460  C32 POPEu 271      33.576  39.475  27.475  1.00  0.00           C
ATOM   9463  C23 POPEu 271      27.685  38.345  26.835  1.00  0.00           C
ATOM   9466  C24 POPEu 271      26.826  38.585  28.095  1.00  0.00           C
ATOM   9469  C25 POPEu 271      27.336  37.835  29.335  1.00  0.00           C
ATOM   9472  C26 POPEu 271      28.725  38.275  29.815  1.00  0.00           C
ATOM   9475  C27 POPEu 271      29.156  37.485  31.055  1.00  0.00           C
ATOM   9478  C28 POPEu 271      30.545  37.865  31.605  1.00  0.00           C
ATOM   9481  C29 POPEu 271      31.705  37.355  30.785  1.00  0.00           C
ATOM   9483 0C21 POPEu 271      32.895  36.935  31.265  1.00  0.00           C
ATOM   9485 1C21 POPEu 271      33.385  36.985  32.695  1.00  0.00           C
ATOM   9488 2C21 POPEu 271      33.205  38.345  33.395  1.00  0.00           C
ATOM   9491 3C21 POPEu 271      33.845  38.415  34.795  1.00  0.00           C
ATOM   9494 4C21 POPEu 271      33.445  39.694  35.565  1.00  0.00           C
ATOM   9497 5C21 POPEu 271      33.596  40.965  34.725  1.00  0.00           C
ATOM   9500 6C21 POPEu 271      33.445  42.275  35.515  1.00  0.00           C
ATOM   9503 7C21 POPEu 271      33.596  43.494  34.595  1.00  0.00           C
ATOM   9506 8C21 POPEu 271      33.695  44.814  35.365  1.00  0.00           C
ATOM   9510  C33 POPEu 271      35.015  39.405  28.015  1.00  0.00           C
ATOM   9513  C34 POPEu 271      35.085  39.565  29.535  1.00  0.00           C
ATOM   9516  C35 POPEu 271      36.526  39.555  30.055  1.00  0.00           C
ATOM   9519  C36 POPEu 271      36.645  39.715  31.575  1.00  0.00           C
ATOM   9522  C37 POPEu 271      38.096  39.575  32.055  1.00  0.00           C
ATOM   9525  C38 POPEu 271      38.456  40.525  33.205  1.00  0.00           C
ATOM   9528  C39 POPEu 271      37.655  40.315  34.495  1.00  0.00           C
ATOM   9531 0C31 POPEu 271      37.826  41.525  35.425  1.00  0.00           C
ATOM   9534 1C31 POPEu 271      37.195  41.365  36.815  1.00  0.00           C
ATOM   9537 2C31 POPEu 271      37.455  42.595  37.695  1.00  0.00           C
ATOM   9540 3C31 POPEu 271      36.775  42.555  39.075  1.00  0.00           C
ATOM   9543 4C31 POPEu 271      35.245  42.695  39.005  1.00  0.00           C
ATOM   9546 5C31 POPEu 271      34.595  42.935  40.365  1.00  0.00           C
ATOM   9549 6C31 POPEu 271      33.105  43.275  40.265  1.00  0.00           C
ATOM   9553  NH3 POPEv 272      69.306  96.344  62.285  1.00  0.00           N
ATOM   9557  C12 POPEv 272      70.635  95.665  62.555  1.00  0.00           C
ATOM   9560  C11 POPEv 272      71.855  96.604  62.425  1.00  0.00           C
ATOM   9563  P   POPEv 272      71.315  98.365  60.535  1.00  0.00           P
ATOM   9564  O13 POPEv 272      69.906  98.745  60.375  1.00  0.00           O
ATOM   9565  O14 POPEv 272      72.336  99.375  60.225  1.00  0.00           O
ATOM   9566  O11 POPEv 272      71.515  97.015  59.715  1.00  0.00           O
ATOM   9567  O12 POPEv 272      71.476  97.924  62.045  1.00  0.00           O
ATOM   9568  C1  POPEv 272      72.495  96.935  58.675  1.00  0.00           C
ATOM   9571  C2  POPEv 272      72.235  95.725  57.715  1.00  0.00           C
ATOM   9573  O21 POPEv 272      71.424  96.165  56.575  1.00  0.00           O
ATOM   9574  C21 POPEv 272      71.845  95.675  55.405  1.00  0.00           C
ATOM   9575  O22 POPEv 272      72.826  94.975  55.255  1.00  0.00           O
ATOM   9576  C22 POPEv 272      70.955  96.165  54.245  1.00  0.00           C
ATOM   9579  C3  POPEv 272      71.585  94.515  58.485  1.00  0.00           C
ATOM   9582  O31 POPEv 272      71.215  93.415  57.625  1.00  0.00           O
ATOM   9583  C31 POPEv 272      71.206  92.195  58.135  1.00  0.00           C
ATOM   9584  O32 POPEv 272      71.655  91.844  59.215  1.00  0.00           O
ATOM   9585  C32 POPEv 272      70.445  91.245  57.215  1.00  0.00           C
ATOM   9588  C23 POPEv 272      71.375  95.594  52.865  1.00  0.00           C
ATOM   9591  C24 POPEv 272      70.516  96.085  51.675  1.00  0.00           C
ATOM   9594  C25 POPEv 272      71.285  96.095  50.335  1.00  0.00           C
ATOM   9597  C26 POPEv 272      70.486  96.685  49.155  1.00  0.00           C
ATOM   9600  C27 POPEv 272      70.275  95.715  47.985  1.00  0.00           C
ATOM   9603  C28 POPEv 272      69.906  96.405  46.655  1.00  0.00           C
ATOM   9606  C29 POPEv 272      68.656  97.256  46.695  1.00  0.00           C
ATOM   9608 0C21 POPEv 272      67.385  96.825  46.585  1.00  0.00           C
ATOM   9610 1C21 POPEv 272      66.946  95.396  46.445  1.00  0.00           C
ATOM   9613 2C21 POPEv 272      67.046  94.845  45.005  1.00  0.00           C
ATOM   9616 3C21 POPEv 272      66.186  95.634  44.005  1.00  0.00           C
ATOM   9619 4C21 POPEv 272      66.206  95.024  42.595  1.00  0.00           C
ATOM   9622 5C21 POPEv 272      65.416  95.854  41.575  1.00  0.00           C
ATOM   9625 6C21 POPEv 272      66.116  97.155  41.175  1.00  0.00           C
ATOM   9628 7C21 POPEv 272      65.226  98.064  40.315  1.00  0.00           C
ATOM   9631 8C21 POPEv 272      65.845  99.445  40.075  1.00  0.00           C
ATOM   9635  C33 POPEv 272      69.064  91.785  56.785  1.00  0.00           C
ATOM   9638  C34 POPEv 272      69.064  92.365  55.375  1.00  0.00           C
ATOM   9641  C35 POPEv 272      69.096  91.325  54.255  1.00  0.00           C
ATOM   9644  C36 POPEv 272      67.715  90.685  54.015  1.00  0.00           C
ATOM   9647  C37 POPEv 272      67.715  89.665  52.875  1.00  0.00           C
ATOM   9650  C38 POPEv 272      66.415  89.705  52.075  1.00  0.00           C
ATOM   9653  C39 POPEv 272      66.506  89.035  50.705  1.00  0.00           C
ATOM   9656 0C31 POPEv 272      65.226  89.295  49.895  1.00  0.00           C
ATOM   9659 1C31 POPEv 272      65.165  88.535  48.555  1.00  0.00           C
ATOM   9662 2C31 POPEv 272      63.796  88.695  47.885  1.00  0.00           C
ATOM   9665 3C31 POPEv 272      63.685  89.915  46.965  1.00  0.00           C
ATOM   9668 4C31 POPEv 272      64.215  89.624  45.545  1.00  0.00           C
ATOM   9671 5C31 POPEv 272      63.755  90.665  44.525  1.00  0.00           C
ATOM   9674 6C31 POPEv 272      64.215  90.345  43.105  1.00  0.00           C
ATOM   9678  NH3 POPEw 273      94.695  35.875  59.325  1.00  0.00           N
ATOM   9682  C12 POPEw 273      95.905  35.725  60.205  1.00  0.00           C
ATOM   9685  C11 POPEw 273      95.646  34.604  61.235  1.00  0.00           C
ATOM   9688  P   POPEw 273      96.656  32.385  62.045  1.00  0.00           P
ATOM   9689  O13 POPEw 273      97.915  31.905  62.655  1.00  0.00           O
ATOM   9690  O14 POPEw 273      95.476  32.455  62.945  1.00  0.00           O
ATOM   9691  O11 POPEw 273      96.315  31.505  60.775  1.00  0.00           O
ATOM   9692  O12 POPEw 273      96.844  33.854  61.465  1.00  0.00           O
ATOM   9693  C1  POPEw 273      97.255  30.755  59.985  1.00  0.00           C
ATOM   9696  C2  POPEw 273      97.405  31.375  58.565  1.00  0.00           C
ATOM   9698  O21 POPEw 273      98.016  30.425  57.655  1.00  0.00           O
ATOM   9699  C21 POPEw 273      97.876  30.735  56.365  1.00  0.00           C
ATOM   9700  O22 POPEw 273      97.085  31.545  55.925  1.00  0.00           O
ATOM   9701  C22 POPEw 273      99.006  30.095  55.525  1.00  0.00           C
ATOM   9704  C3  POPEw 273      98.225  32.685  58.625  1.00  0.00           C
ATOM   9707  O31 POPEw 273      97.535  33.795  58.025  1.00  0.00           O
ATOM   9708  C31 POPEw 273      98.176  34.395  57.045  1.00  0.00           C
ATOM   9709  O32 POPEw 273      99.156  33.975  56.445  1.00  0.00           O
ATOM   9710  C32 POPEw 273      97.565  35.785  56.865  1.00  0.00           C
ATOM   9713  C23 POPEw 273      98.774  28.725  54.825  1.00  0.00           C
ATOM   9716  C24 POPEw 273     100.096  28.165  54.265  1.00  0.00           C
ATOM   9719  C25 POPEw 273      99.946  27.055  53.195  1.00  0.00           C
ATOM   9722  C26 POPEw 273      99.515  27.575  51.815  1.00  0.00           C
ATOM   9725  C27 POPEw 273      99.035  26.465  50.875  1.00  0.00           C
ATOM   9728  C28 POPEw 273      98.036  26.965  49.805  1.00  0.00           C
ATOM   9731  C29 POPEw 273      98.626  28.045  48.925  1.00  0.00           C
ATOM   9733 0C21 POPEw 273      98.806  27.995  47.595  1.00  0.00           C
ATOM   9735 1C21 POPEw 273      98.445  26.835  46.695  1.00  0.00           C
ATOM   9738 2C21 POPEw 273      99.645  25.905  46.445  1.00  0.00           C
ATOM   9741 3C21 POPEw 273      99.195  24.615  45.755  1.00  0.00           C
ATOM   9744 4C21 POPEw 273     100.326  23.615  45.465  1.00  0.00           C
ATOM   9747 5C21 POPEw 273      99.755  22.265  45.015  1.00  0.00           C
ATOM   9750 6C21 POPEw 273     100.826  21.185  44.815  1.00  0.00           C
ATOM   9753 7C21 POPEw 273     100.205  19.855  44.345  1.00  0.00           C
ATOM   9756 8C21 POPEw 273     101.245  18.775  44.025  1.00  0.00           C
ATOM   9760  C33 POPEw 273      98.094  36.475  55.605  1.00  0.00           C
ATOM   9763  C34 POPEw 273      97.495  35.965  54.295  1.00  0.00           C
ATOM   9766  C35 POPEw 273      98.176  36.635  53.095  1.00  0.00           C
ATOM   9769  C36 POPEw 273      97.456  36.395  51.765  1.00  0.00           C
ATOM   9772  C37 POPEw 273      96.185  37.244  51.635  1.00  0.00           C
ATOM   9775  C38 POPEw 273      95.616  37.305  50.215  1.00  0.00           C
ATOM   9778  C39 POPEw 273      96.476  38.155  49.275  1.00  0.00           C
ATOM   9781 0C31 POPEw 273      95.756  38.375  47.935  1.00  0.00           C
ATOM   9784 1C31 POPEw 273      96.564  39.225  46.945  1.00  0.00           C
ATOM   9787 2C31 POPEw 273      95.756  39.525  45.685  1.00  0.00           C
ATOM   9790 3C31 POPEw 273      96.236  40.755  44.895  1.00  0.00           C
ATOM   9793 4C31 POPEw 273      97.395  40.475  43.915  1.00  0.00           C
ATOM   9796 5C31 POPEw 273      98.795  40.785  44.455  1.00  0.00           C
ATOM   9799 6C31 POPEw 273      99.636  39.545  44.775  1.00  0.00           C
ATOM   9803  NH3 POPEx 274      24.186  89.604  58.725  1.00  0.00           N
ATOM   9807  C12 POPEx 274      23.195  90.256  59.665  1.00  0.00           C
ATOM   9810  C11 POPEx 274      23.885  91.076  60.765  1.00  0.00           C
ATOM   9813  P   POPEx 274      24.655  93.625  60.655  1.00  0.00           P
ATOM   9814  O13 POPEx 274      25.945  93.875  61.335  1.00  0.00           O
ATOM   9815  O14 POPEx 274      23.405  93.995  61.355  1.00  0.00           O
ATOM   9816  O11 POPEx 274      24.725  94.454  59.315  1.00  0.00           O
ATOM   9817  O12 POPEx 274      24.645  92.115  60.155  1.00  0.00           O
ATOM   9818  C1  POPEx 274      24.916  93.855  58.035  1.00  0.00           C
ATOM   9821  C2  POPEx 274      23.565  93.665  57.265  1.00  0.00           C
ATOM   9823  O21 POPEx 274      23.765  93.785  55.855  1.00  0.00           O
ATOM   9824  C21 POPEx 274      24.665  92.985  55.325  1.00  0.00           C
ATOM   9825  O22 POPEx 274      25.095  91.965  55.835  1.00  0.00           O
ATOM   9826  C22 POPEx 274      25.185  93.564  54.015  1.00  0.00           C
ATOM   9829  C3  POPEx 274      22.506  94.725  57.695  1.00  0.00           C
ATOM   9832  O31 POPEx 274      21.405  94.884  56.755  1.00  0.00           O
ATOM   9833  C31 POPEx 274      20.576  93.865  56.715  1.00  0.00           C
ATOM   9834  O32 POPEx 274      20.635  92.866  57.415  1.00  0.00           O
ATOM   9835  C32 POPEx 274      19.535  93.995  55.605  1.00  0.00           C
ATOM   9838  C23 POPEx 274      24.615  94.965  53.675  1.00  0.00           C
ATOM   9841  C24 POPEx 274      23.315  94.875  52.875  1.00  0.00           C
ATOM   9844  C25 POPEx 274      23.596  94.756  51.385  1.00  0.00           C
ATOM   9847  C26 POPEx 274      22.355  94.975  50.515  1.00  0.00           C
ATOM   9850  C27 POPEx 274      22.735  95.005  49.025  1.00  0.00           C
ATOM   9853  C28 POPEx 274      21.555  95.366  48.095  1.00  0.00           C
ATOM   9856  C29 POPEx 274      20.525  94.266  48.045  1.00  0.00           C
ATOM   9858 0C21 POPEx 274      19.885  93.805  46.965  1.00  0.00           C
ATOM   9860 1C21 POPEx 274      20.035  94.285  45.545  1.00  0.00           C
ATOM   9863 2C21 POPEx 274      20.005  93.146  44.505  1.00  0.00           C
ATOM   9866 3C21 POPEx 274      18.695  92.345  44.535  1.00  0.00           C
ATOM   9869 4C21 POPEx 274      18.395  91.585  43.245  1.00  0.00           C
ATOM   9872 5C21 POPEx 274      17.995  92.454  42.045  1.00  0.00           C
ATOM   9875 6C21 POPEx 274      16.855  93.455  42.315  1.00  0.00           C
ATOM   9878 7C21 POPEx 274      16.295  94.085  41.035  1.00  0.00           C
ATOM   9881 8C21 POPEx 274      15.115  95.024  41.275  1.00  0.00           C
ATOM   9885  C33 POPEx 274      19.465  95.314  54.805  1.00  0.00           C
ATOM   9888  C34 POPEx 274      18.505  95.105  53.625  1.00  0.00           C
ATOM   9891  C35 POPEx 274      18.615  96.095  52.455  1.00  0.00           C
ATOM   9894  C36 POPEx 274      17.885  95.494  51.245  1.00  0.00           C
ATOM   9897  C37 POPEx 274      17.995  96.274  49.925  1.00  0.00           C
ATOM   9900  C38 POPEx 274      16.906  97.335  49.765  1.00  0.00           C
ATOM   9903  C39 POPEx 274      15.965  97.135  48.575  1.00  0.00           C
ATOM   9906 0C31 POPEx 274      16.515  97.655  47.245  1.00  0.00           C
ATOM   9909 1C31 POPEx 274      15.535  97.345  46.105  1.00  0.00           C
ATOM   9912 2C31 POPEx 274      15.925  97.985  44.765  1.00  0.00           C
ATOM   9915 3C31 POPEx 274      17.205  97.415  44.155  1.00  0.00           C
ATOM   9918 4C31 POPEx 274      17.445  97.954  42.745  1.00  0.00           C
ATOM   9921 5C31 POPEx 274      18.826  97.594  42.185  1.00  0.00           C
ATOM   9924 6C31 POPEx 274      18.955  97.945  40.705  1.00  0.00           C
ATOM   9928  NH3 POPEy 275      76.666  21.455  61.215  1.00  0.00           N
ATOM   9932  C12 POPEy 275      75.785  20.465  61.925  1.00  0.00           C
ATOM   9935  C11 POPEy 275      74.535  21.145  62.475  1.00  0.00           C
ATOM   9938  P   POPEy 275      72.175  21.835  61.655  1.00  0.00           P
ATOM   9939  O13 POPEy 275      71.915  21.935  63.105  1.00  0.00           O
ATOM   9940  O14 POPEy 275      71.736  22.995  60.855  1.00  0.00           O
ATOM   9941  O11 POPEy 275      71.506  20.545  61.065  1.00  0.00           O
ATOM   9942  O12 POPEy 275      73.726  21.585  61.385  1.00  0.00           O
ATOM   9943  C1  POPEy 275      72.175  19.385  60.595  1.00  0.00           C
ATOM   9946  C2  POPEy 275      72.256  19.315  59.045  1.00  0.00           C
ATOM   9948  O21 POPEy 275      72.375  17.925  58.675  1.00  0.00           O
ATOM   9949  C21 POPEy 275      71.635  17.545  57.615  1.00  0.00           C
ATOM   9950  O22 POPEy 275      71.086  18.305  56.835  1.00  0.00           O
ATOM   9951  C22 POPEy 275      71.585  16.025  57.585  1.00  0.00           C
ATOM   9954  C3  POPEy 275      73.415  20.155  58.455  1.00  0.00           C
ATOM   9957  O31 POPEy 275      73.535  19.965  57.035  1.00  0.00           O
ATOM   9958  C31 POPEy 275      72.995  20.895  56.245  1.00  0.00           C
ATOM   9959  O32 POPEy 275      72.596  21.985  56.605  1.00  0.00           O
ATOM   9960  C32 POPEy 275      72.954  20.335  54.815  1.00  0.00           C
ATOM   9963  C23 POPEy 275      71.436  15.355  56.205  1.00  0.00           C
ATOM   9966  C24 POPEy 275      72.736  15.365  55.415  1.00  0.00           C
ATOM   9969  C25 POPEy 275      72.736  14.355  54.255  1.00  0.00           C
ATOM   9972  C26 POPEy 275      74.055  14.315  53.475  1.00  0.00           C
ATOM   9975  C27 POPEy 275      74.686  15.695  53.275  1.00  0.00           C
ATOM   9978  C28 POPEy 275      75.936  15.645  52.395  1.00  0.00           C
ATOM   9981  C29 POPEy 275      76.515  17.025  52.165  1.00  0.00           C
ATOM   9983 0C21 POPEy 275      77.105  17.435  51.035  1.00  0.00           C
ATOM   9985 1C21 POPEy 275      77.336  16.605  49.795  1.00  0.00           C
ATOM   9988 2C21 POPEy 275      76.635  17.155  48.545  1.00  0.00           C
ATOM   9991 3C21 POPEy 275      77.415  18.315  47.915  1.00  0.00           C
ATOM   9994 4C21 POPEy 275      76.655  19.055  46.805  1.00  0.00           C
ATOM   9997 5C21 POPEy 275      76.076  18.145  45.715  1.00  0.00           C
ATOM  10000 6C21 POPEy 275      75.645  18.955  44.485  1.00  0.00           C
ATOM  10003 7C21 POPEy 275      75.116  18.075  43.345  1.00  0.00           C
ATOM  10006 8C21 POPEy 275      74.686  18.865  42.105  1.00  0.00           C
ATOM  10010  C33 POPEy 275      73.395  21.325  53.725  1.00  0.00           C
ATOM  10013  C34 POPEy 275      73.986  20.635  52.485  1.00  0.00           C
ATOM  10016  C35 POPEy 275      73.126  19.485  51.935  1.00  0.00           C
ATOM  10019  C36 POPEy 275      73.465  19.065  50.505  1.00  0.00           C
ATOM  10022  C37 POPEy 275      72.436  18.065  49.965  1.00  0.00           C
ATOM  10025  C38 POPEy 275      72.555  17.775  48.465  1.00  0.00           C
ATOM  10028  C39 POPEy 275      71.235  17.215  47.915  1.00  0.00           C
ATOM  10031 0C31 POPEy 275      71.226  17.035  46.395  1.00  0.00           C
ATOM  10034 1C31 POPEy 275      69.866  16.535  45.925  1.00  0.00           C
ATOM  10037 2C31 POPEy 275      69.696  16.545  44.405  1.00  0.00           C
ATOM  10040 3C31 POPEy 275      69.455  17.965  43.885  1.00  0.00           C
ATOM  10043 4C31 POPEy 275      69.285  18.015  42.375  1.00  0.00           C
ATOM  10046 5C31 POPEy 275      69.076  19.455  41.905  1.00  0.00           C
ATOM  10049 6C31 POPEy 275      69.105  19.585  40.385  1.00  0.00           C
ATOM  10053  NH3 POPEz 276       2.575  26.275  59.285  1.00  0.00           N
ATOM  10057  C12 POPEz 276       1.126  26.475  59.635  1.00  0.00           C
ATOM  10060  C11 POPEz 276       0.546  25.295  60.435  1.00  0.00           C
ATOM  10063  P   POPEz 276       0.317  23.065  59.075  1.00  0.00           P
ATOM  10064  O13 POPEz 276      -1.103  23.115  59.505  1.00  0.00           O
ATOM  10065  O14 POPEz 276       0.975  21.745  59.055  1.00  0.00           O
ATOM  10066  O11 POPEz 276       0.516  23.825  57.695  1.00  0.00           O
ATOM  10067  O12 POPEz 276       1.105  24.015  60.065  1.00  0.00           O
ATOM  10068  C1  POPEz 276       1.535  23.445  56.755  1.00  0.00           C
ATOM  10071  C2  POPEz 276       0.956  22.785  55.455  1.00  0.00           C
ATOM  10073  O21 POPEz 276       0.427  23.695  54.475  1.00  0.00           O
ATOM  10074  C21 POPEz 276       1.295  24.485  53.865  1.00  0.00           C
ATOM  10075  O22 POPEz 276       2.446  24.725  54.215  1.00  0.00           O
ATOM  10076  C22 POPEz 276       0.625  25.035  52.595  1.00  0.00           C
ATOM  10079  C3  POPEz 276      -0.124  21.735  55.815  1.00  0.00           C
ATOM  10082  O31 POPEz 276      -0.683  21.015  54.685  1.00  0.00           O
ATOM  10083  C31 POPEz 276       0.086  20.025  54.235  1.00  0.00           C
ATOM  10084  O32 POPEz 276       1.295  19.955  54.335  1.00  0.00           O
ATOM  10085  C32 POPEz 276      -0.804  18.945  53.615  1.00  0.00           C
ATOM  10088  C23 POPEz 276       1.635  25.725  51.645  1.00  0.00           C
ATOM  10091  C24 POPEz 276       1.166  25.845  50.195  1.00  0.00           C
ATOM  10094  C25 POPEz 276       0.047  26.875  50.035  1.00  0.00           C
ATOM  10097  C26 POPEz 276       0.497  28.295  49.675  1.00  0.00           C
ATOM  10100  C27 POPEz 276      -0.714  29.135  49.235  1.00  0.00           C
ATOM  10103  C28 POPEz 276      -0.364  30.435  48.475  1.00  0.00           C
ATOM  10106  C29 POPEz 276       0.387  30.165  47.195  1.00  0.00           C
ATOM  10108 0C21 POPEz 276       1.045  31.075  46.455  1.00  0.00           C
ATOM  10110 1C21 POPEz 276       1.115  32.555  46.725  1.00  0.00           C
ATOM  10113 2C21 POPEz 276       1.406  33.395  45.465  1.00  0.00           C
ATOM  10116 3C21 POPEz 276       0.247  33.445  44.455  1.00  0.00           C
ATOM  10119 4C21 POPEz 276       0.606  34.325  43.245  1.00  0.00           C
ATOM  10122 5C21 POPEz 276      -0.424  34.265  42.115  1.00  0.00           C
ATOM  10125 6C21 POPEz 276       0.077  34.995  40.855  1.00  0.00           C
ATOM  10128 7C21 POPEz 276      -0.823  34.775  39.635  1.00  0.00           C
ATOM  10131 8C21 POPEz 276      -0.324  35.475  38.365  1.00  0.00           C
ATOM  10135  C33 POPEz 276      -0.984  19.205  52.115  1.00  0.00           C
ATOM  10138  C34 POPEz 276      -2.313  18.725  51.525  1.00  0.00           C
ATOM  10141  C35 POPEz 276      -2.884  19.735  50.515  1.00  0.00           C
ATOM  10144  C36 POPEz 276      -1.884  20.265  49.485  1.00  0.00           C
ATOM  10147  C37 POPEz 276      -1.784  19.465  48.185  1.00  0.00           C
ATOM  10150  C38 POPEz 276      -0.524  19.885  47.425  1.00  0.00           C
ATOM  10153  C39 POPEz 276      -0.483  19.355  45.995  1.00  0.00           C
ATOM  10156 0C31 POPEz 276      -0.233  17.845  45.925  1.00  0.00           C
ATOM  10159 1C31 POPEz 276      -0.093  17.385  44.475  1.00  0.00           C
ATOM  10162 2C31 POPEz 276      -1.044  16.245  44.115  1.00  0.00           C
ATOM  10165 3C31 POPEz 276      -0.994  15.875  42.625  1.00  0.00           C
ATOM  10168 4C31 POPEz 276       0.427  15.595  42.125  1.00  0.00           C
ATOM  10171 5C31 POPEz 276       0.457  15.145  40.665  1.00  0.00           C
ATOM  10174 6C31 POPEz 276       1.866  14.815  40.175  1.00  0.00           C
ATOM  10178  NH3 POPE0 277       0.526  18.625  18.465  1.00  0.00           N
ATOM  10182  C12 POPE0 277       0.116  17.265  17.975  1.00  0.00           C
ATOM  10185  C11 POPE0 277       0.765  16.865  16.645  1.00  0.00           C
ATOM  10188  P   POPE0 277       0.546  14.975  14.835  1.00  0.00           P
ATOM  10189  O13 POPE0 277      -0.624  15.205  13.965  1.00  0.00           O
ATOM  10190  O14 POPE0 277       1.875  15.435  14.365  1.00  0.00           O
ATOM  10191  O11 POPE0 277       0.625  13.445  15.115  1.00  0.00           O
ATOM  10192  O12 POPE0 277       0.216  15.615  16.245  1.00  0.00           O
ATOM  10193  C1  POPE0 277      -0.444  12.705  15.715  1.00  0.00           C
ATOM  10196  C2  POPE0 277      -0.174  12.375  17.215  1.00  0.00           C
ATOM  10198  O21 POPE0 277      -0.774  13.345  18.095  1.00  0.00           O
ATOM  10199  C21 POPE0 277      -2.084  13.185  18.265  1.00  0.00           C
ATOM  10200  O22 POPE0 277      -2.784  12.385  17.665  1.00  0.00           O
ATOM  10201  C22 POPE0 277      -2.564  14.075  19.405  1.00  0.00           C
ATOM  10204  C3  POPE0 277       1.355  12.285  17.485  1.00  0.00           C
ATOM  10207  O31 POPE0 277       1.715  11.455  18.625  1.00  0.00           O
ATOM  10208  C31 POPE0 277       1.665  10.145  18.375  1.00  0.00           C
ATOM  10209  O32 POPE0 277       1.215   9.655  17.365  1.00  0.00           O
ATOM  10210  C32 POPE0 277       2.255   9.345  19.525  1.00  0.00           C
ATOM  10213  C23 POPE0 277      -3.354  13.275  20.465  1.00  0.00           C
ATOM  10216  C24 POPE0 277      -3.194  13.835  21.885  1.00  0.00           C
ATOM  10219  C25 POPE0 277      -1.874  13.405  22.545  1.00  0.00           C
ATOM  10222  C26 POPE0 277      -1.784  13.885  23.995  1.00  0.00           C
ATOM  10225  C27 POPE0 277      -1.044  12.895  24.915  1.00  0.00           C
ATOM  10228  C28 POPE0 277      -1.334  13.115  26.415  1.00  0.00           C
ATOM  10231  C29 POPE0 277      -0.754  14.405  26.915  1.00  0.00           C
ATOM  10233 0C21 POPE0 277      -0.474  14.695  28.205  1.00  0.00           C
ATOM  10235 1C21 POPE0 277      -0.734  13.805  29.395  1.00  0.00           C
ATOM  10238 2C21 POPE0 277       0.456  13.615  30.335  1.00  0.00           C
ATOM  10241 3C21 POPE0 277       1.255  14.885  30.665  1.00  0.00           C
ATOM  10244 4C21 POPE0 277       2.115  14.735  31.925  1.00  0.00           C
ATOM  10247 5C21 POPE0 277       3.295  15.705  31.945  1.00  0.00           C
ATOM  10250 6C21 POPE0 277       4.175  15.555  33.195  1.00  0.00           C
ATOM  10253 7C21 POPE0 277       5.545  16.235  33.025  1.00  0.00           C
ATOM  10256 8C21 POPE0 277       6.355  16.305  34.325  1.00  0.00           C
ATOM  10260  C33 POPE0 277       3.525   9.995  20.115  1.00  0.00           C
ATOM  10263  C34 POPE0 277       3.925   9.365  21.455  1.00  0.00           C
ATOM  10266  C35 POPE0 277       4.905  10.245  22.235  1.00  0.00           C
ATOM  10269  C36 POPE0 277       6.255  10.435  21.535  1.00  0.00           C
ATOM  10272  C37 POPE0 277       7.345   9.465  22.015  1.00  0.00           C
ATOM  10275  C38 POPE0 277       8.755  10.065  21.835  1.00  0.00           C
ATOM  10278  C39 POPE0 277       9.905   9.465  22.685  1.00  0.00           C
ATOM  10281 0C31 POPE0 277      10.655   8.335  21.975  1.00  0.00           C
ATOM  10284 1C31 POPE0 277      11.375   7.365  22.925  1.00  0.00           C
ATOM  10287 2C31 POPE0 277      11.995   6.215  22.135  1.00  0.00           C
ATOM  10290 3C31 POPE0 277      12.415   4.985  22.945  1.00  0.00           C
ATOM  10293 4C31 POPE0 277      13.145   5.305  24.255  1.00  0.00           C
ATOM  10296 5C31 POPE0 277      13.595   4.045  24.985  1.00  0.00           C
ATOM  10299 6C31 POPE0 277      14.105   4.355  26.395  1.00  0.00           C
ATOM  10303  NH3 POPE1 278      31.215 125.144  25.425  1.00  0.00           N
ATOM  10307  C12 POPE1 278      31.535 124.875  23.985  1.00  0.00           C
ATOM  10310  C11 POPE1 278      31.125 123.436  23.675  1.00  0.00           C
ATOM  10313  P   POPE1 278      28.505 123.354  23.625  1.00  0.00           P
ATOM  10314  O13 POPE1 278      28.435 124.775  23.215  1.00  0.00           O
ATOM  10315  O14 POPE1 278      28.235 122.295  22.645  1.00  0.00           O
ATOM  10316  O11 POPE1 278      27.495 123.125  24.785  1.00  0.00           O
ATOM  10317  O12 POPE1 278      29.895 123.115  24.325  1.00  0.00           O
ATOM  10318  C1  POPE1 278      27.246 124.135  25.745  1.00  0.00           C
ATOM  10321  C2  POPE1 278      27.185 123.525  27.165  1.00  0.00           C
ATOM  10323  O21 POPE1 278      27.295 124.635  28.075  1.00  0.00           O
ATOM  10324  C21 POPE1 278      26.135 125.204  28.365  1.00  0.00           C
ATOM  10325  O22 POPE1 278      25.095 125.075  27.745  1.00  0.00           O
ATOM  10326  C22 POPE1 278      26.405 126.094  29.575  1.00  0.00           C
ATOM  10329  C3  POPE1 278      28.315 122.476  27.455  1.00  0.00           C
ATOM  10332  O31 POPE1 278      29.055 122.655  28.685  1.00  0.00           O
ATOM  10333  C31 POPE1 278      28.375 122.505  29.805  1.00  0.00           C
ATOM  10334  O32 POPE1 278      27.155 122.565  29.905  1.00  0.00           O
ATOM  10335  C32 POPE1 278      29.305 122.174  30.975  1.00  0.00           C
ATOM  10338  C23 POPE1 278      25.245 126.405  30.545  1.00  0.00           C
ATOM  10341  C24 POPE1 278      25.565 125.774  31.905  1.00  0.00           C
ATOM  10344  C25 POPE1 278      24.405 125.864  32.885  1.00  0.00           C
ATOM  10347  C26 POPE1 278      24.285 127.235  33.565  1.00  0.00           C
ATOM  10350  C27 POPE1 278      25.125 127.354  34.855  1.00  0.00           C
ATOM  10353  C28 POPE1 278      24.795 128.633  35.645  1.00  0.00           C
ATOM  10356  C29 POPE1 278      25.345 128.625  37.055  1.00  0.00           C
ATOM  10358 0C21 POPE1 278      25.975 129.633  37.675  1.00  0.00           C
ATOM  10360 1C21 POPE1 278      26.245 131.004  37.095  1.00  0.00           C
ATOM  10363 2C21 POPE1 278      25.015 131.924  37.205  1.00  0.00           C
ATOM  10366 3C21 POPE1 278      25.166 133.184  36.345  1.00  0.00           C
ATOM  10369 4C21 POPE1 278      23.835 133.924  36.075  1.00  0.00           C
ATOM  10372 5C21 POPE1 278      23.255 134.664  37.275  1.00  0.00           C
ATOM  10375 6C21 POPE1 278      23.965 135.985  37.605  1.00  0.00           C
ATOM  10378 7C21 POPE1 278      23.305 136.723  38.775  1.00  0.00           C
ATOM  10381 8C21 POPE1 278      23.725 138.184  38.925  1.00  0.00           C
ATOM  10385  C33 POPE1 278      30.705 122.866  30.975  1.00  0.00           C
ATOM  10388  C34 POPE1 278      31.065 123.455  32.345  1.00  0.00           C
ATOM  10391  C35 POPE1 278      30.266 124.725  32.655  1.00  0.00           C
ATOM  10394  C36 POPE1 278      30.025 125.015  34.135  1.00  0.00           C
ATOM  10397  C37 POPE1 278      29.265 126.344  34.325  1.00  0.00           C
ATOM  10400  C38 POPE1 278      28.935 126.674  35.785  1.00  0.00           C
ATOM  10403  C39 POPE1 278      28.185 125.523  36.465  1.00  0.00           C
ATOM  10406 0C31 POPE1 278      27.795 125.765  37.925  1.00  0.00           C
ATOM  10409 1C31 POPE1 278      27.195 124.465  38.495  1.00  0.00           C
ATOM  10412 2C31 POPE1 278      26.846 124.515  39.985  1.00  0.00           C
ATOM  10415 3C31 POPE1 278      25.685 125.473  40.295  1.00  0.00           C
ATOM  10418 4C31 POPE1 278      25.115 125.234  41.695  1.00  0.00           C
ATOM  10421 5C31 POPE1 278      23.775 125.954  41.935  1.00  0.00           C
ATOM  10424 6C31 POPE1 278      22.895 125.255  42.955  1.00  0.00           C
ATOM  10428  NH3 POPE2 279      93.426  -0.865  59.875  1.00  0.00           N
ATOM  10432  C12 POPE2 279      93.386   0.055  61.055  1.00  0.00           C
ATOM  10435  C11 POPE2 279      93.305   1.515  60.615  1.00  0.00           C
ATOM  10438  P   POPE2 279      90.796   2.305  60.685  1.00  0.00           P
ATOM  10439  O13 POPE2 279      89.806   1.235  60.955  1.00  0.00           O
ATOM  10440  O14 POPE2 279      91.185   3.235  61.775  1.00  0.00           O
ATOM  10441  O11 POPE2 279      90.245   3.265  59.585  1.00  0.00           O
ATOM  10442  O12 POPE2 279      92.055   1.715  59.955  1.00  0.00           O
ATOM  10443  C1  POPE2 279      89.266   2.865  58.655  1.00  0.00           C
ATOM  10446  C2  POPE2 279      89.695   3.265  57.245  1.00  0.00           C
ATOM  10448  O21 POPE2 279      88.556   2.955  56.425  1.00  0.00           O
ATOM  10449  C21 POPE2 279      88.386   3.735  55.375  1.00  0.00           C
ATOM  10450  O22 POPE2 279      89.146   4.625  55.005  1.00  0.00           O
ATOM  10451  C22 POPE2 279      87.046   3.415  54.755  1.00  0.00           C
ATOM  10454  C3  POPE2 279      90.986   2.525  56.795  1.00  0.00           C
ATOM  10457  O31 POPE2 279      91.465   3.045  55.535  1.00  0.00           O
ATOM  10458  C31 POPE2 279      92.405   2.325  54.945  1.00  0.00           C
ATOM  10459  O32 POPE2 279      92.876   1.285  55.355  1.00  0.00           O
ATOM  10460  C32 POPE2 279      92.814   3.035  53.655  1.00  0.00           C
ATOM  10463  C23 POPE2 279      87.155   2.595  53.455  1.00  0.00           C
ATOM  10466  C24 POPE2 279      85.826   2.575  52.715  1.00  0.00           C
ATOM  10469  C25 POPE2 279      85.895   1.755  51.425  1.00  0.00           C
ATOM  10472  C26 POPE2 279      84.526   1.515  50.805  1.00  0.00           C
ATOM  10475  C27 POPE2 279      84.636   0.695  49.515  1.00  0.00           C
ATOM  10478  C28 POPE2 279      83.305   0.465  48.765  1.00  0.00           C
ATOM  10481  C29 POPE2 279      82.236  -0.105  49.655  1.00  0.00           C
ATOM  10483 0C21 POPE2 279      81.626  -1.305  49.555  1.00  0.00           C
ATOM  10485 1C21 POPE2 279      81.856  -2.355  48.505  1.00  0.00           C
ATOM  10488 2C21 POPE2 279      80.565  -3.085  48.075  1.00  0.00           C
ATOM  10491 3C21 POPE2 279      79.415  -2.225  47.535  1.00  0.00           C
ATOM  10494 4C21 POPE2 279      79.525  -1.835  46.045  1.00  0.00           C
ATOM  10497 5C21 POPE2 279      80.445  -0.635  45.785  1.00  0.00           C
ATOM  10500 6C21 POPE2 279      80.436  -0.175  44.315  1.00  0.00           C
ATOM  10503 7C21 POPE2 279      81.336   1.055  44.135  1.00  0.00           C
ATOM  10506 8C21 POPE2 279      81.436   1.575  42.695  1.00  0.00           C
ATOM  10510  C33 POPE2 279      92.225   2.335  52.415  1.00  0.00           C
ATOM  10513  C34 POPE2 279      92.586   3.055  51.115  1.00  0.00           C
ATOM  10516  C35 POPE2 279      92.255   2.205  49.885  1.00  0.00           C
ATOM  10519  C36 POPE2 279      92.524   2.915  48.555  1.00  0.00           C
ATOM  10522  C37 POPE2 279      92.696   1.935  47.385  1.00  0.00           C
ATOM  10525  C38 POPE2 279      92.565   2.585  45.995  1.00  0.00           C
ATOM  10528  C39 POPE2 279      93.556   3.725  45.745  1.00  0.00           C
ATOM  10531 0C31 POPE2 279      93.626   4.145  44.265  1.00  0.00           C
ATOM  10534 1C31 POPE2 279      94.555   5.355  44.055  1.00  0.00           C
ATOM  10537 2C31 POPE2 279      94.744   5.745  42.585  1.00  0.00           C
ATOM  10540 3C31 POPE2 279      95.354   4.655  41.685  1.00  0.00           C
ATOM  10543 4C31 POPE2 279      96.735   4.175  42.155  1.00  0.00           C
ATOM  10546 5C31 POPE2 279      97.535   3.495  41.045  1.00  0.00           C
ATOM  10549 6C31 POPE2 279      98.995   3.295  41.445  1.00  0.00           C
ATOM  10553  NH3 POPE3 280      19.725 121.814  69.715  1.00  0.00           N
ATOM  10557  C12 POPE3 280      20.555 122.625  68.745  1.00  0.00           C
ATOM  10560  C11 POPE3 280      21.105 123.924  69.345  1.00  0.00           C
ATOM  10563  P   POPE3 280      22.285 126.034  68.215  1.00  0.00           P
ATOM  10564  O13 POPE3 280      21.445 126.924  69.035  1.00  0.00           O
ATOM  10565  O14 POPE3 280      23.756 126.254  68.235  1.00  0.00           O
ATOM  10566  O11 POPE3 280      21.846 126.284  66.735  1.00  0.00           O
ATOM  10567  O12 POPE3 280      21.945 124.505  68.365  1.00  0.00           O
ATOM  10568  C1  POPE3 280      20.525 125.935  66.315  1.00  0.00           C
ATOM  10571  C2  POPE3 280      20.436 125.954  64.775  1.00  0.00           C
ATOM  10573  O21 POPE3 280      20.296 124.594  64.315  1.00  0.00           O
ATOM  10574  C21 POPE3 280      19.675 124.495  63.155  1.00  0.00           C
ATOM  10575  O22 POPE3 280      19.165 125.414  62.545  1.00  0.00           O
ATOM  10576  C22 POPE3 280      19.655 123.025  62.765  1.00  0.00           C
ATOM  10579  C3  POPE3 280      21.715 126.614  64.135  1.00  0.00           C
ATOM  10582  O31 POPE3 280      21.516 127.075  62.775  1.00  0.00           O
ATOM  10583  C31 POPE3 280      20.775 128.174  62.735  1.00  0.00           C
ATOM  10584  O32 POPE3 280      20.395 128.803  63.715  1.00  0.00           O
ATOM  10585  C32 POPE3 280      20.415 128.553  61.305  1.00  0.00           C
ATOM  10588  C23 POPE3 280      19.265 122.835  61.295  1.00  0.00           C
ATOM  10591  C24 POPE3 280      19.525 121.405  60.805  1.00  0.00           C
ATOM  10594  C25 POPE3 280      19.575 121.344  59.275  1.00  0.00           C
ATOM  10597  C26 POPE3 280      20.265 120.086  58.755  1.00  0.00           C
ATOM  10600  C27 POPE3 280      20.545 120.174  57.245  1.00  0.00           C
ATOM  10603  C28 POPE3 280      21.756 119.335  56.815  1.00  0.00           C
ATOM  10606  C29 POPE3 280      21.995 119.454  55.325  1.00  0.00           C
ATOM  10608 0C21 POPE3 280      23.076 120.005  54.735  1.00  0.00           C
ATOM  10610 1C21 POPE3 280      24.265 120.634  55.425  1.00  0.00           C
ATOM  10613 2C21 POPE3 280      24.695 121.925  54.705  1.00  0.00           C
ATOM  10616 3C21 POPE3 280      26.055 122.454  55.185  1.00  0.00           C
ATOM  10619 4C21 POPE3 280      26.645 123.506  54.235  1.00  0.00           C
ATOM  10622 5C21 POPE3 280      28.135 123.785  54.485  1.00  0.00           C
ATOM  10625 6C21 POPE3 280      28.835 124.454  53.285  1.00  0.00           C
ATOM  10628 7C21 POPE3 280      28.345 125.873  52.995  1.00  0.00           C
ATOM  10631 8C21 POPE3 280      28.795 126.405  51.635  1.00  0.00           C
ATOM  10635  C33 POPE3 280      18.875 128.684  61.155  1.00  0.00           C
ATOM  10638  C34 POPE3 280      18.445 129.344  59.835  1.00  0.00           C
ATOM  10641  C35 POPE3 280      18.995 128.654  58.585  1.00  0.00           C
ATOM  10644  C36 POPE3 280      18.505 127.204  58.415  1.00  0.00           C
ATOM  10647  C37 POPE3 280      19.015 126.575  57.115  1.00  0.00           C
ATOM  10650  C38 POPE3 280      18.685 125.086  57.005  1.00  0.00           C
ATOM  10653  C39 POPE3 280      19.515 124.365  55.935  1.00  0.00           C
ATOM  10656 0C31 POPE3 280      18.845 123.064  55.445  1.00  0.00           C
ATOM  10659 1C31 POPE3 280      19.595 122.404  54.285  1.00  0.00           C
ATOM  10662 2C31 POPE3 280      18.975 121.076  53.815  1.00  0.00           C
ATOM  10665 3C31 POPE3 280      17.475 121.165  53.505  1.00  0.00           C
ATOM  10668 4C31 POPE3 280      16.925 119.865  52.895  1.00  0.00           C
ATOM  10671 5C31 POPE3 280      15.415 119.924  52.665  1.00  0.00           C
ATOM  10674 6C31 POPE3 280      14.885 118.794  51.785  1.00  0.00           C
ATOM  10678  NH3 POPE4 281      87.306  89.025  65.335  1.00  0.00           N
ATOM  10682  C12 POPE4 281      88.436  90.015  65.335  1.00  0.00           C
ATOM  10685  C11 POPE4 281      88.605  90.815  66.645  1.00  0.00           C
ATOM  10688  P   POPE4 281      88.405  93.344  67.465  1.00  0.00           P
ATOM  10689  O13 POPE4 281      87.255  93.215  68.385  1.00  0.00           O
ATOM  10690  O14 POPE4 281      89.765  93.455  68.025  1.00  0.00           O
ATOM  10691  O11 POPE4 281      88.125  94.604  66.555  1.00  0.00           O
ATOM  10692  O12 POPE4 281      88.296  92.174  66.395  1.00  0.00           O
ATOM  10693  C1  POPE4 281      87.505  94.546  65.265  1.00  0.00           C
ATOM  10696  C2  POPE4 281      88.576  94.725  64.175  1.00  0.00           C
ATOM  10698  O21 POPE4 281      87.985  95.314  62.995  1.00  0.00           O
ATOM  10699  C21 POPE4 281      88.785  96.215  62.405  1.00  0.00           C
ATOM  10700  O22 POPE4 281      89.715  96.785  62.945  1.00  0.00           O
ATOM  10701  C22 POPE4 281      88.426  96.305  60.925  1.00  0.00           C
ATOM  10704  C3  POPE4 281      89.296  93.405  63.795  1.00  0.00           C
ATOM  10707  O31 POPE4 281      90.406  93.654  62.905  1.00  0.00           O
ATOM  10708  C31 POPE4 281      91.355  92.715  62.955  1.00  0.00           C
ATOM  10709  O32 POPE4 281      91.185  91.585  63.395  1.00  0.00           O
ATOM  10710  C32 POPE4 281      92.616  93.275  62.335  1.00  0.00           C
ATOM  10713  C23 POPE4 281      89.636  96.775  60.085  1.00  0.00           C
ATOM  10716  C24 POPE4 281      89.655  96.225  58.645  1.00  0.00           C
ATOM  10719  C25 POPE4 281      90.024  94.735  58.575  1.00  0.00           C
ATOM  10722  C26 POPE4 281      90.305  94.225  57.155  1.00  0.00           C
ATOM  10725  C27 POPE4 281      90.345  92.686  57.055  1.00  0.00           C
ATOM  10728  C28 POPE4 281      89.755  92.195  55.715  1.00  0.00           C
ATOM  10731  C29 POPE4 281      89.655  90.695  55.515  1.00  0.00           C
ATOM  10733 0C21 POPE4 281      89.515  90.115  54.315  1.00  0.00           C
ATOM  10735 1C21 POPE4 281      89.445  90.885  53.005  1.00  0.00           C
ATOM  10738 2C21 POPE4 281      88.706  90.335  51.695  1.00  0.00           C
ATOM  10741 3C21 POPE4 281      87.745  89.116  51.365  1.00  0.00           C
ATOM  10744 4C21 POPE4 281      87.085  88.424  52.565  1.00  0.00           C
ATOM  10747 5C21 POPE4 281      85.916  87.505  52.155  1.00  0.00           C
ATOM  10750 6C21 POPE4 281      86.325  86.185  51.505  1.00  0.00           C
ATOM  10753 7C21 POPE4 281      85.135  85.245  51.235  1.00  0.00           C
ATOM  10756 8C21 POPE4 281      85.546  83.794  50.985  1.00  0.00           C
ATOM  10760  C33 POPE4 281      93.195  92.475  61.145  1.00  0.00           C
ATOM  10763  C34 POPE4 281      94.506  93.146  60.715  1.00  0.00           C
ATOM  10766  C35 POPE4 281      95.275  92.435  59.605  1.00  0.00           C
ATOM  10769  C36 POPE4 281      94.484  92.285  58.305  1.00  0.00           C
ATOM  10772  C37 POPE4 281      95.354  91.655  57.215  1.00  0.00           C
ATOM  10775  C38 POPE4 281      94.676  91.545  55.855  1.00  0.00           C
ATOM  10778  C39 POPE4 281      95.565  90.785  54.875  1.00  0.00           C
ATOM  10781 0C31 POPE4 281      95.135  90.874  53.405  1.00  0.00           C
ATOM  10784 1C31 POPE4 281      96.085  90.065  52.525  1.00  0.00           C
ATOM  10787 2C31 POPE4 281      95.746  90.055  51.025  1.00  0.00           C
ATOM  10790 3C31 POPE4 281      95.606  91.445  50.385  1.00  0.00           C
ATOM  10793 4C31 POPE4 281      95.485  91.315  48.855  1.00  0.00           C
ATOM  10796 5C31 POPE4 281      95.205  92.625  48.135  1.00  0.00           C
ATOM  10799 6C31 POPE4 281      94.876  92.404  46.655  1.00  0.00           C
ATOM  10803  NH3 POPE5 282      24.425 106.766  66.805  1.00  0.00           N
ATOM  10807  C12 POPE5 282      23.305 107.565  67.355  1.00  0.00           C
ATOM  10810  C11 POPE5 282      22.936 108.695  66.385  1.00  0.00           C
ATOM  10813  P   POPE5 282      23.375 110.865  67.805  1.00  0.00           P
ATOM  10814  O13 POPE5 282      23.785 110.245  69.085  1.00  0.00           O
ATOM  10815  O14 POPE5 282      22.655 112.165  67.795  1.00  0.00           O
ATOM  10816  O11 POPE5 282      24.665 110.865  66.895  1.00  0.00           O
ATOM  10817  O12 POPE5 282      22.425 109.826  67.075  1.00  0.00           O
ATOM  10818  C1  POPE5 282      25.205 111.975  66.185  1.00  0.00           C
ATOM  10821  C2  POPE5 282      24.665 112.094  64.735  1.00  0.00           C
ATOM  10823  O21 POPE5 282      24.116 110.844  64.265  1.00  0.00           O
ATOM  10824  C21 POPE5 282      23.065 110.965  63.475  1.00  0.00           C
ATOM  10825  O22 POPE5 282      22.445 112.005  63.295  1.00  0.00           O
ATOM  10826  C22 POPE5 282      22.855 109.624  62.765  1.00  0.00           C
ATOM  10829  C3  POPE5 282      25.765 112.535  63.735  1.00  0.00           C
ATOM  10832  O31 POPE5 282      25.175 112.745  62.425  1.00  0.00           O
ATOM  10833  C31 POPE5 282      26.035 112.635  61.425  1.00  0.00           C
ATOM  10834  O32 POPE5 282      27.255 112.635  61.565  1.00  0.00           O
ATOM  10835  C32 POPE5 282      25.295 112.605  60.085  1.00  0.00           C
ATOM  10838  C23 POPE5 282      21.425 109.425  62.225  1.00  0.00           C
ATOM  10841  C24 POPE5 282      21.156 107.975  61.805  1.00  0.00           C
ATOM  10844  C25 POPE5 282      19.755 107.795  61.185  1.00  0.00           C
ATOM  10847  C26 POPE5 282      19.455 106.395  60.625  1.00  0.00           C
ATOM  10850  C27 POPE5 282      20.615 105.765  59.825  1.00  0.00           C
ATOM  10853  C28 POPE5 282      20.145 104.775  58.745  1.00  0.00           C
ATOM  10856  C29 POPE5 282      19.746 105.494  57.485  1.00  0.00           C
ATOM  10858 0C21 POPE5 282      18.815 105.094  56.605  1.00  0.00           C
ATOM  10860 1C21 POPE5 282      18.055 103.794  56.665  1.00  0.00           C
ATOM  10863 2C21 POPE5 282      17.685 103.395  55.225  1.00  0.00           C
ATOM  10866 3C21 POPE5 282      16.805 102.145  55.145  1.00  0.00           C
ATOM  10869 4C21 POPE5 282      16.545 101.715  53.695  1.00  0.00           C
ATOM  10872 5C21 POPE5 282      16.085 102.854  52.765  1.00  0.00           C
ATOM  10875 6C21 POPE5 282      15.725 102.396  51.355  1.00  0.00           C
ATOM  10878 7C21 POPE5 282      15.015 103.506  50.565  1.00  0.00           C
ATOM  10881 8C21 POPE5 282      14.515 103.064  49.185  1.00  0.00           C
ATOM  10885  C33 POPE5 282      25.695 111.405  59.185  1.00  0.00           C
ATOM  10888  C34 POPE5 282      25.255 111.585  57.715  1.00  0.00           C
ATOM  10891  C35 POPE5 282      26.335 111.235  56.675  1.00  0.00           C
ATOM  10894  C36 POPE5 282      26.756 109.764  56.705  1.00  0.00           C
ATOM  10897  C37 POPE5 282      28.145 109.495  56.115  1.00  0.00           C
ATOM  10900  C38 POPE5 282      28.555 108.035  56.335  1.00  0.00           C
ATOM  10903  C39 POPE5 282      29.836 107.635  55.605  1.00  0.00           C
ATOM  10906 0C31 POPE5 282      29.615 107.264  54.135  1.00  0.00           C
ATOM  10909 1C31 POPE5 282      30.875 107.465  53.295  1.00  0.00           C
ATOM  10912 2C31 POPE5 282      30.795 106.844  51.895  1.00  0.00           C
ATOM  10915 3C31 POPE5 282      32.055 107.195  51.095  1.00  0.00           C
ATOM  10918 4C31 POPE5 282      32.076 106.604  49.685  1.00  0.00           C
ATOM  10921 5C31 POPE5 282      33.235 107.155  48.855  1.00  0.00           C
ATOM  10924 6C31 POPE5 282      33.526 106.325  47.605  1.00  0.00           C
ATOM  10928  NH3 POPE6 283     134.184  31.205  19.455  1.00  0.00           N
ATOM  10932  C12 POPE6 283     134.154  30.895  17.985  1.00  0.00           C
ATOM  10935  C11 POPE6 283     132.924  31.495  17.285  1.00  0.00           C
ATOM  10938  P   POPE6 283     131.635  29.465  16.245  1.00  0.00           P
ATOM  10939  O13 POPE6 283     131.184  29.145  14.865  1.00  0.00           O
ATOM  10940  O14 POPE6 283     132.335  28.415  17.005  1.00  0.00           O
ATOM  10941  O11 POPE6 283     130.454  30.025  17.145  1.00  0.00           O
ATOM  10942  O12 POPE6 283     132.583  30.735  16.125  1.00  0.00           O
ATOM  10943  C1  POPE6 283     130.464  29.635  18.535  1.00  0.00           C
ATOM  10946  C2  POPE6 283     129.376  30.405  19.315  1.00  0.00           C
ATOM  10948  O21 POPE6 283     129.546  30.225  20.745  1.00  0.00           O
ATOM  10949  C21 POPE6 283     130.484  30.965  21.325  1.00  0.00           C
ATOM  10950  O22 POPE6 283     131.284  31.685  20.765  1.00  0.00           O
ATOM  10951  C22 POPE6 283     130.415  30.725  22.865  1.00  0.00           C
ATOM  10954  C3  POPE6 283     127.985  29.895  18.845  1.00  0.00           C
ATOM  10957  O31 POPE6 283     126.866  30.385  19.615  1.00  0.00           O
ATOM  10958  C31 POPE6 283     126.436  29.535  20.555  1.00  0.00           C
ATOM  10959  O32 POPE6 283     126.826  28.395  20.695  1.00  0.00           O
ATOM  10960  C32 POPE6 283     125.354  30.155  21.435  1.00  0.00           C
ATOM  10963  C23 POPE6 283     130.363  31.985  23.785  1.00  0.00           C
ATOM  10966  C24 POPE6 283     129.635  31.685  25.115  1.00  0.00           C
ATOM  10969  C25 POPE6 283     129.436  32.875  26.065  1.00  0.00           C
ATOM  10972  C26 POPE6 283     128.986  32.475  27.485  1.00  0.00           C
ATOM  10975  C27 POPE6 283     128.866  33.685  28.445  1.00  0.00           C
ATOM  10978  C28 POPE6 283     129.225  33.354  29.915  1.00  0.00           C
ATOM  10981  C29 POPE6 283     128.176  32.545  30.645  1.00  0.00           C
ATOM  10983 0C21 POPE6 283     127.814  32.675  31.935  1.00  0.00           C
ATOM  10985 1C21 POPE6 283     128.436  33.595  32.965  1.00  0.00           C
ATOM  10988 2C21 POPE6 283     128.655  32.875  34.315  1.00  0.00           C
ATOM  10991 3C21 POPE6 283     127.384  32.825  35.175  1.00  0.00           C
ATOM  10994 4C21 POPE6 283     127.545  31.975  36.445  1.00  0.00           C
ATOM  10997 5C21 POPE6 283     126.325  32.125  37.365  1.00  0.00           C
ATOM  11000 6C21 POPE6 283     126.395  31.265  38.635  1.00  0.00           C
ATOM  11003 7C21 POPE6 283     125.245  31.595  39.595  1.00  0.00           C
ATOM  11006 8C21 POPE6 283     125.345  30.865  40.935  1.00  0.00           C
ATOM  11010  C33 POPE6 283     125.536  29.645  22.885  1.00  0.00           C
ATOM  11013  C34 POPE6 283     124.965  30.555  23.975  1.00  0.00           C
ATOM  11016  C35 POPE6 283     125.215  29.895  25.335  1.00  0.00           C
ATOM  11019  C36 POPE6 283     124.596  30.615  26.525  1.00  0.00           C
ATOM  11022  C37 POPE6 283     124.676  29.745  27.775  1.00  0.00           C
ATOM  11025  C38 POPE6 283     123.885  30.235  28.995  1.00  0.00           C
ATOM  11028  C39 POPE6 283     124.286  31.625  29.505  1.00  0.00           C
ATOM  11031 0C31 POPE6 283     123.535  31.925  30.805  1.00  0.00           C
ATOM  11034 1C31 POPE6 283     123.976  33.215  31.495  1.00  0.00           C
ATOM  11037 2C31 POPE6 283     123.354  33.325  32.895  1.00  0.00           C
ATOM  11040 3C31 POPE6 283     124.016  34.385  33.775  1.00  0.00           C
ATOM  11043 4C31 POPE6 283     123.535  34.325  35.225  1.00  0.00           C
ATOM  11046 5C31 POPE6 283     124.126  35.445  36.085  1.00  0.00           C
ATOM  11049 6C31 POPE6 283     123.745  35.365  37.565  1.00  0.00           C
ATOM  11053  NH3 POPE7 284       1.705  46.365  61.435  1.00  0.00           N
ATOM  11057  C12 POPE7 284       2.775  47.326  61.895  1.00  0.00           C
ATOM  11060  C11 POPE7 284       3.195  48.265  60.745  1.00  0.00           C
ATOM  11063  P   POPE7 284       4.275  50.335  62.015  1.00  0.00           P
ATOM  11064  O13 POPE7 284       2.915  50.935  62.065  1.00  0.00           O
ATOM  11065  O14 POPE7 284       5.005  50.125  63.275  1.00  0.00           O
ATOM  11066  O11 POPE7 284       5.155  51.325  61.185  1.00  0.00           O
ATOM  11067  O12 POPE7 284       4.335  49.035  61.105  1.00  0.00           O
ATOM  11068  C1  POPE7 284       4.705  51.845  59.945  1.00  0.00           C
ATOM  11071  C2  POPE7 284       5.745  51.585  58.825  1.00  0.00           C
ATOM  11073  O21 POPE7 284       5.195  50.715  57.825  1.00  0.00           O
ATOM  11074  C21 POPE7 284       4.235  51.295  57.105  1.00  0.00           C
ATOM  11075  O22 POPE7 284       3.905  52.465  57.175  1.00  0.00           O
ATOM  11076  C22 POPE7 284       3.635  50.235  56.195  1.00  0.00           C
ATOM  11079  C3  POPE7 284       7.055  50.955  59.385  1.00  0.00           C
ATOM  11082  O31 POPE7 284       8.155  51.035  58.445  1.00  0.00           O
ATOM  11083  C31 POPE7 284       8.795  52.205  58.455  1.00  0.00           C
ATOM  11084  O32 POPE7 284       8.505  53.174  59.125  1.00  0.00           O
ATOM  11085  C32 POPE7 284      10.035  52.135  57.575  1.00  0.00           C
ATOM  11088  C23 POPE7 284       2.615  50.785  55.165  1.00  0.00           C
ATOM  11091  C24 POPE7 284       3.285  51.345  53.905  1.00  0.00           C
ATOM  11094  C25 POPE7 284       2.365  51.215  52.675  1.00  0.00           C
ATOM  11097  C26 POPE7 284       3.045  51.635  51.365  1.00  0.00           C
ATOM  11100  C27 POPE7 284       3.865  50.515  50.705  1.00  0.00           C
ATOM  11103  C28 POPE7 284       4.745  51.064  49.575  1.00  0.00           C
ATOM  11106  C29 POPE7 284       5.365  49.995  48.715  1.00  0.00           C
ATOM  11108 0C21 POPE7 284       4.785  49.424  47.635  1.00  0.00           C
ATOM  11110 1C21 POPE7 284       3.395  49.715  47.115  1.00  0.00           C
ATOM  11113 2C21 POPE7 284       3.425  50.405  45.745  1.00  0.00           C
ATOM  11116 3C21 POPE7 284       2.025  50.815  45.265  1.00  0.00           C
ATOM  11119 4C21 POPE7 284       1.485  52.045  46.025  1.00  0.00           C
ATOM  11122 5C21 POPE7 284       0.156  52.565  45.465  1.00  0.00           C
ATOM  11125 6C21 POPE7 284      -0.254  53.875  46.145  1.00  0.00           C
ATOM  11128 7C21 POPE7 284      -1.644  54.405  45.775  1.00  0.00           C
ATOM  11131 8C21 POPE7 284      -2.774  53.415  46.075  1.00  0.00           C
ATOM  11135  C33 POPE7 284      10.135  53.285  56.545  1.00  0.00           C
ATOM  11138  C34 POPE7 284      10.195  52.715  55.125  1.00  0.00           C
ATOM  11141  C35 POPE7 284      10.435  53.755  54.025  1.00  0.00           C
ATOM  11144  C36 POPE7 284      10.565  53.045  52.665  1.00  0.00           C
ATOM  11147  C37 POPE7 284      10.825  53.975  51.475  1.00  0.00           C
ATOM  11150  C38 POPE7 284      10.735  53.205  50.145  1.00  0.00           C
ATOM  11153  C39 POPE7 284      10.975  54.085  48.905  1.00  0.00           C
ATOM  11156 0C31 POPE7 284      10.905  53.295  47.585  1.00  0.00           C
ATOM  11159 1C31 POPE7 284      11.935  53.785  46.545  1.00  0.00           C
ATOM  11162 2C31 POPE7 284      11.835  53.025  45.215  1.00  0.00           C
ATOM  11165 3C31 POPE7 284      13.085  53.215  44.335  1.00  0.00           C
ATOM  11168 4C31 POPE7 284      13.005  52.465  42.995  1.00  0.00           C
ATOM  11171 5C31 POPE7 284      14.355  52.405  42.255  1.00  0.00           C
ATOM  11174 6C31 POPE7 284      14.305  51.585  40.965  1.00  0.00           C
ATOM  11178  NH3 POPE8 285      18.915  44.625  18.785  1.00  0.00           N
ATOM  11182  C12 POPE8 285      17.576  44.756  18.115  1.00  0.00           C
ATOM  11185  C11 POPE8 285      17.135  43.415  17.475  1.00  0.00           C
ATOM  11188  P   POPE8 285      15.015  42.045  16.755  1.00  0.00           P
ATOM  11189  O13 POPE8 285      14.285  42.225  15.495  1.00  0.00           O
ATOM  11190  O14 POPE8 285      15.835  40.835  16.925  1.00  0.00           O
ATOM  11191  O11 POPE8 285      13.985  42.125  17.965  1.00  0.00           O
ATOM  11192  O12 POPE8 285      15.745  43.415  17.145  1.00  0.00           O
ATOM  11193  C1  POPE8 285      14.485  41.685  19.245  1.00  0.00           C
ATOM  11196  C2  POPE8 285      13.325  41.495  20.265  1.00  0.00           C
ATOM  11198  O21 POPE8 285      13.405  42.595  21.195  1.00  0.00           O
ATOM  11199  C21 POPE8 285      12.385  42.635  22.045  1.00  0.00           C
ATOM  11200  O22 POPE8 285      11.345  42.005  21.905  1.00  0.00           O
ATOM  11201  C22 POPE8 285      12.755  43.525  23.225  1.00  0.00           C
ATOM  11204  C3  POPE8 285      13.365  40.105  20.985  1.00  0.00           C
ATOM  11207  O31 POPE8 285      12.095  39.445  20.835  1.00  0.00           O
ATOM  11208  C31 POPE8 285      11.475  38.755  21.825  1.00  0.00           C
ATOM  11209  O32 POPE8 285      10.385  38.225  21.665  1.00  0.00           O
ATOM  11210  C32 POPE8 285      12.305  38.555  23.105  1.00  0.00           C
ATOM  11213  C23 POPE8 285      11.795  43.385  24.435  1.00  0.00           C
ATOM  11216  C24 POPE8 285      12.535  43.465  25.785  1.00  0.00           C
ATOM  11219  C25 POPE8 285      11.745  44.145  26.905  1.00  0.00           C
ATOM  11222  C26 POPE8 285      10.375  43.545  27.225  1.00  0.00           C
ATOM  11225  C27 POPE8 285      10.345  42.335  28.165  1.00  0.00           C
ATOM  11228  C28 POPE8 285       8.955  41.665  28.235  1.00  0.00           C
ATOM  11231  C29 POPE8 285       7.785  42.615  28.225  1.00  0.00           C
ATOM  11233 0C21 POPE8 285       7.365  43.405  29.225  1.00  0.00           C
ATOM  11235 1C21 POPE8 285       7.965  43.485  30.605  1.00  0.00           C
ATOM  11238 2C21 POPE8 285       8.495  44.905  30.885  1.00  0.00           C
ATOM  11241 3C21 POPE8 285       9.125  45.035  32.275  1.00  0.00           C
ATOM  11244 4C21 POPE8 285       9.685  46.435  32.515  1.00  0.00           C
ATOM  11247 5C21 POPE8 285      10.035  46.695  33.985  1.00  0.00           C
ATOM  11250 6C21 POPE8 285      10.775  48.025  34.175  1.00  0.00           C
ATOM  11253 7C21 POPE8 285      10.735  48.555  35.605  1.00  0.00           C
ATOM  11256 8C21 POPE8 285      11.555  49.835  35.735  1.00  0.00           C
ATOM  11260  C33 POPE8 285      11.645  37.535  24.065  1.00  0.00           C
ATOM  11263  C34 POPE8 285      12.645  36.785  24.965  1.00  0.00           C
ATOM  11266  C35 POPE8 285      13.355  37.645  26.025  1.00  0.00           C
ATOM  11269  C36 POPE8 285      12.576  37.765  27.345  1.00  0.00           C
ATOM  11272  C37 POPE8 285      13.465  38.215  28.515  1.00  0.00           C
ATOM  11275  C38 POPE8 285      12.735  38.174  29.865  1.00  0.00           C
ATOM  11278  C39 POPE8 285      13.695  38.065  31.065  1.00  0.00           C
ATOM  11281 0C31 POPE8 285      14.235  36.645  31.265  1.00  0.00           C
ATOM  11284 1C31 POPE8 285      13.505  35.854  32.365  1.00  0.00           C
ATOM  11287 2C31 POPE8 285      14.355  35.615  33.625  1.00  0.00           C
ATOM  11290 3C31 POPE8 285      14.695  36.895  34.395  1.00  0.00           C
ATOM  11293 4C31 POPE8 285      15.255  36.615  35.805  1.00  0.00           C
ATOM  11296 5C31 POPE8 285      15.595  37.905  36.565  1.00  0.00           C
ATOM  11299 6C31 POPE8 285      15.975  37.654  38.025  1.00  0.00           C
ATOM  11303  NH3 POPE9 286     100.256  78.405  65.625  1.00  0.00           N
ATOM  11307  C12 POPE9 286      99.615  79.725  65.955  1.00  0.00           C
ATOM  11310  C11 POPE9 286      98.346  80.015  65.115  1.00  0.00           C
ATOM  11313  P   POPE9 286      96.996  77.745  65.455  1.00  0.00           P
ATOM  11314  O13 POPE9 286      98.065  76.785  65.805  1.00  0.00           O
ATOM  11315  O14 POPE9 286      96.166  78.305  66.535  1.00  0.00           O
ATOM  11316  O11 POPE9 286      96.076  77.046  64.375  1.00  0.00           O
ATOM  11317  O12 POPE9 286      97.665  78.875  64.595  1.00  0.00           O
ATOM  11318  C1  POPE9 286      96.015  75.616  64.245  1.00  0.00           C
ATOM  11321  C2  POPE9 286      95.776  75.195  62.765  1.00  0.00           C
ATOM  11323  O21 POPE9 286      96.495  73.976  62.495  1.00  0.00           O
ATOM  11324  C21 POPE9 286      95.826  73.174  61.665  1.00  0.00           C
ATOM  11325  O22 POPE9 286      94.624  73.225  61.465  1.00  0.00           O
ATOM  11326  C22 POPE9 286      96.796  72.225  60.975  1.00  0.00           C
ATOM  11329  C3  POPE9 286      96.346  76.255  61.795  1.00  0.00           C
ATOM  11332  O31 POPE9 286      96.366  75.795  60.435  1.00  0.00           O
ATOM  11333  C31 POPE9 286      96.465  76.625  59.385  1.00  0.00           C
ATOM  11334  O32 POPE9 286      96.635  76.244  58.245  1.00  0.00           O
ATOM  11335  C32 POPE9 286      96.285  78.085  59.785  1.00  0.00           C
ATOM  11338  C23 POPE9 286      96.896  72.424  59.445  1.00  0.00           C
ATOM  11341  C24 POPE9 286      98.106  71.664  58.895  1.00  0.00           C
ATOM  11344  C25 POPE9 286      98.296  71.844  57.385  1.00  0.00           C
ATOM  11347  C26 POPE9 286      97.346  70.994  56.535  1.00  0.00           C
ATOM  11350  C27 POPE9 286      97.696  71.146  55.055  1.00  0.00           C
ATOM  11353  C28 POPE9 286      96.805  70.285  54.145  1.00  0.00           C
ATOM  11356  C29 POPE9 286      96.704  70.896  52.775  1.00  0.00           C
ATOM  11358 0C21 POPE9 286      97.225  70.435  51.625  1.00  0.00           C
ATOM  11360 1C21 POPE9 286      98.006  69.164  51.395  1.00  0.00           C
ATOM  11363 2C21 POPE9 286      99.496  69.424  51.085  1.00  0.00           C
ATOM  11366 3C21 POPE9 286     100.385  69.396  52.335  1.00  0.00           C
ATOM  11369 4C21 POPE9 286     101.875  69.565  51.995  1.00  0.00           C
ATOM  11372 5C21 POPE9 286     102.785  69.585  53.225  1.00  0.00           C
ATOM  11375 6C21 POPE9 286     102.805  70.945  53.935  1.00  0.00           C
ATOM  11378 7C21 POPE9 286     103.806  71.025  55.095  1.00  0.00           C
ATOM  11381 8C21 POPE9 286     103.785  72.384  55.785  1.00  0.00           C
ATOM  11385  C33 POPE9 286      96.465  79.035  58.605  1.00  0.00           C
ATOM  11388  C34 POPE9 286      96.325  80.494  59.065  1.00  0.00           C
ATOM  11391  C35 POPE9 286      96.274  81.476  57.895  1.00  0.00           C
ATOM  11394  C36 POPE9 286      97.405  81.325  56.865  1.00  0.00           C
ATOM  11397  C37 POPE9 286      97.145  82.104  55.565  1.00  0.00           C
ATOM  11400  C38 POPE9 286      95.916  81.595  54.815  1.00  0.00           C
ATOM  11403  C39 POPE9 286      95.725  82.225  53.435  1.00  0.00           C
ATOM  11406 0C31 POPE9 286      95.835  83.755  53.455  1.00  0.00           C
ATOM  11409 1C31 POPE9 286      95.215  84.355  52.195  1.00  0.00           C
ATOM  11412 2C31 POPE9 286      95.676  85.785  51.945  1.00  0.00           C
ATOM  11415 3C31 POPE9 286      94.935  86.405  50.765  1.00  0.00           C
ATOM  11418 4C31 POPE9 286      95.835  86.695  49.565  1.00  0.00           C
ATOM  11421 5C31 POPE9 286      95.096  87.445  48.455  1.00  0.00           C
ATOM  11424 6C31 POPE9 286      96.015  87.924  47.335  1.00  0.00           C
ATOM  11428  NH3 POPE  287      38.076   3.045  60.975  1.00  0.00           N
ATOM  11432  C12 POPE  287      38.615   1.645  60.785  1.00  0.00           C
ATOM  11435  C11 POPE  287      39.985   1.645  60.075  1.00  0.00           C
ATOM  11438  P   POPE  287      42.155   3.055  60.795  1.00  0.00           P
ATOM  11439  O13 POPE  287      42.126   4.125  61.815  1.00  0.00           O
ATOM  11440  O14 POPE  287      42.866   1.805  61.085  1.00  0.00           O
ATOM  11441  O11 POPE  287      42.826   3.695  59.505  1.00  0.00           O
ATOM  11442  O12 POPE  287      40.676   2.845  60.385  1.00  0.00           O
ATOM  11443  C1  POPE  287      42.206   3.395  58.235  1.00  0.00           C
ATOM  11446  C2  POPE  287      42.995   3.845  56.975  1.00  0.00           C
ATOM  11448  O21 POPE  287      44.006   2.875  56.635  1.00  0.00           O
ATOM  11449  C21 POPE  287      43.925   2.455  55.385  1.00  0.00           C
ATOM  11450  O22 POPE  287      42.985   2.575  54.625  1.00  0.00           O
ATOM  11451  C22 POPE  287      45.275   1.915  54.925  1.00  0.00           C
ATOM  11454  C3  POPE  287      43.656   5.255  57.115  1.00  0.00           C
ATOM  11457  O31 POPE  287      43.125   6.195  56.155  1.00  0.00           O
ATOM  11458  C31 POPE  287      43.745   6.225  54.975  1.00  0.00           C
ATOM  11459  O32 POPE  287      44.745   5.595  54.695  1.00  0.00           O
ATOM  11460  C32 POPE  287      43.025   7.205  54.035  1.00  0.00           C
ATOM  11463  C23 POPE  287      45.445   2.355  53.455  1.00  0.00           C
ATOM  11466  C24 POPE  287      46.875   2.455  52.955  1.00  0.00           C
ATOM  11469  C25 POPE  287      46.905   3.325  51.695  1.00  0.00           C
ATOM  11472  C26 POPE  287      48.195   3.175  50.885  1.00  0.00           C
ATOM  11475  C27 POPE  287      47.975   2.325  49.625  1.00  0.00           C
ATOM  11478  C28 POPE  287      49.296   1.985  48.935  1.00  0.00           C
ATOM  11481  C29 POPE  287      49.135   1.285  47.615  1.00  0.00           C
ATOM  11483 0C21 POPE  287      49.745   0.155  47.205  1.00  0.00           C
ATOM  11485 1C21 POPE  287      50.735  -0.665  48.005  1.00  0.00           C
ATOM  11488 2C21 POPE  287      50.495  -2.185  47.875  1.00  0.00           C
ATOM  11491 3C21 POPE  287      51.315  -2.965  48.915  1.00  0.00           C
ATOM  11494 4C21 POPE  287      51.245  -4.494  48.765  1.00  0.00           C
ATOM  11497 5C21 POPE  287      52.245  -5.014  47.735  1.00  0.00           C
ATOM  11500 6C21 POPE  287      52.586  -6.504  47.905  1.00  0.00           C
ATOM  11503 7C21 POPE  287      53.755  -6.944  47.015  1.00  0.00           C
ATOM  11506 8C21 POPE  287      54.465  -8.214  47.485  1.00  0.00           C
ATOM  11510  C33 POPE  287      44.006   7.985  53.125  1.00  0.00           C
ATOM  11513  C34 POPE  287      43.706   7.885  51.615  1.00  0.00           C
ATOM  11516  C35 POPE  287      43.715   6.445  51.075  1.00  0.00           C
ATOM  11519  C36 POPE  287      44.116   6.365  49.595  1.00  0.00           C
ATOM  11522  C37 POPE  287      43.846   4.975  48.985  1.00  0.00           C
ATOM  11525  C38 POPE  287      44.605   4.745  47.665  1.00  0.00           C
ATOM  11528  C39 POPE  287      44.186   3.445  46.965  1.00  0.00           C
ATOM  11531 0C31 POPE  287      44.945   2.215  47.485  1.00  0.00           C
ATOM  11534 1C31 POPE  287      44.155   0.905  47.345  1.00  0.00           C
ATOM  11537 2C31 POPE  287      44.836  -0.305  48.005  1.00  0.00           C
ATOM  11540 3C31 POPE  287      45.925  -0.975  47.145  1.00  0.00           C
ATOM  11543 4C31 POPE  287      45.366  -1.595  45.855  1.00  0.00           C
ATOM  11546 5C31 POPE  287      46.385  -2.445  45.095  1.00  0.00           C
ATOM  11549 6C31 POPE  287      45.805  -3.105  43.835  1.00  0.00           C
ATOM  11553  NH3 POPE  288     106.665  83.315  20.375  1.00  0.00           N
ATOM  11557  C12 POPE  288     105.305  83.674  20.905  1.00  0.00           C
ATOM  11560  C11 POPE  288     104.455  84.384  19.835  1.00  0.00           C
ATOM  11563  P   POPE  288     101.866  83.945  19.825  1.00  0.00           P
ATOM  11564  O13 POPE  288     100.656  84.725  20.145  1.00  0.00           O
ATOM  11565  O14 POPE  288     102.046  83.555  18.405  1.00  0.00           O
ATOM  11566  O11 POPE  288     101.896  82.594  20.665  1.00  0.00           O
ATOM  11567  O12 POPE  288     103.165  84.665  20.365  1.00  0.00           O
ATOM  11568  C1  POPE  288     101.166  82.424  21.885  1.00  0.00           C
ATOM  11571  C2  POPE  288     101.766  81.245  22.695  1.00  0.00           C
ATOM  11573  O21 POPE  288     100.816  80.435  23.395  1.00  0.00           O
ATOM  11574  C21 POPE  288      99.946  80.955  24.235  1.00  0.00           C
ATOM  11575  O22 POPE  288      98.986  81.655  23.965  1.00  0.00           O
ATOM  11576  C22 POPE  288     100.326  80.485  25.645  1.00  0.00           C
ATOM  11579  C3  POPE  288     102.925  81.715  23.625  1.00  0.00           C
ATOM  11582  O31 POPE  288     103.176  80.844  24.735  1.00  0.00           O
ATOM  11583  C31 POPE  288     103.655  79.635  24.555  1.00  0.00           C
ATOM  11584  O32 POPE  288     103.924  79.076  23.505  1.00  0.00           O
ATOM  11585  C32 POPE  288     103.806  79.015  25.945  1.00  0.00           C
ATOM  11588  C23 POPE  288      99.104  80.265  26.565  1.00  0.00           C
ATOM  11591  C24 POPE  288      99.484  79.475  27.815  1.00  0.00           C
ATOM  11594  C25 POPE  288      98.286  79.124  28.705  1.00  0.00           C
ATOM  11597  C26 POPE  288      98.006  80.234  29.715  1.00  0.00           C
ATOM  11600  C27 POPE  288      96.786  79.935  30.595  1.00  0.00           C
ATOM  11603  C28 POPE  288      96.635  80.915  31.765  1.00  0.00           C
ATOM  11606  C29 POPE  288      97.766  80.865  32.765  1.00  0.00           C
ATOM  11608 0C21 POPE  288      98.055  81.835  33.655  1.00  0.00           C
ATOM  11610 1C21 POPE  288      97.295  83.134  33.835  1.00  0.00           C
ATOM  11613 2C21 POPE  288      96.366  83.075  35.055  1.00  0.00           C
ATOM  11616 3C21 POPE  288      95.174  82.124  34.855  1.00  0.00           C
ATOM  11619 4C21 POPE  288      94.275  82.005  36.085  1.00  0.00           C
ATOM  11622 5C21 POPE  288      94.935  81.195  37.205  1.00  0.00           C
ATOM  11625 6C21 POPE  288      93.936  80.895  38.315  1.00  0.00           C
ATOM  11628 7C21 POPE  288      94.566  80.164  39.505  1.00  0.00           C
ATOM  11631 8C21 POPE  288      93.566  79.915  40.625  1.00  0.00           C
ATOM  11635  C33 POPE  288     105.035  78.075  26.075  1.00  0.00           C
ATOM  11638  C34 POPE  288     105.256  77.515  27.495  1.00  0.00           C
ATOM  11641  C35 POPE  288     105.314  78.585  28.595  1.00  0.00           C
ATOM  11644  C36 POPE  288     103.995  78.805  29.345  1.00  0.00           C
ATOM  11647  C37 POPE  288     104.035  80.086  30.205  1.00  0.00           C
ATOM  11650  C38 POPE  288     102.854  80.186  31.175  1.00  0.00           C
ATOM  11653  C39 POPE  288     102.836  81.506  31.965  1.00  0.00           C
ATOM  11656 0C31 POPE  288     104.076  81.756  32.835  1.00  0.00           C
ATOM  11659 1C31 POPE  288     105.075  82.785  32.265  1.00  0.00           C
ATOM  11662 2C31 POPE  288     106.015  83.275  33.375  1.00  0.00           C
ATOM  11665 3C31 POPE  288     107.186  84.155  32.915  1.00  0.00           C
ATOM  11668 4C31 POPE  288     108.106  84.535  34.085  1.00  0.00           C
ATOM  11671 5C31 POPE  288     109.415  85.215  33.665  1.00  0.00           C
ATOM  11674 6C31 POPE  288     110.296  85.605  34.855  1.00  0.00           C
ATOM  11678  NH3 POPE  289      72.965  88.576  15.505  1.00  0.00           N
ATOM  11682  C12 POPE  289      72.686  87.365  16.355  1.00  0.00           C
ATOM  11685  C11 POPE  289      73.406  87.454  17.725  1.00  0.00           C
ATOM  11688  P   POPE  289      74.204  84.975  18.045  1.00  0.00           P
ATOM  11689  O13 POPE  289      73.365  83.836  17.685  1.00  0.00           O
ATOM  11690  O14 POPE  289      75.245  85.385  17.075  1.00  0.00           O
ATOM  11691  O11 POPE  289      74.985  84.585  19.375  1.00  0.00           O
ATOM  11692  O12 POPE  289      73.296  86.215  18.425  1.00  0.00           O
ATOM  11693  C1  POPE  289      74.195  84.305  20.535  1.00  0.00           C
ATOM  11696  C2  POPE  289      75.076  83.885  21.755  1.00  0.00           C
ATOM  11698  O21 POPE  289      74.495  84.335  22.985  1.00  0.00           O
ATOM  11699  C21 POPE  289      74.516  85.625  23.275  1.00  0.00           C
ATOM  11700  O22 POPE  289      74.854  86.535  22.545  1.00  0.00           O
ATOM  11701  C22 POPE  289      73.895  85.835  24.665  1.00  0.00           C
ATOM  11704  C3  POPE  289      76.585  84.256  21.645  1.00  0.00           C
ATOM  11707  O31 POPE  289      77.285  84.146  22.905  1.00  0.00           O
ATOM  11708  C31 POPE  289      77.546  82.935  23.365  1.00  0.00           C
ATOM  11709  O32 POPE  289      77.235  81.896  22.805  1.00  0.00           O
ATOM  11710  C32 POPE  289      78.266  83.075  24.715  1.00  0.00           C
ATOM  11713  C23 POPE  289      74.735  86.735  25.585  1.00  0.00           C
ATOM  11716  C24 POPE  289      74.015  87.085  26.905  1.00  0.00           C
ATOM  11719  C25 POPE  289      72.565  87.544  26.705  1.00  0.00           C
ATOM  11722  C26 POPE  289      71.915  88.094  27.975  1.00  0.00           C
ATOM  11725  C27 POPE  289      70.385  88.215  27.855  1.00  0.00           C
ATOM  11728  C28 POPE  289      69.726  88.494  29.225  1.00  0.00           C
ATOM  11731  C29 POPE  289      68.266  88.875  29.125  1.00  0.00           C
ATOM  11733 0C21 POPE  289      67.345  88.695  30.095  1.00  0.00           C
ATOM  11735 1C21 POPE  289      67.596  88.055  31.445  1.00  0.00           C
ATOM  11738 2C21 POPE  289      68.165  89.054  32.455  1.00  0.00           C
ATOM  11741 3C21 POPE  289      68.336  88.465  33.865  1.00  0.00           C
ATOM  11744 4C21 POPE  289      68.775  89.525  34.875  1.00  0.00           C
ATOM  11747 5C21 POPE  289      68.826  88.984  36.305  1.00  0.00           C
ATOM  11750 6C21 POPE  289      69.266  90.044  37.315  1.00  0.00           C
ATOM  11753 7C21 POPE  289      69.166  89.575  38.765  1.00  0.00           C
ATOM  11756 8C21 POPE  289      69.395  90.704  39.765  1.00  0.00           C
ATOM  11760  C33 POPE  289      77.415  82.524  25.875  1.00  0.00           C
ATOM  11763  C34 POPE  289      78.145  82.505  27.225  1.00  0.00           C
ATOM  11766  C35 POPE  289      78.065  83.825  28.005  1.00  0.00           C
ATOM  11769  C36 POPE  289      78.765  83.735  29.365  1.00  0.00           C
ATOM  11772  C37 POPE  289      78.785  85.086  30.105  1.00  0.00           C
ATOM  11775  C38 POPE  289      79.675  85.075  31.355  1.00  0.00           C
ATOM  11778  C39 POPE  289      79.035  84.396  32.565  1.00  0.00           C
ATOM  11781 0C31 POPE  289      80.015  84.266  33.745  1.00  0.00           C
ATOM  11784 1C31 POPE  289      79.315  83.805  35.025  1.00  0.00           C
ATOM  11787 2C31 POPE  289      80.256  83.774  36.245  1.00  0.00           C
ATOM  11790 3C31 POPE  289      81.145  82.524  36.285  1.00  0.00           C
ATOM  11793 4C31 POPE  289      82.306  82.655  37.275  1.00  0.00           C
ATOM  11796 5C31 POPE  289      83.165  81.385  37.345  1.00  0.00           C
ATOM  11799 6C31 POPE  289      84.216  81.405  38.445  1.00  0.00           C
ATOM  11803  NH3 POPE  290      88.055  49.535  64.185  1.00  0.00           N
ATOM  11807  C12 POPE  290      88.655  48.265  64.745  1.00  0.00           C
ATOM  11810  C11 POPE  290      88.416  47.055  63.815  1.00  0.00           C
ATOM  11813  P   POPE  290      89.146  44.485  63.435  1.00  0.00           P
ATOM  11814  O13 POPE  290      90.495  43.875  63.445  1.00  0.00           O
ATOM  11815  O14 POPE  290      88.055  43.634  63.945  1.00  0.00           O
ATOM  11816  O11 POPE  290      88.866  44.915  61.925  1.00  0.00           O
ATOM  11817  O12 POPE  290      89.126  45.875  64.225  1.00  0.00           O
ATOM  11818  C1  POPE  290      87.605  45.395  61.405  1.00  0.00           C
ATOM  11821  C2  POPE  290      87.505  45.185  59.865  1.00  0.00           C
ATOM  11823  O21 POPE  290      87.435  46.465  59.175  1.00  0.00           O
ATOM  11824  C21 POPE  290      88.135  46.515  58.035  1.00  0.00           C
ATOM  11825  O22 POPE  290      88.976  45.705  57.685  1.00  0.00           O
ATOM  11826  C22 POPE  290      87.854  47.815  57.265  1.00  0.00           C
ATOM  11829  C3  POPE  290      86.274  44.315  59.485  1.00  0.00           C
ATOM  11832  O31 POPE  290      86.695  43.104  58.845  1.00  0.00           O
ATOM  11833  C31 POPE  290      86.786  43.135  57.515  1.00  0.00           C
ATOM  11834  O32 POPE  290      86.595  44.105  56.805  1.00  0.00           O
ATOM  11835  C32 POPE  290      87.186  41.755  57.015  1.00  0.00           C
ATOM  11838  C23 POPE  290      88.374  47.725  55.805  1.00  0.00           C
ATOM  11841  C24 POPE  290      88.116  48.985  54.975  1.00  0.00           C
ATOM  11844  C25 POPE  290      88.666  48.865  53.535  1.00  0.00           C
ATOM  11847  C26 POPE  290      87.626  48.354  52.535  1.00  0.00           C
ATOM  11850  C27 POPE  290      86.675  49.465  52.075  1.00  0.00           C
ATOM  11853  C28 POPE  290      85.454  48.975  51.275  1.00  0.00           C
ATOM  11856  C29 POPE  290      84.676  50.175  50.805  1.00  0.00           C
ATOM  11858 0C21 POPE  290      84.256  50.435  49.545  1.00  0.00           C
ATOM  11860 1C21 POPE  290      84.396  49.535  48.345  1.00  0.00           C
ATOM  11863 2C21 POPE  290      83.195  49.625  47.375  1.00  0.00           C
ATOM  11866 3C21 POPE  290      82.446  48.295  47.145  1.00  0.00           C
ATOM  11869 4C21 POPE  290      83.256  47.265  46.335  1.00  0.00           C
ATOM  11872 5C21 POPE  290      82.425  46.064  45.855  1.00  0.00           C
ATOM  11875 6C21 POPE  290      81.455  46.425  44.715  1.00  0.00           C
ATOM  11878 7C21 POPE  290      80.705  45.205  44.155  1.00  0.00           C
ATOM  11881 8C21 POPE  290      79.785  45.555  42.975  1.00  0.00           C
ATOM  11885  C33 POPE  290      88.615  41.725  56.435  1.00  0.00           C
ATOM  11888  C34 POPE  290      89.156  40.295  56.325  1.00  0.00           C
ATOM  11891  C35 POPE  290      88.276  39.354  55.495  1.00  0.00           C
ATOM  11894  C36 POPE  290      88.225  39.694  54.005  1.00  0.00           C
ATOM  11897  C37 POPE  290      87.055  39.035  53.265  1.00  0.00           C
ATOM  11900  C38 POPE  290      87.006  39.395  51.785  1.00  0.00           C
ATOM  11903  C39 POPE  290      85.665  38.995  51.155  1.00  0.00           C
ATOM  11906 0C31 POPE  290      85.314  39.795  49.895  1.00  0.00           C
ATOM  11909 1C31 POPE  290      83.866  39.595  49.455  1.00  0.00           C
ATOM  11912 2C31 POPE  290      83.615  38.205  48.835  1.00  0.00           C
ATOM  11915 3C31 POPE  290      82.346  37.525  49.365  1.00  0.00           C
ATOM  11918 4C31 POPE  290      81.035  38.174  48.935  1.00  0.00           C
ATOM  11921 5C31 POPE  290      79.826  37.465  49.545  1.00  0.00           C
ATOM  11924 6C31 POPE  290      78.516  38.185  49.225  1.00  0.00           C
ATOM  11928  NH3 POPE  291      29.485  35.994  60.815  1.00  0.00           N
ATOM  11932  C12 POPE  291      29.086  36.475  62.185  1.00  0.00           C
ATOM  11935  C11 POPE  291      28.995  38.005  62.275  1.00  0.00           C
[truncated: 1,785,886 more chars]
