# Supplementary material for: Characterizing Membrane Association and Periplasmic Transfer of Bacterial Lipoproteins through Molecular Dynamics Simulations
Source: Structure. 2020 Apr 7;28(4):475–487.e3. doi: 10.1016/j.str.2020.01.012 (PMC7139219; doi:10.1016/j.str.2020.01.012)
Supplement: Data S1. Final Coordinates from Simulations (Y–Z), Related to Figure 3 [file mmc3.zip › Y-Z/YQIH-2-atomistic.pdb]

TITLE     Protein
REMARK    THIS IS A SIMULATION BOX
CRYST1  129.210  129.210  135.222  90.00  90.00  90.00 P 1           1
MODEL        1
ATOM      1  N   CYSTA   1      66.910  42.375  65.050  1.00  0.00           N
ATOM      3  CA  CYSTA   1      68.300  41.965  64.880  1.00  0.00           C
ATOM      5  C   CYSTA   1      68.650  41.105  66.070  1.00  0.00           C
ATOM      6  O   CYSTA   1      69.750  41.135  66.620  1.00  0.00           O
ATOM      7  CB  CYSTA   1      69.210  43.205  64.820  1.00  0.00           C
ATOM     10  SG  CYSTA   1      69.770  43.495  63.130  1.00  0.00           S
ATOM     11  C1  CYSTA   1      70.440  45.165  63.430  1.00  0.00           C
ATOM     14  CA1 CYSTA   1      65.890  42.245  64.220  1.00  0.00           C
ATOM     15  OA1 CYSTA   1      64.800  42.395  64.710  1.00  0.00           O
ATOM     16  CA2 CYSTA   1      65.990  42.115  62.730  1.00  0.00           C
ATOM     19  C11 CYSTA   1      71.980  45.255  63.390  1.00  0.00           C
ATOM     21  O11 CYSTA   1      72.580  44.665  62.230  1.00  0.00           O
ATOM     22  CX1 CYSTA   1      72.050  44.725  61.040  1.00  0.00           C
ATOM     23  OX1 CYSTA   1      71.020  45.275  60.690  1.00  0.00           O
ATOM     24  CX2 CYSTA   1      72.840  43.795  60.120  1.00  0.00           C
ATOM     27  C12 CYSTA   1      72.520  44.525  64.650  1.00  0.00           C
ATOM     30  O12 CYSTA   1      73.930  44.235  64.610  1.00  0.00           O
ATOM     31  CD1 CYSTA   1      74.200  43.095  63.940  1.00  0.00           C
ATOM     32  OD1 CYSTA   1      73.370  42.315  63.520  1.00  0.00           O
ATOM     33  CD2 CYSTA   1      75.700  42.915  63.740  1.00  0.00           C
ATOM     36  CA3 CYSTA   1      66.070  40.675  62.200  1.00  0.00           C
ATOM     39  CA4 CYSTA   1      67.070  40.605  61.030  1.00  0.00           C
ATOM     42  CA5 CYSTA   1      67.460  39.175  60.630  1.00  0.00           C
ATOM     45  CA6 CYSTA   1      66.790  38.645  59.350  1.00  0.00           C
ATOM     48  CA7 CYSTA   1      67.010  39.505  58.090  1.00  0.00           C
ATOM     51  CA8 CYSTA   1      66.700  38.735  56.800  1.00  0.00           C
ATOM     54  CA9 CYSTA   1      66.600  39.635  55.550  1.00  0.00           C
ATOM     57 0CA1 CYSTA   1      67.970  40.055  54.990  1.00  0.00           C
ATOM     60 1CA1 CYSTA   1      68.620  38.955  54.130  1.00  0.00           C
ATOM     63 2CA1 CYSTA   1      70.140  39.135  53.980  1.00  0.00           C
ATOM     66 3CA1 CYSTA   1      70.700  38.645  52.640  1.00  0.00           C
ATOM     69 4CA1 CYSTA   1      70.620  39.715  51.530  1.00  0.00           C
ATOM     72 5CA1 CYSTA   1      71.670  40.825  51.680  1.00  0.00           C
ATOM     75 6CA1 CYSTA   1      71.460  42.005  50.740  1.00  0.00           C
ATOM     79  CD3 CYSTA   1      75.860  41.945  62.550  1.00  0.00           C
ATOM     82  CD4 CYSTA   1      77.300  41.655  62.110  1.00  0.00           C
ATOM     85  CD5 CYSTA   1      77.330  40.505  61.080  1.00  0.00           C
ATOM     88  CD6 CYSTA   1      76.580  40.785  59.770  1.00  0.00           C
ATOM     91  CD7 CYSTA   1      77.270  41.845  58.890  1.00  0.00           C
ATOM     94  CD8 CYSTA   1      76.670  41.945  57.480  1.00  0.00           C
ATOM     97  CD9 CYSTA   1      77.630  42.645  56.500  1.00  0.00           C
ATOM    100 0CD1 CYSTA   1      77.120  42.675  55.060  1.00  0.00           C
ATOM    103 1CD1 CYSTA   1      76.020  43.725  54.830  1.00  0.00           C
ATOM    106 2CD1 CYSTA   1      75.550  43.775  53.370  1.00  0.00           C
ATOM    109 3CD1 CYSTA   1      74.510  44.885  53.130  1.00  0.00           C
ATOM    112 4CD1 CYSTA   1      75.070  46.315  53.220  1.00  0.00           C
ATOM    115 5CD1 CYSTA   1      76.220  46.635  52.250  1.00  0.00           C
ATOM    118 6CD1 CYSTA   1      76.640  48.115  52.280  1.00  0.00           C
ATOM    122  CX3 CYSTA   1      73.040  44.425  58.730  1.00  0.00           C
ATOM    125  CX4 CYSTA   1      74.130  45.485  58.700  1.00  0.00           C
ATOM    128  CX5 CYSTA   1      73.950  46.415  57.510  1.00  0.00           C
ATOM    131  CX6 CYSTA   1      75.060  47.455  57.400  1.00  0.00           C
ATOM    134  CX7 CYSTA   1      74.710  48.545  56.390  1.00  0.00           C
ATOM    137  CX8 CYSTA   1      75.880  49.525  56.170  1.00  0.00           C
ATOM    140  CX9 CYSTA   1      75.590  50.835  55.470  1.00  0.00           C
ATOM    142 0CX1 CYSTA   1      74.650  51.125  54.550  1.00  0.00           C
ATOM    144 1CX1 CYSTA   1      73.690  50.155  53.900  1.00  0.00           C
ATOM    147 2CX1 CYSTA   1      73.130  50.665  52.560  1.00  0.00           C
ATOM    150 3CX1 CYSTA   1      72.400  49.535  51.820  1.00  0.00           C
ATOM    153 4CX1 CYSTA   1      71.630  50.005  50.590  1.00  0.00           C
ATOM    156 5CX1 CYSTA   1      70.890  48.845  49.920  1.00  0.00           C
ATOM    159 6CX1 CYSTA   1      69.710  49.295  49.050  1.00  0.00           C
ATOM    162 7CX1 CYSTA   1      68.840  48.125  48.610  1.00  0.00           C
ATOM    165 8CX1 CYSTA   1      67.580  48.575  47.870  1.00  0.00           C
ATOM    169  N   MET A   2      67.620  40.385  66.540  1.00  0.00           N
ATOM    171  CA  MET A   2      67.450  39.975  67.890  1.00  0.00           C
ATOM    173  CB  MET A   2      66.020  39.405  68.090  1.00  0.00           C
ATOM    176  CG  MET A   2      65.830  37.885  67.880  1.00  0.00           C
ATOM    179  SD  MET A   2      66.330  37.235  66.270  1.00  0.00           S
ATOM    180  CE  MET A   2      67.370  35.905  66.930  1.00  0.00           C
ATOM    184  C   MET A   2      68.560  39.055  68.440  1.00  0.00           C
ATOM    185  O   MET A   2      69.300  38.385  67.730  1.00  0.00           O
ATOM    186  N   SER A   3      68.760  39.015  69.770  1.00  0.00           N
ATOM    188  CA  SER A   3      68.270  40.035  70.690  1.00  0.00           C
ATOM    190  CB  SER A   3      67.630  39.435  71.970  1.00  0.00           C
ATOM    193  OG  SER A   3      66.420  40.145  72.250  1.00  0.00           O
ATOM    195  C   SER A   3      69.420  40.965  70.980  1.00  0.00           C
ATOM    196  O   SER A   3      70.350  40.615  71.690  1.00  0.00           O
ATOM    197  N   SER A   4      69.380  42.175  70.370  1.00  0.00           N
ATOM    199  CA  SER A   4      70.430  43.195  70.480  1.00  0.00           C
ATOM    201  CB  SER A   4      70.110  44.505  69.690  1.00  0.00           C
ATOM    204  OG  SER A   4      70.070  44.285  68.280  1.00  0.00           O
ATOM    206  C   SER A   4      70.650  43.595  71.920  1.00  0.00           C
ATOM    207  O   SER A   4      71.780  43.835  72.350  1.00  0.00           O
ATOM    208  N   ILE A   5      69.520  43.665  72.650  1.00  0.00           N
ATOM    210  CA  ILE A   5      69.260  44.055  74.040  1.00  0.00           C
ATOM    212  CB  ILE A   5      69.210  42.825  74.940  1.00  0.00           C
ATOM    214  CG2 ILE A   5      67.990  41.975  74.550  1.00  0.00           C
ATOM    218  CG1 ILE A   5      70.520  42.015  74.860  1.00  0.00           C
ATOM    221  CD  ILE A   5      70.920  41.405  76.190  1.00  0.00           C
ATOM    225  C   ILE A   5      70.050  45.155  74.740  1.00  0.00           C
ATOM    226  O   ILE A   5      70.610  44.975  75.820  1.00  0.00           O
ATOM    227  N   ALA A   6      69.990  46.415  74.280  1.00  0.00           N
ATOM    229  CA  ALA A   6      70.510  46.785  72.990  1.00  0.00           C
ATOM    231  CB  ALA A   6      69.490  47.525  72.100  1.00  0.00           C
ATOM    235  C   ALA A   6      71.730  47.595  73.290  1.00  0.00           C
ATOM    236  O   ALA A   6      72.590  47.195  74.060  1.00  0.00           O
ATOM    237  N   TRP A   7      71.810  48.765  72.700  1.00  0.00           N
ATOM    239  CA  TRP A   7      72.880  49.705  72.930  1.00  0.00           C
ATOM    241  CB  TRP A   7      73.590  49.965  71.590  1.00  0.00           C
ATOM    244  CG  TRP A   7      74.010  48.685  70.920  1.00  0.00           C
ATOM    245  CD1 TRP A   7      75.130  47.965  71.220  1.00  0.00           C
ATOM    247  NE1 TRP A   7      75.360  47.035  70.240  1.00  0.00           N
ATOM    249  CE2 TRP A   7      74.400  47.135  69.280  1.00  0.00           C
ATOM    250  CD2 TRP A   7      73.480  48.125  69.700  1.00  0.00           C
ATOM    251  CE3 TRP A   7      72.380  48.425  68.890  1.00  0.00           C
ATOM    253  CZ3 TRP A   7      72.320  47.855  67.620  1.00  0.00           C
ATOM    255  CZ2 TRP A   7      74.360  46.615  67.990  1.00  0.00           C
ATOM    257  CH2 TRP A   7      73.320  47.015  67.160  1.00  0.00           C
ATOM    259  C   TRP A   7      72.120  50.905  73.430  1.00  0.00           C
ATOM    260  O   TRP A   7      71.030  51.125  72.920  1.00  0.00           O
ATOM    261  N   GLY A   8      72.600  51.625  74.460  1.00  0.00           N
ATOM    263  CA  GLY A   8      71.830  52.665  75.150  1.00  0.00           C
ATOM    266  C   GLY A   8      72.500  54.005  75.110  1.00  0.00           C
ATOM    267  O   GLY A   8      73.730  54.015  75.070  1.00  0.00           O
ATOM    268  N   ALA A   9      71.710  55.115  75.160  1.00  0.00           N
ATOM    270  CA  ALA A   9      72.130  56.495  75.360  1.00  0.00           C
ATOM    272  CB  ALA A   9      73.630  56.805  75.110  1.00  0.00           C
ATOM    276  C   ALA A   9      71.390  57.545  74.530  1.00  0.00           C
ATOM    277  O   ALA A   9      71.640  57.725  73.340  1.00  0.00           O
ATOM    278  N   ILE A  10      70.610  58.405  75.220  1.00  0.00           N
ATOM    280  CA  ILE A  10      70.520  59.825  74.880  1.00  0.00           C
ATOM    282  CB  ILE A  10      69.400  60.125  73.880  1.00  0.00           C
ATOM    284  CG2 ILE A  10      68.040  59.755  74.480  1.00  0.00           C
ATOM    288  CG1 ILE A  10      69.310  61.575  73.320  1.00  0.00           C
ATOM    291  CD  ILE A  10      70.630  62.195  72.860  1.00  0.00           C
ATOM    295  C   ILE A  10      70.380  60.615  76.190  1.00  0.00           C
ATOM    296  O   ILE A  10      70.040  60.055  77.240  1.00  0.00           O
ATOM    297  N   ILE A  11      70.750  61.915  76.200  1.00  0.00           N
ATOM    299  CA  ILE A  11      70.860  62.685  77.440  1.00  0.00           C
ATOM    301  CB  ILE A  11      72.230  62.485  78.100  1.00  0.00           C
ATOM    303  CG2 ILE A  11      73.220  63.665  77.910  1.00  0.00           C
ATOM    307  CG1 ILE A  11      72.140  62.025  79.580  1.00  0.00           C
ATOM    310  CD  ILE A  11      73.400  61.255  80.000  1.00  0.00           C
ATOM    314  C   ILE A  11      70.590  64.185  77.220  1.00  0.00           C
ATOM    315  O   ILE A  11      70.940  64.715  76.160  1.00  0.00           O
ATOM    316  N   PRO A  12      69.990  64.905  78.180  1.00  0.00           N
ATOM    317  CD  PRO A  12      68.880  64.315  78.930  1.00  0.00           C
ATOM    320  CA  PRO A  12      69.890  66.375  78.150  1.00  0.00           C
ATOM    322  CB  PRO A  12      68.560  66.655  78.890  1.00  0.00           C
ATOM    325  CG  PRO A  12      67.800  65.345  78.750  1.00  0.00           C
ATOM    328  C   PRO A  12      70.990  67.165  78.850  1.00  0.00           C
ATOM    329  O   PRO A  12      71.830  66.615  79.580  1.00  0.00           O
ATOM    330  N   ASP A  13      70.980  68.505  78.690  1.00  0.00           N
ATOM    332  CA  ASP A  13      71.860  69.465  79.370  1.00  0.00           C
ATOM    334  CB  ASP A  13      72.040  70.715  78.430  1.00  0.00           C
ATOM    337  CG  ASP A  13      71.860  72.165  78.860  1.00  0.00           C
ATOM    338  OD1 ASP A  13      71.720  72.535  80.050  1.00  0.00           O
ATOM    339  OD2 ASP A  13      71.830  73.005  77.910  1.00  0.00           O
ATOM    340  C   ASP A  13      71.460  69.725  80.830  1.00  0.00           C
ATOM    341  O   ASP A  13      72.270  70.125  81.670  1.00  0.00           O
ATOM    342  N   ARG A  14      70.180  69.465  81.200  1.00  0.00           N
ATOM    344  CA  ARG A  14      69.680  69.865  82.490  1.00  0.00           C
ATOM    346  CB  ARG A  14      69.270  71.355  82.450  1.00  0.00           C
ATOM    349  CG  ARG A  14      68.200  71.745  81.410  1.00  0.00           C
ATOM    352  CD  ARG A  14      68.190  73.265  81.170  1.00  0.00           C
ATOM    355  NE  ARG A  14      69.170  73.595  80.090  1.00  0.00           N
ATOM    357  CZ  ARG A  14      69.010  74.585  79.210  1.00  0.00           C
ATOM    358  NH1 ARG A  14      68.120  75.535  79.370  1.00  0.00           N
ATOM    361  NH2 ARG A  14      69.790  74.705  78.170  1.00  0.00           N
ATOM    364  C   ARG A  14      68.520  69.015  83.000  1.00  0.00           C
ATOM    365  O   ARG A  14      67.680  68.545  82.240  1.00  0.00           O
ATOM    366  N   THR A  15      68.470  68.835  84.340  1.00  0.00           N
ATOM    368  CA  THR A  15      67.430  68.115  85.100  1.00  0.00           C
ATOM    370  CB  THR A  15      67.780  67.965  86.590  1.00  0.00           C
ATOM    372  OG1 THR A  15      66.800  67.265  87.360  1.00  0.00           O
ATOM    374  CG2 THR A  15      67.980  69.335  87.260  1.00  0.00           C
ATOM    378  C   THR A  15      66.030  68.655  84.960  1.00  0.00           C
ATOM    379  O   THR A  15      65.040  67.915  84.960  1.00  0.00           O
ATOM    380  N   ARG A  16      65.900  69.985  84.910  1.00  0.00           N
ATOM    382  CA  ARG A  16      64.650  70.695  84.970  1.00  0.00           C
ATOM    384  CB  ARG A  16      64.150  70.945  86.420  1.00  0.00           C
ATOM    387  CG  ARG A  16      63.660  69.685  87.180  1.00  0.00           C
ATOM    390  CD  ARG A  16      63.470  69.835  88.690  1.00  0.00           C
ATOM    393  NE  ARG A  16      62.740  71.115  88.940  1.00  0.00           N
ATOM    395  CZ  ARG A  16      62.460  71.575  90.150  1.00  0.00           C
ATOM    396  NH1 ARG A  16      62.530  70.805  91.220  1.00  0.00           N
ATOM    399  NH2 ARG A  16      62.040  72.815  90.290  1.00  0.00           N
ATOM    402  C   ARG A  16      64.920  72.025  84.290  1.00  0.00           C
ATOM    403  O   ARG A  16      66.060  72.485  84.280  1.00  0.00           O
ATOM    404  N   ILE A  17      63.890  72.625  83.700  1.00  0.00           N
ATOM    406  CA  ILE A  17      64.060  73.785  82.860  1.00  0.00           C
ATOM    408  CB  ILE A  17      64.230  73.395  81.390  1.00  0.00           C
ATOM    410  CG2 ILE A  17      63.150  72.385  80.940  1.00  0.00           C
ATOM    414  CG1 ILE A  17      64.300  74.625  80.450  1.00  0.00           C
ATOM    417  CD  ILE A  17      64.920  74.285  79.100  1.00  0.00           C
ATOM    421  C   ILE A  17      62.890  74.725  83.090  1.00  0.00           C
ATOM    422  O   ILE A  17      61.730  74.325  83.160  1.00  0.00           O
ATOM    423  N   ILE A  18      63.180  76.025  83.250  1.00  0.00           N
ATOM    425  CA  ILE A  18      62.170  77.065  83.200  1.00  0.00           C
ATOM    427  CB  ILE A  18      62.380  78.175  84.230  1.00  0.00           C
ATOM    429  CG2 ILE A  18      61.780  77.705  85.570  1.00  0.00           C
ATOM    433  CG1 ILE A  18      63.870  78.555  84.410  1.00  0.00           C
ATOM    436  CD  ILE A  18      64.040  79.835  85.240  1.00  0.00           C
ATOM    440  C   ILE A  18      62.220  77.665  81.820  1.00  0.00           C
ATOM    441  O   ILE A  18      63.280  78.135  81.400  1.00  0.00           O
ATOM    442  N   MET A  19      61.090  77.725  81.090  1.00  0.00           N
ATOM    444  CA  MET A  19      61.000  78.555  79.910  1.00  0.00           C
ATOM    446  CB  MET A  19      59.770  78.205  79.050  1.00  0.00           C
ATOM    449  CG  MET A  19      59.690  78.965  77.710  1.00  0.00           C
ATOM    452  SD  MET A  19      60.970  78.595  76.480  1.00  0.00           S
ATOM    453  CE  MET A  19      60.730  76.795  76.430  1.00  0.00           C
ATOM    457  C   MET A  19      60.870  80.005  80.300  1.00  0.00           C
ATOM    458  O   MET A  19      59.980  80.375  81.070  1.00  0.00           O
ATOM    459  N   ASN A  20      61.740  80.885  79.750  1.00  0.00           N
ATOM    461  CA  ASN A  20      61.480  82.305  79.820  1.00  0.00           C
ATOM    463  CB  ASN A  20      62.780  83.125  79.970  1.00  0.00           C
ATOM    466  CG  ASN A  20      62.440  84.585  80.270  1.00  0.00           C
ATOM    467  OD1 ASN A  20      61.270  84.995  80.250  1.00  0.00           O
ATOM    468  ND2 ASN A  20      63.450  85.415  80.590  1.00  0.00           N
ATOM    471  C   ASN A  20      60.690  82.715  78.580  1.00  0.00           C
ATOM    472  O   ASN A  20      61.180  82.615  77.460  1.00  0.00           O
ATOM    473  N   GLU A  21      59.470  83.245  78.800  1.00  0.00           N
ATOM    475  CA  GLU A  21      58.580  83.665  77.730  1.00  0.00           C
ATOM    477  CB  GLU A  21      57.160  83.755  78.300  1.00  0.00           C
ATOM    480  CG  GLU A  21      56.520  82.365  78.430  1.00  0.00           C
ATOM    483  CD  GLU A  21      55.570  82.185  77.260  1.00  0.00           C
ATOM    484  OE1 GLU A  21      56.030  82.055  76.100  1.00  0.00           O
ATOM    485  OE2 GLU A  21      54.340  82.275  77.510  1.00  0.00           O
ATOM    486  C   GLU A  21      58.920  84.995  77.130  1.00  0.00           C
ATOM    487  O   GLU A  21      58.280  85.445  76.180  1.00  0.00           O
ATOM    488  N   SER A  22      59.950  85.675  77.680  1.00  0.00           N
ATOM    490  CA  SER A  22      60.670  86.765  77.060  1.00  0.00           C
ATOM    492  CB  SER A  22      61.740  87.285  78.030  1.00  0.00           C
ATOM    495  OG  SER A  22      62.230  88.565  77.640  1.00  0.00           O
ATOM    497  C   SER A  22      61.320  86.375  75.750  1.00  0.00           C
ATOM    498  O   SER A  22      61.290  87.105  74.760  1.00  0.00           O
ATOM    499  N   ASP A  23      61.900  85.165  75.690  1.00  0.00           N
ATOM    501  CA  ASP A  23      62.550  84.615  74.530  1.00  0.00           C
ATOM    503  CB  ASP A  23      63.690  83.675  74.980  1.00  0.00           C
ATOM    506  CG  ASP A  23      64.660  84.315  75.990  1.00  0.00           C
ATOM    507  OD1 ASP A  23      65.190  85.435  75.750  1.00  0.00           O
ATOM    508  OD2 ASP A  23      64.970  83.615  77.000  1.00  0.00           O
ATOM    509  C   ASP A  23      61.490  83.885  73.670  1.00  0.00           C
ATOM    510  O   ASP A  23      60.520  83.325  74.160  1.00  0.00           O
ATOM    511  N   LYS A  24      61.590  83.945  72.320  1.00  0.00           N
ATOM    513  CA  LYS A  24      60.660  83.245  71.430  1.00  0.00           C
ATOM    515  CB  LYS A  24      60.920  83.675  69.970  1.00  0.00           C
ATOM    518  CG  LYS A  24      60.580  85.145  69.730  1.00  0.00           C
ATOM    521  CD  LYS A  24      60.900  85.585  68.310  1.00  0.00           C
ATOM    524  CE  LYS A  24      60.660  87.085  68.140  1.00  0.00           C
ATOM    527  NZ  LYS A  24      60.930  87.455  66.750  1.00  0.00           N
ATOM    531  C   LYS A  24      60.700  81.725  71.490  1.00  0.00           C
ATOM    532  O   LYS A  24      59.700  81.015  71.440  1.00  0.00           O
ATOM    533  N   GLY A  25      61.930  81.205  71.590  1.00  0.00           N
ATOM    535  CA  GLY A  25      62.180  79.805  71.740  1.00  0.00           C
ATOM    538  C   GLY A  25      63.330  79.625  72.680  1.00  0.00           C
ATOM    539  O   GLY A  25      64.060  80.565  73.020  1.00  0.00           O
ATOM    540  N   GLU A  26      63.560  78.375  73.070  1.00  0.00           N
ATOM    542  CA  GLU A  26      64.640  77.995  73.940  1.00  0.00           C
ATOM    544  CB  GLU A  26      64.110  77.785  75.380  1.00  0.00           C
ATOM    547  CG  GLU A  26      65.170  77.565  76.480  1.00  0.00           C
ATOM    550  CD  GLU A  26      64.590  77.805  77.880  1.00  0.00           C
ATOM    551  OE1 GLU A  26      63.590  77.155  78.240  1.00  0.00           O
ATOM    552  OE2 GLU A  26      65.190  78.645  78.610  1.00  0.00           O
ATOM    553  C   GLU A  26      65.210  76.755  73.310  1.00  0.00           C
ATOM    554  O   GLU A  26      64.660  76.195  72.360  1.00  0.00           O
ATOM    555  N   ALA A  27      66.380  76.315  73.770  1.00  0.00           N
ATOM    557  CA  ALA A  27      67.020  75.195  73.140  1.00  0.00           C
ATOM    559  CB  ALA A  27      68.000  75.685  72.070  1.00  0.00           C
ATOM    563  C   ALA A  27      67.720  74.355  74.170  1.00  0.00           C
ATOM    564  O   ALA A  27      68.380  74.845  75.090  1.00  0.00           O
ATOM    565  N   LEU A  28      67.580  73.025  74.020  1.00  0.00           N
ATOM    567  CA  LEU A  28      68.240  72.065  74.870  1.00  0.00           C
ATOM    569  CB  LEU A  28      67.290  70.975  75.400  1.00  0.00           C
ATOM    572  CG  LEU A  28      66.340  71.465  76.490  1.00  0.00           C
ATOM    574  CD1 LEU A  28      65.240  70.445  76.740  1.00  0.00           C
ATOM    578  CD2 LEU A  28      67.080  71.775  77.800  1.00  0.00           C
ATOM    582  C   LEU A  28      69.320  71.405  74.080  1.00  0.00           C
ATOM    583  O   LEU A  28      69.100  70.855  73.000  1.00  0.00           O
ATOM    584  N   LYS A  29      70.550  71.415  74.620  1.00  0.00           N
ATOM    586  CA  LYS A  29      71.590  70.545  74.130  1.00  0.00           C
ATOM    588  CB  LYS A  29      72.960  70.935  74.740  1.00  0.00           C
ATOM    591  CG  LYS A  29      73.470  72.375  74.480  1.00  0.00           C
ATOM    594  CD  LYS A  29      73.510  72.785  73.000  1.00  0.00           C
ATOM    597  CE  LYS A  29      74.040  74.205  72.680  1.00  0.00           C
ATOM    600  NZ  LYS A  29      75.490  74.355  72.980  1.00  0.00           N
ATOM    604  C   LYS A  29      71.260  69.085  74.460  1.00  0.00           C
ATOM    605  O   LYS A  29      70.930  68.775  75.610  1.00  0.00           O
ATOM    606  N   LEU A  30      71.340  68.175  73.460  1.00  0.00           N
ATOM    608  CA  LEU A  30      71.380  66.755  73.720  1.00  0.00           C
ATOM    610  CB  LEU A  30      70.220  65.925  73.080  1.00  0.00           C
ATOM    613  CG  LEU A  30      68.770  66.395  73.330  1.00  0.00           C
ATOM    615  CD1 LEU A  30      67.800  65.415  72.660  1.00  0.00           C
ATOM    619  CD2 LEU A  30      68.400  66.505  74.810  1.00  0.00           C
ATOM    623  C   LEU A  30      72.720  66.265  73.180  1.00  0.00           C
ATOM    624  O   LEU A  30      73.210  66.765  72.180  1.00  0.00           O
ATOM    625  N   THR A  31      73.380  65.285  73.820  1.00  0.00           N
ATOM    627  CA  THR A  31      74.630  64.705  73.300  1.00  0.00           C
ATOM    629  CB  THR A  31      75.870  64.925  74.160  1.00  0.00           C
ATOM    631  OG1 THR A  31      75.650  64.685  75.550  1.00  0.00           O
ATOM    633  CG2 THR A  31      76.220  66.415  74.070  1.00  0.00           C
ATOM    637  C   THR A  31      74.340  63.245  73.090  1.00  0.00           C
ATOM    638  O   THR A  31      73.390  62.765  73.680  1.00  0.00           O
ATOM    639  N   ASN A  32      75.060  62.495  72.240  1.00  0.00           N
ATOM    641  CA  ASN A  32      74.930  61.045  72.290  1.00  0.00           C
ATOM    643  CB  ASN A  32      74.820  60.415  70.870  1.00  0.00           C
ATOM    646  CG  ASN A  32      74.740  58.885  70.810  1.00  0.00           C
ATOM    647  OD1 ASN A  32      74.530  58.225  71.820  1.00  0.00           O
ATOM    648  ND2 ASN A  32      74.970  58.325  69.610  1.00  0.00           N
ATOM    651  C   ASN A  32      76.110  60.535  73.090  1.00  0.00           C
ATOM    652  O   ASN A  32      77.260  60.755  72.730  1.00  0.00           O
ATOM    653  N   GLN A  33      75.880  59.835  74.230  1.00  0.00           N
ATOM    655  CA  GLN A  33      76.980  59.235  74.980  1.00  0.00           C
ATOM    657  CB  GLN A  33      76.630  58.805  76.440  1.00  0.00           C
ATOM    660  CG  GLN A  33      76.400  59.875  77.550  1.00  0.00           C
ATOM    663  CD  GLN A  33      77.180  61.175  77.380  1.00  0.00           C
ATOM    664  OE1 GLN A  33      76.640  62.215  76.980  1.00  0.00           O
ATOM    665  NE2 GLN A  33      78.490  61.155  77.730  1.00  0.00           N
ATOM    668  C   GLN A  33      77.510  57.995  74.280  1.00  0.00           C
ATOM    669  O   GLN A  33      78.650  57.595  74.510  1.00  0.00           O
ATOM    670  N   SER A  34      76.710  57.325  73.430  1.00  0.00           N
ATOM    672  CA  SER A  34      77.130  56.035  72.920  1.00  0.00           C
ATOM    674  CB  SER A  34      75.990  55.015  72.590  1.00  0.00           C
ATOM    677  OG  SER A  34      75.120  55.425  71.540  1.00  0.00           O
ATOM    679  C   SER A  34      78.080  56.205  71.760  1.00  0.00           C
ATOM    680  O   SER A  34      77.790  56.835  70.740  1.00  0.00           O
ATOM    681  N   LYS A  35      79.320  55.705  71.920  1.00  0.00           N
ATOM    683  CA  LYS A  35      80.410  55.945  71.000  1.00  0.00           C
ATOM    685  CB  LYS A  35      81.750  55.845  71.750  1.00  0.00           C
ATOM    688  CG  LYS A  35      81.940  54.525  72.530  1.00  0.00           C
ATOM    691  CD  LYS A  35      83.400  54.065  72.550  1.00  0.00           C
ATOM    694  CE  LYS A  35      84.380  54.915  73.360  1.00  0.00           C
ATOM    697  NZ  LYS A  35      85.700  54.255  73.290  1.00  0.00           N
ATOM    701  C   LYS A  35      80.440  54.955  69.860  1.00  0.00           C
ATOM    702  O   LYS A  35      80.950  55.195  68.780  1.00  0.00           O
ATOM    703  N   ASN A  36      79.850  53.765  70.110  1.00  0.00           N
ATOM    705  CA  ASN A  36      79.760  52.725  69.120  1.00  0.00           C
ATOM    707  CB  ASN A  36      79.380  51.385  69.830  1.00  0.00           C
ATOM    710  CG  ASN A  36      80.600  50.625  70.360  1.00  0.00           C
ATOM    711  OD1 ASN A  36      81.160  50.855  71.430  1.00  0.00           O
ATOM    712  ND2 ASN A  36      80.980  49.575  69.580  1.00  0.00           N
ATOM    715  C   ASN A  36      78.760  53.035  68.030  1.00  0.00           C
ATOM    716  O   ASN A  36      78.930  52.565  66.900  1.00  0.00           O
ATOM    717  N   LEU A  37      77.660  53.755  68.340  1.00  0.00           N
ATOM    719  CA  LEU A  37      76.460  53.605  67.550  1.00  0.00           C
ATOM    721  CB  LEU A  37      75.620  52.415  68.050  1.00  0.00           C
ATOM    724  CG  LEU A  37      76.050  51.065  67.470  1.00  0.00           C
ATOM    726  CD1 LEU A  37      75.020  50.045  67.870  1.00  0.00           C
ATOM    730  CD2 LEU A  37      76.190  51.025  65.940  1.00  0.00           C
ATOM    734  C   LEU A  37      75.610  54.845  67.530  1.00  0.00           C
ATOM    735  O   LEU A  37      75.590  55.635  68.470  1.00  0.00           O
ATOM    736  N   PRO A  38      74.890  55.075  66.430  1.00  0.00           N
ATOM    737  CD  PRO A  38      74.730  54.085  65.370  1.00  0.00           C
ATOM    740  CA  PRO A  38      73.800  56.025  66.390  1.00  0.00           C
ATOM    742  CB  PRO A  38      73.310  56.005  64.930  1.00  0.00           C
ATOM    745  CG  PRO A  38      73.750  54.655  64.370  1.00  0.00           C
ATOM    748  C   PRO A  38      72.680  55.725  67.340  1.00  0.00           C
ATOM    749  O   PRO A  38      72.520  54.605  67.840  1.00  0.00           O
ATOM    750  N   TYR A  39      71.860  56.755  67.540  1.00  0.00           N
ATOM    752  CA  TYR A  39      70.630  56.655  68.270  1.00  0.00           C
ATOM    754  CB  TYR A  39      70.830  57.125  69.730  1.00  0.00           C
ATOM    757  CG  TYR A  39      70.440  56.005  70.610  1.00  0.00           C
ATOM    758  CD1 TYR A  39      69.090  55.775  70.840  1.00  0.00           C
ATOM    760  CE1 TYR A  39      68.690  54.695  71.620  1.00  0.00           C
ATOM    762  CZ  TYR A  39      69.620  53.845  72.190  1.00  0.00           C
ATOM    763  OH  TYR A  39      69.080  52.785  72.930  1.00  0.00           O
ATOM    765  CD2 TYR A  39      71.400  55.145  71.180  1.00  0.00           C
ATOM    767  CE2 TYR A  39      70.990  54.065  71.970  1.00  0.00           C
ATOM    769  C   TYR A  39      69.660  57.545  67.530  1.00  0.00           C
ATOM    770  O   TYR A  39      70.040  58.515  66.880  1.00  0.00           O
ATOM    771  N   LEU A  40      68.360  57.255  67.610  1.00  0.00           N
ATOM    773  CA  LEU A  40      67.370  58.265  67.290  1.00  0.00           C
ATOM    775  CB  LEU A  40      66.130  57.705  66.560  1.00  0.00           C
ATOM    778  CG  LEU A  40      66.440  56.755  65.390  1.00  0.00           C
ATOM    780  CD1 LEU A  40      65.140  56.145  64.860  1.00  0.00           C
ATOM    784  CD2 LEU A  40      67.200  57.475  64.270  1.00  0.00           C
ATOM    788  C   LEU A  40      66.920  58.905  68.570  1.00  0.00           C
ATOM    789  O   LEU A  40      66.720  58.215  69.570  1.00  0.00           O
ATOM    790  N   ALA A  41      66.720  60.235  68.550  1.00  0.00           N
ATOM    792  CA  ALA A  41      66.080  60.965  69.620  1.00  0.00           C
ATOM    794  CB  ALA A  41      66.960  62.135  70.100  1.00  0.00           C
ATOM    798  C   ALA A  41      64.760  61.495  69.120  1.00  0.00           C
ATOM    799  O   ALA A  41      64.680  62.325  68.210  1.00  0.00           O
ATOM    800  N   GLN A  42      63.660  61.015  69.710  1.00  0.00           N
ATOM    802  CA  GLN A  42      62.320  61.435  69.390  1.00  0.00           C
ATOM    804  CB  GLN A  42      61.400  60.235  69.070  1.00  0.00           C
ATOM    807  CG  GLN A  42      59.940  60.555  68.700  1.00  0.00           C
ATOM    810  CD  GLN A  42      59.090  59.295  68.850  1.00  0.00           C
ATOM    811  OE1 GLN A  42      59.540  58.165  69.080  1.00  0.00           O
ATOM    812  NE2 GLN A  42      57.760  59.485  68.720  1.00  0.00           N
ATOM    815  C   GLN A  42      61.780  62.175  70.580  1.00  0.00           C
ATOM    816  O   GLN A  42      61.830  61.705  71.720  1.00  0.00           O
ATOM    817  N   THR A  43      61.320  63.395  70.330  1.00  0.00           N
ATOM    819  CA  THR A  43      61.140  64.385  71.360  1.00  0.00           C
ATOM    821  CB  THR A  43      62.170  65.495  71.270  1.00  0.00           C
ATOM    823  OG1 THR A  43      62.170  66.065  69.970  1.00  0.00           O
ATOM    825  CG2 THR A  43      63.560  64.865  71.510  1.00  0.00           C
ATOM    829  C   THR A  43      59.720  64.895  71.290  1.00  0.00           C
ATOM    830  O   THR A  43      59.110  65.055  70.240  1.00  0.00           O
ATOM    831  N   TRP A  44      59.140  65.135  72.470  1.00  0.00           N
ATOM    833  CA  TRP A  44      57.780  65.585  72.530  1.00  0.00           C
ATOM    835  CB  TRP A  44      56.740  64.445  72.390  1.00  0.00           C
ATOM    838  CG  TRP A  44      56.630  63.495  73.540  1.00  0.00           C
ATOM    839  CD1 TRP A  44      55.710  63.535  74.560  1.00  0.00           C
ATOM    841  NE1 TRP A  44      55.810  62.405  75.310  1.00  0.00           N
ATOM    843  CE2 TRP A  44      56.850  61.645  74.860  1.00  0.00           C
ATOM    844  CD2 TRP A  44      57.430  62.325  73.770  1.00  0.00           C
ATOM    845  CE3 TRP A  44      58.560  61.805  73.150  1.00  0.00           C
ATOM    847  CZ3 TRP A  44      59.100  60.625  73.640  1.00  0.00           C
ATOM    849  CZ2 TRP A  44      57.340  60.435  75.300  1.00  0.00           C
ATOM    851  CH2 TRP A  44      58.490  59.935  74.680  1.00  0.00           C
ATOM    853  C   TRP A  44      57.560  66.255  73.850  1.00  0.00           C
ATOM    854  O   TRP A  44      58.410  66.255  74.740  1.00  0.00           O
ATOM    855  N   ILE A  45      56.400  66.895  73.980  1.00  0.00           N
ATOM    857  CA  ILE A  45      56.060  67.655  75.160  1.00  0.00           C
ATOM    859  CB  ILE A  45      56.230  69.135  74.890  1.00  0.00           C
ATOM    861  CG2 ILE A  45      55.550  70.005  75.960  1.00  0.00           C
ATOM    865  CG1 ILE A  45      57.730  69.385  74.850  1.00  0.00           C
ATOM    868  CD  ILE A  45      58.090  70.775  74.420  1.00  0.00           C
ATOM    872  C   ILE A  45      54.680  67.285  75.610  1.00  0.00           C
ATOM    873  O   ILE A  45      53.740  67.205  74.810  1.00  0.00           O
ATOM    874  N   GLU A  46      54.530  67.025  76.910  1.00  0.00           N
ATOM    876  CA  GLU A  46      53.280  66.665  77.510  1.00  0.00           C
ATOM    878  CB  GLU A  46      53.450  65.385  78.390  1.00  0.00           C
ATOM    881  CG  GLU A  46      54.130  64.225  77.620  1.00  0.00           C
ATOM    884  CD  GLU A  46      54.090  62.865  78.320  1.00  0.00           C
ATOM    885  OE1 GLU A  46      54.600  62.765  79.470  1.00  0.00           O
ATOM    886  OE2 GLU A  46      53.600  61.885  77.690  1.00  0.00           O
ATOM    887  C   GLU A  46      52.820  67.855  78.340  1.00  0.00           C
ATOM    888  O   GLU A  46      53.640  68.565  78.920  1.00  0.00           O
ATOM    889  N   ASP A  47      51.500  68.095  78.430  1.00  0.00           N
ATOM    891  CA  ASP A  47      50.920  69.055  79.340  1.00  0.00           C
ATOM    893  CB  ASP A  47      49.510  69.535  78.840  1.00  0.00           C
ATOM    896  CG  ASP A  47      48.360  68.525  78.870  1.00  0.00           C
ATOM    897  OD1 ASP A  47      48.580  67.315  79.100  1.00  0.00           O
ATOM    898  OD2 ASP A  47      47.210  68.985  78.650  1.00  0.00           O
ATOM    899  C   ASP A  47      50.910  68.515  80.760  1.00  0.00           C
ATOM    900  O   ASP A  47      51.280  67.375  81.030  1.00  0.00           O
ATOM    901  N   THR A  48      50.460  69.325  81.740  1.00  0.00           N
ATOM    903  CA  THR A  48      50.240  68.945  83.150  1.00  0.00           C
ATOM    905  CB  THR A  48      49.450  69.985  83.950  1.00  0.00           C
ATOM    907  OG1 THR A  48      49.840  71.315  83.680  1.00  0.00           O
ATOM    909  CG2 THR A  48      49.650  69.815  85.460  1.00  0.00           C
ATOM    913  C   THR A  48      49.480  67.635  83.320  1.00  0.00           C
ATOM    914  O   THR A  48      49.670  66.895  84.280  1.00  0.00           O
ATOM    915  N   LYS A  49      48.580  67.305  82.380  1.00  0.00           N
ATOM    917  CA  LYS A  49      47.800  66.085  82.410  1.00  0.00           C
ATOM    919  CB  LYS A  49      46.520  66.225  81.530  1.00  0.00           C
ATOM    922  CG  LYS A  49      45.470  67.245  82.000  1.00  0.00           C
ATOM    925  CD  LYS A  49      45.830  68.725  81.740  1.00  0.00           C
ATOM    928  CE  LYS A  49      44.810  69.735  82.270  1.00  0.00           C
ATOM    931  NZ  LYS A  49      43.620  69.705  81.410  1.00  0.00           N
ATOM    935  C   LYS A  49      48.570  64.845  81.970  1.00  0.00           C
ATOM    936  O   LYS A  49      48.180  63.725  82.320  1.00  0.00           O
ATOM    937  N   GLY A  50      49.680  65.025  81.220  1.00  0.00           N
ATOM    939  CA  GLY A  50      50.470  63.935  80.670  1.00  0.00           C
ATOM    942  C   GLY A  50      49.990  63.515  79.310  1.00  0.00           C
ATOM    943  O   GLY A  50      50.060  62.335  78.940  1.00  0.00           O
ATOM    944  N   ASN A  51      49.450  64.465  78.540  1.00  0.00           N
ATOM    946  CA  ASN A  51      48.990  64.215  77.190  1.00  0.00           C
ATOM    948  CB  ASN A  51      47.550  64.765  77.040  1.00  0.00           C
ATOM    951  CG  ASN A  51      46.690  64.045  78.070  1.00  0.00           C
ATOM    952  OD1 ASN A  51      46.870  62.865  78.410  1.00  0.00           O
ATOM    953  ND2 ASN A  51      45.710  64.755  78.670  1.00  0.00           N
ATOM    956  C   ASN A  51      50.060  64.735  76.240  1.00  0.00           C
ATOM    957  O   ASN A  51      51.200  64.325  76.370  1.00  0.00           O
ATOM    958  N   LYS A  52      49.750  65.595  75.240  1.00  0.00           N
ATOM    960  CA  LYS A  52      50.670  65.935  74.160  1.00  0.00           C
ATOM    962  CB  LYS A  52      51.650  64.805  73.690  1.00  0.00           C
ATOM    965  CG  LYS A  52      52.360  64.945  72.320  1.00  0.00           C
ATOM    968  CD  LYS A  52      53.240  63.725  71.980  1.00  0.00           C
ATOM    971  CE  LYS A  52      52.450  62.435  71.730  1.00  0.00           C
ATOM    974  NZ  LYS A  52      53.350  61.275  71.600  1.00  0.00           N
ATOM    978  C   LYS A  52      49.870  66.345  72.950  1.00  0.00           C
ATOM    979  O   LYS A  52      48.840  65.745  72.650  1.00  0.00           O
ATOM    980  N   SER A  53      50.370  67.355  72.220  1.00  0.00           N
ATOM    982  CA  SER A  53      50.200  67.565  70.790  1.00  0.00           C
ATOM    984  CB  SER A  53      49.090  66.815  69.980  1.00  0.00           C
ATOM    987  OG  SER A  53      49.500  65.505  69.600  1.00  0.00           O
ATOM    989  C   SER A  53      50.070  69.035  70.570  1.00  0.00           C
ATOM    990  O   SER A  53      49.990  69.825  71.510  1.00  0.00           O
ATOM    991  N   ARG A  54      50.100  69.405  69.280  1.00  0.00           N
ATOM    993  CA  ARG A  54      49.570  70.655  68.790  1.00  0.00           C
ATOM    995  CB  ARG A  54      48.060  70.865  69.040  1.00  0.00           C
ATOM    998  CG  ARG A  54      47.140  69.915  68.240  1.00  0.00           C
ATOM   1001  CD  ARG A  54      45.700  70.425  68.080  1.00  0.00           C
ATOM   1004  NE  ARG A  54      45.150  70.655  69.440  1.00  0.00           N
ATOM   1006  CZ  ARG A  54      45.210  71.785  70.130  1.00  0.00           C
ATOM   1007  NH1 ARG A  54      45.580  72.915  69.590  1.00  0.00           N
ATOM   1010  NH2 ARG A  54      44.900  71.765  71.410  1.00  0.00           N
ATOM   1013  C   ARG A  54      50.340  71.895  69.130  1.00  0.00           C
ATOM   1014  O   ARG A  54      51.070  72.445  68.310  1.00  0.00           O
ATOM   1015  N   ASP A  55      50.130  72.385  70.370  1.00  0.00           N
ATOM   1017  CA  ASP A  55      50.430  73.725  70.790  1.00  0.00           C
ATOM   1019  CB  ASP A  55      49.820  74.775  69.800  1.00  0.00           C
ATOM   1022  CG  ASP A  55      48.330  75.035  69.860  1.00  0.00           C
ATOM   1023  OD1 ASP A  55      47.570  74.445  70.670  1.00  0.00           O
ATOM   1024  OD2 ASP A  55      47.930  75.905  69.060  1.00  0.00           O
ATOM   1025  C   ASP A  55      49.950  73.855  72.240  1.00  0.00           C
ATOM   1026  O   ASP A  55      49.200  73.035  72.770  1.00  0.00           O
ATOM   1027  N   PHE A  56      50.420  74.855  73.020  1.00  0.00           N
ATOM   1029  CA  PHE A  56      51.080  76.065  72.590  1.00  0.00           C
ATOM   1031  CB  PHE A  56      50.970  77.185  73.650  1.00  0.00           C
ATOM   1034  CG  PHE A  56      51.440  76.725  74.990  1.00  0.00           C
ATOM   1035  CD1 PHE A  56      52.770  76.955  75.350  1.00  0.00           C
ATOM   1037  CE1 PHE A  56      53.200  76.675  76.640  1.00  0.00           C
ATOM   1039  CZ  PHE A  56      52.320  76.185  77.600  1.00  0.00           C
ATOM   1041  CD2 PHE A  56      50.570  76.145  75.930  1.00  0.00           C
ATOM   1043  CE2 PHE A  56      51.000  75.915  77.240  1.00  0.00           C
ATOM   1045  C   PHE A  56      52.530  75.805  72.260  1.00  0.00           C
ATOM   1046  O   PHE A  56      53.140  76.515  71.460  1.00  0.00           O
ATOM   1047  N   ILE A  57      53.070  74.735  72.850  1.00  0.00           N
ATOM   1049  CA  ILE A  57      54.470  74.435  72.790  1.00  0.00           C
ATOM   1051  CB  ILE A  57      55.080  74.345  74.180  1.00  0.00           C
ATOM   1053  CG2 ILE A  57      54.290  73.405  75.120  1.00  0.00           C
ATOM   1057  CG1 ILE A  57      56.560  73.985  74.120  1.00  0.00           C
ATOM   1060  CD  ILE A  57      57.390  75.135  73.540  1.00  0.00           C
ATOM   1064  C   ILE A  57      54.670  73.195  71.960  1.00  0.00           C
ATOM   1065  O   ILE A  57      54.020  72.165  72.160  1.00  0.00           O
ATOM   1066  N   VAL A  58      55.600  73.295  70.990  1.00  0.00           N
ATOM   1068  CA  VAL A  58      56.010  72.225  70.110  1.00  0.00           C
ATOM   1070  CB  VAL A  58      55.560  72.455  68.670  1.00  0.00           C
ATOM   1072  CG1 VAL A  58      56.220  71.505  67.660  1.00  0.00           C
ATOM   1076  CG2 VAL A  58      54.040  72.235  68.610  1.00  0.00           C
ATOM   1080  C   VAL A  58      57.510  72.125  70.190  1.00  0.00           C
ATOM   1081  O   VAL A  58      58.210  73.145  70.220  1.00  0.00           O
ATOM   1082  N   THR A  59      58.070  70.905  70.210  1.00  0.00           N
ATOM   1084  CA  THR A  59      59.500  70.715  70.150  1.00  0.00           C
ATOM   1086  CB  THR A  59      59.930  69.795  71.280  1.00  0.00           C
ATOM   1088  OG1 THR A  59      61.160  70.235  71.840  1.00  0.00           O
ATOM   1090  CG2 THR A  59      60.030  68.325  70.860  1.00  0.00           C
ATOM   1094  C   THR A  59      59.880  70.215  68.760  1.00  0.00           C
ATOM   1095  O   THR A  59      59.170  69.415  68.140  1.00  0.00           O
ATOM   1096  N   VAL A  60      60.970  70.755  68.180  1.00  0.00           N
ATOM   1098  CA  VAL A  60      61.350  70.515  66.800  1.00  0.00           C
ATOM   1100  CB  VAL A  60      61.080  71.725  65.890  1.00  0.00           C
ATOM   1102  CG1 VAL A  60      61.380  71.385  64.420  1.00  0.00           C
ATOM   1106  CG2 VAL A  60      59.610  72.175  66.020  1.00  0.00           C
ATOM   1110  C   VAL A  60      62.840  70.215  66.790  1.00  0.00           C
ATOM   1111  O   VAL A  60      63.590  70.935  67.450  1.00  0.00           O
ATOM   1112  N   PRO A  61      63.350  69.205  66.080  1.00  0.00           N
ATOM   1113  CD  PRO A  61      64.790  69.005  66.040  1.00  0.00           C
ATOM   1116  CA  PRO A  61      62.640  68.225  65.270  1.00  0.00           C
ATOM   1118  CB  PRO A  61      63.760  67.605  64.420  1.00  0.00           C
ATOM   1121  CG  PRO A  61      64.970  67.665  65.340  1.00  0.00           C
ATOM   1124  C   PRO A  61      61.980  67.205  66.180  1.00  0.00           C
ATOM   1125  O   PRO A  61      62.530  66.985  67.250  1.00  0.00           O
ATOM   1126  N   PRO A  62      60.850  66.585  65.830  1.00  0.00           N
ATOM   1127  CD  PRO A  62      60.090  66.885  64.620  1.00  0.00           C
ATOM   1130  CA  PRO A  62      60.180  65.605  66.690  1.00  0.00           C
ATOM   1132  CB  PRO A  62      58.790  65.475  66.040  1.00  0.00           C
ATOM   1135  CG  PRO A  62      59.010  65.815  64.570  1.00  0.00           C
ATOM   1138  C   PRO A  62      60.890  64.275  66.680  1.00  0.00           C
ATOM   1139  O   PRO A  62      60.630  63.435  67.540  1.00  0.00           O
ATOM   1140  N   MET A  63      61.740  64.025  65.670  1.00  0.00           N
ATOM   1142  CA  MET A  63      62.610  62.895  65.610  1.00  0.00           C
ATOM   1144  CB  MET A  63      61.940  61.685  64.920  1.00  0.00           C
ATOM   1147  CG  MET A  63      62.820  60.415  64.870  1.00  0.00           C
ATOM   1150  SD  MET A  63      61.980  58.995  64.120  1.00  0.00           S
ATOM   1151  CE  MET A  63      62.010  59.575  62.400  1.00  0.00           C
ATOM   1155  C   MET A  63      63.850  63.325  64.860  1.00  0.00           C
ATOM   1156  O   MET A  63      63.770  64.035  63.850  1.00  0.00           O
ATOM   1157  N   VAL A  64      65.030  62.905  65.340  1.00  0.00           N
ATOM   1159  CA  VAL A  64      66.300  63.245  64.740  1.00  0.00           C
ATOM   1161  CB  VAL A  64      66.900  64.485  65.380  1.00  0.00           C
ATOM   1163  CG1 VAL A  64      67.270  64.235  66.860  1.00  0.00           C
ATOM   1167  CG2 VAL A  64      68.090  65.055  64.580  1.00  0.00           C
ATOM   1171  C   VAL A  64      67.220  62.055  64.910  1.00  0.00           C
ATOM   1172  O   VAL A  64      67.070  61.245  65.830  1.00  0.00           O
ATOM   1173  N   ARG A  65      68.190  61.915  64.010  1.00  0.00           N
ATOM   1175  CA  ARG A  65      69.200  60.895  64.070  1.00  0.00           C
ATOM   1177  CB  ARG A  65      69.380  60.285  62.670  1.00  0.00           C
ATOM   1180  CG  ARG A  65      70.630  59.425  62.420  1.00  0.00           C
ATOM   1183  CD  ARG A  65      70.590  58.905  60.990  1.00  0.00           C
ATOM   1186  NE  ARG A  65      71.920  58.355  60.610  1.00  0.00           N
ATOM   1188  CZ  ARG A  65      72.170  57.935  59.380  1.00  0.00           C
ATOM   1189  NH1 ARG A  65      71.210  57.835  58.470  1.00  0.00           N
ATOM   1192  NH2 ARG A  65      73.390  57.565  59.080  1.00  0.00           N
ATOM   1195  C   ARG A  65      70.490  61.465  64.590  1.00  0.00           C
ATOM   1196  O   ARG A  65      70.980  62.485  64.120  1.00  0.00           O
ATOM   1197  N   LEU A  66      71.060  60.775  65.580  1.00  0.00           N
ATOM   1199  CA  LEU A  66      72.320  61.075  66.200  1.00  0.00           C
ATOM   1201  CB  LEU A  66      72.180  60.745  67.710  1.00  0.00           C
ATOM   1204  CG  LEU A  66      71.060  61.505  68.450  1.00  0.00           C
ATOM   1206  CD1 LEU A  66      70.610  60.735  69.700  1.00  0.00           C
ATOM   1210  CD2 LEU A  66      71.470  62.915  68.870  1.00  0.00           C
ATOM   1214  C   LEU A  66      73.290  60.095  65.590  1.00  0.00           C
ATOM   1215  O   LEU A  66      72.960  58.905  65.560  1.00  0.00           O
ATOM   1216  N   ASN A  67      74.480  60.485  65.100  1.00  0.00           N
ATOM   1218  CA  ASN A  67      75.510  59.515  64.740  1.00  0.00           C
ATOM   1220  CB  ASN A  67      76.280  59.995  63.480  1.00  0.00           C
ATOM   1223  CG  ASN A  67      75.340  60.055  62.270  1.00  0.00           C
ATOM   1224  OD1 ASN A  67      74.220  59.555  62.180  1.00  0.00           O
ATOM   1225  ND2 ASN A  67      75.830  60.765  61.220  1.00  0.00           N
ATOM   1228  C   ASN A  67      76.380  59.245  65.990  1.00  0.00           C
ATOM   1229  O   ASN A  67      76.220  59.965  66.980  1.00  0.00           O
ATOM   1230  N   PRO A  68      77.210  58.195  66.060  1.00  0.00           N
ATOM   1231  CD  PRO A  68      77.270  57.135  65.050  1.00  0.00           C
ATOM   1234  CA  PRO A  68      78.200  57.965  67.110  1.00  0.00           C
ATOM   1236  CB  PRO A  68      79.200  57.025  66.440  1.00  0.00           C
ATOM   1239  CG  PRO A  68      78.320  56.145  65.550  1.00  0.00           C
ATOM   1242  C   PRO A  68      78.900  59.185  67.710  1.00  0.00           C
ATOM   1243  O   PRO A  68      79.710  59.805  67.030  1.00  0.00           O
ATOM   1244  N   SER A  69      78.610  59.485  68.990  1.00  0.00           N
ATOM   1246  CA  SER A  69      79.150  60.605  69.770  1.00  0.00           C
ATOM   1248  CB  SER A  69      80.650  60.465  70.170  1.00  0.00           C
ATOM   1251  OG  SER A  69      81.550  60.565  69.060  1.00  0.00           O
ATOM   1253  C   SER A  69      78.800  62.055  69.400  1.00  0.00           C
ATOM   1254  O   SER A  69      79.200  62.955  70.150  1.00  0.00           O
ATOM   1255  N   GLU A  70      78.000  62.335  68.340  1.00  0.00           N
ATOM   1257  CA  GLU A  70      77.440  63.645  67.980  1.00  0.00           C
ATOM   1259  CB  GLU A  70      76.370  63.495  66.850  1.00  0.00           C
ATOM   1262  CG  GLU A  70      76.830  63.595  65.370  1.00  0.00           C
ATOM   1265  CD  GLU A  70      78.330  63.535  65.160  1.00  0.00           C
ATOM   1266  OE1 GLU A  70      78.940  64.585  64.830  1.00  0.00           O
ATOM   1267  OE2 GLU A  70      78.890  62.435  65.290  1.00  0.00           O
ATOM   1268  C   GLU A  70      76.910  64.545  69.110  1.00  0.00           C
ATOM   1269  O   GLU A  70      76.550  64.105  70.200  1.00  0.00           O
ATOM   1270  N   GLN A  71      76.810  65.865  68.860  1.00  0.00           N
ATOM   1272  CA  GLN A  71      76.220  66.785  69.810  1.00  0.00           C
ATOM   1274  CB  GLN A  71      77.310  67.625  70.530  1.00  0.00           C
ATOM   1277  CG  GLN A  71      78.400  66.775  71.250  1.00  0.00           C
ATOM   1280  CD  GLN A  71      79.290  67.635  72.150  1.00  0.00           C
ATOM   1281  OE1 GLN A  71      79.300  68.865  72.090  1.00  0.00           O
ATOM   1282  NE2 GLN A  71      80.090  66.985  73.030  1.00  0.00           N
ATOM   1285  C   GLN A  71      75.220  67.715  69.120  1.00  0.00           C
ATOM   1286  O   GLN A  71      75.620  68.645  68.410  1.00  0.00           O
ATOM   1287  N   ILE A  72      73.910  67.545  69.380  1.00  0.00           N
ATOM   1289  CA  ILE A  72      72.810  68.195  68.690  1.00  0.00           C
ATOM   1291  CB  ILE A  72      71.750  67.225  68.150  1.00  0.00           C
ATOM   1293  CG2 ILE A  72      72.440  66.245  67.170  1.00  0.00           C
ATOM   1297  CG1 ILE A  72      70.920  66.495  69.250  1.00  0.00           C
ATOM   1300  CD  ILE A  72      69.610  65.925  68.710  1.00  0.00           C
ATOM   1304  C   ILE A  72      72.140  69.165  69.650  1.00  0.00           C
ATOM   1305  O   ILE A  72      72.600  69.425  70.760  1.00  0.00           O
ATOM   1306  N   GLN A  73      70.990  69.705  69.220  1.00  0.00           N
ATOM   1308  CA  GLN A  73      70.180  70.595  69.990  1.00  0.00           C
ATOM   1310  CB  GLN A  73      70.730  72.025  69.730  1.00  0.00           C
ATOM   1313  CG  GLN A  73      69.980  73.215  70.360  1.00  0.00           C
ATOM   1316  CD  GLN A  73      70.730  74.535  70.140  1.00  0.00           C
ATOM   1317  OE1 GLN A  73      71.090  75.255  71.080  1.00  0.00           O
ATOM   1318  NE2 GLN A  73      71.010  74.855  68.850  1.00  0.00           N
ATOM   1321  C   GLN A  73      68.720  70.385  69.600  1.00  0.00           C
ATOM   1322  O   GLN A  73      68.400  70.165  68.430  1.00  0.00           O
ATOM   1323  N   ILE A  74      67.780  70.405  70.550  1.00  0.00           N
ATOM   1325  CA  ILE A  74      66.350  70.325  70.260  1.00  0.00           C
ATOM   1327  CB  ILE A  74      65.610  69.265  71.070  1.00  0.00           C
ATOM   1329  CG2 ILE A  74      64.100  69.285  70.750  1.00  0.00           C
ATOM   1333  CG1 ILE A  74      66.210  67.855  70.840  1.00  0.00           C
ATOM   1336  CD  ILE A  74      66.020  67.295  69.430  1.00  0.00           C
ATOM   1340  C   ILE A  74      65.780  71.685  70.580  1.00  0.00           C
ATOM   1341  O   ILE A  74      65.960  72.185  71.690  1.00  0.00           O
ATOM   1342  N   ARG A  75      65.100  72.325  69.610  1.00  0.00           N
ATOM   1344  CA  ARG A  75      64.530  73.645  69.800  1.00  0.00           C
ATOM   1346  CB  ARG A  75      64.530  74.505  68.520  1.00  0.00           C
ATOM   1349  CG  ARG A  75      64.390  76.025  68.820  1.00  0.00           C
ATOM   1352  CD  ARG A  75      64.370  76.955  67.600  1.00  0.00           C
ATOM   1355  NE  ARG A  75      64.310  78.385  68.050  1.00  0.00           N
ATOM   1357  CZ  ARG A  75      65.280  79.005  68.720  1.00  0.00           C
ATOM   1358  NH1 ARG A  75      66.470  78.475  68.940  1.00  0.00           N
ATOM   1361  NH2 ARG A  75      65.070  80.255  69.060  1.00  0.00           N
ATOM   1364  C   ARG A  75      63.090  73.535  70.290  1.00  0.00           C
ATOM   1365  O   ARG A  75      62.280  72.735  69.830  1.00  0.00           O
ATOM   1366  N   MET A  76      62.770  74.425  71.230  1.00  0.00           N
ATOM   1368  CA  MET A  76      61.550  74.505  71.970  1.00  0.00           C
ATOM   1370  CB  MET A  76      61.980  74.605  73.460  1.00  0.00           C
ATOM   1373  CG  MET A  76      62.760  73.385  73.960  1.00  0.00           C
ATOM   1376  SD  MET A  76      63.440  73.635  75.620  1.00  0.00           S
ATOM   1377  CE  MET A  76      61.960  73.215  76.560  1.00  0.00           C
ATOM   1381  C   MET A  76      60.890  75.795  71.560  1.00  0.00           C
ATOM   1382  O   MET A  76      61.440  76.855  71.840  1.00  0.00           O
ATOM   1383  N   ILE A  77      59.720  75.775  70.880  1.00  0.00           N
ATOM   1385  CA  ILE A  77      59.170  76.975  70.240  1.00  0.00           C
ATOM   1387  CB  ILE A  77      59.380  76.985  68.720  1.00  0.00           C
ATOM   1389  CG2 ILE A  77      60.900  76.885  68.470  1.00  0.00           C
ATOM   1393  CG1 ILE A  77      58.690  75.845  67.940  1.00  0.00           C
ATOM   1396  CD  ILE A  77      57.230  76.105  67.570  1.00  0.00           C
ATOM   1400  C   ILE A  77      57.700  77.215  70.600  1.00  0.00           C
ATOM   1401  O   ILE A  77      56.910  76.285  70.760  1.00  0.00           O
ATOM   1402  N   THR A  78      57.300  78.495  70.740  1.00  0.00           N
ATOM   1404  CA  THR A  78      55.900  78.855  71.010  1.00  0.00           C
ATOM   1406  CB  THR A  78      55.660  79.975  72.020  1.00  0.00           C
ATOM   1408  OG1 THR A  78      56.400  81.155  71.780  1.00  0.00           O
ATOM   1410  CG2 THR A  78      56.110  79.485  73.400  1.00  0.00           C
ATOM   1414  C   THR A  78      55.090  79.185  69.770  1.00  0.00           C
ATOM   1415  O   THR A  78      55.460  79.985  68.910  1.00  0.00           O
ATOM   1416  N   GLN A  79      53.900  78.565  69.680  1.00  0.00           N
ATOM   1418  CA  GLN A  79      52.830  78.975  68.790  1.00  0.00           C
ATOM   1420  CB  GLN A  79      51.930  77.765  68.410  1.00  0.00           C
ATOM   1423  CG  GLN A  79      52.460  76.795  67.310  1.00  0.00           C
ATOM   1426  CD  GLN A  79      53.650  75.875  67.620  1.00  0.00           C
ATOM   1427  OE1 GLN A  79      54.260  75.325  66.700  1.00  0.00           O
ATOM   1428  NE2 GLN A  79      53.920  75.585  68.910  1.00  0.00           N
ATOM   1431  C   GLN A  79      52.000  80.095  69.420  1.00  0.00           C
ATOM   1432  O   GLN A  79      52.110  80.365  70.610  1.00  0.00           O
ATOM   1433  N   GLU A  80      51.100  80.765  68.660  1.00  0.00           N
ATOM   1435  CA  GLU A  80      50.350  81.935  69.100  1.00  0.00           C
ATOM   1437  CB  GLU A  80      49.540  82.545  67.930  1.00  0.00           C
ATOM   1440  CG  GLU A  80      50.410  82.895  66.700  1.00  0.00           C
ATOM   1443  CD  GLU A  80      49.630  82.855  65.400  1.00  0.00           C
ATOM   1444  OE1 GLU A  80      48.600  82.125  65.380  1.00  0.00           O
ATOM   1445  OE2 GLU A  80      50.130  83.415  64.380  1.00  0.00           O
ATOM   1446  C   GLU A  80      49.330  81.625  70.180  1.00  0.00           C
ATOM   1447  O   GLU A  80      48.930  82.505  70.950  1.00  0.00           O
ATOM   1448  N   LYS A  81      48.970  80.325  70.320  1.00  0.00           N
ATOM   1450  CA  LYS A  81      48.090  79.775  71.340  1.00  0.00           C
ATOM   1452  CB  LYS A  81      47.830  78.265  71.060  1.00  0.00           C
ATOM   1455  CG  LYS A  81      46.480  77.665  71.540  1.00  0.00           C
ATOM   1458  CD  LYS A  81      46.310  77.245  73.030  1.00  0.00           C
ATOM   1461  CE  LYS A  81      47.270  76.175  73.580  1.00  0.00           C
ATOM   1464  NZ  LYS A  81      46.910  74.805  73.170  1.00  0.00           N
ATOM   1468  C   LYS A  81      48.730  79.935  72.710  1.00  0.00           C
ATOM   1469  O   LYS A  81      48.090  79.765  73.740  1.00  0.00           O
ATOM   1470  N   ILE A  82      50.020  80.325  72.780  1.00  0.00           N
ATOM   1472  CA  ILE A  82      50.680  80.705  74.010  1.00  0.00           C
ATOM   1474  CB  ILE A  82      52.160  80.985  73.800  1.00  0.00           C
ATOM   1476  CG2 ILE A  82      52.390  82.255  72.950  1.00  0.00           C
ATOM   1480  CG1 ILE A  82      52.920  81.135  75.130  1.00  0.00           C
ATOM   1483  CD  ILE A  82      52.700  80.075  76.220  1.00  0.00           C
ATOM   1487  C   ILE A  82      49.990  81.845  74.760  1.00  0.00           C
ATOM   1488  O   ILE A  82      49.890  81.845  75.980  1.00  0.00           O
ATOM   1489  N   ALA A  83      49.440  82.865  74.050  1.00  0.00           N
ATOM   1491  CA  ALA A  83      48.890  84.035  74.720  1.00  0.00           C
ATOM   1493  CB  ALA A  83      48.670  85.175  73.720  1.00  0.00           C
ATOM   1497  C   ALA A  83      47.590  83.775  75.470  1.00  0.00           C
ATOM   1498  O   ALA A  83      47.230  84.525  76.370  1.00  0.00           O
ATOM   1499  N   GLN A  84      46.900  82.655  75.140  1.00  0.00           N
ATOM   1501  CA  GLN A  84      45.750  82.115  75.850  1.00  0.00           C
ATOM   1503  CB  GLN A  84      45.240  80.805  75.180  1.00  0.00           C
ATOM   1506  CG  GLN A  84      44.040  80.125  75.900  1.00  0.00           C
ATOM   1509  CD  GLN A  84      43.690  78.755  75.330  1.00  0.00           C
ATOM   1510  OE1 GLN A  84      44.270  77.725  75.730  1.00  0.00           O
ATOM   1511  NE2 GLN A  84      42.690  78.715  74.430  1.00  0.00           N
ATOM   1514  C   GLN A  84      46.070  81.825  77.300  1.00  0.00           C
ATOM   1515  O   GLN A  84      45.250  82.035  78.200  1.00  0.00           O
ATOM   1516  N   LEU A  85      47.270  81.305  77.570  1.00  0.00           N
ATOM   1518  CA  LEU A  85      47.680  80.835  78.880  1.00  0.00           C
ATOM   1520  CB  LEU A  85      49.040  80.095  78.840  1.00  0.00           C
ATOM   1523  CG  LEU A  85      49.060  78.725  78.110  1.00  0.00           C
ATOM   1525  CD1 LEU A  85      48.200  77.645  78.790  1.00  0.00           C
ATOM   1529  CD2 LEU A  85      48.640  78.795  76.630  1.00  0.00           C
ATOM   1533  C   LEU A  85      47.660  81.945  79.940  1.00  0.00           C
ATOM   1534  O   LEU A  85      47.840  83.115  79.600  1.00  0.00           O
ATOM   1535  N   PRO A  86      47.400  81.685  81.220  1.00  0.00           N
ATOM   1536  CD  PRO A  86      46.910  80.405  81.730  1.00  0.00           C
ATOM   1539  CA  PRO A  86      47.410  82.715  82.260  1.00  0.00           C
ATOM   1541  CB  PRO A  86      47.140  81.925  83.540  1.00  0.00           C
ATOM   1544  CG  PRO A  86      46.260  80.765  83.070  1.00  0.00           C
ATOM   1547  C   PRO A  86      48.700  83.525  82.340  1.00  0.00           C
ATOM   1548  O   PRO A  86      49.770  82.955  82.520  1.00  0.00           O
ATOM   1549  N   LYS A  87      48.640  84.875  82.260  1.00  0.00           N
ATOM   1551  CA  LYS A  87      49.860  85.655  82.280  1.00  0.00           C
ATOM   1553  CB  LYS A  87      49.670  87.015  81.580  1.00  0.00           C
ATOM   1556  CG  LYS A  87      49.300  86.935  80.100  1.00  0.00           C
ATOM   1559  CD  LYS A  87      50.400  86.345  79.200  1.00  0.00           C
ATOM   1562  CE  LYS A  87      50.060  86.395  77.700  1.00  0.00           C
ATOM   1565  NZ  LYS A  87      50.150  87.775  77.210  1.00  0.00           N
ATOM   1569  C   LYS A  87      50.300  85.975  83.690  1.00  0.00           C
ATOM   1570  O   LYS A  87      51.360  86.555  83.920  1.00  0.00           O
ATOM   1571  N   ASP A  88      49.490  85.605  84.690  1.00  0.00           N
ATOM   1573  CA  ASP A  88      49.740  85.785  86.090  1.00  0.00           C
ATOM   1575  CB  ASP A  88      48.410  86.185  86.810  1.00  0.00           C
ATOM   1578  CG  ASP A  88      47.290  85.165  86.590  1.00  0.00           C
ATOM   1579  OD1 ASP A  88      47.040  84.765  85.430  1.00  0.00           O
ATOM   1580  OD2 ASP A  88      46.580  84.805  87.570  1.00  0.00           O
ATOM   1581  C   ASP A  88      50.260  84.505  86.720  1.00  0.00           C
ATOM   1582  O   ASP A  88      50.390  84.425  87.930  1.00  0.00           O
ATOM   1583  N   ARG A  89      50.520  83.455  85.920  1.00  0.00           N
ATOM   1585  CA  ARG A  89      50.870  82.165  86.460  1.00  0.00           C
ATOM   1587  CB  ARG A  89      49.590  81.315  86.720  1.00  0.00           C
ATOM   1590  CG  ARG A  89      49.760  80.305  87.870  1.00  0.00           C
ATOM   1593  CD  ARG A  89      48.610  79.315  88.100  1.00  0.00           C
ATOM   1596  NE  ARG A  89      48.720  78.265  87.030  1.00  0.00           N
ATOM   1598  CZ  ARG A  89      48.650  76.955  87.210  1.00  0.00           C
ATOM   1599  NH1 ARG A  89      48.420  76.405  88.370  1.00  0.00           N
ATOM   1602  NH2 ARG A  89      48.760  76.185  86.140  1.00  0.00           N
ATOM   1605  C   ARG A  89      51.760  81.425  85.470  1.00  0.00           C
ATOM   1606  O   ARG A  89      51.490  81.345  84.270  1.00  0.00           O
ATOM   1607  N   GLU A  90      52.820  80.765  85.970  1.00  0.00           N
ATOM   1609  CA  GLU A  90      53.390  79.585  85.390  1.00  0.00           C
ATOM   1611  CB  GLU A  90      54.610  79.005  86.180  1.00  0.00           C
ATOM   1614  CG  GLU A  90      55.740  80.015  86.490  1.00  0.00           C
ATOM   1617  CD  GLU A  90      57.000  79.335  87.030  1.00  0.00           C
ATOM   1618  OE1 GLU A  90      56.890  78.565  88.020  1.00  0.00           O
ATOM   1619  OE2 GLU A  90      58.100  79.625  86.500  1.00  0.00           O
ATOM   1620  C   GLU A  90      52.440  78.415  85.190  1.00  0.00           C
ATOM   1621  O   GLU A  90      51.550  78.115  85.990  1.00  0.00           O
ATOM   1622  N   THR A  91      52.660  77.675  84.090  1.00  0.00           N
ATOM   1624  CA  THR A  91      51.960  76.455  83.770  1.00  0.00           C
ATOM   1626  CB  THR A  91      51.160  76.535  82.460  1.00  0.00           C
ATOM   1628  OG1 THR A  91      51.960  76.455  81.310  1.00  0.00           O
ATOM   1630  CG2 THR A  91      50.380  77.865  82.420  1.00  0.00           C
ATOM   1634  C   THR A  91      53.020  75.365  83.750  1.00  0.00           C
ATOM   1635  O   THR A  91      54.210  75.655  83.660  1.00  0.00           O
ATOM   1636  N   LEU A  92      52.610  74.095  83.880  1.00  0.00           N
ATOM   1638  CA  LEU A  92      53.550  72.985  83.950  1.00  0.00           C
ATOM   1640  CB  LEU A  92      53.330  72.095  85.210  1.00  0.00           C
ATOM   1643  CG  LEU A  92      54.230  70.845  85.310  1.00  0.00           C
ATOM   1645  CD1 LEU A  92      55.720  71.225  85.320  1.00  0.00           C
ATOM   1649  CD2 LEU A  92      53.880  70.025  86.550  1.00  0.00           C
ATOM   1653  C   LEU A  92      53.430  72.115  82.730  1.00  0.00           C
ATOM   1654  O   LEU A  92      52.330  71.715  82.330  1.00  0.00           O
ATOM   1655  N   PHE A  93      54.580  71.795  82.130  1.00  0.00           N
ATOM   1657  CA  PHE A  93      54.730  70.905  81.010  1.00  0.00           C
ATOM   1659  CB  PHE A  93      55.010  71.695  79.700  1.00  0.00           C
ATOM   1662  CG  PHE A  93      53.700  72.205  79.130  1.00  0.00           C
ATOM   1663  CD1 PHE A  93      52.980  73.245  79.740  1.00  0.00           C
ATOM   1665  CE1 PHE A  93      51.670  73.535  79.350  1.00  0.00           C
ATOM   1667  CZ  PHE A  93      51.100  72.855  78.260  1.00  0.00           C
ATOM   1669  CD2 PHE A  93      53.130  71.565  78.020  1.00  0.00           C
ATOM   1671  CE2 PHE A  93      51.850  71.895  77.570  1.00  0.00           C
ATOM   1673  C   PHE A  93      55.850  69.935  81.330  1.00  0.00           C
ATOM   1674  O   PHE A  93      56.650  70.135  82.250  1.00  0.00           O
ATOM   1675  N   TYR A  94      55.940  68.845  80.570  1.00  0.00           N
ATOM   1677  CA  TYR A  94      57.030  67.915  80.670  1.00  0.00           C
ATOM   1679  CB  TYR A  94      56.570  66.495  81.110  1.00  0.00           C
ATOM   1682  CG  TYR A  94      55.980  66.535  82.500  1.00  0.00           C
ATOM   1683  CD1 TYR A  94      54.650  66.905  82.730  1.00  0.00           C
ATOM   1685  CE1 TYR A  94      54.110  66.895  84.030  1.00  0.00           C
ATOM   1687  CZ  TYR A  94      54.900  66.475  85.100  1.00  0.00           C
ATOM   1688  OH  TYR A  94      54.340  66.445  86.400  1.00  0.00           O
ATOM   1690  CD2 TYR A  94      56.760  66.125  83.590  1.00  0.00           C
ATOM   1692  CE2 TYR A  94      56.220  66.075  84.890  1.00  0.00           C
ATOM   1694  C   TYR A  94      57.690  67.855  79.320  1.00  0.00           C
ATOM   1695  O   TYR A  94      57.020  67.715  78.290  1.00  0.00           O
ATOM   1696  N   PHE A  95      59.030  67.995  79.270  1.00  0.00           N
ATOM   1698  CA  PHE A  95      59.780  67.755  78.060  1.00  0.00           C
ATOM   1700  CB  PHE A  95      60.910  68.815  77.830  1.00  0.00           C
ATOM   1703  CG  PHE A  95      61.750  68.475  76.610  1.00  0.00           C
ATOM   1704  CD1 PHE A  95      61.210  68.515  75.320  1.00  0.00           C
ATOM   1706  CE1 PHE A  95      61.970  68.145  74.210  1.00  0.00           C
ATOM   1708  CZ  PHE A  95      63.290  67.735  74.370  1.00  0.00           C
ATOM   1710  CD2 PHE A  95      63.080  68.055  76.760  1.00  0.00           C
ATOM   1712  CE2 PHE A  95      63.850  67.695  75.650  1.00  0.00           C
ATOM   1714  C   PHE A  95      60.320  66.335  78.070  1.00  0.00           C
ATOM   1715  O   PHE A  95      61.100  65.945  78.950  1.00  0.00           O
ATOM   1716  N   ASN A  96      59.920  65.545  77.060  1.00  0.00           N
ATOM   1718  CA  ASN A  96      60.140  64.125  77.040  1.00  0.00           C
ATOM   1720  CB  ASN A  96      58.830  63.325  76.970  1.00  0.00           C
ATOM   1723  CG  ASN A  96      57.990  63.485  78.240  1.00  0.00           C
ATOM   1724  OD1 ASN A  96      58.000  64.495  78.940  1.00  0.00           O
ATOM   1725  ND2 ASN A  96      57.250  62.405  78.580  1.00  0.00           N
ATOM   1728  C   ASN A  96      61.020  63.775  75.850  1.00  0.00           C
ATOM   1729  O   ASN A  96      60.790  64.195  74.710  1.00  0.00           O
ATOM   1730  N   VAL A  97      62.050  62.965  76.130  1.00  0.00           N
ATOM   1732  CA  VAL A  97      62.940  62.395  75.140  1.00  0.00           C
ATOM   1734  CB  VAL A  97      64.400  62.765  75.410  1.00  0.00           C
ATOM   1736  CG1 VAL A  97      65.380  62.085  74.430  1.00  0.00           C
ATOM   1740  CG2 VAL A  97      64.550  64.285  75.300  1.00  0.00           C
ATOM   1744  C   VAL A  97      62.760  60.915  75.270  1.00  0.00           C
ATOM   1745  O   VAL A  97      62.600  60.395  76.370  1.00  0.00           O
ATOM   1746  N   ARG A  98      62.790  60.185  74.140  1.00  0.00           N
ATOM   1748  CA  ARG A  98      62.980  58.755  74.190  1.00  0.00           C
ATOM   1750  CB  ARG A  98      61.730  57.985  73.740  1.00  0.00           C
ATOM   1753  CG  ARG A  98      61.370  58.035  72.250  1.00  0.00           C
ATOM   1756  CD  ARG A  98      61.290  56.645  71.630  1.00  0.00           C
ATOM   1759  NE  ARG A  98      60.180  55.965  72.360  1.00  0.00           N
ATOM   1761  CZ  ARG A  98      59.880  54.685  72.260  1.00  0.00           C
ATOM   1762  NH1 ARG A  98      60.660  53.835  71.630  1.00  0.00           N
ATOM   1765  NH2 ARG A  98      58.780  54.275  72.850  1.00  0.00           N
ATOM   1768  C   ARG A  98      64.120  58.385  73.290  1.00  0.00           C
ATOM   1769  O   ARG A  98      64.550  59.155  72.440  1.00  0.00           O
ATOM   1770  N   GLU A  99      64.650  57.165  73.480  1.00  0.00           N
ATOM   1772  CA  GLU A  99      65.770  56.675  72.710  1.00  0.00           C
ATOM   1774  CB  GLU A  99      66.960  56.435  73.710  1.00  0.00           C
ATOM   1777  CG  GLU A  99      67.000  55.155  74.590  1.00  0.00           C
ATOM   1780  CD  GLU A  99      68.160  55.165  75.600  1.00  0.00           C
ATOM   1781  OE1 GLU A  99      68.700  54.085  75.960  1.00  0.00           O
ATOM   1782  OE2 GLU A  99      68.520  56.275  76.100  1.00  0.00           O
ATOM   1783  C   GLU A  99      65.280  55.475  71.900  1.00  0.00           C
ATOM   1784  O   GLU A  99      64.550  54.605  72.380  1.00  0.00           O
ATOM   1785  N   ILE A 100      65.600  55.445  70.580  1.00  0.00           N
ATOM   1787  CA  ILE A 100      65.390  54.265  69.730  1.00  0.00           C
ATOM   1789  CB  ILE A 100      64.510  54.515  68.500  1.00  0.00           C
ATOM   1791  CG2 ILE A 100      64.410  53.255  67.610  1.00  0.00           C
ATOM   1795  CG1 ILE A 100      63.120  54.965  68.970  1.00  0.00           C
ATOM   1798  CD  ILE A 100      62.270  55.545  67.840  1.00  0.00           C
ATOM   1802  C   ILE A 100      66.750  53.775  69.250  1.00  0.00           C
ATOM   1803  O   ILE A 100      67.390  54.485  68.480  1.00  0.00           O
ATOM   1804  N   PRO A 101      67.250  52.605  69.680  1.00  0.00           N
ATOM   1805  CD  PRO A 101      66.610  51.705  70.630  1.00  0.00           C
ATOM   1808  CA  PRO A 101      68.470  52.045  69.140  1.00  0.00           C
ATOM   1810  CB  PRO A 101      68.760  50.835  70.040  1.00  0.00           C
ATOM   1813  CG  PRO A 101      67.370  50.385  70.470  1.00  0.00           C
ATOM   1816  C   PRO A 101      68.290  51.635  67.680  1.00  0.00           C
ATOM   1817  O   PRO A 101      67.150  51.365  67.290  1.00  0.00           O
ATOM   1818  N   PRO A 102      69.330  51.555  66.860  1.00  0.00           N
ATOM   1819  CD  PRO A 102      70.690  51.925  67.220  1.00  0.00           C
ATOM   1822  CA  PRO A 102      69.270  50.845  65.590  1.00  0.00           C
ATOM   1824  CB  PRO A 102      70.730  50.845  65.100  1.00  0.00           C
ATOM   1827  CG  PRO A 102      71.400  51.975  65.870  1.00  0.00           C
ATOM   1830  C   PRO A 102      68.720  49.425  65.700  1.00  0.00           C
ATOM   1831  O   PRO A 102      69.280  48.625  66.430  1.00  0.00           O
ATOM   1832  N   LYS A 103      67.650  49.115  64.940  1.00  0.00           N
ATOM   1834  CA  LYS A 103      66.980  47.845  64.830  1.00  0.00           C
ATOM   1836  CB  LYS A 103      67.440  47.085  63.570  1.00  0.00           C
ATOM   1839  CG  LYS A 103      66.740  45.745  63.330  1.00  0.00           C
ATOM   1842  CD  LYS A 103      66.240  45.595  61.890  1.00  0.00           C
ATOM   1845  CE  LYS A 103      67.300  45.575  60.790  1.00  0.00           C
ATOM   1848  NZ  LYS A 103      67.970  44.265  60.690  1.00  0.00           N
ATOM   1852  C   LYS A 103      66.900  46.965  66.070  1.00  0.00           C
ATOM   1853  O   LYS A 103      67.660  46.015  66.260  1.00  0.00           O
ATOM   1854  N   THR A 104      65.940  47.295  66.940  1.00  0.00           N
ATOM   1856  CA  THR A 104      65.630  46.495  68.110  1.00  0.00           C
ATOM   1858  CB  THR A 104      66.210  47.045  69.410  1.00  0.00           C
ATOM   1860  OG1 THR A 104      67.630  47.095  69.380  1.00  0.00           O
ATOM   1862  CG2 THR A 104      65.880  46.165  70.610  1.00  0.00           C
ATOM   1866  C   THR A 104      64.120  46.455  68.240  1.00  0.00           C
ATOM   1867  O   THR A 104      63.430  47.445  67.980  1.00  0.00           O
ATOM   1868  N   ASP A 105      63.560  45.295  68.610  1.00  0.00           N
ATOM   1870  CA  ASP A 105      62.150  45.105  68.900  1.00  0.00           C
ATOM   1872  CB  ASP A 105      61.850  43.615  69.150  1.00  0.00           C
ATOM   1875  CG  ASP A 105      62.460  42.855  68.000  1.00  0.00           C
ATOM   1876  OD1 ASP A 105      61.990  43.115  66.850  1.00  0.00           O
ATOM   1877  OD2 ASP A 105      63.470  42.145  68.250  1.00  0.00           O
ATOM   1878  C   ASP A 105      61.630  45.955  70.050  1.00  0.00           C
ATOM   1879  O   ASP A 105      62.360  46.265  70.990  1.00  0.00           O
ATOM   1880  N   LYS A 106      60.370  46.375  69.980  1.00  0.00           N
ATOM   1882  CA  LYS A 106      59.850  47.205  71.040  1.00  0.00           C
ATOM   1884  CB  LYS A 106      60.050  48.715  70.780  1.00  0.00           C
ATOM   1887  CG  LYS A 106      59.300  49.255  69.550  1.00  0.00           C
ATOM   1890  CD  LYS A 106      59.310  50.775  69.520  1.00  0.00           C
ATOM   1893  CE  LYS A 106      58.440  51.525  70.560  1.00  0.00           C
ATOM   1896  NZ  LYS A 106      57.000  51.245  70.430  1.00  0.00           N
ATOM   1900  C   LYS A 106      58.380  46.985  71.240  1.00  0.00           C
ATOM   1901  O   LYS A 106      57.670  46.465  70.400  1.00  0.00           O
ATOM   1902  N   LYS A 107      57.920  47.425  72.420  1.00  0.00           N
ATOM   1904  CA  LYS A 107      56.540  47.385  72.870  1.00  0.00           C
ATOM   1906  CB  LYS A 107      55.530  47.925  71.830  1.00  0.00           C
ATOM   1909  CG  LYS A 107      54.130  48.115  72.430  1.00  0.00           C
ATOM   1912  CD  LYS A 107      53.100  48.675  71.450  1.00  0.00           C
ATOM   1915  CE  LYS A 107      53.080  50.205  71.270  1.00  0.00           C
ATOM   1918  NZ  LYS A 107      51.950  50.565  70.390  1.00  0.00           N
ATOM   1922  C   LYS A 107      56.140  46.045  73.440  1.00  0.00           C
ATOM   1923  O   LYS A 107      55.210  45.955  74.230  1.00  0.00           O
ATOM   1924  N   ASN A 108      56.940  44.995  73.160  1.00  0.00           N
ATOM   1926  CA  ASN A 108      56.870  43.675  73.730  1.00  0.00           C
ATOM   1928  CB  ASN A 108      58.080  42.915  73.130  1.00  0.00           C
ATOM   1931  CG  ASN A 108      58.110  41.445  73.500  1.00  0.00           C
ATOM   1932  OD1 ASN A 108      58.650  41.075  74.550  1.00  0.00           O
ATOM   1933  ND2 ASN A 108      57.650  40.585  72.570  1.00  0.00           N
ATOM   1936  C   ASN A 108      56.900  43.715  75.260  1.00  0.00           C
ATOM   1937  O   ASN A 108      56.060  43.135  75.950  1.00  0.00           O
ATOM   1938  N   VAL A 109      57.820  44.525  75.830  1.00  0.00           N
ATOM   1940  CA  VAL A 109      57.660  44.975  77.210  1.00  0.00           C
ATOM   1942  CB  VAL A 109      58.110  43.895  78.210  1.00  0.00           C
ATOM   1944  CG1 VAL A 109      59.640  43.665  78.210  1.00  0.00           C
ATOM   1948  CG2 VAL A 109      57.490  44.155  79.600  1.00  0.00           C
ATOM   1952  C   VAL A 109      58.300  46.355  77.340  1.00  0.00           C
ATOM   1953  O   VAL A 109      58.380  47.115  76.380  1.00  0.00           O
ATOM   1954  N   MET A 110      58.760  46.775  78.550  1.00  0.00           N
ATOM   1956  CA  MET A 110      59.510  47.995  78.780  1.00  0.00           C
ATOM   1958  CB  MET A 110      59.310  48.575  80.210  1.00  0.00           C
ATOM   1961  CG  MET A 110      57.910  49.125  80.520  1.00  0.00           C
ATOM   1964  SD  MET A 110      57.680  49.495  82.290  1.00  0.00           S
ATOM   1965  CE  MET A 110      59.010  50.715  82.580  1.00  0.00           C
ATOM   1969  C   MET A 110      60.990  47.715  78.620  1.00  0.00           C
ATOM   1970  O   MET A 110      61.690  47.445  79.600  1.00  0.00           O
ATOM   1971  N   GLN A 111      61.530  47.795  77.400  1.00  0.00           N
ATOM   1973  CA  GLN A 111      62.860  47.255  77.180  1.00  0.00           C
ATOM   1975  CB  GLN A 111      62.860  46.415  75.880  1.00  0.00           C
ATOM   1978  CG  GLN A 111      61.940  45.165  75.970  1.00  0.00           C
ATOM   1981  CD  GLN A 111      61.350  44.705  74.630  1.00  0.00           C
ATOM   1982  OE1 GLN A 111      60.490  45.395  74.080  1.00  0.00           O
ATOM   1983  NE2 GLN A 111      61.720  43.505  74.150  1.00  0.00           N
ATOM   1986  C   GLN A 111      63.950  48.325  77.240  1.00  0.00           C
ATOM   1987  O   GLN A 111      64.060  49.085  78.210  1.00  0.00           O
ATOM   1988  N   VAL A 112      64.790  48.415  76.190  1.00  0.00           N
ATOM   1990  CA  VAL A 112      65.950  49.295  76.120  1.00  0.00           C
ATOM   1992  CB  VAL A 112      66.970  48.735  75.130  1.00  0.00           C
ATOM   1994  CG1 VAL A 112      66.400  48.725  73.700  1.00  0.00           C
ATOM   1998  CG2 VAL A 112      68.310  49.505  75.220  1.00  0.00           C
ATOM   2002  C   VAL A 112      65.580  50.705  75.710  1.00  0.00           C
ATOM   2003  O   VAL A 112      66.330  51.655  75.930  1.00  0.00           O
ATOM   2004  N   THR A 113      64.370  50.895  75.160  1.00  0.00           N
ATOM   2006  CA  THR A 113      63.820  52.185  74.780  1.00  0.00           C
ATOM   2008  CB  THR A 113      62.660  52.085  73.800  1.00  0.00           C
ATOM   2010  OG1 THR A 113      61.700  51.115  74.230  1.00  0.00           O
ATOM   2012  CG2 THR A 113      63.190  51.585  72.440  1.00  0.00           C
ATOM   2016  C   THR A 113      63.440  52.995  76.010  1.00  0.00           C
ATOM   2017  O   THR A 113      62.320  52.985  76.530  1.00  0.00           O
ATOM   2018  N   MET A 114      64.460  53.675  76.540  1.00  0.00           N
ATOM   2020  CA  MET A 114      64.410  54.455  77.750  1.00  0.00           C
ATOM   2022  CB  MET A 114      65.820  54.495  78.390  1.00  0.00           C
ATOM   2025  CG  MET A 114      65.740  54.565  79.920  1.00  0.00           C
ATOM   2028  SD  MET A 114      67.240  55.115  80.780  1.00  0.00           S
ATOM   2029  CE  MET A 114      68.300  53.815  80.120  1.00  0.00           C
ATOM   2033  C   MET A 114      63.910  55.865  77.430  1.00  0.00           C
ATOM   2034  O   MET A 114      64.020  56.355  76.310  1.00  0.00           O
ATOM   2035  N   GLN A 115      63.230  56.525  78.410  1.00  0.00           N
ATOM   2037  CA  GLN A 115      62.470  57.735  78.140  1.00  0.00           C
ATOM   2039  CB  GLN A 115      60.980  57.385  77.900  1.00  0.00           C
ATOM   2042  CG  GLN A 115      60.800  56.315  76.800  1.00  0.00           C
ATOM   2045  CD  GLN A 115      59.360  55.915  76.540  1.00  0.00           C
ATOM   2046  OE1 GLN A 115      58.830  55.985  75.430  1.00  0.00           O
ATOM   2047  NE2 GLN A 115      58.740  55.345  77.610  1.00  0.00           N
ATOM   2050  C   GLN A 115      62.580  58.735  79.290  1.00  0.00           C
ATOM   2051  O   GLN A 115      62.020  58.525  80.360  1.00  0.00           O
ATOM   2052  N   HIS A 116      63.310  59.855  79.120  1.00  0.00           N
ATOM   2054  CA  HIS A 116      63.560  60.805  80.190  1.00  0.00           C
ATOM   2056  CB  HIS A 116      64.920  61.525  80.060  1.00  0.00           C
ATOM   2059  ND1 HIS A 116      66.450  60.235  78.660  1.00  0.00           N
ATOM   2060  CG  HIS A 116      66.030  60.555  79.930  1.00  0.00           C
ATOM   2061  CE1 HIS A 116      67.480  59.435  78.820  1.00  0.00           C
ATOM   2063  NE2 HIS A 116      67.760  59.255  80.140  1.00  0.00           N
ATOM   2065  CD2 HIS A 116      66.840  59.985  80.850  1.00  0.00           C
ATOM   2067  C   HIS A 116      62.520  61.895  80.160  1.00  0.00           C
ATOM   2068  O   HIS A 116      62.230  62.425  79.090  1.00  0.00           O
ATOM   2069  N   ALA A 117      61.910  62.245  81.310  1.00  0.00           N
ATOM   2071  CA  ALA A 117      60.900  63.285  81.320  1.00  0.00           C
ATOM   2073  CB  ALA A 117      59.490  62.735  81.540  1.00  0.00           C
ATOM   2077  C   ALA A 117      61.190  64.285  82.390  1.00  0.00           C
ATOM   2078  O   ALA A 117      61.220  63.985  83.580  1.00  0.00           O
ATOM   2079  N   LEU A 118      61.440  65.525  81.970  1.00  0.00           N
ATOM   2081  CA  LEU A 118      61.990  66.565  82.790  1.00  0.00           C
ATOM   2083  CB  LEU A 118      63.320  67.105  82.230  1.00  0.00           C
ATOM   2086  CG  LEU A 118      64.460  66.055  82.090  1.00  0.00           C
ATOM   2088  CD1 LEU A 118      64.610  65.105  83.290  1.00  0.00           C
ATOM   2092  CD2 LEU A 118      64.300  65.235  80.810  1.00  0.00           C
ATOM   2096  C   LEU A 118      61.000  67.685  82.850  1.00  0.00           C
ATOM   2097  O   LEU A 118      60.350  68.025  81.860  1.00  0.00           O
ATOM   2098  N   LYS A 119      60.840  68.285  84.050  1.00  0.00           N
ATOM   2100  CA  LYS A 119      59.920  69.375  84.270  1.00  0.00           C
ATOM   2102  CB  LYS A 119      59.920  69.835  85.760  1.00  0.00           C
ATOM   2105  CG  LYS A 119      59.700  68.705  86.780  1.00  0.00           C
ATOM   2108  CD  LYS A 119      58.250  68.235  86.880  1.00  0.00           C
ATOM   2111  CE  LYS A 119      57.340  69.175  87.660  1.00  0.00           C
ATOM   2114  NZ  LYS A 119      57.760  69.255  89.070  1.00  0.00           N
ATOM   2118  C   LYS A 119      60.260  70.585  83.430  1.00  0.00           C
ATOM   2119  O   LYS A 119      61.370  71.115  83.510  1.00  0.00           O
ATOM   2120  N   LEU A 120      59.270  71.045  82.650  1.00  0.00           N
ATOM   2122  CA  LEU A 120      59.330  72.275  81.910  1.00  0.00           C
ATOM   2124  CB  LEU A 120      59.030  72.035  80.410  1.00  0.00           C
ATOM   2127  CG  LEU A 120      58.920  73.315  79.550  1.00  0.00           C
ATOM   2129  CD1 LEU A 120      60.180  74.185  79.650  1.00  0.00           C
ATOM   2133  CD2 LEU A 120      58.610  72.965  78.080  1.00  0.00           C
ATOM   2137  C   LEU A 120      58.330  73.215  82.520  1.00  0.00           C
ATOM   2138  O   LEU A 120      57.110  73.105  82.340  1.00  0.00           O
ATOM   2139  N   PHE A 121      58.830  74.205  83.270  1.00  0.00           N
ATOM   2141  CA  PHE A 121      58.000  75.235  83.840  1.00  0.00           C
ATOM   2143  CB  PHE A 121      58.570  75.735  85.180  1.00  0.00           C
ATOM   2146  CG  PHE A 121      58.800  74.575  86.120  1.00  0.00           C
ATOM   2147  CD1 PHE A 121      57.760  74.085  86.930  1.00  0.00           C
ATOM   2149  CE1 PHE A 121      58.000  73.065  87.870  1.00  0.00           C
ATOM   2151  CZ  PHE A 121      59.280  72.525  88.000  1.00  0.00           C
ATOM   2153  CD2 PHE A 121      60.080  74.015  86.260  1.00  0.00           C
ATOM   2155  CE2 PHE A 121      60.320  72.995  87.190  1.00  0.00           C
ATOM   2157  C   PHE A 121      57.910  76.365  82.830  1.00  0.00           C
ATOM   2158  O   PHE A 121      58.810  76.595  82.030  1.00  0.00           O
ATOM   2159  N   TRP A 122      56.780  77.075  82.810  1.00  0.00           N
ATOM   2161  CA  TRP A 122      56.520  78.125  81.830  1.00  0.00           C
ATOM   2163  CB  TRP A 122      55.200  77.825  81.090  1.00  0.00           C
ATOM   2166  CG  TRP A 122      55.460  76.885  79.990  1.00  0.00           C
ATOM   2167  CD1 TRP A 122      55.610  75.525  80.040  1.00  0.00           C
ATOM   2169  NE1 TRP A 122      56.110  75.085  78.840  1.00  0.00           N
ATOM   2171  CE2 TRP A 122      56.310  76.155  78.030  1.00  0.00           C
ATOM   2172  CD2 TRP A 122      55.870  77.315  78.700  1.00  0.00           C
ATOM   2173  CE3 TRP A 122      55.910  78.555  78.070  1.00  0.00           C
ATOM   2175  CZ3 TRP A 122      56.310  78.595  76.730  1.00  0.00           C
ATOM   2177  CZ2 TRP A 122      56.850  76.235  76.760  1.00  0.00           C
ATOM   2179  CH2 TRP A 122      56.810  77.465  76.100  1.00  0.00           C
ATOM   2181  C   TRP A 122      56.350  79.455  82.470  1.00  0.00           C
ATOM   2182  O   TRP A 122      55.370  79.635  83.170  1.00  0.00           O
ATOM   2183  N   ARG A 123      57.240  80.435  82.240  1.00  0.00           N
ATOM   2185  CA  ARG A 123      57.170  81.665  82.980  1.00  0.00           C
ATOM   2187  CB  ARG A 123      58.520  81.805  83.700  1.00  0.00           C
ATOM   2190  CG  ARG A 123      58.600  82.955  84.710  1.00  0.00           C
ATOM   2193  CD  ARG A 123      59.900  82.885  85.510  1.00  0.00           C
ATOM   2196  NE  ARG A 123      59.780  81.735  86.470  1.00  0.00           N
ATOM   2198  CZ  ARG A 123      60.790  81.305  87.210  1.00  0.00           C
ATOM   2199  NH1 ARG A 123      62.000  81.795  87.080  1.00  0.00           N
ATOM   2202  NH2 ARG A 123      60.660  80.355  88.100  1.00  0.00           N
ATOM   2205  C   ARG A 123      56.890  82.875  82.090  1.00  0.00           C
ATOM   2206  O   ARG A 123      57.820  83.385  81.450  1.00  0.00           O
ATOM   2207  N   PRO A 124      55.630  83.355  82.010  1.00  0.00           N
ATOM   2208  CD  PRO A 124      54.450  82.545  82.340  1.00  0.00           C
ATOM   2211  CA  PRO A 124      55.220  84.585  81.330  1.00  0.00           C
ATOM   2213  CB  PRO A 124      53.750  84.765  81.740  1.00  0.00           C
ATOM   2216  CG  PRO A 124      53.240  83.325  81.820  1.00  0.00           C
ATOM   2219  C   PRO A 124      56.060  85.835  81.560  1.00  0.00           C
ATOM   2220  O   PRO A 124      56.560  86.055  82.660  1.00  0.00           O
ATOM   2221  N   LYS A 125      56.140  86.705  80.540  1.00  0.00           N
ATOM   2223  CA  LYS A 125      56.840  87.985  80.590  1.00  0.00           C
ATOM   2225  CB  LYS A 125      56.620  88.755  79.260  1.00  0.00           C
ATOM   2228  CG  LYS A 125      57.350  88.175  78.030  1.00  0.00           C
ATOM   2231  CD  LYS A 125      56.950  88.915  76.730  1.00  0.00           C
ATOM   2234  CE  LYS A 125      57.410  88.205  75.450  1.00  0.00           C
ATOM   2237  NZ  LYS A 125      57.160  88.985  74.220  1.00  0.00           N
ATOM   2241  C   LYS A 125      56.420  88.895  81.750  1.00  0.00           C
ATOM   2242  O   LYS A 125      57.210  89.655  82.290  1.00  0.00           O
ATOM   2243  N   ALA A 126      55.150  88.805  82.190  1.00  0.00           N
ATOM   2245  CA  ALA A 126      54.580  89.595  83.250  1.00  0.00           C
ATOM   2247  CB  ALA A 126      53.070  89.635  83.000  1.00  0.00           C
ATOM   2251  C   ALA A 126      54.830  89.045  84.660  1.00  0.00           C
ATOM   2252  O   ALA A 126      54.460  89.685  85.650  1.00  0.00           O
ATOM   2253  N   ILE A 127      55.480  87.875  84.740  1.00  0.00           N
ATOM   2255  CA  ILE A 127      55.920  87.275  85.990  1.00  0.00           C
ATOM   2257  CB  ILE A 127      55.130  86.025  86.390  1.00  0.00           C
ATOM   2259  CG2 ILE A 127      53.640  86.405  86.540  1.00  0.00           C
ATOM   2263  CG1 ILE A 127      55.330  84.825  85.440  1.00  0.00           C
ATOM   2266  CD  ILE A 127      54.880  83.515  86.080  1.00  0.00           C
ATOM   2270  C   ILE A 127      57.430  86.985  85.970  1.00  0.00           C
ATOM   2271  O   ILE A 127      57.910  86.185  86.770  1.00  0.00           O
ATOM   2272  N   GLU A 128      58.240  87.615  85.070  1.00  0.00           N
ATOM   2274  CA  GLU A 128      59.700  87.485  85.100  1.00  0.00           C
ATOM   2276  CB  GLU A 128      60.410  88.245  83.940  1.00  0.00           C
ATOM   2279  CG  GLU A 128      60.250  87.605  82.530  1.00  0.00           C
ATOM   2282  CD  GLU A 128      60.790  88.485  81.390  1.00  0.00           C
ATOM   2283  OE1 GLU A 128      62.030  88.455  81.110  1.00  0.00           O
ATOM   2284  OE2 GLU A 128      59.980  89.185  80.730  1.00  0.00           O
ATOM   2285  C   GLU A 128      60.340  87.885  86.440  1.00  0.00           C
ATOM   2286  O   GLU A 128      59.890  88.795  87.120  1.00  0.00           O
ATOM   2287  N   LEU A 129      61.410  87.175  86.860  1.00  0.00           N
ATOM   2289  CA  LEU A 129      62.160  87.485  88.070  1.00  0.00           C
ATOM   2291  CB  LEU A 129      62.450  86.265  89.010  1.00  0.00           C
ATOM   2294  CG  LEU A 129      61.270  85.505  89.640  1.00  0.00           C
ATOM   2296  CD1 LEU A 129      60.150  86.405  90.180  1.00  0.00           C
ATOM   2300  CD2 LEU A 129      60.670  84.485  88.670  1.00  0.00           C
ATOM   2304  C   LEU A 129      63.520  88.035  87.670  1.00  0.00           C
ATOM   2305  O   LEU A 129      64.060  87.705  86.620  1.00  0.00           O
ATOM   2306  N   GLU A 130      64.110  88.865  88.560  1.00  0.00           N
ATOM   2308  CA  GLU A 130      65.510  89.205  88.560  1.00  0.00           C
ATOM   2310  CB  GLU A 130      65.790  90.245  89.690  1.00  0.00           C
ATOM   2313  CG  GLU A 130      65.150  91.645  89.450  1.00  0.00           C
ATOM   2316  CD  GLU A 130      65.900  92.475  88.420  1.00  0.00           C
ATOM   2317  OE1 GLU A 130      66.900  91.965  87.860  1.00  0.00           O
ATOM   2318  OE2 GLU A 130      65.540  93.675  88.220  1.00  0.00           O
ATOM   2319  C   GLU A 130      66.380  87.965  88.750  1.00  0.00           C
ATOM   2320  O   GLU A 130      66.020  87.065  89.520  1.00  0.00           O
ATOM   2321  N   ASP A 131      67.530  87.855  88.060  1.00  0.00           N
ATOM   2323  CA  ASP A 131      68.410  86.695  88.140  1.00  0.00           C
ATOM   2325  CB  ASP A 131      69.510  86.685  87.050  1.00  0.00           C
ATOM   2328  CG  ASP A 131      68.990  86.765  85.620  1.00  0.00           C
ATOM   2329  OD1 ASP A 131      67.760  86.825  85.400  1.00  0.00           O
ATOM   2330  OD2 ASP A 131      69.850  86.835  84.700  1.00  0.00           O
ATOM   2331  C   ASP A 131      69.030  86.575  89.540  1.00  0.00           C
ATOM   2332  O   ASP A 131      69.130  85.495  90.130  1.00  0.00           O
ATOM   2333  N   ASP A 132      69.360  87.735  90.140  1.00  0.00           N
ATOM   2335  CA  ASP A 132      69.700  87.825  91.550  1.00  0.00           C
ATOM   2337  CB  ASP A 132      69.880  89.305  92.010  1.00  0.00           C
ATOM   2340  CG  ASP A 132      71.050  90.045  91.400  1.00  0.00           C
ATOM   2341  OD1 ASP A 132      71.840  89.465  90.610  1.00  0.00           O
ATOM   2342  OD2 ASP A 132      71.250  91.215  91.850  1.00  0.00           O
ATOM   2343  C   ASP A 132      68.620  87.255  92.470  1.00  0.00           C
ATOM   2344  O   ASP A 132      68.900  86.525  93.410  1.00  0.00           O
ATOM   2345  N   GLY A 133      67.340  87.595  92.190  1.00  0.00           N
ATOM   2347  CA  GLY A 133      66.150  87.105  92.890  1.00  0.00           C
ATOM   2350  C   GLY A 133      66.160  87.395  94.360  1.00  0.00           C
ATOM   2351  O   GLY A 133      65.740  86.575  95.170  1.00  0.00           O
ATOM   2352  N   VAL A 134      66.710  88.555  94.740  1.00  0.00           N
ATOM   2354  CA  VAL A 134      66.970  88.995  96.110  1.00  0.00           C
ATOM   2356  CB  VAL A 134      67.700  90.335  96.130  1.00  0.00           C
ATOM   2358  CG1 VAL A 134      66.820  91.505  95.650  1.00  0.00           C
ATOM   2362  CG2 VAL A 134      68.250  90.605  97.540  1.00  0.00           C
ATOM   2366  C   VAL A 134      65.710  89.035  96.950  1.00  0.00           C
ATOM   2367  O   VAL A 134      65.670  88.615  98.110  1.00  0.00           O
ATOM   2368  N   MET A 135      64.600  89.455  96.320  1.00  0.00           N
ATOM   2370  CA  MET A 135      63.250  89.205  96.740  1.00  0.00           C
ATOM   2372  CB  MET A 135      62.310  90.255  96.130  1.00  0.00           C
ATOM   2375  CG  MET A 135      62.810  91.675  96.440  1.00  0.00           C
ATOM   2378  SD  MET A 135      61.710  93.015  95.920  1.00  0.00           S
ATOM   2379  CE  MET A 135      62.060  92.795  94.150  1.00  0.00           C
ATOM   2383  C   MET A 135      62.900  87.815  96.280  1.00  0.00           C
ATOM   2384  O   MET A 135      62.210  87.605  95.290  1.00  0.00           O
ATOM   2385  N   THR A 136      63.440  86.805  96.980  1.00  0.00           N
ATOM   2387  CA  THR A 136      63.200  85.405  96.670  1.00  0.00           C
ATOM   2389  CB  THR A 136      64.010  84.465  97.540  1.00  0.00           C
ATOM   2391  OG1 THR A 136      65.340  84.925  97.760  1.00  0.00           O
ATOM   2393  CG2 THR A 136      64.140  83.135  96.810  1.00  0.00           C
ATOM   2397  C   THR A 136      61.730  85.085  96.820  1.00  0.00           C
ATOM   2398  O   THR A 136      61.100  85.495  97.800  1.00  0.00           O
ATOM   2399  N   TYR A 137      61.110  84.425  95.830  1.00  0.00           N
ATOM   2401  CA  TYR A 137      59.660  84.285  95.760  1.00  0.00           C
ATOM   2403  CB  TYR A 137      59.230  84.125  94.270  1.00  0.00           C
ATOM   2406  CG  TYR A 137      59.600  82.805  93.630  1.00  0.00           C
ATOM   2407  CD1 TYR A 137      58.860  81.645  93.940  1.00  0.00           C
ATOM   2409  CE1 TYR A 137      59.170  80.435  93.330  1.00  0.00           C
ATOM   2411  CZ  TYR A 137      60.190  80.355  92.390  1.00  0.00           C
ATOM   2412  OH  TYR A 137      60.440  79.085  91.820  1.00  0.00           O
ATOM   2414  CD2 TYR A 137      60.610  82.725  92.660  1.00  0.00           C
ATOM   2416  CE2 TYR A 137      60.920  81.495  92.040  1.00  0.00           C
ATOM   2418  C   TYR A 137      59.210  83.135  96.670  1.00  0.00           C
ATOM   2419  O   TYR A 137      58.090  83.115  97.170  1.00  0.00           O
ATOM   2420  N   GLU A 138      60.110  82.195  96.960  1.00  0.00           N
ATOM   2422  CA  GLU A 138      59.950  81.165  97.970  1.00  0.00           C
ATOM   2424  CB  GLU A 138      60.960  80.015  97.740  1.00  0.00           C
ATOM   2427  CG  GLU A 138      60.820  79.405  96.320  1.00  0.00           C
ATOM   2430  CD  GLU A 138      61.800  79.985  95.310  1.00  0.00           C
ATOM   2431  OE1 GLU A 138      62.090  81.215  95.360  1.00  0.00           O
ATOM   2432  OE2 GLU A 138      62.310  79.195  94.470  1.00  0.00           O
ATOM   2433  C   GLU A 138      60.010  81.715  99.390  1.00  0.00           C
ATOM   2434  O   GLU A 138      59.780  81.015 100.360  1.00  0.00           O
ATOM   2435  N   LYS A 139      60.270  83.025  99.590  1.00  0.00           N
ATOM   2437  CA  LYS A 139      60.150  83.605 100.920  1.00  0.00           C
ATOM   2439  CB  LYS A 139      61.080  84.845 101.060  1.00  0.00           C
ATOM   2442  CG  LYS A 139      61.100  85.495 102.460  1.00  0.00           C
ATOM   2445  CD  LYS A 139      62.220  86.515 102.720  1.00  0.00           C
ATOM   2448  CE  LYS A 139      63.600  85.865 102.940  1.00  0.00           C
ATOM   2451  NZ  LYS A 139      64.620  86.885 103.270  1.00  0.00           N
ATOM   2455  C   LYS A 139      58.700  83.875 101.330  1.00  0.00           C
ATOM   2456  O   LYS A 139      58.390  84.195 102.480  1.00  0.00           O
ATOM   2457  N   VAL A 140      57.730  83.785 100.400  1.00  0.00           N
ATOM   2459  CA  VAL A 140      56.350  84.205 100.610  1.00  0.00           C
ATOM   2461  CB  VAL A 140      55.740  84.605  99.260  1.00  0.00           C
ATOM   2463  CG1 VAL A 140      54.240  84.945  99.330  1.00  0.00           C
ATOM   2467  CG2 VAL A 140      56.500  85.855  98.820  1.00  0.00           C
ATOM   2471  C   VAL A 140      55.500  83.155 101.320  1.00  0.00           C
ATOM   2472  O   VAL A 140      54.400  83.425 101.820  1.00  0.00           O
ATOM   2473  N   GLU A 141      56.000  81.915 101.350  1.00  0.00           N
ATOM   2475  CA  GLU A 141      55.280  80.735 101.770  1.00  0.00           C
ATOM   2477  CB  GLU A 141      56.030  79.425 101.430  1.00  0.00           C
ATOM   2480  CG  GLU A 141      57.480  79.295 101.970  1.00  0.00           C
ATOM   2483  CD  GLU A 141      58.350  78.365 101.120  1.00  0.00           C
ATOM   2484  OE1 GLU A 141      58.330  78.515  99.870  1.00  0.00           O
ATOM   2485  OE2 GLU A 141      59.020  77.475 101.700  1.00  0.00           O
ATOM   2486  C   GLU A 141      54.830  80.755 103.210  1.00  0.00           C
ATOM   2487  O   GLU A 141      55.540  81.145 104.130  1.00  0.00           O
ATOM   2488  N   ILE A 142      53.580  80.325 103.440  1.00  0.00           N
ATOM   2490  CA  ILE A 142      52.990  80.385 104.760  1.00  0.00           C
ATOM   2492  CB  ILE A 142      51.770  81.285 104.920  1.00  0.00           C
ATOM   2494  CG2 ILE A 142      51.340  81.235 106.410  1.00  0.00           C
ATOM   2498  CG1 ILE A 142      52.100  82.725 104.460  1.00  0.00           C
ATOM   2501  CD  ILE A 142      53.150  83.445 105.310  1.00  0.00           C
ATOM   2505  C   ILE A 142      52.640  78.995 105.170  1.00  0.00           C
ATOM   2506  O   ILE A 142      51.970  78.235 104.460  1.00  0.00           O
ATOM   2507  N   ILE A 143      53.080  78.645 106.370  1.00  0.00           N
ATOM   2509  CA  ILE A 143      53.030  77.325 106.910  1.00  0.00           C
ATOM   2511  CB  ILE A 143      54.460  76.915 107.210  1.00  0.00           C
ATOM   2513  CG2 ILE A 143      54.510  75.655 108.080  1.00  0.00           C
ATOM   2517  CG1 ILE A 143      55.230  76.735 105.870  1.00  0.00           C
ATOM   2520  CD  ILE A 143      56.740  76.835 106.010  1.00  0.00           C
ATOM   2524  C   ILE A 143      52.120  77.435 108.110  1.00  0.00           C
ATOM   2525  O   ILE A 143      52.220  78.405 108.860  1.00  0.00           O
ATOM   2526  N   ARG A 144      51.160  76.515 108.280  1.00  0.00           N
ATOM   2528  CA  ARG A 144      50.330  76.465 109.470  1.00  0.00           C
ATOM   2530  CB  ARG A 144      48.870  76.965 109.300  1.00  0.00           C
ATOM   2533  CG  ARG A 144      48.180  76.535 108.000  1.00  0.00           C
ATOM   2536  CD  ARG A 144      48.220  77.645 106.960  1.00  0.00           C
ATOM   2539  NE  ARG A 144      47.300  78.735 107.410  1.00  0.00           N
ATOM   2541  CZ  ARG A 144      47.360  79.985 106.980  1.00  0.00           C
ATOM   2542  NH1 ARG A 144      48.280  80.415 106.160  1.00  0.00           N
ATOM   2545  NH2 ARG A 144      46.480  80.875 107.370  1.00  0.00           N
ATOM   2548  C   ARG A 144      50.280  75.075 110.040  1.00  0.00           C
ATOM   2549  O   ARG A 144      49.990  74.135 109.310  1.00  0.00           O
ATOM   2550  N   ARG A 145      50.540  74.915 111.340  1.00  0.00           N
ATOM   2552  CA  ARG A 145      50.380  73.685 112.080  1.00  0.00           C
ATOM   2554  CB  ARG A 145      51.000  73.875 113.502  1.00  0.00           C
ATOM   2557  CG  ARG A 145      51.220  72.595 114.352  1.00  0.00           C
ATOM   2560  CD  ARG A 145      49.980  72.105 115.112  1.00  0.00           C
ATOM   2563  NE  ARG A 145      50.330  70.855 115.862  1.00  0.00           N
ATOM   2565  CZ  ARG A 145      49.430  70.035 116.372  1.00  0.00           C
ATOM   2566  NH1 ARG A 145      48.140  70.255 116.292  1.00  0.00           N
ATOM   2569  NH2 ARG A 145      49.850  68.925 116.932  1.00  0.00           N
ATOM   2572  C   ARG A 145      48.930  73.155 112.130  1.00  0.00           C
ATOM   2573  O   ARG A 145      48.060  73.595 112.880  1.00  0.00           O
ATOM   2574  N   ASN A 146      48.640  72.085 111.360  1.00  0.00           N
ATOM   2576  CA  ASN A 146      47.450  71.275 111.560  1.00  0.00           C
ATOM   2578  CB  ASN A 146      46.790  70.855 110.220  1.00  0.00           C
ATOM   2581  CG  ASN A 146      47.660  69.875 109.440  1.00  0.00           C
ATOM   2582  OD1 ASN A 146      47.890  68.735 109.840  1.00  0.00           O
ATOM   2583  ND2 ASN A 146      48.130  70.305 108.260  1.00  0.00           N
ATOM   2586  C   ASN A 146      47.750  70.085 112.480  1.00  0.00           C
ATOM   2587  O   ASN A 146      48.870  69.875 112.972  1.00  0.00           O
ATOM   2588  N   ASP A 147      46.720  69.275 112.780  1.00  0.00           N
ATOM   2590  CA  ASP A 147      46.800  68.155 113.692  1.00  0.00           C
ATOM   2592  CB  ASP A 147      45.430  67.455 113.822  1.00  0.00           C
ATOM   2595  CG  ASP A 147      44.420  68.465 114.302  1.00  0.00           C
ATOM   2596  OD1 ASP A 147      44.730  69.135 115.322  1.00  0.00           O
ATOM   2597  OD2 ASP A 147      43.340  68.585 113.662  1.00  0.00           O
ATOM   2598  C   ASP A 147      47.840  67.125 113.302  1.00  0.00           C
ATOM   2599  O   ASP A 147      48.700  66.805 114.122  1.00  0.00           O
ATOM   2600  N   GLY A 148      47.880  66.655 112.050  1.00  0.00           N
ATOM   2602  CA  GLY A 148      48.960  65.775 111.580  1.00  0.00           C
ATOM   2605  C   GLY A 148      50.260  66.485 111.440  1.00  0.00           C
ATOM   2606  O   GLY A 148      51.300  66.045 111.930  1.00  0.00           O
ATOM   2607  N   SER A 149      50.250  67.665 110.800  1.00  0.00           N
ATOM   2609  CA  SER A 149      51.490  68.275 110.350  1.00  0.00           C
ATOM   2611  CB  SER A 149      51.990  67.555 109.090  1.00  0.00           C
ATOM   2614  OG  SER A 149      50.990  67.595 108.070  1.00  0.00           O
ATOM   2616  C   SER A 149      51.380  69.765 110.110  1.00  0.00           C
ATOM   2617  O   SER A 149      50.970  70.485 111.010  1.00  0.00           O
ATOM   2618  N   ILE A 150      51.740  70.275 108.900  1.00  0.00           N
ATOM   2620  CA  ILE A 150      51.510  71.635 108.460  1.00  0.00           C
ATOM   2622  CB  ILE A 150      52.760  72.445 108.090  1.00  0.00           C
ATOM   2624  CG2 ILE A 150      53.700  72.465 109.310  1.00  0.00           C
ATOM   2628  CG1 ILE A 150      53.470  71.905 106.830  1.00  0.00           C
ATOM   2631  CD  ILE A 150      54.710  72.655 106.340  1.00  0.00           C
ATOM   2635  C   ILE A 150      50.630  71.605 107.230  1.00  0.00           C
ATOM   2636  O   ILE A 150      50.650  70.655 106.450  1.00  0.00           O
ATOM   2637  N   ARG A 151      49.830  72.655 106.990  1.00  0.00           N
ATOM   2639  CA  ARG A 151      49.320  72.935 105.670  1.00  0.00           C
ATOM   2641  CB  ARG A 151      47.870  73.455 105.690  1.00  0.00           C
ATOM   2644  CG  ARG A 151      47.170  73.405 104.310  1.00  0.00           C
ATOM   2647  CD  ARG A 151      45.740  73.955 104.350  1.00  0.00           C
ATOM   2650  NE  ARG A 151      45.830  75.445 104.300  1.00  0.00           N
ATOM   2652  CZ  ARG A 151      45.410  76.275 105.230  1.00  0.00           C
ATOM   2653  NH1 ARG A 151      44.980  75.955 106.420  1.00  0.00           N
ATOM   2656  NH2 ARG A 151      45.380  77.535 104.890  1.00  0.00           N
ATOM   2659  C   ARG A 151      50.240  73.995 105.090  1.00  0.00           C
ATOM   2660  O   ARG A 151      50.360  75.105 105.620  1.00  0.00           O
ATOM   2661  N   PHE A 152      50.960  73.665 104.010  1.00  0.00           N
ATOM   2663  CA  PHE A 152      51.830  74.585 103.320  1.00  0.00           C
ATOM   2665  CB  PHE A 152      52.940  73.755 102.640  1.00  0.00           C
ATOM   2668  CG  PHE A 152      53.910  74.615 101.880  1.00  0.00           C
ATOM   2669  CD1 PHE A 152      55.070  75.095 102.510  1.00  0.00           C
ATOM   2671  CE1 PHE A 152      55.970  75.905 101.820  1.00  0.00           C
ATOM   2673  CZ  PHE A 152      55.710  76.255 100.490  1.00  0.00           C
ATOM   2675  CD2 PHE A 152      53.670  74.955 100.530  1.00  0.00           C
ATOM   2677  CE2 PHE A 152      54.560  75.785  99.850  1.00  0.00           C
ATOM   2679  C   PHE A 152      51.020  75.345 102.290  1.00  0.00           C
ATOM   2680  O   PHE A 152      50.230  74.735 101.570  1.00  0.00           O
ATOM   2681  N   ASN A 153      51.210  76.675 102.180  1.00  0.00           N
ATOM   2683  CA  ASN A 153      50.610  77.495 101.140  1.00  0.00           C
ATOM   2685  CB  ASN A 153      49.800  78.715 101.640  1.00  0.00           C
ATOM   2688  CG  ASN A 153      48.750  78.285 102.630  1.00  0.00           C
ATOM   2689  OD1 ASN A 153      47.570  78.065 102.310  1.00  0.00           O
ATOM   2690  ND2 ASN A 153      49.130  78.265 103.920  1.00  0.00           N
ATOM   2693  C   ASN A 153      51.680  78.115 100.290  1.00  0.00           C
ATOM   2694  O   ASN A 153      52.680  78.635 100.770  1.00  0.00           O
ATOM   2695  N   ASN A 154      51.390  78.155  98.980  1.00  0.00           N
ATOM   2697  CA  ASN A 154      52.140  78.945  98.050  1.00  0.00           C
ATOM   2699  CB  ASN A 154      52.610  77.995  96.940  1.00  0.00           C
ATOM   2702  CG  ASN A 154      53.420  78.715  95.890  1.00  0.00           C
ATOM   2703  OD1 ASN A 154      53.860  79.845  96.100  1.00  0.00           O
ATOM   2704  ND2 ASN A 154      53.540  78.105  94.690  1.00  0.00           N
ATOM   2707  C   ASN A 154      51.220  80.045  97.540  1.00  0.00           C
ATOM   2708  O   ASN A 154      50.280  79.795  96.790  1.00  0.00           O
ATOM   2709  N   LYS A 155      51.480  81.315  97.910  1.00  0.00           N
ATOM   2711  CA  LYS A 155      50.630  82.435  97.530  1.00  0.00           C
ATOM   2713  CB  LYS A 155      50.610  83.545  98.600  1.00  0.00           C
ATOM   2716  CG  LYS A 155      50.070  83.095  99.960  1.00  0.00           C
ATOM   2719  CD  LYS A 155      50.160  84.225 101.000  1.00  0.00           C
ATOM   2722  CE  LYS A 155      49.290  83.965 102.230  1.00  0.00           C
ATOM   2725  NZ  LYS A 155      49.320  85.145 103.100  1.00  0.00           N
ATOM   2729  C   LYS A 155      51.100  83.055  96.230  1.00  0.00           C
ATOM   2730  O   LYS A 155      50.600  84.085  95.790  1.00  0.00           O
ATOM   2731  N   MET A 156      52.090  82.415  95.600  1.00  0.00           N
ATOM   2733  CA  MET A 156      52.980  83.045  94.660  1.00  0.00           C
ATOM   2735  CB  MET A 156      54.430  82.685  95.080  1.00  0.00           C
ATOM   2738  CG  MET A 156      55.470  83.755  94.730  1.00  0.00           C
ATOM   2741  SD  MET A 156      55.170  85.305  95.600  1.00  0.00           S
ATOM   2742  CE  MET A 156      56.050  86.425  94.500  1.00  0.00           C
ATOM   2746  C   MET A 156      52.680  82.455  93.290  1.00  0.00           C
ATOM   2747  O   MET A 156      52.300  81.285  93.200  1.00  0.00           O
ATOM   2748  N   PRO A 157      52.840  83.175  92.190  1.00  0.00           N
ATOM   2749  CD  PRO A 157      53.020  84.625  92.130  1.00  0.00           C
ATOM   2752  CA  PRO A 157      52.670  82.585  90.870  1.00  0.00           C
ATOM   2754  CB  PRO A 157      52.420  83.825  90.010  1.00  0.00           C
ATOM   2757  CG  PRO A 157      53.320  84.865  90.650  1.00  0.00           C
ATOM   2760  C   PRO A 157      53.940  81.925  90.380  1.00  0.00           C
ATOM   2761  O   PRO A 157      54.420  82.295  89.310  1.00  0.00           O
ATOM   2762  N   TYR A 158      54.460  80.895  91.060  1.00  0.00           N
ATOM   2764  CA  TYR A 158      55.500  80.055  90.500  1.00  0.00           C
ATOM   2766  CB  TYR A 158      56.950  80.495  90.850  1.00  0.00           C
ATOM   2769  CG  TYR A 158      57.170  81.925  90.470  1.00  0.00           C
ATOM   2770  CD1 TYR A 158      57.000  82.935  91.430  1.00  0.00           C
ATOM   2772  CE1 TYR A 158      57.010  84.285  91.050  1.00  0.00           C
ATOM   2774  CZ  TYR A 158      57.180  84.625  89.710  1.00  0.00           C
ATOM   2775  OH  TYR A 158      57.100  85.965  89.300  1.00  0.00           O
ATOM   2777  CD2 TYR A 158      57.440  82.285  89.140  1.00  0.00           C
ATOM   2779  CE2 TYR A 158      57.420  83.625  88.760  1.00  0.00           C
ATOM   2781  C   TYR A 158      55.270  78.685  91.070  1.00  0.00           C
ATOM   2782  O   TYR A 158      54.570  78.525  92.080  1.00  0.00           O
ATOM   2783  N   HIS A 159      55.830  77.645  90.450  1.00  0.00           N
ATOM   2785  CA  HIS A 159      55.840  76.325  91.060  1.00  0.00           C
ATOM   2787  CB  HIS A 159      55.980  75.195  90.010  1.00  0.00           C
ATOM   2790  ND1 HIS A 159      54.700  75.865  87.980  1.00  0.00           N
ATOM   2791  CG  HIS A 159      54.790  75.055  89.090  1.00  0.00           C
ATOM   2792  CE1 HIS A 159      53.660  75.455  87.310  1.00  0.00           C
ATOM   2794  NE2 HIS A 159      53.050  74.415  87.920  1.00  0.00           N
ATOM   2796  CD2 HIS A 159      53.780  74.135  89.060  1.00  0.00           C
ATOM   2798  C   HIS A 159      56.950  76.215  92.110  1.00  0.00           C
ATOM   2799  O   HIS A 159      58.140  76.335  91.820  1.00  0.00           O
ATOM   2800  N   VAL A 160      56.590  75.965  93.390  1.00  0.00           N
ATOM   2802  CA  VAL A 160      57.620  75.685  94.390  1.00  0.00           C
ATOM   2804  CB  VAL A 160      57.400  76.325  95.760  1.00  0.00           C
ATOM   2806  CG1 VAL A 160      58.610  76.035  96.670  1.00  0.00           C
ATOM   2810  CG2 VAL A 160      57.280  77.845  95.580  1.00  0.00           C
ATOM   2814  C   VAL A 160      57.850  74.195  94.470  1.00  0.00           C
ATOM   2815  O   VAL A 160      56.930  73.395  94.660  1.00  0.00           O
ATOM   2816  N   THR A 161      59.120  73.765  94.340  1.00  0.00           N
ATOM   2818  CA  THR A 161      59.520  72.425  94.730  1.00  0.00           C
ATOM   2820  CB  THR A 161      60.440  71.715  93.760  1.00  0.00           C
ATOM   2822  OG1 THR A 161      59.810  71.595  92.490  1.00  0.00           O
ATOM   2824  CG2 THR A 161      60.730  70.275  94.230  1.00  0.00           C
ATOM   2828  C   THR A 161      60.250  72.505  96.040  1.00  0.00           C
ATOM   2829  O   THR A 161      61.420  72.875  96.100  1.00  0.00           O
ATOM   2830  N   LEU A 162      59.570  72.095  97.120  1.00  0.00           N
ATOM   2832  CA  LEU A 162      60.210  71.945  98.410  1.00  0.00           C
ATOM   2834  CB  LEU A 162      59.250  72.015  99.610  1.00  0.00           C
ATOM   2837  CG  LEU A 162      58.230  73.135  99.590  1.00  0.00           C
ATOM   2839  CD1 LEU A 162      57.190  72.865 100.690  1.00  0.00           C
ATOM   2843  CD2 LEU A 162      58.900  74.505  99.790  1.00  0.00           C
ATOM   2847  C   LEU A 162      60.980  70.645  98.460  1.00  0.00           C
ATOM   2848  O   LEU A 162      60.510  69.585  98.040  1.00  0.00           O
ATOM   2849  N   GLY A 163      62.220  70.745  98.950  1.00  0.00           N
ATOM   2851  CA  GLY A 163      63.140  69.625  98.940  1.00  0.00           C
ATOM   2854  C   GLY A 163      63.230  68.945 100.260  1.00  0.00           C
ATOM   2855  O   GLY A 163      63.390  67.725 100.320  1.00  0.00           O
ATOM   2856  N   TYR A 164      63.170  69.735 101.350  1.00  0.00           N
ATOM   2858  CA  TYR A 164      63.310  69.195 102.690  1.00  0.00           C
ATOM   2860  CB  TYR A 164      64.770  68.755 103.020  1.00  0.00           C
ATOM   2863  CG  TYR A 164      65.700  69.855 102.590  1.00  0.00           C
ATOM   2864  CD1 TYR A 164      65.850  71.005 103.380  1.00  0.00           C
ATOM   2866  CE1 TYR A 164      66.600  72.085 102.920  1.00  0.00           C
ATOM   2868  CZ  TYR A 164      67.180  72.035 101.650  1.00  0.00           C
ATOM   2869  OH  TYR A 164      67.860  73.145 101.130  1.00  0.00           O
ATOM   2871  CD2 TYR A 164      66.330  69.795 101.330  1.00  0.00           C
ATOM   2873  CE2 TYR A 164      67.040  70.905 100.860  1.00  0.00           C
ATOM   2875  C   TYR A 164      62.740  70.015 103.830  1.00  0.00           C
ATOM   2876  O   TYR A 164      62.490  71.215 103.720  1.00  0.00           O
ATOM   2877  N   ILE A 165      62.450  69.325 104.940  1.00  0.00           N
ATOM   2879  CA  ILE A 165      61.580  69.715 106.030  1.00  0.00           C
ATOM   2881  CB  ILE A 165      60.220  69.005 105.860  1.00  0.00           C
ATOM   2883  CG2 ILE A 165      59.430  68.845 107.170  1.00  0.00           C
ATOM   2887  CG1 ILE A 165      59.420  69.705 104.740  1.00  0.00           C
ATOM   2890  CD  ILE A 165      57.910  69.455 104.700  1.00  0.00           C
ATOM   2894  C   ILE A 165      62.270  69.275 107.300  1.00  0.00           C
ATOM   2895  O   ILE A 165      62.650  68.115 107.420  1.00  0.00           O
ATOM   2896  N   GLY A 166      62.470  70.165 108.300  1.00  0.00           N
ATOM   2898  CA  GLY A 166      63.090  69.665 109.520  1.00  0.00           C
ATOM   2901  C   GLY A 166      63.090  70.625 110.660  1.00  0.00           C
ATOM   2902  O   GLY A 166      62.680  71.775 110.540  1.00  0.00           O
ATOM   2903  N   THR A 167      63.560  70.165 111.830  1.00  0.00           N
ATOM   2905  CA  THR A 167      63.750  70.955 113.042  1.00  0.00           C
ATOM   2907  CB  THR A 167      64.000  70.045 114.262  1.00  0.00           C
ATOM   2909  OG1 THR A 167      63.000  69.035 114.322  1.00  0.00           O
ATOM   2911  CG2 THR A 167      63.920  70.795 115.592  1.00  0.00           C
ATOM   2915  C   THR A 167      64.840  72.045 112.942  1.00  0.00           C
ATOM   2916  O   THR A 167      64.710  73.155 113.472  1.00  0.00           O
ATOM   2917  N   ASN A 168      65.970  71.745 112.270  1.00  0.00           N
ATOM   2919  CA  ASN A 168      67.230  72.455 112.410  1.00  0.00           C
ATOM   2921  CB  ASN A 168      68.200  71.735 113.362  1.00  0.00           C
ATOM   2924  CG  ASN A 168      67.520  71.455 114.672  1.00  0.00           C
ATOM   2925  OD1 ASN A 168      67.410  70.285 115.042  1.00  0.00           O
ATOM   2926  ND2 ASN A 168      67.080  72.505 115.402  1.00  0.00           N
ATOM   2929  C   ASN A 168      67.980  72.475 111.100  1.00  0.00           C
ATOM   2930  O   ASN A 168      67.590  71.805 110.150  1.00  0.00           O
ATOM   2931  N   GLY A 169      69.130  73.195 111.050  1.00  0.00           N
ATOM   2933  CA  GLY A 169      69.970  73.355 109.850  1.00  0.00           C
ATOM   2936  C   GLY A 169      70.680  72.115 109.330  1.00  0.00           C
ATOM   2937  O   GLY A 169      71.600  72.205 108.520  1.00  0.00           O
ATOM   2938  N   VAL A 170      70.260  70.935 109.810  1.00  0.00           N
ATOM   2940  CA  VAL A 170      70.860  69.665 109.490  1.00  0.00           C
ATOM   2942  CB  VAL A 170      71.680  69.205 110.680  1.00  0.00           C
ATOM   2944  CG1 VAL A 170      72.460  67.965 110.280  1.00  0.00           C
ATOM   2948  CG2 VAL A 170      72.650  70.305 111.150  1.00  0.00           C
ATOM   2952  C   VAL A 170      69.800  68.605 109.230  1.00  0.00           C
ATOM   2953  O   VAL A 170      70.020  67.635 108.510  1.00  0.00           O
ATOM   2954  N   THR A 171      68.570  68.765 109.760  1.00  0.00           N
ATOM   2956  CA  THR A 171      67.480  67.815 109.480  1.00  0.00           C
ATOM   2958  CB  THR A 171      66.690  67.425 110.740  1.00  0.00           C
ATOM   2960  OG1 THR A 171      65.390  66.905 110.510  1.00  0.00           O
ATOM   2962  CG2 THR A 171      66.430  68.655 111.600  1.00  0.00           C
ATOM   2966  C   THR A 171      66.630  68.345 108.330  1.00  0.00           C
ATOM   2967  O   THR A 171      65.780  67.685 107.760  1.00  0.00           O
ATOM   2968  N   MET A 172      67.000  69.545 107.850  1.00  0.00           N
ATOM   2970  CA  MET A 172      66.870  69.925 106.470  1.00  0.00           C
ATOM   2972  CB  MET A 172      67.430  71.365 106.380  1.00  0.00           C
ATOM   2975  CG  MET A 172      66.530  72.475 106.940  1.00  0.00           C
ATOM   2978  SD  MET A 172      67.440  74.055 107.090  1.00  0.00           S
ATOM   2979  CE  MET A 172      66.280  75.045 106.120  1.00  0.00           C
ATOM   2983  C   MET A 172      67.590  68.975 105.490  1.00  0.00           C
ATOM   2984  O   MET A 172      67.040  67.965 105.060  1.00  0.00           O
ATOM   2985  N   LEU A 173      68.850  69.265 105.090  1.00  0.00           N
ATOM   2987  CA  LEU A 173      69.480  68.615 103.940  1.00  0.00           C
ATOM   2989  CB  LEU A 173      70.770  69.395 103.550  1.00  0.00           C
ATOM   2992  CG  LEU A 173      71.400  69.165 102.150  1.00  0.00           C
ATOM   2994  CD1 LEU A 173      72.250  67.885 102.040  1.00  0.00           C
ATOM   2998  CD2 LEU A 173      70.370  69.315 101.020  1.00  0.00           C
ATOM   3002  C   LEU A 173      69.670  67.085 104.050  1.00  0.00           C
ATOM   3003  O   LEU A 173      69.410  66.375 103.070  1.00  0.00           O
ATOM   3004  N   PRO A 174      70.070  66.525 105.200  1.00  0.00           N
ATOM   3005  CD  PRO A 174      71.320  67.025 105.790  1.00  0.00           C
ATOM   3008  CA  PRO A 174      69.950  65.085 105.430  1.00  0.00           C
ATOM   3010  CB  PRO A 174      70.720  64.915 106.750  1.00  0.00           C
ATOM   3013  CG  PRO A 174      71.900  65.885 106.620  1.00  0.00           C
ATOM   3016  C   PRO A 174      68.570  64.445 105.610  1.00  0.00           C
ATOM   3017  O   PRO A 174      68.580  63.255 105.920  1.00  0.00           O
ATOM   3018  N   GLN A 175      67.400  65.095 105.410  1.00  0.00           N
ATOM   3020  CA  GLN A 175      66.120  64.385 105.330  1.00  0.00           C
ATOM   3022  CB  GLN A 175      64.970  64.975 106.210  1.00  0.00           C
ATOM   3025  CG  GLN A 175      63.870  63.945 106.620  1.00  0.00           C
ATOM   3028  CD  GLN A 175      62.880  64.385 107.720  1.00  0.00           C
ATOM   3029  OE1 GLN A 175      63.210  64.605 108.880  1.00  0.00           O
ATOM   3030  NE2 GLN A 175      61.570  64.415 107.380  1.00  0.00           N
ATOM   3033  C   GLN A 175      65.730  64.265 103.850  1.00  0.00           C
ATOM   3034  O   GLN A 175      66.480  64.605 102.930  1.00  0.00           O
ATOM   3035  N   THR A 176      64.550  63.695 103.600  1.00  0.00           N
ATOM   3037  CA  THR A 176      64.150  63.105 102.350  1.00  0.00           C
ATOM   3039  CB  THR A 176      64.690  61.685 102.160  1.00  0.00           C
ATOM   3041  OG1 THR A 176      64.390  61.205 100.850  1.00  0.00           O
ATOM   3043  CG2 THR A 176      64.100  60.715 103.190  1.00  0.00           C
ATOM   3047  C   THR A 176      62.630  63.115 102.300  1.00  0.00           C
ATOM   3048  O   THR A 176      61.980  63.335 103.310  1.00  0.00           O
ATOM   3049  N   GLN A 177      62.080  62.905 101.080  1.00  0.00           N
ATOM   3051  CA  GLN A 177      60.740  63.225 100.640  1.00  0.00           C
ATOM   3053  CB  GLN A 177      59.650  63.415 101.740  1.00  0.00           C
ATOM   3056  CG  GLN A 177      58.190  63.455 101.210  1.00  0.00           C
ATOM   3059  CD  GLN A 177      57.160  63.345 102.340  1.00  0.00           C
ATOM   3060  OE1 GLN A 177      57.460  63.375 103.540  1.00  0.00           O
ATOM   3061  NE2 GLN A 177      55.870  63.235 101.920  1.00  0.00           N
ATOM   3064  C   GLN A 177      60.870  64.425  99.720  1.00  0.00           C
ATOM   3065  O   GLN A 177      61.750  65.265  99.890  1.00  0.00           O
ATOM   3066  N   SER A 178      60.040  64.505  98.660  1.00  0.00           N
ATOM   3068  CA  SER A 178      60.030  65.665  97.790  1.00  0.00           C
ATOM   3070  CB  SER A 178      60.700  65.475  96.400  1.00  0.00           C
ATOM   3073  OG  SER A 178      62.120  65.295  96.480  1.00  0.00           O
ATOM   3075  C   SER A 178      58.600  66.015  97.510  1.00  0.00           C
ATOM   3076  O   SER A 178      57.750  65.135  97.360  1.00  0.00           O
ATOM   3077  N   LEU A 179      58.320  67.335  97.450  1.00  0.00           N
ATOM   3079  CA  LEU A 179      56.980  67.855  97.340  1.00  0.00           C
ATOM   3081  CB  LEU A 179      56.580  68.565  98.660  1.00  0.00           C
ATOM   3084  CG  LEU A 179      56.800  67.725  99.930  1.00  0.00           C
ATOM   3086  CD1 LEU A 179      56.600  68.625 101.160  1.00  0.00           C
ATOM   3090  CD2 LEU A 179      55.890  66.485  99.960  1.00  0.00           C
ATOM   3094  C   LEU A 179      56.980  68.865  96.210  1.00  0.00           C
ATOM   3095  O   LEU A 179      57.990  69.485  95.900  1.00  0.00           O
ATOM   3096  N   MET A 180      55.840  69.065  95.520  1.00  0.00           N
ATOM   3098  CA  MET A 180      55.760  70.125  94.550  1.00  0.00           C
ATOM   3100  CB  MET A 180      56.100  69.625  93.130  1.00  0.00           C
ATOM   3103  CG  MET A 180      56.540  70.765  92.180  1.00  0.00           C
ATOM   3106  SD  MET A 180      55.220  71.735  91.410  1.00  0.00           S
ATOM   3107  CE  MET A 180      54.510  70.465  90.340  1.00  0.00           C
ATOM   3111  C   MET A 180      54.360  70.685  94.650  1.00  0.00           C
ATOM   3112  O   MET A 180      53.370  69.955  94.650  1.00  0.00           O
ATOM   3113  N   VAL A 181      54.270  72.015  94.800  1.00  0.00           N
ATOM   3115  CA  VAL A 181      53.010  72.695  95.010  1.00  0.00           C
ATOM   3117  CB  VAL A 181      53.030  73.645  96.200  1.00  0.00           C
ATOM   3119  CG1 VAL A 181      53.940  74.855  95.930  1.00  0.00           C
ATOM   3123  CG2 VAL A 181      51.620  74.075  96.640  1.00  0.00           C
ATOM   3127  C   VAL A 181      52.710  73.445  93.760  1.00  0.00           C
ATOM   3128  O   VAL A 181      53.570  74.005  93.060  1.00  0.00           O
ATOM   3129  N   THR A 182      51.420  73.475  93.410  1.00  0.00           N
ATOM   3131  CA  THR A 182      50.990  74.285  92.300  1.00  0.00           C
ATOM   3133  CB  THR A 182      49.780  73.725  91.570  1.00  0.00           C
ATOM   3135  OG1 THR A 182      48.700  73.425  92.440  1.00  0.00           O
ATOM   3137  CG2 THR A 182      50.280  72.415  90.940  1.00  0.00           C
ATOM   3141  C   THR A 182      50.880  75.735  92.720  1.00  0.00           C
ATOM   3142  O   THR A 182      50.700  76.045  93.900  1.00  0.00           O
ATOM   3143  N   PRO A 183      51.090  76.675  91.810  1.00  0.00           N
ATOM   3144  CD  PRO A 183      51.500  76.395  90.440  1.00  0.00           C
ATOM   3147  CA  PRO A 183      50.980  78.095  92.100  1.00  0.00           C
ATOM   3149  CB  PRO A 183      51.310  78.795  90.790  1.00  0.00           C
ATOM   3152  CG  PRO A 183      51.890  77.725  89.850  1.00  0.00           C
ATOM   3155  C   PRO A 183      49.610  78.475  92.610  1.00  0.00           C
ATOM   3156  O   PRO A 183      48.630  78.075  91.970  1.00  0.00           O
ATOM   3157  N   PHE A 184      49.520  79.225  93.720  1.00  0.00           N
ATOM   3159  CA  PHE A 184      48.260  79.655  94.270  1.00  0.00           C
ATOM   3161  CB  PHE A 184      47.360  80.505  93.310  1.00  0.00           C
ATOM   3164  CG  PHE A 184      48.090  81.715  92.790  1.00  0.00           C
ATOM   3165  CD1 PHE A 184      48.480  81.795  91.440  1.00  0.00           C
ATOM   3167  CE1 PHE A 184      49.050  82.975  90.920  1.00  0.00           C
ATOM   3169  CZ  PHE A 184      49.230  84.075  91.760  1.00  0.00           C
ATOM   3171  CD2 PHE A 184      48.310  82.835  93.620  1.00  0.00           C
ATOM   3173  CE2 PHE A 184      48.880  84.005  93.110  1.00  0.00           C
ATOM   3175  C   PHE A 184      47.500  78.495  94.910  1.00  0.00           C
ATOM   3176  O   PHE A 184      46.280  78.385  94.840  1.00  0.00           O
ATOM   3177  N   SER A 185      48.200  77.575  95.570  1.00  0.00           N
ATOM   3179  CA  SER A 185      47.580  76.365  96.080  1.00  0.00           C
ATOM   3181  CB  SER A 185      47.490  75.165  95.080  1.00  0.00           C
ATOM   3184  OG  SER A 185      46.520  75.375  94.060  1.00  0.00           O
ATOM   3186  C   SER A 185      48.330  75.915  97.310  1.00  0.00           C
ATOM   3187  O   SER A 185      49.370  76.455  97.680  1.00  0.00           O
ATOM   3188  N   TYR A 186      47.780  74.915  98.000  1.00  0.00           N
ATOM   3190  CA  TYR A 186      48.320  74.395  99.210  1.00  0.00           C
ATOM   3192  CB  TYR A 186      47.510  74.855 100.460  1.00  0.00           C
ATOM   3195  CG  TYR A 186      46.050  74.565 100.320  1.00  0.00           C
ATOM   3196  CD1 TYR A 186      45.490  73.405 100.880  1.00  0.00           C
ATOM   3198  CE1 TYR A 186      44.140  73.105 100.690  1.00  0.00           C
ATOM   3200  CZ  TYR A 186      43.350  73.945  99.910  1.00  0.00           C
ATOM   3201  OH  TYR A 186      42.010  73.615  99.640  1.00  0.00           O
ATOM   3203  CD2 TYR A 186      45.220  75.445  99.610  1.00  0.00           C
ATOM   3205  CE2 TYR A 186      43.890  75.125  99.370  1.00  0.00           C
ATOM   3207  C   TYR A 186      48.410  72.885  99.090  1.00  0.00           C
ATOM   3208  O   TYR A 186      47.910  72.225  98.180  1.00  0.00           O
ATOM   3209  N   ALA A 187      49.150  72.295 100.020  1.00  0.00           N
ATOM   3211  CA  ALA A 187      49.200  70.875 100.150  1.00  0.00           C
ATOM   3213  CB  ALA A 187      50.160  70.275  99.100  1.00  0.00           C
ATOM   3217  C   ALA A 187      49.680  70.635 101.550  1.00  0.00           C
ATOM   3218  O   ALA A 187      50.420  71.435 102.120  1.00  0.00           O
ATOM   3219  N   ASN A 188      49.290  69.505 102.150  1.00  0.00           N
ATOM   3221  CA  ASN A 188      49.720  69.185 103.490  1.00  0.00           C
ATOM   3223  CB  ASN A 188      48.480  69.045 104.420  1.00  0.00           C
ATOM   3226  CG  ASN A 188      47.990  67.605 104.600  1.00  0.00           C
ATOM   3227  OD1 ASN A 188      48.580  66.865 105.390  1.00  0.00           O
ATOM   3228  ND2 ASN A 188      46.890  67.225 103.930  1.00  0.00           N
ATOM   3231  C   ASN A 188      50.610  67.955 103.350  1.00  0.00           C
ATOM   3232  O   ASN A 188      50.350  67.075 102.530  1.00  0.00           O
ATOM   3233  N   THR A 189      51.700  67.905 104.120  1.00  0.00           N
ATOM   3235  CA  THR A 189      52.640  66.785 104.100  1.00  0.00           C
ATOM   3237  CB  THR A 189      53.990  67.125 103.500  1.00  0.00           C
ATOM   3239  OG1 THR A 189      53.800  67.555 102.160  1.00  0.00           O
ATOM   3241  CG2 THR A 189      54.920  65.915 103.480  1.00  0.00           C
ATOM   3245  C   THR A 189      52.860  66.375 105.510  1.00  0.00           C
ATOM   3246  O   THR A 189      53.110  67.195 106.370  1.00  0.00           O
ATOM   3247  N   GLN A 190      52.730  65.075 105.810  1.00  0.00           N
ATOM   3249  CA  GLN A 190      52.930  64.575 107.160  1.00  0.00           C
ATOM   3251  CB  GLN A 190      52.370  63.145 107.300  1.00  0.00           C
ATOM   3254  CG  GLN A 190      52.300  62.645 108.760  1.00  0.00           C
ATOM   3257  CD  GLN A 190      51.370  61.445 108.850  1.00  0.00           C
ATOM   3258  OE1 GLN A 190      50.760  61.025 107.860  1.00  0.00           O
ATOM   3259  NE2 GLN A 190      51.240  60.845 110.040  1.00  0.00           N
ATOM   3262  C   GLN A 190      54.370  64.675 107.650  1.00  0.00           C
ATOM   3263  O   GLN A 190      55.320  64.535 106.880  1.00  0.00           O
ATOM   3264  N   PHE A 191      54.560  64.905 108.960  1.00  0.00           N
ATOM   3266  CA  PHE A 191      55.830  64.945 109.650  1.00  0.00           C
ATOM   3268  CB  PHE A 191      57.000  65.775 109.010  1.00  0.00           C
ATOM   3271  CG  PHE A 191      56.730  67.245 108.850  1.00  0.00           C
ATOM   3272  CD1 PHE A 191      57.320  68.185 109.710  1.00  0.00           C
ATOM   3274  CE1 PHE A 191      57.100  69.555 109.540  1.00  0.00           C
ATOM   3276  CZ  PHE A 191      56.320  70.005 108.470  1.00  0.00           C
ATOM   3278  CD2 PHE A 191      55.980  67.715 107.760  1.00  0.00           C
ATOM   3280  CE2 PHE A 191      55.770  69.085 107.570  1.00  0.00           C
ATOM   3282  C   PHE A 191      55.470  65.415 111.050  1.00  0.00           C
ATOM   3283  O   PHE A 191      54.310  65.335 111.440  1.00  0.00           O
ATOM   3284  N   LYS A 192      56.460  65.885 111.820  1.00  0.00           N
ATOM   3286  CA  LYS A 192      56.300  66.285 113.202  1.00  0.00           C
ATOM   3288  CB  LYS A 192      57.480  65.805 114.082  1.00  0.00           C
ATOM   3291  CG  LYS A 192      57.700  64.295 114.142  1.00  0.00           C
ATOM   3294  CD  LYS A 192      58.960  63.935 114.932  1.00  0.00           C
ATOM   3297  CE  LYS A 192      59.240  62.425 114.892  1.00  0.00           C
ATOM   3300  NZ  LYS A 192      60.460  62.075 115.642  1.00  0.00           N
ATOM   3304  C   LYS A 192      56.300  67.785 113.372  1.00  0.00           C
ATOM   3305  O   LYS A 192      57.080  68.505 112.750  1.00  0.00           O
ATOM   3306  N   ASN A 193      55.500  68.265 114.342  1.00  0.00           N
ATOM   3308  CA  ASN A 193      55.570  69.635 114.812  1.00  0.00           C
ATOM   3310  CB  ASN A 193      54.140  70.235 114.952  1.00  0.00           C
ATOM   3313  CG  ASN A 193      53.270  69.575 116.022  1.00  0.00           C
ATOM   3314  OD1 ASN A 193      52.600  68.565 115.762  1.00  0.00           O
ATOM   3315  ND2 ASN A 193      53.100  70.255 117.172  1.00  0.00           N
ATOM   3318  C   ASN A 193      56.450  69.665 116.082  1.00  0.00           C
ATOM   3319  O   ASN A 193      56.050  70.065 117.172  1.00  0.00           O
ATOM   3320  N   VAL A 194      57.720  69.195 115.942  1.00  0.00           N
ATOM   3322  CA  VAL A 194      58.860  69.505 116.822  1.00  0.00           C
ATOM   3324  CB  VAL A 194      60.070  68.595 116.552  1.00  0.00           C
ATOM   3326  CG1 VAL A 194      61.240  68.885 117.522  1.00  0.00           C
ATOM   3330  CG2 VAL A 194      59.680  67.125 116.702  1.00  0.00           C
ATOM   3334  C   VAL A 194      59.320  70.975 116.842  1.00  0.00           C
ATOM   3335  O   VAL A 194      59.640  71.475 117.932  1.00  0.00           O
ATOM   3336  N   PRO A 195      59.420  71.715 115.722  1.00  0.00           N
ATOM   3337  CD  PRO A 195      59.400  71.165 114.352  1.00  0.00           C
ATOM   3340  CA  PRO A 195      60.080  73.015 115.752  1.00  0.00           C
ATOM   3342  CB  PRO A 195      60.870  73.055 114.442  1.00  0.00           C
ATOM   3345  CG  PRO A 195      60.060  72.205 113.472  1.00  0.00           C
ATOM   3348  C   PRO A 195      59.140  74.195 115.832  1.00  0.00           C
ATOM   3349  O   PRO A 195      58.290  74.365 114.962  1.00  0.00           O
ATOM   3350  N   SER A 196      59.360  75.055 116.842  1.00  0.00           N
ATOM   3352  CA  SER A 196      58.980  76.455 116.932  1.00  0.00           C
ATOM   3354  CB  SER A 196      59.470  77.035 118.292  1.00  0.00           C
ATOM   3357  OG  SER A 196      60.850  76.725 118.562  1.00  0.00           O
ATOM   3359  C   SER A 196      59.580  77.325 115.842  1.00  0.00           C
ATOM   3360  O   SER A 196      58.920  78.165 115.212  1.00  0.00           O
ATOM   3361  N   THR A 197      60.880  77.125 115.572  1.00  0.00           N
ATOM   3363  CA  THR A 197      61.640  77.795 114.542  1.00  0.00           C
ATOM   3365  CB  THR A 197      62.950  78.405 115.022  1.00  0.00           C
ATOM   3367  OG1 THR A 197      63.640  77.555 115.942  1.00  0.00           O
ATOM   3369  CG2 THR A 197      62.590  79.685 115.802  1.00  0.00           C
ATOM   3373  C   THR A 197      61.840  76.825 113.402  1.00  0.00           C
ATOM   3374  O   THR A 197      62.950  76.345 113.132  1.00  0.00           O
ATOM   3375  N   PHE A 198      60.720  76.465 112.730  1.00  0.00           N
ATOM   3377  CA  PHE A 198      60.660  75.515 111.640  1.00  0.00           C
ATOM   3379  CB  PHE A 198      59.160  75.155 111.300  1.00  0.00           C
ATOM   3382  CG  PHE A 198      58.950  74.185 110.160  1.00  0.00           C
ATOM   3383  CD1 PHE A 198      59.680  72.995 110.070  1.00  0.00           C
ATOM   3385  CE1 PHE A 198      59.560  72.145 108.970  1.00  0.00           C
ATOM   3387  CZ  PHE A 198      58.700  72.485 107.920  1.00  0.00           C
ATOM   3389  CD2 PHE A 198      58.010  74.455 109.140  1.00  0.00           C
ATOM   3391  CE2 PHE A 198      57.920  73.635 108.010  1.00  0.00           C
ATOM   3393  C   PHE A 198      61.580  75.885 110.470  1.00  0.00           C
ATOM   3394  O   PHE A 198      61.980  77.035 110.280  1.00  0.00           O
ATOM   3395  N   GLN A 199      62.050  74.885 109.710  1.00  0.00           N
ATOM   3397  CA  GLN A 199      63.120  75.055 108.760  1.00  0.00           C
ATOM   3399  CB  GLN A 199      64.400  74.365 109.300  1.00  0.00           C
ATOM   3402  CG  GLN A 199      64.950  74.885 110.650  1.00  0.00           C
ATOM   3405  CD  GLN A 199      65.800  76.155 110.550  1.00  0.00           C
ATOM   3406  OE1 GLN A 199      66.420  76.475 109.530  1.00  0.00           O
ATOM   3407  NE2 GLN A 199      65.940  76.885 111.680  1.00  0.00           N
ATOM   3410  C   GLN A 199      62.700  74.425 107.430  1.00  0.00           C
ATOM   3411  O   GLN A 199      62.370  73.235 107.370  1.00  0.00           O
ATOM   3412  N   VAL A 200      62.700  75.215 106.340  1.00  0.00           N
ATOM   3414  CA  VAL A 200      62.280  74.765 105.010  1.00  0.00           C
ATOM   3416  CB  VAL A 200      61.060  75.495 104.460  1.00  0.00           C
ATOM   3418  CG1 VAL A 200      60.410  74.705 103.300  1.00  0.00           C
ATOM   3422  CG2 VAL A 200      60.030  75.685 105.570  1.00  0.00           C
ATOM   3426  C   VAL A 200      63.410  75.025 104.030  1.00  0.00           C
ATOM   3427  O   VAL A 200      64.090  76.055 104.090  1.00  0.00           O
ATOM   3428  N   GLY A 201      63.620  74.105 103.070  1.00  0.00           N
ATOM   3430  CA  GLY A 201      64.380  74.435 101.880  1.00  0.00           C
ATOM   3433  C   GLY A 201      63.750  73.845 100.660  1.00  0.00           C
ATOM   3434  O   GLY A 201      62.850  72.995 100.700  1.00  0.00           O
ATOM   3435  N   TYR A 202      64.240  74.285  99.510  1.00  0.00           N
ATOM   3437  CA  TYR A 202      63.550  74.215  98.240  1.00  0.00           C
ATOM   3439  CB  TYR A 202      62.570  75.425  98.080  1.00  0.00           C
ATOM   3442  CG  TYR A 202      63.310  76.735  97.980  1.00  0.00           C
ATOM   3443  CD1 TYR A 202      63.820  77.375  99.130  1.00  0.00           C
ATOM   3445  CE1 TYR A 202      64.620  78.515  99.010  1.00  0.00           C
ATOM   3447  CZ  TYR A 202      64.860  79.065  97.750  1.00  0.00           C
ATOM   3448  OH  TYR A 202      65.620  80.235  97.600  1.00  0.00           O
ATOM   3450  CD2 TYR A 202      63.560  77.305  96.730  1.00  0.00           C
ATOM   3452  CE2 TYR A 202      64.330  78.465  96.610  1.00  0.00           C
ATOM   3454  C   TYR A 202      64.650  74.215  97.190  1.00  0.00           C
ATOM   3455  O   TYR A 202      65.840  74.255  97.520  1.00  0.00           O
ATOM   3456  N   ILE A 203      64.290  74.135  95.900  1.00  0.00           N
ATOM   3458  CA  ILE A 203      65.240  74.115  94.810  1.00  0.00           C
ATOM   3460  CB  ILE A 203      65.070  72.875  93.920  1.00  0.00           C
ATOM   3462  CG2 ILE A 203      66.150  72.915  92.820  1.00  0.00           C
ATOM   3466  CG1 ILE A 203      65.120  71.565  94.740  1.00  0.00           C
ATOM   3469  CD  ILE A 203      64.500  70.385  93.990  1.00  0.00           C
ATOM   3473  C   ILE A 203      65.030  75.355  93.950  1.00  0.00           C
ATOM   3474  O   ILE A 203      63.980  75.505  93.320  1.00  0.00           O
ATOM   3475  N   ASN A 204      66.020  76.275  93.870  1.00  0.00           N
ATOM   3477  CA  ASN A 204      65.880  77.445  93.010  1.00  0.00           C
ATOM   3479  CB  ASN A 204      66.700  78.685  93.500  1.00  0.00           C
ATOM   3482  CG  ASN A 204      68.220  78.585  93.410  1.00  0.00           C
ATOM   3483  OD1 ASN A 204      68.780  77.735  92.720  1.00  0.00           O
ATOM   3484  ND2 ASN A 204      68.920  79.475  94.140  1.00  0.00           N
ATOM   3487  C   ASN A 204      66.160  77.115  91.540  1.00  0.00           C
ATOM   3488  O   ASN A 204      66.570  76.015  91.150  1.00  0.00           O
ATOM   3489  N   ASP A 205      65.990  78.105  90.660  1.00  0.00           N
ATOM   3491  CA  ASP A 205      66.160  77.995  89.220  1.00  0.00           C
ATOM   3493  CB  ASP A 205      65.610  79.285  88.580  1.00  0.00           C
ATOM   3496  CG  ASP A 205      64.110  79.345  88.770  1.00  0.00           C
ATOM   3497  OD1 ASP A 205      63.470  78.265  88.690  1.00  0.00           O
ATOM   3498  OD2 ASP A 205      63.550  80.475  88.870  1.00  0.00           O
ATOM   3499  C   ASP A 205      67.610  77.785  88.790  1.00  0.00           C
ATOM   3500  O   ASP A 205      67.900  77.425  87.650  1.00  0.00           O
ATOM   3501  N   PHE A 206      68.560  77.955  89.730  1.00  0.00           N
ATOM   3503  CA  PHE A 206      69.990  77.845  89.530  1.00  0.00           C
ATOM   3505  CB  PHE A 206      70.740  78.925  90.340  1.00  0.00           C
ATOM   3508  CG  PHE A 206      70.500  80.275  89.730  1.00  0.00           C
ATOM   3509  CD1 PHE A 206      69.270  80.955  89.870  1.00  0.00           C
ATOM   3511  CE1 PHE A 206      69.070  82.185  89.240  1.00  0.00           C
ATOM   3513  CZ  PHE A 206      70.120  82.785  88.530  1.00  0.00           C
ATOM   3515  CD2 PHE A 206      71.540  80.885  89.010  1.00  0.00           C
ATOM   3517  CE2 PHE A 206      71.350  82.135  88.430  1.00  0.00           C
ATOM   3519  C   PHE A 206      70.490  76.475  89.970  1.00  0.00           C
ATOM   3520  O   PHE A 206      71.670  76.155  89.800  1.00  0.00           O
ATOM   3521  N   GLY A 207      69.580  75.645  90.520  1.00  0.00           N
ATOM   3523  CA  GLY A 207      69.840  74.305  91.030  1.00  0.00           C
ATOM   3526  C   GLY A 207      70.320  74.315  92.450  1.00  0.00           C
ATOM   3527  O   GLY A 207      70.590  73.285  93.060  1.00  0.00           O
ATOM   3528  N   GLY A 208      70.450  75.525  93.020  1.00  0.00           N
ATOM   3530  CA  GLY A 208      70.830  75.775  94.390  1.00  0.00           C
ATOM   3533  C   GLY A 208      69.830  75.265  95.380  1.00  0.00           C
ATOM   3534  O   GLY A 208      68.630  75.245  95.140  1.00  0.00           O
ATOM   3535  N   LEU A 209      70.330  74.865  96.550  1.00  0.00           N
ATOM   3537  CA  LEU A 209      69.540  74.455  97.670  1.00  0.00           C
ATOM   3539  CB  LEU A 209      69.970  73.075  98.230  1.00  0.00           C
ATOM   3542  CG  LEU A 209      69.500  71.865  97.410  1.00  0.00           C
ATOM   3544  CD1 LEU A 209      67.980  71.895  97.200  1.00  0.00           C
ATOM   3548  CD2 LEU A 209      70.200  71.725  96.050  1.00  0.00           C
ATOM   3552  C   LEU A 209      69.820  75.495  98.710  1.00  0.00           C
ATOM   3553  O   LEU A 209      70.950  75.625  99.170  1.00  0.00           O
ATOM   3554  N   SER A 210      68.790  76.255  99.100  1.00  0.00           N
ATOM   3556  CA  SER A 210      68.920  77.235 100.150  1.00  0.00           C
ATOM   3558  CB  SER A 210      69.080  78.725  99.760  1.00  0.00           C
ATOM   3561  OG  SER A 210      68.030  79.245  98.960  1.00  0.00           O
ATOM   3563  C   SER A 210      67.780  77.095 101.110  1.00  0.00           C
ATOM   3564  O   SER A 210      66.800  76.395 100.900  1.00  0.00           O
ATOM   3565  N   PHE A 211      68.020  77.735 102.250  1.00  0.00           N
ATOM   3567  CA  PHE A 211      67.580  77.285 103.520  1.00  0.00           C
ATOM   3569  CB  PHE A 211      68.830  76.875 104.370  1.00  0.00           C
ATOM   3572  CG  PHE A 211      69.620  75.745 103.750  1.00  0.00           C
ATOM   3573  CD1 PHE A 211      70.840  75.955 103.060  1.00  0.00           C
ATOM   3575  CE1 PHE A 211      71.570  74.875 102.540  1.00  0.00           C
ATOM   3577  CZ  PHE A 211      71.100  73.565 102.720  1.00  0.00           C
ATOM   3579  CD2 PHE A 211      69.190  74.425 103.930  1.00  0.00           C
ATOM   3581  CE2 PHE A 211      69.910  73.345 103.420  1.00  0.00           C
ATOM   3583  C   PHE A 211      66.900  78.485 104.130  1.00  0.00           C
ATOM   3584  O   PHE A 211      67.400  79.605 104.040  1.00  0.00           O
ATOM   3585  N   TYR A 212      65.720  78.275 104.700  1.00  0.00           N
ATOM   3587  CA  TYR A 212      64.960  79.305 105.360  1.00  0.00           C
ATOM   3589  CB  TYR A 212      63.620  79.515 104.620  1.00  0.00           C
ATOM   3592  CG  TYR A 212      63.740  80.085 103.250  1.00  0.00           C
ATOM   3593  CD1 TYR A 212      64.600  81.155 102.960  1.00  0.00           C
ATOM   3595  CE1 TYR A 212      64.540  81.775 101.700  1.00  0.00           C
ATOM   3597  CZ  TYR A 212      63.610  81.345 100.760  1.00  0.00           C
ATOM   3598  OH  TYR A 212      63.500  81.995  99.540  1.00  0.00           O
ATOM   3600  CD2 TYR A 212      62.830  79.635 102.280  1.00  0.00           C
ATOM   3602  CE2 TYR A 212      62.760  80.265 101.040  1.00  0.00           C
ATOM   3604  C   TYR A 212      64.610  78.865 106.770  1.00  0.00           C
ATOM   3605  O   TYR A 212      64.450  77.685 107.060  1.00  0.00           O
ATOM   3606  N   GLU A 213      64.400  79.845 107.670  1.00  0.00           N
ATOM   3608  CA  GLU A 213      63.870  79.595 108.990  1.00  0.00           C
ATOM   3610  CB  GLU A 213      64.990  79.885 109.990  1.00  0.00           C
ATOM   3613  CG  GLU A 213      64.610  79.825 111.490  1.00  0.00           C
ATOM   3616  CD  GLU A 213      65.850  80.075 112.300  1.00  0.00           C
ATOM   3617  OE1 GLU A 213      66.970  79.995 111.720  1.00  0.00           O
ATOM   3618  OE2 GLU A 213      65.750  80.365 113.522  1.00  0.00           O
ATOM   3619  C   GLU A 213      62.660  80.445 109.310  1.00  0.00           C
ATOM   3620  O   GLU A 213      62.740  81.665 109.450  1.00  0.00           O
ATOM   3621  N   ILE A 214      61.490  79.795 109.460  1.00  0.00           N
ATOM   3623  CA  ILE A 214      60.270  80.445 109.870  1.00  0.00           C
ATOM   3625  CB  ILE A 214      58.970  79.755 109.410  1.00  0.00           C
ATOM   3627  CG2 ILE A 214      58.620  80.115 107.960  1.00  0.00           C
ATOM   3631  CG1 ILE A 214      58.990  78.215 109.620  1.00  0.00           C
ATOM   3634  CD  ILE A 214      59.580  77.415 108.470  1.00  0.00           C
ATOM   3638  C   ILE A 214      60.250  80.565 111.380  1.00  0.00           C
ATOM   3639  O   ILE A 214      60.810  79.745 112.110  1.00  0.00           O
ATOM   3640  N   ASN A 215      59.560  81.595 111.890  1.00  0.00           N
ATOM   3642  CA  ASN A 215      59.150  81.635 113.272  1.00  0.00           C
ATOM   3644  CB  ASN A 215      59.750  82.875 114.012  1.00  0.00           C
ATOM   3647  CG  ASN A 215      59.290  84.235 113.462  1.00  0.00           C
ATOM   3648  OD1 ASN A 215      59.690  84.685 112.390  1.00  0.00           O
ATOM   3649  ND2 ASN A 215      58.470  84.955 114.272  1.00  0.00           N
ATOM   3652  C   ASN A 215      57.620  81.595 113.342  1.00  0.00           C
ATOM   3653  O   ASN A 215      56.920  82.315 112.630  1.00  0.00           O
ATOM   3654  N   CYS A 216      57.080  80.715 114.212  1.00  0.00           N
ATOM   3656  CA  CYS A 216      55.680  80.705 114.602  1.00  0.00           C
ATOM   3658  CB  CYS A 216      55.240  79.265 115.002  1.00  0.00           C
ATOM   3661  SG  CYS A 216      53.530  78.865 114.512  1.00  0.00           S
ATOM   3663  C   CYS A 216      55.570  81.615 115.812  1.00  0.00           C
ATOM   3664  O   CYS A 216      56.340  81.435 116.762  1.00  0.00           O
ATOM   3665  N   PRO A 217      54.710  82.625 115.932  1.00  0.00           N
ATOM   3666  CD  PRO A 217      53.910  83.165 114.842  1.00  0.00           C
ATOM   3669  CA  PRO A 217      54.330  83.175 117.232  1.00  0.00           C
ATOM   3671  CB  PRO A 217      53.300  84.275 116.902  1.00  0.00           C
ATOM   3674  CG  PRO A 217      53.440  84.515 115.392  1.00  0.00           C
ATOM   3677  C   PRO A 217      53.770  82.105 118.142  1.00  0.00           C
ATOM   3678  O   PRO A 217      53.030  81.255 117.652  1.00  0.00           O
ATOM   3679  N   VAL A 218      54.090  82.105 119.452  1.00  0.00           N
ATOM   3681  CA  VAL A 218      54.000  80.915 120.312  1.00  0.00           C
ATOM   3683  CB  VAL A 218      54.450  81.245 121.732  1.00  0.00           C
ATOM   3685  CG1 VAL A 218      54.410  79.995 122.652  1.00  0.00           C
ATOM   3689  CG2 VAL A 218      55.890  81.785 121.692  1.00  0.00           C
ATOM   3693  C   VAL A 218      52.620  80.255 120.342  1.00  0.00           C
ATOM   3694  O   VAL A 218      52.500  79.035 120.402  1.00  0.00           O
ATOM   3695  N   VAL A 219      51.550  81.055 120.322  1.00  0.00           N
ATOM   3697  CA  VAL A 219      50.180  80.605 120.482  1.00  0.00           C
ATOM   3699  CB  VAL A 219      49.480  81.355 121.602  1.00  0.00           C
ATOM   3701  CG1 VAL A 219      50.130  80.975 122.952  1.00  0.00           C
ATOM   3705  CG2 VAL A 219      49.520  82.875 121.382  1.00  0.00           C
ATOM   3709  C   VAL A 219      49.400  80.785 119.182  1.00  0.00           C
ATOM   3710  O   VAL A 219      48.170  80.685 119.152  1.00  0.00           O
ATOM   3711  N   ASN A 220      50.110  81.035 118.072  1.00  0.00           N
ATOM   3713  CA  ASN A 220      49.510  81.185 116.772  1.00  0.00           C
ATOM   3715  CB  ASN A 220      50.010  82.435 116.002  1.00  0.00           C
ATOM   3718  CG  ASN A 220      49.430  83.685 116.642  1.00  0.00           C
ATOM   3719  OD1 ASN A 220      48.620  83.675 117.562  1.00  0.00           O
ATOM   3720  ND2 ASN A 220      49.860  84.845 116.102  1.00  0.00           N
ATOM   3723  C   ASN A 220      49.800  79.985 115.912  1.00  0.00           C
ATOM   3724  O   ASN A 220      50.700  79.195 116.142  1.00  0.00           O
ATOM   3725  N   ASN A 221      48.970  79.845 114.882  1.00  0.00           N
ATOM   3727  CA  ASN A 221      48.970  78.755 113.962  1.00  0.00           C
ATOM   3729  CB  ASN A 221      47.480  78.275 113.892  1.00  0.00           C
ATOM   3732  CG  ASN A 221      47.360  76.895 113.252  1.00  0.00           C
ATOM   3733  OD1 ASN A 221      48.300  76.375 112.680  1.00  0.00           O
ATOM   3734  ND2 ASN A 221      46.180  76.245 113.382  1.00  0.00           N
ATOM   3737  C   ASN A 221      49.570  79.215 112.630  1.00  0.00           C
ATOM   3738  O   ASN A 221      49.140  78.755 111.580  1.00  0.00           O
ATOM   3739  N   ILE A 222      50.540  80.165 112.570  1.00  0.00           N
ATOM   3741  CA  ILE A 222      51.180  80.505 111.290  1.00  0.00           C
ATOM   3743  CB  ILE A 222      50.500  81.545 110.370  1.00  0.00           C
ATOM   3745  CG2 ILE A 222      49.360  80.925 109.540  1.00  0.00           C
ATOM   3749  CG1 ILE A 222      50.070  82.845 111.090  1.00  0.00           C
ATOM   3752  CD  ILE A 222      48.730  82.795 111.820  1.00  0.00           C
ATOM   3756  C   ILE A 222      52.650  80.865 111.400  1.00  0.00           C
ATOM   3757  O   ILE A 222      53.080  81.775 112.110  1.00  0.00           O
ATOM   3758  N   CYS A 223      53.460  80.185 110.580  1.00  0.00           N
ATOM   3760  CA  CYS A 223      54.870  80.435 110.370  1.00  0.00           C
ATOM   3762  CB  CYS A 223      55.560  79.055 110.200  1.00  0.00           C
ATOM   3765  SG  CYS A 223      56.320  78.475 111.750  1.00  0.00           S
ATOM   3767  C   CYS A 223      55.120  81.335 109.170  1.00  0.00           C
ATOM   3768  O   CYS A 223      54.430  81.235 108.160  1.00  0.00           O
ATOM   3769  N   ASN A 224      56.110  82.255 109.250  1.00  0.00           N
ATOM   3771  CA  ASN A 224      56.400  83.205 108.190  1.00  0.00           C
ATOM   3773  CB  ASN A 224      55.470  84.445 108.360  1.00  0.00           C
ATOM   3776  CG  ASN A 224      55.330  85.255 107.090  1.00  0.00           C
ATOM   3777  OD1 ASN A 224      56.040  85.025 106.110  1.00  0.00           O
ATOM   3778  ND2 ASN A 224      54.360  86.195 107.050  1.00  0.00           N
ATOM   3781  C   ASN A 224      57.890  83.555 108.290  1.00  0.00           C
ATOM   3782  O   ASN A 224      58.450  83.515 109.390  1.00  0.00           O
ATOM   3783  N   ILE A 225      58.590  83.805 107.160  1.00  0.00           N
ATOM   3785  CA  ILE A 225      60.050  83.895 107.070  1.00  0.00           C
ATOM   3787  CB  ILE A 225      60.740  82.585 106.640  1.00  0.00           C
ATOM   3789  CG2 ILE A 225      62.250  82.805 106.450  1.00  0.00           C
ATOM   3793  CG1 ILE A 225      60.080  81.765 105.490  1.00  0.00           C
ATOM   3796  CD  ILE A 225      60.460  82.115 104.060  1.00  0.00           C
ATOM   3800  C   ILE A 225      60.460  85.135 106.230  1.00  0.00           C
ATOM   3801  OT1 ILE A 225      59.700  85.525 105.310  1.00  0.00           O
ATOM   3802  OT2 ILE A 225      61.500  85.775 106.580  1.00  0.00           O
ATOM   3803  NH3 POPEB 226      46.360  52.795  62.480  1.00  0.00           N
ATOM   3807  C12 POPEB 226      47.080  53.645  63.500  1.00  0.00           C
ATOM   3810  C11 POPEB 226      47.600  52.785  64.670  1.00  0.00           C
ATOM   3813  P   POPEB 226      49.370  54.085  66.130  1.00  0.00           P
ATOM   3814  O13 POPEB 226      49.490  54.675  67.480  1.00  0.00           O
ATOM   3815  O14 POPEB 226      50.320  52.985  65.870  1.00  0.00           O
ATOM   3816  O11 POPEB 226      49.550  55.225  65.050  1.00  0.00           O
ATOM   3817  O12 POPEB 226      47.900  53.555  65.850  1.00  0.00           O
ATOM   3818  C1  POPEB 226      50.540  55.035  64.040  1.00  0.00           C
ATOM   3821  C2  POPEB 226      50.790  56.375  63.290  1.00  0.00           C
ATOM   3823  O21 POPEB 226      51.880  56.225  62.360  1.00  0.00           O
ATOM   3824  C21 POPEB 226      51.630  55.445  61.320  1.00  0.00           C
ATOM   3825  O22 POPEB 226      50.590  54.865  61.100  1.00  0.00           O
ATOM   3826  C22 POPEB 226      52.890  55.365  60.440  1.00  0.00           C
ATOM   3829  C3  POPEB 226      51.100  57.505  64.320  1.00  0.00           C
ATOM   3832  O31 POPEB 226      52.150  58.425  63.940  1.00  0.00           O
ATOM   3833  C31 POPEB 226      51.880  59.305  63.000  1.00  0.00           C
ATOM   3834  O32 POPEB 226      50.800  59.455  62.440  1.00  0.00           O
ATOM   3835  C32 POPEB 226      53.130  60.125  62.700  1.00  0.00           C
ATOM   3838  C23 POPEB 226      52.590  55.515  58.940  1.00  0.00           C
ATOM   3841  C24 POPEB 226      53.770  56.115  58.170  1.00  0.00           C
ATOM   3844  C25 POPEB 226      55.000  55.195  58.140  1.00  0.00           C
ATOM   3847  C26 POPEB 226      54.770  53.935  57.290  1.00  0.00           C
ATOM   3850  C27 POPEB 226      55.990  53.015  57.300  1.00  0.00           C
ATOM   3853  C28 POPEB 226      55.760  51.715  56.500  1.00  0.00           C
ATOM   3856  C29 POPEB 226      56.710  51.555  55.340  1.00  0.00           C
ATOM   3858 0C21 POPEB 226      58.020  51.265  55.450  1.00  0.00           C
ATOM   3860 1C21 POPEB 226      58.760  51.065  56.750  1.00  0.00           C
ATOM   3863 2C21 POPEB 226      60.020  51.945  56.860  1.00  0.00           C
ATOM   3866 3C21 POPEB 226      59.710  53.435  57.030  1.00  0.00           C
ATOM   3869 4C21 POPEB 226      60.980  54.275  57.200  1.00  0.00           C
ATOM   3872 5C21 POPEB 226      60.660  55.775  57.240  1.00  0.00           C
ATOM   3875 6C21 POPEB 226      61.870  56.635  57.600  1.00  0.00           C
ATOM   3878 7C21 POPEB 226      61.540  58.135  57.720  1.00  0.00           C
ATOM   3881 8C21 POPEB 226      62.720  58.955  58.240  1.00  0.00           C
ATOM   3885  C33 POPEB 226      53.570  60.045  61.220  1.00  0.00           C
ATOM   3888  C34 POPEB 226      54.810  60.895  60.950  1.00  0.00           C
ATOM   3891  C35 POPEB 226      55.230  60.945  59.470  1.00  0.00           C
ATOM   3894  C36 POPEB 226      56.590  61.655  59.310  1.00  0.00           C
ATOM   3897  C37 POPEB 226      56.970  62.005  57.860  1.00  0.00           C
ATOM   3900  C38 POPEB 226      58.440  62.465  57.780  1.00  0.00           C
ATOM   3903  C39 POPEB 226      58.770  63.355  56.570  1.00  0.00           C
ATOM   3906 0C31 POPEB 226      58.150  64.755  56.690  1.00  0.00           C
ATOM   3909 1C31 POPEB 226      58.750  65.795  55.720  1.00  0.00           C
ATOM   3912 2C31 POPEB 226      58.120  67.175  55.940  1.00  0.00           C
ATOM   3915 3C31 POPEB 226      58.930  68.345  55.360  1.00  0.00           C
ATOM   3918 4C31 POPEB 226      58.970  68.395  53.830  1.00  0.00           C
ATOM   3921 5C31 POPEB 226      59.790  69.585  53.320  1.00  0.00           C
ATOM   3924 6C31 POPEB 226      59.770  69.735  51.790  1.00  0.00           C
ATOM   3928  NH3 POPEC 227      76.540 119.025  19.540  1.00  0.00           N
ATOM   3932  C12 POPEC 227      75.480 118.445  18.640  1.00  0.00           C
ATOM   3935  C11 POPEC 227      74.180 118.135  19.400  1.00  0.00           C
ATOM   3938  P   POPEC 227      73.200 120.095  20.820  1.00  0.00           P
ATOM   3939  O13 POPEC 227      74.590 120.405  21.250  1.00  0.00           O
ATOM   3940  O14 POPEC 227      72.310 121.245  20.570  1.00  0.00           O
ATOM   3941  O11 POPEC 227      72.500 119.115  21.830  1.00  0.00           O
ATOM   3942  O12 POPEC 227      73.330 119.285  19.480  1.00  0.00           O
ATOM   3943  C1  POPEC 227      72.480 119.465  23.240  1.00  0.00           C
ATOM   3946  C2  POPEC 227      72.760 118.225  24.130  1.00  0.00           C
ATOM   3948  O21 POPEC 227      73.130 118.615  25.480  1.00  0.00           O
ATOM   3949  C21 POPEC 227      72.140 119.075  26.250  1.00  0.00           C
ATOM   3950  O22 POPEC 227      70.980 119.215  25.910  1.00  0.00           O
ATOM   3951  C22 POPEC 227      72.670 119.355  27.670  1.00  0.00           C
ATOM   3954  C3  POPEC 227      73.920 117.395  23.520  1.00  0.00           C
ATOM   3957  O31 POPEC 227      73.920 116.095  24.120  1.00  0.00           O
ATOM   3958  C31 POPEC 227      74.540 115.145  23.420  1.00  0.00           C
ATOM   3959  O32 POPEC 227      75.350 115.335  22.530  1.00  0.00           O
ATOM   3960  C32 POPEC 227      74.270 113.865  24.160  1.00  0.00           C
ATOM   3963  C23 POPEC 227      71.910 118.545  28.760  1.00  0.00           C
ATOM   3966  C24 POPEC 227      72.190 118.965  30.230  1.00  0.00           C
ATOM   3969  C25 POPEC 227      71.400 118.095  31.220  1.00  0.00           C
ATOM   3972  C26 POPEC 227      71.990 117.945  32.640  1.00  0.00           C
ATOM   3975  C27 POPEC 227      71.800 119.175  33.540  1.00  0.00           C
ATOM   3978  C28 POPEC 227      72.130 118.915  35.030  1.00  0.00           C
ATOM   3981  C29 POPEC 227      71.200 117.945  35.710  1.00  0.00           C
ATOM   3983 0C21 POPEC 227      71.500 117.095  36.710  1.00  0.00           C
ATOM   3985 1C21 POPEC 227      72.850 116.945  37.380  1.00  0.00           C
ATOM   3988 2C21 POPEC 227      73.170 118.085  38.370  1.00  0.00           C
ATOM   3991 3C21 POPEC 227      74.540 117.895  39.040  1.00  0.00           C
ATOM   3994 4C21 POPEC 227      75.110 119.165  39.680  1.00  0.00           C
ATOM   3997 5C21 POPEC 227      76.580 118.985  40.090  1.00  0.00           C
ATOM   4000 6C21 POPEC 227      77.260 120.285  40.510  1.00  0.00           C
ATOM   4003 7C21 POPEC 227      78.780 120.115  40.710  1.00  0.00           C
ATOM   4006 8C21 POPEC 227      79.450 121.345  41.320  1.00  0.00           C
ATOM   4010  C33 POPEC 227      74.910 112.635  23.500  1.00  0.00           C
ATOM   4013  C34 POPEC 227      75.020 111.455  24.460  1.00  0.00           C
ATOM   4016  C35 POPEC 227      76.150 111.605  25.490  1.00  0.00           C
ATOM   4019  C36 POPEC 227      76.010 110.545  26.590  1.00  0.00           C
ATOM   4022  C37 POPEC 227      77.290 110.365  27.400  1.00  0.00           C
ATOM   4025  C38 POPEC 227      77.120 109.295  28.490  1.00  0.00           C
ATOM   4028  C39 POPEC 227      78.450 109.015  29.200  1.00  0.00           C
ATOM   4031 0C31 POPEC 227      78.280 108.075  30.400  1.00  0.00           C
ATOM   4034 1C31 POPEC 227      79.620 107.755  31.070  1.00  0.00           C
ATOM   4037 2C31 POPEC 227      79.470 107.015  32.410  1.00  0.00           C
ATOM   4040 3C31 POPEC 227      80.650 106.075  32.680  1.00  0.00           C
ATOM   4043 4C31 POPEC 227      80.730 105.635  34.140  1.00  0.00           C
ATOM   4046 5C31 POPEC 227      81.820 104.585  34.370  1.00  0.00           C
ATOM   4049 6C31 POPEC 227      81.890 104.095  35.820  1.00  0.00           C
ATOM   4053  NH3 POPED 228     113.960  94.835  19.180  1.00  0.00           N
ATOM   4057  C12 POPED 228     115.280  94.425  19.800  1.00  0.00           C
ATOM   4060  C11 POPED 228     115.730  93.025  19.350  1.00  0.00           C
ATOM   4063  P   POPED 228     117.900  91.535  19.510  1.00  0.00           P
ATOM   4064  O13 POPED 228     117.090  90.305  19.520  1.00  0.00           O
ATOM   4065  O14 POPED 228     118.660  91.845  18.280  1.00  0.00           O
ATOM   4066  O11 POPED 228     118.940  91.395  20.700  1.00  0.00           O
ATOM   4067  O12 POPED 228     116.980  92.755  19.960  1.00  0.00           O
ATOM   4068  C1  POPED 228     118.480  91.345  22.060  1.00  0.00           C
ATOM   4071  C2  POPED 228     119.610  91.895  22.970  1.00  0.00           C
ATOM   4073  O21 POPED 228     119.690  91.225  24.240  1.00  0.00           O
ATOM   4074  C21 POPED 228     118.840  91.555  25.190  1.00  0.00           C
ATOM   4075  O22 POPED 228     117.740  92.045  25.070  1.00  0.00           O
ATOM   4076  C22 POPED 228     119.560  91.325  26.510  1.00  0.00           C
ATOM   4079  C3  POPED 228     119.620  93.455  23.090  1.00  0.00           C
ATOM   4082  O31 POPED 228     120.760  93.885  23.890  1.00  0.00           O
ATOM   4083  C31 POPED 228     121.870  94.085  23.180  1.00  0.00           C
ATOM   4084  O32 POPED 228     121.940  94.105  21.960  1.00  0.00           O
ATOM   4085  C32 POPED 228     123.080  94.335  24.070  1.00  0.00           C
ATOM   4088  C23 POPED 228     118.780  91.545  27.820  1.00  0.00           C
ATOM   4091  C24 POPED 228     119.660  91.095  28.990  1.00  0.00           C
ATOM   4094  C25 POPED 228     119.170  91.575  30.360  1.00  0.00           C
ATOM   4097  C26 POPED 228     119.970  90.945  31.510  1.00  0.00           C
ATOM   4100  C27 POPED 228     119.470  91.405  32.890  1.00  0.00           C
ATOM   4103  C28 POPED 228     120.140  90.665  34.060  1.00  0.00           C
ATOM   4106  C29 POPED 228     121.590  91.045  34.250  1.00  0.00           C
ATOM   4108 0C21 POPED 228     122.230  91.195  35.420  1.00  0.00           C
ATOM   4110 1C21 POPED 228     121.670  90.975  36.810  1.00  0.00           C
ATOM   4113 2C21 POPED 228     122.400  89.815  37.510  1.00  0.00           C
ATOM   4116 3C21 POPED 228     121.830  89.495  38.910  1.00  0.00           C
ATOM   4119 4C21 POPED 228     122.290  88.115  39.410  1.00  0.00           C
ATOM   4122 5C21 POPED 228     121.670  87.705  40.750  1.00  0.00           C
ATOM   4125 6C21 POPED 228     121.850  86.215  41.050  1.00  0.00           C
ATOM   4128 7C21 POPED 228     121.380  85.825  42.450  1.00  0.00           C
ATOM   4131 8C21 POPED 228     121.450  84.325  42.730  1.00  0.00           C
ATOM   4135  C33 POPED 228     123.970  93.085  24.260  1.00  0.00           C
ATOM   4138  C34 POPED 228     125.240  93.395  25.070  1.00  0.00           C
ATOM   4141  C35 POPED 228     126.080  92.165  25.470  1.00  0.00           C
ATOM   4144  C36 POPED 228     125.460  91.325  26.600  1.00  0.00           C
ATOM   4147  C37 POPED 228     126.420  90.815  27.680  1.00  0.00           C
ATOM   4150  C38 POPED 228     125.900  89.585  28.460  1.00  0.00           C
ATOM   4153  C39 POPED 228     124.530  89.725  29.140  1.00  0.00           C
ATOM   4156 0C31 POPED 228     124.000  88.405  29.720  1.00  0.00           C
ATOM   4159 1C31 POPED 228     122.480  88.395  29.970  1.00  0.00           C
ATOM   4162 2C31 POPED 228     121.980  87.205  30.800  1.00  0.00           C
ATOM   4165 3C31 POPED 228     122.340  87.345  32.290  1.00  0.00           C
ATOM   4168 4C31 POPED 228     121.340  86.645  33.220  1.00  0.00           C
ATOM   4171 5C31 POPED 228     121.690  86.875  34.690  1.00  0.00           C
ATOM   4174 6C31 POPED 228     120.630  86.345  35.660  1.00  0.00           C
ATOM   4178  NH3 POPEE 229      40.660 122.425  19.140  1.00  0.00           N
ATOM   4182  C12 POPEE 229      42.100 122.415  18.710  1.00  0.00           C
ATOM   4185  C11 POPEE 229      42.670 120.985  18.780  1.00  0.00           C
ATOM   4188  P   POPEE 229      45.290 120.975  19.230  1.00  0.00           P
ATOM   4189  O13 POPEE 229      46.390 120.135  18.680  1.00  0.00           O
ATOM   4190  O14 POPEE 229      45.590 122.375  19.570  1.00  0.00           O
ATOM   4191  O11 POPEE 229      44.770 120.225  20.520  1.00  0.00           O
ATOM   4192  O12 POPEE 229      44.010 120.915  18.290  1.00  0.00           O
ATOM   4193  C1  POPEE 229      44.460 120.935  21.710  1.00  0.00           C
ATOM   4196  C2  POPEE 229      43.920 119.925  22.760  1.00  0.00           C
ATOM   4198  O21 POPEE 229      43.930 120.505  24.080  1.00  0.00           O
ATOM   4199  C21 POPEE 229      42.930 121.345  24.320  1.00  0.00           C
ATOM   4200  O22 POPEE 229      42.110 121.755  23.530  1.00  0.00           O
ATOM   4201  C22 POPEE 229      42.950 121.725  25.800  1.00  0.00           C
ATOM   4204  C3  POPEE 229      44.820 118.645  22.710  1.00  0.00           C
ATOM   4207  O31 POPEE 229      44.970 117.995  23.990  1.00  0.00           O
ATOM   4208  C31 POPEE 229      43.920 117.335  24.440  1.00  0.00           C
ATOM   4209  O32 POPEE 229      42.890 117.105  23.820  1.00  0.00           O
ATOM   4210  C32 POPEE 229      44.260 116.945  25.870  1.00  0.00           C
ATOM   4213  C23 POPEE 229      42.210 120.665  26.650  1.00  0.00           C
ATOM   4216  C24 POPEE 229      42.470 120.835  28.160  1.00  0.00           C
ATOM   4219  C25 POPEE 229      43.860 120.325  28.560  1.00  0.00           C
ATOM   4222  C26 POPEE 229      44.200 120.555  30.030  1.00  0.00           C
ATOM   4225  C27 POPEE 229      45.540 119.905  30.400  1.00  0.00           C
ATOM   4228  C28 POPEE 229      45.900 120.035  31.890  1.00  0.00           C
ATOM   4231  C29 POPEE 229      47.000 119.075  32.240  1.00  0.00           C
ATOM   4233 0C21 POPEE 229      48.090 119.285  33.000  1.00  0.00           C
ATOM   4235 1C21 POPEE 229      48.480 120.515  33.790  1.00  0.00           C
ATOM   4238 2C21 POPEE 229      48.960 120.105  35.200  1.00  0.00           C
ATOM   4241 3C21 POPEE 229      49.850 121.155  35.880  1.00  0.00           C
ATOM   4244 4C21 POPEE 229      50.740 120.555  36.990  1.00  0.00           C
ATOM   4247 5C21 POPEE 229      49.980 120.175  38.270  1.00  0.00           C
ATOM   4250 6C21 POPEE 229      50.890 119.455  39.270  1.00  0.00           C
ATOM   4253 7C21 POPEE 229      50.270 119.355  40.670  1.00  0.00           C
ATOM   4256 8C21 POPEE 229      51.190 118.655  41.680  1.00  0.00           C
ATOM   4260  C33 POPEE 229      43.070 116.365  26.660  1.00  0.00           C
ATOM   4263  C34 POPEE 229      43.500 115.955  28.070  1.00  0.00           C
ATOM   4266  C35 POPEE 229      42.670 114.765  28.570  1.00  0.00           C
ATOM   4269  C36 POPEE 229      43.140 114.185  29.910  1.00  0.00           C
ATOM   4272  C37 POPEE 229      43.110 115.135  31.120  1.00  0.00           C
ATOM   4275  C38 POPEE 229      43.260 114.315  32.410  1.00  0.00           C
ATOM   4278  C39 POPEE 229      43.220 115.125  33.710  1.00  0.00           C
ATOM   4281 0C31 POPEE 229      44.430 116.045  33.900  1.00  0.00           C
ATOM   4284 1C31 POPEE 229      44.510 116.595  35.330  1.00  0.00           C
ATOM   4287 2C31 POPEE 229      45.660 117.595  35.530  1.00  0.00           C
ATOM   4290 3C31 POPEE 229      46.970 116.935  35.960  1.00  0.00           C
ATOM   4293 4C31 POPEE 229      47.000 116.665  37.480  1.00  0.00           C
ATOM   4296 5C31 POPEE 229      48.260 115.925  37.910  1.00  0.00           C
ATOM   4299 6C31 POPEE 229      48.350 115.715  39.430  1.00  0.00           C
ATOM   4303  NH3 POPEF 230      52.320  35.645  22.410  1.00  0.00           N
ATOM   4307  C12 POPEF 230      52.120  35.105  23.800  1.00  0.00           C
ATOM   4310  C11 POPEF 230      53.460  34.685  24.440  1.00  0.00           C
ATOM   4313  P   POPEF 230      55.600  34.035  23.010  1.00  0.00           P
ATOM   4314  O13 POPEF 230      55.580  35.325  22.270  1.00  0.00           O
ATOM   4315  O14 POPEF 230      55.960  32.805  22.290  1.00  0.00           O
ATOM   4316  O11 POPEF 230      56.460  34.205  24.330  1.00  0.00           O
ATOM   4317  O12 POPEF 230      54.140  33.795  23.560  1.00  0.00           O
ATOM   4318  C1  POPEF 230      57.870  33.925  24.320  1.00  0.00           C
ATOM   4321  C2  POPEF 230      58.220  32.435  24.680  1.00  0.00           C
ATOM   4323  O21 POPEF 230      57.280  31.905  25.630  1.00  0.00           O
ATOM   4324  C21 POPEF 230      57.350  32.365  26.860  1.00  0.00           C
ATOM   4325  O22 POPEF 230      58.090  33.225  27.300  1.00  0.00           O
ATOM   4326  C22 POPEF 230      56.330  31.585  27.700  1.00  0.00           C
ATOM   4329  C3  POPEF 230      59.700  32.215  25.160  1.00  0.00           C
ATOM   4332  O31 POPEF 230      59.790  31.215  26.200  1.00  0.00           O
ATOM   4333  C31 POPEF 230      60.790  31.455  27.060  1.00  0.00           C
ATOM   4334  O32 POPEF 230      61.710  32.225  26.870  1.00  0.00           O
ATOM   4335  C32 POPEF 230      60.590  30.715  28.370  1.00  0.00           C
ATOM   4338  C23 POPEF 230      56.560  31.695  29.230  1.00  0.00           C
ATOM   4341  C24 POPEF 230      57.190  30.435  29.840  1.00  0.00           C
ATOM   4344  C25 POPEF 230      57.540  30.625  31.330  1.00  0.00           C
ATOM   4347  C26 POPEF 230      58.020  29.335  32.000  1.00  0.00           C
ATOM   4350  C27 POPEF 230      58.160  29.465  33.520  1.00  0.00           C
ATOM   4353  C28 POPEF 230      58.420  28.115  34.220  1.00  0.00           C
ATOM   4356  C29 POPEF 230      58.570  28.275  35.710  1.00  0.00           C
ATOM   4358 0C21 POPEF 230      58.070  27.455  36.650  1.00  0.00           C
ATOM   4360 1C21 POPEF 230      57.270  26.195  36.410  1.00  0.00           C
ATOM   4363 2C21 POPEF 230      56.590  25.695  37.690  1.00  0.00           C
ATOM   4366 3C21 POPEF 230      55.860  24.355  37.470  1.00  0.00           C
ATOM   4369 4C21 POPEF 230      55.020  23.885  38.660  1.00  0.00           C
ATOM   4372 5C21 POPEF 230      55.770  23.825  40.000  1.00  0.00           C
ATOM   4375 6C21 POPEF 230      54.890  23.315  41.140  1.00  0.00           C
ATOM   4378 7C21 POPEF 230      55.520  23.545  42.520  1.00  0.00           C
ATOM   4381 8C21 POPEF 230      54.590  23.135  43.670  1.00  0.00           C
ATOM   4385  C33 POPEF 230      61.900  30.635  29.190  1.00  0.00           C
ATOM   4388  C34 POPEF 230      61.640  30.465  30.690  1.00  0.00           C
ATOM   4391  C35 POPEF 230      62.930  30.495  31.500  1.00  0.00           C
ATOM   4394  C36 POPEF 230      62.680  30.415  33.010  1.00  0.00           C
ATOM   4397  C37 POPEF 230      63.960  30.295  33.850  1.00  0.00           C
ATOM   4400  C38 POPEF 230      63.680  30.035  35.340  1.00  0.00           C
ATOM   4403  C39 POPEF 230      63.130  31.275  36.060  1.00  0.00           C
ATOM   4406 0C31 POPEF 230      62.620  30.905  37.460  1.00  0.00           C
ATOM   4409 1C31 POPEF 230      61.780  32.015  38.090  1.00  0.00           C
ATOM   4412 2C31 POPEF 230      61.000  31.505  39.300  1.00  0.00           C
ATOM   4415 3C31 POPEF 230      59.990  32.535  39.800  1.00  0.00           C
ATOM   4418 4C31 POPEF 230      59.020  31.935  40.810  1.00  0.00           C
ATOM   4421 5C31 POPEF 230      57.880  32.895  41.160  1.00  0.00           C
ATOM   4424 6C31 POPEF 230      56.790  32.245  42.010  1.00  0.00           C
ATOM   4428  NH3 POPEG 231      63.730 112.955  21.620  1.00  0.00           N
ATOM   4432  C12 POPEG 231      64.560 114.195  21.790  1.00  0.00           C
ATOM   4435  C11 POPEG 231      64.290 114.865  23.150  1.00  0.00           C
ATOM   4438  P   POPEG 231      62.470 116.695  22.770  1.00  0.00           P
ATOM   4439  O13 POPEG 231      63.560 117.685  22.830  1.00  0.00           O
ATOM   4440  O14 POPEG 231      61.780 116.515  21.490  1.00  0.00           O
ATOM   4441  O11 POPEG 231      61.380 117.045  23.860  1.00  0.00           O
ATOM   4442  O12 POPEG 231      62.930 115.265  23.290  1.00  0.00           O
ATOM   4443  C1  POPEG 231      61.840 117.335  25.180  1.00  0.00           C
ATOM   4446  C2  POPEG 231      60.890 116.685  26.190  1.00  0.00           C
ATOM   4448  O21 POPEG 231      60.650 117.555  27.300  1.00  0.00           O
ATOM   4449  C21 POPEG 231      61.180 117.325  28.470  1.00  0.00           C
ATOM   4450  O22 POPEG 231      62.200 116.705  28.720  1.00  0.00           O
ATOM   4451  C22 POPEG 231      60.170 117.815  29.500  1.00  0.00           C
ATOM   4454  C3  POPEG 231      61.260 115.195  26.490  1.00  0.00           C
ATOM   4457  O31 POPEG 231      60.480 114.575  27.530  1.00  0.00           O
ATOM   4458  C31 POPEG 231      59.170 114.515  27.380  1.00  0.00           C
ATOM   4459  O32 POPEG 231      58.520 114.965  26.460  1.00  0.00           O
ATOM   4460  C32 POPEG 231      58.550 113.765  28.560  1.00  0.00           C
ATOM   4463  C23 POPEG 231      60.700 117.855  30.940  1.00  0.00           C
ATOM   4466  C24 POPEG 231      61.460 119.155  31.200  1.00  0.00           C
ATOM   4469  C25 POPEG 231      61.790 119.365  32.680  1.00  0.00           C
ATOM   4472  C26 POPEG 231      62.630 118.235  33.300  1.00  0.00           C
ATOM   4475  C27 POPEG 231      62.970 118.505  34.770  1.00  0.00           C
ATOM   4478  C28 POPEG 231      63.910 117.455  35.390  1.00  0.00           C
ATOM   4481  C29 POPEG 231      65.320 117.535  34.840  1.00  0.00           C
ATOM   4483 0C21 POPEG 231      66.460 117.785  35.520  1.00  0.00           C
ATOM   4485 1C21 POPEG 231      66.610 118.025  37.000  1.00  0.00           C
ATOM   4488 2C21 POPEG 231      67.670 117.095  37.630  1.00  0.00           C
ATOM   4491 3C21 POPEG 231      67.790 117.305  39.150  1.00  0.00           C
ATOM   4494 4C21 POPEG 231      68.870 116.415  39.790  1.00  0.00           C
ATOM   4497 5C21 POPEG 231      68.980 116.545  41.320  1.00  0.00           C
ATOM   4500 6C21 POPEG 231      67.730 116.075  42.080  1.00  0.00           C
ATOM   4503 7C21 POPEG 231      66.810 117.225  42.510  1.00  0.00           C
ATOM   4506 8C21 POPEG 231      65.520 116.765  43.190  1.00  0.00           C
ATOM   4510  C33 POPEG 231      59.330 113.885  29.880  1.00  0.00           C
ATOM   4513  C34 POPEG 231      58.680 113.005  30.950  1.00  0.00           C
ATOM   4516  C35 POPEG 231      59.310 113.105  32.340  1.00  0.00           C
ATOM   4519  C36 POPEG 231      59.150 114.495  32.950  1.00  0.00           C
ATOM   4522  C37 POPEG 231      59.720 114.585  34.360  1.00  0.00           C
ATOM   4525  C38 POPEG 231      59.410 115.945  34.990  1.00  0.00           C
ATOM   4528  C39 POPEG 231      60.220 116.215  36.260  1.00  0.00           C
ATOM   4531 0C31 POPEG 231      60.090 115.115  37.300  1.00  0.00           C
ATOM   4534 1C31 POPEG 231      60.850 115.475  38.580  1.00  0.00           C
ATOM   4537 2C31 POPEG 231      60.960 114.315  39.560  1.00  0.00           C
ATOM   4540 3C31 POPEG 231      61.400 114.795  40.940  1.00  0.00           C
ATOM   4543 4C31 POPEG 231      60.250 115.465  41.700  1.00  0.00           C
ATOM   4546 5C31 POPEG 231      60.720 116.245  42.920  1.00  0.00           C
ATOM   4549 6C31 POPEG 231      59.540 116.785  43.720  1.00  0.00           C
ATOM   4553  NH3 POPEH 232       0.710  62.185  19.060  1.00  0.00           N
ATOM   4557  C12 POPEH 232       1.210  63.435  18.350  1.00  0.00           C
ATOM   4560  C11 POPEH 232       1.840  64.505  19.280  1.00  0.00           C
ATOM   4563  P   POPEH 232       3.000  66.885  19.080  1.00  0.00           P
ATOM   4564  O13 POPEH 232       4.270  66.775  18.310  1.00  0.00           O
ATOM   4565  O14 POPEH 232       2.350  68.215  19.050  1.00  0.00           O
ATOM   4566  O11 POPEH 232       3.280  66.505  20.590  1.00  0.00           O
ATOM   4567  O12 POPEH 232       2.020  65.745  18.570  1.00  0.00           O
ATOM   4568  C1  POPEH 232       4.420  65.785  21.050  1.00  0.00           C
ATOM   4571  C2  POPEH 232       5.270  66.665  22.020  1.00  0.00           C
ATOM   4573  O21 POPEH 232       5.820  65.945  23.140  1.00  0.00           O
ATOM   4574  C21 POPEH 232       6.530  64.855  22.880  1.00  0.00           C
ATOM   4575  O22 POPEH 232       6.840  64.415  21.790  1.00  0.00           O
ATOM   4576  C22 POPEH 232       7.110  64.345  24.190  1.00  0.00           C
ATOM   4579  C3  POPEH 232       4.440  67.865  22.570  1.00  0.00           C
ATOM   4582  O31 POPEH 232       5.230  68.625  23.520  1.00  0.00           O
ATOM   4583  C31 POPEH 232       4.570  69.385  24.400  1.00  0.00           C
ATOM   4584  O32 POPEH 232       3.370  69.555  24.450  1.00  0.00           O
ATOM   4585  C32 POPEH 232       5.600  69.885  25.390  1.00  0.00           C
ATOM   4588  C23 POPEH 232       8.250  65.225  24.750  1.00  0.00           C
ATOM   4591  C24 POPEH 232       8.030  65.645  26.210  1.00  0.00           C
ATOM   4594  C25 POPEH 232       8.620  64.625  27.200  1.00  0.00           C
ATOM   4597  C26 POPEH 232       8.560  65.135  28.640  1.00  0.00           C
ATOM   4600  C27 POPEH 232       9.540  64.425  29.590  1.00  0.00           C
ATOM   4603  C28 POPEH 232       8.900  64.265  30.980  1.00  0.00           C
ATOM   4606  C29 POPEH 232       9.890  63.935  32.070  1.00  0.00           C
ATOM   4608 0C21 POPEH 232      10.100  64.655  33.180  1.00  0.00           C
ATOM   4610 1C21 POPEH 232       9.360  65.915  33.550  1.00  0.00           C
ATOM   4613 2C21 POPEH 232       9.450  66.235  35.060  1.00  0.00           C
ATOM   4616 3C21 POPEH 232       8.780  65.165  35.920  1.00  0.00           C
ATOM   4619 4C21 POPEH 232       8.540  65.625  37.360  1.00  0.00           C
ATOM   4622 5C21 POPEH 232       7.600  64.685  38.120  1.00  0.00           C
ATOM   4625 6C21 POPEH 232       8.130  63.255  38.280  1.00  0.00           C
ATOM   4628 7C21 POPEH 232       7.250  62.425  39.220  1.00  0.00           C
ATOM   4631 8C21 POPEH 232       7.570  60.935  39.240  1.00  0.00           C
ATOM   4635  C33 POPEH 232       4.980  70.785  26.460  1.00  0.00           C
ATOM   4638  C34 POPEH 232       6.030  71.195  27.490  1.00  0.00           C
ATOM   4641  C35 POPEH 232       5.520  72.255  28.460  1.00  0.00           C
ATOM   4644  C36 POPEH 232       5.830  71.855  29.900  1.00  0.00           C
ATOM   4647  C37 POPEH 232       5.510  72.955  30.900  1.00  0.00           C
ATOM   4650  C38 POPEH 232       5.650  72.425  32.330  1.00  0.00           C
ATOM   4653  C39 POPEH 232       5.390  73.485  33.390  1.00  0.00           C
ATOM   4656 0C31 POPEH 232       5.030  72.835  34.730  1.00  0.00           C
ATOM   4659 1C31 POPEH 232       4.660  73.865  35.790  1.00  0.00           C
ATOM   4662 2C31 POPEH 232       4.240  73.225  37.120  1.00  0.00           C
ATOM   4665 3C31 POPEH 232       3.720  74.265  38.100  1.00  0.00           C
ATOM   4668 4C31 POPEH 232       3.590  73.745  39.530  1.00  0.00           C
ATOM   4671 5C31 POPEH 232       3.000  74.835  40.430  1.00  0.00           C
ATOM   4674 6C31 POPEH 232       3.030  74.525  41.930  1.00  0.00           C
ATOM   4678  NH3 POPEI 233     133.180   3.595  18.240  1.00  0.00           N
ATOM   4682  C12 POPEI 233     132.180   2.825  17.420  1.00  0.00           C
ATOM   4685  C11 POPEI 233     130.740   3.365  17.570  1.00  0.00           C
ATOM   4688  P   POPEI 233     128.480   3.185  18.820  1.00  0.00           P
ATOM   4689  O13 POPEI 233     128.310   4.635  19.080  1.00  0.00           O
ATOM   4690  O14 POPEI 233     127.720   2.615  17.680  1.00  0.00           O
ATOM   4691  O11 POPEI 233     128.000   2.455  20.140  1.00  0.00           O
ATOM   4692  O12 POPEI 233     130.030   2.835  18.700  1.00  0.00           O
ATOM   4693  C1  POPEI 233     128.760   2.625  21.340  1.00  0.00           C
ATOM   4696  C2  POPEI 233     128.430   1.505  22.370  1.00  0.00           C
ATOM   4698  O21 POPEI 233     128.580   1.965  23.720  1.00  0.00           O
ATOM   4699  C21 POPEI 233     127.770   2.905  24.170  1.00  0.00           C
ATOM   4700  O22 POPEI 233     126.850   3.425  23.560  1.00  0.00           O
ATOM   4701  C22 POPEI 233     128.290   3.225  25.590  1.00  0.00           C
ATOM   4704  C3  POPEI 233     129.330   0.265  22.120  1.00  0.00           C
ATOM   4707  O31 POPEI 233     129.200  -0.705  23.180  1.00  0.00           O
ATOM   4708  C31 POPEI 233     129.950  -0.435  24.250  1.00  0.00           C
ATOM   4709  O32 POPEI 233     130.880   0.365  24.280  1.00  0.00           O
ATOM   4710  C32 POPEI 233     129.370  -1.175  25.470  1.00  0.00           C
ATOM   4713  C23 POPEI 233     127.680   4.465  26.280  1.00  0.00           C
ATOM   4716  C24 POPEI 233     126.450   4.175  27.160  1.00  0.00           C
ATOM   4719  C25 POPEI 233     126.710   3.145  28.290  1.00  0.00           C
ATOM   4722  C26 POPEI 233     125.550   3.065  29.300  1.00  0.00           C
ATOM   4725  C27 POPEI 233     125.730   1.915  30.300  1.00  0.00           C
ATOM   4728  C28 POPEI 233     124.690   1.935  31.430  1.00  0.00           C
ATOM   4731  C29 POPEI 233     124.850   0.745  32.340  1.00  0.00           C
ATOM   4733 0C21 POPEI 233     125.370   0.765  33.590  1.00  0.00           C
ATOM   4735 1C21 POPEI 233     125.870   1.985  34.320  1.00  0.00           C
ATOM   4738 2C21 POPEI 233     126.170   1.695  35.810  1.00  0.00           C
ATOM   4741 3C21 POPEI 233     127.430   0.845  36.030  1.00  0.00           C
ATOM   4744 4C21 POPEI 233     127.760   0.605  37.510  1.00  0.00           C
ATOM   4747 5C21 POPEI 233     129.270   0.535  37.800  1.00  0.00           C
ATOM   4750 6C21 POPEI 233     129.900   1.935  37.870  1.00  0.00           C
ATOM   4753 7C21 POPEI 233     131.430   1.915  37.920  1.00  0.00           C
ATOM   4756 8C21 POPEI 233     132.040   3.305  38.170  1.00  0.00           C
ATOM   4760  C33 POPEI 233     130.010  -0.705  26.800  1.00  0.00           C
ATOM   4763  C34 POPEI 233     129.530  -1.445  28.070  1.00  0.00           C
ATOM   4766  C35 POPEI 233     130.260  -2.775  28.340  1.00  0.00           C
ATOM   4769  C36 POPEI 233     129.350  -4.015  28.240  1.00  0.00           C
ATOM   4772  C37 POPEI 233     130.120  -5.345  28.280  1.00  0.00           C
ATOM   4775  C38 POPEI 233     129.260  -6.605  28.440  1.00  0.00           C
ATOM   4778  C39 POPEI 233     128.440  -6.635  29.730  1.00  0.00           C
ATOM   4781 0C31 POPEI 233     129.310  -6.575  30.990  1.00  0.00           C
ATOM   4784 1C31 POPEI 233     128.510  -6.415  32.290  1.00  0.00           C
ATOM   4787 2C31 POPEI 233     129.420  -6.565  33.520  1.00  0.00           C
ATOM   4790 3C31 POPEI 233     128.680  -6.305  34.840  1.00  0.00           C
ATOM   4793 4C31 POPEI 233     128.740  -4.825  35.230  1.00  0.00           C
ATOM   4796 5C31 POPEI 233     127.950  -4.505  36.500  1.00  0.00           C
ATOM   4799 6C31 POPEI 233     128.120  -3.055  36.940  1.00  0.00           C
ATOM   4803  NH3 POPEJ 234      31.120 105.695  62.410  1.00  0.00           N
ATOM   4807  C12 POPEJ 234      32.330 106.325  63.040  1.00  0.00           C
ATOM   4810  C11 POPEJ 234      32.350 107.845  62.880  1.00  0.00           C
ATOM   4813  P   POPEJ 234      33.960 109.855  63.240  1.00  0.00           P
ATOM   4814  O13 POPEJ 234      32.920 110.605  63.980  1.00  0.00           O
ATOM   4815  O14 POPEJ 234      35.350 110.055  63.730  1.00  0.00           O
ATOM   4816  O11 POPEJ 234      33.820 110.305  61.730  1.00  0.00           O
ATOM   4817  O12 POPEJ 234      33.630 108.315  63.280  1.00  0.00           O
ATOM   4818  C1  POPEJ 234      34.920 110.335  60.800  1.00  0.00           C
ATOM   4821  C2  POPEJ 234      34.820 109.175  59.740  1.00  0.00           C
ATOM   4823  O21 POPEJ 234      35.720 109.375  58.610  1.00  0.00           O
ATOM   4824  C21 POPEJ 234      37.020 109.265  58.900  1.00  0.00           C
ATOM   4825  O22 POPEJ 234      37.490 109.115  60.010  1.00  0.00           O
ATOM   4826  C22 POPEJ 234      37.870 109.135  57.620  1.00  0.00           C
ATOM   4829  C3  POPEJ 234      33.370 109.055  59.190  1.00  0.00           C
ATOM   4832  O31 POPEJ 234      32.670 107.875  59.640  1.00  0.00           O
ATOM   4833  C31 POPEJ 234      32.800 106.635  59.180  1.00  0.00           C
ATOM   4834  O32 POPEJ 234      32.360 105.655  59.780  1.00  0.00           O
ATOM   4835  C32 POPEJ 234      33.640 106.555  57.890  1.00  0.00           C
ATOM   4838  C23 POPEJ 234      38.630 110.405  57.120  1.00  0.00           C
ATOM   4841  C24 POPEJ 234      37.930 111.125  55.960  1.00  0.00           C
ATOM   4844  C25 POPEJ 234      38.790 112.115  55.150  1.00  0.00           C
ATOM   4847  C26 POPEJ 234      39.780 111.395  54.230  1.00  0.00           C
ATOM   4850  C27 POPEJ 234      40.640 112.345  53.400  1.00  0.00           C
ATOM   4853  C28 POPEJ 234      41.880 111.625  52.850  1.00  0.00           C
ATOM   4856  C29 POPEJ 234      42.610 112.395  51.780  1.00  0.00           C
ATOM   4858 0C21 POPEJ 234      43.170 111.845  50.690  1.00  0.00           C
ATOM   4860 1C21 POPEJ 234      43.210 110.365  50.380  1.00  0.00           C
ATOM   4863 2C21 POPEJ 234      42.260 109.995  49.230  1.00  0.00           C
ATOM   4866 3C21 POPEJ 234      42.740 110.595  47.910  1.00  0.00           C
ATOM   4869 4C21 POPEJ 234      41.950 110.165  46.670  1.00  0.00           C
ATOM   4872 5C21 POPEJ 234      42.710 110.615  45.420  1.00  0.00           C
ATOM   4875 6C21 POPEJ 234      42.050 110.275  44.090  1.00  0.00           C
ATOM   4878 7C21 POPEJ 234      42.970 110.635  42.920  1.00  0.00           C
ATOM   4881 8C21 POPEJ 234      42.370 110.325  41.550  1.00  0.00           C
ATOM   4885  C33 POPEJ 234      33.390 105.285  57.040  1.00  0.00           C
ATOM   4888  C34 POPEJ 234      32.510 105.535  55.800  1.00  0.00           C
ATOM   4891  C35 POPEJ 234      31.150 106.185  56.090  1.00  0.00           C
ATOM   4894  C36 POPEJ 234      30.350 106.495  54.810  1.00  0.00           C
ATOM   4897  C37 POPEJ 234      29.150 107.425  55.020  1.00  0.00           C
ATOM   4900  C38 POPEJ 234      28.720 108.095  53.700  1.00  0.00           C
ATOM   4903  C39 POPEJ 234      27.500 109.025  53.820  1.00  0.00           C
ATOM   4906 0C31 POPEJ 234      27.740 110.275  54.680  1.00  0.00           C
ATOM   4909 1C31 POPEJ 234      26.590 111.295  54.620  1.00  0.00           C
ATOM   4912 2C31 POPEJ 234      26.670 112.355  55.720  1.00  0.00           C
ATOM   4915 3C31 POPEJ 234      25.730 113.545  55.460  1.00  0.00           C
ATOM   4918 4C31 POPEJ 234      26.420 114.695  54.730  1.00  0.00           C
ATOM   4921 5C31 POPEJ 234      25.450 115.765  54.220  1.00  0.00           C
ATOM   4924 6C31 POPEJ 234      26.180 116.945  53.570  1.00  0.00           C
ATOM   4928  NH3 POPEK 235     125.940  83.235  21.770  1.00  0.00           N
ATOM   4932  C12 POPEK 235     126.250  83.855  20.430  1.00  0.00           C
ATOM   4935  C11 POPEK 235     125.180  83.465  19.400  1.00  0.00           C
ATOM   4938  P   POPEK 235     124.330  81.285  18.270  1.00  0.00           P
ATOM   4939  O13 POPEK 235     124.570  82.015  17.010  1.00  0.00           O
ATOM   4940  O14 POPEK 235     124.820  79.905  18.330  1.00  0.00           O
ATOM   4941  O11 POPEK 235     122.770  81.265  18.550  1.00  0.00           O
ATOM   4942  O12 POPEK 235     124.910  82.065  19.510  1.00  0.00           O
ATOM   4943  C1  POPEK 235     122.240  80.955  19.850  1.00  0.00           C
ATOM   4946  C2  POPEK 235     121.920  82.245  20.630  1.00  0.00           C
ATOM   4948  O21 POPEK 235     120.960  81.975  21.680  1.00  0.00           O
ATOM   4949  C21 POPEK 235     121.490  81.945  22.900  1.00  0.00           C
ATOM   4950  O22 POPEK 235     122.680  82.005  23.140  1.00  0.00           O
ATOM   4951  C22 POPEK 235     120.370  81.955  23.940  1.00  0.00           C
ATOM   4954  C3  POPEK 235     121.370  83.355  19.700  1.00  0.00           C
ATOM   4957  O31 POPEK 235     120.750  84.445  20.410  1.00  0.00           O
ATOM   4958  C31 POPEK 235     121.520  85.175  21.200  1.00  0.00           C
ATOM   4959  O32 POPEK 235     122.700  84.965  21.450  1.00  0.00           O
ATOM   4960  C32 POPEK 235     120.690  86.295  21.790  1.00  0.00           C
ATOM   4963  C23 POPEK 235     120.850  81.695  25.390  1.00  0.00           C
ATOM   4966  C24 POPEK 235     119.760  82.065  26.420  1.00  0.00           C
ATOM   4969  C25 POPEK 235     120.250  82.085  27.880  1.00  0.00           C
ATOM   4972  C26 POPEK 235     119.210  82.705  28.830  1.00  0.00           C
ATOM   4975  C27 POPEK 235     119.740  82.835  30.270  1.00  0.00           C
ATOM   4978  C28 POPEK 235     118.740  83.535  31.210  1.00  0.00           C
ATOM   4981  C29 POPEK 235     119.200  83.455  32.640  1.00  0.00           C
ATOM   4983 0C21 POPEK 235     118.430  83.655  33.730  1.00  0.00           C
ATOM   4985 1C21 POPEK 235     116.990  84.095  33.730  1.00  0.00           C
ATOM   4988 2C21 POPEK 235     116.660  84.915  35.000  1.00  0.00           C
ATOM   4991 3C21 POPEK 235     116.570  84.055  36.270  1.00  0.00           C
ATOM   4994 4C21 POPEK 235     116.560  84.865  37.570  1.00  0.00           C
ATOM   4997 5C21 POPEK 235     117.950  85.345  38.020  1.00  0.00           C
ATOM   5000 6C21 POPEK 235     117.950  85.905  39.450  1.00  0.00           C
ATOM   5003 7C21 POPEK 235     117.480  87.365  39.540  1.00  0.00           C
ATOM   5006 8C21 POPEK 235     117.390  87.885  40.980  1.00  0.00           C
ATOM   5010  C33 POPEK 235     121.530  87.265  22.640  1.00  0.00           C
ATOM   5013  C34 POPEK 235     121.530  86.995  24.160  1.00  0.00           C
ATOM   5016  C35 POPEK 235     122.060  85.625  24.640  1.00  0.00           C
ATOM   5019  C36 POPEK 235     122.670  85.735  26.050  1.00  0.00           C
ATOM   5022  C37 POPEK 235     123.390  84.505  26.630  1.00  0.00           C
ATOM   5025  C38 POPEK 235     124.330  84.835  27.810  1.00  0.00           C
ATOM   5028  C39 POPEK 235     125.630  85.545  27.370  1.00  0.00           C
ATOM   5031 0C31 POPEK 235     126.630  85.805  28.500  1.00  0.00           C
ATOM   5034 1C31 POPEK 235     127.920  86.495  27.990  1.00  0.00           C
ATOM   5037 2C31 POPEK 235     128.870  86.915  29.120  1.00  0.00           C
ATOM   5040 3C31 POPEK 235     130.190  86.135  29.160  1.00  0.00           C
ATOM   5043 4C31 POPEK 235     131.400  86.915  28.640  1.00  0.00           C
ATOM   5046 5C31 POPEK 235     132.710  86.125  28.820  1.00  0.00           C
ATOM   5049 6C31 POPEK 235     133.920  86.765  28.150  1.00  0.00           C
ATOM   5053  NH3 POPEL 236     108.470 107.895  19.510  1.00  0.00           N
ATOM   5057  C12 POPEL 236     109.650 107.725  20.420  1.00  0.00           C
ATOM   5060  C11 POPEL 236     110.330 109.065  20.690  1.00  0.00           C
ATOM   5063  P   POPEL 236     108.940 111.275  20.590  1.00  0.00           P
ATOM   5064  O13 POPEL 236     107.560 111.035  20.140  1.00  0.00           O
ATOM   5065  O14 POPEL 236     109.900 111.665  19.560  1.00  0.00           O
ATOM   5066  O11 POPEL 236     109.020 112.395  21.710  1.00  0.00           O
ATOM   5067  O12 POPEL 236     109.430 109.965  21.320  1.00  0.00           O
ATOM   5068  C1  POPEL 236     109.130 112.045  23.090  1.00  0.00           C
ATOM   5071  C2  POPEL 236     110.560 111.635  23.570  1.00  0.00           C
ATOM   5073  O21 POPEL 236     110.360 110.865  24.760  1.00  0.00           O
ATOM   5074  C21 POPEL 236     110.790 109.615  24.750  1.00  0.00           C
ATOM   5075  O22 POPEL 236     111.680 109.165  24.040  1.00  0.00           O
ATOM   5076  C22 POPEL 236     109.980 108.805  25.750  1.00  0.00           C
ATOM   5079  C3  POPEL 236     111.420 112.905  23.830  1.00  0.00           C
ATOM   5082  O31 POPEL 236     112.620 112.645  24.610  1.00  0.00           O
ATOM   5083  C31 POPEL 236     112.460 112.805  25.920  1.00  0.00           C
ATOM   5084  O32 POPEL 236     111.410 113.085  26.470  1.00  0.00           O
ATOM   5085  C32 POPEL 236     113.780 112.595  26.660  1.00  0.00           C
ATOM   5088  C23 POPEL 236     110.270 109.145  27.230  1.00  0.00           C
ATOM   5091  C24 POPEL 236     109.060 108.745  28.090  1.00  0.00           C
ATOM   5094  C25 POPEL 236     109.340 108.705  29.600  1.00  0.00           C
ATOM   5097  C26 POPEL 236     109.710 110.065  30.200  1.00  0.00           C
ATOM   5100  C27 POPEL 236     109.920 109.995  31.720  1.00  0.00           C
ATOM   5103  C28 POPEL 236     108.620 109.785  32.510  1.00  0.00           C
ATOM   5106  C29 POPEL 236     108.860 109.935  33.990  1.00  0.00           C
ATOM   5108 0C21 POPEL 236     108.430 109.125  34.980  1.00  0.00           C
ATOM   5110 1C21 POPEL 236     107.550 107.905  34.850  1.00  0.00           C
ATOM   5113 2C21 POPEL 236     106.430 107.885  35.910  1.00  0.00           C
ATOM   5116 3C21 POPEL 236     105.320 108.925  35.690  1.00  0.00           C
ATOM   5119 4C21 POPEL 236     104.360 109.055  36.890  1.00  0.00           C
ATOM   5122 5C21 POPEL 236     103.800 107.705  37.350  1.00  0.00           C
ATOM   5125 6C21 POPEL 236     102.600 107.825  38.300  1.00  0.00           C
ATOM   5128 7C21 POPEL 236     102.010 106.455  38.670  1.00  0.00           C
ATOM   5131 8C21 POPEL 236     100.690 106.555  39.430  1.00  0.00           C
ATOM   5135  C33 POPEL 236     113.550 112.165  28.130  1.00  0.00           C
ATOM   5138  C34 POPEL 236     114.810 112.325  29.000  1.00  0.00           C
ATOM   5141  C35 POPEL 236     114.580 111.885  30.460  1.00  0.00           C
ATOM   5144  C36 POPEL 236     115.670 112.315  31.470  1.00  0.00           C
ATOM   5147  C37 POPEL 236     115.440 111.745  32.880  1.00  0.00           C
ATOM   5150  C38 POPEL 236     116.430 112.275  33.940  1.00  0.00           C
ATOM   5153  C39 POPEL 236     116.260 113.785  34.210  1.00  0.00           C
ATOM   5156 0C31 POPEL 236     116.350 114.175  35.690  1.00  0.00           C
ATOM   5159 1C31 POPEL 236     115.740 115.555  35.980  1.00  0.00           C
ATOM   5162 2C31 POPEL 236     115.540 115.835  37.480  1.00  0.00           C
ATOM   5165 3C31 POPEL 236     116.390 117.015  37.990  1.00  0.00           C
ATOM   5168 4C31 POPEL 236     116.230 117.265  39.500  1.00  0.00           C
ATOM   5171 5C31 POPEL 236     117.290 116.555  40.350  1.00  0.00           C
ATOM   5174 6C31 POPEL 236     117.180 116.855  41.850  1.00  0.00           C
ATOM   5178  NH3 POPEM 237      87.370  82.335  21.130  1.00  0.00           N
ATOM   5182  C12 POPEM 237      87.490  82.865  22.540  1.00  0.00           C
ATOM   5185  C11 POPEM 237      88.140  84.265  22.590  1.00  0.00           C
ATOM   5188  P   POPEM 237      86.370  85.735  21.350  1.00  0.00           P
ATOM   5189  O13 POPEM 237      85.760  84.505  20.780  1.00  0.00           O
ATOM   5190  O14 POPEM 237      87.270  86.515  20.470  1.00  0.00           O
ATOM   5191  O11 POPEM 237      85.250  86.665  21.980  1.00  0.00           O
ATOM   5192  O12 POPEM 237      87.190  85.325  22.630  1.00  0.00           O
ATOM   5193  C1  POPEM 237      84.070  86.135  22.590  1.00  0.00           C
ATOM   5196  C2  POPEM 237      84.080  86.185  24.160  1.00  0.00           C
ATOM   5198  O21 POPEM 237      82.880  85.585  24.680  1.00  0.00           O
ATOM   5199  C21 POPEM 237      82.810  84.285  24.610  1.00  0.00           C
ATOM   5200  O22 POPEM 237      83.660  83.515  24.190  1.00  0.00           O
ATOM   5201  C22 POPEM 237      81.430  83.825  25.040  1.00  0.00           C
ATOM   5204  C3  POPEM 237      84.160  87.655  24.690  1.00  0.00           C
ATOM   5207  O31 POPEM 237      83.910  87.805  26.120  1.00  0.00           O
ATOM   5208  C31 POPEM 237      84.880  87.385  26.930  1.00  0.00           C
ATOM   5209  O32 POPEM 237      85.920  86.885  26.550  1.00  0.00           O
ATOM   5210  C32 POPEM 237      84.500  87.695  28.380  1.00  0.00           C
ATOM   5213  C23 POPEM 237      81.480  83.065  26.380  1.00  0.00           C
ATOM   5216  C24 POPEM 237      81.460  83.995  27.590  1.00  0.00           C
ATOM   5219  C25 POPEM 237      80.080  84.575  27.900  1.00  0.00           C
ATOM   5222  C26 POPEM 237      80.010  85.025  29.360  1.00  0.00           C
ATOM   5225  C27 POPEM 237      78.590  85.335  29.850  1.00  0.00           C
ATOM   5228  C28 POPEM 237      78.600  85.575  31.370  1.00  0.00           C
ATOM   5231  C29 POPEM 237      77.210  85.835  31.890  1.00  0.00           C
ATOM   5233 0C21 POPEM 237      76.700  85.605  33.120  1.00  0.00           C
ATOM   5235 1C21 POPEM 237      77.320  85.065  34.390  1.00  0.00           C
ATOM   5238 2C21 POPEM 237      78.740  84.455  34.430  1.00  0.00           C
ATOM   5241 3C21 POPEM 237      79.110  83.975  35.850  1.00  0.00           C
ATOM   5244 4C21 POPEM 237      79.500  85.115  36.800  1.00  0.00           C
ATOM   5247 5C21 POPEM 237      79.340  84.775  38.290  1.00  0.00           C
ATOM   5250 6C21 POPEM 237      80.070  83.505  38.740  1.00  0.00           C
ATOM   5253 7C21 POPEM 237      81.570  83.535  38.470  1.00  0.00           C
ATOM   5256 8C21 POPEM 237      82.320  82.335  39.050  1.00  0.00           C
ATOM   5260  C33 POPEM 237      85.090  86.725  29.430  1.00  0.00           C
ATOM   5263  C34 POPEM 237      85.100  87.285  30.870  1.00  0.00           C
ATOM   5266  C35 POPEM 237      83.750  87.825  31.380  1.00  0.00           C
ATOM   5269  C36 POPEM 237      83.700  87.885  32.910  1.00  0.00           C
ATOM   5272  C37 POPEM 237      82.320  88.285  33.450  1.00  0.00           C
ATOM   5275  C38 POPEM 237      82.210  88.135  34.980  1.00  0.00           C
ATOM   5278  C39 POPEM 237      80.950  88.775  35.580  1.00  0.00           C
ATOM   5281 0C31 POPEM 237      79.640  88.375  34.890  1.00  0.00           C
ATOM   5284 1C31 POPEM 237      78.400  88.985  35.560  1.00  0.00           C
ATOM   5287 2C31 POPEM 237      77.210  89.125  34.610  1.00  0.00           C
ATOM   5290 3C31 POPEM 237      75.980  89.735  35.290  1.00  0.00           C
ATOM   5293 4C31 POPEM 237      74.980  90.305  34.270  1.00  0.00           C
ATOM   5296 5C31 POPEM 237      73.890  91.155  34.920  1.00  0.00           C
ATOM   5299 6C31 POPEM 237      73.030  91.875  33.880  1.00  0.00           C
ATOM   5303  NH3 POPEN 238      14.010  25.435  59.810  1.00  0.00           N
ATOM   5307  C12 POPEN 238      13.560  25.805  61.190  1.00  0.00           C
ATOM   5310  C11 POPEN 238      14.590  26.765  61.810  1.00  0.00           C
ATOM   5313  P   POPEN 238      14.150  29.355  61.520  1.00  0.00           P
ATOM   5314  O13 POPEN 238      13.040  29.035  62.450  1.00  0.00           O
ATOM   5315  O14 POPEN 238      15.250  30.215  62.020  1.00  0.00           O
ATOM   5316  O11 POPEN 238      13.580  29.975  60.160  1.00  0.00           O
ATOM   5317  O12 POPEN 238      14.760  27.965  61.030  1.00  0.00           O
ATOM   5318  C1  POPEN 238      13.700  31.395  59.970  1.00  0.00           C
ATOM   5321  C2  POPEN 238      13.850  31.815  58.480  1.00  0.00           C
ATOM   5323  O21 POPEN 238      14.650  30.815  57.810  1.00  0.00           O
ATOM   5324  C21 POPEN 238      14.490  30.715  56.500  1.00  0.00           C
ATOM   5325  O22 POPEN 238      13.830  31.455  55.800  1.00  0.00           O
ATOM   5326  C22 POPEN 238      15.350  29.575  55.960  1.00  0.00           C
ATOM   5329  C3  POPEN 238      14.420  33.285  58.380  1.00  0.00           C
ATOM   5332  O31 POPEN 238      15.270  33.525  57.230  1.00  0.00           O
ATOM   5333  C31 POPEN 238      16.530  33.125  57.410  1.00  0.00           C
ATOM   5334  O32 POPEN 238      17.050  32.915  58.500  1.00  0.00           O
ATOM   5335  C32 POPEN 238      17.080  32.735  56.030  1.00  0.00           C
ATOM   5338  C23 POPEN 238      14.520  28.335  55.560  1.00  0.00           C
ATOM   5341  C24 POPEN 238      15.090  27.645  54.330  1.00  0.00           C
ATOM   5344  C25 POPEN 238      14.750  28.415  53.040  1.00  0.00           C
ATOM   5347  C26 POPEN 238      15.360  27.765  51.800  1.00  0.00           C
ATOM   5350  C27 POPEN 238      15.120  28.595  50.530  1.00  0.00           C
ATOM   5353  C28 POPEN 238      15.700  27.915  49.280  1.00  0.00           C
ATOM   5356  C29 POPEN 238      15.600  28.815  48.070  1.00  0.00           C
ATOM   5358 0C21 POPEN 238      15.140  28.485  46.850  1.00  0.00           C
ATOM   5360 1C21 POPEN 238      14.690  27.125  46.390  1.00  0.00           C
ATOM   5363 2C21 POPEN 238      13.170  26.875  46.530  1.00  0.00           C
ATOM   5366 3C21 POPEN 238      12.270  27.855  45.760  1.00  0.00           C
ATOM   5369 4C21 POPEN 238      10.850  27.285  45.590  1.00  0.00           C
ATOM   5372 5C21 POPEN 238       9.830  28.285  45.020  1.00  0.00           C
ATOM   5375 6C21 POPEN 238       8.450  27.635  44.810  1.00  0.00           C
ATOM   5378 7C21 POPEN 238       7.350  28.635  44.470  1.00  0.00           C
ATOM   5381 8C21 POPEN 238       5.960  27.995  44.380  1.00  0.00           C
ATOM   5385  C33 POPEN 238      18.500  33.225  55.720  1.00  0.00           C
ATOM   5388  C34 POPEN 238      18.910  32.935  54.260  1.00  0.00           C
ATOM   5391  C35 POPEN 238      18.720  31.485  53.750  1.00  0.00           C
ATOM   5394  C36 POPEN 238      19.270  31.295  52.320  1.00  0.00           C
ATOM   5397  C37 POPEN 238      19.220  29.845  51.810  1.00  0.00           C
ATOM   5400  C38 POPEN 238      19.930  29.715  50.440  1.00  0.00           C
ATOM   5403  C39 POPEN 238      19.950  28.305  49.850  1.00  0.00           C
ATOM   5406 0C31 POPEN 238      20.680  28.285  48.500  1.00  0.00           C
ATOM   5409 1C31 POPEN 238      20.970  26.885  47.930  1.00  0.00           C
ATOM   5412 2C31 POPEN 238      21.910  26.955  46.730  1.00  0.00           C
ATOM   5415 3C31 POPEN 238      22.240  25.585  46.110  1.00  0.00           C
ATOM   5418 4C31 POPEN 238      23.160  25.715  44.890  1.00  0.00           C
ATOM   5421 5C31 POPEN 238      23.390  24.395  44.150  1.00  0.00           C
ATOM   5424 6C31 POPEN 238      24.160  24.575  42.830  1.00  0.00           C
ATOM   5428  NH3 POPEO 239      58.790  24.325  68.720  1.00  0.00           N
ATOM   5432  C12 POPEO 239      57.330  24.675  68.620  1.00  0.00           C
ATOM   5435  C11 POPEO 239      56.500  23.525  68.020  1.00  0.00           C
ATOM   5438  P   POPEO 239      54.460  24.315  66.590  1.00  0.00           P
ATOM   5439  O13 POPEO 239      54.440  23.105  65.740  1.00  0.00           O
ATOM   5440  O14 POPEO 239      53.140  24.945  66.800  1.00  0.00           O
ATOM   5441  O11 POPEO 239      55.480  25.365  66.010  1.00  0.00           O
ATOM   5442  O12 POPEO 239      55.110  23.895  67.970  1.00  0.00           O
ATOM   5443  C1  POPEO 239      55.290  25.985  64.730  1.00  0.00           C
ATOM   5446  C2  POPEO 239      56.650  26.175  63.960  1.00  0.00           C
ATOM   5448  O21 POPEO 239      56.540  25.865  62.570  1.00  0.00           O
ATOM   5449  C21 POPEO 239      55.770  26.605  61.810  1.00  0.00           C
ATOM   5450  O22 POPEO 239      54.970  27.445  62.180  1.00  0.00           O
ATOM   5451  C22 POPEO 239      56.180  26.265  60.370  1.00  0.00           C
ATOM   5454  C3  POPEO 239      57.800  25.295  64.560  1.00  0.00           C
ATOM   5457  O31 POPEO 239      58.980  25.235  63.720  1.00  0.00           O
ATOM   5458  C31 POPEO 239      58.960  24.255  62.810  1.00  0.00           C
ATOM   5459  O32 POPEO 239      58.030  23.455  62.670  1.00  0.00           O
ATOM   5460  C32 POPEO 239      60.230  24.325  61.960  1.00  0.00           C
ATOM   5463  C23 POPEO 239      55.450  27.025  59.230  1.00  0.00           C
ATOM   5466  C24 POPEO 239      56.360  27.225  58.010  1.00  0.00           C
ATOM   5469  C25 POPEO 239      56.990  25.915  57.500  1.00  0.00           C
ATOM   5472  C26 POPEO 239      57.790  26.095  56.200  1.00  0.00           C
ATOM   5475  C27 POPEO 239      58.510  24.795  55.780  1.00  0.00           C
ATOM   5478  C28 POPEO 239      59.230  24.885  54.420  1.00  0.00           C
ATOM   5481  C29 POPEO 239      58.260  24.965  53.270  1.00  0.00           C
ATOM   5483 0C21 POPEO 239      58.520  25.475  52.050  1.00  0.00           C
ATOM   5485 1C21 POPEO 239      59.830  26.065  51.580  1.00  0.00           C
ATOM   5488 2C21 POPEO 239      59.690  27.485  50.990  1.00  0.00           C
ATOM   5491 3C21 POPEO 239      58.810  27.545  49.730  1.00  0.00           C
ATOM   5494 4C21 POPEO 239      58.790  28.935  49.080  1.00  0.00           C
ATOM   5497 5C21 POPEO 239      57.790  29.015  47.920  1.00  0.00           C
ATOM   5500 6C21 POPEO 239      57.460  30.445  47.490  1.00  0.00           C
ATOM   5503 7C21 POPEO 239      56.590  30.495  46.230  1.00  0.00           C
ATOM   5506 8C21 POPEO 239      56.250  31.905  45.740  1.00  0.00           C
ATOM   5510  C33 POPEO 239      60.160  23.455  60.680  1.00  0.00           C
ATOM   5513  C34 POPEO 239      61.450  23.505  59.850  1.00  0.00           C
ATOM   5516  C35 POPEO 239      61.280  22.875  58.460  1.00  0.00           C
ATOM   5519  C36 POPEO 239      62.540  22.935  57.590  1.00  0.00           C
ATOM   5522  C37 POPEO 239      62.230  22.715  56.100  1.00  0.00           C
ATOM   5525  C38 POPEO 239      63.470  22.745  55.200  1.00  0.00           C
ATOM   5528  C39 POPEO 239      64.190  21.395  55.100  1.00  0.00           C
ATOM   5531 0C31 POPEO 239      63.490  20.405  54.160  1.00  0.00           C
ATOM   5534 1C31 POPEO 239      64.290  19.105  53.980  1.00  0.00           C
ATOM   5537 2C31 POPEO 239      63.750  18.195  52.870  1.00  0.00           C
ATOM   5540 3C31 POPEO 239      62.300  17.715  53.090  1.00  0.00           C
ATOM   5543 4C31 POPEO 239      61.920  16.595  52.120  1.00  0.00           C
ATOM   5546 5C31 POPEO 239      60.440  16.215  52.170  1.00  0.00           C
ATOM   5549 6C31 POPEO 239      60.110  14.975  51.340  1.00  0.00           C
ATOM   5553  NH3 POPEP 240     116.810 119.565  22.310  1.00  0.00           N
ATOM   5557  C12 POPEP 240     115.550 119.355  21.530  1.00  0.00           C
ATOM   5560  C11 POPEP 240     114.410 120.215  22.070  1.00  0.00           C
ATOM   5563  P   POPEP 240     111.870 120.555  21.560  1.00  0.00           P
ATOM   5564  O13 POPEP 240     112.010 121.475  20.410  1.00  0.00           O
ATOM   5565  O14 POPEP 240     110.720 119.625  21.610  1.00  0.00           O
ATOM   5566  O11 POPEP 240     111.930 121.435  22.880  1.00  0.00           O
ATOM   5567  O12 POPEP 240     113.170 119.645  21.630  1.00  0.00           O
ATOM   5568  C1  POPEP 240     111.620 120.965  24.190  1.00  0.00           C
ATOM   5571  C2  POPEP 240     110.660 121.955  24.900  1.00  0.00           C
ATOM   5573  O21 POPEP 240     110.810 121.965  26.330  1.00  0.00           O
ATOM   5574  C21 POPEP 240     110.600 120.855  27.010  1.00  0.00           C
ATOM   5575  O22 POPEP 240     110.380 119.745  26.540  1.00  0.00           O
ATOM   5576  C22 POPEP 240     110.670 121.185  28.500  1.00  0.00           C
ATOM   5579  C3  POPEP 240     109.180 121.795  24.470  1.00  0.00           C
ATOM   5582  O31 POPEP 240     108.420 122.935  24.930  1.00  0.00           O
ATOM   5583  C31 POPEP 240     107.790 122.745  26.090  1.00  0.00           C
ATOM   5584  O32 POPEP 240     107.760 121.705  26.710  1.00  0.00           O
ATOM   5585  C32 POPEP 240     107.080 124.045  26.500  1.00  0.00           C
ATOM   5588  C23 POPEP 240     109.700 120.345  29.370  1.00  0.00           C
ATOM   5591  C24 POPEP 240     109.480 121.015  30.730  1.00  0.00           C
ATOM   5594  C25 POPEP 240     108.580 120.195  31.670  1.00  0.00           C
ATOM   5597  C26 POPEP 240     109.280 118.955  32.230  1.00  0.00           C
ATOM   5600  C27 POPEP 240     108.550 118.365  33.450  1.00  0.00           C
ATOM   5603  C28 POPEP 240     109.450 117.475  34.320  1.00  0.00           C
ATOM   5606  C29 POPEP 240     110.490 118.285  35.050  1.00  0.00           C
ATOM   5608 0C21 POPEP 240     111.150 117.905  36.150  1.00  0.00           C
ATOM   5610 1C21 POPEP 240     111.040 116.595  36.870  1.00  0.00           C
ATOM   5613 2C21 POPEP 240     110.610 116.815  38.320  1.00  0.00           C
ATOM   5616 3C21 POPEP 240     111.020 115.635  39.200  1.00  0.00           C
ATOM   5619 4C21 POPEP 240     110.620 115.835  40.660  1.00  0.00           C
ATOM   5622 5C21 POPEP 240     111.320 114.845  41.590  1.00  0.00           C
ATOM   5625 6C21 POPEP 240     110.930 113.375  41.390  1.00  0.00           C
ATOM   5628 7C21 POPEP 240     111.640 112.455  42.390  1.00  0.00           C
ATOM   5631 8C21 POPEP 240     111.350 110.975  42.130  1.00  0.00           C
ATOM   5635  C33 POPEP 240     105.970 123.785  27.560  1.00  0.00           C
ATOM   5638  C34 POPEP 240     106.460 123.915  29.010  1.00  0.00           C
ATOM   5641  C35 POPEP 240     105.330 123.585  30.010  1.00  0.00           C
ATOM   5644  C36 POPEP 240     105.560 124.145  31.420  1.00  0.00           C
ATOM   5647  C37 POPEP 240     106.810 123.565  32.120  1.00  0.00           C
ATOM   5650  C38 POPEP 240     107.170 124.315  33.410  1.00  0.00           C
ATOM   5653  C39 POPEP 240     106.220 124.045  34.590  1.00  0.00           C
ATOM   5656 0C31 POPEP 240     106.430 125.055  35.730  1.00  0.00           C
ATOM   5659 1C31 POPEP 240     105.430 124.855  36.880  1.00  0.00           C
ATOM   5662 2C31 POPEP 240     105.430 126.045  37.850  1.00  0.00           C
ATOM   5665 3C31 POPEP 240     104.280 125.995  38.870  1.00  0.00           C
ATOM   5668 4C31 POPEP 240     103.210 127.065  38.600  1.00  0.00           C
ATOM   5671 5C31 POPEP 240     101.940 126.875  39.430  1.00  0.00           C
ATOM   5674 6C31 POPEP 240     100.890 127.955  39.200  1.00  0.00           C
ATOM   5678  NH3 POPEQ 241      77.360  84.375  62.790  1.00  0.00           N
ATOM   5682  C12 POPEQ 241      76.700  83.035  62.580  1.00  0.00           C
ATOM   5685  C11 POPEQ 241      75.930  82.585  63.840  1.00  0.00           C
ATOM   5688  P   POPEQ 241      73.610  81.315  63.480  1.00  0.00           P
ATOM   5689  O13 POPEQ 241      73.080  80.275  64.400  1.00  0.00           O
ATOM   5690  O14 POPEQ 241      73.010  82.675  63.520  1.00  0.00           O
ATOM   5691  O11 POPEQ 241      73.390  80.815  61.990  1.00  0.00           O
ATOM   5692  O12 POPEQ 241      75.190  81.395  63.590  1.00  0.00           O
ATOM   5693  C1  POPEQ 241      72.060  80.345  61.710  1.00  0.00           C
ATOM   5696  C2  POPEQ 241      72.030  79.575  60.370  1.00  0.00           C
ATOM   5698  O21 POPEQ 241      70.710  79.595  59.800  1.00  0.00           O
ATOM   5699  C21 POPEQ 241      69.750  78.925  60.410  1.00  0.00           C
ATOM   5700  O22 POPEQ 241      69.790  78.445  61.530  1.00  0.00           O
ATOM   5701  C22 POPEQ 241      68.580  78.745  59.460  1.00  0.00           C
ATOM   5704  C3  POPEQ 241      72.660  78.155  60.480  1.00  0.00           C
ATOM   5707  O31 POPEQ 241      72.470  77.395  59.270  1.00  0.00           O
ATOM   5708  C31 POPEQ 241      73.380  77.635  58.320  1.00  0.00           C
ATOM   5709  O32 POPEQ 241      74.350  78.375  58.450  1.00  0.00           O
ATOM   5710  C32 POPEQ 241      72.970  76.935  57.040  1.00  0.00           C
ATOM   5713  C23 POPEQ 241      68.600  77.295  58.960  1.00  0.00           C
ATOM   5716  C24 POPEQ 241      67.720  77.035  57.740  1.00  0.00           C
ATOM   5719  C25 POPEQ 241      67.780  75.545  57.360  1.00  0.00           C
ATOM   5722  C26 POPEQ 241      67.380  75.295  55.900  1.00  0.00           C
ATOM   5725  C27 POPEQ 241      67.490  73.815  55.500  1.00  0.00           C
ATOM   5728  C28 POPEQ 241      67.380  73.605  53.980  1.00  0.00           C
ATOM   5731  C29 POPEQ 241      66.040  74.005  53.410  1.00  0.00           C
ATOM   5733 0C21 POPEQ 241      65.420  73.415  52.380  1.00  0.00           C
ATOM   5735 1C21 POPEQ 241      65.970  72.295  51.540  1.00  0.00           C
ATOM   5738 2C21 POPEQ 241      65.690  72.515  50.040  1.00  0.00           C
ATOM   5741 3C21 POPEQ 241      64.220  72.295  49.640  1.00  0.00           C
ATOM   5744 4C21 POPEQ 241      63.980  72.475  48.130  1.00  0.00           C
ATOM   5747 5C21 POPEQ 241      64.030  73.945  47.690  1.00  0.00           C
ATOM   5750 6C21 POPEQ 241      64.420  74.125  46.220  1.00  0.00           C
ATOM   5753 7C21 POPEQ 241      64.710  75.595  45.890  1.00  0.00           C
ATOM   5756 8C21 POPEQ 241      65.320  75.815  44.510  1.00  0.00           C
ATOM   5760  C33 POPEQ 241      71.820  77.725  56.370  1.00  0.00           C
ATOM   5763  C34 POPEQ 241      71.040  76.955  55.300  1.00  0.00           C
ATOM   5766  C35 POPEQ 241      71.940  76.195  54.320  1.00  0.00           C
ATOM   5769  C36 POPEQ 241      71.220  75.855  53.020  1.00  0.00           C
ATOM   5772  C37 POPEQ 241      71.960  74.845  52.120  1.00  0.00           C
ATOM   5775  C38 POPEQ 241      73.440  75.175  51.830  1.00  0.00           C
ATOM   5778  C39 POPEQ 241      74.430  74.495  52.800  1.00  0.00           C
ATOM   5781 0C31 POPEQ 241      74.530  72.975  52.620  1.00  0.00           C
ATOM   5784 1C31 POPEQ 241      75.310  72.305  53.760  1.00  0.00           C
ATOM   5787 2C31 POPEQ 241      75.460  70.785  53.590  1.00  0.00           C
ATOM   5790 3C31 POPEQ 241      76.190  70.135  54.770  1.00  0.00           C
ATOM   5793 4C31 POPEQ 241      77.030  68.905  54.380  1.00  0.00           C
ATOM   5796 5C31 POPEQ 241      78.120  68.595  55.410  1.00  0.00           C
ATOM   5799 6C31 POPEQ 241      79.230  67.695  54.870  1.00  0.00           C
ATOM   5803  NH3 POPER 242      15.070  39.275  59.840  1.00  0.00           N
ATOM   5807  C12 POPER 242      16.350  39.915  60.290  1.00  0.00           C
ATOM   5810  C11 POPER 242      17.560  39.135  59.730  1.00  0.00           C
ATOM   5813  P   POPER 242      17.090  37.145  58.060  1.00  0.00           P
ATOM   5814  O13 POPER 242      18.380  36.455  58.110  1.00  0.00           O
ATOM   5815  O14 POPER 242      16.050  36.725  59.040  1.00  0.00           O
ATOM   5816  O11 POPER 242      16.530  37.195  56.560  1.00  0.00           O
ATOM   5817  O12 POPER 242      17.360  38.685  58.380  1.00  0.00           O
ATOM   5818  C1  POPER 242      17.310  37.885  55.550  1.00  0.00           C
ATOM   5821  C2  POPER 242      16.650  37.895  54.120  1.00  0.00           C
ATOM   5823  O21 POPER 242      17.610  38.545  53.240  1.00  0.00           O
ATOM   5824  C21 POPER 242      17.370  38.665  51.940  1.00  0.00           C
ATOM   5825  O22 POPER 242      16.460  38.135  51.330  1.00  0.00           O
ATOM   5826  C22 POPER 242      18.440  39.565  51.300  1.00  0.00           C
ATOM   5829  C3  POPER 242      15.280  38.635  54.180  1.00  0.00           C
ATOM   5832  O31 POPER 242      14.310  38.295  53.160  1.00  0.00           O
ATOM   5833  C31 POPER 242      13.850  39.315  52.430  1.00  0.00           C
ATOM   5834  O32 POPER 242      14.390  40.415  52.340  1.00  0.00           O
ATOM   5835  C32 POPER 242      12.520  38.935  51.780  1.00  0.00           C
ATOM   5838  C23 POPER 242      19.210  38.935  50.100  1.00  0.00           C
ATOM   5841  C24 POPER 242      18.460  38.865  48.750  1.00  0.00           C
ATOM   5844  C25 POPER 242      18.510  40.125  47.880  1.00  0.00           C
ATOM   5847  C26 POPER 242      17.780  39.975  46.540  1.00  0.00           C
ATOM   5850  C27 POPER 242      17.820  41.245  45.670  1.00  0.00           C
ATOM   5853  C28 POPER 242      19.240  41.585  45.160  1.00  0.00           C
ATOM   5856  C29 POPER 242      19.250  42.805  44.270  1.00  0.00           C
ATOM   5858 0C21 POPER 242      19.950  42.955  43.130  1.00  0.00           C
ATOM   5860 1C21 POPER 242      20.890  41.945  42.520  1.00  0.00           C
ATOM   5863 2C21 POPER 242      22.330  42.185  42.990  1.00  0.00           C
ATOM   5866 3C21 POPER 242      23.260  40.995  42.720  1.00  0.00           C
ATOM   5869 4C21 POPER 242      24.690  41.205  43.220  1.00  0.00           C
ATOM   5872 5C21 POPER 242      25.420  42.395  42.570  1.00  0.00           C
ATOM   5875 6C21 POPER 242      26.890  42.465  43.000  1.00  0.00           C
ATOM   5878 7C21 POPER 242      27.630  43.705  42.480  1.00  0.00           C
ATOM   5881 8C21 POPER 242      29.080  43.785  42.950  1.00  0.00           C
ATOM   5885  C33 POPER 242      12.160  39.735  50.500  1.00  0.00           C
ATOM   5888  C34 POPER 242      12.650  39.075  49.200  1.00  0.00           C
ATOM   5891  C35 POPER 242      11.930  39.625  47.960  1.00  0.00           C
ATOM   5894  C36 POPER 242      12.380  38.935  46.660  1.00  0.00           C
ATOM   5897  C37 POPER 242      11.410  39.155  45.490  1.00  0.00           C
ATOM   5900  C38 POPER 242      11.770  38.315  44.250  1.00  0.00           C
ATOM   5903  C39 POPER 242      12.810  38.945  43.310  1.00  0.00           C
ATOM   5906 0C31 POPER 242      12.240  40.115  42.490  1.00  0.00           C
ATOM   5909 1C31 POPER 242      13.100  40.475  41.270  1.00  0.00           C
ATOM   5912 2C31 POPER 242      12.370  41.415  40.300  1.00  0.00           C
ATOM   5915 3C31 POPER 242      13.200  41.735  39.050  1.00  0.00           C
ATOM   5918 4C31 POPER 242      12.330  42.225  37.870  1.00  0.00           C
ATOM   5921 5C31 POPER 242      13.170  42.625  36.640  1.00  0.00           C
ATOM   5924 6C31 POPER 242      12.320  42.875  35.390  1.00  0.00           C
ATOM   5928  NH3 POPES 243      82.050  25.815  24.330  1.00  0.00           N
ATOM   5932  C12 POPES 243      81.310  26.005  25.630  1.00  0.00           C
ATOM   5935  C11 POPES 243      81.380  27.475  26.070  1.00  0.00           C
ATOM   5938  P   POPES 243      79.650  28.855  24.670  1.00  0.00           P
ATOM   5939  O13 POPES 243      79.750  29.865  23.600  1.00  0.00           O
ATOM   5940  O14 POPES 243      78.800  27.665  24.440  1.00  0.00           O
ATOM   5941  O11 POPES 243      79.210  29.535  26.030  1.00  0.00           O
ATOM   5942  O12 POPES 243      81.120  28.345  24.970  1.00  0.00           O
ATOM   5943  C1  POPES 243      77.830  29.585  26.420  1.00  0.00           C
ATOM   5946  C2  POPES 243      77.470  28.395  27.350  1.00  0.00           C
ATOM   5948  O21 POPES 243      76.080  28.485  27.740  1.00  0.00           O
ATOM   5949  C21 POPES 243      75.460  27.535  28.460  1.00  0.00           C
ATOM   5950  O22 POPES 243      74.400  27.715  29.040  1.00  0.00           O
ATOM   5951  C22 POPES 243      76.140  26.155  28.430  1.00  0.00           C
ATOM   5954  C3  POPES 243      78.430  28.385  28.580  1.00  0.00           C
ATOM   5957  O31 POPES 243      77.810  29.045  29.700  1.00  0.00           O
ATOM   5958  C31 POPES 243      77.880  28.415  30.860  1.00  0.00           C
ATOM   5959  O32 POPES 243      78.330  27.295  31.040  1.00  0.00           O
ATOM   5960  C32 POPES 243      77.270  29.305  31.950  1.00  0.00           C
ATOM   5963  C23 POPES 243      75.260  25.005  28.960  1.00  0.00           C
ATOM   5966  C24 POPES 243      76.060  23.695  29.100  1.00  0.00           C
ATOM   5969  C25 POPES 243      76.340  23.235  30.540  1.00  0.00           C
ATOM   5972  C26 POPES 243      76.970  24.285  31.470  1.00  0.00           C
ATOM   5975  C27 POPES 243      77.320  23.655  32.820  1.00  0.00           C
ATOM   5978  C28 POPES 243      77.730  24.685  33.880  1.00  0.00           C
ATOM   5981  C29 POPES 243      78.100  24.015  35.180  1.00  0.00           C
ATOM   5983 0C21 POPES 243      77.710  24.405  36.410  1.00  0.00           C
ATOM   5985 1C21 POPES 243      76.900  25.635  36.740  1.00  0.00           C
ATOM   5988 2C21 POPES 243      77.490  26.395  37.940  1.00  0.00           C
ATOM   5991 3C21 POPES 243      77.020  25.815  39.290  1.00  0.00           C
ATOM   5994 4C21 POPES 243      78.040  26.035  40.420  1.00  0.00           C
ATOM   5997 5C21 POPES 243      79.050  24.885  40.510  1.00  0.00           C
ATOM   6000 6C21 POPES 243      80.000  25.015  41.710  1.00  0.00           C
ATOM   6003 7C21 POPES 243      80.640  23.665  42.090  1.00  0.00           C
ATOM   6006 8C21 POPES 243      81.530  23.745  43.330  1.00  0.00           C
ATOM   6010  C33 POPES 243      76.340  28.535  32.900  1.00  0.00           C
ATOM   6013  C34 POPES 243      75.730  29.455  33.980  1.00  0.00           C
ATOM   6016  C35 POPES 243      76.770  30.145  34.870  1.00  0.00           C
ATOM   6019  C36 POPES 243      76.120  30.905  36.040  1.00  0.00           C
ATOM   6022  C37 POPES 243      77.170  31.565  36.940  1.00  0.00           C
ATOM   6025  C38 POPES 243      76.550  32.525  37.970  1.00  0.00           C
ATOM   6028  C39 POPES 243      75.870  31.795  39.130  1.00  0.00           C
ATOM   6031 0C31 POPES 243      75.260  32.755  40.160  1.00  0.00           C
ATOM   6034 1C31 POPES 243      74.770  31.995  41.390  1.00  0.00           C
ATOM   6037 2C31 POPES 243      74.270  32.895  42.530  1.00  0.00           C
ATOM   6040 3C31 POPES 243      74.140  32.095  43.830  1.00  0.00           C
ATOM   6043 4C31 POPES 243      73.670  32.915  45.040  1.00  0.00           C
ATOM   6046 5C31 POPES 243      73.770  32.105  46.340  1.00  0.00           C
ATOM   6049 6C31 POPES 243      73.280  32.845  47.590  1.00  0.00           C
ATOM   6053  NH3 POPET 244      10.370  13.735  63.870  1.00  0.00           N
ATOM   6057  C12 POPET 244      11.150  15.005  64.090  1.00  0.00           C
ATOM   6060  C11 POPET 244      12.580  14.685  64.580  1.00  0.00           C
ATOM   6063  P   POPET 244      14.190  16.685  64.020  1.00  0.00           P
ATOM   6064  O13 POPET 244      14.430  18.025  64.600  1.00  0.00           O
ATOM   6065  O14 POPET 244      15.410  15.935  63.640  1.00  0.00           O
ATOM   6066  O11 POPET 244      13.200  16.855  62.790  1.00  0.00           O
ATOM   6067  O12 POPET 244      13.300  15.835  65.010  1.00  0.00           O
ATOM   6068  C1  POPET 244      13.620  16.615  61.450  1.00  0.00           C
ATOM   6071  C2  POPET 244      12.540  17.135  60.440  1.00  0.00           C
ATOM   6073  O21 POPET 244      12.520  16.455  59.170  1.00  0.00           O
ATOM   6074  C21 POPET 244      13.650  16.355  58.470  1.00  0.00           C
ATOM   6075  O22 POPET 244      14.780  16.525  58.890  1.00  0.00           O
ATOM   6076  C22 POPET 244      13.300  15.905  57.050  1.00  0.00           C
ATOM   6079  C3  POPET 244      12.560  18.685  60.260  1.00  0.00           C
ATOM   6082  O31 POPET 244      11.400  19.155  59.510  1.00  0.00           O
ATOM   6083  C31 POPET 244      11.610  19.185  58.190  1.00  0.00           C
ATOM   6084  O32 POPET 244      12.680  18.985  57.650  1.00  0.00           O
ATOM   6085  C32 POPET 244      10.290  19.335  57.440  1.00  0.00           C
ATOM   6088  C23 POPET 244      14.230  16.535  55.990  1.00  0.00           C
ATOM   6091  C24 POPET 244      13.900  16.005  54.600  1.00  0.00           C
ATOM   6094  C25 POPET 244      14.980  16.265  53.550  1.00  0.00           C
ATOM   6097  C26 POPET 244      14.700  15.495  52.260  1.00  0.00           C
ATOM   6100  C27 POPET 244      15.810  15.585  51.210  1.00  0.00           C
ATOM   6103  C28 POPET 244      15.580  14.575  50.070  1.00  0.00           C
ATOM   6106  C29 POPET 244      16.680  14.645  49.050  1.00  0.00           C
ATOM   6108 0C21 POPET 244      17.570  13.665  48.760  1.00  0.00           C
ATOM   6110 1C21 POPET 244      17.640  12.295  49.360  1.00  0.00           C
ATOM   6113 2C21 POPET 244      18.210  11.235  48.390  1.00  0.00           C
ATOM   6116 3C21 POPET 244      18.490   9.885  49.060  1.00  0.00           C
ATOM   6119 4C21 POPET 244      19.000   8.855  48.040  1.00  0.00           C
ATOM   6122 5C21 POPET 244      19.320   7.475  48.650  1.00  0.00           C
ATOM   6125 6C21 POPET 244      20.830   7.185  48.720  1.00  0.00           C
ATOM   6128 7C21 POPET 244      21.120   5.705  49.030  1.00  0.00           C
ATOM   6131 8C21 POPET 244      22.620   5.395  49.110  1.00  0.00           C
ATOM   6135  C33 POPET 244      10.190  18.185  56.400  1.00  0.00           C
ATOM   6138  C34 POPET 244       9.040  18.335  55.400  1.00  0.00           C
ATOM   6141  C35 POPET 244       8.810  17.025  54.640  1.00  0.00           C
ATOM   6144  C36 POPET 244       7.820  17.175  53.490  1.00  0.00           C
ATOM   6147  C37 POPET 244       7.440  15.825  52.860  1.00  0.00           C
ATOM   6150  C38 POPET 244       7.800  15.755  51.370  1.00  0.00           C
ATOM   6153  C39 POPET 244       7.360  14.455  50.670  1.00  0.00           C
ATOM   6156 0C31 POPET 244       5.980  14.565  49.990  1.00  0.00           C
ATOM   6159 1C31 POPET 244       5.810  13.555  48.850  1.00  0.00           C
ATOM   6162 2C31 POPET 244       4.730  13.965  47.840  1.00  0.00           C
ATOM   6165 3C31 POPET 244       3.300  13.765  48.340  1.00  0.00           C
ATOM   6168 4C31 POPET 244       2.260  14.275  47.340  1.00  0.00           C
ATOM   6171 5C31 POPET 244       0.870  13.675  47.550  1.00  0.00           C
ATOM   6174 6C31 POPET 244      -0.110  14.065  46.440  1.00  0.00           C
ATOM   6178  NH3 POPEU 245      58.370  60.015  23.330  1.00  0.00           N
ATOM   6182  C12 POPEU 245      57.540  58.765  23.320  1.00  0.00           C
ATOM   6185  C11 POPEU 245      56.210  58.995  24.060  1.00  0.00           C
ATOM   6188  P   POPEU 245      55.650  56.695  25.100  1.00  0.00           P
ATOM   6189  O13 POPEU 245      55.260  55.355  24.610  1.00  0.00           O
ATOM   6190  O14 POPEU 245      57.020  56.865  25.630  1.00  0.00           O
ATOM   6191  O11 POPEU 245      54.580  57.125  26.180  1.00  0.00           O
ATOM   6192  O12 POPEU 245      55.400  57.805  24.010  1.00  0.00           O
ATOM   6193  C1  POPEU 245      54.870  57.715  27.430  1.00  0.00           C
ATOM   6196  C2  POPEU 245      54.770  56.705  28.600  1.00  0.00           C
ATOM   6198  O21 POPEU 245      56.090  56.395  29.060  1.00  0.00           O
ATOM   6199  C21 POPEU 245      56.240  56.385  30.370  1.00  0.00           C
ATOM   6200  O22 POPEU 245      55.410  56.765  31.190  1.00  0.00           O
ATOM   6201  C22 POPEU 245      57.640  55.895  30.710  1.00  0.00           C
ATOM   6204  C3  POPEU 245      54.020  55.385  28.230  1.00  0.00           C
ATOM   6207  O31 POPEU 245      53.560  54.715  29.430  1.00  0.00           O
ATOM   6208  C31 POPEU 245      52.260  54.435  29.480  1.00  0.00           C
ATOM   6209  O32 POPEU 245      51.470  54.575  28.570  1.00  0.00           O
ATOM   6210  C32 POPEU 245      51.840  54.065  30.910  1.00  0.00           C
ATOM   6213  C23 POPEU 245      58.180  56.525  32.010  1.00  0.00           C
ATOM   6216  C24 POPEU 245      59.560  55.995  32.410  1.00  0.00           C
ATOM   6219  C25 POPEU 245      60.190  56.805  33.550  1.00  0.00           C
ATOM   6222  C26 POPEU 245      60.010  56.165  34.930  1.00  0.00           C
ATOM   6225  C27 POPEU 245      60.550  57.055  36.060  1.00  0.00           C
ATOM   6228  C28 POPEU 245      60.740  56.305  37.400  1.00  0.00           C
ATOM   6231  C29 POPEU 245      59.460  55.825  38.020  1.00  0.00           C
ATOM   6233 0C21 POPEU 245      59.320  55.425  39.310  1.00  0.00           C
ATOM   6235 1C21 POPEU 245      60.420  55.405  40.340  1.00  0.00           C
ATOM   6238 2C21 POPEU 245      60.110  56.315  41.540  1.00  0.00           C
ATOM   6241 3C21 POPEU 245      61.360  56.665  42.350  1.00  0.00           C
ATOM   6244 4C21 POPEU 245      61.070  57.605  43.530  1.00  0.00           C
ATOM   6247 5C21 POPEU 245      60.660  56.895  44.830  1.00  0.00           C
ATOM   6250 6C21 POPEU 245      61.840  56.205  45.520  1.00  0.00           C
ATOM   6253 7C21 POPEU 245      61.610  55.885  47.000  1.00  0.00           C
ATOM   6256 8C21 POPEU 245      62.830  55.275  47.690  1.00  0.00           C
ATOM   6260  C33 POPEU 245      52.860  53.305  31.790  1.00  0.00           C
ATOM   6263  C34 POPEU 245      52.320  53.165  33.220  1.00  0.00           C
ATOM   6266  C35 POPEU 245      53.180  52.385  34.230  1.00  0.00           C
ATOM   6269  C36 POPEU 245      52.960  52.945  35.650  1.00  0.00           C
ATOM   6272  C37 POPEU 245      53.670  52.195  36.780  1.00  0.00           C
ATOM   6275  C38 POPEU 245      53.910  53.075  38.030  1.00  0.00           C
ATOM   6278  C39 POPEU 245      52.640  53.595  38.710  1.00  0.00           C
ATOM   6281 0C31 POPEU 245      51.980  52.575  39.650  1.00  0.00           C
ATOM   6284 1C31 POPEU 245      50.790  53.185  40.420  1.00  0.00           C
ATOM   6287 2C31 POPEU 245      50.380  52.385  41.670  1.00  0.00           C
ATOM   6290 3C31 POPEU 245      49.960  50.935  41.360  1.00  0.00           C
ATOM   6293 4C31 POPEU 245      49.590  50.115  42.610  1.00  0.00           C
ATOM   6296 5C31 POPEU 245      48.450  50.725  43.450  1.00  0.00           C
ATOM   6299 6C31 POPEU 245      47.940  49.795  44.550  1.00  0.00           C
ATOM   6303  NH3 POPEV 246      26.060  30.675  61.230  1.00  0.00           N
ATOM   6307  C12 POPEV 246      24.810  31.505  61.480  1.00  0.00           C
ATOM   6310  C11 POPEV 246      25.100  32.835  62.210  1.00  0.00           C
ATOM   6313  P   POPEV 246      23.870  35.075  62.820  1.00  0.00           P
ATOM   6314  O13 POPEV 246      22.490  35.455  63.200  1.00  0.00           O
ATOM   6315  O14 POPEV 246      24.940  35.325  63.820  1.00  0.00           O
ATOM   6316  O11 POPEV 246      24.260  35.805  61.480  1.00  0.00           O
ATOM   6317  O12 POPEV 246      23.880  33.535  62.440  1.00  0.00           O
ATOM   6318  C1  POPEV 246      23.300  36.215  60.500  1.00  0.00           C
ATOM   6321  C2  POPEV 246      23.800  35.785  59.100  1.00  0.00           C
ATOM   6323  O21 POPEV 246      23.140  36.525  58.060  1.00  0.00           O
ATOM   6324  C21 POPEV 246      21.930  36.155  57.720  1.00  0.00           C
ATOM   6325  O22 POPEV 246      21.200  35.395  58.350  1.00  0.00           O
ATOM   6326  C22 POPEV 246      21.610  36.785  56.360  1.00  0.00           C
ATOM   6329  C3  POPEV 246      23.770  34.225  58.950  1.00  0.00           C
ATOM   6332  O31 POPEV 246      23.660  33.715  57.610  1.00  0.00           O
ATOM   6333  C31 POPEV 246      24.630  33.945  56.760  1.00  0.00           C
ATOM   6334  O32 POPEV 246      25.600  34.655  56.930  1.00  0.00           O
ATOM   6335  C32 POPEV 246      24.350  33.065  55.540  1.00  0.00           C
ATOM   6338  C23 POPEV 246      21.210  35.745  55.280  1.00  0.00           C
ATOM   6341  C24 POPEV 246      21.870  36.025  53.920  1.00  0.00           C
ATOM   6344  C25 POPEV 246      21.650  34.875  52.920  1.00  0.00           C
ATOM   6347  C26 POPEV 246      22.170  35.115  51.500  1.00  0.00           C
ATOM   6350  C27 POPEV 246      21.650  34.035  50.550  1.00  0.00           C
ATOM   6353  C28 POPEV 246      21.950  34.295  49.060  1.00  0.00           C
ATOM   6356  C29 POPEV 246      23.250  33.715  48.560  1.00  0.00           C
ATOM   6358 0C21 POPEV 246      23.400  32.625  47.770  1.00  0.00           C
ATOM   6360 1C21 POPEV 246      22.290  31.745  47.230  1.00  0.00           C
ATOM   6363 2C21 POPEV 246      22.440  31.355  45.740  1.00  0.00           C
ATOM   6366 3C21 POPEV 246      23.510  30.295  45.470  1.00  0.00           C
ATOM   6369 4C21 POPEV 246      23.500  29.815  44.010  1.00  0.00           C
ATOM   6372 5C21 POPEV 246      24.760  29.035  43.620  1.00  0.00           C
ATOM   6375 6C21 POPEV 246      24.920  28.895  42.100  1.00  0.00           C
ATOM   6378 7C21 POPEV 246      26.260  28.265  41.680  1.00  0.00           C
ATOM   6381 8C21 POPEV 246      26.520  28.375  40.170  1.00  0.00           C
ATOM   6385  C33 POPEV 246      25.260  33.305  54.310  1.00  0.00           C
ATOM   6388  C34 POPEV 246      25.440  31.995  53.520  1.00  0.00           C
ATOM   6391  C35 POPEV 246      25.660  32.195  52.010  1.00  0.00           C
ATOM   6394  C36 POPEV 246      26.760  33.215  51.690  1.00  0.00           C
ATOM   6397  C37 POPEV 246      27.200  33.155  50.220  1.00  0.00           C
ATOM   6400  C38 POPEV 246      28.060  34.355  49.820  1.00  0.00           C
ATOM   6403  C39 POPEV 246      27.220  35.595  49.510  1.00  0.00           C
ATOM   6406 0C31 POPEV 246      28.050  36.875  49.540  1.00  0.00           C
ATOM   6409 1C31 POPEV 246      27.300  38.125  49.040  1.00  0.00           C
ATOM   6412 2C31 POPEV 246      27.180  38.215  47.510  1.00  0.00           C
ATOM   6415 3C31 POPEV 246      28.510  38.185  46.730  1.00  0.00           C
ATOM   6418 4C31 POPEV 246      29.550  39.165  47.270  1.00  0.00           C
ATOM   6421 5C31 POPEV 246      30.840  39.205  46.430  1.00  0.00           C
ATOM   6424 6C31 POPEV 246      31.950  39.995  47.120  1.00  0.00           C
ATOM   6428  NH3 POPEW 247      85.960  22.655  64.110  1.00  0.00           N
ATOM   6432  C12 POPEW 247      84.460  22.695  64.200  1.00  0.00           C
ATOM   6435  C11 POPEW 247      83.920  21.575  65.090  1.00  0.00           C
ATOM   6438  P   POPEW 247      81.590  22.625  65.750  1.00  0.00           P
ATOM   6439  O13 POPEW 247      80.830  21.905  66.780  1.00  0.00           O
ATOM   6440  O14 POPEW 247      82.460  23.765  66.170  1.00  0.00           O
ATOM   6441  O11 POPEW 247      80.640  23.055  64.580  1.00  0.00           O
ATOM   6442  O12 POPEW 247      82.490  21.525  65.020  1.00  0.00           O
ATOM   6443  C1  POPEW 247      81.010  23.945  63.530  1.00  0.00           C
ATOM   6446  C2  POPEW 247      81.290  23.165  62.230  1.00  0.00           C
ATOM   6448  O21 POPEW 247      82.520  23.595  61.620  1.00  0.00           O
ATOM   6449  C21 POPEW 247      82.670  24.815  61.160  1.00  0.00           C
ATOM   6450  O22 POPEW 247      81.900  25.765  61.270  1.00  0.00           O
ATOM   6451  C22 POPEW 247      84.050  24.865  60.500  1.00  0.00           C
ATOM   6454  C3  POPEW 247      80.070  23.145  61.270  1.00  0.00           C
ATOM   6457  O31 POPEW 247      80.210  22.105  60.280  1.00  0.00           O
ATOM   6458  C31 POPEW 247      80.860  22.465  59.180  1.00  0.00           C
ATOM   6459  O32 POPEW 247      81.260  23.585  58.920  1.00  0.00           O
ATOM   6460  C32 POPEW 247      81.020  21.265  58.260  1.00  0.00           C
ATOM   6463  C23 POPEW 247      84.070  25.525  59.110  1.00  0.00           C
ATOM   6466  C24 POPEW 247      84.890  24.705  58.100  1.00  0.00           C
ATOM   6469  C25 POPEW 247      85.060  25.435  56.760  1.00  0.00           C
ATOM   6472  C26 POPEW 247      86.080  24.775  55.820  1.00  0.00           C
ATOM   6475  C27 POPEW 247      86.460  25.705  54.660  1.00  0.00           C
ATOM   6478  C28 POPEW 247      87.660  25.235  53.820  1.00  0.00           C
ATOM   6481  C29 POPEW 247      88.910  25.065  54.650  1.00  0.00           C
ATOM   6483 0C21 POPEW 247      90.010  25.825  54.650  1.00  0.00           C
ATOM   6485 1C21 POPEW 247      90.280  27.065  53.820  1.00  0.00           C
ATOM   6488 2C21 POPEW 247      91.170  28.075  54.560  1.00  0.00           C
ATOM   6491 3C21 POPEW 247      92.650  27.635  54.630  1.00  0.00           C
ATOM   6494 4C21 POPEW 247      93.510  28.455  55.600  1.00  0.00           C
ATOM   6497 5C21 POPEW 247      93.240  28.145  57.080  1.00  0.00           C
ATOM   6500 6C21 POPEW 247      92.550  29.285  57.840  1.00  0.00           C
ATOM   6503 7C21 POPEW 247      92.340  28.955  59.320  1.00  0.00           C
ATOM   6506 8C21 POPEW 247      91.680  30.075  60.130  1.00  0.00           C
ATOM   6510  C33 POPEW 247      82.510  21.095  57.890  1.00  0.00           C
ATOM   6513  C34 POPEW 247      82.720  19.955  56.890  1.00  0.00           C
ATOM   6516  C35 POPEW 247      82.300  20.315  55.450  1.00  0.00           C
ATOM   6519  C36 POPEW 247      83.200  21.375  54.800  1.00  0.00           C
ATOM   6522  C37 POPEW 247      82.660  21.825  53.440  1.00  0.00           C
ATOM   6525  C38 POPEW 247      83.670  22.645  52.630  1.00  0.00           C
ATOM   6528  C39 POPEW 247      83.010  23.665  51.690  1.00  0.00           C
ATOM   6531 0C31 POPEW 247      81.850  23.075  50.870  1.00  0.00           C
ATOM   6534 1C31 POPEW 247      81.720  23.685  49.470  1.00  0.00           C
ATOM   6537 2C31 POPEW 247      80.610  23.035  48.630  1.00  0.00           C
ATOM   6540 3C31 POPEW 247      79.190  23.315  49.150  1.00  0.00           C
ATOM   6543 4C31 POPEW 247      78.120  22.575  48.330  1.00  0.00           C
ATOM   6546 5C31 POPEW 247      76.720  22.565  48.960  1.00  0.00           C
ATOM   6549 6C31 POPEW 247      76.640  21.775  50.270  1.00  0.00           C
ATOM   6553  NH3 POPEX 248      13.950  99.895  61.580  1.00  0.00           N
ATOM   6557  C12 POPEX 248      13.860  98.515  60.980  1.00  0.00           C
ATOM   6560  C11 POPEX 248      14.070  97.415  62.030  1.00  0.00           C
ATOM   6563  P   POPEX 248      14.880  94.945  62.020  1.00  0.00           P
ATOM   6564  O13 POPEX 248      16.280  95.095  61.570  1.00  0.00           O
ATOM   6565  O14 POPEX 248      14.690  94.915  63.500  1.00  0.00           O
ATOM   6566  O11 POPEX 248      14.250  93.635  61.380  1.00  0.00           O
ATOM   6567  O12 POPEX 248      14.030  96.125  61.410  1.00  0.00           O
ATOM   6568  C1  POPEX 248      13.610  93.735  60.090  1.00  0.00           C
ATOM   6571  C2  POPEX 248      12.870  92.425  59.620  1.00  0.00           C
ATOM   6573  O21 POPEX 248      13.710  91.255  59.620  1.00  0.00           O
ATOM   6574  C21 POPEX 248      14.510  91.015  58.590  1.00  0.00           C
ATOM   6575  O22 POPEX 248      14.840  91.795  57.710  1.00  0.00           O
ATOM   6576  C22 POPEX 248      14.970  89.565  58.720  1.00  0.00           C
ATOM   6579  C3  POPEX 248      12.100  92.605  58.270  1.00  0.00           C
ATOM   6582  O31 POPEX 248      11.740  91.305  57.730  1.00  0.00           O
ATOM   6583  C31 POPEX 248      11.330  91.355  56.450  1.00  0.00           C
ATOM   6584  O32 POPEX 248      11.230  92.385  55.800  1.00  0.00           O
ATOM   6585  C32 POPEX 248      10.940  89.955  55.980  1.00  0.00           C
ATOM   6588  C23 POPEX 248      16.220  89.205  57.880  1.00  0.00           C
ATOM   6591  C24 POPEX 248      15.940  88.585  56.500  1.00  0.00           C
ATOM   6594  C25 POPEX 248      17.200  87.965  55.890  1.00  0.00           C
ATOM   6597  C26 POPEX 248      16.980  87.145  54.610  1.00  0.00           C
ATOM   6600  C27 POPEX 248      17.650  87.785  53.380  1.00  0.00           C
ATOM   6603  C28 POPEX 248      17.470  86.985  52.080  1.00  0.00           C
ATOM   6606  C29 POPEX 248      18.120  85.625  52.090  1.00  0.00           C
ATOM   6608 0C21 POPEX 248      18.940  85.115  51.150  1.00  0.00           C
ATOM   6610 1C21 POPEX 248      19.380  85.835  49.900  1.00  0.00           C
ATOM   6613 2C21 POPEX 248      18.250  85.975  48.860  1.00  0.00           C
ATOM   6616 3C21 POPEX 248      17.780  84.635  48.270  1.00  0.00           C
ATOM   6619 4C21 POPEX 248      16.780  84.805  47.130  1.00  0.00           C
ATOM   6622 5C21 POPEX 248      16.610  83.505  46.340  1.00  0.00           C
ATOM   6625 6C21 POPEX 248      15.520  83.545  45.260  1.00  0.00           C
ATOM   6628 7C21 POPEX 248      15.570  82.305  44.370  1.00  0.00           C
ATOM   6631 8C21 POPEX 248      14.330  82.115  43.500  1.00  0.00           C
ATOM   6635  C33 POPEX 248      11.970  89.255  55.080  1.00  0.00           C
ATOM   6638  C34 POPEX 248      11.440  87.955  54.460  1.00  0.00           C
ATOM   6641  C35 POPEX 248      10.800  88.175  53.080  1.00  0.00           C
ATOM   6644  C36 POPEX 248      10.600  86.865  52.320  1.00  0.00           C
ATOM   6647  C37 POPEX 248      10.090  87.065  50.880  1.00  0.00           C
ATOM   6650  C38 POPEX 248       9.950  85.725  50.150  1.00  0.00           C
ATOM   6653  C39 POPEX 248       9.170  85.805  48.830  1.00  0.00           C
ATOM   6656 0C31 POPEX 248       9.120  84.435  48.150  1.00  0.00           C
ATOM   6659 1C31 POPEX 248       8.180  84.335  46.950  1.00  0.00           C
ATOM   6662 2C31 POPEX 248       8.130  82.905  46.400  1.00  0.00           C
ATOM   6665 3C31 POPEX 248       7.170  82.745  45.220  1.00  0.00           C
ATOM   6668 4C31 POPEX 248       7.080  81.295  44.720  1.00  0.00           C
ATOM   6671 5C31 POPEX 248       6.150  81.115  43.510  1.00  0.00           C
ATOM   6674 6C31 POPEX 248       5.920  79.645  43.150  1.00  0.00           C
ATOM   6678  NH3 POPEY 249      53.570  25.685  21.130  1.00  0.00           N
ATOM   6682  C12 POPEY 249      52.650  26.525  20.300  1.00  0.00           C
ATOM   6685  C11 POPEY 249      51.790  27.385  21.220  1.00  0.00           C
ATOM   6688  P   POPEY 249      49.180  27.065  21.190  1.00  0.00           P
ATOM   6689  O13 POPEY 249      48.110  27.985  20.750  1.00  0.00           O
ATOM   6690  O14 POPEY 249      48.960  25.615  20.960  1.00  0.00           O
ATOM   6691  O11 POPEY 249      49.430  27.265  22.730  1.00  0.00           O
ATOM   6692  O12 POPEY 249      50.540  27.565  20.570  1.00  0.00           O
ATOM   6693  C1  POPEY 249      49.420  28.575  23.310  1.00  0.00           C
ATOM   6696  C2  POPEY 249      49.040  28.475  24.820  1.00  0.00           C
ATOM   6698  O21 POPEY 249      50.170  28.775  25.670  1.00  0.00           O
ATOM   6699  C21 POPEY 249      50.500  30.065  25.650  1.00  0.00           C
ATOM   6700  O22 POPEY 249      49.930  30.925  25.000  1.00  0.00           O
ATOM   6701  C22 POPEY 249      51.650  30.315  26.610  1.00  0.00           C
ATOM   6704  C3  POPEY 249      48.520  27.055  25.170  1.00  0.00           C
ATOM   6707  O31 POPEY 249      47.800  27.065  26.420  1.00  0.00           O
ATOM   6708  C31 POPEY 249      48.480  26.715  27.510  1.00  0.00           C
ATOM   6709  O32 POPEY 249      48.690  27.445  28.460  1.00  0.00           O
ATOM   6710  C32 POPEY 249      48.760  25.215  27.500  1.00  0.00           C
ATOM   6713  C23 POPEY 249      51.470  29.595  27.970  1.00  0.00           C
ATOM   6716  C24 POPEY 249      52.570  29.975  28.960  1.00  0.00           C
ATOM   6719  C25 POPEY 249      52.540  29.135  30.250  1.00  0.00           C
ATOM   6722  C26 POPEY 249      53.350  27.825  30.130  1.00  0.00           C
ATOM   6725  C27 POPEY 249      53.410  26.995  31.430  1.00  0.00           C
ATOM   6728  C28 POPEY 249      54.580  27.365  32.360  1.00  0.00           C
ATOM   6731  C29 POPEY 249      54.500  28.755  32.930  1.00  0.00           C
ATOM   6733 0C21 POPEY 249      53.880  29.115  34.060  1.00  0.00           C
ATOM   6735 1C21 POPEY 249      53.170  28.205  35.030  1.00  0.00           C
ATOM   6738 2C21 POPEY 249      53.590  28.515  36.470  1.00  0.00           C
ATOM   6741 3C21 POPEY 249      52.940  27.585  37.500  1.00  0.00           C
ATOM   6744 4C21 POPEY 249      53.290  28.015  38.930  1.00  0.00           C
ATOM   6747 5C21 POPEY 249      52.680  27.135  40.020  1.00  0.00           C
ATOM   6750 6C21 POPEY 249      53.140  27.585  41.410  1.00  0.00           C
ATOM   6753 7C21 POPEY 249      52.620  26.705  42.540  1.00  0.00           C
ATOM   6756 8C21 POPEY 249      53.140  27.135  43.910  1.00  0.00           C
ATOM   6760  C33 POPEY 249      48.900  24.655  28.940  1.00  0.00           C
ATOM   6763  C34 POPEY 249      48.850  23.125  28.980  1.00  0.00           C
ATOM   6766  C35 POPEY 249      49.060  22.505  30.380  1.00  0.00           C
ATOM   6769  C36 POPEY 249      48.080  22.985  31.470  1.00  0.00           C
ATOM   6772  C37 POPEY 249      48.260  22.205  32.780  1.00  0.00           C
ATOM   6775  C38 POPEY 249      48.050  23.035  34.050  1.00  0.00           C
ATOM   6778  C39 POPEY 249      46.610  23.465  34.330  1.00  0.00           C
ATOM   6781 0C31 POPEY 249      46.490  24.195  35.670  1.00  0.00           C
ATOM   6784 1C31 POPEY 249      45.040  24.465  36.090  1.00  0.00           C
ATOM   6787 2C31 POPEY 249      44.900  25.255  37.410  1.00  0.00           C
ATOM   6790 3C31 POPEY 249      45.610  24.645  38.630  1.00  0.00           C
ATOM   6793 4C31 POPEY 249      45.130  23.225  38.990  1.00  0.00           C
ATOM   6796 5C31 POPEY 249      45.750  22.745  40.310  1.00  0.00           C
ATOM   6799 6C31 POPEY 249      45.380  21.305  40.680  1.00  0.00           C
ATOM   6803  NH3 POPEZ 250      59.110  22.865  21.070  1.00  0.00           N
ATOM   6807  C12 POPEZ 250      58.900  22.795  19.590  1.00  0.00           C
ATOM   6810  C11 POPEZ 250      60.230  22.575  18.860  1.00  0.00           C
ATOM   6813  P   POPEZ 250      62.620  23.495  19.390  1.00  0.00           P
ATOM   6814  O13 POPEZ 250      63.190  22.645  18.320  1.00  0.00           O
ATOM   6815  O14 POPEZ 250      63.330  24.775  19.630  1.00  0.00           O
ATOM   6816  O11 POPEZ 250      62.490  22.605  20.690  1.00  0.00           O
ATOM   6817  O12 POPEZ 250      61.080  23.725  19.030  1.00  0.00           O
ATOM   6818  C1  POPEZ 250      62.700  23.095  22.020  1.00  0.00           C
ATOM   6821  C2  POPEZ 250      62.600  21.885  22.980  1.00  0.00           C
ATOM   6823  O21 POPEZ 250      62.910  22.265  24.350  1.00  0.00           O
ATOM   6824  C21 POPEZ 250      61.830  22.475  25.100  1.00  0.00           C
ATOM   6825  O22 POPEZ 250      60.740  22.835  24.690  1.00  0.00           O
ATOM   6826  C22 POPEZ 250      62.160  22.055  26.550  1.00  0.00           C
ATOM   6829  C3  POPEZ 250      63.580  20.765  22.530  1.00  0.00           C
ATOM   6832  O31 POPEZ 250      64.080  20.025  23.680  1.00  0.00           O
ATOM   6833  C31 POPEZ 250      65.330  19.595  23.470  1.00  0.00           C
ATOM   6834  O32 POPEZ 250      65.810  19.335  22.380  1.00  0.00           O
ATOM   6835  C32 POPEZ 250      66.050  19.435  24.810  1.00  0.00           C
ATOM   6838  C23 POPEZ 250      61.380  22.805  27.680  1.00  0.00           C
ATOM   6841  C24 POPEZ 250      60.940  21.875  28.840  1.00  0.00           C
ATOM   6844  C25 POPEZ 250      60.940  22.535  30.230  1.00  0.00           C
ATOM   6847  C26 POPEZ 250      60.460  21.575  31.330  1.00  0.00           C
ATOM   6850  C27 POPEZ 250      60.800  22.075  32.740  1.00  0.00           C
ATOM   6853  C28 POPEZ 250      60.500  21.055  33.860  1.00  0.00           C
ATOM   6856  C29 POPEZ 250      59.030  20.955  34.140  1.00  0.00           C
ATOM   6858 0C21 POPEZ 250      58.410  21.145  35.320  1.00  0.00           C
ATOM   6860 1C21 POPEZ 250      59.050  21.465  36.650  1.00  0.00           C
ATOM   6863 2C21 POPEZ 250      58.580  20.485  37.730  1.00  0.00           C
ATOM   6866 3C21 POPEZ 250      59.050  20.885  39.130  1.00  0.00           C
ATOM   6869 4C21 POPEZ 250      58.550  19.895  40.190  1.00  0.00           C
ATOM   6872 5C21 POPEZ 250      58.400  20.505  41.590  1.00  0.00           C
ATOM   6875 6C21 POPEZ 250      59.660  21.185  42.150  1.00  0.00           C
ATOM   6878 7C21 POPEZ 250      60.850  20.235  42.310  1.00  0.00           C
ATOM   6881 8C21 POPEZ 250      62.030  20.915  43.000  1.00  0.00           C
ATOM   6885  C33 POPEZ 250      66.990  20.635  25.070  1.00  0.00           C
ATOM   6888  C34 POPEZ 250      66.250  21.825  25.700  1.00  0.00           C
ATOM   6891  C35 POPEZ 250      66.530  22.005  27.210  1.00  0.00           C
ATOM   6894  C36 POPEZ 250      66.230  20.765  28.070  1.00  0.00           C
ATOM   6897  C37 POPEZ 250      66.590  20.955  29.550  1.00  0.00           C
ATOM   6900  C38 POPEZ 250      65.380  21.105  30.480  1.00  0.00           C
ATOM   6903  C39 POPEZ 250      65.750  21.645  31.870  1.00  0.00           C
ATOM   6906 0C31 POPEZ 250      64.820  21.055  32.940  1.00  0.00           C
ATOM   6909 1C31 POPEZ 250      65.200  21.405  34.380  1.00  0.00           C
ATOM   6912 2C31 POPEZ 250      64.350  20.585  35.360  1.00  0.00           C
ATOM   6915 3C31 POPEZ 250      64.810  20.685  36.820  1.00  0.00           C
ATOM   6918 4C31 POPEZ 250      64.530  22.045  37.470  1.00  0.00           C
ATOM   6921 5C31 POPEZ 250      64.940  22.075  38.950  1.00  0.00           C
ATOM   6924 6C31 POPEZ 250      64.600  23.385  39.660  1.00  0.00           C
ATOM   6928  NH3 POPEa 251      97.190  99.175  61.580  1.00  0.00           N
ATOM   6932  C12 POPEa 251      97.120 100.665  61.390  1.00  0.00           C
ATOM   6935  C11 POPEa 251      95.760 101.055  60.790  1.00  0.00           C
ATOM   6938  P   POPEa 251      94.830 103.235  61.930  1.00  0.00           P
ATOM   6939  O13 POPEa 251      94.030 102.265  62.710  1.00  0.00           O
ATOM   6940  O14 POPEa 251      95.780 104.145  62.620  1.00  0.00           O
ATOM   6941  O11 POPEa 251      93.900 104.195  61.080  1.00  0.00           O
ATOM   6942  O12 POPEa 251      95.630 102.475  60.800  1.00  0.00           O
ATOM   6943  C1  POPEa 251      93.430 103.845  59.780  1.00  0.00           C
ATOM   6946  C2  POPEa 251      92.140 102.975  59.840  1.00  0.00           C
ATOM   6948  O21 POPEa 251      91.720 102.575  58.520  1.00  0.00           O
ATOM   6949  C21 POPEa 251      92.430 101.615  57.970  1.00  0.00           C
ATOM   6950  O22 POPEa 251      93.420 101.075  58.440  1.00  0.00           O
ATOM   6951  C22 POPEa 251      91.910 101.415  56.530  1.00  0.00           C
ATOM   6954  C3  POPEa 251      90.970 103.705  60.550  1.00  0.00           C
ATOM   6957  O31 POPEa 251      90.380 104.725  59.720  1.00  0.00           O
ATOM   6958  C31 POPEa 251      90.770 105.975  59.920  1.00  0.00           C
ATOM   6959  O32 POPEa 251      91.540 106.385  60.760  1.00  0.00           O
ATOM   6960  C32 POPEa 251      90.120 106.825  58.820  1.00  0.00           C
ATOM   6963  C23 POPEa 251      93.040 101.045  55.530  1.00  0.00           C
ATOM   6966  C24 POPEa 251      92.560 100.875  54.080  1.00  0.00           C
ATOM   6969  C25 POPEa 251      91.560  99.725  53.940  1.00  0.00           C
ATOM   6972  C26 POPEa 251      91.210  99.395  52.480  1.00  0.00           C
ATOM   6975  C27 POPEa 251      89.940  98.545  52.400  1.00  0.00           C
ATOM   6978  C28 POPEa 251      89.710  97.835  51.060  1.00  0.00           C
ATOM   6981  C29 POPEa 251      89.700  98.705  49.830  1.00  0.00           C
ATOM   6983 0C21 POPEa 251      88.690  99.475  49.380  1.00  0.00           C
ATOM   6985 1C21 POPEa 251      87.370  99.685  50.070  1.00  0.00           C
ATOM   6988 2C21 POPEa 251      86.360  98.515  49.970  1.00  0.00           C
ATOM   6991 3C21 POPEa 251      85.820  98.245  48.570  1.00  0.00           C
ATOM   6994 4C21 POPEa 251      84.750  97.145  48.610  1.00  0.00           C
ATOM   6997 5C21 POPEa 251      84.000  96.935  47.290  1.00  0.00           C
ATOM   7000 6C21 POPEa 251      82.860  95.925  47.440  1.00  0.00           C
ATOM   7003 7C21 POPEa 251      81.960  95.865  46.200  1.00  0.00           C
ATOM   7006 8C21 POPEa 251      80.740  94.965  46.370  1.00  0.00           C
ATOM   7010  C33 POPEa 251      90.960 108.055  58.410  1.00  0.00           C
ATOM   7013  C34 POPEa 251      92.230 107.725  57.610  1.00  0.00           C
ATOM   7016  C35 POPEa 251      92.660 108.925  56.750  1.00  0.00           C
ATOM   7019  C36 POPEa 251      94.000 108.815  56.010  1.00  0.00           C
ATOM   7022  C37 POPEa 251      94.290 110.095  55.220  1.00  0.00           C
ATOM   7025  C38 POPEa 251      95.720 110.235  54.660  1.00  0.00           C
ATOM   7028  C39 POPEa 251      96.120 109.245  53.550  1.00  0.00           C
ATOM   7031 0C31 POPEa 251      95.340 109.455  52.240  1.00  0.00           C
ATOM   7034 1C31 POPEa 251      96.070 108.925  51.000  1.00  0.00           C
ATOM   7037 2C31 POPEa 251      95.460 109.455  49.680  1.00  0.00           C
ATOM   7040 3C31 POPEa 251      96.360 109.225  48.450  1.00  0.00           C
ATOM   7043 4C31 POPEa 251      97.610 110.125  48.430  1.00  0.00           C
ATOM   7046 5C31 POPEa 251      98.580 109.765  47.300  1.00  0.00           C
ATOM   7049 6C31 POPEa 251      99.850 110.635  47.290  1.00  0.00           C
ATOM   7053  NH3 POPEb 252     111.210  57.135  64.830  1.00  0.00           N
ATOM   7057  C12 POPEb 252     110.030  56.325  65.310  1.00  0.00           C
ATOM   7060  C11 POPEb 252     110.410  54.905  65.770  1.00  0.00           C
ATOM   7063  P   POPEb 252     108.520  53.095  65.600  1.00  0.00           P
ATOM   7064  O13 POPEb 252     108.970  51.835  66.210  1.00  0.00           O
ATOM   7065  O14 POPEb 252     107.050  53.305  65.620  1.00  0.00           O
ATOM   7066  O11 POPEb 252     109.050  53.165  64.130  1.00  0.00           O
ATOM   7067  O12 POPEb 252     109.280  54.245  66.350  1.00  0.00           O
ATOM   7068  C1  POPEb 252     109.050  52.075  63.220  1.00  0.00           C
ATOM   7071  C2  POPEb 252     108.060  52.305  62.040  1.00  0.00           C
ATOM   7073  O21 POPEb 252     108.700  52.975  60.950  1.00  0.00           O
ATOM   7074  C21 POPEb 252     109.370  52.345  59.990  1.00  0.00           C
ATOM   7075  O22 POPEb 252     109.970  52.905  59.090  1.00  0.00           O
ATOM   7076  C22 POPEb 252     109.180  50.825  60.030  1.00  0.00           C
ATOM   7079  C3  POPEb 252     106.800  53.115  62.420  1.00  0.00           C
ATOM   7082  O31 POPEb 252     105.800  53.005  61.370  1.00  0.00           O
ATOM   7083  C31 POPEb 252     105.910  53.935  60.410  1.00  0.00           C
ATOM   7084  O32 POPEb 252     106.580  54.945  60.470  1.00  0.00           O
ATOM   7085  C32 POPEb 252     105.030  53.565  59.210  1.00  0.00           C
ATOM   7088  C23 POPEb 252     109.850  50.095  58.850  1.00  0.00           C
ATOM   7091  C24 POPEb 252     109.360  48.635  58.780  1.00  0.00           C
ATOM   7094  C25 POPEb 252     109.780  47.895  57.500  1.00  0.00           C
ATOM   7097  C26 POPEb 252     109.440  48.715  56.250  1.00  0.00           C
ATOM   7100  C27 POPEb 252     109.530  47.925  54.940  1.00  0.00           C
ATOM   7103  C28 POPEb 252     109.600  48.895  53.740  1.00  0.00           C
ATOM   7106  C29 POPEb 252     109.420  48.165  52.440  1.00  0.00           C
ATOM   7108 0C21 POPEb 252     110.400  47.705  51.660  1.00  0.00           C
ATOM   7110 1C21 POPEb 252     111.880  47.845  51.940  1.00  0.00           C
ATOM   7113 2C21 POPEb 252     112.750  47.355  50.770  1.00  0.00           C
ATOM   7116 3C21 POPEb 252     112.790  45.825  50.580  1.00  0.00           C
ATOM   7119 4C21 POPEb 252     111.970  45.335  49.380  1.00  0.00           C
ATOM   7122 5C21 POPEb 252     112.120  43.825  49.130  1.00  0.00           C
ATOM   7125 6C21 POPEb 252     111.620  43.385  47.740  1.00  0.00           C
ATOM   7128 7C21 POPEb 252     110.120  43.635  47.510  1.00  0.00           C
ATOM   7131 8C21 POPEb 252     109.650  43.195  46.120  1.00  0.00           C
ATOM   7135  C33 POPEb 252     105.600  54.095  57.870  1.00  0.00           C
ATOM   7138  C34 POPEb 252     106.750  53.245  57.310  1.00  0.00           C
ATOM   7141  C35 POPEb 252     107.220  53.815  55.970  1.00  0.00           C
ATOM   7144  C36 POPEb 252     108.240  52.945  55.240  1.00  0.00           C
ATOM   7147  C37 POPEb 252     108.540  53.535  53.850  1.00  0.00           C
ATOM   7150  C38 POPEb 252     109.320  52.605  52.910  1.00  0.00           C
ATOM   7153  C39 POPEb 252     109.740  53.325  51.630  1.00  0.00           C
ATOM   7156 0C31 POPEb 252     110.250  52.375  50.550  1.00  0.00           C
ATOM   7159 1C31 POPEb 252     110.760  53.105  49.300  1.00  0.00           C
ATOM   7162 2C31 POPEb 252     111.060  52.145  48.150  1.00  0.00           C
ATOM   7165 3C31 POPEb 252     111.720  52.835  46.950  1.00  0.00           C
ATOM   7168 4C31 POPEb 252     111.890  51.875  45.760  1.00  0.00           C
ATOM   7171 5C31 POPEb 252     112.620  52.515  44.580  1.00  0.00           C
ATOM   7174 6C31 POPEb 252     112.660  51.615  43.340  1.00  0.00           C
ATOM   7178  NH3 POPEc 253      21.620  82.145  20.180  1.00  0.00           N
ATOM   7182  C12 POPEc 253      22.840  81.355  19.790  1.00  0.00           C
ATOM   7185  C11 POPEc 253      24.060  82.235  19.460  1.00  0.00           C
ATOM   7188  P   POPEc 253      26.220  81.105  20.570  1.00  0.00           P
ATOM   7189  O13 POPEc 253      25.970  79.715  21.020  1.00  0.00           O
ATOM   7190  O14 POPEc 253      27.560  81.445  20.030  1.00  0.00           O
ATOM   7191  O11 POPEc 253      25.820  82.105  21.720  1.00  0.00           O
ATOM   7192  O12 POPEc 253      25.240  81.435  19.360  1.00  0.00           O
ATOM   7193  C1  POPEc 253      24.760  81.775  22.640  1.00  0.00           C
ATOM   7196  C2  POPEc 253      25.050  82.255  24.080  1.00  0.00           C
ATOM   7198  O21 POPEc 253      23.830  81.965  24.790  1.00  0.00           O
ATOM   7199  C21 POPEc 253      23.960  81.315  25.920  1.00  0.00           C
ATOM   7200  O22 POPEc 253      24.990  80.945  26.450  1.00  0.00           O
ATOM   7201  C22 POPEc 253      22.560  81.055  26.460  1.00  0.00           C
ATOM   7204  C3  POPEc 253      25.360  83.785  24.130  1.00  0.00           C
ATOM   7207  O31 POPEc 253      25.980  84.215  25.370  1.00  0.00           O
ATOM   7208  C31 POPEc 253      25.150  84.365  26.400  1.00  0.00           C
ATOM   7209  O32 POPEc 253      23.940  84.385  26.330  1.00  0.00           O
ATOM   7210  C32 POPEc 253      25.960  84.475  27.680  1.00  0.00           C
ATOM   7213  C23 POPEc 253      22.580  80.705  27.950  1.00  0.00           C
ATOM   7216  C24 POPEc 253      21.200  80.265  28.450  1.00  0.00           C
ATOM   7219  C25 POPEc 253      21.240  79.785  29.900  1.00  0.00           C
ATOM   7222  C26 POPEc 253      21.640  80.885  30.900  1.00  0.00           C
ATOM   7225  C27 POPEc 253      21.410  80.425  32.350  1.00  0.00           C
ATOM   7228  C28 POPEc 253      21.570  81.515  33.420  1.00  0.00           C
ATOM   7231  C29 POPEc 253      20.930  81.025  34.700  1.00  0.00           C
ATOM   7233 0C21 POPEc 253      21.380  81.155  35.960  1.00  0.00           C
ATOM   7235 1C21 POPEc 253      22.640  81.815  36.450  1.00  0.00           C
ATOM   7238 2C21 POPEc 253      23.480  80.865  37.310  1.00  0.00           C
ATOM   7241 3C21 POPEc 253      24.090  81.555  38.540  1.00  0.00           C
ATOM   7244 4C21 POPEc 253      24.860  80.585  39.440  1.00  0.00           C
ATOM   7247 5C21 POPEc 253      24.850  80.995  40.920  1.00  0.00           C
ATOM   7250 6C21 POPEc 253      25.490  82.365  41.160  1.00  0.00           C
ATOM   7253 7C21 POPEc 253      25.670  82.665  42.650  1.00  0.00           C
ATOM   7256 8C21 POPEc 253      26.420  83.955  42.950  1.00  0.00           C
ATOM   7260  C33 POPEc 253      25.230  83.765  28.850  1.00  0.00           C
ATOM   7263  C34 POPEc 253      26.140  83.675  30.080  1.00  0.00           C
ATOM   7266  C35 POPEc 253      25.440  83.075  31.310  1.00  0.00           C
ATOM   7269  C36 POPEc 253      26.480  82.505  32.280  1.00  0.00           C
ATOM   7272  C37 POPEc 253      25.890  82.055  33.630  1.00  0.00           C
ATOM   7275  C38 POPEc 253      26.780  81.025  34.350  1.00  0.00           C
ATOM   7278  C39 POPEc 253      28.270  81.415  34.470  1.00  0.00           C
ATOM   7281 0C31 POPEc 253      28.540  82.735  35.190  1.00  0.00           C
ATOM   7284 1C31 POPEc 253      30.050  82.965  35.410  1.00  0.00           C
ATOM   7287 2C31 POPEc 253      30.520  82.535  36.810  1.00  0.00           C
ATOM   7290 3C31 POPEc 253      31.990  82.065  36.870  1.00  0.00           C
ATOM   7293 4C31 POPEc 253      33.010  83.075  36.330  1.00  0.00           C
ATOM   7296 5C31 POPEc 253      34.450  82.555  36.400  1.00  0.00           C
ATOM   7299 6C31 POPEc 253      35.490  83.495  35.790  1.00  0.00           C
ATOM   7303  NH3 POPEd 254     118.480  10.325  19.330  1.00  0.00           N
ATOM   7307  C12 POPEd 254     117.100  10.965  19.340  1.00  0.00           C
ATOM   7310  C11 POPEd 254     117.030  12.215  20.260  1.00  0.00           C
ATOM   7313  P   POPEd 254     114.580  12.055  21.190  1.00  0.00           P
ATOM   7314  O13 POPEd 254     113.820  11.135  20.330  1.00  0.00           O
ATOM   7315  O14 POPEd 254     115.190  11.485  22.410  1.00  0.00           O
ATOM   7316  O11 POPEd 254     113.620  13.275  21.560  1.00  0.00           O
ATOM   7317  O12 POPEd 254     115.710  12.755  20.330  1.00  0.00           O
ATOM   7318  C1  POPEd 254     113.600  13.865  22.860  1.00  0.00           C
ATOM   7321  C2  POPEd 254     112.150  14.135  23.340  1.00  0.00           C
ATOM   7323  O21 POPEd 254     112.210  14.275  24.770  1.00  0.00           O
ATOM   7324  C21 POPEd 254     112.040  15.485  25.250  1.00  0.00           C
ATOM   7325  O22 POPEd 254     111.540  16.435  24.660  1.00  0.00           O
ATOM   7326  C22 POPEd 254     112.630  15.475  26.670  1.00  0.00           C
ATOM   7329  C3  POPEd 254     111.170  12.965  23.030  1.00  0.00           C
ATOM   7332  O31 POPEd 254     109.820  13.345  23.320  1.00  0.00           O
ATOM   7333  C31 POPEd 254     109.170  13.035  24.470  1.00  0.00           C
ATOM   7334  O32 POPEd 254     108.100  13.525  24.770  1.00  0.00           O
ATOM   7335  C32 POPEd 254     109.890  11.975  25.300  1.00  0.00           C
ATOM   7338  C23 POPEd 254     111.670  14.875  27.720  1.00  0.00           C
ATOM   7341  C24 POPEd 254     112.390  14.525  29.030  1.00  0.00           C
ATOM   7344  C25 POPEd 254     111.410  14.265  30.180  1.00  0.00           C
ATOM   7347  C26 POPEd 254     112.100  14.195  31.550  1.00  0.00           C
ATOM   7350  C27 POPEd 254     111.140  14.525  32.700  1.00  0.00           C
ATOM   7353  C28 POPEd 254     111.840  15.115  33.940  1.00  0.00           C
ATOM   7356  C29 POPEd 254     112.280  14.075  34.960  1.00  0.00           C
ATOM   7358 0C21 POPEd 254     112.060  14.165  36.280  1.00  0.00           C
ATOM   7360 1C21 POPEd 254     111.390  15.325  36.970  1.00  0.00           C
ATOM   7363 2C21 POPEd 254     109.850  15.175  37.000  1.00  0.00           C
ATOM   7366 3C21 POPEd 254     109.350  14.295  38.140  1.00  0.00           C
ATOM   7369 4C21 POPEd 254     107.840  14.015  38.040  1.00  0.00           C
ATOM   7372 5C21 POPEd 254     107.270  13.265  39.250  1.00  0.00           C
ATOM   7375 6C21 POPEd 254     107.110  14.145  40.500  1.00  0.00           C
ATOM   7378 7C21 POPEd 254     106.530  13.385  41.690  1.00  0.00           C
ATOM   7381 8C21 POPEd 254     106.400  14.225  42.960  1.00  0.00           C
ATOM   7385  C33 POPEd 254     109.140  11.465  26.550  1.00  0.00           C
ATOM   7388  C34 POPEd 254     110.020  10.425  27.260  1.00  0.00           C
ATOM   7391  C35 POPEd 254     109.330   9.635  28.390  1.00  0.00           C
ATOM   7394  C36 POPEd 254     109.100  10.455  29.670  1.00  0.00           C
ATOM   7397  C37 POPEd 254     108.680   9.535  30.820  1.00  0.00           C
ATOM   7400  C38 POPEd 254     108.580  10.215  32.180  1.00  0.00           C
ATOM   7403  C39 POPEd 254     108.420   9.205  33.330  1.00  0.00           C
ATOM   7406 0C31 POPEd 254     108.080   9.915  34.650  1.00  0.00           C
ATOM   7409 1C31 POPEd 254     108.850   9.405  35.880  1.00  0.00           C
ATOM   7412 2C31 POPEd 254     108.870  10.485  36.970  1.00  0.00           C
ATOM   7415 3C31 POPEd 254     109.320   9.985  38.350  1.00  0.00           C
ATOM   7418 4C31 POPEd 254     108.150   9.495  39.210  1.00  0.00           C
ATOM   7421 5C31 POPEd 254     108.570   9.185  40.650  1.00  0.00           C
ATOM   7424 6C31 POPEd 254     107.380   9.075  41.620  1.00  0.00           C
ATOM   7428  NH3 POPEe 255      45.300   5.495  16.930  1.00  0.00           N
ATOM   7432  C12 POPEe 255      45.440   4.315  17.850  1.00  0.00           C
ATOM   7435  C11 POPEe 255      44.380   3.245  17.560  1.00  0.00           C
ATOM   7438  P   POPEe 255      44.900   1.045  18.920  1.00  0.00           P
ATOM   7439  O13 POPEe 255      43.850   0.045  18.640  1.00  0.00           O
ATOM   7440  O14 POPEe 255      46.170   0.995  18.170  1.00  0.00           O
ATOM   7441  O11 POPEe 255      45.140   1.055  20.480  1.00  0.00           O
ATOM   7442  O12 POPEe 255      44.190   2.445  18.720  1.00  0.00           O
ATOM   7443  C1  POPEe 255      45.530   2.275  21.120  1.00  0.00           C
ATOM   7446  C2  POPEe 255      45.660   2.075  22.650  1.00  0.00           C
ATOM   7448  O21 POPEe 255      46.560   3.055  23.200  1.00  0.00           O
ATOM   7449  C21 POPEe 255      47.860   2.885  23.040  1.00  0.00           C
ATOM   7450  O22 POPEe 255      48.410   2.065  22.340  1.00  0.00           O
ATOM   7451  C22 POPEe 255      48.590   3.995  23.780  1.00  0.00           C
ATOM   7454  C3  POPEe 255      46.000   0.605  23.050  1.00  0.00           C
ATOM   7457  O31 POPEe 255      46.390   0.535  24.430  1.00  0.00           O
ATOM   7458  C31 POPEe 255      45.500   0.385  25.430  1.00  0.00           C
ATOM   7459  O32 POPEe 255      45.780   0.575  26.600  1.00  0.00           O
ATOM   7460  C32 POPEe 255      44.100  -0.105  25.020  1.00  0.00           C
ATOM   7463  C23 POPEe 255      48.710   3.715  25.290  1.00  0.00           C
ATOM   7466  C24 POPEe 255      48.290   4.925  26.140  1.00  0.00           C
ATOM   7469  C25 POPEe 255      48.320   4.625  27.650  1.00  0.00           C
ATOM   7472  C26 POPEe 255      49.710   4.215  28.150  1.00  0.00           C
ATOM   7475  C27 POPEe 255      49.760   3.935  29.660  1.00  0.00           C
ATOM   7478  C28 POPEe 255      51.090   3.265  30.090  1.00  0.00           C
ATOM   7481  C29 POPEe 255      52.290   4.125  29.800  1.00  0.00           C
ATOM   7483 0C21 POPEe 255      53.390   4.295  30.560  1.00  0.00           C
ATOM   7485 1C21 POPEe 255      53.680   3.645  31.880  1.00  0.00           C
ATOM   7488 2C21 POPEe 255      53.550   4.645  33.040  1.00  0.00           C
ATOM   7491 3C21 POPEe 255      54.490   5.855  32.940  1.00  0.00           C
ATOM   7494 4C21 POPEe 255      54.290   6.835  34.100  1.00  0.00           C
ATOM   7497 5C21 POPEe 255      55.230   8.045  34.030  1.00  0.00           C
ATOM   7500 6C21 POPEe 255      54.920   9.055  35.150  1.00  0.00           C
ATOM   7503 7C21 POPEe 255      55.920  10.215  35.210  1.00  0.00           C
ATOM   7506 8C21 POPEe 255      55.600  11.205  36.330  1.00  0.00           C
ATOM   7510  C33 POPEe 255      43.290  -0.495  26.290  1.00  0.00           C
ATOM   7513  C34 POPEe 255      41.950  -1.215  26.060  1.00  0.00           C
ATOM   7516  C35 POPEe 255      41.480  -1.945  27.330  1.00  0.00           C
ATOM   7519  C36 POPEe 255      41.040  -1.025  28.500  1.00  0.00           C
ATOM   7522  C37 POPEe 255      40.670  -1.825  29.760  1.00  0.00           C
ATOM   7525  C38 POPEe 255      41.410  -1.425  31.050  1.00  0.00           C
ATOM   7528  C39 POPEe 255      40.660  -0.455  31.980  1.00  0.00           C
ATOM   7531 0C31 POPEe 255      41.520  -0.075  33.200  1.00  0.00           C
ATOM   7534 1C31 POPEe 255      40.760   0.655  34.320  1.00  0.00           C
ATOM   7537 2C31 POPEe 255      41.700   1.145  35.440  1.00  0.00           C
ATOM   7540 3C31 POPEe 255      42.370   0.015  36.230  1.00  0.00           C
ATOM   7543 4C31 POPEe 255      43.560   0.505  37.070  1.00  0.00           C
ATOM   7546 5C31 POPEe 255      44.080  -0.575  38.020  1.00  0.00           C
ATOM   7549 6C31 POPEe 255      45.160  -0.095  38.980  1.00  0.00           C
ATOM   7553  NH3 POPEf 256      67.000  -3.215  24.750  1.00  0.00           N
ATOM   7557  C12 POPEf 256      67.780  -1.925  24.930  1.00  0.00           C
ATOM   7560  C11 POPEf 256      67.130  -0.725  24.200  1.00  0.00           C
ATOM   7563  P   POPEf 256      68.740   1.355  24.460  1.00  0.00           P
ATOM   7564  O13 POPEf 256      69.760   0.435  23.930  1.00  0.00           O
ATOM   7565  O14 POPEf 256      68.370   2.555  23.680  1.00  0.00           O
ATOM   7566  O11 POPEf 256      69.230   1.875  25.880  1.00  0.00           O
ATOM   7567  O12 POPEf 256      67.440   0.515  24.850  1.00  0.00           O
ATOM   7568  C1  POPEf 256      69.150   1.115  27.090  1.00  0.00           C
ATOM   7571  C2  POPEf 256      70.080   1.745  28.200  1.00  0.00           C
ATOM   7573  O21 POPEf 256      69.670   1.365  29.540  1.00  0.00           O
ATOM   7574  C21 POPEf 256      68.530   1.885  29.980  1.00  0.00           C
ATOM   7575  O22 POPEf 256      67.770   2.575  29.340  1.00  0.00           O
ATOM   7576  C22 POPEf 256      68.280   1.525  31.440  1.00  0.00           C
ATOM   7579  C3  POPEf 256      70.290   3.295  28.000  1.00  0.00           C
ATOM   7582  O31 POPEf 256      70.850   3.995  29.150  1.00  0.00           O
ATOM   7583  C31 POPEf 256      70.770   5.345  28.940  1.00  0.00           C
ATOM   7584  O32 POPEf 256      70.520   5.825  27.850  1.00  0.00           O
ATOM   7585  C32 POPEf 256      70.960   6.165  30.250  1.00  0.00           C
ATOM   7588  C23 POPEf 256      67.270   2.545  32.030  1.00  0.00           C
ATOM   7591  C24 POPEf 256      66.740   2.195  33.420  1.00  0.00           C
ATOM   7594  C25 POPEf 256      67.850   2.095  34.480  1.00  0.00           C
ATOM   7597  C26 POPEf 256      67.260   2.035  35.890  1.00  0.00           C
ATOM   7600  C27 POPEf 256      68.300   1.575  36.920  1.00  0.00           C
ATOM   7603  C28 POPEf 256      67.680   1.255  38.290  1.00  0.00           C
ATOM   7606  C29 POPEf 256      67.280   2.515  39.020  1.00  0.00           C
ATOM   7608 0C21 POPEf 256      67.720   2.885  40.230  1.00  0.00           C
ATOM   7610 1C21 POPEf 256      68.640   2.125  41.160  1.00  0.00           C
ATOM   7613 2C21 POPEf 256      67.860   1.475  42.310  1.00  0.00           C
ATOM   7616 3C21 POPEf 256      67.120   2.505  43.180  1.00  0.00           C
ATOM   7619 4C21 POPEf 256      66.200   1.905  44.260  1.00  0.00           C
ATOM   7622 5C21 POPEf 256      65.300   2.995  44.840  1.00  0.00           C
ATOM   7625 6C21 POPEf 256      64.290   2.505  45.880  1.00  0.00           C
ATOM   7628 7C21 POPEf 256      63.290   3.615  46.240  1.00  0.00           C
ATOM   7631 8C21 POPEf 256      62.280   3.215  47.320  1.00  0.00           C
ATOM   7635  C33 POPEf 256      71.410   5.285  31.430  1.00  0.00           C
ATOM   7638  C34 POPEf 256      71.290   5.815  32.870  1.00  0.00           C
ATOM   7641  C35 POPEf 256      71.620   4.625  33.800  1.00  0.00           C
ATOM   7644  C36 POPEf 256      71.770   4.915  35.300  1.00  0.00           C
ATOM   7647  C37 POPEf 256      72.120   3.625  36.050  1.00  0.00           C
ATOM   7650  C38 POPEf 256      72.350   3.825  37.550  1.00  0.00           C
ATOM   7653  C39 POPEf 256      72.820   2.535  38.240  1.00  0.00           C
ATOM   7656 0C31 POPEf 256      72.570   2.545  39.750  1.00  0.00           C
ATOM   7659 1C31 POPEf 256      73.100   1.285  40.450  1.00  0.00           C
ATOM   7662 2C31 POPEf 256      72.690   1.225  41.930  1.00  0.00           C
ATOM   7665 3C31 POPEf 256      73.490   0.195  42.740  1.00  0.00           C
ATOM   7668 4C31 POPEf 256      74.910   0.685  43.060  1.00  0.00           C
ATOM   7671 5C31 POPEf 256      75.680  -0.245  44.010  1.00  0.00           C
ATOM   7674 6C31 POPEf 256      77.070   0.285  44.360  1.00  0.00           C
ATOM   7678  NH3 POPEg 257      75.850  30.395  67.660  1.00  0.00           N
ATOM   7682  C12 POPEg 257      77.340  30.625  67.820  1.00  0.00           C
ATOM   7685  C11 POPEg 257      77.830  31.975  67.240  1.00  0.00           C
ATOM   7688  P   POPEg 257      76.660  32.435  64.940  1.00  0.00           P
ATOM   7689  O13 POPEg 257      75.450  32.215  65.770  1.00  0.00           O
ATOM   7690  O14 POPEg 257      76.870  33.775  64.360  1.00  0.00           O
ATOM   7691  O11 POPEg 257      76.630  31.395  63.760  1.00  0.00           O
ATOM   7692  O12 POPEg 257      77.910  31.985  65.810  1.00  0.00           O
ATOM   7693  C1  POPEg 257      77.650  30.385  63.580  1.00  0.00           C
ATOM   7696  C2  POPEg 257      78.850  30.915  62.730  1.00  0.00           C
ATOM   7698  O21 POPEg 257      78.690  30.475  61.360  1.00  0.00           O
ATOM   7699  C21 POPEg 257      78.870  31.415  60.430  1.00  0.00           C
ATOM   7700  O22 POPEg 257      79.120  32.585  60.630  1.00  0.00           O
ATOM   7701  C22 POPEg 257      78.660  30.795  59.040  1.00  0.00           C
ATOM   7704  C3  POPEg 257      80.220  30.405  63.260  1.00  0.00           C
ATOM   7707  O31 POPEg 257      81.290  31.125  62.630  1.00  0.00           O
ATOM   7708  C31 POPEg 257      82.530  30.645  62.730  1.00  0.00           C
ATOM   7709  O32 POPEg 257      82.850  29.655  63.360  1.00  0.00           O
ATOM   7710  C32 POPEg 257      83.480  31.525  61.900  1.00  0.00           C
ATOM   7713  C23 POPEg 257      79.480  31.455  57.910  1.00  0.00           C
ATOM   7716  C24 POPEg 257      79.370  30.675  56.580  1.00  0.00           C
ATOM   7719  C25 POPEg 257      78.180  31.105  55.700  1.00  0.00           C
ATOM   7722  C26 POPEg 257      78.580  32.125  54.630  1.00  0.00           C
ATOM   7725  C27 POPEg 257      77.380  32.635  53.810  1.00  0.00           C
ATOM   7728  C28 POPEg 257      77.830  33.505  52.620  1.00  0.00           C
ATOM   7731  C29 POPEg 257      76.650  34.165  51.950  1.00  0.00           C
ATOM   7733 0C21 POPEg 257      76.280  34.045  50.660  1.00  0.00           C
ATOM   7735 1C21 POPEg 257      76.940  33.195  49.600  1.00  0.00           C
ATOM   7738 2C21 POPEg 257      77.670  34.055  48.550  1.00  0.00           C
ATOM   7741 3C21 POPEg 257      76.740  34.985  47.750  1.00  0.00           C
ATOM   7744 4C21 POPEg 257      77.490  35.825  46.720  1.00  0.00           C
ATOM   7747 5C21 POPEg 257      76.640  36.955  46.120  1.00  0.00           C
ATOM   7750 6C21 POPEg 257      76.280  38.045  47.130  1.00  0.00           C
ATOM   7753 7C21 POPEg 257      75.610  39.265  46.490  1.00  0.00           C
ATOM   7756 8C21 POPEg 257      75.370  40.385  47.500  1.00  0.00           C
ATOM   7760  C33 POPEg 257      83.520  31.155  60.410  1.00  0.00           C
ATOM   7763  C34 POPEg 257      84.220  32.205  59.540  1.00  0.00           C
ATOM   7766  C35 POPEg 257      84.110  31.835  58.050  1.00  0.00           C
ATOM   7769  C36 POPEg 257      84.730  32.835  57.070  1.00  0.00           C
ATOM   7772  C37 POPEg 257      84.360  32.455  55.630  1.00  0.00           C
ATOM   7775  C38 POPEg 257      84.900  33.425  54.560  1.00  0.00           C
ATOM   7778  C39 POPEg 257      83.860  33.815  53.500  1.00  0.00           C
ATOM   7781 0C31 POPEg 257      83.140  32.645  52.800  1.00  0.00           C
ATOM   7784 1C31 POPEg 257      82.150  33.155  51.750  1.00  0.00           C
ATOM   7787 2C31 POPEg 257      81.580  32.055  50.840  1.00  0.00           C
ATOM   7790 3C31 POPEg 257      80.860  32.605  49.600  1.00  0.00           C
ATOM   7793 4C31 POPEg 257      81.810  33.245  48.580  1.00  0.00           C
ATOM   7796 5C31 POPEg 257      81.110  33.755  47.320  1.00  0.00           C
ATOM   7799 6C31 POPEg 257      82.070  34.375  46.300  1.00  0.00           C
ATOM   7803  NH3 POPEh 258      97.730  69.155  62.680  1.00  0.00           N
ATOM   7807  C12 POPEh 258      97.860  67.785  63.270  1.00  0.00           C
ATOM   7810  C11 POPEh 258      99.280  67.235  63.020  1.00  0.00           C
ATOM   7813  P   POPEh 258      98.990  64.635  63.180  1.00  0.00           P
ATOM   7814  O13 POPEh 258      97.660  64.335  63.760  1.00  0.00           O
ATOM   7815  O14 POPEh 258     100.010  63.595  63.430  1.00  0.00           O
ATOM   7816  O11 POPEh 258      98.860  64.885  61.630  1.00  0.00           O
ATOM   7817  O12 POPEh 258      99.510  66.025  63.730  1.00  0.00           O
ATOM   7818  C1  POPEh 258      99.760  64.265  60.710  1.00  0.00           C
ATOM   7821  C2  POPEh 258     101.130  64.995  60.570  1.00  0.00           C
ATOM   7823  O21 POPEh 258     101.040  66.015  59.550  1.00  0.00           O
ATOM   7824  C21 POPEh 258     101.030  65.705  58.260  1.00  0.00           C
ATOM   7825  O22 POPEh 258     101.290  64.625  57.760  1.00  0.00           O
ATOM   7826  C22 POPEh 258     100.620  66.965  57.490  1.00  0.00           C
ATOM   7829  C3  POPEh 258     102.280  63.965  60.400  1.00  0.00           C
ATOM   7832  O31 POPEh 258     103.510  64.605  60.000  1.00  0.00           O
ATOM   7833  C31 POPEh 258     104.390  63.745  59.500  1.00  0.00           C
ATOM   7834  O32 POPEh 258     104.310  62.535  59.570  1.00  0.00           O
ATOM   7835  C32 POPEh 258     105.470  64.555  58.770  1.00  0.00           C
ATOM   7838  C23 POPEh 258     101.180  67.015  56.050  1.00  0.00           C
ATOM   7841  C24 POPEh 258     100.420  66.125  55.060  1.00  0.00           C
ATOM   7844  C25 POPEh 258      99.290  66.845  54.310  1.00  0.00           C
ATOM   7847  C26 POPEh 258      99.500  66.835  52.790  1.00  0.00           C
ATOM   7850  C27 POPEh 258      98.320  67.465  52.040  1.00  0.00           C
ATOM   7853  C28 POPEh 258      98.510  67.455  50.510  1.00  0.00           C
ATOM   7856  C29 POPEh 258      97.260  67.905  49.800  1.00  0.00           C
ATOM   7858 0C21 POPEh 258      96.910  67.525  48.560  1.00  0.00           C
ATOM   7860 1C21 POPEh 258      97.740  66.635  47.670  1.00  0.00           C
ATOM   7863 2C21 POPEh 258      97.060  66.405  46.300  1.00  0.00           C
ATOM   7866 3C21 POPEh 258      95.870  65.435  46.380  1.00  0.00           C
ATOM   7869 4C21 POPEh 258      95.110  65.335  45.050  1.00  0.00           C
ATOM   7872 5C21 POPEh 258      94.490  63.955  44.790  1.00  0.00           C
ATOM   7875 6C21 POPEh 258      93.300  63.645  45.710  1.00  0.00           C
ATOM   7878 7C21 POPEh 258      92.640  62.295  45.360  1.00  0.00           C
ATOM   7881 8C21 POPEh 258      91.400  62.005  46.210  1.00  0.00           C
ATOM   7885  C33 POPEh 258     106.280  63.705  57.770  1.00  0.00           C
ATOM   7888  C34 POPEh 258     107.400  62.935  58.460  1.00  0.00           C
ATOM   7891  C35 POPEh 258     108.020  61.875  57.540  1.00  0.00           C
ATOM   7894  C36 POPEh 258     108.710  62.425  56.280  1.00  0.00           C
ATOM   7897  C37 POPEh 258     109.140  61.275  55.370  1.00  0.00           C
ATOM   7900  C38 POPEh 258     109.920  61.685  54.120  1.00  0.00           C
ATOM   7903  C39 POPEh 258     111.370  62.075  54.410  1.00  0.00           C
ATOM   7906 0C31 POPEh 258     112.290  61.655  53.260  1.00  0.00           C
ATOM   7909 1C31 POPEh 258     113.760  61.945  53.550  1.00  0.00           C
ATOM   7912 2C31 POPEh 258     114.720  61.045  52.760  1.00  0.00           C
ATOM   7915 3C31 POPEh 258     114.790  61.365  51.260  1.00  0.00           C
ATOM   7918 4C31 POPEh 258     115.790  60.465  50.540  1.00  0.00           C
ATOM   7921 5C31 POPEh 258     116.030  60.865  49.080  1.00  0.00           C
ATOM   7924 6C31 POPEh 258     117.030  59.945  48.370  1.00  0.00           C
ATOM   7928  NH3 POPEi 259       9.870  13.295  17.630  1.00  0.00           N
ATOM   7932  C12 POPEi 259      11.210  13.365  16.950  1.00  0.00           C
ATOM   7935  C11 POPEi 259      12.300  13.705  17.980  1.00  0.00           C
ATOM   7938  P   POPEi 259      11.750  15.145  20.120  1.00  0.00           P
ATOM   7939  O13 POPEi 259      11.180  16.475  20.370  1.00  0.00           O
ATOM   7940  O14 POPEi 259      10.910  14.005  20.510  1.00  0.00           O
ATOM   7941  O11 POPEi 259      13.230  15.065  20.670  1.00  0.00           O
ATOM   7942  O12 POPEi 259      12.040  14.995  18.570  1.00  0.00           O
ATOM   7943  C1  POPEi 259      13.410  14.535  21.990  1.00  0.00           C
ATOM   7946  C2  POPEi 259      13.960  15.605  22.970  1.00  0.00           C
ATOM   7948  O21 POPEi 259      14.210  14.995  24.250  1.00  0.00           O
ATOM   7949  C21 POPEi 259      13.120  14.545  24.870  1.00  0.00           C
ATOM   7950  O22 POPEi 259      11.970  14.795  24.580  1.00  0.00           O
ATOM   7951  C22 POPEi 259      13.510  13.575  25.980  1.00  0.00           C
ATOM   7954  C3  POPEi 259      13.150  16.955  23.040  1.00  0.00           C
ATOM   7957  O31 POPEi 259      13.460  17.795  24.170  1.00  0.00           O
ATOM   7958  C31 POPEi 259      14.730  18.105  24.370  1.00  0.00           C
ATOM   7959  O32 POPEi 259      15.680  17.745  23.710  1.00  0.00           O
ATOM   7960  C32 POPEi 259      14.850  19.025  25.590  1.00  0.00           C
ATOM   7963  C23 POPEi 259      14.730  13.955  26.850  1.00  0.00           C
ATOM   7966  C24 POPEi 259      15.000  12.845  27.880  1.00  0.00           C
ATOM   7969  C25 POPEi 259      16.220  13.105  28.780  1.00  0.00           C
ATOM   7972  C26 POPEi 259      16.360  12.015  29.860  1.00  0.00           C
ATOM   7975  C27 POPEi 259      17.530  12.255  30.830  1.00  0.00           C
ATOM   7978  C28 POPEi 259      17.570  11.225  31.970  1.00  0.00           C
ATOM   7981  C29 POPEi 259      18.800  11.415  32.830  1.00  0.00           C
ATOM   7983 0C21 POPEi 259      18.870  11.395  34.170  1.00  0.00           C
ATOM   7985 1C21 POPEi 259      17.750  11.165  35.150  1.00  0.00           C
ATOM   7988 2C21 POPEi 259      17.400  12.485  35.870  1.00  0.00           C
ATOM   7991 3C21 POPEi 259      16.520  12.285  37.110  1.00  0.00           C
ATOM   7994 4C21 POPEi 259      16.170  13.605  37.820  1.00  0.00           C
ATOM   7997 5C21 POPEi 259      17.360  14.345  38.440  1.00  0.00           C
ATOM   8000 6C21 POPEi 259      17.020  15.775  38.900  1.00  0.00           C
ATOM   8003 7C21 POPEi 259      18.230  16.505  39.480  1.00  0.00           C
ATOM   8006 8C21 POPEi 259      17.930  17.955  39.880  1.00  0.00           C
ATOM   8010  C33 POPEi 259      16.030  18.615  26.510  1.00  0.00           C
ATOM   8013  C34 POPEi 259      15.910  19.195  27.930  1.00  0.00           C
ATOM   8016  C35 POPEi 259      14.830  18.455  28.740  1.00  0.00           C
ATOM   8019  C36 POPEi 259      14.360  19.185  30.010  1.00  0.00           C
ATOM   8022  C37 POPEi 259      13.060  18.555  30.530  1.00  0.00           C
ATOM   8025  C38 POPEi 259      12.420  19.245  31.740  1.00  0.00           C
ATOM   8028  C39 POPEi 259      13.320  19.195  32.990  1.00  0.00           C
ATOM   8031 0C31 POPEi 259      12.640  19.685  34.270  1.00  0.00           C
ATOM   8034 1C31 POPEi 259      13.640  19.755  35.430  1.00  0.00           C
ATOM   8037 2C31 POPEi 259      13.070  20.265  36.760  1.00  0.00           C
ATOM   8040 3C31 POPEi 259      12.270  19.215  37.530  1.00  0.00           C
ATOM   8043 4C31 POPEi 259      11.950  19.675  38.960  1.00  0.00           C
ATOM   8046 5C31 POPEi 259      11.260  18.585  39.800  1.00  0.00           C
ATOM   8049 6C31 POPEi 259      10.870  19.055  41.210  1.00  0.00           C
ATOM   8053  NH3 POPEj 260     127.460  18.005  19.900  1.00  0.00           N
ATOM   8057  C12 POPEj 260     126.470  17.185  19.130  1.00  0.00           C
ATOM   8060  C11 POPEj 260     125.080  17.805  19.210  1.00  0.00           C
ATOM   8063  P   POPEj 260     122.750  17.305  18.180  1.00  0.00           P
ATOM   8064  O13 POPEj 260     122.920  18.575  17.430  1.00  0.00           O
ATOM   8065  O14 POPEj 260     122.150  16.135  17.510  1.00  0.00           O
ATOM   8066  O11 POPEj 260     121.950  17.585  19.510  1.00  0.00           O
ATOM   8067  O12 POPEj 260     124.170  16.845  18.710  1.00  0.00           O
ATOM   8068  C1  POPEj 260     122.180  16.865  20.710  1.00  0.00           C
ATOM   8071  C2  POPEj 260     120.910  16.895  21.610  1.00  0.00           C
ATOM   8073  O21 POPEj 260     121.390  16.775  22.950  1.00  0.00           O
ATOM   8074  C21 POPEj 260     120.760  17.465  23.870  1.00  0.00           C
ATOM   8075  O22 POPEj 260     119.710  18.075  23.730  1.00  0.00           O
ATOM   8076  C22 POPEj 260     121.600  17.395  25.140  1.00  0.00           C
ATOM   8079  C3  POPEj 260     119.940  15.735  21.230  1.00  0.00           C
ATOM   8082  O31 POPEj 260     118.870  15.525  22.170  1.00  0.00           O
ATOM   8083  C31 POPEj 260     119.080  14.615  23.110  1.00  0.00           C
ATOM   8084  O32 POPEj 260     120.120  14.005  23.290  1.00  0.00           O
ATOM   8085  C32 POPEj 260     117.810  14.455  23.940  1.00  0.00           C
ATOM   8088  C23 POPEj 260     121.100  18.305  26.260  1.00  0.00           C
ATOM   8091  C24 POPEj 260     122.170  18.605  27.320  1.00  0.00           C
ATOM   8094  C25 POPEj 260     122.460  17.445  28.290  1.00  0.00           C
ATOM   8097  C26 POPEj 260     123.690  17.765  29.150  1.00  0.00           C
ATOM   8100  C27 POPEj 260     124.070  16.665  30.150  1.00  0.00           C
ATOM   8103  C28 POPEj 260     125.280  17.095  31.000  1.00  0.00           C
ATOM   8106  C29 POPEj 260     125.880  15.955  31.780  1.00  0.00           C
ATOM   8108 0C21 POPEj 260     125.910  15.775  33.110  1.00  0.00           C
ATOM   8110 1C21 POPEj 260     125.340  16.705  34.140  1.00  0.00           C
ATOM   8113 2C21 POPEj 260     126.260  16.845  35.370  1.00  0.00           C
ATOM   8116 3C21 POPEj 260     125.620  17.745  36.440  1.00  0.00           C
ATOM   8119 4C21 POPEj 260     126.480  17.925  37.700  1.00  0.00           C
ATOM   8122 5C21 POPEj 260     127.240  19.255  37.750  1.00  0.00           C
ATOM   8125 6C21 POPEj 260     128.270  19.435  36.630  1.00  0.00           C
ATOM   8128 7C21 POPEj 260     129.040  20.755  36.710  1.00  0.00           C
ATOM   8131 8C21 POPEj 260     130.090  20.895  35.610  1.00  0.00           C
ATOM   8135  C33 POPEj 260     118.080  13.805  25.320  1.00  0.00           C
ATOM   8138  C34 POPEj 260     118.790  14.725  26.320  1.00  0.00           C
ATOM   8141  C35 POPEj 260     118.960  14.065  27.700  1.00  0.00           C
ATOM   8144  C36 POPEj 260     119.360  15.035  28.820  1.00  0.00           C
ATOM   8147  C37 POPEj 260     119.130  14.425  30.220  1.00  0.00           C
ATOM   8150  C38 POPEj 260     119.320  15.445  31.350  1.00  0.00           C
ATOM   8153  C39 POPEj 260     119.070  14.885  32.760  1.00  0.00           C
ATOM   8156 0C31 POPEj 260     117.600  14.515  33.030  1.00  0.00           C
ATOM   8159 1C31 POPEj 260     117.330  14.195  34.510  1.00  0.00           C
ATOM   8162 2C31 POPEj 260     115.900  13.715  34.770  1.00  0.00           C
ATOM   8165 3C31 POPEj 260     115.700  13.095  36.160  1.00  0.00           C
ATOM   8168 4C31 POPEj 260     115.730  14.105  37.320  1.00  0.00           C
ATOM   8171 5C31 POPEj 260     115.420  13.435  38.660  1.00  0.00           C
ATOM   8174 6C31 POPEj 260     115.530  14.375  39.860  1.00  0.00           C
ATOM   8178  NH3 POPEk 261      89.880  85.895  60.740  1.00  0.00           N
ATOM   8182  C12 POPEk 261      90.730  84.665  60.900  1.00  0.00           C
ATOM   8185  C11 POPEk 261      91.330  84.565  62.320  1.00  0.00           C
ATOM   8188  P   POPEk 261      92.750  86.805  62.330  1.00  0.00           P
ATOM   8189  O13 POPEk 261      93.710  87.315  63.340  1.00  0.00           O
ATOM   8190  O14 POPEk 261      91.420  87.445  62.230  1.00  0.00           O
ATOM   8191  O11 POPEk 261      93.360  86.865  60.880  1.00  0.00           O
ATOM   8192  O12 POPEk 261      92.560  85.255  62.480  1.00  0.00           O
ATOM   8193  C1  POPEk 261      93.680  88.105  60.240  1.00  0.00           C
ATOM   8196  C2  POPEk 261      93.030  88.215  58.840  1.00  0.00           C
ATOM   8198  O21 POPEk 261      93.940  88.945  58.020  1.00  0.00           O
ATOM   8199  C21 POPEk 261      93.900  88.745  56.710  1.00  0.00           C
ATOM   8200  O22 POPEk 261      93.210  87.925  56.130  1.00  0.00           O
ATOM   8201  C22 POPEk 261      94.950  89.665  56.110  1.00  0.00           C
ATOM   8204  C3  POPEk 261      91.640  88.925  58.900  1.00  0.00           C
ATOM   8207  O31 POPEk 261      90.880  88.885  57.670  1.00  0.00           O
ATOM   8208  C31 POPEk 261      90.250  87.735  57.470  1.00  0.00           C
ATOM   8209  O32 POPEk 261      90.380  86.745  58.180  1.00  0.00           O
ATOM   8210  C32 POPEk 261      89.300  87.775  56.280  1.00  0.00           C
ATOM   8213  C23 POPEk 261      94.640  90.145  54.680  1.00  0.00           C
ATOM   8216  C24 POPEk 261      94.990  89.095  53.630  1.00  0.00           C
ATOM   8219  C25 POPEk 261      94.980  89.675  52.220  1.00  0.00           C
ATOM   8222  C26 POPEk 261      93.570  89.975  51.690  1.00  0.00           C
ATOM   8225  C27 POPEk 261      93.630  90.585  50.280  1.00  0.00           C
ATOM   8228  C28 POPEk 261      92.370  90.325  49.440  1.00  0.00           C
ATOM   8231  C29 POPEk 261      92.440  91.115  48.160  1.00  0.00           C
ATOM   8233 0C21 POPEk 261      91.420  91.685  47.500  1.00  0.00           C
ATOM   8235 1C21 POPEk 261      89.950  91.585  47.840  1.00  0.00           C
ATOM   8238 2C21 POPEk 261      89.430  92.695  48.770  1.00  0.00           C
ATOM   8241 3C21 POPEk 261      87.910  92.885  48.660  1.00  0.00           C
ATOM   8244 4C21 POPEk 261      87.320  93.855  49.700  1.00  0.00           C
ATOM   8247 5C21 POPEk 261      87.180  93.225  51.090  1.00  0.00           C
ATOM   8250 6C21 POPEk 261      86.610  94.205  52.130  1.00  0.00           C
ATOM   8253 7C21 POPEk 261      86.460  93.565  53.520  1.00  0.00           C
ATOM   8256 8C21 POPEk 261      85.980  94.545  54.580  1.00  0.00           C
ATOM   8260  C33 POPEk 261      88.700  89.155  55.920  1.00  0.00           C
ATOM   8263  C34 POPEk 261      89.550  89.975  54.930  1.00  0.00           C
ATOM   8266  C35 POPEk 261      89.710  89.345  53.530  1.00  0.00           C
ATOM   8269  C36 POPEk 261      88.420  89.335  52.690  1.00  0.00           C
ATOM   8272  C37 POPEk 261      88.600  88.545  51.380  1.00  0.00           C
ATOM   8275  C38 POPEk 261      87.510  88.785  50.330  1.00  0.00           C
ATOM   8278  C39 POPEk 261      86.070  88.545  50.810  1.00  0.00           C
ATOM   8281 0C31 POPEk 261      85.080  88.455  49.630  1.00  0.00           C
ATOM   8284 1C31 POPEk 261      83.620  88.275  50.060  1.00  0.00           C
ATOM   8287 2C31 POPEk 261      82.690  88.105  48.850  1.00  0.00           C
ATOM   8290 3C31 POPEk 261      81.240  87.815  49.260  1.00  0.00           C
ATOM   8293 4C31 POPEk 261      80.270  87.575  48.100  1.00  0.00           C
ATOM   8296 5C31 POPEk 261      78.920  87.005  48.570  1.00  0.00           C
ATOM   8299 6C31 POPEk 261      77.890  86.875  47.450  1.00  0.00           C
ATOM   8303  NH3 POPEl 262     109.840  51.135  22.600  1.00  0.00           N
ATOM   8307  C12 POPEl 262     110.110  49.905  21.750  1.00  0.00           C
ATOM   8310  C11 POPEl 262     108.940  48.895  21.800  1.00  0.00           C
ATOM   8313  P   POPEl 262     108.960  46.285  21.840  1.00  0.00           P
ATOM   8314  O13 POPEl 262     107.500  46.085  21.990  1.00  0.00           O
ATOM   8315  O14 POPEl 262     109.690  45.155  21.200  1.00  0.00           O
ATOM   8316  O11 POPEl 262     109.520  46.535  23.290  1.00  0.00           O
ATOM   8317  O12 POPEl 262     109.270  47.665  21.140  1.00  0.00           O
ATOM   8318  C1  POPEl 262     109.870  45.445  24.130  1.00  0.00           C
ATOM   8321  C2  POPEl 262     110.020  45.965  25.570  1.00  0.00           C
ATOM   8323  O21 POPEl 262     110.290  44.815  26.400  1.00  0.00           O
ATOM   8324  C21 POPEl 262     111.040  45.075  27.450  1.00  0.00           C
ATOM   8325  O22 POPEl 262     111.630  46.115  27.680  1.00  0.00           O
ATOM   8326  C22 POPEl 262     110.990  43.895  28.400  1.00  0.00           C
ATOM   8329  C3  POPEl 262     108.720  46.685  26.070  1.00  0.00           C
ATOM   8332  O31 POPEl 262     108.700  46.855  27.500  1.00  0.00           O
ATOM   8333  C31 POPEl 262     109.170  47.995  27.990  1.00  0.00           C
ATOM   8334  O32 POPEl 262     109.510  48.965  27.330  1.00  0.00           O
ATOM   8335  C32 POPEl 262     109.310  47.845  29.500  1.00  0.00           C
ATOM   8338  C23 POPEl 262     112.080  43.975  29.470  1.00  0.00           C
ATOM   8341  C24 POPEl 262     112.000  42.775  30.420  1.00  0.00           C
ATOM   8344  C25 POPEl 262     113.280  42.635  31.250  1.00  0.00           C
ATOM   8347  C26 POPEl 262     113.650  43.915  31.990  1.00  0.00           C
ATOM   8350  C27 POPEl 262     114.950  43.765  32.780  1.00  0.00           C
ATOM   8353  C28 POPEl 262     115.270  45.055  33.540  1.00  0.00           C
ATOM   8356  C29 POPEl 262     116.530  44.915  34.350  1.00  0.00           C
ATOM   8358 0C21 POPEl 262     116.600  44.425  35.600  1.00  0.00           C
ATOM   8360 1C21 POPEl 262     115.430  43.885  36.380  1.00  0.00           C
ATOM   8363 2C21 POPEl 262     115.760  42.595  37.140  1.00  0.00           C
ATOM   8366 3C21 POPEl 262     116.820  42.745  38.250  1.00  0.00           C
ATOM   8369 4C21 POPEl 262     116.480  43.855  39.270  1.00  0.00           C
ATOM   8372 5C21 POPEl 262     116.500  43.375  40.720  1.00  0.00           C
ATOM   8375 6C21 POPEl 262     117.890  42.995  41.250  1.00  0.00           C
ATOM   8378 7C21 POPEl 262     117.800  42.485  42.690  1.00  0.00           C
ATOM   8381 8C21 POPEl 262     119.140  42.095  43.300  1.00  0.00           C
ATOM   8385  C33 POPEl 262     108.440  48.855  30.290  1.00  0.00           C
ATOM   8388  C34 POPEl 262     108.170  48.365  31.710  1.00  0.00           C
ATOM   8391  C35 POPEl 262     109.440  48.175  32.560  1.00  0.00           C
ATOM   8394  C36 POPEl 262     110.040  49.485  33.080  1.00  0.00           C
ATOM   8397  C37 POPEl 262     110.860  49.255  34.370  1.00  0.00           C
ATOM   8400  C38 POPEl 262     111.340  50.555  35.020  1.00  0.00           C
ATOM   8403  C39 POPEl 262     111.630  50.385  36.520  1.00  0.00           C
ATOM   8406 0C31 POPEl 262     112.810  49.445  36.820  1.00  0.00           C
ATOM   8409 1C31 POPEl 262     112.910  49.095  38.320  1.00  0.00           C
ATOM   8412 2C31 POPEl 262     114.040  48.095  38.600  1.00  0.00           C
ATOM   8415 3C31 POPEl 262     113.880  47.315  39.920  1.00  0.00           C
ATOM   8418 4C31 POPEl 262     112.590  46.485  39.970  1.00  0.00           C
ATOM   8421 5C31 POPEl 262     112.710  45.215  40.820  1.00  0.00           C
ATOM   8424 6C31 POPEl 262     111.410  44.415  40.850  1.00  0.00           C
ATOM   8428  NH3 POPEm 263     115.300  87.095  60.890  1.00  0.00           N
ATOM   8432  C12 POPEm 263     114.830  86.035  61.850  1.00  0.00           C
ATOM   8435  C11 POPEm 263     113.310  85.855  61.710  1.00  0.00           C
ATOM   8438  P   POPEm 263     111.940  84.595  59.820  1.00  0.00           P
ATOM   8439  O13 POPEm 263     112.520  83.245  59.830  1.00  0.00           O
ATOM   8440  O14 POPEm 263     110.640  84.815  60.490  1.00  0.00           O
ATOM   8441  O11 POPEm 263     111.870  85.015  58.300  1.00  0.00           O
ATOM   8442  O12 POPEm 263     113.000  85.605  60.350  1.00  0.00           O
ATOM   8443  C1  POPEm 263     110.940  86.035  57.900  1.00  0.00           C
ATOM   8446  C2  POPEm 263     109.580  85.435  57.440  1.00  0.00           C
ATOM   8448  O21 POPEm 263     109.650  84.885  56.110  1.00  0.00           O
ATOM   8449  C21 POPEm 263     109.660  85.715  55.090  1.00  0.00           C
ATOM   8450  O22 POPEm 263     109.850  86.915  55.130  1.00  0.00           O
ATOM   8451  C22 POPEm 263     109.420  84.875  53.840  1.00  0.00           C
ATOM   8454  C3  POPEm 263     108.410  86.455  57.650  1.00  0.00           C
ATOM   8457  O31 POPEm 263     107.200  86.095  56.960  1.00  0.00           O
ATOM   8458  C31 POPEm 263     106.590  84.995  57.410  1.00  0.00           C
ATOM   8459  O32 POPEm 263     106.980  84.295  58.330  1.00  0.00           O
ATOM   8460  C32 POPEm 263     105.310  84.785  56.610  1.00  0.00           C
ATOM   8463  C23 POPEm 263     108.960  85.675  52.600  1.00  0.00           C
ATOM   8466  C24 POPEm 263     108.500  84.725  51.490  1.00  0.00           C
ATOM   8469  C25 POPEm 263     108.120  85.425  50.180  1.00  0.00           C
ATOM   8472  C26 POPEm 263     107.760  84.415  49.080  1.00  0.00           C
ATOM   8475  C27 POPEm 263     107.470  85.035  47.710  1.00  0.00           C
ATOM   8478  C28 POPEm 263     107.300  83.935  46.650  1.00  0.00           C
ATOM   8481  C29 POPEm 263     107.100  84.415  45.230  1.00  0.00           C
ATOM   8483 0C21 POPEm 263     106.480  83.715  44.250  1.00  0.00           C
ATOM   8485 1C21 POPEm 263     105.880  82.335  44.370  1.00  0.00           C
ATOM   8488 2C21 POPEm 263     106.380  81.335  43.300  1.00  0.00           C
ATOM   8491 3C21 POPEm 263     107.860  80.925  43.470  1.00  0.00           C
ATOM   8494 4C21 POPEm 263     108.340  79.925  42.400  1.00  0.00           C
ATOM   8497 5C21 POPEm 263     107.760  78.505  42.540  1.00  0.00           C
ATOM   8500 6C21 POPEm 263     108.410  77.685  43.670  1.00  0.00           C
ATOM   8503 7C21 POPEm 263     107.900  76.235  43.690  1.00  0.00           C
ATOM   8506 8C21 POPEm 263     108.460  75.405  44.860  1.00  0.00           C
ATOM   8510  C33 POPEm 263     105.540  84.095  55.250  1.00  0.00           C
ATOM   8513  C34 POPEm 263     104.960  82.675  55.200  1.00  0.00           C
ATOM   8516  C35 POPEm 263     104.980  82.035  53.800  1.00  0.00           C
ATOM   8519  C36 POPEm 263     103.930  82.635  52.860  1.00  0.00           C
ATOM   8522  C37 POPEm 263     104.110  82.215  51.390  1.00  0.00           C
ATOM   8525  C38 POPEm 263     103.100  82.905  50.470  1.00  0.00           C
ATOM   8528  C39 POPEm 263     103.390  82.655  48.980  1.00  0.00           C
ATOM   8531 0C31 POPEm 263     102.590  83.565  48.040  1.00  0.00           C
ATOM   8534 1C31 POPEm 263     103.310  83.755  46.700  1.00  0.00           C
ATOM   8537 2C31 POPEm 263     102.660  84.765  45.740  1.00  0.00           C
ATOM   8540 3C31 POPEm 263     101.360  84.255  45.100  1.00  0.00           C
ATOM   8543 4C31 POPEm 263     101.000  85.035  43.830  1.00  0.00           C
ATOM   8546 5C31 POPEm 263     100.080  84.255  42.890  1.00  0.00           C
ATOM   8549 6C31 POPEm 263      99.920  84.935  41.530  1.00  0.00           C
ATOM   8553  NH3 POPEn 264      67.090  45.965  22.870  1.00  0.00           N
ATOM   8557  C12 POPEn 264      65.670  45.645  23.300  1.00  0.00           C
ATOM   8560  C11 POPEn 264      64.890  46.935  23.630  1.00  0.00           C
ATOM   8563  P   POPEn 264      63.130  46.255  25.450  1.00  0.00           P
ATOM   8564  O13 POPEn 264      62.290  45.045  25.450  1.00  0.00           O
ATOM   8565  O14 POPEn 264      64.350  46.095  26.280  1.00  0.00           O
ATOM   8566  O11 POPEn 264      62.250  47.445  26.030  1.00  0.00           O
ATOM   8567  O12 POPEn 264      63.530  46.655  23.960  1.00  0.00           O
ATOM   8568  C1  POPEn 264      62.590  48.215  27.200  1.00  0.00           C
ATOM   8571  C2  POPEn 264      61.930  47.705  28.530  1.00  0.00           C
ATOM   8573  O21 POPEn 264      61.870  48.785  29.500  1.00  0.00           O
ATOM   8574  C21 POPEn 264      61.030  48.545  30.520  1.00  0.00           C
ATOM   8575  O22 POPEn 264      60.180  47.665  30.550  1.00  0.00           O
ATOM   8576  C22 POPEn 264      61.320  49.515  31.670  1.00  0.00           C
ATOM   8579  C3  POPEn 264      62.780  46.525  29.110  1.00  0.00           C
ATOM   8582  O31 POPEn 264      62.590  46.205  30.510  1.00  0.00           O
ATOM   8583  C31 POPEn 264      62.020  45.035  30.790  1.00  0.00           C
ATOM   8584  O32 POPEn 264      61.500  44.315  29.960  1.00  0.00           O
ATOM   8585  C32 POPEn 264      62.220  44.695  32.260  1.00  0.00           C
ATOM   8588  C23 POPEn 264      60.810  48.955  33.020  1.00  0.00           C
ATOM   8591  C24 POPEn 264      60.900  49.905  34.230  1.00  0.00           C
ATOM   8594  C25 POPEn 264      62.330  50.195  34.730  1.00  0.00           C
ATOM   8597  C26 POPEn 264      62.390  50.675  36.200  1.00  0.00           C
ATOM   8600  C27 POPEn 264      61.520  51.895  36.520  1.00  0.00           C
ATOM   8603  C28 POPEn 264      61.460  52.215  38.030  1.00  0.00           C
ATOM   8606  C29 POPEn 264      62.710  52.885  38.550  1.00  0.00           C
ATOM   8608 0C21 POPEn 264      63.400  52.565  39.660  1.00  0.00           C
ATOM   8610 1C21 POPEn 264      63.070  51.495  40.670  1.00  0.00           C
ATOM   8613 2C21 POPEn 264      63.370  51.895  42.130  1.00  0.00           C
ATOM   8616 3C21 POPEn 264      64.860  52.185  42.390  1.00  0.00           C
ATOM   8619 4C21 POPEn 264      65.220  52.205  43.880  1.00  0.00           C
ATOM   8622 5C21 POPEn 264      66.710  52.485  44.130  1.00  0.00           C
ATOM   8625 6C21 POPEn 264      67.070  52.655  45.620  1.00  0.00           C
ATOM   8628 7C21 POPEn 264      68.550  52.405  45.910  1.00  0.00           C
ATOM   8631 8C21 POPEn 264      68.930  52.515  47.390  1.00  0.00           C
ATOM   8635  C33 POPEn 264      60.910  44.795  33.050  1.00  0.00           C
ATOM   8638  C34 POPEn 264      61.150  44.675  34.560  1.00  0.00           C
ATOM   8641  C35 POPEn 264      59.920  45.125  35.340  1.00  0.00           C
ATOM   8644  C36 POPEn 264      60.110  45.105  36.860  1.00  0.00           C
ATOM   8647  C37 POPEn 264      58.840  45.605  37.560  1.00  0.00           C
ATOM   8650  C38 POPEn 264      58.900  45.575  39.090  1.00  0.00           C
ATOM   8653  C39 POPEn 264      60.040  46.405  39.680  1.00  0.00           C
ATOM   8656 0C31 POPEn 264      59.750  46.805  41.130  1.00  0.00           C
ATOM   8659 1C31 POPEn 264      60.970  47.405  41.830  1.00  0.00           C
ATOM   8662 2C31 POPEn 264      60.610  48.105  43.150  1.00  0.00           C
ATOM   8665 3C31 POPEn 264      61.830  48.335  44.050  1.00  0.00           C
ATOM   8668 4C31 POPEn 264      61.950  47.265  45.140  1.00  0.00           C
ATOM   8671 5C31 POPEn 264      63.280  47.335  45.890  1.00  0.00           C
ATOM   8674 6C31 POPEn 264      63.310  46.485  47.160  1.00  0.00           C
ATOM   8678  NH3 POPEo 265     106.700  63.145  19.160  1.00  0.00           N
ATOM   8682  C12 POPEo 265     107.490  64.335  19.630  1.00  0.00           C
ATOM   8685  C11 POPEo 265     106.790  65.685  19.390  1.00  0.00           C
ATOM   8688  P   POPEo 265     107.130  68.225  19.840  1.00  0.00           P
ATOM   8689  O13 POPEo 265     107.110  68.735  18.460  1.00  0.00           O
ATOM   8690  O14 POPEo 265     105.900  68.365  20.650  1.00  0.00           O
ATOM   8691  O11 POPEo 265     108.320  69.005  20.480  1.00  0.00           O
ATOM   8692  O12 POPEo 265     107.630  66.735  19.870  1.00  0.00           O
ATOM   8693  C1  POPEo 265     108.750  68.805  21.820  1.00  0.00           C
ATOM   8696  C2  POPEo 265     109.000  70.205  22.410  1.00  0.00           C
ATOM   8698  O21 POPEo 265     109.730  70.095  23.630  1.00  0.00           O
ATOM   8699  C21 POPEo 265     109.110  69.595  24.680  1.00  0.00           C
ATOM   8700  O22 POPEo 265     107.940  69.295  24.780  1.00  0.00           O
ATOM   8701  C22 POPEo 265     110.140  69.445  25.800  1.00  0.00           C
ATOM   8704  C3  POPEo 265     107.700  71.075  22.470  1.00  0.00           C
ATOM   8707  O31 POPEo 265     107.940  72.365  23.070  1.00  0.00           O
ATOM   8708  C31 POPEo 265     107.890  73.435  22.320  1.00  0.00           C
ATOM   8709  O32 POPEo 265     107.670  73.485  21.110  1.00  0.00           O
ATOM   8710  C32 POPEo 265     108.220  74.665  23.160  1.00  0.00           C
ATOM   8713  C23 POPEo 265     109.710  70.205  27.080  1.00  0.00           C
ATOM   8716  C24 POPEo 265     110.770  70.125  28.190  1.00  0.00           C
ATOM   8719  C25 POPEo 265     110.280  70.675  29.540  1.00  0.00           C
ATOM   8722  C26 POPEo 265     109.780  72.125  29.500  1.00  0.00           C
ATOM   8725  C27 POPEo 265     109.450  72.665  30.910  1.00  0.00           C
ATOM   8728  C28 POPEo 265     110.520  73.615  31.500  1.00  0.00           C
ATOM   8731  C29 POPEo 265     111.800  72.905  31.890  1.00  0.00           C
ATOM   8733 0C21 POPEo 265     112.490  73.095  33.030  1.00  0.00           C
ATOM   8735 1C21 POPEo 265     112.140  74.055  34.130  1.00  0.00           C
ATOM   8738 2C21 POPEo 265     112.850  73.755  35.460  1.00  0.00           C
ATOM   8741 3C21 POPEo 265     112.360  72.465  36.130  1.00  0.00           C
ATOM   8744 4C21 POPEo 265     112.880  72.325  37.570  1.00  0.00           C
ATOM   8747 5C21 POPEo 265     112.310  71.105  38.310  1.00  0.00           C
ATOM   8750 6C21 POPEo 265     112.580  71.145  39.820  1.00  0.00           C
ATOM   8753 7C21 POPEo 265     111.930  69.975  40.570  1.00  0.00           C
ATOM   8756 8C21 POPEo 265     111.940  70.145  42.090  1.00  0.00           C
ATOM   8760  C33 POPEo 265     107.550  74.695  24.550  1.00  0.00           C
ATOM   8763  C34 POPEo 265     107.730  76.085  25.180  1.00  0.00           C
ATOM   8766  C35 POPEo 265     107.160  76.185  26.600  1.00  0.00           C
ATOM   8769  C36 POPEo 265     107.860  75.275  27.620  1.00  0.00           C
ATOM   8772  C37 POPEo 265     107.400  75.555  29.060  1.00  0.00           C
ATOM   8775  C38 POPEo 265     105.930  75.185  29.330  1.00  0.00           C
ATOM   8778  C39 POPEo 265     105.570  75.305  30.820  1.00  0.00           C
ATOM   8781 0C31 POPEo 265     104.210  74.685  31.170  1.00  0.00           C
ATOM   8784 1C31 POPEo 265     103.980  74.705  32.690  1.00  0.00           C
ATOM   8787 2C31 POPEo 265     102.630  74.095  33.120  1.00  0.00           C
ATOM   8790 3C31 POPEo 265     102.320  74.315  34.610  1.00  0.00           C
ATOM   8793 4C31 POPEo 265     102.440  73.025  35.440  1.00  0.00           C
ATOM   8796 5C31 POPEo 265     102.030  73.235  36.910  1.00  0.00           C
ATOM   8799 6C31 POPEo 265     101.850  71.935  37.690  1.00  0.00           C
ATOM   8803  NH3 POPEp 266      95.510  37.315  23.520  1.00  0.00           N
ATOM   8807  C12 POPEp 266      94.870  36.725  22.290  1.00  0.00           C
ATOM   8810  C11 POPEp 266      93.330  36.685  22.390  1.00  0.00           C
ATOM   8813  P   POPEp 266      91.540  35.255  23.750  1.00  0.00           P
ATOM   8814  O13 POPEp 266      90.480  36.225  24.060  1.00  0.00           O
ATOM   8815  O14 POPEp 266      91.210  34.295  22.670  1.00  0.00           O
ATOM   8816  O11 POPEp 266      91.750  34.335  25.020  1.00  0.00           O
ATOM   8817  O12 POPEp 266      92.950  35.925  23.530  1.00  0.00           O
ATOM   8818  C1  POPEp 266      93.030  34.225  25.660  1.00  0.00           C
ATOM   8821  C2  POPEp 266      93.050  34.995  27.010  1.00  0.00           C
ATOM   8823  O21 POPEp 266      94.320  34.935  27.690  1.00  0.00           O
ATOM   8824  C21 POPEp 266      95.330  35.545  27.080  1.00  0.00           C
ATOM   8825  O22 POPEp 266      95.230  36.215  26.060  1.00  0.00           O
ATOM   8826  C22 POPEp 266      96.620  35.285  27.850  1.00  0.00           C
ATOM   8829  C3  POPEp 266      91.960  34.335  27.900  1.00  0.00           C
ATOM   8832  O31 POPEp 266      91.880  34.895  29.230  1.00  0.00           O
ATOM   8833  C31 POPEp 266      92.620  34.245  30.140  1.00  0.00           C
ATOM   8834  O32 POPEp 266      93.290  33.245  29.940  1.00  0.00           O
ATOM   8835  C32 POPEp 266      92.340  34.845  31.520  1.00  0.00           C
ATOM   8838  C23 POPEp 266      96.850  36.265  29.030  1.00  0.00           C
ATOM   8841  C24 POPEp 266      98.120  35.915  29.810  1.00  0.00           C
ATOM   8844  C25 POPEp 266      97.860  34.885  30.920  1.00  0.00           C
ATOM   8847  C26 POPEp 266      97.840  35.535  32.310  1.00  0.00           C
ATOM   8850  C27 POPEp 266      97.530  34.545  33.440  1.00  0.00           C
ATOM   8853  C28 POPEp 266      97.880  35.145  34.820  1.00  0.00           C
ATOM   8856  C29 POPEp 266      97.390  34.295  35.960  1.00  0.00           C
ATOM   8858 0C21 POPEp 266      98.110  33.685  36.920  1.00  0.00           C
ATOM   8860 1C21 POPEp 266      99.610  33.675  37.120  1.00  0.00           C
ATOM   8863 2C21 POPEp 266     100.070  34.575  38.290  1.00  0.00           C
ATOM   8866 3C21 POPEp 266      99.160  34.525  39.530  1.00  0.00           C
ATOM   8869 4C21 POPEp 266      99.660  35.365  40.710  1.00  0.00           C
ATOM   8872 5C21 POPEp 266      98.610  35.495  41.820  1.00  0.00           C
ATOM   8875 6C21 POPEp 266      98.010  34.145  42.230  1.00  0.00           C
ATOM   8878 7C21 POPEp 266      97.050  34.265  43.420  1.00  0.00           C
ATOM   8881 8C21 POPEp 266      96.440  32.915  43.790  1.00  0.00           C
ATOM   8885  C33 POPEp 266      93.520  34.705  32.520  1.00  0.00           C
ATOM   8888  C34 POPEp 266      93.110  35.105  33.950  1.00  0.00           C
ATOM   8891  C35 POPEp 266      92.640  33.935  34.820  1.00  0.00           C
ATOM   8894  C36 POPEp 266      93.780  33.325  35.660  1.00  0.00           C
ATOM   8897  C37 POPEp 266      93.310  32.185  36.580  1.00  0.00           C
ATOM   8900  C38 POPEp 266      94.170  32.005  37.850  1.00  0.00           C
ATOM   8903  C39 POPEp 266      95.450  31.185  37.650  1.00  0.00           C
ATOM   8906 0C31 POPEp 266      96.270  31.055  38.950  1.00  0.00           C
ATOM   8909 1C31 POPEp 266      97.620  30.345  38.760  1.00  0.00           C
ATOM   8912 2C31 POPEp 266      98.490  30.285  40.030  1.00  0.00           C
ATOM   8915 3C31 POPEp 266      98.090  29.185  41.020  1.00  0.00           C
ATOM   8918 4C31 POPEp 266      97.280  29.695  42.220  1.00  0.00           C
ATOM   8921 5C31 POPEp 266      96.870  28.565  43.170  1.00  0.00           C
ATOM   8924 6C31 POPEp 266      96.030  29.035  44.360  1.00  0.00           C
ATOM   8928  NH3 POPEq 267      87.110  52.925  20.620  1.00  0.00           N
ATOM   8932  C12 POPEq 267      85.820  53.255  21.340  1.00  0.00           C
ATOM   8935  C11 POPEq 267      85.750  52.595  22.740  1.00  0.00           C
ATOM   8938  P   POPEq 267      84.650  50.225  23.290  1.00  0.00           P
ATOM   8939  O13 POPEq 267      83.310  50.845  23.190  1.00  0.00           O
ATOM   8940  O14 POPEq 267      84.840  48.865  22.700  1.00  0.00           O
ATOM   8941  O11 POPEq 267      85.060  50.165  24.820  1.00  0.00           O
ATOM   8942  O12 POPEq 267      85.720  51.175  22.620  1.00  0.00           O
ATOM   8943  C1  POPEq 267      84.140  49.585  25.770  1.00  0.00           C
ATOM   8946  C2  POPEq 267      84.560  49.815  27.260  1.00  0.00           C
ATOM   8948  O21 POPEq 267      85.210  48.625  27.750  1.00  0.00           O
ATOM   8949  C21 POPEq 267      85.980  48.785  28.810  1.00  0.00           C
ATOM   8950  O22 POPEq 267      86.370  49.845  29.270  1.00  0.00           O
ATOM   8951  C22 POPEq 267      86.290  47.435  29.440  1.00  0.00           C
ATOM   8954  C3  POPEq 267      83.300  50.155  28.130  1.00  0.00           C
ATOM   8957  O31 POPEq 267      83.440  49.935  29.560  1.00  0.00           O
ATOM   8958  C31 POPEq 267      83.880  50.965  30.280  1.00  0.00           C
ATOM   8959  O32 POPEq 267      84.360  51.985  29.830  1.00  0.00           O
ATOM   8960  C32 POPEq 267      83.590  50.685  31.760  1.00  0.00           C
ATOM   8963  C23 POPEq 267      87.420  47.545  30.490  1.00  0.00           C
ATOM   8966  C24 POPEq 267      87.600  46.225  31.250  1.00  0.00           C
ATOM   8969  C25 POPEq 267      88.710  46.245  32.310  1.00  0.00           C
ATOM   8972  C26 POPEq 267      88.390  47.115  33.550  1.00  0.00           C
ATOM   8975  C27 POPEq 267      88.600  46.385  34.890  1.00  0.00           C
ATOM   8978  C28 POPEq 267      89.420  47.205  35.910  1.00  0.00           C
ATOM   8981  C29 POPEq 267      89.580  46.465  37.220  1.00  0.00           C
ATOM   8983 0C21 POPEq 267      90.720  46.145  37.850  1.00  0.00           C
ATOM   8985 1C21 POPEq 267      92.130  46.485  37.400  1.00  0.00           C
ATOM   8988 2C21 POPEq 267      93.110  46.795  38.550  1.00  0.00           C
ATOM   8991 3C21 POPEq 267      93.360  45.625  39.510  1.00  0.00           C
ATOM   8994 4C21 POPEq 267      94.660  45.735  40.320  1.00  0.00           C
ATOM   8997 5C21 POPEq 267      94.770  47.045  41.120  1.00  0.00           C
ATOM   9000 6C21 POPEq 267      95.860  47.015  42.210  1.00  0.00           C
ATOM   9003 7C21 POPEq 267      96.220  48.425  42.680  1.00  0.00           C
ATOM   9006 8C21 POPEq 267      97.260  48.455  43.800  1.00  0.00           C
ATOM   9010  C33 POPEq 267      82.080  50.855  32.040  1.00  0.00           C
ATOM   9013  C34 POPEq 267      81.610  50.555  33.470  1.00  0.00           C
ATOM   9016  C35 POPEq 267      81.380  49.055  33.710  1.00  0.00           C
ATOM   9019  C36 POPEq 267      80.550  48.745  34.960  1.00  0.00           C
ATOM   9022  C37 POPEq 267      80.160  47.255  35.020  1.00  0.00           C
ATOM   9025  C38 POPEq 267      79.100  46.935  36.080  1.00  0.00           C
ATOM   9028  C39 POPEq 267      79.600  47.025  37.530  1.00  0.00           C
ATOM   9031 0C31 POPEq 267      80.650  45.965  37.880  1.00  0.00           C
ATOM   9034 1C31 POPEq 267      80.800  45.765  39.390  1.00  0.00           C
ATOM   9037 2C31 POPEq 267      81.390  44.405  39.790  1.00  0.00           C
ATOM   9040 3C31 POPEq 267      82.820  44.145  39.300  1.00  0.00           C
ATOM   9043 4C31 POPEq 267      83.890  44.855  40.150  1.00  0.00           C
ATOM   9046 5C31 POPEq 267      85.310  44.535  39.680  1.00  0.00           C
ATOM   9049 6C31 POPEq 267      86.410  45.145  40.550  1.00  0.00           C
ATOM   9053  NH3 POPEr 268      46.530  29.515  19.390  1.00  0.00           N
ATOM   9057  C12 POPEr 268      45.060  29.235  19.630  1.00  0.00           C
ATOM   9060  C11 POPEr 268      44.780  28.015  20.560  1.00  0.00           C
ATOM   9063  P   POPEr 268      42.280  28.655  20.970  1.00  0.00           P
ATOM   9064  O13 POPEr 268      41.020  28.025  21.440  1.00  0.00           O
ATOM   9065  O14 POPEr 268      42.150  29.575  19.810  1.00  0.00           O
ATOM   9066  O11 POPEr 268      42.990  29.345  22.220  1.00  0.00           O
ATOM   9067  O12 POPEr 268      43.400  27.595  20.560  1.00  0.00           O
ATOM   9068  C1  POPEr 268      42.930  28.565  23.440  1.00  0.00           C
ATOM   9071  C2  POPEr 268      43.620  29.255  24.660  1.00  0.00           C
ATOM   9073  O21 POPEr 268      43.190  28.655  25.900  1.00  0.00           O
ATOM   9074  C21 POPEr 268      42.000  28.975  26.390  1.00  0.00           C
ATOM   9075  O22 POPEr 268      41.090  29.515  25.800  1.00  0.00           O
ATOM   9076  C22 POPEr 268      41.980  28.565  27.860  1.00  0.00           C
ATOM   9079  C3  POPEr 268      43.480  30.815  24.690  1.00  0.00           C
ATOM   9082  O31 POPEr 268      43.750  31.395  25.990  1.00  0.00           O
ATOM   9083  C31 POPEr 268      45.020  31.395  26.370  1.00  0.00           C
ATOM   9084  O32 POPEr 268      45.960  30.975  25.720  1.00  0.00           O
ATOM   9085  C32 POPEr 268      45.090  31.985  27.790  1.00  0.00           C
ATOM   9088  C23 POPEr 268      41.220  29.585  28.720  1.00  0.00           C
ATOM   9091  C24 POPEr 268      41.820  29.825  30.120  1.00  0.00           C
ATOM   9094  C25 POPEr 268      41.640  28.695  31.130  1.00  0.00           C
ATOM   9097  C26 POPEr 268      40.190  28.495  31.620  1.00  0.00           C
ATOM   9100  C27 POPEr 268      40.130  27.575  32.840  1.00  0.00           C
ATOM   9103  C28 POPEr 268      38.730  27.475  33.480  1.00  0.00           C
ATOM   9106  C29 POPEr 268      38.810  27.195  34.960  1.00  0.00           C
ATOM   9108 0C21 POPEr 268      38.460  26.065  35.610  1.00  0.00           C
ATOM   9110 1C21 POPEr 268      37.860  24.825  35.010  1.00  0.00           C
ATOM   9113 2C21 POPEr 268      37.060  24.035  36.070  1.00  0.00           C
ATOM   9116 3C21 POPEr 268      35.770  24.755  36.520  1.00  0.00           C
ATOM   9119 4C21 POPEr 268      35.040  24.055  37.680  1.00  0.00           C
ATOM   9122 5C21 POPEr 268      34.840  22.555  37.460  1.00  0.00           C
ATOM   9125 6C21 POPEr 268      33.780  21.955  38.390  1.00  0.00           C
ATOM   9128 7C21 POPEr 268      33.480  20.475  38.100  1.00  0.00           C
ATOM   9131 8C21 POPEr 268      32.270  19.955  38.880  1.00  0.00           C
ATOM   9135  C33 POPEr 268      46.410  31.725  28.550  1.00  0.00           C
ATOM   9138  C34 POPEr 268      46.270  31.695  30.080  1.00  0.00           C
ATOM   9141  C35 POPEr 268      47.460  31.025  30.770  1.00  0.00           C
ATOM   9144  C36 POPEr 268      48.570  31.985  31.250  1.00  0.00           C
ATOM   9147  C37 POPEr 268      49.800  31.175  31.710  1.00  0.00           C
ATOM   9150  C38 POPEr 268      50.900  31.975  32.420  1.00  0.00           C
ATOM   9153  C39 POPEr 268      51.520  33.065  31.550  1.00  0.00           C
ATOM   9156 0C31 POPEr 268      52.770  33.725  32.170  1.00  0.00           C
ATOM   9159 1C31 POPEr 268      54.060  32.935  31.920  1.00  0.00           C
ATOM   9162 2C31 POPEr 268      55.330  33.795  32.060  1.00  0.00           C
ATOM   9165 3C31 POPEr 268      55.660  34.185  33.510  1.00  0.00           C
ATOM   9168 4C31 POPEr 268      56.420  33.105  34.290  1.00  0.00           C
ATOM   9171 5C31 POPEr 268      55.930  32.955  35.740  1.00  0.00           C
ATOM   9174 6C31 POPEr 268      56.640  31.845  36.510  1.00  0.00           C
ATOM   9178  NH3 POPEs 269      32.660  27.965  63.880  1.00  0.00           N
ATOM   9182  C12 POPEs 269      32.350  26.575  64.380  1.00  0.00           C
ATOM   9185  C11 POPEs 269      32.750  25.465  63.370  1.00  0.00           C
ATOM   9188  P   POPEs 269      32.960  22.825  63.220  1.00  0.00           P
ATOM   9189  O13 POPEs 269      34.330  22.395  63.570  1.00  0.00           O
ATOM   9190  O14 POPEs 269      31.880  21.845  63.490  1.00  0.00           O
ATOM   9191  O11 POPEs 269      32.890  23.165  61.680  1.00  0.00           O
ATOM   9192  O12 POPEs 269      32.620  24.175  63.980  1.00  0.00           O
ATOM   9193  C1  POPEs 269      34.060  23.605  60.990  1.00  0.00           C
ATOM   9196  C2  POPEs 269      33.660  24.225  59.620  1.00  0.00           C
ATOM   9198  O21 POPEs 269      32.950  23.305  58.760  1.00  0.00           O
ATOM   9199  C21 POPEs 269      33.510  22.175  58.400  1.00  0.00           C
ATOM   9200  O22 POPEs 269      34.580  21.725  58.800  1.00  0.00           O
ATOM   9201  C22 POPEs 269      32.540  21.475  57.450  1.00  0.00           C
ATOM   9204  C3  POPEs 269      34.830  24.935  58.890  1.00  0.00           C
ATOM   9207  O31 POPEs 269      34.330  26.025  58.090  1.00  0.00           O
ATOM   9208  C31 POPEs 269      33.960  25.715  56.850  1.00  0.00           C
ATOM   9209  O32 POPEs 269      34.060  24.605  56.350  1.00  0.00           O
ATOM   9210  C32 POPEs 269      33.350  26.945  56.180  1.00  0.00           C
ATOM   9213  C23 POPEs 269      33.090  21.315  56.020  1.00  0.00           C
ATOM   9216  C24 POPEs 269      32.080  20.675  55.060  1.00  0.00           C
ATOM   9219  C25 POPEs 269      32.670  20.385  53.670  1.00  0.00           C
ATOM   9222  C26 POPEs 269      31.640  19.705  52.760  1.00  0.00           C
ATOM   9225  C27 POPEs 269      32.210  19.095  51.470  1.00  0.00           C
ATOM   9228  C28 POPEs 269      31.230  18.085  50.850  1.00  0.00           C
ATOM   9231  C29 POPEs 269      31.790  17.335  49.670  1.00  0.00           C
ATOM   9233 0C21 POPEs 269      31.240  16.235  49.120  1.00  0.00           C
ATOM   9235 1C21 POPEs 269      29.960  15.555  49.560  1.00  0.00           C
ATOM   9238 2C21 POPEs 269      28.790  15.575  48.550  1.00  0.00           C
ATOM   9241 3C21 POPEs 269      28.850  14.505  47.440  1.00  0.00           C
ATOM   9244 4C21 POPEs 269      29.840  14.785  46.290  1.00  0.00           C
ATOM   9247 5C21 POPEs 269      29.550  16.105  45.570  1.00  0.00           C
ATOM   9250 6C21 POPEs 269      30.530  16.395  44.440  1.00  0.00           C
ATOM   9253 7C21 POPEs 269      30.120  17.625  43.630  1.00  0.00           C
ATOM   9256 8C21 POPEs 269      31.110  17.955  42.520  1.00  0.00           C
ATOM   9260  C33 POPEs 269      33.080  26.735  54.660  1.00  0.00           C
ATOM   9263  C34 POPEs 269      34.340  26.775  53.780  1.00  0.00           C
ATOM   9266  C35 POPEs 269      34.070  26.295  52.350  1.00  0.00           C
ATOM   9269  C36 POPEs 269      35.230  26.555  51.370  1.00  0.00           C
ATOM   9272  C37 POPEs 269      34.910  26.045  49.960  1.00  0.00           C
ATOM   9275  C38 POPEs 269      35.820  26.605  48.850  1.00  0.00           C
ATOM   9278  C39 POPEs 269      35.690  28.125  48.690  1.00  0.00           C
ATOM   9281 0C31 POPEs 269      35.800  28.625  47.240  1.00  0.00           C
ATOM   9284 1C31 POPEs 269      35.440  30.115  47.100  1.00  0.00           C
ATOM   9287 2C31 POPEs 269      35.100  30.525  45.660  1.00  0.00           C
ATOM   9290 3C31 POPEs 269      36.300  30.515  44.720  1.00  0.00           C
ATOM   9293 4C31 POPEs 269      35.900  30.815  43.270  1.00  0.00           C
ATOM   9296 5C31 POPEs 269      37.100  30.965  42.330  1.00  0.00           C
ATOM   9299 6C31 POPEs 269      36.700  31.125  40.860  1.00  0.00           C
ATOM   9303  NH3 POPEt 270     106.610 101.115  17.930  1.00  0.00           N
ATOM   9307  C12 POPEt 270     107.910 101.305  17.200  1.00  0.00           C
ATOM   9310  C11 POPEt 270     108.080 102.685  16.550  1.00  0.00           C
ATOM   9313  P   POPEt 270     106.820 104.575  17.810  1.00  0.00           P
ATOM   9314  O13 POPEt 270     107.270 105.795  18.510  1.00  0.00           O
ATOM   9315  O14 POPEt 270     106.090 104.775  16.530  1.00  0.00           O
ATOM   9316  O11 POPEt 270     106.000 103.635  18.780  1.00  0.00           O
ATOM   9317  O12 POPEt 270     108.110 103.735  17.520  1.00  0.00           O
ATOM   9318  C1  POPEt 270     104.570 103.555  18.840  1.00  0.00           C
ATOM   9321  C2  POPEt 270     103.990 103.895  20.270  1.00  0.00           C
ATOM   9323  O21 POPEt 270     104.570 103.235  21.410  1.00  0.00           O
ATOM   9324  C21 POPEt 270     105.080 102.025  21.360  1.00  0.00           C
ATOM   9325  O22 POPEt 270     105.240 101.315  20.380  1.00  0.00           O
ATOM   9326  C22 POPEt 270     105.300 101.525  22.790  1.00  0.00           C
ATOM   9329  C3  POPEt 270     102.430 103.745  20.310  1.00  0.00           C
ATOM   9332  O31 POPEt 270     101.900 103.785  21.670  1.00  0.00           O
ATOM   9333  C31 POPEt 270     101.730 102.565  22.230  1.00  0.00           C
ATOM   9334  O32 POPEt 270     101.890 101.505  21.650  1.00  0.00           O
ATOM   9335  C32 POPEt 270     101.370 102.725  23.710  1.00  0.00           C
ATOM   9338  C23 POPEt 270     106.700 100.895  22.960  1.00  0.00           C
ATOM   9341  C24 POPEt 270     106.850 100.025  24.210  1.00  0.00           C
ATOM   9344  C25 POPEt 270     107.130 100.805  25.500  1.00  0.00           C
ATOM   9347  C26 POPEt 270     107.580  99.875  26.640  1.00  0.00           C
ATOM   9350  C27 POPEt 270     108.270 100.615  27.790  1.00  0.00           C
ATOM   9353  C28 POPEt 270     109.000  99.635  28.730  1.00  0.00           C
ATOM   9356  C29 POPEt 270     109.830 100.335  29.780  1.00  0.00           C
ATOM   9358 0C21 POPEt 270     109.890 100.075  31.100  1.00  0.00           C
ATOM   9360 1C21 POPEt 270     109.160  99.015  31.890  1.00  0.00           C
ATOM   9363 2C21 POPEt 270     108.210  99.625  32.940  1.00  0.00           C
ATOM   9366 3C21 POPEt 270     108.910 100.355  34.090  1.00  0.00           C
ATOM   9369 4C21 POPEt 270     107.910 101.085  35.000  1.00  0.00           C
ATOM   9372 5C21 POPEt 270     108.590 102.025  36.000  1.00  0.00           C
ATOM   9375 6C21 POPEt 270     107.580 102.685  36.960  1.00  0.00           C
ATOM   9378 7C21 POPEt 270     108.190 103.805  37.800  1.00  0.00           C
ATOM   9381 8C21 POPEt 270     107.160 104.495  38.700  1.00  0.00           C
ATOM   9385  C33 POPEt 270      99.880 102.425  24.040  1.00  0.00           C
ATOM   9388  C34 POPEt 270      99.610 102.315  25.550  1.00  0.00           C
ATOM   9391  C35 POPEt 270     100.160 101.025  26.170  1.00  0.00           C
ATOM   9394  C36 POPEt 270      99.800 100.895  27.660  1.00  0.00           C
ATOM   9397  C37 POPEt 270     100.290  99.565  28.240  1.00  0.00           C
ATOM   9400  C38 POPEt 270      99.810  99.245  29.660  1.00  0.00           C
ATOM   9403  C39 POPEt 270     100.190 100.325  30.680  1.00  0.00           C
ATOM   9406 0C31 POPEt 270      99.650 100.025  32.080  1.00  0.00           C
ATOM   9409 1C31 POPEt 270      99.850 101.225  33.020  1.00  0.00           C
ATOM   9412 2C31 POPEt 270      99.250 101.025  34.420  1.00  0.00           C
ATOM   9415 3C31 POPEt 270      99.940  99.905  35.220  1.00  0.00           C
ATOM   9418 4C31 POPEt 270      99.420  99.825  36.660  1.00  0.00           C
ATOM   9421 5C31 POPEt 270     100.070  98.705  37.480  1.00  0.00           C
ATOM   9424 6C31 POPEt 270      99.580  98.675  38.920  1.00  0.00           C
ATOM   9428  NH3 POPEu 271      89.990  31.955  23.370  1.00  0.00           N
ATOM   9432  C12 POPEu 271      88.510  31.825  23.620  1.00  0.00           C
ATOM   9435  C11 POPEu 271      88.120  32.425  24.990  1.00  0.00           C
ATOM   9438  P   POPEu 271      87.570  31.885  27.460  1.00  0.00           P
ATOM   9439  O13 POPEu 271      88.580  32.685  28.190  1.00  0.00           O
ATOM   9440  O14 POPEu 271      86.290  32.555  27.160  1.00  0.00           O
ATOM   9441  O11 POPEu 271      87.240  30.515  28.200  1.00  0.00           O
ATOM   9442  O12 POPEu 271      88.210  31.455  26.050  1.00  0.00           O
ATOM   9443  C1  POPEu 271      87.540  30.315  29.590  1.00  0.00           C
ATOM   9446  C2  POPEu 271      86.490  29.435  30.350  1.00  0.00           C
ATOM   9448  O21 POPEu 271      87.060  28.175  30.780  1.00  0.00           O
ATOM   9449  C21 POPEu 271      87.930  28.265  31.770  1.00  0.00           C
ATOM   9450  O22 POPEu 271      88.240  29.275  32.370  1.00  0.00           O
ATOM   9451  C22 POPEu 271      88.550  26.885  31.990  1.00  0.00           C
ATOM   9454  C3  POPEu 271      85.210  29.165  29.500  1.00  0.00           C
ATOM   9457  O31 POPEu 271      84.170  28.335  30.080  1.00  0.00           O
ATOM   9458  C31 POPEu 271      83.630  28.715  31.230  1.00  0.00           C
ATOM   9459  O32 POPEu 271      84.090  29.525  32.010  1.00  0.00           O
ATOM   9460  C32 POPEu 271      82.340  27.925  31.480  1.00  0.00           C
ATOM   9463  C23 POPEu 271      87.870  26.095  33.130  1.00  0.00           C
ATOM   9466  C24 POPEu 271      88.720  25.995  34.400  1.00  0.00           C
ATOM   9469  C25 POPEu 271      88.130  25.025  35.430  1.00  0.00           C
ATOM   9472  C26 POPEu 271      89.130  24.545  36.480  1.00  0.00           C
ATOM   9475  C27 POPEu 271      88.490  23.565  37.470  1.00  0.00           C
ATOM   9478  C28 POPEu 271      89.510  22.855  38.370  1.00  0.00           C
ATOM   9481  C29 POPEu 271      88.830  21.785  39.180  1.00  0.00           C
ATOM   9483 0C21 POPEu 271      88.450  21.855  40.470  1.00  0.00           C
ATOM   9485 1C21 POPEu 271      88.620  23.035  41.400  1.00  0.00           C
ATOM   9488 2C21 POPEu 271      87.300  23.355  42.120  1.00  0.00           C
ATOM   9491 3C21 POPEu 271      87.460  24.445  43.190  1.00  0.00           C
ATOM   9494 4C21 POPEu 271      86.180  24.645  44.010  1.00  0.00           C
ATOM   9497 5C21 POPEu 271      86.270  25.805  45.020  1.00  0.00           C
ATOM   9500 6C21 POPEu 271      87.340  25.605  46.110  1.00  0.00           C
ATOM   9503 7C21 POPEu 271      87.340  26.755  47.130  1.00  0.00           C
ATOM   9506 8C21 POPEu 271      88.420  26.605  48.200  1.00  0.00           C
ATOM   9510  C33 POPEu 271      81.950  27.925  32.970  1.00  0.00           C
ATOM   9513  C34 POPEu 271      80.460  27.695  33.220  1.00  0.00           C
ATOM   9516  C35 POPEu 271      80.080  27.575  34.710  1.00  0.00           C
ATOM   9519  C36 POPEu 271      80.470  28.805  35.530  1.00  0.00           C
ATOM   9522  C37 POPEu 271      80.180  28.655  37.030  1.00  0.00           C
ATOM   9525  C38 POPEu 271      80.990  29.655  37.850  1.00  0.00           C
ATOM   9528  C39 POPEu 271      80.900  29.435  39.370  1.00  0.00           C
ATOM   9531 0C31 POPEu 271      79.640  30.045  39.990  1.00  0.00           C
ATOM   9534 1C31 POPEu 271      79.700  30.065  41.520  1.00  0.00           C
ATOM   9537 2C31 POPEu 271      78.800  31.115  42.180  1.00  0.00           C
ATOM   9540 3C31 POPEu 271      79.100  32.545  41.720  1.00  0.00           C
ATOM   9543 4C31 POPEu 271      78.580  33.625  42.670  1.00  0.00           C
ATOM   9546 5C31 POPEu 271      78.930  35.035  42.160  1.00  0.00           C
ATOM   9549 6C31 POPEu 271      78.600  36.135  43.170  1.00  0.00           C
ATOM   9553  NH3 POPEv 272     100.250 121.465  61.530  1.00  0.00           N
ATOM   9557  C12 POPEv 272      99.570 122.815  61.590  1.00  0.00           C
ATOM   9560  C11 POPEv 272     100.210 123.815  60.590  1.00  0.00           C
ATOM   9563  P   POPEv 272     102.820 123.645  60.910  1.00  0.00           P
ATOM   9564  O13 POPEv 272     103.940 124.515  61.320  1.00  0.00           O
ATOM   9565  O14 POPEv 272     102.750 122.355  61.630  1.00  0.00           O
ATOM   9566  O11 POPEv 272     102.940 123.345  59.370  1.00  0.00           O
ATOM   9567  O12 POPEv 272     101.430 124.355  61.090  1.00  0.00           O
ATOM   9568  C1  POPEv 272     103.020 122.035  58.800  1.00  0.00           C
ATOM   9571  C2  POPEv 272     102.660 122.075  57.280  1.00  0.00           C
ATOM   9573  O21 POPEv 272     102.700 120.745  56.730  1.00  0.00           O
ATOM   9574  C21 POPEv 272     103.530 120.175  55.850  1.00  0.00           C
ATOM   9575  O22 POPEv 272     103.190 119.245  55.130  1.00  0.00           O
ATOM   9576  C22 POPEv 272     105.000 120.615  55.940  1.00  0.00           C
ATOM   9579  C3  POPEv 272     103.410 123.235  56.550  1.00  0.00           C
ATOM   9582  O31 POPEv 272     103.360 123.165  55.100  1.00  0.00           O
ATOM   9583  C31 POPEv 272     102.700 124.155  54.490  1.00  0.00           C
ATOM   9584  O32 POPEv 272     101.970 124.955  55.030  1.00  0.00           O
ATOM   9585  C32 POPEv 272     103.090 124.185  53.010  1.00  0.00           C
ATOM   9588  C23 POPEv 272     105.950 119.905  54.940  1.00  0.00           C
ATOM   9591  C24 POPEv 272     106.200 120.695  53.640  1.00  0.00           C
ATOM   9594  C25 POPEv 272     105.050 120.685  52.630  1.00  0.00           C
ATOM   9597  C26 POPEv 272     105.430 121.475  51.360  1.00  0.00           C
ATOM   9600  C27 POPEv 272     104.520 121.235  50.150  1.00  0.00           C
ATOM   9603  C28 POPEv 272     105.070 121.915  48.890  1.00  0.00           C
ATOM   9606  C29 POPEv 272     104.210 121.695  47.670  1.00  0.00           C
ATOM   9608 0C21 POPEv 272     104.640 121.415  46.430  1.00  0.00           C
ATOM   9610 1C21 POPEv 272     106.080 121.265  45.990  1.00  0.00           C
ATOM   9613 2C21 POPEv 272     106.200 120.715  44.560  1.00  0.00           C
ATOM   9616 3C21 POPEv 272     107.660 120.535  44.110  1.00  0.00           C
ATOM   9619 4C21 POPEv 272     107.820 119.835  42.750  1.00  0.00           C
ATOM   9622 5C21 POPEv 272     107.200 120.595  41.560  1.00  0.00           C
ATOM   9625 6C21 POPEv 272     107.330 119.835  40.230  1.00  0.00           C
ATOM   9628 7C21 POPEv 272     106.640 120.565  39.070  1.00  0.00           C
ATOM   9631 8C21 POPEv 272     106.670 119.775  37.750  1.00  0.00           C
ATOM   9635  C33 POPEv 272     103.140 125.645  52.480  1.00  0.00           C
ATOM   9638  C34 POPEv 272     103.740 125.795  51.070  1.00  0.00           C
ATOM   9641  C35 POPEv 272     102.870 125.225  49.940  1.00  0.00           C
ATOM   9644  C36 POPEv 272     103.400 125.645  48.560  1.00  0.00           C
ATOM   9647  C37 POPEv 272     102.550 125.125  47.390  1.00  0.00           C
ATOM   9650  C38 POPEv 272     103.060 125.585  46.000  1.00  0.00           C
ATOM   9653  C39 POPEv 272     104.560 125.345  45.770  1.00  0.00           C
ATOM   9656 0C31 POPEv 272     105.000 125.645  44.330  1.00  0.00           C
ATOM   9659 1C31 POPEv 272     106.520 125.565  44.160  1.00  0.00           C
ATOM   9662 2C31 POPEv 272     107.000 125.835  42.720  1.00  0.00           C
ATOM   9665 3C31 POPEv 272     106.710 127.245  42.190  1.00  0.00           C
ATOM   9668 4C31 POPEv 272     107.420 128.375  42.960  1.00  0.00           C
ATOM   9671 5C31 POPEv 272     107.310 129.725  42.250  1.00  0.00           C
ATOM   9674 6C31 POPEv 272     108.290 130.785  42.760  1.00  0.00           C
ATOM   9678  NH3 POPEw 273      41.580  26.585  64.150  1.00  0.00           N
ATOM   9682  C12 POPEw 273      43.040  26.305  64.470  1.00  0.00           C
ATOM   9685  C11 POPEw 273      43.570  26.955  65.760  1.00  0.00           C
ATOM   9688  P   POPEw 273      45.830  26.635  67.150  1.00  0.00           P
ATOM   9689  O13 POPEw 273      45.020  26.325  68.350  1.00  0.00           O
ATOM   9690  O14 POPEw 273      46.610  27.885  67.270  1.00  0.00           O
ATOM   9691  O11 POPEw 273      46.850  25.475  66.860  1.00  0.00           O
ATOM   9692  O12 POPEw 273      44.980  26.735  65.830  1.00  0.00           O
ATOM   9693  C1  POPEw 273      46.760  24.705  65.650  1.00  0.00           C
ATOM   9696  C2  POPEw 273      47.680  25.285  64.540  1.00  0.00           C
ATOM   9698  O21 POPEw 273      47.780  24.445  63.390  1.00  0.00           O
ATOM   9699  C21 POPEw 273      46.850  24.455  62.450  1.00  0.00           C
ATOM   9700  O22 POPEw 273      45.770  25.015  62.500  1.00  0.00           O
ATOM   9701  C22 POPEw 273      47.530  23.845  61.190  1.00  0.00           C
ATOM   9704  C3  POPEw 273      49.120  25.475  65.120  1.00  0.00           C
ATOM   9707  O31 POPEw 273      50.150  25.645  64.130  1.00  0.00           O
ATOM   9708  C31 POPEw 273      50.090  26.675  63.320  1.00  0.00           C
ATOM   9709  O32 POPEw 273      49.210  27.525  63.270  1.00  0.00           O
ATOM   9710  C32 POPEw 273      51.330  26.665  62.430  1.00  0.00           C
ATOM   9713  C23 POPEw 273      46.780  22.945  60.170  1.00  0.00           C
ATOM   9716  C24 POPEw 273      47.480  23.025  58.790  1.00  0.00           C
ATOM   9719  C25 POPEw 273      47.360  21.795  57.880  1.00  0.00           C
ATOM   9722  C26 POPEw 273      48.040  22.015  56.510  1.00  0.00           C
ATOM   9725  C27 POPEw 273      48.380  20.715  55.760  1.00  0.00           C
ATOM   9728  C28 POPEw 273      49.090  20.995  54.410  1.00  0.00           C
ATOM   9731  C29 POPEw 273      49.340  19.725  53.630  1.00  0.00           C
ATOM   9733 0C21 POPEw 273      50.340  19.465  52.770  1.00  0.00           C
ATOM   9735 1C21 POPEw 273      51.450  20.375  52.300  1.00  0.00           C
ATOM   9738 2C21 POPEw 273      51.680  20.195  50.780  1.00  0.00           C
ATOM   9741 3C21 POPEw 273      53.070  20.635  50.300  1.00  0.00           C
ATOM   9744 4C21 POPEw 273      53.240  20.455  48.790  1.00  0.00           C
ATOM   9747 5C21 POPEw 273      54.690  20.615  48.290  1.00  0.00           C
ATOM   9750 6C21 POPEw 273      55.300  21.995  48.570  1.00  0.00           C
ATOM   9753 7C21 POPEw 273      56.630  22.195  47.830  1.00  0.00           C
ATOM   9756 8C21 POPEw 273      57.210  23.595  48.010  1.00  0.00           C
ATOM   9760  C33 POPEw 273      50.910  26.615  60.950  1.00  0.00           C
ATOM   9763  C34 POPEw 273      52.070  26.915  60.000  1.00  0.00           C
ATOM   9766  C35 POPEw 273      51.610  27.285  58.580  1.00  0.00           C
ATOM   9769  C36 POPEw 273      50.740  26.205  57.910  1.00  0.00           C
ATOM   9772  C37 POPEw 273      50.310  26.605  56.490  1.00  0.00           C
ATOM   9775  C38 POPEw 273      49.360  25.585  55.830  1.00  0.00           C
ATOM   9778  C39 POPEw 273      48.960  26.015  54.420  1.00  0.00           C
ATOM   9781 0C31 POPEw 273      48.040  25.005  53.700  1.00  0.00           C
ATOM   9784 1C31 POPEw 273      47.920  25.285  52.190  1.00  0.00           C
ATOM   9787 2C31 POPEw 273      48.930  24.475  51.350  1.00  0.00           C
ATOM   9790 3C31 POPEw 273      48.490  23.035  51.040  1.00  0.00           C
ATOM   9793 4C31 POPEw 273      47.640  22.905  49.770  1.00  0.00           C
ATOM   9796 5C31 POPEw 273      47.980  21.635  48.980  1.00  0.00           C
ATOM   9799 6C31 POPEw 273      47.140  21.465  47.720  1.00  0.00           C
ATOM   9803  NH3 POPEx 274      38.060  67.535  63.010  1.00  0.00           N
ATOM   9807  C12 POPEx 274      38.370  67.585  64.480  1.00  0.00           C
ATOM   9810  C11 POPEx 274      39.670  66.835  64.870  1.00  0.00           C
ATOM   9813  P   POPEx 274      42.240  67.145  65.200  1.00  0.00           P
ATOM   9814  O13 POPEx 274      42.550  66.705  66.580  1.00  0.00           O
ATOM   9815  O14 POPEx 274      42.500  66.185  64.110  1.00  0.00           O
ATOM   9816  O11 POPEx 274      43.200  68.345  64.890  1.00  0.00           O
ATOM   9817  O12 POPEx 274      40.780  67.735  65.020  1.00  0.00           O
ATOM   9818  C1  POPEx 274      42.920  69.705  65.190  1.00  0.00           C
ATOM   9821  C2  POPEx 274      43.650  70.555  64.140  1.00  0.00           C
ATOM   9823  O21 POPEx 274      43.890  71.905  64.590  1.00  0.00           O
ATOM   9824  C21 POPEx 274      45.140  72.105  64.980  1.00  0.00           C
ATOM   9825  O22 POPEx 274      45.970  71.225  65.190  1.00  0.00           O
ATOM   9826  C22 POPEx 274      45.390  73.605  65.130  1.00  0.00           C
ATOM   9829  C3  POPEx 274      42.880  70.595  62.780  1.00  0.00           C
ATOM   9832  O31 POPEx 274      43.730  71.105  61.720  1.00  0.00           O
ATOM   9833  C31 POPEx 274      44.730  70.265  61.430  1.00  0.00           C
ATOM   9834  O32 POPEx 274      44.770  69.095  61.770  1.00  0.00           O
ATOM   9835  C32 POPEx 274      45.860  71.035  60.760  1.00  0.00           C
ATOM   9838  C23 POPEx 274      46.860  73.985  64.820  1.00  0.00           C
ATOM   9841  C24 POPEx 274      47.180  74.065  63.320  1.00  0.00           C
ATOM   9844  C25 POPEx 274      48.520  74.755  63.080  1.00  0.00           C
ATOM   9847  C26 POPEx 274      48.860  75.015  61.610  1.00  0.00           C
ATOM   9850  C27 POPEx 274      49.950  76.085  61.480  1.00  0.00           C
ATOM   9853  C28 POPEx 274      50.300  76.445  60.030  1.00  0.00           C
ATOM   9856  C29 POPEx 274      51.190  75.455  59.330  1.00  0.00           C
ATOM   9858 0C21 POPEx 274      50.870  74.785  58.220  1.00  0.00           C
ATOM   9860 1C21 POPEx 274      49.560  74.905  57.470  1.00  0.00           C
ATOM   9863 2C21 POPEx 274      49.630  74.285  56.060  1.00  0.00           C
ATOM   9866 3C21 POPEx 274      49.870  72.765  56.090  1.00  0.00           C
ATOM   9869 4C21 POPEx 274      49.920  72.145  54.690  1.00  0.00           C
ATOM   9872 5C21 POPEx 274      50.160  70.635  54.760  1.00  0.00           C
ATOM   9875 6C21 POPEx 274      50.320  70.015  53.380  1.00  0.00           C
ATOM   9878 7C21 POPEx 274      50.390  68.485  53.410  1.00  0.00           C
ATOM   9881 8C21 POPEx 274      50.660  67.905  52.020  1.00  0.00           C
ATOM   9885  C33 POPEx 274      46.320  70.375  59.450  1.00  0.00           C
ATOM   9888  C34 POPEx 274      45.410  70.705  58.270  1.00  0.00           C
ATOM   9891  C35 POPEx 274      46.030  70.185  56.970  1.00  0.00           C
ATOM   9894  C36 POPEx 274      45.440  70.785  55.680  1.00  0.00           C
ATOM   9897  C37 POPEx 274      46.200  70.205  54.480  1.00  0.00           C
ATOM   9900  C38 POPEx 274      45.650  70.595  53.110  1.00  0.00           C
ATOM   9903  C39 POPEx 274      46.730  70.375  52.050  1.00  0.00           C
ATOM   9906 0C31 POPEx 274      46.220  70.415  50.600  1.00  0.00           C
ATOM   9909 1C31 POPEx 274      47.410  70.315  49.630  1.00  0.00           C
ATOM   9912 2C31 POPEx 274      47.010  70.085  48.170  1.00  0.00           C
ATOM   9915 3C31 POPEx 274      46.710  68.605  47.880  1.00  0.00           C
ATOM   9918 4C31 POPEx 274      46.610  68.325  46.370  1.00  0.00           C
ATOM   9921 5C31 POPEx 274      46.530  66.825  46.050  1.00  0.00           C
ATOM   9924 6C31 POPEx 274      46.550  66.535  44.550  1.00  0.00           C
ATOM   9928  NH3 POPEy 275      47.190  29.385  64.030  1.00  0.00           N
ATOM   9932  C12 POPEy 275      45.730  29.085  64.170  1.00  0.00           C
ATOM   9935  C11 POPEy 275      44.850  30.165  63.510  1.00  0.00           C
ATOM   9938  P   POPEy 275      42.210  30.095  63.340  1.00  0.00           P
ATOM   9939  O13 POPEy 275      41.270  29.305  64.180  1.00  0.00           O
ATOM   9940  O14 POPEy 275      41.860  31.465  62.910  1.00  0.00           O
ATOM   9941  O11 POPEy 275      42.590  29.185  62.100  1.00  0.00           O
ATOM   9942  O12 POPEy 275      43.570  30.145  64.120  1.00  0.00           O
ATOM   9943  C1  POPEy 275      42.540  29.775  60.800  1.00  0.00           C
ATOM   9946  C2  POPEy 275      42.990  28.745  59.750  1.00  0.00           C
ATOM   9948  O21 POPEy 275      43.520  29.505  58.660  1.00  0.00           O
ATOM   9949  C21 POPEy 275      44.360  28.905  57.860  1.00  0.00           C
ATOM   9950  O22 POPEy 275      44.880  27.805  58.020  1.00  0.00           O
ATOM   9951  C22 POPEy 275      44.560  29.775  56.630  1.00  0.00           C
ATOM   9954  C3  POPEy 275      41.800  27.805  59.340  1.00  0.00           C
ATOM   9957  O31 POPEy 275      42.220  26.705  58.480  1.00  0.00           O
ATOM   9958  C31 POPEy 275      42.000  26.865  57.180  1.00  0.00           C
ATOM   9959  O32 POPEy 275      41.490  27.835  56.650  1.00  0.00           O
ATOM   9960  C32 POPEy 275      42.740  25.745  56.430  1.00  0.00           C
ATOM   9963  C23 POPEy 275      44.580  28.865  55.390  1.00  0.00           C
ATOM   9966  C24 POPEy 275      44.500  29.615  54.060  1.00  0.00           C
ATOM   9969  C25 POPEy 275      44.340  28.615  52.910  1.00  0.00           C
ATOM   9972  C26 POPEy 275      44.360  29.315  51.550  1.00  0.00           C
ATOM   9975  C27 POPEy 275      44.190  28.355  50.360  1.00  0.00           C
ATOM   9978  C28 POPEy 275      44.370  29.055  49.000  1.00  0.00           C
ATOM   9981  C29 POPEy 275      45.790  29.525  48.830  1.00  0.00           C
ATOM   9983 0C21 POPEy 275      46.670  29.085  47.920  1.00  0.00           C
ATOM   9985 1C21 POPEy 275      46.390  28.085  46.830  1.00  0.00           C
ATOM   9988 2C21 POPEy 275      47.520  28.075  45.780  1.00  0.00           C
ATOM   9991 3C21 POPEy 275      47.750  29.415  45.060  1.00  0.00           C
ATOM   9994 4C21 POPEy 275      48.960  29.375  44.120  1.00  0.00           C
ATOM   9997 5C21 POPEy 275      49.430  30.755  43.650  1.00  0.00           C
ATOM  10000 6C21 POPEy 275      50.780  30.695  42.920  1.00  0.00           C
ATOM  10003 7C21 POPEy 275      51.360  32.075  42.600  1.00  0.00           C
ATOM  10006 8C21 POPEy 275      52.730  31.995  41.920  1.00  0.00           C
ATOM  10010  C33 POPEy 275      42.210  25.515  55.000  1.00  0.00           C
ATOM  10013  C34 POPEy 275      43.050  24.515  54.180  1.00  0.00           C
ATOM  10016  C35 POPEy 275      42.310  24.155  52.880  1.00  0.00           C
ATOM  10019  C36 POPEy 275      43.170  23.575  51.750  1.00  0.00           C
ATOM  10022  C37 POPEy 275      42.290  23.195  50.550  1.00  0.00           C
ATOM  10025  C38 POPEy 275      43.080  22.875  49.270  1.00  0.00           C
ATOM  10028  C39 POPEy 275      43.650  24.115  48.560  1.00  0.00           C
ATOM  10031 0C31 POPEy 275      44.260  23.785  47.190  1.00  0.00           C
ATOM  10034 1C31 POPEy 275      43.300  24.045  46.010  1.00  0.00           C
ATOM  10037 2C31 POPEy 275      43.690  23.275  44.730  1.00  0.00           C
ATOM  10040 3C31 POPEy 275      45.100  23.575  44.210  1.00  0.00           C
ATOM  10043 4C31 POPEy 275      45.240  24.945  43.540  1.00  0.00           C
ATOM  10046 5C31 POPEy 275      46.670  25.195  43.060  1.00  0.00           C
ATOM  10049 6C31 POPEy 275      46.840  26.495  42.270  1.00  0.00           C
ATOM  10053  NH3 POPEz 276      86.780 115.715  62.140  1.00  0.00           N
ATOM  10057  C12 POPEz 276      86.160 115.305  63.440  1.00  0.00           C
ATOM  10060  C11 POPEz 276      85.130 116.295  63.970  1.00  0.00           C
ATOM  10063  P   POPEz 276      83.060 115.435  65.360  1.00  0.00           P
ATOM  10064  O13 POPEz 276      82.950 114.875  66.720  1.00  0.00           O
ATOM  10065  O14 POPEz 276      82.260 116.625  65.090  1.00  0.00           O
ATOM  10066  O11 POPEz 276      82.790 114.325  64.290  1.00  0.00           O
ATOM  10067  O12 POPEz 276      84.580 115.765  65.170  1.00  0.00           O
ATOM  10068  C1  POPEz 276      82.150 114.685  63.060  1.00  0.00           C
ATOM  10071  C2  POPEz 276      82.820 113.925  61.900  1.00  0.00           C
ATOM  10073  O21 POPEz 276      82.430 114.495  60.640  1.00  0.00           O
ATOM  10074  C21 POPEz 276      83.140 115.525  60.230  1.00  0.00           C
ATOM  10075  O22 POPEz 276      84.030 116.075  60.860  1.00  0.00           O
ATOM  10076  C22 POPEz 276      82.740 115.885  58.810  1.00  0.00           C
ATOM  10079  C3  POPEz 276      82.450 112.425  61.960  1.00  0.00           C
ATOM  10082  O31 POPEz 276      83.180 111.745  60.900  1.00  0.00           O
ATOM  10083  C31 POPEz 276      82.440 111.555  59.810  1.00  0.00           C
ATOM  10084  O32 POPEz 276      81.230 111.525  59.780  1.00  0.00           O
ATOM  10085  C32 POPEz 276      83.350 111.485  58.590  1.00  0.00           C
ATOM  10088  C23 POPEz 276      83.920 115.815  57.820  1.00  0.00           C
ATOM  10091  C24 POPEz 276      83.430 115.925  56.380  1.00  0.00           C
ATOM  10094  C25 POPEz 276      84.560 115.975  55.350  1.00  0.00           C
ATOM  10097  C26 POPEz 276      84.000 116.025  53.920  1.00  0.00           C
ATOM  10100  C27 POPEz 276      85.100 116.055  52.850  1.00  0.00           C
ATOM  10103  C28 POPEz 276      84.580 116.075  51.410  1.00  0.00           C
ATOM  10106  C29 POPEz 276      83.990 117.405  51.010  1.00  0.00           C
ATOM  10108 0C21 POPEz 276      83.030 117.585  50.080  1.00  0.00           C
ATOM  10110 1C21 POPEz 276      82.420 116.465  49.280  1.00  0.00           C
ATOM  10113 2C21 POPEz 276      81.370 116.915  48.250  1.00  0.00           C
ATOM  10116 3C21 POPEz 276      81.950 117.715  47.080  1.00  0.00           C
ATOM  10119 4C21 POPEz 276      81.060 117.675  45.820  1.00  0.00           C
ATOM  10122 5C21 POPEz 276      79.660 118.285  46.010  1.00  0.00           C
ATOM  10125 6C21 POPEz 276      79.670 119.815  46.040  1.00  0.00           C
ATOM  10128 7C21 POPEz 276      78.260 120.395  46.190  1.00  0.00           C
ATOM  10131 8C21 POPEz 276      78.170 121.885  45.880  1.00  0.00           C
ATOM  10135  C33 POPEz 276      82.780 110.585  57.470  1.00  0.00           C
ATOM  10138  C34 POPEz 276      83.600 110.715  56.180  1.00  0.00           C
ATOM  10141  C35 POPEz 276      83.120 109.775  55.070  1.00  0.00           C
ATOM  10144  C36 POPEz 276      83.870 109.995  53.750  1.00  0.00           C
ATOM  10147  C37 POPEz 276      83.520 108.935  52.700  1.00  0.00           C
ATOM  10150  C38 POPEz 276      84.220 109.135  51.350  1.00  0.00           C
ATOM  10153  C39 POPEz 276      83.480 110.125  50.440  1.00  0.00           C
ATOM  10156 0C31 POPEz 276      83.690 109.845  48.950  1.00  0.00           C
ATOM  10159 1C31 POPEz 276      82.740 110.675  48.080  1.00  0.00           C
ATOM  10162 2C31 POPEz 276      82.640 110.195  46.620  1.00  0.00           C
ATOM  10165 3C31 POPEz 276      83.800 110.655  45.730  1.00  0.00           C
ATOM  10168 4C31 POPEz 276      83.630 110.195  44.280  1.00  0.00           C
ATOM  10171 5C31 POPEz 276      84.770 110.675  43.370  1.00  0.00           C
ATOM  10174 6C31 POPEz 276      84.600 110.265  41.900  1.00  0.00           C
ATOM  10178  NH3 POPE0 277      72.140  93.745  21.190  1.00  0.00           N
ATOM  10182  C12 POPE0 277      73.030  93.905  19.990  1.00  0.00           C
ATOM  10185  C11 POPE0 277      74.510  93.635  20.340  1.00  0.00           C
ATOM  10188  P   POPE0 277      74.770  95.665  21.980  1.00  0.00           P
ATOM  10189  O13 POPE0 277      74.150  96.875  21.430  1.00  0.00           O
ATOM  10190  O14 POPE0 277      73.940  94.805  22.850  1.00  0.00           O
ATOM  10191  O11 POPE0 277      76.190  95.975  22.650  1.00  0.00           O
ATOM  10192  O12 POPE0 277      75.230  94.795  20.750  1.00  0.00           O
ATOM  10193  C1  POPE0 277      76.470  95.395  23.930  1.00  0.00           C
ATOM  10196  C2  POPE0 277      77.560  96.215  24.670  1.00  0.00           C
ATOM  10198  O21 POPE0 277      78.070  95.565  25.860  1.00  0.00           O
ATOM  10199  C21 POPE0 277      77.230  95.225  26.810  1.00  0.00           C
ATOM  10200  O22 POPE0 277      76.010  95.315  26.790  1.00  0.00           O
ATOM  10201  C22 POPE0 277      78.010  94.725  28.010  1.00  0.00           C
ATOM  10204  C3  POPE0 277      77.100  97.665  24.980  1.00  0.00           C
ATOM  10207  O31 POPE0 277      78.130  98.355  25.720  1.00  0.00           O
ATOM  10208  C31 POPE0 277      77.920  98.555  27.010  1.00  0.00           C
ATOM  10209  O32 POPE0 277      76.870  98.375  27.590  1.00  0.00           O
ATOM  10210  C32 POPE0 277      79.200  99.095  27.660  1.00  0.00           C
ATOM  10213  C23 POPE0 277      77.130  94.755  29.260  1.00  0.00           C
ATOM  10216  C24 POPE0 277      77.920  94.565  30.560  1.00  0.00           C
ATOM  10219  C25 POPE0 277      76.960  94.465  31.750  1.00  0.00           C
ATOM  10222  C26 POPE0 277      77.670  94.305  33.090  1.00  0.00           C
ATOM  10225  C27 POPE0 277      76.650  94.055  34.210  1.00  0.00           C
ATOM  10228  C28 POPE0 277      77.230  93.205  35.350  1.00  0.00           C
ATOM  10231  C29 POPE0 277      78.260  93.925  36.180  1.00  0.00           C
ATOM  10233 0C21 POPE0 277      78.430  93.755  37.500  1.00  0.00           C
ATOM  10235 1C21 POPE0 277      77.620  92.805  38.360  1.00  0.00           C
ATOM  10238 2C21 POPE0 277      76.500  93.535  39.120  1.00  0.00           C
ATOM  10241 3C21 POPE0 277      75.330  92.605  39.470  1.00  0.00           C
ATOM  10244 4C21 POPE0 277      74.340  93.285  40.420  1.00  0.00           C
ATOM  10247 5C21 POPE0 277      73.050  92.485  40.670  1.00  0.00           C
ATOM  10250 6C21 POPE0 277      73.280  91.035  41.100  1.00  0.00           C
ATOM  10253 7C21 POPE0 277      72.010  90.345  41.600  1.00  0.00           C
ATOM  10256 8C21 POPE0 277      72.200  88.865  41.950  1.00  0.00           C
ATOM  10260  C33 POPE0 277      79.500  98.425  29.020  1.00  0.00           C
ATOM  10263  C34 POPE0 277      80.620  99.135  29.800  1.00  0.00           C
ATOM  10266  C35 POPE0 277      81.160  98.295  30.980  1.00  0.00           C
ATOM  10269  C36 POPE0 277      80.140  98.095  32.110  1.00  0.00           C
ATOM  10272  C37 POPE0 277      80.640  97.125  33.200  1.00  0.00           C
ATOM  10275  C38 POPE0 277      81.670  97.735  34.170  1.00  0.00           C
ATOM  10278  C39 POPE0 277      81.020  98.475  35.350  1.00  0.00           C
ATOM  10281 0C31 POPE0 277      82.020  98.765  36.470  1.00  0.00           C
ATOM  10284 1C31 POPE0 277      81.360  99.285  37.760  1.00  0.00           C
ATOM  10287 2C31 POPE0 277      82.370  99.415  38.910  1.00  0.00           C
ATOM  10290 3C31 POPE0 277      81.860 100.285  40.070  1.00  0.00           C
ATOM  10293 4C31 POPE0 277      81.820 101.775  39.710  1.00  0.00           C
ATOM  10296 5C31 POPE0 277      81.390 102.675  40.870  1.00  0.00           C
ATOM  10299 6C31 POPE0 277      81.400 104.155  40.500  1.00  0.00           C
ATOM  10303  NH3 POPE1 278      30.620 102.945  20.210  1.00  0.00           N
ATOM  10307  C12 POPE1 278      31.900 103.185  19.470  1.00  0.00           C
ATOM  10310  C11 POPE1 278      32.990 102.205  19.910  1.00  0.00           C
ATOM  10313  P   POPE1 278      35.260 101.255  19.070  1.00  0.00           P
ATOM  10314  O13 POPE1 278      34.910 100.235  18.060  1.00  0.00           O
ATOM  10315  O14 POPE1 278      36.540 101.985  18.930  1.00  0.00           O
ATOM  10316  O11 POPE1 278      35.120 100.605  20.510  1.00  0.00           O
ATOM  10317  O12 POPE1 278      34.120 102.345  19.050  1.00  0.00           O
ATOM  10318  C1  POPE1 278      36.010 101.055  21.550  1.00  0.00           C
ATOM  10321  C2  POPE1 278      35.460 100.725  22.960  1.00  0.00           C
ATOM  10323  O21 POPE1 278      36.100 101.585  23.910  1.00  0.00           O
ATOM  10324  C21 POPE1 278      35.530 102.705  24.260  1.00  0.00           C
ATOM  10325  O22 POPE1 278      34.550 103.235  23.740  1.00  0.00           O
ATOM  10326  C22 POPE1 278      36.280 103.225  25.480  1.00  0.00           C
ATOM  10329  C3  POPE1 278      35.730  99.255  23.390  1.00  0.00           C
ATOM  10332  O31 POPE1 278      35.400  99.085  24.790  1.00  0.00           O
ATOM  10333  C31 POPE1 278      35.830  97.965  25.350  1.00  0.00           C
ATOM  10334  O32 POPE1 278      36.210  96.965  24.770  1.00  0.00           O
ATOM  10335  C32 POPE1 278      35.650  98.115  26.860  1.00  0.00           C
ATOM  10338  C23 POPE1 278      35.310 103.805  26.530  1.00  0.00           C
ATOM  10341  C24 POPE1 278      35.950 103.775  27.910  1.00  0.00           C
ATOM  10344  C25 POPE1 278      35.040 104.375  28.990  1.00  0.00           C
ATOM  10347  C26 POPE1 278      35.650 104.205  30.380  1.00  0.00           C
ATOM  10350  C27 POPE1 278      34.920 105.025  31.450  1.00  0.00           C
ATOM  10353  C28 POPE1 278      35.730 105.165  32.750  1.00  0.00           C
ATOM  10356  C29 POPE1 278      35.090 106.115  33.720  1.00  0.00           C
ATOM  10358 0C21 POPE1 278      34.710 105.845  34.980  1.00  0.00           C
ATOM  10360 1C21 POPE1 278      34.880 104.525  35.690  1.00  0.00           C
ATOM  10363 2C21 POPE1 278      34.740 104.605  37.230  1.00  0.00           C
ATOM  10366 3C21 POPE1 278      33.340 105.055  37.690  1.00  0.00           C
ATOM  10369 4C21 POPE1 278      33.030 104.685  39.140  1.00  0.00           C
ATOM  10372 5C21 POPE1 278      32.770 105.905  40.050  1.00  0.00           C
ATOM  10375 6C21 POPE1 278      32.230 105.505  41.430  1.00  0.00           C
ATOM  10378 7C21 POPE1 278      31.890 106.715  42.300  1.00  0.00           C
ATOM  10381 8C21 POPE1 278      31.220 106.355  43.630  1.00  0.00           C
ATOM  10385  C33 POPE1 278      36.730  99.025  27.470  1.00  0.00           C
ATOM  10388  C34 POPE1 278      36.300  99.735  28.760  1.00  0.00           C
ATOM  10391  C35 POPE1 278      35.710  98.815  29.830  1.00  0.00           C
ATOM  10394  C36 POPE1 278      35.520  99.525  31.170  1.00  0.00           C
ATOM  10397  C37 POPE1 278      34.750  98.695  32.200  1.00  0.00           C
ATOM  10400  C38 POPE1 278      34.530  99.385  33.550  1.00  0.00           C
ATOM  10403  C39 POPE1 278      33.280 100.265  33.590  1.00  0.00           C
ATOM  10406 0C31 POPE1 278      32.870 100.655  35.020  1.00  0.00           C
ATOM  10409 1C31 POPE1 278      31.510 101.355  35.040  1.00  0.00           C
ATOM  10412 2C31 POPE1 278      31.040 101.795  36.430  1.00  0.00           C
ATOM  10415 3C31 POPE1 278      29.670 102.465  36.340  1.00  0.00           C
ATOM  10418 4C31 POPE1 278      29.190 103.125  37.640  1.00  0.00           C
ATOM  10421 5C31 POPE1 278      27.790 103.715  37.500  1.00  0.00           C
ATOM  10424 6C31 POPE1 278      27.340 104.545  38.700  1.00  0.00           C
ATOM  10428  NH3 POPE2 279       2.570  58.255  62.790  1.00  0.00           N
ATOM  10432  C12 POPE2 279       3.810  58.645  63.560  1.00  0.00           C
ATOM  10435  C11 POPE2 279       4.220  57.555  64.570  1.00  0.00           C
ATOM  10438  P   POPE2 279       4.040  55.165  63.430  1.00  0.00           P
ATOM  10439  O13 POPE2 279       2.820  54.865  64.220  1.00  0.00           O
ATOM  10440  O14 POPE2 279       5.010  54.075  63.150  1.00  0.00           O
ATOM  10441  O11 POPE2 279       3.520  55.745  62.050  1.00  0.00           O
ATOM  10442  O12 POPE2 279       4.810  56.425  63.950  1.00  0.00           O
ATOM  10443  C1  POPE2 279       4.310  55.565  60.870  1.00  0.00           C
ATOM  10446  C2  POPE2 279       4.040  54.205  60.160  1.00  0.00           C
ATOM  10448  O21 POPE2 279       4.380  54.395  58.780  1.00  0.00           O
ATOM  10449  C21 POPE2 279       4.330  53.315  58.010  1.00  0.00           C
ATOM  10450  O22 POPE2 279       4.380  52.165  58.400  1.00  0.00           O
ATOM  10451  C22 POPE2 279       4.190  53.835  56.580  1.00  0.00           C
ATOM  10454  C3  POPE2 279       2.560  53.735  60.270  1.00  0.00           C
ATOM  10457  O31 POPE2 279       1.720  54.475  59.360  1.00  0.00           O
ATOM  10458  C31 POPE2 279       0.890  55.375  59.830  1.00  0.00           C
ATOM  10459  O32 POPE2 279       0.780  55.725  61.000  1.00  0.00           O
ATOM  10460  C32 POPE2 279       0.040  55.915  58.680  1.00  0.00           C
ATOM  10463  C23 POPE2 279       3.990  52.795  55.460  1.00  0.00           C
ATOM  10466  C24 POPE2 279       3.740  53.465  54.090  1.00  0.00           C
ATOM  10469  C25 POPE2 279       4.990  54.105  53.460  1.00  0.00           C
ATOM  10472  C26 POPE2 279       4.740  54.795  52.110  1.00  0.00           C
ATOM  10475  C27 POPE2 279       4.570  53.825  50.930  1.00  0.00           C
ATOM  10478  C28 POPE2 279       4.710  54.525  49.560  1.00  0.00           C
ATOM  10481  C29 POPE2 279       4.740  53.565  48.390  1.00  0.00           C
ATOM  10483 0C21 POPE2 279       3.910  53.545  47.330  1.00  0.00           C
ATOM  10485 1C21 POPE2 279       2.740  54.475  47.100  1.00  0.00           C
ATOM  10488 2C21 POPE2 279       3.140  55.875  46.590  1.00  0.00           C
ATOM  10491 3C21 POPE2 279       1.910  56.775  46.360  1.00  0.00           C
ATOM  10494 4C21 POPE2 279       2.240  58.275  46.300  1.00  0.00           C
ATOM  10497 5C21 POPE2 279       3.220  58.665  45.190  1.00  0.00           C
ATOM  10500 6C21 POPE2 279       2.660  58.395  43.790  1.00  0.00           C
ATOM  10503 7C21 POPE2 279       3.540  59.005  42.710  1.00  0.00           C
ATOM  10506 8C21 POPE2 279       3.180  58.535  41.310  1.00  0.00           C
ATOM  10510  C33 POPE2 279      -0.300  54.875  57.570  1.00  0.00           C
ATOM  10513  C34 POPE2 279       0.120  55.365  56.180  1.00  0.00           C
ATOM  10516  C35 POPE2 279       0.090  54.265  55.110  1.00  0.00           C
ATOM  10519  C36 POPE2 279       0.130  54.845  53.690  1.00  0.00           C
ATOM  10522  C37 POPE2 279       0.120  53.785  52.590  1.00  0.00           C
ATOM  10525  C38 POPE2 279      -0.120  54.395  51.200  1.00  0.00           C
ATOM  10528  C39 POPE2 279      -0.330  53.325  50.120  1.00  0.00           C
ATOM  10531 0C31 POPE2 279      -0.860  53.885  48.800  1.00  0.00           C
ATOM  10534 1C31 POPE2 279      -1.750  52.855  48.090  1.00  0.00           C
ATOM  10537 2C31 POPE2 279      -2.350  53.325  46.750  1.00  0.00           C
ATOM  10540 3C31 POPE2 279      -1.320  53.525  45.630  1.00  0.00           C
ATOM  10543 4C31 POPE2 279      -0.400  52.315  45.400  1.00  0.00           C
ATOM  10546 5C31 POPE2 279       0.420  52.455  44.110  1.00  0.00           C
ATOM  10549 6C31 POPE2 279       1.470  51.355  43.910  1.00  0.00           C
ATOM  10553  NH3 POPE3 280      44.760 115.375  62.270  1.00  0.00           N
ATOM  10557  C12 POPE3 280      44.120 114.015  62.310  1.00  0.00           C
ATOM  10560  C11 POPE3 280      45.020 112.995  63.000  1.00  0.00           C
ATOM  10563  P   POPE3 280      44.650 110.405  63.170  1.00  0.00           P
ATOM  10564  O13 POPE3 280      43.230 110.095  63.330  1.00  0.00           O
ATOM  10565  O14 POPE3 280      45.500 110.405  64.390  1.00  0.00           O
ATOM  10566  O11 POPE3 280      45.210 109.345  62.150  1.00  0.00           O
ATOM  10567  O12 POPE3 280      44.860 111.735  62.360  1.00  0.00           O
ATOM  10568  C1  POPE3 280      45.060 109.615  60.750  1.00  0.00           C
ATOM  10571  C2  POPE3 280      45.010 108.275  60.000  1.00  0.00           C
ATOM  10573  O21 POPE3 280      45.250 108.495  58.610  1.00  0.00           O
ATOM  10574  C21 POPE3 280      46.470 108.215  58.170  1.00  0.00           C
ATOM  10575  O22 POPE3 280      47.350 107.665  58.810  1.00  0.00           O
ATOM  10576  C22 POPE3 280      46.580 108.695  56.730  1.00  0.00           C
ATOM  10579  C3  POPE3 280      43.680 107.485  60.250  1.00  0.00           C
ATOM  10582  O31 POPE3 280      42.620 107.715  59.280  1.00  0.00           O
ATOM  10583  C31 POPE3 280      42.700 106.945  58.200  1.00  0.00           C
ATOM  10584  O32 POPE3 280      43.610 106.185  57.910  1.00  0.00           O
ATOM  10585  C32 POPE3 280      41.380 106.995  57.430  1.00  0.00           C
ATOM  10588  C23 POPE3 280      46.930 107.605  55.690  1.00  0.00           C
ATOM  10591  C24 POPE3 280      46.660 108.105  54.260  1.00  0.00           C
ATOM  10594  C25 POPE3 280      47.760 107.795  53.240  1.00  0.00           C
ATOM  10597  C26 POPE3 280      47.870 106.325  52.820  1.00  0.00           C
ATOM  10600  C27 POPE3 280      49.150 105.995  52.010  1.00  0.00           C
ATOM  10603  C28 POPE3 280      49.110 106.335  50.500  1.00  0.00           C
ATOM  10606  C29 POPE3 280      49.270 107.795  50.160  1.00  0.00           C
ATOM  10608 0C21 POPE3 280      50.340 108.385  49.590  1.00  0.00           C
ATOM  10610 1C21 POPE3 280      51.650 107.755  49.190  1.00  0.00           C
ATOM  10613 2C21 POPE3 280      52.830 108.695  49.500  1.00  0.00           C
ATOM  10616 3C21 POPE3 280      54.180 108.125  49.060  1.00  0.00           C
ATOM  10619 4C21 POPE3 280      55.350 109.125  49.230  1.00  0.00           C
ATOM  10622 5C21 POPE3 280      55.440 110.145  48.090  1.00  0.00           C
ATOM  10625 6C21 POPE3 280      56.540 111.195  48.320  1.00  0.00           C
ATOM  10628 7C21 POPE3 280      56.710 112.135  47.110  1.00  0.00           C
ATOM  10631 8C21 POPE3 280      57.710 113.265  47.350  1.00  0.00           C
ATOM  10635  C33 POPE3 280      40.350 105.985  58.000  1.00  0.00           C
ATOM  10638  C34 POPE3 280      39.620 105.185  56.920  1.00  0.00           C
ATOM  10641  C35 POPE3 280      38.630 106.015  56.100  1.00  0.00           C
ATOM  10644  C36 POPE3 280      37.950 105.195  54.990  1.00  0.00           C
ATOM  10647  C37 POPE3 280      36.830 105.975  54.280  1.00  0.00           C
ATOM  10650  C38 POPE3 280      36.170 105.175  53.140  1.00  0.00           C
ATOM  10653  C39 POPE3 280      37.070 105.055  51.900  1.00  0.00           C
ATOM  10656 0C31 POPE3 280      36.400 104.245  50.790  1.00  0.00           C
ATOM  10659 1C31 POPE3 280      37.340 103.985  49.590  1.00  0.00           C
ATOM  10662 2C31 POPE3 280      36.620 103.325  48.400  1.00  0.00           C
ATOM  10665 3C31 POPE3 280      36.210 101.875  48.660  1.00  0.00           C
ATOM  10668 4C31 POPE3 280      34.970 101.445  47.870  1.00  0.00           C
ATOM  10671 5C31 POPE3 280      34.480 100.055  48.280  1.00  0.00           C
ATOM  10674 6C31 POPE3 280      33.150  99.665  47.630  1.00  0.00           C
ATOM  10678  NH3 POPE4 281      35.690 118.945  60.170  1.00  0.00           N
ATOM  10682  C12 POPE4 281      36.350 118.375  61.400  1.00  0.00           C
ATOM  10685  C11 POPE4 281      37.420 119.325  61.940  1.00  0.00           C
ATOM  10688  P   POPE4 281      39.420 119.625  63.540  1.00  0.00           P
ATOM  10689  O13 POPE4 281      38.870 120.845  64.190  1.00  0.00           O
ATOM  10690  O14 POPE4 281      40.330 118.725  64.300  1.00  0.00           O
ATOM  10691  O11 POPE4 281      40.210 120.065  62.240  1.00  0.00           O
ATOM  10692  O12 POPE4 281      38.210 118.735  62.980  1.00  0.00           O
ATOM  10693  C1  POPE4 281      41.270 121.035  62.320  1.00  0.00           C
ATOM  10696  C2  POPE4 281      41.150 122.115  61.200  1.00  0.00           C
ATOM  10698  O21 POPE4 281      40.860 121.415  59.980  1.00  0.00           O
ATOM  10699  C21 POPE4 281      40.030 122.035  59.140  1.00  0.00           C
ATOM  10700  O22 POPE4 281      39.580 123.155  59.250  1.00  0.00           O
ATOM  10701  C22 POPE4 281      39.970 121.135  57.900  1.00  0.00           C
ATOM  10704  C3  POPE4 281      42.460 122.975  61.090  1.00  0.00           C
ATOM  10707  O31 POPE4 281      42.510 123.855  59.930  1.00  0.00           O
ATOM  10708  C31 POPE4 281      42.860 123.225  58.800  1.00  0.00           C
ATOM  10709  O32 POPE4 281      43.320 122.095  58.730  1.00  0.00           O
ATOM  10710  C32 POPE4 281      42.340 124.025  57.590  1.00  0.00           C
ATOM  10713  C23 POPE4 281      39.180 121.665  56.700  1.00  0.00           C
ATOM  10716  C24 POPE4 281      39.500 120.845  55.440  1.00  0.00           C
ATOM  10719  C25 POPE4 281      40.700 121.405  54.660  1.00  0.00           C
ATOM  10722  C26 POPE4 281      41.130 120.525  53.470  1.00  0.00           C
ATOM  10725  C27 POPE4 281      42.150 121.245  52.570  1.00  0.00           C
ATOM  10728  C28 POPE4 281      42.590 120.455  51.320  1.00  0.00           C
ATOM  10731  C29 POPE4 281      43.480 119.295  51.670  1.00  0.00           C
ATOM  10733 0C21 POPE4 281      44.380 118.715  50.860  1.00  0.00           C
ATOM  10735 1C21 POPE4 281      44.680 119.075  49.420  1.00  0.00           C
ATOM  10738 2C21 POPE4 281      43.720 118.415  48.420  1.00  0.00           C
ATOM  10741 3C21 POPE4 281      43.790 116.875  48.430  1.00  0.00           C
ATOM  10744 4C21 POPE4 281      42.660 116.235  47.600  1.00  0.00           C
ATOM  10747 5C21 POPE4 281      42.490 114.745  47.910  1.00  0.00           C
ATOM  10750 6C21 POPE4 281      41.150 114.185  47.410  1.00  0.00           C
ATOM  10753 7C21 POPE4 281      40.960 114.275  45.890  1.00  0.00           C
ATOM  10756 8C21 POPE4 281      39.690 113.555  45.430  1.00  0.00           C
ATOM  10760  C33 POPE4 281      43.010 125.385  57.280  1.00  0.00           C
ATOM  10763  C34 POPE4 281      42.460 126.025  55.990  1.00  0.00           C
ATOM  10766  C35 POPE4 281      42.570 125.095  54.760  1.00  0.00           C
ATOM  10769  C36 POPE4 281      42.450 125.785  53.390  1.00  0.00           C
ATOM  10772  C37 POPE4 281      42.560 124.765  52.250  1.00  0.00           C
ATOM  10775  C38 POPE4 281      43.030 125.335  50.910  1.00  0.00           C
ATOM  10778  C39 POPE4 281      43.380 124.215  49.900  1.00  0.00           C
ATOM  10781 0C31 POPE4 281      44.130 124.735  48.670  1.00  0.00           C
ATOM  10784 1C31 POPE4 281      44.530 123.615  47.680  1.00  0.00           C
ATOM  10787 2C31 POPE4 281      45.400 124.165  46.540  1.00  0.00           C
ATOM  10790 3C31 POPE4 281      45.800 123.095  45.510  1.00  0.00           C
ATOM  10793 4C31 POPE4 281      46.870 123.585  44.510  1.00  0.00           C
ATOM  10796 5C31 POPE4 281      46.490 124.865  43.750  1.00  0.00           C
ATOM  10799 6C31 POPE4 281      47.540 125.285  42.710  1.00  0.00           C
ATOM  10803  NH3 POPE5 282      84.390  -1.955  62.910  1.00  0.00           N
ATOM  10807  C12 POPE5 282      85.140  -0.645  62.850  1.00  0.00           C
ATOM  10810  C11 POPE5 282      85.760  -0.285  64.210  1.00  0.00           C
ATOM  10813  P   POPE5 282      87.960   1.185  64.460  1.00  0.00           P
ATOM  10814  O13 POPE5 282      88.250   2.535  65.000  1.00  0.00           O
ATOM  10815  O14 POPE5 282      88.500   0.035  65.210  1.00  0.00           O
ATOM  10816  O11 POPE5 282      88.600   1.155  63.020  1.00  0.00           O
ATOM  10817  O12 POPE5 282      86.420   0.985  64.130  1.00  0.00           O
ATOM  10818  C1  POPE5 282      88.600   2.355  62.240  1.00  0.00           C
ATOM  10821  C2  POPE5 282      87.880   2.105  60.900  1.00  0.00           C
ATOM  10823  O21 POPE5 282      88.660   2.665  59.830  1.00  0.00           O
ATOM  10824  C21 POPE5 282      89.770   1.985  59.600  1.00  0.00           C
ATOM  10825  O22 POPE5 282      90.060   0.895  60.070  1.00  0.00           O
ATOM  10826  C22 POPE5 282      90.670   2.765  58.650  1.00  0.00           C
ATOM  10829  C3  POPE5 282      86.430   2.695  60.910  1.00  0.00           C
ATOM  10832  O31 POPE5 282      85.650   2.185  59.810  1.00  0.00           O
ATOM  10833  C31 POPE5 282      86.060   2.525  58.570  1.00  0.00           C
ATOM  10834  O32 POPE5 282      86.250   1.695  57.690  1.00  0.00           O
ATOM  10835  C32 POPE5 282      86.210   4.035  58.380  1.00  0.00           C
ATOM  10838  C23 POPE5 282      91.490   1.815  57.750  1.00  0.00           C
ATOM  10841  C24 POPE5 282      92.190   2.525  56.590  1.00  0.00           C
ATOM  10844  C25 POPE5 282      92.880   1.545  55.630  1.00  0.00           C
ATOM  10847  C26 POPE5 282      93.280   2.215  54.310  1.00  0.00           C
ATOM  10850  C27 POPE5 282      94.390   1.455  53.600  1.00  0.00           C
ATOM  10853  C28 POPE5 282      94.900   2.195  52.350  1.00  0.00           C
ATOM  10856  C29 POPE5 282      96.180   1.615  51.780  1.00  0.00           C
ATOM  10858 0C21 POPE5 282      97.170   2.325  51.210  1.00  0.00           C
ATOM  10860 1C21 POPE5 282      97.190   3.815  50.970  1.00  0.00           C
ATOM  10863 2C21 POPE5 282      98.620   4.395  50.950  1.00  0.00           C
ATOM  10866 3C21 POPE5 282      99.250   4.575  52.340  1.00  0.00           C
ATOM  10869 4C21 POPE5 282     100.790   4.645  52.300  1.00  0.00           C
ATOM  10872 5C21 POPE5 282     101.380   5.625  51.290  1.00  0.00           C
ATOM  10875 6C21 POPE5 282     102.900   5.445  51.160  1.00  0.00           C
ATOM  10878 7C21 POPE5 282     103.530   6.275  50.030  1.00  0.00           C
ATOM  10881 8C21 POPE5 282     105.000   5.935  49.750  1.00  0.00           C
ATOM  10885  C33 POPE5 282      86.230   4.445  56.890  1.00  0.00           C
ATOM  10888  C34 POPE5 282      86.750   5.865  56.650  1.00  0.00           C
ATOM  10891  C35 POPE5 282      86.880   6.245  55.160  1.00  0.00           C
ATOM  10894  C36 POPE5 282      87.890   5.355  54.420  1.00  0.00           C
ATOM  10897  C37 POPE5 282      88.160   5.715  52.960  1.00  0.00           C
ATOM  10900  C38 POPE5 282      88.720   4.475  52.250  1.00  0.00           C
ATOM  10903  C39 POPE5 282      89.370   4.715  50.890  1.00  0.00           C
ATOM  10906 0C31 POPE5 282      89.800   3.375  50.260  1.00  0.00           C
ATOM  10909 1C31 POPE5 282      88.640   2.625  49.590  1.00  0.00           C
ATOM  10912 2C31 POPE5 282      89.070   1.325  48.910  1.00  0.00           C
ATOM  10915 3C31 POPE5 282      88.070   0.845  47.840  1.00  0.00           C
ATOM  10918 4C31 POPE5 282      86.750   0.295  48.410  1.00  0.00           C
ATOM  10921 5C31 POPE5 282      85.620   0.285  47.380  1.00  0.00           C
ATOM  10924 6C31 POPE5 282      84.300  -0.285  47.910  1.00  0.00           C
ATOM  10928  NH3 POPE6 283     123.500  52.695  20.700  1.00  0.00           N
ATOM  10932  C12 POPE6 283     124.700  52.255  19.920  1.00  0.00           C
ATOM  10935  C11 POPE6 283     124.440  52.425  18.420  1.00  0.00           C
ATOM  10938  P   POPE6 283     126.420  53.265  16.980  1.00  0.00           P
ATOM  10939  O13 POPE6 283     127.600  52.665  16.320  1.00  0.00           O
ATOM  10940  O14 POPE6 283     125.420  53.945  16.120  1.00  0.00           O
ATOM  10941  O11 POPE6 283     126.840  54.215  18.190  1.00  0.00           O
ATOM  10942  O12 POPE6 283     125.640  52.095  17.720  1.00  0.00           O
ATOM  10943  C1  POPE6 283     126.130  55.415  18.550  1.00  0.00           C
ATOM  10946  C2  POPE6 283     126.250  55.775  20.060  1.00  0.00           C
ATOM  10948  O21 POPE6 283     125.440  56.925  20.400  1.00  0.00           O
ATOM  10949  C21 POPE6 283     124.240  56.625  20.900  1.00  0.00           C
ATOM  10950  O22 POPE6 283     123.710  55.535  20.820  1.00  0.00           O
ATOM  10951  C22 POPE6 283     123.680  57.855  21.630  1.00  0.00           C
ATOM  10954  C3  POPE6 283     127.700  56.065  20.530  1.00  0.00           C
ATOM  10957  O31 POPE6 283     127.790  55.865  21.950  1.00  0.00           O
ATOM  10958  C31 POPE6 283     127.760  56.935  22.720  1.00  0.00           C
ATOM  10959  O32 POPE6 283     127.820  58.095  22.340  1.00  0.00           O
ATOM  10960  C32 POPE6 283     127.560  56.465  24.150  1.00  0.00           C
ATOM  10963  C23 POPE6 283     124.150  57.895  23.110  1.00  0.00           C
ATOM  10966  C24 POPE6 283     123.650  59.085  23.940  1.00  0.00           C
ATOM  10969  C25 POPE6 283     124.200  58.995  25.370  1.00  0.00           C
ATOM  10972  C26 POPE6 283     123.610  60.015  26.350  1.00  0.00           C
ATOM  10975  C27 POPE6 283     123.770  59.535  27.810  1.00  0.00           C
ATOM  10978  C28 POPE6 283     123.070  60.465  28.820  1.00  0.00           C
ATOM  10981  C29 POPE6 283     122.780  59.745  30.120  1.00  0.00           C
ATOM  10983 0C21 POPE6 283     123.650  59.515  31.120  1.00  0.00           C
ATOM  10985 1C21 POPE6 283     125.080  59.995  31.170  1.00  0.00           C
ATOM  10988 2C21 POPE6 283     125.540  60.255  32.610  1.00  0.00           C
ATOM  10991 3C21 POPE6 283     124.720  61.335  33.330  1.00  0.00           C
ATOM  10994 4C21 POPE6 283     125.300  61.765  34.680  1.00  0.00           C
ATOM  10997 5C21 POPE6 283     125.060  60.775  35.820  1.00  0.00           C
ATOM  11000 6C21 POPE6 283     125.560  61.375  37.140  1.00  0.00           C
ATOM  11003 7C21 POPE6 283     125.310  60.515  38.380  1.00  0.00           C
ATOM  11006 8C21 POPE6 283     125.800  61.215  39.650  1.00  0.00           C
ATOM  11010  C33 POPE6 283     128.530  57.045  25.200  1.00  0.00           C
ATOM  11013  C34 POPE6 283     127.820  57.155  26.550  1.00  0.00           C
ATOM  11016  C35 POPE6 283     128.710  57.765  27.620  1.00  0.00           C
ATOM  11019  C36 POPE6 283     128.050  57.775  29.000  1.00  0.00           C
ATOM  11022  C37 POPE6 283     129.000  58.365  30.040  1.00  0.00           C
ATOM  11025  C38 POPE6 283     128.650  57.965  31.480  1.00  0.00           C
ATOM  11028  C39 POPE6 283     129.820  58.155  32.440  1.00  0.00           C
ATOM  11031 0C31 POPE6 283     129.980  59.605  32.900  1.00  0.00           C
ATOM  11034 1C31 POPE6 283     129.120  59.915  34.140  1.00  0.00           C
ATOM  11037 2C31 POPE6 283     129.240  61.375  34.620  1.00  0.00           C
ATOM  11040 3C31 POPE6 283     130.690  61.875  34.800  1.00  0.00           C
ATOM  11043 4C31 POPE6 283     131.500  61.005  35.760  1.00  0.00           C
ATOM  11046 5C31 POPE6 283     132.980  61.415  35.870  1.00  0.00           C
ATOM  11049 6C31 POPE6 283     133.190  62.705  36.660  1.00  0.00           C
ATOM  11053  NH3 POPE7 284      13.120  -1.555  62.060  1.00  0.00           N
ATOM  11057  C12 POPE7 284      13.120  -0.505  63.140  1.00  0.00           C
ATOM  11060  C11 POPE7 284      12.380   0.765  62.710  1.00  0.00           C
ATOM  11063  P   POPE7 284      12.420   3.155  63.810  1.00  0.00           P
ATOM  11064  O13 POPE7 284      11.830   3.825  64.990  1.00  0.00           O
ATOM  11065  O14 POPE7 284      13.860   3.335  63.560  1.00  0.00           O
ATOM  11066  O11 POPE7 284      11.630   3.675  62.550  1.00  0.00           O
ATOM  11067  O12 POPE7 284      12.100   1.595  63.850  1.00  0.00           O
ATOM  11068  C1  POPE7 284      12.270   3.915  61.290  1.00  0.00           C
ATOM  11071  C2  POPE7 284      11.520   3.135  60.190  1.00  0.00           C
ATOM  11073  O21 POPE7 284      12.430   2.695  59.170  1.00  0.00           O
ATOM  11074  C21 POPE7 284      13.100   3.545  58.430  1.00  0.00           C
ATOM  11075  O22 POPE7 284      13.050   4.755  58.470  1.00  0.00           O
ATOM  11076  C22 POPE7 284      13.930   2.705  57.460  1.00  0.00           C
ATOM  11079  C3  POPE7 284      10.260   3.885  59.670  1.00  0.00           C
ATOM  11082  O31 POPE7 284       9.160   3.015  59.350  1.00  0.00           O
ATOM  11083  C31 POPE7 284       8.710   2.695  58.130  1.00  0.00           C
ATOM  11084  O32 POPE7 284       7.800   1.905  57.950  1.00  0.00           O
ATOM  11085  C32 POPE7 284       9.380   3.495  57.020  1.00  0.00           C
ATOM  11088  C23 POPE7 284      14.050   3.385  56.080  1.00  0.00           C
ATOM  11091  C24 POPE7 284      14.380   2.385  54.970  1.00  0.00           C
ATOM  11094  C25 POPE7 284      13.170   1.555  54.520  1.00  0.00           C
ATOM  11097  C26 POPE7 284      13.570   0.455  53.540  1.00  0.00           C
ATOM  11100  C27 POPE7 284      12.390  -0.435  53.150  1.00  0.00           C
ATOM  11103  C28 POPE7 284      12.800  -1.895  52.890  1.00  0.00           C
ATOM  11106  C29 POPE7 284      13.770  -2.005  51.740  1.00  0.00           C
ATOM  11108 0C21 POPE7 284      13.460  -2.315  50.470  1.00  0.00           C
ATOM  11110 1C21 POPE7 284      12.090  -2.615  49.930  1.00  0.00           C
ATOM  11113 2C21 POPE7 284      11.700  -1.895  48.630  1.00  0.00           C
ATOM  11116 3C21 POPE7 284      12.210  -2.605  47.370  1.00  0.00           C
ATOM  11119 4C21 POPE7 284      13.580  -2.125  46.890  1.00  0.00           C
ATOM  11122 5C21 POPE7 284      13.990  -2.825  45.590  1.00  0.00           C
ATOM  11125 6C21 POPE7 284      15.330  -2.335  45.020  1.00  0.00           C
ATOM  11128 7C21 POPE7 284      15.660  -3.025  43.690  1.00  0.00           C
ATOM  11131 8C21 POPE7 284      16.990  -2.585  43.080  1.00  0.00           C
ATOM  11135  C33 POPE7 284       8.660   3.305  55.670  1.00  0.00           C
ATOM  11138  C34 POPE7 284       9.080   4.375  54.670  1.00  0.00           C
ATOM  11141  C35 POPE7 284       8.220   4.385  53.400  1.00  0.00           C
ATOM  11144  C36 POPE7 284       8.490   3.235  52.420  1.00  0.00           C
ATOM  11147  C37 POPE7 284       9.900   3.285  51.810  1.00  0.00           C
ATOM  11150  C38 POPE7 284       9.980   2.495  50.500  1.00  0.00           C
ATOM  11153  C39 POPE7 284      11.330   2.665  49.790  1.00  0.00           C
ATOM  11156 0C31 POPE7 284      11.270   2.235  48.320  1.00  0.00           C
ATOM  11159 1C31 POPE7 284      12.580   2.545  47.580  1.00  0.00           C
ATOM  11162 2C31 POPE7 284      12.520   2.265  46.070  1.00  0.00           C
ATOM  11165 3C31 POPE7 284      11.370   3.005  45.360  1.00  0.00           C
ATOM  11168 4C31 POPE7 284      11.520   3.035  43.840  1.00  0.00           C
ATOM  11171 5C31 POPE7 284      10.280   3.605  43.140  1.00  0.00           C
ATOM  11174 6C31 POPE7 284      10.460   3.775  41.640  1.00  0.00           C
ATOM  11178  NH3 POPE8 285      11.360   3.565  19.490  1.00  0.00           N
ATOM  11182  C12 POPE8 285      11.210   4.095  18.080  1.00  0.00           C
ATOM  11185  C11 POPE8 285       9.800   3.945  17.480  1.00  0.00           C
ATOM  11188  P   POPE8 285       7.340   4.845  17.950  1.00  0.00           P
ATOM  11189  O13 POPE8 285       6.810   3.475  17.810  1.00  0.00           O
ATOM  11190  O14 POPE8 285       7.000   5.835  16.910  1.00  0.00           O
ATOM  11191  O11 POPE8 285       6.840   5.385  19.350  1.00  0.00           O
ATOM  11192  O12 POPE8 285       8.900   4.795  18.180  1.00  0.00           O
ATOM  11193  C1  POPE8 285       7.740   5.735  20.410  1.00  0.00           C
ATOM  11196  C2  POPE8 285       7.170   5.275  21.770  1.00  0.00           C
ATOM  11198  O21 POPE8 285       7.890   5.835  22.890  1.00  0.00           O
ATOM  11199  C21 POPE8 285       9.180   5.535  23.060  1.00  0.00           C
ATOM  11200  O22 POPE8 285       9.860   4.825  22.340  1.00  0.00           O
ATOM  11201  C22 POPE8 285       9.640   6.245  24.330  1.00  0.00           C
ATOM  11204  C3  POPE8 285       7.040   3.725  21.860  1.00  0.00           C
ATOM  11207  O31 POPE8 285       6.590   3.325  23.170  1.00  0.00           O
ATOM  11208  C31 POPE8 285       7.460   2.615  23.890  1.00  0.00           C
ATOM  11209  O32 POPE8 285       8.580   2.275  23.540  1.00  0.00           O
ATOM  11210  C32 POPE8 285       6.880   2.345  25.270  1.00  0.00           C
ATOM  11213  C23 POPE8 285      10.920   5.655  24.960  1.00  0.00           C
ATOM  11216  C24 POPE8 285      11.640   6.685  25.850  1.00  0.00           C
ATOM  11219  C25 POPE8 285      10.900   7.095  27.140  1.00  0.00           C
ATOM  11222  C26 POPE8 285      10.870   5.945  28.150  1.00  0.00           C
ATOM  11225  C27 POPE8 285      10.380   6.325  29.550  1.00  0.00           C
ATOM  11228  C28 POPE8 285      10.340   5.105  30.480  1.00  0.00           C
ATOM  11231  C29 POPE8 285       9.670   5.435  31.790  1.00  0.00           C
ATOM  11233 0C21 POPE8 285      10.080   5.095  33.020  1.00  0.00           C
ATOM  11235 1C21 POPE8 285      11.310   4.305  33.380  1.00  0.00           C
ATOM  11238 2C21 POPE8 285      11.840   4.735  34.760  1.00  0.00           C
ATOM  11241 3C21 POPE8 285      12.990   3.845  35.240  1.00  0.00           C
ATOM  11244 4C21 POPE8 285      13.170   3.885  36.760  1.00  0.00           C
ATOM  11247 5C21 POPE8 285      14.320   2.985  37.210  1.00  0.00           C
ATOM  11250 6C21 POPE8 285      14.200   2.575  38.670  1.00  0.00           C
ATOM  11253 7C21 POPE8 285      15.230   1.505  39.040  1.00  0.00           C
ATOM  11256 8C21 POPE8 285      15.020   0.975  40.450  1.00  0.00           C
ATOM  11260  C33 POPE8 285       7.960   1.775  26.210  1.00  0.00           C
ATOM  11263  C34 POPE8 285       7.600   1.955  27.680  1.00  0.00           C
ATOM  11266  C35 POPE8 285       8.730   1.485  28.600  1.00  0.00           C
ATOM  11269  C36 POPE8 285       8.430   1.735  30.080  1.00  0.00           C
ATOM  11272  C37 POPE8 285       7.500   0.685  30.670  1.00  0.00           C
ATOM  11275  C38 POPE8 285       7.210   0.855  32.160  1.00  0.00           C
ATOM  11278  C39 POPE8 285       8.470   0.815  33.030  1.00  0.00           C
ATOM  11281 0C31 POPE8 285       8.150   0.585  34.510  1.00  0.00           C
ATOM  11284 1C31 POPE8 285       9.410   0.545  35.370  1.00  0.00           C
ATOM  11287 2C31 POPE8 285       9.110   0.195  36.830  1.00  0.00           C
ATOM  11290 3C31 POPE8 285      10.390   0.135  37.680  1.00  0.00           C
ATOM  11293 4C31 POPE8 285      10.150  -0.285  39.130  1.00  0.00           C
ATOM  11296 5C31 POPE8 285      11.480  -0.415  39.880  1.00  0.00           C
ATOM  11299 6C31 POPE8 285      11.360  -0.915  41.310  1.00  0.00           C
ATOM  11303  NH3 POPE9 286      36.790  81.575  67.430  1.00  0.00           N
ATOM  11307  C12 POPE9 286      37.030  82.355  68.690  1.00  0.00           C
ATOM  11310  C11 POPE9 286      35.750  83.005  69.240  1.00  0.00           C
ATOM  11313  P   POPE9 286      33.600  83.545  67.930  1.00  0.00           P
ATOM  11314  O13 POPE9 286      33.440  82.095  67.700  1.00  0.00           O
ATOM  11315  O14 POPE9 286      32.750  84.105  69.000  1.00  0.00           O
ATOM  11316  O11 POPE9 286      33.380  84.285  66.540  1.00  0.00           O
ATOM  11317  O12 POPE9 286      35.110  83.825  68.250  1.00  0.00           O
ATOM  11318  C1  POPE9 286      34.090  83.735  65.420  1.00  0.00           C
ATOM  11321  C2  POPE9 286      33.370  84.005  64.060  1.00  0.00           C
ATOM  11323  O21 POPE9 286      33.860  83.275  62.910  1.00  0.00           O
ATOM  11324  C21 POPE9 286      34.810  82.345  62.990  1.00  0.00           C
ATOM  11325  O22 POPE9 286      35.680  82.265  63.830  1.00  0.00           O
ATOM  11326  C22 POPE9 286      34.710  81.375  61.810  1.00  0.00           C
ATOM  11329  C3  POPE9 286      33.220  85.525  63.740  1.00  0.00           C
ATOM  11332  O31 POPE9 286      32.360  85.715  62.600  1.00  0.00           O
ATOM  11333  C31 POPE9 286      32.550  86.765  61.810  1.00  0.00           C
ATOM  11334  O32 POPE9 286      33.390  87.655  61.970  1.00  0.00           O
ATOM  11335  C32 POPE9 286      31.590  86.685  60.640  1.00  0.00           C
ATOM  11338  C23 POPE9 286      35.210  81.955  60.470  1.00  0.00           C
ATOM  11341  C24 POPE9 286      35.260  80.895  59.380  1.00  0.00           C
ATOM  11344  C25 POPE9 286      35.350  81.465  57.960  1.00  0.00           C
ATOM  11347  C26 POPE9 286      35.270  80.345  56.900  1.00  0.00           C
ATOM  11350  C27 POPE9 286      35.290  80.795  55.430  1.00  0.00           C
ATOM  11353  C28 POPE9 286      36.700  80.865  54.810  1.00  0.00           C
ATOM  11356  C29 POPE9 286      37.480  82.105  55.180  1.00  0.00           C
ATOM  11358 0C21 POPE9 286      38.180  82.915  54.360  1.00  0.00           C
ATOM  11360 1C21 POPE9 286      38.340  82.775  52.870  1.00  0.00           C
ATOM  11363 2C21 POPE9 286      38.060  84.085  52.110  1.00  0.00           C
ATOM  11366 3C21 POPE9 286      39.120  85.175  52.350  1.00  0.00           C
ATOM  11369 4C21 POPE9 286      38.890  86.415  51.490  1.00  0.00           C
ATOM  11372 5C21 POPE9 286      39.930  87.535  51.700  1.00  0.00           C
ATOM  11375 6C21 POPE9 286      39.810  88.195  53.080  1.00  0.00           C
ATOM  11378 7C21 POPE9 286      40.680  89.435  53.270  1.00  0.00           C
ATOM  11381 8C21 POPE9 286      40.460  90.085  54.640  1.00  0.00           C
ATOM  11385  C33 POPE9 286      32.110  87.355  59.350  1.00  0.00           C
ATOM  11388  C34 POPE9 286      31.160  87.095  58.170  1.00  0.00           C
ATOM  11391  C35 POPE9 286      31.520  87.795  56.860  1.00  0.00           C
ATOM  11394  C36 POPE9 286      31.260  89.305  56.900  1.00  0.00           C
ATOM  11397  C37 POPE9 286      31.320  89.945  55.500  1.00  0.00           C
ATOM  11400  C38 POPE9 286      31.090  91.465  55.550  1.00  0.00           C
ATOM  11403  C39 POPE9 286      30.450  92.015  54.260  1.00  0.00           C
ATOM  11406 0C31 POPE9 286      31.310  91.835  52.990  1.00  0.00           C
ATOM  11409 1C31 POPE9 286      30.550  92.335  51.750  1.00  0.00           C
ATOM  11412 2C31 POPE9 286      31.220  91.985  50.410  1.00  0.00           C
ATOM  11415 3C31 POPE9 286      30.420  92.565  49.230  1.00  0.00           C
ATOM  11418 4C31 POPE9 286      31.000  92.215  47.860  1.00  0.00           C
ATOM  11421 5C31 POPE9 286      30.220  92.885  46.720  1.00  0.00           C
ATOM  11424 6C31 POPE9 286      30.760  92.565  45.320  1.00  0.00           C
ATOM  11428  NH3 POPE  287      93.820  58.025  65.380  1.00  0.00           N
ATOM  11432  C12 POPE  287      94.610  57.065  66.230  1.00  0.00           C
ATOM  11435  C11 POPE  287      95.870  56.535  65.490  1.00  0.00           C
ATOM  11438  P   POPE  287      97.040  58.835  64.740  1.00  0.00           P
ATOM  11439  O13 POPE  287      96.740  59.945  65.680  1.00  0.00           O
ATOM  11440  O14 POPE  287      98.270  59.025  63.960  1.00  0.00           O
ATOM  11441  O11 POPE  287      95.800  58.795  63.750  1.00  0.00           O
ATOM  11442  O12 POPE  287      96.960  57.445  65.450  1.00  0.00           O
ATOM  11443  C1  POPE  287      95.770  57.855  62.670  1.00  0.00           C
ATOM  11446  C2  POPE  287      95.840  58.565  61.310  1.00  0.00           C
ATOM  11448  O21 POPE  287      95.700  57.565  60.290  1.00  0.00           O
ATOM  11449  C21 POPE  287      94.890  57.665  59.250  1.00  0.00           C
ATOM  11450  O22 POPE  287      94.700  56.765  58.440  1.00  0.00           O
ATOM  11451  C22 POPE  287      94.230  59.035  59.080  1.00  0.00           C
ATOM  11454  C3  POPE  287      97.200  59.295  61.160  1.00  0.00           C
ATOM  11457  O31 POPE  287      97.240  60.085  59.970  1.00  0.00           O
ATOM  11458  C31 POPE  287      98.290  60.915  59.960  1.00  0.00           C
ATOM  11459  O32 POPE  287      99.170  60.955  60.810  1.00  0.00           O
ATOM  11460  C32 POPE  287      98.150  61.805  58.740  1.00  0.00           C
ATOM  11463  C23 POPE  287      93.350  59.095  57.810  1.00  0.00           C
ATOM  11466  C24 POPE  287      92.900  60.525  57.550  1.00  0.00           C
ATOM  11469  C25 POPE  287      91.610  60.655  56.730  1.00  0.00           C
ATOM  11472  C26 POPE  287      91.820  60.375  55.240  1.00  0.00           C
ATOM  11475  C27 POPE  287      90.500  60.425  54.450  1.00  0.00           C
ATOM  11478  C28 POPE  287      90.680  60.015  52.970  1.00  0.00           C
ATOM  11481  C29 POPE  287      91.300  61.095  52.130  1.00  0.00           C
ATOM  11483 0C21 POPE  287      90.970  61.395  50.860  1.00  0.00           C
ATOM  11485 1C21 POPE  287      89.910  60.695  50.040  1.00  0.00           C
ATOM  11488 2C21 POPE  287      90.420  59.435  49.310  1.00  0.00           C
ATOM  11491 3C21 POPE  287      89.280  58.715  48.570  1.00  0.00           C
ATOM  11494 4C21 POPE  287      89.740  57.605  47.620  1.00  0.00           C
ATOM  11497 5C21 POPE  287      88.580  57.085  46.760  1.00  0.00           C
ATOM  11500 6C21 POPE  287      88.970  55.985  45.760  1.00  0.00           C
ATOM  11503 7C21 POPE  287      89.930  56.445  44.660  1.00  0.00           C
ATOM  11506 8C21 POPE  287      90.200  55.375  43.610  1.00  0.00           C
ATOM  11510  C33 POPE  287      99.430  61.805  57.890  1.00  0.00           C
ATOM  11513  C34 POPE  287      99.220  62.595  56.600  1.00  0.00           C
ATOM  11516  C35 POPE  287     100.280  62.265  55.550  1.00  0.00           C
ATOM  11519  C36 POPE  287      99.890  61.005  54.780  1.00  0.00           C
ATOM  11522  C37 POPE  287     100.960  60.475  53.830  1.00  0.00           C
ATOM  11525  C38 POPE  287     100.430  59.295  53.010  1.00  0.00           C
ATOM  11528  C39 POPE  287     101.520  58.535  52.250  1.00  0.00           C
ATOM  11531 0C31 POPE  287     102.280  59.395  51.240  1.00  0.00           C
ATOM  11534 1C31 POPE  287     102.040  58.955  49.790  1.00  0.00           C
ATOM  11537 2C31 POPE  287     102.830  59.805  48.800  1.00  0.00           C
ATOM  11540 3C31 POPE  287     102.560  59.435  47.340  1.00  0.00           C
ATOM  11543 4C31 POPE  287     102.950  57.995  47.000  1.00  0.00           C
ATOM  11546 5C31 POPE  287     102.660  57.675  45.540  1.00  0.00           C
ATOM  11549 6C31 POPE  287     102.950  56.215  45.180  1.00  0.00           C
ATOM  11553  NH3 POPE  288     127.300 108.245  23.690  1.00  0.00           N
ATOM  11557  C12 POPE  288     127.330 107.635  22.310  1.00  0.00           C
ATOM  11560  C11 POPE  288     125.920 107.145  21.880  1.00  0.00           C
ATOM  11563  P   POPE  288     123.410 108.055  21.850  1.00  0.00           P
ATOM  11564  O13 POPE  288     122.930 109.285  21.180  1.00  0.00           O
ATOM  11565  O14 POPE  288     122.990 106.815  21.190  1.00  0.00           O
ATOM  11566  O11 POPE  288     122.810 108.035  23.320  1.00  0.00           O
ATOM  11567  O12 POPE  288     124.970 108.185  22.070  1.00  0.00           O
ATOM  11568  C1  POPE  288     123.410 108.795  24.370  1.00  0.00           C
ATOM  11571  C2  POPE  288     123.670 107.935  25.640  1.00  0.00           C
ATOM  11573  O21 POPE  288     124.700 108.585  26.410  1.00  0.00           O
ATOM  11574  C21 POPE  288     124.360 108.885  27.650  1.00  0.00           C
ATOM  11575  O22 POPE  288     123.260 108.705  28.140  1.00  0.00           O
ATOM  11576  C22 POPE  288     125.550 109.515  28.390  1.00  0.00           C
ATOM  11579  C3  POPE  288     124.090 106.475  25.260  1.00  0.00           C
ATOM  11582  O31 POPE  288     124.650 105.715  26.360  1.00  0.00           O
ATOM  11583  C31 POPE  288     125.990 105.765  26.430  1.00  0.00           C
ATOM  11584  O32 POPE  288     126.690 106.515  25.750  1.00  0.00           O
ATOM  11585  C32 POPE  288     126.510 104.755  27.450  1.00  0.00           C
ATOM  11588  C23 POPE  288     125.120 110.365  29.610  1.00  0.00           C
ATOM  11591  C24 POPE  288     126.270 110.755  30.550  1.00  0.00           C
ATOM  11594  C25 POPE  288     126.820 109.575  31.370  1.00  0.00           C
ATOM  11597  C26 POPE  288     127.650 110.005  32.590  1.00  0.00           C
ATOM  11600  C27 POPE  288     127.540 109.005  33.750  1.00  0.00           C
ATOM  11603  C28 POPE  288     128.430 109.365  34.960  1.00  0.00           C
ATOM  11606  C29 POPE  288     128.210 108.405  36.110  1.00  0.00           C
ATOM  11608 0C21 POPE  288     127.530 108.655  37.240  1.00  0.00           C
ATOM  11610 1C21 POPE  288     126.830 109.955  37.560  1.00  0.00           C
ATOM  11613 2C21 POPE  288     125.590 109.795  38.470  1.00  0.00           C
ATOM  11616 3C21 POPE  288     125.930 109.295  39.880  1.00  0.00           C
ATOM  11619 4C21 POPE  288     124.970 109.775  40.970  1.00  0.00           C
ATOM  11622 5C21 POPE  288     125.000 111.305  41.170  1.00  0.00           C
ATOM  11625 6C21 POPE  288     124.880 111.725  42.640  1.00  0.00           C
ATOM  11628 7C21 POPE  288     124.880 113.245  42.830  1.00  0.00           C
ATOM  11631 8C21 POPE  288     124.750 113.675  44.300  1.00  0.00           C
ATOM  11635  C33 POPE  288     127.430 105.365  28.530  1.00  0.00           C
ATOM  11638  C34 POPE  288     126.710 105.925  29.770  1.00  0.00           C
ATOM  11641  C35 POPE  288     125.990 104.875  30.650  1.00  0.00           C
ATOM  11644  C36 POPE  288     126.830 103.625  30.920  1.00  0.00           C
ATOM  11647  C37 POPE  288     126.150 102.575  31.810  1.00  0.00           C
ATOM  11650  C38 POPE  288     126.720 101.175  31.510  1.00  0.00           C
ATOM  11653  C39 POPE  288     126.140 100.045  32.380  1.00  0.00           C
ATOM  11656 0C31 POPE  288     126.640 100.085  33.830  1.00  0.00           C
ATOM  11659 1C31 POPE  288     126.320  98.785  34.570  1.00  0.00           C
ATOM  11662 2C31 POPE  288     126.880  98.735  36.000  1.00  0.00           C
ATOM  11665 3C31 POPE  288     126.120  99.615  36.990  1.00  0.00           C
ATOM  11668 4C31 POPE  288     126.550  99.365  38.450  1.00  0.00           C
ATOM  11671 5C31 POPE  288     125.650 100.055  39.490  1.00  0.00           C
ATOM  11674 6C31 POPE  288     125.760 101.585  39.490  1.00  0.00           C
ATOM  11678  NH3 POPE  289      93.100   9.865  20.680  1.00  0.00           N
ATOM  11682  C12 POPE  289      91.780   9.125  20.730  1.00  0.00           C
ATOM  11685  C11 POPE  289      91.850   7.665  21.210  1.00  0.00           C
ATOM  11688  P   POPE  289      89.730   6.535  22.340  1.00  0.00           P
ATOM  11689  O13 POPE  289      88.300   6.395  21.970  1.00  0.00           O
ATOM  11690  O14 POPE  289      90.450   5.345  22.830  1.00  0.00           O
ATOM  11691  O11 POPE  289      89.810   7.715  23.400  1.00  0.00           O
ATOM  11692  O12 POPE  289      90.530   7.125  21.130  1.00  0.00           O
ATOM  11693  C1  POPE  289      90.060   7.465  24.770  1.00  0.00           C
ATOM  11696  C2  POPE  289      88.790   7.685  25.620  1.00  0.00           C
ATOM  11698  O21 POPE  289      89.260   8.095  26.910  1.00  0.00           O
ATOM  11699  C21 POPE  289      88.870   7.735  28.090  1.00  0.00           C
ATOM  11700  O22 POPE  289      87.910   7.045  28.410  1.00  0.00           O
ATOM  11701  C22 POPE  289      89.800   8.395  29.120  1.00  0.00           C
ATOM  11704  C3  POPE  289      87.830   6.455  25.490  1.00  0.00           C
ATOM  11707  O31 POPE  289      86.580   6.575  26.200  1.00  0.00           O
ATOM  11708  C31 POPE  289      85.580   7.175  25.560  1.00  0.00           C
ATOM  11709  O32 POPE  289      85.630   7.765  24.500  1.00  0.00           O
ATOM  11710  C32 POPE  289      84.330   6.915  26.400  1.00  0.00           C
ATOM  11713  C23 POPE  289      90.200   7.425  30.250  1.00  0.00           C
ATOM  11716  C24 POPE  289      90.640   8.105  31.550  1.00  0.00           C
ATOM  11719  C25 POPE  289      89.570   9.035  32.140  1.00  0.00           C
ATOM  11722  C26 POPE  289      89.650   9.175  33.660  1.00  0.00           C
ATOM  11725  C27 POPE  289      88.470   9.985  34.220  1.00  0.00           C
ATOM  11728  C28 POPE  289      88.350   9.925  35.760  1.00  0.00           C
ATOM  11731  C29 POPE  289      88.040   8.525  36.230  1.00  0.00           C
ATOM  11733 0C21 POPE  289      87.940   8.145  37.520  1.00  0.00           C
ATOM  11735 1C21 POPE  289      88.110   9.055  38.700  1.00  0.00           C
ATOM  11738 2C21 POPE  289      89.560   9.045  39.220  1.00  0.00           C
ATOM  11741 3C21 POPE  289      89.730   9.885  40.480  1.00  0.00           C
ATOM  11744 4C21 POPE  289      91.150   9.845  41.040  1.00  0.00           C
ATOM  11747 5C21 POPE  289      91.300  10.715  42.290  1.00  0.00           C
ATOM  11750 6C21 POPE  289      92.590  10.425  43.070  1.00  0.00           C
ATOM  11753 7C21 POPE  289      92.670  11.285  44.340  1.00  0.00           C
ATOM  11756 8C21 POPE  289      93.900  10.985  45.190  1.00  0.00           C
ATOM  11760  C33 POPE  289      83.150   7.865  26.150  1.00  0.00           C
ATOM  11763  C34 POPE  289      81.910   7.345  26.890  1.00  0.00           C
ATOM  11766  C35 POPE  289      80.690   8.265  26.790  1.00  0.00           C
ATOM  11769  C36 POPE  289      80.610   9.265  27.950  1.00  0.00           C
ATOM  11772  C37 POPE  289      79.970   8.645  29.190  1.00  0.00           C
ATOM  11775  C38 POPE  289      80.060   9.545  30.420  1.00  0.00           C
ATOM  11778  C39 POPE  289      79.280   8.965  31.610  1.00  0.00           C
ATOM  11781 0C31 POPE  289      79.570   9.735  32.900  1.00  0.00           C
ATOM  11784 1C31 POPE  289      78.820   9.205  34.130  1.00  0.00           C
ATOM  11787 2C31 POPE  289      79.260   9.935  35.400  1.00  0.00           C
ATOM  11790 3C31 POPE  289      78.480   9.515  36.650  1.00  0.00           C
ATOM  11793 4C31 POPE  289      79.090  10.115  37.930  1.00  0.00           C
ATOM  11796 5C31 POPE  289      78.380   9.675  39.210  1.00  0.00           C
ATOM  11799 6C31 POPE  289      79.050  10.195  40.480  1.00  0.00           C
ATOM  11803  NH3 POPE  290      84.890 108.625  62.660  1.00  0.00           N
ATOM  11807  C12 POPE  290      85.490 109.835  61.980  1.00  0.00           C
ATOM  11810  C11 POPE  290      87.020 109.705  61.900  1.00  0.00           C
ATOM  11813  P   POPE  290      88.360 111.965  61.930  1.00  0.00           P
ATOM  11814  O13 POPE  290      87.390 112.785  62.670  1.00  0.00           O
ATOM  11815  O14 POPE  290      89.530 111.455  62.690  1.00  0.00           O
ATOM  11816  O11 POPE  290      88.870 112.835  60.730  1.00  0.00           O
ATOM  11817  O12 POPE  290      87.630 110.795  61.200  1.00  0.00           O
ATOM  11818  C1  POPE  290      89.770 113.915  60.920  1.00  0.00           C
ATOM  11821  C2  POPE  290      90.470 114.225  59.580  1.00  0.00           C
ATOM  11823  O21 POPE  290      89.470 114.675  58.640  1.00  0.00           O
ATOM  11824  C21 POPE  290      89.990 115.445  57.700  1.00  0.00           C
ATOM  11825  O22 POPE  290      91.170 115.745  57.610  1.00  0.00           O
ATOM  11826  C22 POPE  290      88.900 115.805  56.700  1.00  0.00           C
ATOM  11829  C3  POPE  290      91.220 112.955  59.070  1.00  0.00           C
ATOM  11832  O31 POPE  290      92.070 113.195  57.930  1.00  0.00           O
ATOM  11833  C31 POPE  290      91.820 112.765  56.680  1.00  0.00           C
ATOM  11834  O32 POPE  290      92.540 113.005  55.730  1.00  0.00           O
ATOM  11835  C32 POPE  290      90.530 111.925  56.550  1.00  0.00           C
ATOM  11838  C23 POPE  290      89.510 116.305  55.370  1.00  0.00           C
ATOM  11841  C24 POPE  290      88.500 116.385  54.230  1.00  0.00           C
ATOM  11844  C25 POPE  290      88.970 117.355  53.140  1.00  0.00           C
ATOM  11847  C26 POPE  290      88.560 116.945  51.720  1.00  0.00           C
ATOM  11850  C27 POPE  290      88.860 118.035  50.680  1.00  0.00           C
ATOM  11853  C28 POPE  290      88.520 117.585  49.250  1.00  0.00           C
ATOM  11856  C29 POPE  290      88.760 118.675  48.240  1.00  0.00           C
ATOM  11858 0C21 POPE  290      87.940 119.055  47.240  1.00  0.00           C
ATOM  11860 1C21 POPE  290      86.590 118.455  46.900  1.00  0.00           C
ATOM  11863 2C21 POPE  290      85.420 119.455  46.990  1.00  0.00           C
ATOM  11866 3C21 POPE  290      85.230 120.285  45.710  1.00  0.00           C
ATOM  11869 4C21 POPE  290      83.890 121.055  45.720  1.00  0.00           C
ATOM  11872 5C21 POPE  290      83.680 121.935  44.480  1.00  0.00           C
ATOM  11875 6C21 POPE  290      82.410 122.775  44.570  1.00  0.00           C
ATOM  11878 7C21 POPE  290      82.160 123.625  43.310  1.00  0.00           C
ATOM  11881 8C21 POPE  290      80.960 124.575  43.440  1.00  0.00           C
ATOM  11885  C33 POPE  290      90.290 111.365  55.120  1.00  0.00           C
ATOM  11888  C34 POPE  290      89.280 110.195  55.120  1.00  0.00           C
ATOM  11891  C35 POPE  290      89.340 109.325  53.850  1.00  0.00           C
ATOM  11894  C36 POPE  290      88.510 108.035  53.970  1.00  0.00           C
ATOM  11897  C37 POPE  290      88.700 107.095  52.760  1.00  0.00           C
ATOM  11900  C38 POPE  290      87.970 105.745  52.880  1.00  0.00           C
ATOM  11903  C39 POPE  290      88.430 104.865  54.040  1.00  0.00           C
ATOM  11906 0C31 POPE  290      87.790 103.475  54.040  1.00  0.00           C
ATOM  11909 1C31 POPE  290      88.160 102.635  55.280  1.00  0.00           C
ATOM  11912 2C31 POPE  290      87.890 101.145  55.050  1.00  0.00           C
ATOM  11915 3C31 POPE  290      87.960 100.295  56.320  1.00  0.00           C
ATOM  11918 4C31 POPE  290      86.580 100.145  56.970  1.00  0.00           C
ATOM  11921 5C31 POPE  290      86.650  99.405  58.310  1.00  0.00           C
ATOM  11924 6C31 POPE  290      85.290  99.045  58.930  1.00  0.00           C
ATOM  11928  NH3 POPE  291      77.290  38.475  64.560  1.00  0.00           N
ATOM  11932  C12 POPE  291      76.550  37.175  64.730  1.00  0.00           C
ATOM  11935  C11 POPE  291      75.090  37.315  64.270  1.00  0.00           C
[truncated: 1,785,886 more chars]
