# Supplementary material for: Characterizing Membrane Association and Periplasmic Transfer of Bacterial Lipoproteins through Molecular Dynamics Simulations
Source: Structure. 2020 Apr 7;28(4):475–487.e3. doi: 10.1016/j.str.2020.01.012 (PMC7139219; doi:10.1016/j.str.2020.01.012)
Supplement: Data S1. Final Coordinates from Simulations (Y–Z), Related to Figure 3 [file mmc3.zip › Y-Z/YQIH-3-atomistic.pdb]

TITLE     Protein
REMARK    THIS IS A SIMULATION BOX
CRYST1  129.208  129.208  135.235  90.00  90.00  90.00 P 1           1
MODEL        1
ATOM      1  N   CYSTA   1      53.534  90.874  63.950  1.00  0.00           N
ATOM      3  CA  CYSTA   1      53.494  89.424  64.040  1.00  0.00           C
ATOM      5  C   CYSTA   1      53.434  89.084  65.510  1.00  0.00           C
ATOM      6  O   CYSTA   1      54.254  89.524  66.320  1.00  0.00           O
ATOM      7  CB  CYSTA   1      54.574  88.664  63.200  1.00  0.00           C
ATOM     10  SG  CYSTA   1      54.324  86.864  63.080  1.00  0.00           S
ATOM     11  C1  CYSTA   1      53.724  86.874  61.350  1.00  0.00           C
ATOM     14  CA1 CYSTA   1      54.624  91.614  63.710  1.00  0.00           C
ATOM     15  OA1 CYSTA   1      55.744  91.244  64.030  1.00  0.00           O
ATOM     16  CA2 CYSTA   1      54.504  92.894  62.950  1.00  0.00           C
ATOM     19  C11 CYSTA   1      53.344  85.494  60.740  1.00  0.00           C
ATOM     21  O11 CYSTA   1      52.104  85.074  61.320  1.00  0.00           O
ATOM     22  CX1 CYSTA   1      51.314  84.144  60.800  1.00  0.00           C
ATOM     23  OX1 CYSTA   1      50.294  83.744  61.340  1.00  0.00           O
ATOM     24  CX2 CYSTA   1      51.704  83.684  59.390  1.00  0.00           C
ATOM     27  C12 CYSTA   1      54.494  84.444  60.880  1.00  0.00           C
ATOM     30  O12 CYSTA   1      54.164  83.374  61.790  1.00  0.00           O
ATOM     31  CD1 CYSTA   1      55.224  82.624  62.110  1.00  0.00           C
ATOM     32  OD1 CYSTA   1      56.344  82.784  61.660  1.00  0.00           O
ATOM     33  CD2 CYSTA   1      54.754  81.484  63.000  1.00  0.00           C
ATOM     36  CA3 CYSTA   1      53.274  92.934  62.010  1.00  0.00           C
ATOM     39  CA4 CYSTA   1      53.084  91.654  61.170  1.00  0.00           C
ATOM     42  CA5 CYSTA   1      52.654  91.874  59.730  1.00  0.00           C
ATOM     45  CA6 CYSTA   1      53.844  92.064  58.800  1.00  0.00           C
ATOM     48  CA7 CYSTA   1      53.464  91.774  57.350  1.00  0.00           C
ATOM     51  CA8 CYSTA   1      54.704  91.554  56.480  1.00  0.00           C
ATOM     54  CA9 CYSTA   1      54.354  91.184  55.040  1.00  0.00           C
ATOM     57 0CA1 CYSTA   1      53.704  92.334  54.270  1.00  0.00           C
ATOM     60 1CA1 CYSTA   1      53.364  91.964  52.820  1.00  0.00           C
ATOM     63 2CA1 CYSTA   1      52.874  93.174  52.030  1.00  0.00           C
ATOM     66 3CA1 CYSTA   1      52.404  92.784  50.620  1.00  0.00           C
ATOM     69 4CA1 CYSTA   1      51.984  94.004  49.780  1.00  0.00           C
ATOM     72 5CA1 CYSTA   1      53.174  94.724  49.160  1.00  0.00           C
ATOM     75 6CA1 CYSTA   1      52.774  95.764  48.110  1.00  0.00           C
ATOM     79  CD3 CYSTA   1      55.144  80.104  62.400  1.00  0.00           C
ATOM     82  CD4 CYSTA   1      54.124  79.544  61.400  1.00  0.00           C
ATOM     85  CD5 CYSTA   1      54.104  80.264  60.040  1.00  0.00           C
ATOM     88  CD6 CYSTA   1      53.084  79.664  59.040  1.00  0.00           C
ATOM     91  CD7 CYSTA   1      53.504  78.314  58.440  1.00  0.00           C
ATOM     94  CD8 CYSTA   1      52.394  77.654  57.590  1.00  0.00           C
ATOM     97  CD9 CYSTA   1      52.834  77.394  56.150  1.00  0.00           C
ATOM    100 0CD1 CYSTA   1      51.834  76.574  55.310  1.00  0.00           C
ATOM    103 1CD1 CYSTA   1      51.474  75.174  55.840  1.00  0.00           C
ATOM    106 2CD1 CYSTA   1      50.884  74.254  54.760  1.00  0.00           C
ATOM    109 3CD1 CYSTA   1      51.114  72.764  55.050  1.00  0.00           C
ATOM    112 4CD1 CYSTA   1      50.674  71.854  53.900  1.00  0.00           C
ATOM    115 5CD1 CYSTA   1      51.654  71.844  52.720  1.00  0.00           C
ATOM    118 6CD1 CYSTA   1      51.214  70.934  51.570  1.00  0.00           C
ATOM    122  CX3 CYSTA   1      50.654  82.684  58.830  1.00  0.00           C
ATOM    125  CX4 CYSTA   1      50.814  82.324  57.350  1.00  0.00           C
ATOM    128  CX5 CYSTA   1      49.974  81.074  57.020  1.00  0.00           C
ATOM    131  CX6 CYSTA   1      50.044  80.604  55.570  1.00  0.00           C
ATOM    134  CX7 CYSTA   1      49.234  79.314  55.330  1.00  0.00           C
ATOM    137  CX8 CYSTA   1      49.334  78.864  53.860  1.00  0.00           C
ATOM    140  CX9 CYSTA   1      48.774  77.494  53.560  1.00  0.00           C
ATOM    142 0CX1 CYSTA   1      49.194  76.654  52.590  1.00  0.00           C
ATOM    144 1CX1 CYSTA   1      50.294  76.924  51.580  1.00  0.00           C
ATOM    147 2CX1 CYSTA   1      49.734  77.104  50.150  1.00  0.00           C
ATOM    150 3CX1 CYSTA   1      49.334  75.794  49.460  1.00  0.00           C
ATOM    153 4CX1 CYSTA   1      48.694  76.014  48.080  1.00  0.00           C
ATOM    156 5CX1 CYSTA   1      47.254  76.524  48.170  1.00  0.00           C
ATOM    159 6CX1 CYSTA   1      46.564  76.734  46.820  1.00  0.00           C
ATOM    162 7CX1 CYSTA   1      45.114  77.204  46.980  1.00  0.00           C
ATOM    165 8CX1 CYSTA   1      44.394  77.474  45.660  1.00  0.00           C
ATOM    169  N   MET A   2      52.364  88.384  65.920  1.00  0.00           N
ATOM    171  CA  MET A   2      52.084  88.254  67.350  1.00  0.00           C
ATOM    173  CB  MET A   2      50.774  89.004  67.700  1.00  0.00           C
ATOM    176  CG  MET A   2      50.654  89.564  69.130  1.00  0.00           C
ATOM    179  SD  MET A   2      51.714  90.994  69.500  1.00  0.00           S
ATOM    180  CE  MET A   2      53.154  90.084  70.120  1.00  0.00           C
ATOM    184  C   MET A   2      52.054  86.774  67.710  1.00  0.00           C
ATOM    185  O   MET A   2      51.724  86.414  68.840  1.00  0.00           O
ATOM    186  N   SER A   3      52.464  85.884  66.790  1.00  0.00           N
ATOM    188  CA  SER A   3      53.014  84.584  67.130  1.00  0.00           C
ATOM    190  CB  SER A   3      52.124  83.344  66.850  1.00  0.00           C
ATOM    193  OG  SER A   3      50.914  83.334  67.610  1.00  0.00           O
ATOM    195  C   SER A   3      54.234  84.414  66.280  1.00  0.00           C
ATOM    196  O   SER A   3      54.164  84.204  65.070  1.00  0.00           O
ATOM    197  N   SER A   4      55.414  84.534  66.900  1.00  0.00           N
ATOM    199  CA  SER A   4      56.614  84.824  66.140  1.00  0.00           C
ATOM    201  CB  SER A   4      57.614  85.594  67.050  1.00  0.00           C
ATOM    204  OG  SER A   4      58.564  86.354  66.320  1.00  0.00           O
ATOM    206  C   SER A   4      57.304  83.554  65.730  1.00  0.00           C
ATOM    207  O   SER A   4      58.194  83.594  64.900  1.00  0.00           O
ATOM    208  N   ILE A   5      56.874  82.414  66.310  1.00  0.00           N
ATOM    210  CA  ILE A   5      57.724  81.294  66.640  1.00  0.00           C
ATOM    212  CB  ILE A   5      58.714  80.854  65.550  1.00  0.00           C
ATOM    214  CG2 ILE A   5      59.504  79.634  66.020  1.00  0.00           C
ATOM    218  CG1 ILE A   5      58.024  80.574  64.190  1.00  0.00           C
ATOM    221  CD  ILE A   5      58.994  80.514  63.000  1.00  0.00           C
ATOM    225  C   ILE A   5      58.414  81.604  67.980  1.00  0.00           C
ATOM    226  O   ILE A   5      59.074  82.624  68.140  1.00  0.00           O
ATOM    227  N   ALA A   6      58.284  80.794  69.040  1.00  0.00           N
ATOM    229  CA  ALA A   6      57.464  79.614  69.190  1.00  0.00           C
ATOM    231  CB  ALA A   6      58.194  78.604  70.100  1.00  0.00           C
ATOM    235  C   ALA A   6      56.084  79.934  69.770  1.00  0.00           C
ATOM    236  O   ALA A   6      55.844  80.974  70.390  1.00  0.00           O
ATOM    237  N   TRP A   7      55.144  78.984  69.610  1.00  0.00           N
ATOM    239  CA  TRP A   7      53.994  78.834  70.480  1.00  0.00           C
ATOM    241  CB  TRP A   7      52.624  78.574  69.750  1.00  0.00           C
ATOM    244  CG  TRP A   7      52.384  79.184  68.410  1.00  0.00           C
ATOM    245  CD1 TRP A   7      51.424  80.104  68.080  1.00  0.00           C
ATOM    247  NE1 TRP A   7      51.344  80.224  66.720  1.00  0.00           N
ATOM    249  CE2 TRP A   7      52.224  79.384  66.130  1.00  0.00           C
ATOM    250  CD2 TRP A   7      52.914  78.704  67.160  1.00  0.00           C
ATOM    251  CE3 TRP A   7      53.874  77.754  66.820  1.00  0.00           C
ATOM    253  CZ3 TRP A   7      54.104  77.504  65.470  1.00  0.00           C
ATOM    255  CZ2 TRP A   7      52.414  79.094  64.800  1.00  0.00           C
ATOM    257  CH2 TRP A   7      53.354  78.114  64.480  1.00  0.00           C
ATOM    259  C   TRP A   7      54.354  77.564  71.210  1.00  0.00           C
ATOM    260  O   TRP A   7      54.854  76.644  70.580  1.00  0.00           O
ATOM    261  N   GLY A   8      54.144  77.474  72.540  1.00  0.00           N
ATOM    263  CA  GLY A   8      54.144  76.174  73.210  1.00  0.00           C
ATOM    266  C   GLY A   8      52.824  75.484  73.030  1.00  0.00           C
ATOM    267  O   GLY A   8      51.814  76.134  72.750  1.00  0.00           O
ATOM    268  N   ALA A   9      52.774  74.154  73.230  1.00  0.00           N
ATOM    270  CA  ALA A   9      51.524  73.454  73.280  1.00  0.00           C
ATOM    272  CB  ALA A   9      51.014  73.194  71.840  1.00  0.00           C
ATOM    276  C   ALA A   9      51.584  72.204  74.110  1.00  0.00           C
ATOM    277  O   ALA A   9      51.744  72.274  75.330  1.00  0.00           O
ATOM    278  N   ILE A  10      51.334  71.064  73.450  1.00  0.00           N
ATOM    280  CA  ILE A  10      50.944  69.754  73.940  1.00  0.00           C
ATOM    282  CB  ILE A  10      51.204  68.664  72.910  1.00  0.00           C
ATOM    284  CG2 ILE A  10      52.714  68.394  72.800  1.00  0.00           C
ATOM    288  CG1 ILE A  10      50.394  67.384  73.160  1.00  0.00           C
ATOM    291  CD  ILE A  10      48.904  67.664  73.340  1.00  0.00           C
ATOM    295  C   ILE A  10      51.374  69.304  75.330  1.00  0.00           C
ATOM    296  O   ILE A  10      52.474  69.514  75.820  1.00  0.00           O
ATOM    297  N   ILE A  11      50.424  68.684  76.050  1.00  0.00           N
ATOM    299  CA  ILE A  11      50.444  68.694  77.480  1.00  0.00           C
ATOM    301  CB  ILE A  11      49.674  69.944  77.930  1.00  0.00           C
ATOM    303  CG2 ILE A  11      48.334  69.654  78.620  1.00  0.00           C
ATOM    307  CG1 ILE A  11      50.574  70.874  78.760  1.00  0.00           C
ATOM    310  CD  ILE A  11      50.074  72.314  78.780  1.00  0.00           C
ATOM    314  C   ILE A  11      49.914  67.354  77.990  1.00  0.00           C
ATOM    315  O   ILE A  11      48.764  67.004  77.700  1.00  0.00           O
ATOM    316  N   PRO A  12      50.684  66.544  78.710  1.00  0.00           N
ATOM    317  CD  PRO A  12      52.134  66.384  78.510  1.00  0.00           C
ATOM    320  CA  PRO A  12      50.154  65.474  79.550  1.00  0.00           C
ATOM    322  CB  PRO A  12      51.394  64.694  80.000  1.00  0.00           C
ATOM    325  CG  PRO A  12      52.374  64.914  78.850  1.00  0.00           C
ATOM    328  C   PRO A  12      49.264  65.914  80.680  1.00  0.00           C
ATOM    329  O   PRO A  12      49.354  67.054  81.120  1.00  0.00           O
ATOM    330  N   ASP A  13      48.404  64.994  81.150  1.00  0.00           N
ATOM    332  CA  ASP A  13      47.584  65.084  82.340  1.00  0.00           C
ATOM    334  CB  ASP A  13      46.434  64.024  82.210  1.00  0.00           C
ATOM    337  CG  ASP A  13      46.334  62.844  83.170  1.00  0.00           C
ATOM    338  OD1 ASP A  13      46.944  62.834  84.260  1.00  0.00           O
ATOM    339  OD2 ASP A  13      45.554  61.914  82.840  1.00  0.00           O
ATOM    340  C   ASP A  13      48.444  65.124  83.610  1.00  0.00           C
ATOM    341  O   ASP A  13      48.114  65.804  84.580  1.00  0.00           O
ATOM    342  N   ARG A  14      49.614  64.424  83.620  1.00  0.00           N
ATOM    344  CA  ARG A  14      50.414  64.194  84.800  1.00  0.00           C
ATOM    346  CB  ARG A  14      50.054  62.844  85.460  1.00  0.00           C
ATOM    349  CG  ARG A  14      50.244  61.564  84.610  1.00  0.00           C
ATOM    352  CD  ARG A  14      49.464  60.354  85.160  1.00  0.00           C
ATOM    355  NE  ARG A  14      48.074  60.374  84.610  1.00  0.00           N
ATOM    357  CZ  ARG A  14      47.334  59.304  84.350  1.00  0.00           C
ATOM    358  NH1 ARG A  14      47.674  58.114  84.790  1.00  0.00           N
ATOM    361  NH2 ARG A  14      46.234  59.424  83.640  1.00  0.00           N
ATOM    364  C   ARG A  14      51.904  64.274  84.520  1.00  0.00           C
ATOM    365  O   ARG A  14      52.364  63.964  83.420  1.00  0.00           O
ATOM    366  N   THR A  15      52.694  64.714  85.530  1.00  0.00           N
ATOM    368  CA  THR A  15      54.154  64.894  85.500  1.00  0.00           C
ATOM    370  CB  THR A  15      54.594  65.744  86.720  1.00  0.00           C
ATOM    372  OG1 THR A  15      55.984  66.054  86.760  1.00  0.00           O
ATOM    374  CG2 THR A  15      54.214  65.094  88.060  1.00  0.00           C
ATOM    378  C   THR A  15      54.914  63.574  85.480  1.00  0.00           C
ATOM    379  O   THR A  15      56.014  63.434  84.940  1.00  0.00           O
ATOM    380  N   ARG A  16      54.334  62.534  86.080  1.00  0.00           N
ATOM    382  CA  ARG A  16      54.974  61.264  86.210  1.00  0.00           C
ATOM    384  CB  ARG A  16      55.834  61.144  87.500  1.00  0.00           C
ATOM    387  CG  ARG A  16      57.054  62.084  87.580  1.00  0.00           C
ATOM    390  CD  ARG A  16      57.604  62.314  88.980  1.00  0.00           C
ATOM    393  NE  ARG A  16      57.814  60.974  89.600  1.00  0.00           N
ATOM    395  CZ  ARG A  16      58.424  60.774  90.760  1.00  0.00           C
ATOM    396  NH1 ARG A  16      59.004  61.764  91.420  1.00  0.00           N
ATOM    399  NH2 ARG A  16      58.414  59.554  91.260  1.00  0.00           N
ATOM    402  C   ARG A  16      53.844  60.274  86.260  1.00  0.00           C
ATOM    403  O   ARG A  16      52.714  60.634  86.600  1.00  0.00           O
ATOM    404  N   ILE A  17      54.114  59.024  85.880  1.00  0.00           N
ATOM    406  CA  ILE A  17      53.094  57.994  85.810  1.00  0.00           C
ATOM    408  CB  ILE A  17      52.444  57.944  84.430  1.00  0.00           C
ATOM    410  CG2 ILE A  17      53.534  57.964  83.350  1.00  0.00           C
ATOM    414  CG1 ILE A  17      51.444  56.784  84.250  1.00  0.00           C
ATOM    417  CD  ILE A  17      50.494  56.994  83.080  1.00  0.00           C
ATOM    421  C   ILE A  17      53.674  56.654  86.210  1.00  0.00           C
ATOM    422  O   ILE A  17      54.844  56.344  85.970  1.00  0.00           O
ATOM    423  N   ILE A  18      52.864  55.824  86.880  1.00  0.00           N
ATOM    425  CA  ILE A  18      53.174  54.444  87.170  1.00  0.00           C
ATOM    427  CB  ILE A  18      52.984  54.084  88.650  1.00  0.00           C
ATOM    429  CG2 ILE A  18      54.224  54.554  89.410  1.00  0.00           C
ATOM    433  CG1 ILE A  18      51.704  54.664  89.290  1.00  0.00           C
ATOM    436  CD  ILE A  18      51.374  54.014  90.640  1.00  0.00           C
ATOM    440  C   ILE A  18      52.244  53.614  86.330  1.00  0.00           C
ATOM    441  O   ILE A  18      51.024  53.784  86.390  1.00  0.00           O
ATOM    442  N   MET A  19      52.774  52.674  85.530  1.00  0.00           N
ATOM    444  CA  MET A  19      51.944  51.684  84.890  1.00  0.00           C
ATOM    446  CB  MET A  19      52.644  50.974  83.710  1.00  0.00           C
ATOM    449  CG  MET A  19      51.724  50.084  82.880  1.00  0.00           C
ATOM    452  SD  MET A  19      50.554  51.024  81.890  1.00  0.00           S
ATOM    453  CE  MET A  19      51.714  51.924  80.850  1.00  0.00           C
ATOM    457  C   MET A  19      51.614  50.614  85.890  1.00  0.00           C
ATOM    458  O   MET A  19      52.504  49.984  86.460  1.00  0.00           O
ATOM    459  N   ASN A  20      50.314  50.344  86.070  1.00  0.00           N
ATOM    461  CA  ASN A  20      49.914  49.114  86.710  1.00  0.00           C
ATOM    463  CB  ASN A  20      48.534  49.214  87.410  1.00  0.00           C
ATOM    466  CG  ASN A  20      48.444  48.104  88.450  1.00  0.00           C
ATOM    467  OD1 ASN A  20      49.164  47.114  88.370  1.00  0.00           O
ATOM    468  ND2 ASN A  20      47.624  48.274  89.500  1.00  0.00           N
ATOM    471  C   ASN A  20      49.944  48.004  85.670  1.00  0.00           C
ATOM    472  O   ASN A  20      49.194  48.004  84.700  1.00  0.00           O
ATOM    473  N   GLU A  21      50.784  46.984  85.900  1.00  0.00           N
ATOM    475  CA  GLU A  21      50.804  45.784  85.090  1.00  0.00           C
ATOM    477  CB  GLU A  21      52.034  44.934  85.460  1.00  0.00           C
ATOM    480  CG  GLU A  21      53.264  45.494  84.730  1.00  0.00           C
ATOM    483  CD  GLU A  21      53.384  44.904  83.340  1.00  0.00           C
ATOM    484  OE1 GLU A  21      52.634  43.974  82.930  1.00  0.00           O
ATOM    485  OE2 GLU A  21      54.304  45.384  82.650  1.00  0.00           O
ATOM    486  C   GLU A  21      49.574  44.924  85.220  1.00  0.00           C
ATOM    487  O   GLU A  21      49.344  44.024  84.410  1.00  0.00           O
ATOM    488  N   SER A  22      48.744  45.204  86.230  1.00  0.00           N
ATOM    490  CA  SER A  22      47.474  44.564  86.370  1.00  0.00           C
ATOM    492  CB  SER A  22      46.884  44.814  87.760  1.00  0.00           C
ATOM    495  OG  SER A  22      45.894  43.844  88.050  1.00  0.00           O
ATOM    497  C   SER A  22      46.504  44.944  85.270  1.00  0.00           C
ATOM    498  O   SER A  22      45.614  44.164  84.920  1.00  0.00           O
ATOM    499  N   ASP A  23      46.684  46.124  84.650  1.00  0.00           N
ATOM    501  CA  ASP A  23      45.914  46.574  83.510  1.00  0.00           C
ATOM    503  CB  ASP A  23      45.604  48.094  83.600  1.00  0.00           C
ATOM    506  CG  ASP A  23      44.624  48.474  84.710  1.00  0.00           C
ATOM    507  OD1 ASP A  23      44.074  47.584  85.410  1.00  0.00           O
ATOM    508  OD2 ASP A  23      44.364  49.704  84.850  1.00  0.00           O
ATOM    509  C   ASP A  23      46.664  46.254  82.210  1.00  0.00           C
ATOM    510  O   ASP A  23      47.884  46.394  82.110  1.00  0.00           O
ATOM    511  N   LYS A  24      45.984  45.794  81.150  1.00  0.00           N
ATOM    513  CA  LYS A  24      46.614  45.594  79.830  1.00  0.00           C
ATOM    515  CB  LYS A  24      45.584  45.024  78.820  1.00  0.00           C
ATOM    518  CG  LYS A  24      45.014  43.654  79.180  1.00  0.00           C
ATOM    521  CD  LYS A  24      43.804  43.294  78.290  1.00  0.00           C
ATOM    524  CE  LYS A  24      43.334  41.854  78.520  1.00  0.00           C
ATOM    527  NZ  LYS A  24      42.164  41.434  77.710  1.00  0.00           N
ATOM    531  C   LYS A  24      47.184  46.854  79.170  1.00  0.00           C
ATOM    532  O   LYS A  24      48.264  46.844  78.570  1.00  0.00           O
ATOM    533  N   GLY A  25      46.414  47.954  79.240  1.00  0.00           N
ATOM    535  CA  GLY A  25      46.834  49.234  78.720  1.00  0.00           C
ATOM    538  C   GLY A  25      46.344  50.334  79.620  1.00  0.00           C
ATOM    539  O   GLY A  25      45.334  50.184  80.320  1.00  0.00           O
ATOM    540  N   GLU A  26      47.024  51.464  79.560  1.00  0.00           N
ATOM    542  CA  GLU A  26      46.764  52.644  80.340  1.00  0.00           C
ATOM    544  CB  GLU A  26      47.874  52.854  81.390  1.00  0.00           C
ATOM    547  CG  GLU A  26      47.644  54.004  82.400  1.00  0.00           C
ATOM    550  CD  GLU A  26      48.464  53.764  83.660  1.00  0.00           C
ATOM    551  OE1 GLU A  26      49.714  53.714  83.530  1.00  0.00           O
ATOM    552  OE2 GLU A  26      47.844  53.634  84.750  1.00  0.00           O
ATOM    553  C   GLU A  26      46.734  53.764  79.350  1.00  0.00           C
ATOM    554  O   GLU A  26      47.014  53.584  78.160  1.00  0.00           O
ATOM    555  N   ALA A  27      46.314  54.954  79.790  1.00  0.00           N
ATOM    557  CA  ALA A  27      46.044  55.984  78.850  1.00  0.00           C
ATOM    559  CB  ALA A  27      44.574  55.874  78.400  1.00  0.00           C
ATOM    563  C   ALA A  27      46.354  57.324  79.470  1.00  0.00           C
ATOM    564  O   ALA A  27      46.054  57.594  80.630  1.00  0.00           O
ATOM    565  N   LEU A  28      46.954  58.214  78.670  1.00  0.00           N
ATOM    567  CA  LEU A  28      47.204  59.574  79.090  1.00  0.00           C
ATOM    569  CB  LEU A  28      48.654  60.014  78.790  1.00  0.00           C
ATOM    572  CG  LEU A  28      49.694  59.334  79.690  1.00  0.00           C
ATOM    574  CD1 LEU A  28      51.114  59.694  79.240  1.00  0.00           C
ATOM    578  CD2 LEU A  28      49.514  59.724  81.160  1.00  0.00           C
ATOM    582  C   LEU A  28      46.274  60.454  78.320  1.00  0.00           C
ATOM    583  O   LEU A  28      46.194  60.364  77.100  1.00  0.00           O
ATOM    584  N   LYS A  29      45.564  61.354  79.010  1.00  0.00           N
ATOM    586  CA  LYS A  29      44.914  62.474  78.370  1.00  0.00           C
ATOM    588  CB  LYS A  29      43.914  63.134  79.340  1.00  0.00           C
ATOM    591  CG  LYS A  29      42.884  62.164  79.950  1.00  0.00           C
ATOM    594  CD  LYS A  29      42.104  61.334  78.910  1.00  0.00           C
ATOM    597  CE  LYS A  29      40.814  60.694  79.440  1.00  0.00           C
ATOM    600  NZ  LYS A  29      39.864  61.734  79.890  1.00  0.00           N
ATOM    604  C   LYS A  29      45.954  63.494  77.930  1.00  0.00           C
ATOM    605  O   LYS A  29      46.784  63.924  78.730  1.00  0.00           O
ATOM    606  N   LEU A  30      45.924  63.934  76.670  1.00  0.00           N
ATOM    608  CA  LEU A  30      46.684  65.094  76.260  1.00  0.00           C
ATOM    610  CB  LEU A  30      47.774  64.844  75.170  1.00  0.00           C
ATOM    613  CG  LEU A  30      48.794  63.684  75.340  1.00  0.00           C
ATOM    615  CD1 LEU A  30      49.624  63.534  74.050  1.00  0.00           C
ATOM    619  CD2 LEU A  30      49.744  63.854  76.500  1.00  0.00           C
ATOM    623  C   LEU A  30      45.684  66.124  75.740  1.00  0.00           C
ATOM    624  O   LEU A  30      44.734  65.794  75.050  1.00  0.00           O
ATOM    625  N   THR A  31      45.854  67.434  76.030  1.00  0.00           N
ATOM    627  CA  THR A  31      44.994  68.484  75.460  1.00  0.00           C
ATOM    629  CB  THR A  31      44.014  69.164  76.420  1.00  0.00           C
ATOM    631  OG1 THR A  31      44.634  69.844  77.510  1.00  0.00           O
ATOM    633  CG2 THR A  31      43.164  68.054  77.040  1.00  0.00           C
ATOM    637  C   THR A  31      45.774  69.534  74.710  1.00  0.00           C
ATOM    638  O   THR A  31      46.904  69.874  75.070  1.00  0.00           O
ATOM    639  N   ASN A  32      45.204  70.054  73.620  1.00  0.00           N
ATOM    641  CA  ASN A  32      45.784  71.104  72.820  1.00  0.00           C
ATOM    643  CB  ASN A  32      45.324  71.034  71.330  1.00  0.00           C
ATOM    646  CG  ASN A  32      46.164  71.974  70.460  1.00  0.00           C
ATOM    647  OD1 ASN A  32      47.164  72.504  70.960  1.00  0.00           O
ATOM    648  ND2 ASN A  32      45.804  72.164  69.170  1.00  0.00           N
ATOM    651  C   ASN A  32      45.414  72.434  73.440  1.00  0.00           C
ATOM    652  O   ASN A  32      44.284  72.914  73.360  1.00  0.00           O
ATOM    653  N   GLN A  33      46.384  73.104  74.070  1.00  0.00           N
ATOM    655  CA  GLN A  33      46.164  74.394  74.690  1.00  0.00           C
ATOM    657  CB  GLN A  33      47.324  74.734  75.670  1.00  0.00           C
ATOM    660  CG  GLN A  33      47.574  73.734  76.810  1.00  0.00           C
ATOM    663  CD  GLN A  33      46.294  73.304  77.500  1.00  0.00           C
ATOM    664  OE1 GLN A  33      45.974  72.114  77.580  1.00  0.00           O
ATOM    665  NE2 GLN A  33      45.514  74.294  77.990  1.00  0.00           N
ATOM    668  C   GLN A  33      46.094  75.514  73.660  1.00  0.00           C
ATOM    669  O   GLN A  33      45.704  76.644  73.980  1.00  0.00           O
ATOM    670  N   SER A  34      46.464  75.264  72.390  1.00  0.00           N
ATOM    672  CA  SER A  34      46.494  76.334  71.410  1.00  0.00           C
ATOM    674  CB  SER A  34      47.654  76.334  70.360  1.00  0.00           C
ATOM    677  OG  SER A  34      47.764  75.154  69.570  1.00  0.00           O
ATOM    679  C   SER A  34      45.144  76.404  70.750  1.00  0.00           C
ATOM    680  O   SER A  34      44.634  75.464  70.140  1.00  0.00           O
ATOM    681  N   LYS A  35      44.474  77.554  70.940  1.00  0.00           N
ATOM    683  CA  LYS A  35      43.184  77.754  70.330  1.00  0.00           C
ATOM    685  CB  LYS A  35      42.444  78.894  71.050  1.00  0.00           C
ATOM    688  CG  LYS A  35      43.214  80.224  71.110  1.00  0.00           C
ATOM    691  CD  LYS A  35      42.284  81.394  71.420  1.00  0.00           C
ATOM    694  CE  LYS A  35      41.674  81.374  72.830  1.00  0.00           C
ATOM    697  NZ  LYS A  35      40.904  82.614  73.050  1.00  0.00           N
ATOM    701  C   LYS A  35      43.284  78.084  68.860  1.00  0.00           C
ATOM    702  O   LYS A  35      42.344  77.904  68.110  1.00  0.00           O
ATOM    703  N   ASN A  36      44.424  78.624  68.410  1.00  0.00           N
ATOM    705  CA  ASN A  36      44.484  79.174  67.080  1.00  0.00           C
ATOM    707  CB  ASN A  36      45.524  80.314  67.050  1.00  0.00           C
ATOM    710  CG  ASN A  36      44.844  81.634  67.350  1.00  0.00           C
ATOM    711  OD1 ASN A  36      44.864  82.154  68.470  1.00  0.00           O
ATOM    712  ND2 ASN A  36      44.254  82.244  66.310  1.00  0.00           N
ATOM    715  C   ASN A  36      44.794  78.134  66.030  1.00  0.00           C
ATOM    716  O   ASN A  36      44.304  78.234  64.900  1.00  0.00           O
ATOM    717  N   LEU A  37      45.574  77.084  66.360  1.00  0.00           N
ATOM    719  CA  LEU A  37      46.124  76.204  65.350  1.00  0.00           C
ATOM    721  CB  LEU A  37      47.604  76.534  65.060  1.00  0.00           C
ATOM    724  CG  LEU A  37      47.794  77.844  64.290  1.00  0.00           C
ATOM    726  CD1 LEU A  37      49.304  78.024  64.080  1.00  0.00           C
ATOM    730  CD2 LEU A  37      47.024  77.814  62.960  1.00  0.00           C
ATOM    734  C   LEU A  37      46.034  74.754  65.720  1.00  0.00           C
ATOM    735  O   LEU A  37      45.974  74.394  66.900  1.00  0.00           O
ATOM    736  N   PRO A  38      46.004  73.864  64.730  1.00  0.00           N
ATOM    737  CD  PRO A  38      45.954  74.194  63.300  1.00  0.00           C
ATOM    740  CA  PRO A  38      46.394  72.494  64.940  1.00  0.00           C
ATOM    742  CB  PRO A  38      46.114  71.794  63.590  1.00  0.00           C
ATOM    745  CG  PRO A  38      45.804  72.884  62.550  1.00  0.00           C
ATOM    748  C   PRO A  38      47.824  72.324  65.430  1.00  0.00           C
ATOM    749  O   PRO A  38      48.694  73.134  65.110  1.00  0.00           O
ATOM    750  N   TYR A  39      48.054  71.254  66.190  1.00  0.00           N
ATOM    752  CA  TYR A  39      49.384  70.804  66.490  1.00  0.00           C
ATOM    754  CB  TYR A  39      49.764  70.984  67.990  1.00  0.00           C
ATOM    757  CG  TYR A  39      50.824  72.044  68.080  1.00  0.00           C
ATOM    758  CD1 TYR A  39      52.154  71.704  67.820  1.00  0.00           C
ATOM    760  CE1 TYR A  39      53.174  72.654  67.930  1.00  0.00           C
ATOM    762  CZ  TYR A  39      52.864  73.954  68.330  1.00  0.00           C
ATOM    763  OH  TYR A  39      53.924  74.854  68.530  1.00  0.00           O
ATOM    765  CD2 TYR A  39      50.514  73.364  68.440  1.00  0.00           C
ATOM    767  CE2 TYR A  39      51.534  74.314  68.570  1.00  0.00           C
ATOM    769  C   TYR A  39      49.384  69.354  66.120  1.00  0.00           C
ATOM    770  O   TYR A  39      48.364  68.674  66.220  1.00  0.00           O
ATOM    771  N   LEU A  40      50.544  68.814  65.700  1.00  0.00           N
ATOM    773  CA  LEU A  40      50.724  67.374  65.750  1.00  0.00           C
ATOM    775  CB  LEU A  40      51.684  66.804  64.680  1.00  0.00           C
ATOM    778  CG  LEU A  40      51.384  67.254  63.260  1.00  0.00           C
ATOM    780  CD1 LEU A  40      52.484  66.834  62.280  1.00  0.00           C
ATOM    784  CD2 LEU A  40      50.014  66.684  62.880  1.00  0.00           C
ATOM    788  C   LEU A  40      51.354  67.104  67.070  1.00  0.00           C
ATOM    789  O   LEU A  40      52.024  67.974  67.630  1.00  0.00           O
ATOM    790  N   ALA A  41      51.204  65.894  67.580  1.00  0.00           N
ATOM    792  CA  ALA A  41      52.034  65.484  68.680  1.00  0.00           C
ATOM    794  CB  ALA A  41      51.274  65.524  70.000  1.00  0.00           C
ATOM    798  C   ALA A  41      52.524  64.114  68.370  1.00  0.00           C
ATOM    799  O   ALA A  41      51.764  63.224  68.010  1.00  0.00           O
ATOM    800  N   GLN A  42      53.844  63.944  68.480  1.00  0.00           N
ATOM    802  CA  GLN A  42      54.494  62.724  68.100  1.00  0.00           C
ATOM    804  CB  GLN A  42      55.654  63.004  67.130  1.00  0.00           C
ATOM    807  CG  GLN A  42      56.174  61.764  66.400  1.00  0.00           C
ATOM    810  CD  GLN A  42      57.444  62.074  65.600  1.00  0.00           C
ATOM    811  OE1 GLN A  42      57.624  63.164  65.040  1.00  0.00           O
ATOM    812  NE2 GLN A  42      58.344  61.064  65.520  1.00  0.00           N
ATOM    815  C   GLN A  42      55.014  62.134  69.390  1.00  0.00           C
ATOM    816  O   GLN A  42      55.624  62.834  70.200  1.00  0.00           O
ATOM    817  N   THR A  43      54.714  60.854  69.610  1.00  0.00           N
ATOM    819  CA  THR A  43      54.844  60.194  70.880  1.00  0.00           C
ATOM    821  CB  THR A  43      53.524  59.904  71.570  1.00  0.00           C
ATOM    823  OG1 THR A  43      52.654  59.184  70.720  1.00  0.00           O
ATOM    825  CG2 THR A  43      52.854  61.244  71.880  1.00  0.00           C
ATOM    829  C   THR A  43      55.624  58.914  70.730  1.00  0.00           C
ATOM    830  O   THR A  43      55.524  58.154  69.770  1.00  0.00           O
ATOM    831  N   TRP A  44      56.484  58.664  71.720  1.00  0.00           N
ATOM    833  CA  TRP A  44      57.264  57.464  71.710  1.00  0.00           C
ATOM    835  CB  TRP A  44      58.574  57.554  70.890  1.00  0.00           C
ATOM    838  CG  TRP A  44      59.654  58.474  71.380  1.00  0.00           C
ATOM    839  CD1 TRP A  44      60.784  58.194  72.100  1.00  0.00           C
ATOM    841  NE1 TRP A  44      61.564  59.324  72.200  1.00  0.00           N
ATOM    843  CE2 TRP A  44      60.944  60.344  71.540  1.00  0.00           C
ATOM    844  CD2 TRP A  44      59.724  59.854  71.020  1.00  0.00           C
ATOM    845  CE3 TRP A  44      58.884  60.684  70.290  1.00  0.00           C
ATOM    847  CZ3 TRP A  44      59.314  61.984  70.050  1.00  0.00           C
ATOM    849  CZ2 TRP A  44      61.354  61.644  71.300  1.00  0.00           C
ATOM    851  CH2 TRP A  44      60.534  62.444  70.520  1.00  0.00           C
ATOM    853  C   TRP A  44      57.594  57.164  73.130  1.00  0.00           C
ATOM    854  O   TRP A  44      57.224  57.884  74.060  1.00  0.00           O
ATOM    855  N   ILE A  45      58.274  56.024  73.340  1.00  0.00           N
ATOM    857  CA  ILE A  45      58.684  55.634  74.660  1.00  0.00           C
ATOM    859  CB  ILE A  45      57.754  54.554  75.190  1.00  0.00           C
ATOM    861  CG2 ILE A  45      58.384  53.824  76.380  1.00  0.00           C
ATOM    865  CG1 ILE A  45      56.414  55.204  75.570  1.00  0.00           C
ATOM    868  CD  ILE A  45      55.324  54.244  76.010  1.00  0.00           C
ATOM    872  C   ILE A  45      60.144  55.264  74.610  1.00  0.00           C
ATOM    873  O   ILE A  45      60.574  54.504  73.750  1.00  0.00           O
ATOM    874  N   GLU A  46      60.954  55.824  75.530  1.00  0.00           N
ATOM    876  CA  GLU A  46      62.374  55.524  75.630  1.00  0.00           C
ATOM    878  CB  GLU A  46      63.244  56.794  75.870  1.00  0.00           C
ATOM    881  CG  GLU A  46      62.944  57.974  74.920  1.00  0.00           C
ATOM    884  CD  GLU A  46      63.864  59.184  75.130  1.00  0.00           C
ATOM    885  OE1 GLU A  46      64.034  59.644  76.290  1.00  0.00           O
ATOM    886  OE2 GLU A  46      64.354  59.734  74.110  1.00  0.00           O
ATOM    887  C   GLU A  46      62.554  54.614  76.830  1.00  0.00           C
ATOM    888  O   GLU A  46      61.794  54.694  77.790  1.00  0.00           O
ATOM    889  N   ASP A  47      63.594  53.764  76.820  1.00  0.00           N
ATOM    891  CA  ASP A  47      63.984  52.964  77.960  1.00  0.00           C
ATOM    893  CB  ASP A  47      64.674  51.634  77.510  1.00  0.00           C
ATOM    896  CG  ASP A  47      66.044  51.794  76.880  1.00  0.00           C
ATOM    897  OD1 ASP A  47      66.454  52.944  76.550  1.00  0.00           O
ATOM    898  OD2 ASP A  47      66.714  50.744  76.700  1.00  0.00           O
ATOM    899  C   ASP A  47      64.854  53.794  78.900  1.00  0.00           C
ATOM    900  O   ASP A  47      65.084  54.994  78.700  1.00  0.00           O
ATOM    901  N   THR A  48      65.354  53.174  79.990  1.00  0.00           N
ATOM    903  CA  THR A  48      66.294  53.754  80.940  1.00  0.00           C
ATOM    905  CB  THR A  48      66.714  52.764  82.020  1.00  0.00           C
ATOM    907  OG1 THR A  48      65.614  51.974  82.440  1.00  0.00           O
ATOM    909  CG2 THR A  48      67.204  53.534  83.240  1.00  0.00           C
ATOM    913  C   THR A  48      67.554  54.254  80.270  1.00  0.00           C
ATOM    914  O   THR A  48      68.224  55.144  80.780  1.00  0.00           O
ATOM    915  N   LYS A  49      67.924  53.674  79.120  1.00  0.00           N
ATOM    917  CA  LYS A  49      69.034  54.134  78.330  1.00  0.00           C
ATOM    919  CB  LYS A  49      69.644  52.994  77.470  1.00  0.00           C
ATOM    922  CG  LYS A  49      70.344  51.874  78.260  1.00  0.00           C
ATOM    925  CD  LYS A  49      69.374  50.894  78.960  1.00  0.00           C
ATOM    928  CE  LYS A  49      70.024  49.644  79.540  1.00  0.00           C
ATOM    931  NZ  LYS A  49      70.574  48.824  78.450  1.00  0.00           N
ATOM    935  C   LYS A  49      68.774  55.374  77.490  1.00  0.00           C
ATOM    936  O   LYS A  49      69.724  56.054  77.120  1.00  0.00           O
ATOM    937  N   GLY A  50      67.494  55.714  77.210  1.00  0.00           N
ATOM    939  CA  GLY A  50      67.154  56.874  76.400  1.00  0.00           C
ATOM    942  C   GLY A  50      67.194  56.574  74.930  1.00  0.00           C
ATOM    943  O   GLY A  50      67.474  57.434  74.100  1.00  0.00           O
ATOM    944  N   ASN A  51      66.894  55.314  74.600  1.00  0.00           N
ATOM    946  CA  ASN A  51      66.804  54.884  73.230  1.00  0.00           C
ATOM    948  CB  ASN A  51      67.534  53.534  73.060  1.00  0.00           C
ATOM    951  CG  ASN A  51      69.004  53.674  73.480  1.00  0.00           C
ATOM    952  OD1 ASN A  51      69.614  54.734  73.350  1.00  0.00           O
ATOM    953  ND2 ASN A  51      69.604  52.594  74.020  1.00  0.00           N
ATOM    956  C   ASN A  51      65.324  54.914  72.820  1.00  0.00           C
ATOM    957  O   ASN A  51      64.664  55.914  73.080  1.00  0.00           O
ATOM    958  N   LYS A  52      64.774  53.854  72.190  1.00  0.00           N
ATOM    960  CA  LYS A  52      63.404  53.794  71.660  1.00  0.00           C
ATOM    962  CB  LYS A  52      62.944  54.994  70.730  1.00  0.00           C
ATOM    965  CG  LYS A  52      61.484  54.924  70.200  1.00  0.00           C
ATOM    968  CD  LYS A  52      61.004  56.024  69.220  1.00  0.00           C
ATOM    971  CE  LYS A  52      61.574  55.984  67.790  1.00  0.00           C
ATOM    974  NZ  LYS A  52      60.864  56.934  66.900  1.00  0.00           N
ATOM    978  C   LYS A  52      63.314  52.534  70.820  1.00  0.00           C
ATOM    979  O   LYS A  52      64.294  52.144  70.190  1.00  0.00           O
ATOM    980  N   SER A  53      62.124  51.894  70.830  1.00  0.00           N
ATOM    982  CA  SER A  53      61.464  51.244  69.690  1.00  0.00           C
ATOM    984  CB  SER A  53      62.144  51.294  68.280  1.00  0.00           C
ATOM    987  OG  SER A  53      61.994  52.574  67.680  1.00  0.00           O
ATOM    989  C   SER A  53      60.954  49.884  70.050  1.00  0.00           C
ATOM    990  O   SER A  53      61.034  49.474  71.210  1.00  0.00           O
ATOM    991  N   ARG A  54      60.314  49.174  69.100  1.00  0.00           N
ATOM    993  CA  ARG A  54      59.874  47.784  69.250  1.00  0.00           C
ATOM    995  CB  ARG A  54      61.024  46.734  69.370  1.00  0.00           C
ATOM    998  CG  ARG A  54      61.924  46.614  68.130  1.00  0.00           C
ATOM   1001  CD  ARG A  54      62.724  45.304  68.020  1.00  0.00           C
ATOM   1004  NE  ARG A  54      63.684  45.224  69.160  1.00  0.00           N
ATOM   1006  CZ  ARG A  54      63.494  44.564  70.300  1.00  0.00           C
ATOM   1007  NH1 ARG A  54      62.414  43.834  70.460  1.00  0.00           N
ATOM   1010  NH2 ARG A  54      64.354  44.684  71.290  1.00  0.00           N
ATOM   1013  C   ARG A  54      58.874  47.504  70.360  1.00  0.00           C
ATOM   1014  O   ARG A  54      57.674  47.504  70.130  1.00  0.00           O
ATOM   1015  N   ASP A  55      59.374  47.204  71.570  1.00  0.00           N
ATOM   1017  CA  ASP A  55      58.664  46.504  72.600  1.00  0.00           C
ATOM   1019  CB  ASP A  55      58.274  45.064  72.100  1.00  0.00           C
ATOM   1022  CG  ASP A  55      59.384  44.024  71.940  1.00  0.00           C
ATOM   1023  OD1 ASP A  55      60.554  44.254  72.350  1.00  0.00           O
ATOM   1024  OD2 ASP A  55      59.054  42.894  71.500  1.00  0.00           O
ATOM   1025  C   ASP A  55      59.514  46.614  73.890  1.00  0.00           C
ATOM   1026  O   ASP A  55      60.714  46.854  73.860  1.00  0.00           O
ATOM   1027  N   PHE A  56      58.944  46.494  75.110  1.00  0.00           N
ATOM   1029  CA  PHE A  56      57.754  45.744  75.450  1.00  0.00           C
ATOM   1031  CB  PHE A  56      57.884  45.104  76.850  1.00  0.00           C
ATOM   1034  CG  PHE A  56      58.254  46.114  77.900  1.00  0.00           C
ATOM   1035  CD1 PHE A  56      57.254  46.784  78.610  1.00  0.00           C
ATOM   1037  CE1 PHE A  56      57.574  47.584  79.700  1.00  0.00           C
ATOM   1039  CZ  PHE A  56      58.904  47.714  80.110  1.00  0.00           C
ATOM   1041  CD2 PHE A  56      59.594  46.334  78.240  1.00  0.00           C
ATOM   1043  CE2 PHE A  56      59.914  47.094  79.370  1.00  0.00           C
ATOM   1045  C   PHE A  56      56.544  46.624  75.450  1.00  0.00           C
ATOM   1046  O   PHE A  56      55.424  46.144  75.360  1.00  0.00           O
ATOM   1047  N   ILE A  57      56.764  47.944  75.520  1.00  0.00           N
ATOM   1049  CA  ILE A  57      55.744  48.944  75.640  1.00  0.00           C
ATOM   1051  CB  ILE A  57      55.904  49.834  76.870  1.00  0.00           C
ATOM   1053  CG2 ILE A  57      57.364  50.324  77.040  1.00  0.00           C
ATOM   1057  CG1 ILE A  57      54.914  51.024  76.880  1.00  0.00           C
ATOM   1060  CD  ILE A  57      53.464  50.654  77.220  1.00  0.00           C
ATOM   1064  C   ILE A  57      55.784  49.724  74.350  1.00  0.00           C
ATOM   1065  O   ILE A  57      56.844  50.154  73.870  1.00  0.00           O
ATOM   1066  N   VAL A  58      54.604  49.914  73.760  1.00  0.00           N
ATOM   1068  CA  VAL A  58      54.414  50.734  72.590  1.00  0.00           C
ATOM   1070  CB  VAL A  58      54.124  49.884  71.360  1.00  0.00           C
ATOM   1072  CG1 VAL A  58      53.624  50.704  70.160  1.00  0.00           C
ATOM   1076  CG2 VAL A  58      55.424  49.204  70.930  1.00  0.00           C
ATOM   1080  C   VAL A  58      53.324  51.714  72.940  1.00  0.00           C
ATOM   1081  O   VAL A  58      52.414  51.414  73.720  1.00  0.00           O
ATOM   1082  N   THR A  59      53.414  52.944  72.410  1.00  0.00           N
ATOM   1084  CA  THR A  59      52.464  54.024  72.650  1.00  0.00           C
ATOM   1086  CB  THR A  59      53.164  55.264  73.210  1.00  0.00           C
ATOM   1088  OG1 THR A  59      52.374  55.874  74.210  1.00  0.00           O
ATOM   1090  CG2 THR A  59      53.574  56.304  72.160  1.00  0.00           C
ATOM   1094  C   THR A  59      51.804  54.264  71.320  1.00  0.00           C
ATOM   1095  O   THR A  59      52.454  54.204  70.270  1.00  0.00           O
ATOM   1096  N   VAL A  60      50.474  54.424  71.300  1.00  0.00           N
ATOM   1098  CA  VAL A  60      49.724  54.434  70.060  1.00  0.00           C
ATOM   1100  CB  VAL A  60      49.064  53.084  69.700  1.00  0.00           C
ATOM   1102  CG1 VAL A  60      48.414  53.144  68.300  1.00  0.00           C
ATOM   1106  CG2 VAL A  60      50.094  51.934  69.670  1.00  0.00           C
ATOM   1110  C   VAL A  60      48.644  55.514  70.190  1.00  0.00           C
ATOM   1111  O   VAL A  60      47.934  55.544  71.200  1.00  0.00           O
ATOM   1112  N   PRO A  61      48.444  56.414  69.240  1.00  0.00           N
ATOM   1113  CD  PRO A  61      47.204  57.184  69.230  1.00  0.00           C
ATOM   1116  CA  PRO A  61      49.174  56.504  67.980  1.00  0.00           C
ATOM   1118  CB  PRO A  61      48.194  57.244  67.070  1.00  0.00           C
ATOM   1121  CG  PRO A  61      47.354  58.084  68.020  1.00  0.00           C
ATOM   1124  C   PRO A  61      50.474  57.264  68.140  1.00  0.00           C
ATOM   1125  O   PRO A  61      50.534  58.144  68.990  1.00  0.00           O
ATOM   1126  N   PRO A  62      51.524  56.924  67.380  1.00  0.00           N
ATOM   1127  CD  PRO A  62      51.494  55.934  66.300  1.00  0.00           C
ATOM   1130  CA  PRO A  62      52.834  57.534  67.530  1.00  0.00           C
ATOM   1132  CB  PRO A  62      53.744  56.584  66.740  1.00  0.00           C
ATOM   1135  CG  PRO A  62      52.854  56.054  65.630  1.00  0.00           C
ATOM   1138  C   PRO A  62      52.854  58.944  66.980  1.00  0.00           C
ATOM   1139  O   PRO A  62      53.714  59.714  67.380  1.00  0.00           O
ATOM   1140  N   MET A  63      51.964  59.304  66.050  1.00  0.00           N
ATOM   1142  CA  MET A  63      51.774  60.674  65.650  1.00  0.00           C
ATOM   1144  CB  MET A  63      52.504  61.044  64.340  1.00  0.00           C
ATOM   1147  CG  MET A  63      52.424  62.534  63.930  1.00  0.00           C
ATOM   1150  SD  MET A  63      53.294  62.904  62.370  1.00  0.00           S
ATOM   1151  CE  MET A  63      52.244  61.834  61.340  1.00  0.00           C
ATOM   1155  C   MET A  63      50.304  60.784  65.420  1.00  0.00           C
ATOM   1156  O   MET A  63      49.654  59.834  65.010  1.00  0.00           O
ATOM   1157  N   VAL A  64      49.754  61.954  65.750  1.00  0.00           N
ATOM   1159  CA  VAL A  64      48.334  62.164  65.740  1.00  0.00           C
ATOM   1161  CB  VAL A  64      47.744  61.634  67.040  1.00  0.00           C
ATOM   1163  CG1 VAL A  64      48.124  62.484  68.250  1.00  0.00           C
ATOM   1167  CG2 VAL A  64      46.214  61.514  66.990  1.00  0.00           C
ATOM   1171  C   VAL A  64      48.174  63.654  65.520  1.00  0.00           C
ATOM   1172  O   VAL A  64      49.144  64.414  65.640  1.00  0.00           O
ATOM   1173  N   ARG A  65      46.974  64.104  65.120  1.00  0.00           N
ATOM   1175  CA  ARG A  65      46.714  65.494  64.880  1.00  0.00           C
ATOM   1177  CB  ARG A  65      46.304  65.784  63.420  1.00  0.00           C
ATOM   1180  CG  ARG A  65      45.854  67.244  63.180  1.00  0.00           C
ATOM   1183  CD  ARG A  65      45.634  67.574  61.710  1.00  0.00           C
ATOM   1186  NE  ARG A  65      45.094  68.964  61.700  1.00  0.00           N
ATOM   1188  CZ  ARG A  65      44.784  69.624  60.600  1.00  0.00           C
ATOM   1189  NH1 ARG A  65      45.244  69.264  59.420  1.00  0.00           N
ATOM   1192  NH2 ARG A  65      43.984  70.654  60.680  1.00  0.00           N
ATOM   1195  C   ARG A  65      45.654  66.014  65.810  1.00  0.00           C
ATOM   1196  O   ARG A  65      44.634  65.384  66.060  1.00  0.00           O
ATOM   1197  N   LEU A  66      45.884  67.234  66.290  1.00  0.00           N
ATOM   1199  CA  LEU A  66      44.964  67.974  67.090  1.00  0.00           C
ATOM   1201  CB  LEU A  66      45.674  68.684  68.250  1.00  0.00           C
ATOM   1204  CG  LEU A  66      46.414  67.674  69.110  1.00  0.00           C
ATOM   1206  CD1 LEU A  66      47.564  68.294  69.880  1.00  0.00           C
ATOM   1210  CD2 LEU A  66      45.404  66.914  69.960  1.00  0.00           C
ATOM   1214  C   LEU A  66      44.474  69.064  66.230  1.00  0.00           C
ATOM   1215  O   LEU A  66      45.264  69.764  65.610  1.00  0.00           O
ATOM   1216  N   ASN A  67      43.164  69.284  66.190  1.00  0.00           N
ATOM   1218  CA  ASN A  67      42.604  70.534  65.760  1.00  0.00           C
ATOM   1220  CB  ASN A  67      41.224  70.264  65.120  1.00  0.00           C
ATOM   1223  CG  ASN A  67      41.454  69.334  63.940  1.00  0.00           C
ATOM   1224  OD1 ASN A  67      42.484  69.404  63.250  1.00  0.00           O
ATOM   1225  ND2 ASN A  67      40.474  68.434  63.680  1.00  0.00           N
ATOM   1228  C   ASN A  67      42.604  71.544  66.930  1.00  0.00           C
ATOM   1229  O   ASN A  67      42.894  71.174  68.070  1.00  0.00           O
ATOM   1230  N   PRO A  68      42.404  72.834  66.670  1.00  0.00           N
ATOM   1231  CD  PRO A  68      42.484  73.404  65.320  1.00  0.00           C
ATOM   1234  CA  PRO A  68      42.204  73.884  67.670  1.00  0.00           C
ATOM   1236  CB  PRO A  68      41.534  74.954  66.810  1.00  0.00           C
ATOM   1239  CG  PRO A  68      42.374  74.914  65.540  1.00  0.00           C
ATOM   1242  C   PRO A  68      41.414  73.544  68.950  1.00  0.00           C
ATOM   1243  O   PRO A  68      40.214  73.314  68.860  1.00  0.00           O
ATOM   1244  N   SER A  69      42.074  73.584  70.120  1.00  0.00           N
ATOM   1246  CA  SER A  69      41.494  73.304  71.440  1.00  0.00           C
ATOM   1248  CB  SER A  69      40.524  74.384  72.050  1.00  0.00           C
ATOM   1251  OG  SER A  69      39.324  74.704  71.340  1.00  0.00           O
ATOM   1253  C   SER A  69      41.114  71.854  71.750  1.00  0.00           C
ATOM   1254  O   SER A  69      40.594  71.544  72.830  1.00  0.00           O
ATOM   1255  N   GLU A  70      41.444  70.884  70.870  1.00  0.00           N
ATOM   1257  CA  GLU A  70      41.174  69.464  71.060  1.00  0.00           C
ATOM   1259  CB  GLU A  70      41.564  68.654  69.800  1.00  0.00           C
ATOM   1262  CG  GLU A  70      40.544  68.624  68.620  1.00  0.00           C
ATOM   1265  CD  GLU A  70      39.154  69.234  68.790  1.00  0.00           C
ATOM   1266  OE1 GLU A  70      38.164  68.454  68.740  1.00  0.00           O
ATOM   1267  OE2 GLU A  70      39.034  70.484  68.880  1.00  0.00           O
ATOM   1268  C   GLU A  70      41.774  68.744  72.280  1.00  0.00           C
ATOM   1269  O   GLU A  70      42.894  68.974  72.730  1.00  0.00           O
ATOM   1270  N   GLN A  71      41.024  67.754  72.790  1.00  0.00           N
ATOM   1272  CA  GLN A  71      41.434  66.854  73.830  1.00  0.00           C
ATOM   1274  CB  GLN A  71      40.434  66.934  75.010  1.00  0.00           C
ATOM   1277  CG  GLN A  71      40.164  68.404  75.390  1.00  0.00           C
ATOM   1280  CD  GLN A  71      39.474  68.554  76.740  1.00  0.00           C
ATOM   1281  OE1 GLN A  71      38.944  67.604  77.330  1.00  0.00           O
ATOM   1282  NE2 GLN A  71      39.504  69.794  77.300  1.00  0.00           N
ATOM   1285  C   GLN A  71      41.474  65.444  73.280  1.00  0.00           C
ATOM   1286  O   GLN A  71      40.494  64.944  72.730  1.00  0.00           O
ATOM   1287  N   ILE A  72      42.614  64.744  73.400  1.00  0.00           N
ATOM   1289  CA  ILE A  72      42.784  63.414  72.840  1.00  0.00           C
ATOM   1291  CB  ILE A  72      43.754  63.344  71.660  1.00  0.00           C
ATOM   1293  CG2 ILE A  72      43.264  64.154  70.460  1.00  0.00           C
ATOM   1297  CG1 ILE A  72      45.174  63.824  71.990  1.00  0.00           C
ATOM   1300  CD  ILE A  72      46.214  63.074  71.160  1.00  0.00           C
ATOM   1304  C   ILE A  72      43.334  62.544  73.950  1.00  0.00           C
ATOM   1305  O   ILE A  72      43.554  62.964  75.080  1.00  0.00           O
ATOM   1306  N   GLN A  73      43.654  61.284  73.620  1.00  0.00           N
ATOM   1308  CA  GLN A  73      44.234  60.354  74.550  1.00  0.00           C
ATOM   1310  CB  GLN A  73      43.074  59.614  75.240  1.00  0.00           C
ATOM   1313  CG  GLN A  73      43.464  58.424  76.130  1.00  0.00           C
ATOM   1316  CD  GLN A  73      42.194  57.814  76.710  1.00  0.00           C
ATOM   1317  OE1 GLN A  73      41.904  57.864  77.910  1.00  0.00           O
ATOM   1318  NE2 GLN A  73      41.384  57.214  75.810  1.00  0.00           N
ATOM   1321  C   GLN A  73      45.214  59.444  73.810  1.00  0.00           C
ATOM   1322  O   GLN A  73      44.884  58.954  72.730  1.00  0.00           O
ATOM   1323  N   ILE A  74      46.424  59.224  74.370  1.00  0.00           N
ATOM   1325  CA  ILE A  74      47.444  58.334  73.830  1.00  0.00           C
ATOM   1327  CB  ILE A  74      48.884  58.884  73.850  1.00  0.00           C
ATOM   1329  CG2 ILE A  74      49.904  57.834  73.360  1.00  0.00           C
ATOM   1333  CG1 ILE A  74      49.054  60.154  73.010  1.00  0.00           C
ATOM   1336  CD  ILE A  74      48.684  60.004  71.530  1.00  0.00           C
ATOM   1340  C   ILE A  74      47.374  57.094  74.670  1.00  0.00           C
ATOM   1341  O   ILE A  74      47.394  57.154  75.900  1.00  0.00           O
ATOM   1342  N   ARG A  75      47.254  55.934  74.020  1.00  0.00           N
ATOM   1344  CA  ARG A  75      47.204  54.694  74.740  1.00  0.00           C
ATOM   1346  CB  ARG A  75      46.334  53.624  74.030  1.00  0.00           C
ATOM   1349  CG  ARG A  75      45.874  52.514  74.990  1.00  0.00           C
ATOM   1352  CD  ARG A  75      45.044  51.424  74.310  1.00  0.00           C
ATOM   1355  NE  ARG A  75      44.704  50.404  75.350  1.00  0.00           N
ATOM   1357  CZ  ARG A  75      43.644  50.504  76.140  1.00  0.00           C
ATOM   1358  NH1 ARG A  75      42.844  51.554  76.120  1.00  0.00           N
ATOM   1361  NH2 ARG A  75      43.364  49.524  76.970  1.00  0.00           N
ATOM   1364  C   ARG A  75      48.624  54.194  74.930  1.00  0.00           C
ATOM   1365  O   ARG A  75      49.524  54.474  74.130  1.00  0.00           O
ATOM   1366  N   MET A  76      48.844  53.444  76.000  1.00  0.00           N
ATOM   1368  CA  MET A  76      50.064  52.744  76.280  1.00  0.00           C
ATOM   1370  CB  MET A  76      50.624  53.264  77.620  1.00  0.00           C
ATOM   1373  CG  MET A  76      50.814  54.794  77.650  1.00  0.00           C
ATOM   1376  SD  MET A  76      50.604  55.514  79.300  1.00  0.00           S
ATOM   1377  CE  MET A  76      52.324  55.284  79.810  1.00  0.00           C
ATOM   1381  C   MET A  76      49.674  51.284  76.430  1.00  0.00           C
ATOM   1382  O   MET A  76      48.734  50.974  77.150  1.00  0.00           O
ATOM   1383  N   ILE A  77      50.364  50.354  75.720  1.00  0.00           N
ATOM   1385  CA  ILE A  77      49.964  48.954  75.680  1.00  0.00           C
ATOM   1387  CB  ILE A  77      49.194  48.574  74.410  1.00  0.00           C
ATOM   1389  CG2 ILE A  77      47.824  49.284  74.470  1.00  0.00           C
ATOM   1393  CG1 ILE A  77      49.934  48.914  73.080  1.00  0.00           C
ATOM   1396  CD  ILE A  77      50.844  47.824  72.500  1.00  0.00           C
ATOM   1400  C   ILE A  77      51.164  48.044  75.770  1.00  0.00           C
ATOM   1401  O   ILE A  77      52.264  48.354  75.300  1.00  0.00           O
ATOM   1402  N   THR A  78      50.994  46.854  76.370  1.00  0.00           N
ATOM   1404  CA  THR A  78      52.054  45.864  76.490  1.00  0.00           C
ATOM   1406  CB  THR A  78      52.084  45.224  77.870  1.00  0.00           C
ATOM   1408  OG1 THR A  78      50.784  44.874  78.350  1.00  0.00           O
ATOM   1410  CG2 THR A  78      52.634  46.284  78.830  1.00  0.00           C
ATOM   1414  C   THR A  78      52.014  44.814  75.390  1.00  0.00           C
ATOM   1415  O   THR A  78      50.974  44.234  75.050  1.00  0.00           O
ATOM   1416  N   GLN A  79      53.194  44.554  74.770  1.00  0.00           N
ATOM   1418  CA  GLN A  79      53.474  43.394  73.930  1.00  0.00           C
ATOM   1420  CB  GLN A  79      54.624  43.624  72.880  1.00  0.00           C
ATOM   1423  CG  GLN A  79      54.294  44.404  71.560  1.00  0.00           C
ATOM   1426  CD  GLN A  79      53.994  45.904  71.650  1.00  0.00           C
ATOM   1427  OE1 GLN A  79      53.464  46.534  70.740  1.00  0.00           O
ATOM   1428  NE2 GLN A  79      54.464  46.554  72.730  1.00  0.00           N
ATOM   1431  C   GLN A  79      53.874  42.194  74.800  1.00  0.00           C
ATOM   1432  O   GLN A  79      54.244  42.364  75.960  1.00  0.00           O
ATOM   1433  N   GLU A  80      53.914  40.974  74.220  1.00  0.00           N
ATOM   1435  CA  GLU A  80      54.264  39.704  74.860  1.00  0.00           C
ATOM   1437  CB  GLU A  80      54.194  38.564  73.810  1.00  0.00           C
ATOM   1440  CG  GLU A  80      52.824  38.424  73.080  1.00  0.00           C
ATOM   1443  CD  GLU A  80      52.804  37.314  72.030  1.00  0.00           C
ATOM   1444  OE1 GLU A  80      53.834  36.614  71.900  1.00  0.00           O
ATOM   1445  OE2 GLU A  80      51.764  37.164  71.340  1.00  0.00           O
ATOM   1446  C   GLU A  80      55.654  39.654  75.510  1.00  0.00           C
ATOM   1447  O   GLU A  80      55.964  38.824  76.370  1.00  0.00           O
ATOM   1448  N   LYS A  81      56.524  40.614  75.130  1.00  0.00           N
ATOM   1450  CA  LYS A  81      57.894  40.804  75.580  1.00  0.00           C
ATOM   1452  CB  LYS A  81      58.614  41.844  74.660  1.00  0.00           C
ATOM   1455  CG  LYS A  81      60.134  41.644  74.450  1.00  0.00           C
ATOM   1458  CD  LYS A  81      61.124  42.274  75.460  1.00  0.00           C
ATOM   1461  CE  LYS A  81      61.184  43.814  75.560  1.00  0.00           C
ATOM   1464  NZ  LYS A  81      62.014  44.464  74.510  1.00  0.00           N
ATOM   1468  C   LYS A  81      57.864  41.304  77.020  1.00  0.00           C
ATOM   1469  O   LYS A  81      58.874  41.314  77.700  1.00  0.00           O
ATOM   1470  N   ILE A  82      56.684  41.704  77.550  1.00  0.00           N
ATOM   1472  CA  ILE A  82      56.564  42.194  78.910  1.00  0.00           C
ATOM   1474  CB  ILE A  82      55.224  42.874  79.140  1.00  0.00           C
ATOM   1476  CG2 ILE A  82      54.054  41.864  79.070  1.00  0.00           C
ATOM   1480  CG1 ILE A  82      55.184  43.614  80.490  1.00  0.00           C
ATOM   1483  CD  ILE A  82      56.314  44.624  80.750  1.00  0.00           C
ATOM   1487  C   ILE A  82      56.844  41.134  79.970  1.00  0.00           C
ATOM   1488  O   ILE A  82      57.294  41.404  81.080  1.00  0.00           O
ATOM   1489  N   ALA A  83      56.664  39.854  79.610  1.00  0.00           N
ATOM   1491  CA  ALA A  83      56.924  38.754  80.510  1.00  0.00           C
ATOM   1493  CB  ALA A  83      56.094  37.544  80.060  1.00  0.00           C
ATOM   1497  C   ALA A  83      58.394  38.354  80.540  1.00  0.00           C
ATOM   1498  O   ALA A  83      58.794  37.454  81.290  1.00  0.00           O
ATOM   1499  N   GLN A  84      59.254  39.004  79.730  1.00  0.00           N
ATOM   1501  CA  GLN A  84      60.694  39.014  79.910  1.00  0.00           C
ATOM   1503  CB  GLN A  84      61.364  39.604  78.640  1.00  0.00           C
ATOM   1506  CG  GLN A  84      62.904  39.584  78.690  1.00  0.00           C
ATOM   1509  CD  GLN A  84      63.574  40.024  77.390  1.00  0.00           C
ATOM   1510  OE1 GLN A  84      63.534  41.174  76.950  1.00  0.00           O
ATOM   1511  NE2 GLN A  84      64.244  39.044  76.730  1.00  0.00           N
ATOM   1514  C   GLN A  84      61.174  39.744  81.150  1.00  0.00           C
ATOM   1515  O   GLN A  84      62.114  39.344  81.840  1.00  0.00           O
ATOM   1516  N   LEU A  85      60.564  40.894  81.460  1.00  0.00           N
ATOM   1518  CA  LEU A  85      61.064  41.844  82.420  1.00  0.00           C
ATOM   1520  CB  LEU A  85      60.314  43.204  82.340  1.00  0.00           C
ATOM   1523  CG  LEU A  85      60.574  44.074  81.090  1.00  0.00           C
ATOM   1525  CD1 LEU A  85      62.024  44.574  81.040  1.00  0.00           C
ATOM   1529  CD2 LEU A  85      60.184  43.364  79.790  1.00  0.00           C
ATOM   1533  C   LEU A  85      61.054  41.284  83.850  1.00  0.00           C
ATOM   1534  O   LEU A  85      60.174  40.484  84.180  1.00  0.00           O
ATOM   1535  N   PRO A  86      61.984  41.644  84.720  1.00  0.00           N
ATOM   1536  CD  PRO A  86      63.154  42.474  84.400  1.00  0.00           C
ATOM   1539  CA  PRO A  86      62.014  41.204  86.110  1.00  0.00           C
ATOM   1541  CB  PRO A  86      63.164  42.004  86.740  1.00  0.00           C
ATOM   1544  CG  PRO A  86      64.104  42.294  85.570  1.00  0.00           C
ATOM   1547  C   PRO A  86      60.694  41.414  86.850  1.00  0.00           C
ATOM   1548  O   PRO A  86      60.294  42.564  87.050  1.00  0.00           O
ATOM   1549  N   LYS A  87      60.014  40.344  87.280  1.00  0.00           N
ATOM   1551  CA  LYS A  87      58.714  40.444  87.930  1.00  0.00           C
ATOM   1553  CB  LYS A  87      57.974  39.084  87.970  1.00  0.00           C
ATOM   1556  CG  LYS A  87      57.684  38.444  86.590  1.00  0.00           C
ATOM   1559  CD  LYS A  87      56.784  39.284  85.670  1.00  0.00           C
ATOM   1562  CE  LYS A  87      56.244  38.544  84.430  1.00  0.00           C
ATOM   1565  NZ  LYS A  87      55.244  37.514  84.810  1.00  0.00           N
ATOM   1569  C   LYS A  87      58.854  40.954  89.360  1.00  0.00           C
ATOM   1570  O   LYS A  87      57.874  41.304  90.020  1.00  0.00           O
ATOM   1571  N   ASP A  88      60.084  40.964  89.880  1.00  0.00           N
ATOM   1573  CA  ASP A  88      60.444  41.274  91.230  1.00  0.00           C
ATOM   1575  CB  ASP A  88      61.554  40.254  91.640  1.00  0.00           C
ATOM   1578  CG  ASP A  88      62.854  40.394  90.860  1.00  0.00           C
ATOM   1579  OD1 ASP A  88      62.824  40.654  89.630  1.00  0.00           O
ATOM   1580  OD2 ASP A  88      63.914  40.074  91.460  1.00  0.00           O
ATOM   1581  C   ASP A  88      60.934  42.724  91.350  1.00  0.00           C
ATOM   1582  O   ASP A  88      61.424  43.104  92.410  1.00  0.00           O
ATOM   1583  N   ARG A  89      60.854  43.544  90.270  1.00  0.00           N
ATOM   1585  CA  ARG A  89      61.404  44.884  90.320  1.00  0.00           C
ATOM   1587  CB  ARG A  89      62.904  44.844  89.900  1.00  0.00           C
ATOM   1590  CG  ARG A  89      63.674  46.094  90.380  1.00  0.00           C
ATOM   1593  CD  ARG A  89      65.104  46.314  89.840  1.00  0.00           C
ATOM   1596  NE  ARG A  89      64.994  46.694  88.400  1.00  0.00           N
ATOM   1598  CZ  ARG A  89      65.714  47.624  87.800  1.00  0.00           C
ATOM   1599  NH1 ARG A  89      66.664  48.314  88.390  1.00  0.00           N
ATOM   1602  NH2 ARG A  89      65.464  47.954  86.550  1.00  0.00           N
ATOM   1605  C   ARG A  89      60.684  45.814  89.350  1.00  0.00           C
ATOM   1606  O   ARG A  89      60.374  45.454  88.220  1.00  0.00           O
ATOM   1607  N   GLU A  90      60.484  47.104  89.740  1.00  0.00           N
ATOM   1609  CA  GLU A  90      60.214  48.174  88.780  1.00  0.00           C
ATOM   1611  CB  GLU A  90      59.854  49.534  89.460  1.00  0.00           C
ATOM   1614  CG  GLU A  90      58.544  49.514  90.290  1.00  0.00           C
ATOM   1617  CD  GLU A  90      58.044  50.904  90.680  1.00  0.00           C
ATOM   1618  OE1 GLU A  90      58.894  51.794  90.960  1.00  0.00           O
ATOM   1619  OE2 GLU A  90      56.804  51.094  90.770  1.00  0.00           O
ATOM   1620  C   GLU A  90      61.284  48.414  87.700  1.00  0.00           C
ATOM   1621  O   GLU A  90      62.504  48.334  87.900  1.00  0.00           O
ATOM   1622  N   THR A  91      60.844  48.724  86.470  1.00  0.00           N
ATOM   1624  CA  THR A  91      61.724  49.064  85.360  1.00  0.00           C
ATOM   1626  CB  THR A  91      61.604  48.104  84.180  1.00  0.00           C
ATOM   1628  OG1 THR A  91      60.354  48.184  83.530  1.00  0.00           O
ATOM   1630  CG2 THR A  91      61.764  46.664  84.680  1.00  0.00           C
ATOM   1634  C   THR A  91      61.414  50.504  84.980  1.00  0.00           C
ATOM   1635  O   THR A  91      60.334  51.004  85.300  1.00  0.00           O
ATOM   1636  N   LEU A  92      62.354  51.234  84.350  1.00  0.00           N
ATOM   1638  CA  LEU A  92      62.164  52.664  84.160  1.00  0.00           C
ATOM   1640  CB  LEU A  92      63.244  53.534  84.850  1.00  0.00           C
ATOM   1643  CG  LEU A  92      63.114  55.064  84.620  1.00  0.00           C
ATOM   1645  CD1 LEU A  92      61.794  55.654  85.130  1.00  0.00           C
ATOM   1649  CD2 LEU A  92      64.314  55.804  85.220  1.00  0.00           C
ATOM   1653  C   LEU A  92      62.084  52.984  82.690  1.00  0.00           C
ATOM   1654  O   LEU A  92      62.904  52.584  81.880  1.00  0.00           O
ATOM   1655  N   PHE A  93      61.054  53.744  82.310  1.00  0.00           N
ATOM   1657  CA  PHE A  93      60.804  54.144  80.960  1.00  0.00           C
ATOM   1659  CB  PHE A  93      59.624  53.344  80.360  1.00  0.00           C
ATOM   1662  CG  PHE A  93      60.174  52.044  79.830  1.00  0.00           C
ATOM   1663  CD1 PHE A  93      60.604  50.984  80.650  1.00  0.00           C
ATOM   1665  CE1 PHE A  93      61.264  49.884  80.090  1.00  0.00           C
ATOM   1667  CZ  PHE A  93      61.394  49.774  78.700  1.00  0.00           C
ATOM   1669  CD2 PHE A  93      60.354  51.934  78.450  1.00  0.00           C
ATOM   1671  CE2 PHE A  93      60.914  50.794  77.880  1.00  0.00           C
ATOM   1673  C   PHE A  93      60.544  55.634  80.970  1.00  0.00           C
ATOM   1674  O   PHE A  93      60.214  56.214  82.010  1.00  0.00           O
ATOM   1675  N   TYR A  94      60.704  56.314  79.830  1.00  0.00           N
ATOM   1677  CA  TYR A  94      60.314  57.694  79.690  1.00  0.00           C
ATOM   1679  CB  TYR A  94      61.444  58.684  79.280  1.00  0.00           C
ATOM   1682  CG  TYR A  94      62.464  58.834  80.370  1.00  0.00           C
ATOM   1683  CD1 TYR A  94      63.574  57.984  80.370  1.00  0.00           C
ATOM   1685  CE1 TYR A  94      64.534  58.054  81.400  1.00  0.00           C
ATOM   1687  CZ  TYR A  94      64.414  59.004  82.410  1.00  0.00           C
ATOM   1688  OH  TYR A  94      65.364  58.994  83.460  1.00  0.00           O
ATOM   1690  CD2 TYR A  94      62.384  59.844  81.350  1.00  0.00           C
ATOM   1692  CE2 TYR A  94      63.364  59.934  82.360  1.00  0.00           C
ATOM   1694  C   TYR A  94      59.214  57.704  78.660  1.00  0.00           C
ATOM   1695  O   TYR A  94      59.294  57.034  77.630  1.00  0.00           O
ATOM   1696  N   PHE A  95      58.144  58.454  78.940  1.00  0.00           N
ATOM   1698  CA  PHE A  95      57.194  58.804  77.920  1.00  0.00           C
ATOM   1700  CB  PHE A  95      55.724  58.794  78.420  1.00  0.00           C
ATOM   1703  CG  PHE A  95      54.754  59.224  77.370  1.00  0.00           C
ATOM   1704  CD1 PHE A  95      54.654  58.534  76.150  1.00  0.00           C
ATOM   1706  CE1 PHE A  95      53.714  58.914  75.190  1.00  0.00           C
ATOM   1708  CZ  PHE A  95      52.864  59.994  75.430  1.00  0.00           C
ATOM   1710  CD2 PHE A  95      53.914  60.334  77.590  1.00  0.00           C
ATOM   1712  CE2 PHE A  95      52.974  60.704  76.630  1.00  0.00           C
ATOM   1714  C   PHE A  95      57.564  60.154  77.370  1.00  0.00           C
ATOM   1715  O   PHE A  95      57.784  61.134  78.090  1.00  0.00           O
ATOM   1716  N   ASN A  96      57.644  60.224  76.030  1.00  0.00           N
ATOM   1718  CA  ASN A  96      58.164  61.374  75.350  1.00  0.00           C
ATOM   1720  CB  ASN A  96      59.504  61.014  74.640  1.00  0.00           C
ATOM   1723  CG  ASN A  96      60.614  60.794  75.670  1.00  0.00           C
ATOM   1724  OD1 ASN A  96      60.514  60.014  76.620  1.00  0.00           O
ATOM   1725  ND2 ASN A  96      61.764  61.484  75.480  1.00  0.00           N
ATOM   1728  C   ASN A  96      57.104  61.874  74.380  1.00  0.00           C
ATOM   1729  O   ASN A  96      56.584  61.144  73.540  1.00  0.00           O
ATOM   1730  N   VAL A  97      56.734  63.154  74.540  1.00  0.00           N
ATOM   1732  CA  VAL A  97      55.794  63.844  73.680  1.00  0.00           C
ATOM   1734  CB  VAL A  97      54.624  64.444  74.440  1.00  0.00           C
ATOM   1736  CG1 VAL A  97      53.654  65.134  73.470  1.00  0.00           C
ATOM   1740  CG2 VAL A  97      53.884  63.344  75.210  1.00  0.00           C
ATOM   1744  C   VAL A  97      56.544  64.994  73.070  1.00  0.00           C
ATOM   1745  O   VAL A  97      57.224  65.734  73.770  1.00  0.00           O
ATOM   1746  N   ARG A  98      56.464  65.164  71.740  1.00  0.00           N
ATOM   1748  CA  ARG A  98      56.964  66.364  71.090  1.00  0.00           C
ATOM   1750  CB  ARG A  98      58.074  66.064  70.050  1.00  0.00           C
ATOM   1753  CG  ARG A  98      57.634  65.344  68.770  1.00  0.00           C
ATOM   1756  CD  ARG A  98      58.094  66.004  67.480  1.00  0.00           C
ATOM   1759  NE  ARG A  98      59.574  65.914  67.480  1.00  0.00           N
ATOM   1761  CZ  ARG A  98      60.344  66.714  66.770  1.00  0.00           C
ATOM   1762  NH1 ARG A  98      59.844  67.654  66.010  1.00  0.00           N
ATOM   1765  NH2 ARG A  98      61.644  66.514  66.790  1.00  0.00           N
ATOM   1768  C   ARG A  98      55.814  67.004  70.360  1.00  0.00           C
ATOM   1769  O   ARG A  98      54.864  66.324  69.970  1.00  0.00           O
ATOM   1770  N   GLU A  99      55.884  68.314  70.150  1.00  0.00           N
ATOM   1772  CA  GLU A  99      54.934  69.014  69.330  1.00  0.00           C
ATOM   1774  CB  GLU A  99      54.474  70.274  70.100  1.00  0.00           C
ATOM   1777  CG  GLU A  99      55.464  71.444  70.300  1.00  0.00           C
ATOM   1780  CD  GLU A  99      54.914  72.474  71.300  1.00  0.00           C
ATOM   1781  OE1 GLU A  99      54.634  73.624  70.880  1.00  0.00           O
ATOM   1782  OE2 GLU A  99      54.734  72.124  72.490  1.00  0.00           O
ATOM   1783  C   GLU A  99      55.544  69.234  67.940  1.00  0.00           C
ATOM   1784  O   GLU A  99      56.754  69.364  67.770  1.00  0.00           O
ATOM   1785  N   ILE A 100      54.724  69.194  66.870  1.00  0.00           N
ATOM   1787  CA  ILE A 100      55.134  69.664  65.550  1.00  0.00           C
ATOM   1789  CB  ILE A 100      55.284  68.584  64.460  1.00  0.00           C
ATOM   1791  CG2 ILE A 100      55.444  69.224  63.060  1.00  0.00           C
ATOM   1795  CG1 ILE A 100      56.454  67.634  64.810  1.00  0.00           C
ATOM   1798  CD  ILE A 100      56.624  66.474  63.830  1.00  0.00           C
ATOM   1802  C   ILE A 100      54.124  70.694  65.100  1.00  0.00           C
ATOM   1803  O   ILE A 100      52.934  70.354  65.050  1.00  0.00           O
ATOM   1804  N   PRO A 101      54.494  71.934  64.790  1.00  0.00           N
ATOM   1805  CD  PRO A 101      55.834  72.484  65.010  1.00  0.00           C
ATOM   1808  CA  PRO A 101      53.534  72.974  64.450  1.00  0.00           C
ATOM   1810  CB  PRO A 101      54.304  74.254  64.750  1.00  0.00           C
ATOM   1813  CG  PRO A 101      55.754  73.894  64.480  1.00  0.00           C
ATOM   1816  C   PRO A 101      53.214  72.914  62.970  1.00  0.00           C
ATOM   1817  O   PRO A 101      53.904  72.184  62.260  1.00  0.00           O
ATOM   1818  N   PRO A 102      52.214  73.614  62.440  1.00  0.00           N
ATOM   1819  CD  PRO A 102      51.194  74.324  63.210  1.00  0.00           C
ATOM   1822  CA  PRO A 102      52.014  73.774  61.000  1.00  0.00           C
ATOM   1824  CB  PRO A 102      50.754  74.654  60.890  1.00  0.00           C
ATOM   1827  CG  PRO A 102      50.034  74.444  62.220  1.00  0.00           C
ATOM   1830  C   PRO A 102      53.224  74.404  60.330  1.00  0.00           C
ATOM   1831  O   PRO A 102      53.524  75.554  60.610  1.00  0.00           O
ATOM   1832  N   LYS A 103      53.904  73.634  59.450  1.00  0.00           N
ATOM   1834  CA  LYS A 103      55.104  74.004  58.700  1.00  0.00           C
ATOM   1836  CB  LYS A 103      54.754  74.204  57.210  1.00  0.00           C
ATOM   1839  CG  LYS A 103      55.934  74.474  56.270  1.00  0.00           C
ATOM   1842  CD  LYS A 103      55.744  73.904  54.850  1.00  0.00           C
ATOM   1845  CE  LYS A 103      54.744  74.624  53.930  1.00  0.00           C
ATOM   1848  NZ  LYS A 103      55.004  76.084  53.870  1.00  0.00           N
ATOM   1852  C   LYS A 103      55.974  75.144  59.230  1.00  0.00           C
ATOM   1853  O   LYS A 103      56.044  76.234  58.660  1.00  0.00           O
ATOM   1854  N   THR A 104      56.704  74.874  60.330  1.00  0.00           N
ATOM   1856  CA  THR A 104      57.784  75.714  60.810  1.00  0.00           C
ATOM   1858  CB  THR A 104      57.754  76.044  62.310  1.00  0.00           C
ATOM   1860  OG1 THR A 104      56.554  76.694  62.700  1.00  0.00           O
ATOM   1862  CG2 THR A 104      58.894  76.984  62.680  1.00  0.00           C
ATOM   1866  C   THR A 104      59.014  74.884  60.600  1.00  0.00           C
ATOM   1867  O   THR A 104      59.014  73.694  60.930  1.00  0.00           O
ATOM   1868  N   ASP A 105      60.074  75.464  60.020  1.00  0.00           N
ATOM   1870  CA  ASP A 105      61.344  74.804  59.830  1.00  0.00           C
ATOM   1872  CB  ASP A 105      62.294  75.674  58.970  1.00  0.00           C
ATOM   1875  CG  ASP A 105      61.494  76.154  57.780  1.00  0.00           C
ATOM   1876  OD1 ASP A 105      61.234  75.324  56.880  1.00  0.00           O
ATOM   1877  OD2 ASP A 105      61.014  77.314  57.840  1.00  0.00           O
ATOM   1878  C   ASP A 105      62.034  74.374  61.110  1.00  0.00           C
ATOM   1879  O   ASP A 105      61.924  74.994  62.160  1.00  0.00           O
ATOM   1880  N   LYS A 106      62.714  73.224  61.060  1.00  0.00           N
ATOM   1882  CA  LYS A 106      63.104  72.544  62.270  1.00  0.00           C
ATOM   1884  CB  LYS A 106      61.964  71.624  62.750  1.00  0.00           C
ATOM   1887  CG  LYS A 106      61.644  70.444  61.800  1.00  0.00           C
ATOM   1890  CD  LYS A 106      61.054  69.224  62.520  1.00  0.00           C
ATOM   1893  CE  LYS A 106      61.854  68.734  63.730  1.00  0.00           C
ATOM   1896  NZ  LYS A 106      63.294  68.844  63.440  1.00  0.00           N
ATOM   1900  C   LYS A 106      64.374  71.754  62.040  1.00  0.00           C
ATOM   1901  O   LYS A 106      64.724  71.454  60.900  1.00  0.00           O
ATOM   1902  N   LYS A 107      65.094  71.414  63.140  1.00  0.00           N
ATOM   1904  CA  LYS A 107      66.394  70.734  63.180  1.00  0.00           C
ATOM   1906  CB  LYS A 107      66.534  69.434  62.320  1.00  0.00           C
ATOM   1909  CG  LYS A 107      67.934  68.774  62.340  1.00  0.00           C
ATOM   1912  CD  LYS A 107      67.994  67.414  61.610  1.00  0.00           C
ATOM   1915  CE  LYS A 107      67.604  66.184  62.450  1.00  0.00           C
ATOM   1918  NZ  LYS A 107      67.564  64.954  61.610  1.00  0.00           N
ATOM   1922  C   LYS A 107      67.564  71.674  63.030  1.00  0.00           C
ATOM   1923  O   LYS A 107      68.664  71.374  63.470  1.00  0.00           O
ATOM   1924  N   ASN A 108      67.354  72.884  62.470  1.00  0.00           N
ATOM   1926  CA  ASN A 108      68.374  73.884  62.270  1.00  0.00           C
ATOM   1928  CB  ASN A 108      67.694  74.994  61.420  1.00  0.00           C
ATOM   1931  CG  ASN A 108      68.634  76.014  60.810  1.00  0.00           C
ATOM   1932  OD1 ASN A 108      69.654  76.354  61.400  1.00  0.00           O
ATOM   1933  ND2 ASN A 108      68.344  76.514  59.590  1.00  0.00           N
ATOM   1936  C   ASN A 108      69.004  74.314  63.610  1.00  0.00           C
ATOM   1937  O   ASN A 108      70.224  74.414  63.750  1.00  0.00           O
ATOM   1938  N   VAL A 109      68.144  74.454  64.650  1.00  0.00           N
ATOM   1940  CA  VAL A 109      68.564  74.404  66.040  1.00  0.00           C
ATOM   1942  CB  VAL A 109      69.104  75.754  66.550  1.00  0.00           C
ATOM   1944  CG1 VAL A 109      68.004  76.804  66.830  1.00  0.00           C
ATOM   1948  CG2 VAL A 109      70.054  75.604  67.770  1.00  0.00           C
ATOM   1952  C   VAL A 109      67.404  73.824  66.850  1.00  0.00           C
ATOM   1953  O   VAL A 109      66.484  73.214  66.300  1.00  0.00           O
ATOM   1954  N   MET A 110      67.454  73.964  68.190  1.00  0.00           N
ATOM   1956  CA  MET A 110      66.364  73.804  69.120  1.00  0.00           C
ATOM   1958  CB  MET A 110      66.914  73.754  70.560  1.00  0.00           C
ATOM   1961  CG  MET A 110      67.724  72.484  70.860  1.00  0.00           C
ATOM   1964  SD  MET A 110      68.494  72.444  72.520  1.00  0.00           S
ATOM   1965  CE  MET A 110      66.994  72.384  73.550  1.00  0.00           C
ATOM   1969  C   MET A 110      65.344  74.914  69.050  1.00  0.00           C
ATOM   1970  O   MET A 110      65.554  76.004  69.560  1.00  0.00           O
ATOM   1971  N   GLN A 111      64.224  74.624  68.370  1.00  0.00           N
ATOM   1973  CA  GLN A 111      63.164  75.574  68.120  1.00  0.00           C
ATOM   1975  CB  GLN A 111      63.124  75.764  66.580  1.00  0.00           C
ATOM   1978  CG  GLN A 111      64.354  76.484  65.980  1.00  0.00           C
ATOM   1981  CD  GLN A 111      64.614  76.044  64.530  1.00  0.00           C
ATOM   1982  OE1 GLN A 111      64.474  74.864  64.200  1.00  0.00           O
ATOM   1983  NE2 GLN A 111      65.034  76.994  63.680  1.00  0.00           N
ATOM   1986  C   GLN A 111      61.834  75.064  68.720  1.00  0.00           C
ATOM   1987  O   GLN A 111      61.804  74.414  69.770  1.00  0.00           O
ATOM   1988  N   VAL A 112      60.714  75.344  68.030  1.00  0.00           N
ATOM   1990  CA  VAL A 112      59.324  75.354  68.440  1.00  0.00           C
ATOM   1992  CB  VAL A 112      58.534  76.044  67.330  1.00  0.00           C
ATOM   1994  CG1 VAL A 112      58.854  75.464  65.940  1.00  0.00           C
ATOM   1998  CG2 VAL A 112      57.014  76.034  67.570  1.00  0.00           C
ATOM   2002  C   VAL A 112      58.764  73.984  68.720  1.00  0.00           C
ATOM   2003  O   VAL A 112      57.814  73.804  69.470  1.00  0.00           O
ATOM   2004  N   THR A 113      59.414  72.964  68.150  1.00  0.00           N
ATOM   2006  CA  THR A 113      59.194  71.584  68.500  1.00  0.00           C
ATOM   2008  CB  THR A 113      59.714  70.584  67.440  1.00  0.00           C
ATOM   2010  OG1 THR A 113      61.124  70.594  67.190  1.00  0.00           O
ATOM   2012  CG2 THR A 113      59.044  70.914  66.100  1.00  0.00           C
ATOM   2016  C   THR A 113      59.714  71.314  69.920  1.00  0.00           C
ATOM   2017  O   THR A 113      60.764  70.744  70.160  1.00  0.00           O
ATOM   2018  N   MET A 114      58.964  71.794  70.930  1.00  0.00           N
ATOM   2020  CA  MET A 114      59.214  71.484  72.310  1.00  0.00           C
ATOM   2022  CB  MET A 114      58.434  72.404  73.270  1.00  0.00           C
ATOM   2025  CG  MET A 114      59.134  72.594  74.630  1.00  0.00           C
ATOM   2028  SD  MET A 114      58.124  73.354  75.940  1.00  0.00           S
ATOM   2029  CE  MET A 114      57.614  74.824  75.010  1.00  0.00           C
ATOM   2033  C   MET A 114      58.924  70.014  72.590  1.00  0.00           C
ATOM   2034  O   MET A 114      58.124  69.364  71.920  1.00  0.00           O
ATOM   2035  N   GLN A 115      59.674  69.434  73.560  1.00  0.00           N
ATOM   2037  CA  GLN A 115      59.594  68.024  73.870  1.00  0.00           C
ATOM   2039  CB  GLN A 115      60.844  67.284  73.310  1.00  0.00           C
ATOM   2042  CG  GLN A 115      60.994  67.464  71.790  1.00  0.00           C
ATOM   2045  CD  GLN A 115      62.144  66.664  71.190  1.00  0.00           C
ATOM   2046  OE1 GLN A 115      61.964  65.634  70.550  1.00  0.00           O
ATOM   2047  NE2 GLN A 115      63.384  67.184  71.370  1.00  0.00           N
ATOM   2050  C   GLN A 115      59.494  67.854  75.370  1.00  0.00           C
ATOM   2051  O   GLN A 115      60.374  68.324  76.100  1.00  0.00           O
ATOM   2052  N   HIS A 116      58.444  67.184  75.890  1.00  0.00           N
ATOM   2054  CA  HIS A 116      58.254  66.904  77.310  1.00  0.00           C
ATOM   2056  CB  HIS A 116      56.814  67.184  77.800  1.00  0.00           C
ATOM   2059  ND1 HIS A 116      55.504  68.674  76.350  1.00  0.00           N
ATOM   2060  CG  HIS A 116      56.344  68.554  77.430  1.00  0.00           C
ATOM   2061  CE1 HIS A 116      55.214  69.954  76.270  1.00  0.00           C
ATOM   2063  NE2 HIS A 116      55.814  70.664  77.270  1.00  0.00           N
ATOM   2065  CD2 HIS A 116      56.524  69.764  78.030  1.00  0.00           C
ATOM   2067  C   HIS A 116      58.554  65.454  77.590  1.00  0.00           C
ATOM   2068  O   HIS A 116      58.034  64.564  76.910  1.00  0.00           O
ATOM   2069  N   ALA A 117      59.424  65.154  78.580  1.00  0.00           N
ATOM   2071  CA  ALA A 117      59.784  63.784  78.880  1.00  0.00           C
ATOM   2073  CB  ALA A 117      61.244  63.474  78.510  1.00  0.00           C
ATOM   2077  C   ALA A 117      59.544  63.484  80.340  1.00  0.00           C
ATOM   2078  O   ALA A 117      60.034  64.164  81.250  1.00  0.00           O
ATOM   2079  N   LEU A 118      58.724  62.454  80.590  1.00  0.00           N
ATOM   2081  CA  LEU A 118      58.104  62.194  81.860  1.00  0.00           C
ATOM   2083  CB  LEU A 118      56.554  62.304  81.820  1.00  0.00           C
ATOM   2086  CG  LEU A 118      55.954  63.674  81.450  1.00  0.00           C
ATOM   2088  CD1 LEU A 118      56.674  64.874  82.080  1.00  0.00           C
ATOM   2092  CD2 LEU A 118      55.814  63.864  79.930  1.00  0.00           C
ATOM   2096  C   LEU A 118      58.454  60.784  82.290  1.00  0.00           C
ATOM   2097  O   LEU A 118      58.524  59.854  81.490  1.00  0.00           O
ATOM   2098  N   LYS A 119      58.664  60.574  83.600  1.00  0.00           N
ATOM   2100  CA  LYS A 119      58.964  59.254  84.140  1.00  0.00           C
ATOM   2102  CB  LYS A 119      59.404  59.334  85.610  1.00  0.00           C
ATOM   2105  CG  LYS A 119      60.574  60.284  85.870  1.00  0.00           C
ATOM   2108  CD  LYS A 119      61.934  59.704  85.440  1.00  0.00           C
ATOM   2111  CE  LYS A 119      62.554  58.734  86.450  1.00  0.00           C
ATOM   2114  NZ  LYS A 119      62.904  59.434  87.690  1.00  0.00           N
ATOM   2118  C   LYS A 119      57.784  58.294  84.050  1.00  0.00           C
ATOM   2119  O   LYS A 119      56.694  58.584  84.520  1.00  0.00           O
ATOM   2120  N   LEU A 120      58.034  57.114  83.450  1.00  0.00           N
ATOM   2122  CA  LEU A 120      57.104  56.024  83.370  1.00  0.00           C
ATOM   2124  CB  LEU A 120      56.894  55.654  81.870  1.00  0.00           C
ATOM   2127  CG  LEU A 120      55.934  54.494  81.620  1.00  0.00           C
ATOM   2129  CD1 LEU A 120      54.584  54.764  82.290  1.00  0.00           C
ATOM   2133  CD2 LEU A 120      55.754  54.174  80.130  1.00  0.00           C
ATOM   2137  C   LEU A 120      57.684  54.854  84.160  1.00  0.00           C
ATOM   2138  O   LEU A 120      58.644  54.204  83.740  1.00  0.00           O
ATOM   2139  N   PHE A 121      57.114  54.574  85.350  1.00  0.00           N
ATOM   2141  CA  PHE A 121      57.634  53.574  86.280  1.00  0.00           C
ATOM   2143  CB  PHE A 121      57.624  54.034  87.750  1.00  0.00           C
ATOM   2146  CG  PHE A 121      58.384  55.304  87.940  1.00  0.00           C
ATOM   2147  CD1 PHE A 121      59.764  55.274  88.180  1.00  0.00           C
ATOM   2149  CE1 PHE A 121      60.444  56.444  88.510  1.00  0.00           C
ATOM   2151  CZ  PHE A 121      59.744  57.664  88.600  1.00  0.00           C
ATOM   2153  CD2 PHE A 121      57.694  56.524  88.030  1.00  0.00           C
ATOM   2155  CE2 PHE A 121      58.374  57.694  88.350  1.00  0.00           C
ATOM   2157  C   PHE A 121      56.784  52.334  86.220  1.00  0.00           C
ATOM   2158  O   PHE A 121      55.584  52.354  86.480  1.00  0.00           O
ATOM   2159  N   TRP A 122      57.384  51.214  85.810  1.00  0.00           N
ATOM   2161  CA  TRP A 122      56.654  49.994  85.540  1.00  0.00           C
ATOM   2163  CB  TRP A 122      57.414  49.174  84.480  1.00  0.00           C
ATOM   2166  CG  TRP A 122      57.204  49.754  83.130  1.00  0.00           C
ATOM   2167  CD1 TRP A 122      57.784  50.854  82.560  1.00  0.00           C
ATOM   2169  NE1 TRP A 122      57.094  51.164  81.410  1.00  0.00           N
ATOM   2171  CE2 TRP A 122      56.074  50.284  81.240  1.00  0.00           C
ATOM   2172  CD2 TRP A 122      56.114  49.364  82.300  1.00  0.00           C
ATOM   2173  CE3 TRP A 122      55.184  48.334  82.370  1.00  0.00           C
ATOM   2175  CZ3 TRP A 122      54.274  48.204  81.330  1.00  0.00           C
ATOM   2177  CZ2 TRP A 122      55.104  50.214  80.270  1.00  0.00           C
ATOM   2179  CH2 TRP A 122      54.214  49.134  80.300  1.00  0.00           C
ATOM   2181  C   TRP A 122      56.504  49.134  86.740  1.00  0.00           C
ATOM   2182  O   TRP A 122      57.504  48.684  87.290  1.00  0.00           O
ATOM   2183  N   ARG A 123      55.264  48.824  87.150  1.00  0.00           N
ATOM   2185  CA  ARG A 123      55.054  48.054  88.350  1.00  0.00           C
ATOM   2187  CB  ARG A 123      54.194  48.924  89.280  1.00  0.00           C
ATOM   2190  CG  ARG A 123      53.984  48.364  90.690  1.00  0.00           C
ATOM   2193  CD  ARG A 123      53.334  49.384  91.600  1.00  0.00           C
ATOM   2196  NE  ARG A 123      54.344  50.434  91.940  1.00  0.00           N
ATOM   2198  CZ  ARG A 123      54.064  51.474  92.700  1.00  0.00           C
ATOM   2199  NH1 ARG A 123      52.844  51.844  92.970  1.00  0.00           N
ATOM   2202  NH2 ARG A 123      55.004  52.244  93.180  1.00  0.00           N
ATOM   2205  C   ARG A 123      54.364  46.724  88.050  1.00  0.00           C
ATOM   2206  O   ARG A 123      53.134  46.684  87.890  1.00  0.00           O
ATOM   2207  N   PRO A 124      55.104  45.604  87.980  1.00  0.00           N
ATOM   2208  CD  PRO A 124      56.544  45.634  87.680  1.00  0.00           C
ATOM   2211  CA  PRO A 124      54.594  44.244  87.950  1.00  0.00           C
ATOM   2213  CB  PRO A 124      55.854  43.374  88.090  1.00  0.00           C
ATOM   2216  CG  PRO A 124      56.924  44.194  87.380  1.00  0.00           C
ATOM   2219  C   PRO A 124      53.484  43.884  88.930  1.00  0.00           C
ATOM   2220  O   PRO A 124      53.484  44.374  90.060  1.00  0.00           O
ATOM   2221  N   LYS A 125      52.544  43.004  88.510  1.00  0.00           N
ATOM   2223  CA  LYS A 125      51.434  42.484  89.320  1.00  0.00           C
ATOM   2225  CB  LYS A 125      50.674  41.394  88.510  1.00  0.00           C
ATOM   2228  CG  LYS A 125      49.974  41.894  87.230  1.00  0.00           C
ATOM   2231  CD  LYS A 125      49.144  40.784  86.530  1.00  0.00           C
ATOM   2234  CE  LYS A 125      48.584  41.214  85.160  1.00  0.00           C
ATOM   2237  NZ  LYS A 125      48.004  40.094  84.390  1.00  0.00           N
ATOM   2241  C   LYS A 125      51.874  41.924  90.680  1.00  0.00           C
ATOM   2242  O   LYS A 125      51.304  42.174  91.740  1.00  0.00           O
ATOM   2243  N   ALA A 126      53.014  41.194  90.690  1.00  0.00           N
ATOM   2245  CA  ALA A 126      53.604  40.604  91.880  1.00  0.00           C
ATOM   2247  CB  ALA A 126      54.754  39.664  91.440  1.00  0.00           C
ATOM   2251  C   ALA A 126      54.184  41.604  92.880  1.00  0.00           C
ATOM   2252  O   ALA A 126      54.504  41.234  94.010  1.00  0.00           O
ATOM   2253  N   ILE A 127      54.374  42.874  92.480  1.00  0.00           N
ATOM   2255  CA  ILE A 127      54.854  43.914  93.360  1.00  0.00           C
ATOM   2257  CB  ILE A 127      56.204  44.494  92.920  1.00  0.00           C
ATOM   2259  CG2 ILE A 127      57.244  43.344  92.880  1.00  0.00           C
ATOM   2263  CG1 ILE A 127      56.164  45.274  91.580  1.00  0.00           C
ATOM   2266  CD  ILE A 127      57.414  46.134  91.360  1.00  0.00           C
ATOM   2270  C   ILE A 127      53.784  44.984  93.520  1.00  0.00           C
ATOM   2271  O   ILE A 127      54.074  46.124  93.880  1.00  0.00           O
ATOM   2272  N   GLU A 128      52.494  44.674  93.260  1.00  0.00           N
ATOM   2274  CA  GLU A 128      51.424  45.614  93.520  1.00  0.00           C
ATOM   2276  CB  GLU A 128      50.054  45.154  92.970  1.00  0.00           C
ATOM   2279  CG  GLU A 128      49.924  45.264  91.430  1.00  0.00           C
ATOM   2282  CD  GLU A 128      48.554  44.794  90.950  1.00  0.00           C
ATOM   2283  OE1 GLU A 128      47.664  45.654  90.710  1.00  0.00           O
ATOM   2284  OE2 GLU A 128      48.384  43.574  90.760  1.00  0.00           O
ATOM   2285  C   GLU A 128      51.244  46.054  94.970  1.00  0.00           C
ATOM   2286  O   GLU A 128      51.254  45.274  95.930  1.00  0.00           O
ATOM   2287  N   LEU A 129      51.024  47.364  95.180  1.00  0.00           N
ATOM   2289  CA  LEU A 129      50.764  47.934  96.480  1.00  0.00           C
ATOM   2291  CB  LEU A 129      51.454  49.314  96.740  1.00  0.00           C
ATOM   2294  CG  LEU A 129      53.004  49.404  96.670  1.00  0.00           C
ATOM   2296  CD1 LEU A 129      53.744  48.384  97.530  1.00  0.00           C
ATOM   2300  CD2 LEU A 129      53.514  49.354  95.230  1.00  0.00           C
ATOM   2304  C   LEU A 129      49.264  48.134  96.640  1.00  0.00           C
ATOM   2305  O   LEU A 129      48.534  48.284  95.660  1.00  0.00           O
ATOM   2306  N   GLU A 130      48.784  48.204  97.890  1.00  0.00           N
ATOM   2308  CA  GLU A 130      47.554  48.914  98.210  1.00  0.00           C
ATOM   2310  CB  GLU A 130      47.204  48.764  99.710  1.00  0.00           C
ATOM   2313  CG  GLU A 130      46.944  47.304 100.140  1.00  0.00           C
ATOM   2316  CD  GLU A 130      45.684  46.634  99.600  1.00  0.00           C
ATOM   2317  OE1 GLU A 130      44.804  47.334  99.040  1.00  0.00           O
ATOM   2318  OE2 GLU A 130      45.614  45.384  99.760  1.00  0.00           O
ATOM   2319  C   GLU A 130      47.644  50.414  97.900  1.00  0.00           C
ATOM   2320  O   GLU A 130      48.704  51.024  98.040  1.00  0.00           O
ATOM   2321  N   ASP A 131      46.514  51.064  97.520  1.00  0.00           N
ATOM   2323  CA  ASP A 131      46.384  52.504  97.360  1.00  0.00           C
ATOM   2325  CB  ASP A 131      44.954  52.854  96.890  1.00  0.00           C
ATOM   2328  CG  ASP A 131      44.674  52.234  95.550  1.00  0.00           C
ATOM   2329  OD1 ASP A 131      45.584  52.084  94.710  1.00  0.00           O
ATOM   2330  OD2 ASP A 131      43.474  51.924  95.320  1.00  0.00           O
ATOM   2331  C   ASP A 131      46.654  53.284  98.640  1.00  0.00           C
ATOM   2332  O   ASP A 131      47.314  54.324  98.620  1.00  0.00           O
ATOM   2333  N   ASP A 132      46.174  52.794  99.800  1.00  0.00           N
ATOM   2335  CA  ASP A 132      46.484  53.374 101.090  1.00  0.00           C
ATOM   2337  CB  ASP A 132      45.774  52.584 102.210  1.00  0.00           C
ATOM   2340  CG  ASP A 132      44.294  52.944 102.260  1.00  0.00           C
ATOM   2341  OD1 ASP A 132      43.824  53.644 101.320  1.00  0.00           O
ATOM   2342  OD2 ASP A 132      43.634  52.564 103.260  1.00  0.00           O
ATOM   2343  C   ASP A 132      47.974  53.354 101.360  1.00  0.00           C
ATOM   2344  O   ASP A 132      48.584  54.324 101.810  1.00  0.00           O
ATOM   2345  N   GLY A 133      48.594  52.194 101.040  1.00  0.00           N
ATOM   2347  CA  GLY A 133      50.034  51.994 101.130  1.00  0.00           C
ATOM   2350  C   GLY A 133      50.554  52.184 102.530  1.00  0.00           C
ATOM   2351  O   GLY A 133      51.574  52.814 102.730  1.00  0.00           O
ATOM   2352  N   VAL A 134      49.814  51.664 103.530  1.00  0.00           N
ATOM   2354  CA  VAL A 134      50.084  51.864 104.960  1.00  0.00           C
ATOM   2356  CB  VAL A 134      48.904  51.464 105.830  1.00  0.00           C
ATOM   2358  CG1 VAL A 134      48.724  49.934 105.900  1.00  0.00           C
ATOM   2362  CG2 VAL A 134      49.044  52.074 107.230  1.00  0.00           C
ATOM   2366  C   VAL A 134      51.344  51.164 105.410  1.00  0.00           C
ATOM   2367  O   VAL A 134      52.024  51.554 106.350  1.00  0.00           O
ATOM   2368  N   MET A 135      51.744  50.134 104.640  1.00  0.00           N
ATOM   2370  CA  MET A 135      53.084  49.594 104.650  1.00  0.00           C
ATOM   2372  CB  MET A 135      53.094  48.064 104.440  1.00  0.00           C
ATOM   2375  CG  MET A 135      52.334  47.354 105.560  1.00  0.00           C
ATOM   2378  SD  MET A 135      52.434  45.554 105.490  1.00  0.00           S
ATOM   2379  CE  MET A 135      51.404  45.304 104.030  1.00  0.00           C
ATOM   2383  C   MET A 135      53.884  50.284 103.580  1.00  0.00           C
ATOM   2384  O   MET A 135      54.364  49.674 102.630  1.00  0.00           O
ATOM   2385  N   THR A 136      53.994  51.614 103.730  1.00  0.00           N
ATOM   2387  CA  THR A 136      54.704  52.534 102.850  1.00  0.00           C
ATOM   2389  CB  THR A 136      54.804  53.934 103.420  1.00  0.00           C
ATOM   2391  OG1 THR A 136      53.674  54.284 104.200  1.00  0.00           O
ATOM   2393  CG2 THR A 136      54.904  54.904 102.260  1.00  0.00           C
ATOM   2397  C   THR A 136      56.104  52.074 102.600  1.00  0.00           C
ATOM   2398  O   THR A 136      56.854  51.844 103.550  1.00  0.00           O
ATOM   2399  N   TYR A 137      56.484  51.894 101.330  1.00  0.00           N
ATOM   2401  CA  TYR A 137      57.604  51.054 101.000  1.00  0.00           C
ATOM   2403  CB  TYR A 137      57.314  50.424  99.600  1.00  0.00           C
ATOM   2406  CG  TYR A 137      57.374  51.414  98.470  1.00  0.00           C
ATOM   2407  CD1 TYR A 137      58.614  51.914  98.030  1.00  0.00           C
ATOM   2409  CE1 TYR A 137      58.674  52.834  96.980  1.00  0.00           C
ATOM   2411  CZ  TYR A 137      57.514  53.234  96.320  1.00  0.00           C
ATOM   2412  OH  TYR A 137      57.624  54.124  95.250  1.00  0.00           O
ATOM   2414  CD2 TYR A 137      56.214  51.804  97.790  1.00  0.00           C
ATOM   2416  CE2 TYR A 137      56.274  52.714  96.720  1.00  0.00           C
ATOM   2418  C   TYR A 137      58.884  51.864 101.100  1.00  0.00           C
ATOM   2419  O   TYR A 137      59.974  51.324 101.240  1.00  0.00           O
ATOM   2420  N   GLU A 138      58.744  53.204 101.130  1.00  0.00           N
ATOM   2422  CA  GLU A 138      59.784  54.164 101.380  1.00  0.00           C
ATOM   2424  CB  GLU A 138      59.354  55.544 100.830  1.00  0.00           C
ATOM   2427  CG  GLU A 138      58.964  55.504  99.320  1.00  0.00           C
ATOM   2430  CD  GLU A 138      57.464  55.364  99.030  1.00  0.00           C
ATOM   2431  OE1 GLU A 138      56.764  54.584  99.740  1.00  0.00           O
ATOM   2432  OE2 GLU A 138      56.984  56.044  98.090  1.00  0.00           O
ATOM   2433  C   GLU A 138      60.084  54.254 102.860  1.00  0.00           C
ATOM   2434  O   GLU A 138      60.974  54.954 103.300  1.00  0.00           O
ATOM   2435  N   LYS A 139      59.394  53.494 103.730  1.00  0.00           N
ATOM   2437  CA  LYS A 139      59.794  53.384 105.120  1.00  0.00           C
ATOM   2439  CB  LYS A 139      58.574  53.034 106.000  1.00  0.00           C
ATOM   2442  CG  LYS A 139      58.884  52.974 107.500  1.00  0.00           C
ATOM   2445  CD  LYS A 139      57.674  52.834 108.410  1.00  0.00           C
ATOM   2448  CE  LYS A 139      56.784  54.054 108.440  1.00  0.00           C
ATOM   2451  NZ  LYS A 139      55.624  53.814 109.320  1.00  0.00           N
ATOM   2455  C   LYS A 139      60.954  52.394 105.310  1.00  0.00           C
ATOM   2456  O   LYS A 139      61.574  52.274 106.360  1.00  0.00           O
ATOM   2457  N   VAL A 140      61.284  51.624 104.260  1.00  0.00           N
ATOM   2459  CA  VAL A 140      62.264  50.544 104.310  1.00  0.00           C
ATOM   2461  CB  VAL A 140      61.964  49.544 103.190  1.00  0.00           C
ATOM   2463  CG1 VAL A 140      62.994  48.404 103.110  1.00  0.00           C
ATOM   2467  CG2 VAL A 140      60.574  48.914 103.440  1.00  0.00           C
ATOM   2471  C   VAL A 140      63.694  51.084 104.180  1.00  0.00           C
ATOM   2472  O   VAL A 140      64.704  50.394 104.380  1.00  0.00           O
ATOM   2473  N   GLU A 141      63.824  52.354 103.780  1.00  0.00           N
ATOM   2475  CA  GLU A 141      65.084  52.984 103.490  1.00  0.00           C
ATOM   2477  CB  GLU A 141      64.894  54.294 102.710  1.00  0.00           C
ATOM   2480  CG  GLU A 141      64.114  55.384 103.480  1.00  0.00           C
ATOM   2483  CD  GLU A 141      63.574  56.464 102.540  1.00  0.00           C
ATOM   2484  OE1 GLU A 141      62.984  56.114 101.480  1.00  0.00           O
ATOM   2485  OE2 GLU A 141      63.784  57.654 102.890  1.00  0.00           O
ATOM   2486  C   GLU A 141      66.034  53.144 104.680  1.00  0.00           C
ATOM   2487  O   GLU A 141      65.644  53.494 105.790  1.00  0.00           O
ATOM   2488  N   ILE A 142      67.324  52.844 104.440  1.00  0.00           N
ATOM   2490  CA  ILE A 142      68.344  52.724 105.480  1.00  0.00           C
ATOM   2492  CB  ILE A 142      68.924  51.334 105.730  1.00  0.00           C
ATOM   2494  CG2 ILE A 142      70.024  51.404 106.830  1.00  0.00           C
ATOM   2498  CG1 ILE A 142      67.854  50.314 106.180  1.00  0.00           C
ATOM   2501  CD  ILE A 142      67.004  50.754 107.370  1.00  0.00           C
ATOM   2505  C   ILE A 142      69.484  53.634 105.150  1.00  0.00           C
ATOM   2506  O   ILE A 142      70.144  53.534 104.110  1.00  0.00           O
ATOM   2507  N   ILE A 143      69.744  54.554 106.080  1.00  0.00           N
ATOM   2509  CA  ILE A 143      70.634  55.664 105.910  1.00  0.00           C
ATOM   2511  CB  ILE A 143      69.834  56.914 106.220  1.00  0.00           C
ATOM   2513  CG2 ILE A 143      70.744  58.134 106.360  1.00  0.00           C
ATOM   2517  CG1 ILE A 143      68.784  57.114 105.100  1.00  0.00           C
ATOM   2520  CD  ILE A 143      67.644  58.044 105.510  1.00  0.00           C
ATOM   2524  C   ILE A 143      71.794  55.454 106.840  1.00  0.00           C
ATOM   2525  O   ILE A 143      71.644  55.194 108.030  1.00  0.00           O
ATOM   2526  N   ARG A 144      73.024  55.514 106.310  1.00  0.00           N
ATOM   2528  CA  ARG A 144      74.234  55.364 107.100  1.00  0.00           C
ATOM   2530  CB  ARG A 144      74.984  54.034 106.850  1.00  0.00           C
ATOM   2533  CG  ARG A 144      75.174  53.604 105.390  1.00  0.00           C
ATOM   2536  CD  ARG A 144      74.224  52.474 104.980  1.00  0.00           C
ATOM   2539  NE  ARG A 144      74.694  51.224 105.680  1.00  0.00           N
ATOM   2541  CZ  ARG A 144      73.894  50.244 106.060  1.00  0.00           C
ATOM   2542  NH1 ARG A 144      72.674  50.074 105.600  1.00  0.00           N
ATOM   2545  NH2 ARG A 144      74.334  49.374 106.940  1.00  0.00           N
ATOM   2548  C   ARG A 144      75.184  56.504 106.910  1.00  0.00           C
ATOM   2549  O   ARG A 144      75.574  56.804 105.780  1.00  0.00           O
ATOM   2550  N   ARG A 145      75.604  57.164 108.010  1.00  0.00           N
ATOM   2552  CA  ARG A 145      76.554  58.264 108.010  1.00  0.00           C
ATOM   2554  CB  ARG A 145      76.604  58.894 109.440  1.00  0.00           C
ATOM   2557  CG  ARG A 145      77.474  60.164 109.680  1.00  0.00           C
ATOM   2560  CD  ARG A 145      78.954  59.874 109.970  1.00  0.00           C
ATOM   2563  NE  ARG A 145      79.674  61.134 110.370  1.00  0.00           N
ATOM   2565  CZ  ARG A 145      80.934  61.334 110.020  1.00  0.00           C
ATOM   2566  NH1 ARG A 145      81.714  60.364 109.610  1.00  0.00           N
ATOM   2569  NH2 ARG A 145      81.424  62.554 110.010  1.00  0.00           N
ATOM   2572  C   ARG A 145      77.934  57.834 107.540  1.00  0.00           C
ATOM   2573  O   ARG A 145      78.764  57.364 108.320  1.00  0.00           O
ATOM   2574  N   ASN A 146      78.264  58.064 106.260  1.00  0.00           N
ATOM   2576  CA  ASN A 146      79.644  58.014 105.800  1.00  0.00           C
ATOM   2578  CB  ASN A 146      79.734  57.514 104.320  1.00  0.00           C
ATOM   2581  CG  ASN A 146      79.324  58.544 103.280  1.00  0.00           C
ATOM   2582  OD1 ASN A 146      79.994  59.574 103.120  1.00  0.00           O
ATOM   2583  ND2 ASN A 146      78.234  58.284 102.530  1.00  0.00           N
ATOM   2586  C   ASN A 146      80.284  59.374 106.070  1.00  0.00           C
ATOM   2587  O   ASN A 146      79.624  60.314 106.510  1.00  0.00           O
ATOM   2588  N   ASP A 147      81.594  59.514 105.800  1.00  0.00           N
ATOM   2590  CA  ASP A 147      82.404  60.684 106.060  1.00  0.00           C
ATOM   2592  CB  ASP A 147      83.844  60.404 105.540  1.00  0.00           C
ATOM   2595  CG  ASP A 147      84.584  59.354 106.340  1.00  0.00           C
ATOM   2596  OD1 ASP A 147      84.204  59.084 107.510  1.00  0.00           O
ATOM   2597  OD2 ASP A 147      85.594  58.814 105.830  1.00  0.00           O
ATOM   2598  C   ASP A 147      81.864  61.964 105.420  1.00  0.00           C
ATOM   2599  O   ASP A 147      81.754  63.004 106.070  1.00  0.00           O
ATOM   2600  N   GLY A 148      81.424  61.884 104.150  1.00  0.00           N
ATOM   2602  CA  GLY A 148      80.874  63.024 103.430  1.00  0.00           C
ATOM   2605  C   GLY A 148      79.464  63.334 103.810  1.00  0.00           C
ATOM   2606  O   GLY A 148      79.054  64.484 103.730  1.00  0.00           O
ATOM   2607  N   SER A 149      78.664  62.314 104.200  1.00  0.00           N
ATOM   2609  CA  SER A 149      77.224  62.504 104.330  1.00  0.00           C
ATOM   2611  CB  SER A 149      76.574  62.914 102.990  1.00  0.00           C
ATOM   2614  OG  SER A 149      76.924  61.994 101.950  1.00  0.00           O
ATOM   2616  C   SER A 149      76.454  61.304 104.870  1.00  0.00           C
ATOM   2617  O   SER A 149      76.554  60.954 106.040  1.00  0.00           O
ATOM   2618  N   ILE A 150      75.634  60.684 104.000  1.00  0.00           N
ATOM   2620  CA  ILE A 150      74.954  59.424 104.180  1.00  0.00           C
ATOM   2622  CB  ILE A 150      73.434  59.494 104.380  1.00  0.00           C
ATOM   2624  CG2 ILE A 150      73.184  60.374 105.630  1.00  0.00           C
ATOM   2628  CG1 ILE A 150      72.644  59.964 103.120  1.00  0.00           C
ATOM   2631  CD  ILE A 150      71.114  60.004 103.260  1.00  0.00           C
ATOM   2635  C   ILE A 150      75.174  58.584 102.950  1.00  0.00           C
ATOM   2636  O   ILE A 150      75.254  59.104 101.830  1.00  0.00           O
ATOM   2637  N   ARG A 151      75.234  57.254 103.080  1.00  0.00           N
ATOM   2639  CA  ARG A 151      74.984  56.364 101.970  1.00  0.00           C
ATOM   2641  CB  ARG A 151      75.974  55.174 101.910  1.00  0.00           C
ATOM   2644  CG  ARG A 151      75.904  54.384 100.590  1.00  0.00           C
ATOM   2647  CD  ARG A 151      76.804  53.154 100.560  1.00  0.00           C
ATOM   2650  NE  ARG A 151      76.074  52.044 101.260  1.00  0.00           N
ATOM   2652  CZ  ARG A 151      76.484  51.454 102.380  1.00  0.00           C
ATOM   2653  NH1 ARG A 151      77.434  51.964 103.140  1.00  0.00           N
ATOM   2656  NH2 ARG A 151      75.934  50.314 102.730  1.00  0.00           N
ATOM   2659  C   ARG A 151      73.574  55.864 102.130  1.00  0.00           C
ATOM   2660  O   ARG A 151      73.224  55.234 103.130  1.00  0.00           O
ATOM   2661  N   PHE A 152      72.714  56.174 101.150  1.00  0.00           N
ATOM   2663  CA  PHE A 152      71.314  55.854 101.180  1.00  0.00           C
ATOM   2665  CB  PHE A 152      70.524  56.964 100.430  1.00  0.00           C
ATOM   2668  CG  PHE A 152      69.044  56.684 100.390  1.00  0.00           C
ATOM   2669  CD1 PHE A 152      68.204  57.184 101.400  1.00  0.00           C
ATOM   2671  CE1 PHE A 152      66.824  56.934 101.360  1.00  0.00           C
ATOM   2673  CZ  PHE A 152      66.284  56.194 100.300  1.00  0.00           C
ATOM   2675  CD2 PHE A 152      68.484  55.964  99.330  1.00  0.00           C
ATOM   2677  CE2 PHE A 152      67.114  55.694  99.300  1.00  0.00           C
ATOM   2679  C   PHE A 152      71.124  54.484 100.550  1.00  0.00           C
ATOM   2680  O   PHE A 152      71.694  54.204  99.500  1.00  0.00           O
ATOM   2681  N   ASN A 153      70.314  53.614 101.170  1.00  0.00           N
ATOM   2683  CA  ASN A 153      69.914  52.364 100.570  1.00  0.00           C
ATOM   2685  CB  ASN A 153      70.234  51.104 101.400  1.00  0.00           C
ATOM   2688  CG  ASN A 153      71.694  51.134 101.780  1.00  0.00           C
ATOM   2689  OD1 ASN A 153      72.594  50.694 101.080  1.00  0.00           O
ATOM   2690  ND2 ASN A 153      71.954  51.644 103.000  1.00  0.00           N
ATOM   2693  C   ASN A 153      68.434  52.324 100.380  1.00  0.00           C
ATOM   2694  O   ASN A 153      67.644  52.694 101.250  1.00  0.00           O
ATOM   2695  N   ASN A 154      68.074  51.734  99.240  1.00  0.00           N
ATOM   2697  CA  ASN A 154      66.754  51.264  98.980  1.00  0.00           C
ATOM   2699  CB  ASN A 154      66.294  51.914  97.660  1.00  0.00           C
ATOM   2702  CG  ASN A 154      64.884  51.504  97.310  1.00  0.00           C
ATOM   2703  OD1 ASN A 154      64.144  50.974  98.130  1.00  0.00           O
ATOM   2704  ND2 ASN A 154      64.524  51.704  96.020  1.00  0.00           N
ATOM   2707  C   ASN A 154      66.854  49.744  98.890  1.00  0.00           C
ATOM   2708  O   ASN A 154      67.554  49.174  98.060  1.00  0.00           O
ATOM   2709  N   LYS A 155      66.134  49.024  99.770  1.00  0.00           N
ATOM   2711  CA  LYS A 155      66.084  47.564  99.770  1.00  0.00           C
ATOM   2713  CB  LYS A 155      66.104  47.004 101.220  1.00  0.00           C
ATOM   2716  CG  LYS A 155      67.394  47.254 102.020  1.00  0.00           C
ATOM   2719  CD  LYS A 155      67.094  47.054 103.520  1.00  0.00           C
ATOM   2722  CE  LYS A 155      68.304  47.244 104.450  1.00  0.00           C
ATOM   2725  NZ  LYS A 155      67.984  46.744 105.810  1.00  0.00           N
ATOM   2729  C   LYS A 155      64.804  47.074  99.110  1.00  0.00           C
ATOM   2730  O   LYS A 155      64.394  45.924  99.310  1.00  0.00           O
ATOM   2731  N   MET A 156      64.114  47.924  98.350  1.00  0.00           N
ATOM   2733  CA  MET A 156      62.734  47.714  98.010  1.00  0.00           C
ATOM   2735  CB  MET A 156      61.924  48.884  98.620  1.00  0.00           C
ATOM   2738  CG  MET A 156      60.474  48.514  98.970  1.00  0.00           C
ATOM   2741  SD  MET A 156      60.334  47.134 100.150  1.00  0.00           S
ATOM   2742  CE  MET A 156      58.674  46.614  99.640  1.00  0.00           C
ATOM   2746  C   MET A 156      62.604  47.684  96.490  1.00  0.00           C
ATOM   2747  O   MET A 156      63.384  48.354  95.820  1.00  0.00           O
ATOM   2748  N   PRO A 157      61.674  46.924  95.890  1.00  0.00           N
ATOM   2749  CD  PRO A 157      60.904  45.894  96.580  1.00  0.00           C
ATOM   2752  CA  PRO A 157      61.564  46.774  94.440  1.00  0.00           C
ATOM   2754  CB  PRO A 157      60.704  45.494  94.280  1.00  0.00           C
ATOM   2757  CG  PRO A 157      59.894  45.394  95.560  1.00  0.00           C
ATOM   2760  C   PRO A 157      60.944  47.944  93.690  1.00  0.00           C
ATOM   2761  O   PRO A 157      60.394  47.704  92.620  1.00  0.00           O
ATOM   2762  N   TYR A 158      61.054  49.204  94.160  1.00  0.00           N
ATOM   2764  CA  TYR A 158      60.434  50.344  93.490  1.00  0.00           C
ATOM   2766  CB  TYR A 158      59.224  50.894  94.270  1.00  0.00           C
ATOM   2769  CG  TYR A 158      58.294  49.804  94.680  1.00  0.00           C
ATOM   2770  CD1 TYR A 158      58.384  49.244  95.970  1.00  0.00           C
ATOM   2772  CE1 TYR A 158      57.554  48.184  96.340  1.00  0.00           C
ATOM   2774  CZ  TYR A 158      56.634  47.664  95.430  1.00  0.00           C
ATOM   2775  OH  TYR A 158      55.844  46.574  95.810  1.00  0.00           O
ATOM   2777  CD2 TYR A 158      57.324  49.314  93.800  1.00  0.00           C
ATOM   2779  CE2 TYR A 158      56.504  48.244  94.160  1.00  0.00           C
ATOM   2781  C   TYR A 158      61.414  51.484  93.390  1.00  0.00           C
ATOM   2782  O   TYR A 158      62.404  51.544  94.130  1.00  0.00           O
ATOM   2783  N   HIS A 159      61.174  52.434  92.480  1.00  0.00           N
ATOM   2785  CA  HIS A 159      62.014  53.624  92.370  1.00  0.00           C
ATOM   2787  CB  HIS A 159      61.974  54.234  90.950  1.00  0.00           C
ATOM   2790  ND1 HIS A 159      61.744  52.374  89.340  1.00  0.00           N
ATOM   2791  CG  HIS A 159      62.534  53.344  89.900  1.00  0.00           C
ATOM   2792  CE1 HIS A 159      62.444  51.844  88.370  1.00  0.00           C
ATOM   2794  NE2 HIS A 159      63.654  52.434  88.260  1.00  0.00           N
ATOM   2796  CD2 HIS A 159      63.724  53.404  89.230  1.00  0.00           C
ATOM   2798  C   HIS A 159      61.624  54.714  93.360  1.00  0.00           C
ATOM   2799  O   HIS A 159      60.624  55.414  93.210  1.00  0.00           O
ATOM   2800  N   VAL A 160      62.464  54.964  94.380  1.00  0.00           N
ATOM   2802  CA  VAL A 160      62.224  56.064  95.300  1.00  0.00           C
ATOM   2804  CB  VAL A 160      62.724  55.814  96.730  1.00  0.00           C
ATOM   2806  CG1 VAL A 160      62.314  56.964  97.670  1.00  0.00           C
ATOM   2810  CG2 VAL A 160      62.114  54.494  97.240  1.00  0.00           C
ATOM   2814  C   VAL A 160      62.824  57.354  94.750  1.00  0.00           C
ATOM   2815  O   VAL A 160      63.944  57.414  94.250  1.00  0.00           O
ATOM   2816  N   THR A 161      62.054  58.454  94.860  1.00  0.00           N
ATOM   2818  CA  THR A 161      62.544  59.804  94.580  1.00  0.00           C
ATOM   2820  CB  THR A 161      61.704  60.584  93.570  1.00  0.00           C
ATOM   2822  OG1 THR A 161      61.714  59.894  92.330  1.00  0.00           O
ATOM   2824  CG2 THR A 161      62.284  61.984  93.300  1.00  0.00           C
ATOM   2828  C   THR A 161      62.534  60.574  95.870  1.00  0.00           C
ATOM   2829  O   THR A 161      61.484  60.994  96.350  1.00  0.00           O
ATOM   2830  N   LEU A 162      63.734  60.834  96.430  1.00  0.00           N
ATOM   2832  CA  LEU A 162      63.924  61.684  97.580  1.00  0.00           C
ATOM   2834  CB  LEU A 162      65.234  61.374  98.340  1.00  0.00           C
ATOM   2837  CG  LEU A 162      65.464  59.894  98.670  1.00  0.00           C
ATOM   2839  CD1 LEU A 162      66.824  59.744  99.370  1.00  0.00           C
ATOM   2843  CD2 LEU A 162      64.344  59.304  99.540  1.00  0.00           C
ATOM   2847  C   LEU A 162      63.934  63.144  97.150  1.00  0.00           C
ATOM   2848  O   LEU A 162      64.824  63.624  96.440  1.00  0.00           O
ATOM   2849  N   GLY A 163      62.914  63.894  97.600  1.00  0.00           N
ATOM   2851  CA  GLY A 163      62.734  65.294  97.260  1.00  0.00           C
ATOM   2854  C   GLY A 163      63.514  66.184  98.180  1.00  0.00           C
ATOM   2855  O   GLY A 163      63.894  67.284  97.810  1.00  0.00           O
ATOM   2856  N   TYR A 164      63.744  65.714  99.420  1.00  0.00           N
ATOM   2858  CA  TYR A 164      64.434  66.534 100.390  1.00  0.00           C
ATOM   2860  CB  TYR A 164      63.624  67.774 100.850  1.00  0.00           C
ATOM   2863  CG  TYR A 164      62.214  67.384 101.160  1.00  0.00           C
ATOM   2864  CD1 TYR A 164      61.914  66.794 102.400  1.00  0.00           C
ATOM   2866  CE1 TYR A 164      60.614  66.354 102.680  1.00  0.00           C
ATOM   2868  CZ  TYR A 164      59.624  66.444 101.700  1.00  0.00           C
ATOM   2869  OH  TYR A 164      58.384  65.834 101.930  1.00  0.00           O
ATOM   2871  CD2 TYR A 164      61.184  67.544 100.220  1.00  0.00           C
ATOM   2873  CE2 TYR A 164      59.894  67.064 100.480  1.00  0.00           C
ATOM   2875  C   TYR A 164      65.024  65.804 101.580  1.00  0.00           C
ATOM   2876  O   TYR A 164      64.694  64.664 101.910  1.00  0.00           O
ATOM   2877  N   ILE A 165      65.974  66.484 102.240  1.00  0.00           N
ATOM   2879  CA  ILE A 165      66.924  65.934 103.170  1.00  0.00           C
ATOM   2881  CB  ILE A 165      68.204  65.594 102.400  1.00  0.00           C
ATOM   2883  CG2 ILE A 165      69.504  65.734 103.230  1.00  0.00           C
ATOM   2887  CG1 ILE A 165      68.004  64.204 101.750  1.00  0.00           C
ATOM   2890  CD  ILE A 165      69.234  63.524 101.160  1.00  0.00           C
ATOM   2894  C   ILE A 165      67.174  66.974 104.240  1.00  0.00           C
ATOM   2895  O   ILE A 165      67.554  68.094 103.930  1.00  0.00           O
ATOM   2896  N   GLY A 166      66.984  66.694 105.550  1.00  0.00           N
ATOM   2898  CA  GLY A 166      67.374  67.744 106.470  1.00  0.00           C
ATOM   2901  C   GLY A 166      67.404  67.444 107.920  1.00  0.00           C
ATOM   2902  O   GLY A 166      67.124  66.354 108.380  1.00  0.00           O
ATOM   2903  N   THR A 167      67.814  68.444 108.710  1.00  0.00           N
ATOM   2905  CA  THR A 167      67.834  68.404 110.170  1.00  0.00           C
ATOM   2907  CB  THR A 167      68.444  69.684 110.740  1.00  0.00           C
ATOM   2909  OG1 THR A 167      69.614  70.064 110.040  1.00  0.00           O
ATOM   2911  CG2 THR A 167      68.864  69.484 112.190  1.00  0.00           C
ATOM   2915  C   THR A 167      66.474  68.204 110.840  1.00  0.00           C
ATOM   2916  O   THR A 167      66.324  67.484 111.810  1.00  0.00           O
ATOM   2917  N   ASN A 168      65.434  68.904 110.350  1.00  0.00           N
ATOM   2919  CA  ASN A 168      64.214  69.164 111.080  1.00  0.00           C
ATOM   2921  CB  ASN A 168      64.224  70.574 111.740  1.00  0.00           C
ATOM   2924  CG  ASN A 168      65.444  70.814 112.630  1.00  0.00           C
ATOM   2925  OD1 ASN A 168      66.184  71.774 112.430  1.00  0.00           O
ATOM   2926  ND2 ASN A 168      65.624  69.964 113.665  1.00  0.00           N
ATOM   2929  C   ASN A 168      63.084  69.174 110.080  1.00  0.00           C
ATOM   2930  O   ASN A 168      63.364  69.304 108.880  1.00  0.00           O
ATOM   2931  N   GLY A 169      61.814  69.114 110.530  1.00  0.00           N
ATOM   2933  CA  GLY A 169      60.604  69.214 109.700  1.00  0.00           C
ATOM   2936  C   GLY A 169      60.554  70.344 108.710  1.00  0.00           C
ATOM   2937  O   GLY A 169      59.994  70.234 107.620  1.00  0.00           O
ATOM   2938  N   VAL A 170      61.134  71.494 109.080  1.00  0.00           N
ATOM   2940  CA  VAL A 170      61.154  72.694 108.270  1.00  0.00           C
ATOM   2942  CB  VAL A 170      61.294  73.904 109.160  1.00  0.00           C
ATOM   2944  CG1 VAL A 170      61.184  75.194 108.330  1.00  0.00           C
ATOM   2948  CG2 VAL A 170      60.154  73.874 110.180  1.00  0.00           C
ATOM   2952  C   VAL A 170      62.264  72.704 107.240  1.00  0.00           C
ATOM   2953  O   VAL A 170      62.114  73.194 106.140  1.00  0.00           O
ATOM   2954  N   THR A 171      63.424  72.094 107.530  1.00  0.00           N
ATOM   2956  CA  THR A 171      64.534  72.114 106.560  1.00  0.00           C
ATOM   2958  CB  THR A 171      65.884  72.304 107.230  1.00  0.00           C
ATOM   2960  OG1 THR A 171      66.954  72.324 106.300  1.00  0.00           O
ATOM   2962  CG2 THR A 171      66.154  71.184 108.230  1.00  0.00           C
ATOM   2966  C   THR A 171      64.484  70.854 105.720  1.00  0.00           C
ATOM   2967  O   THR A 171      65.304  70.574 104.850  1.00  0.00           O
ATOM   2968  N   MET A 172      63.444  70.054 105.930  1.00  0.00           N
ATOM   2970  CA  MET A 172      62.904  69.194 104.910  1.00  0.00           C
ATOM   2972  CB  MET A 172      61.814  68.294 105.530  1.00  0.00           C
ATOM   2975  CG  MET A 172      62.364  67.164 106.410  1.00  0.00           C
ATOM   2978  SD  MET A 172      61.064  66.464 107.470  1.00  0.00           S
ATOM   2979  CE  MET A 172      61.024  64.824 106.730  1.00  0.00           C
ATOM   2983  C   MET A 172      62.344  69.964 103.720  1.00  0.00           C
ATOM   2984  O   MET A 172      62.994  70.134 102.700  1.00  0.00           O
ATOM   2985  N   LEU A 173      61.094  70.454 103.820  1.00  0.00           N
ATOM   2987  CA  LEU A 173      60.354  70.994 102.690  1.00  0.00           C
ATOM   2989  CB  LEU A 173      58.854  71.124 103.120  1.00  0.00           C
ATOM   2992  CG  LEU A 173      57.794  71.224 102.010  1.00  0.00           C
ATOM   2994  CD1 LEU A 173      57.754  72.594 101.340  1.00  0.00           C
ATOM   2998  CD2 LEU A 173      57.904  70.074 101.000  1.00  0.00           C
ATOM   3002  C   LEU A 173      60.994  72.234 102.020  1.00  0.00           C
ATOM   3003  O   LEU A 173      61.114  72.284 100.790  1.00  0.00           O
ATOM   3004  N   PRO A 174      61.474  73.224 102.780  1.00  0.00           N
ATOM   3005  CD  PRO A 174      60.514  73.814 103.730  1.00  0.00           C
ATOM   3008  CA  PRO A 174      62.364  74.264 102.270  1.00  0.00           C
ATOM   3010  CB  PRO A 174      62.414  75.264 103.430  1.00  0.00           C
ATOM   3013  CG  PRO A 174      61.034  75.214 104.070  1.00  0.00           C
ATOM   3016  C   PRO A 174      63.824  73.974 101.890  1.00  0.00           C
ATOM   3017  O   PRO A 174      64.534  74.944 101.630  1.00  0.00           O
ATOM   3018  N   GLN A 175      64.344  72.724 101.780  1.00  0.00           N
ATOM   3020  CA  GLN A 175      65.654  72.544 101.150  1.00  0.00           C
ATOM   3022  CB  GLN A 175      66.634  71.554 101.880  1.00  0.00           C
ATOM   3025  CG  GLN A 175      68.144  71.734 101.530  1.00  0.00           C
ATOM   3028  CD  GLN A 175      69.164  71.114 102.500  1.00  0.00           C
ATOM   3029  OE1 GLN A 175      68.884  70.694 103.620  1.00  0.00           O
ATOM   3030  NE2 GLN A 175      70.454  71.054 102.080  1.00  0.00           N
ATOM   3033  C   GLN A 175      65.404  72.234  99.670  1.00  0.00           C
ATOM   3034  O   GLN A 175      64.394  72.624  99.070  1.00  0.00           O
ATOM   3035  N   THR A 176      66.354  71.584  98.990  1.00  0.00           N
ATOM   3037  CA  THR A 176      66.304  71.334  97.570  1.00  0.00           C
ATOM   3039  CB  THR A 176      66.434  72.594  96.700  1.00  0.00           C
ATOM   3041  OG1 THR A 176      66.464  72.314  95.300  1.00  0.00           O
ATOM   3043  CG2 THR A 176      67.714  73.354  97.070  1.00  0.00           C
ATOM   3047  C   THR A 176      67.404  70.344  97.270  1.00  0.00           C
ATOM   3048  O   THR A 176      68.324  70.214  98.070  1.00  0.00           O
ATOM   3049  N   GLN A 177      67.294  69.654  96.120  1.00  0.00           N
ATOM   3051  CA  GLN A 177      68.194  68.684  95.540  1.00  0.00           C
ATOM   3053  CB  GLN A 177      69.594  68.534  96.180  1.00  0.00           C
ATOM   3056  CG  GLN A 177      70.594  67.624  95.420  1.00  0.00           C
ATOM   3059  CD  GLN A 177      71.954  67.644  96.140  1.00  0.00           C
ATOM   3060  OE1 GLN A 177      72.134  68.374  97.120  1.00  0.00           O
ATOM   3061  NE2 GLN A 177      72.924  66.844  95.650  1.00  0.00           N
ATOM   3064  C   GLN A 177      67.494  67.344  95.420  1.00  0.00           C
ATOM   3065  O   GLN A 177      67.194  66.654  96.390  1.00  0.00           O
ATOM   3066  N   SER A 178      67.164  66.954  94.170  1.00  0.00           N
ATOM   3068  CA  SER A 178      66.274  65.834  93.920  1.00  0.00           C
ATOM   3070  CB  SER A 178      65.214  66.104  92.810  1.00  0.00           C
ATOM   3073  OG  SER A 178      64.314  67.164  93.160  1.00  0.00           O
ATOM   3075  C   SER A 178      67.084  64.644  93.470  1.00  0.00           C
ATOM   3076  O   SER A 178      67.854  64.714  92.510  1.00  0.00           O
ATOM   3077  N   LEU A 179      66.894  63.524  94.160  1.00  0.00           N
ATOM   3079  CA  LEU A 179      67.684  62.324  94.010  1.00  0.00           C
ATOM   3081  CB  LEU A 179      68.264  61.874  95.370  1.00  0.00           C
ATOM   3084  CG  LEU A 179      68.924  63.004  96.180  1.00  0.00           C
ATOM   3086  CD1 LEU A 179      69.254  62.514  97.600  1.00  0.00           C
ATOM   3090  CD2 LEU A 179      70.174  63.554  95.470  1.00  0.00           C
ATOM   3094  C   LEU A 179      66.734  61.264  93.500  1.00  0.00           C
ATOM   3095  O   LEU A 179      65.534  61.354  93.730  1.00  0.00           O
ATOM   3096  N   MET A 180      67.214  60.234  92.790  1.00  0.00           N
ATOM   3098  CA  MET A 180      66.354  59.134  92.450  1.00  0.00           C
ATOM   3100  CB  MET A 180      65.744  59.284  91.030  1.00  0.00           C
ATOM   3103  CG  MET A 180      64.554  58.334  90.760  1.00  0.00           C
ATOM   3106  SD  MET A 180      64.984  56.674  90.180  1.00  0.00           S
ATOM   3107  CE  MET A 180      65.494  57.074  88.480  1.00  0.00           C
ATOM   3111  C   MET A 180      67.174  57.874  92.590  1.00  0.00           C
ATOM   3112  O   MET A 180      68.254  57.744  92.010  1.00  0.00           O
ATOM   3113  N   VAL A 181      66.704  56.914  93.390  1.00  0.00           N
ATOM   3115  CA  VAL A 181      67.444  55.704  93.660  1.00  0.00           C
ATOM   3117  CB  VAL A 181      67.414  55.374  95.150  1.00  0.00           C
ATOM   3119  CG1 VAL A 181      66.044  54.804  95.550  1.00  0.00           C
ATOM   3123  CG2 VAL A 181      68.564  54.424  95.520  1.00  0.00           C
ATOM   3127  C   VAL A 181      66.844  54.614  92.780  1.00  0.00           C
ATOM   3128  O   VAL A 181      65.624  54.544  92.590  1.00  0.00           O
ATOM   3129  N   THR A 182      67.664  53.734  92.160  1.00  0.00           N
ATOM   3131  CA  THR A 182      67.104  52.554  91.490  1.00  0.00           C
ATOM   3133  CB  THR A 182      67.954  51.954  90.350  1.00  0.00           C
ATOM   3135  OG1 THR A 182      69.174  51.364  90.740  1.00  0.00           O
ATOM   3137  CG2 THR A 182      68.304  53.064  89.360  1.00  0.00           C
ATOM   3141  C   THR A 182      66.674  51.514  92.540  1.00  0.00           C
ATOM   3142  O   THR A 182      67.224  51.504  93.640  1.00  0.00           O
ATOM   3143  N   PRO A 183      65.684  50.654  92.290  1.00  0.00           N
ATOM   3144  CD  PRO A 183      64.884  50.644  91.070  1.00  0.00           C
ATOM   3147  CA  PRO A 183      65.314  49.584  93.210  1.00  0.00           C
ATOM   3149  CB  PRO A 183      64.224  48.794  92.480  1.00  0.00           C
ATOM   3152  CG  PRO A 183      63.734  49.674  91.320  1.00  0.00           C
ATOM   3155  C   PRO A 183      66.454  48.684  93.610  1.00  0.00           C
ATOM   3156  O   PRO A 183      67.234  48.304  92.740  1.00  0.00           O
ATOM   3157  N   PHE A 184      66.584  48.314  94.900  1.00  0.00           N
ATOM   3159  CA  PHE A 184      67.614  47.384  95.380  1.00  0.00           C
ATOM   3161  CB  PHE A 184      67.614  45.984  94.700  1.00  0.00           C
ATOM   3164  CG  PHE A 184      66.314  45.314  94.970  1.00  0.00           C
ATOM   3165  CD1 PHE A 184      65.394  45.074  93.930  1.00  0.00           C
ATOM   3167  CE1 PHE A 184      64.174  44.454  94.210  1.00  0.00           C
ATOM   3169  CZ  PHE A 184      63.864  44.084  95.520  1.00  0.00           C
ATOM   3171  CD2 PHE A 184      66.004  44.904  96.270  1.00  0.00           C
ATOM   3173  CE2 PHE A 184      64.784  44.284  96.550  1.00  0.00           C
ATOM   3175  C   PHE A 184      69.014  47.924  95.370  1.00  0.00           C
ATOM   3176  O   PHE A 184      69.974  47.154  95.390  1.00  0.00           O
ATOM   3177  N   SER A 185      69.174  49.254  95.370  1.00  0.00           N
ATOM   3179  CA  SER A 185      70.434  49.894  95.060  1.00  0.00           C
ATOM   3181  CB  SER A 185      70.594  50.304  93.570  1.00  0.00           C
ATOM   3184  OG  SER A 185      70.764  49.164  92.730  1.00  0.00           O
ATOM   3186  C   SER A 185      70.644  51.104  95.950  1.00  0.00           C
ATOM   3187  O   SER A 185      69.784  51.524  96.720  1.00  0.00           O
ATOM   3188  N   TYR A 186      71.864  51.674  95.900  1.00  0.00           N
ATOM   3190  CA  TYR A 186      72.304  52.694  96.810  1.00  0.00           C
ATOM   3192  CB  TYR A 186      73.304  52.074  97.840  1.00  0.00           C
ATOM   3195  CG  TYR A 186      74.524  51.484  97.170  1.00  0.00           C
ATOM   3196  CD1 TYR A 186      75.694  52.244  97.050  1.00  0.00           C
ATOM   3198  CE1 TYR A 186      76.854  51.694  96.490  1.00  0.00           C
ATOM   3200  CZ  TYR A 186      76.844  50.374  96.010  1.00  0.00           C
ATOM   3201  OH  TYR A 186      78.044  49.814  95.520  1.00  0.00           O
ATOM   3203  CD2 TYR A 186      74.524  50.154  96.690  1.00  0.00           C
ATOM   3205  CE2 TYR A 186      75.674  49.614  96.090  1.00  0.00           C
ATOM   3207  C   TYR A 186      72.954  53.864  96.080  1.00  0.00           C
ATOM   3208  O   TYR A 186      73.464  53.734  94.960  1.00  0.00           O
ATOM   3209  N   ALA A 187      72.974  55.034  96.740  1.00  0.00           N
ATOM   3211  CA  ALA A 187      73.614  56.224  96.260  1.00  0.00           C
ATOM   3213  CB  ALA A 187      72.654  57.074  95.410  1.00  0.00           C
ATOM   3217  C   ALA A 187      74.024  56.994  97.480  1.00  0.00           C
ATOM   3218  O   ALA A 187      73.434  56.844  98.550  1.00  0.00           O
ATOM   3219  N   ASN A 188      75.054  57.834  97.400  1.00  0.00           N
ATOM   3221  CA  ASN A 188      75.444  58.654  98.520  1.00  0.00           C
ATOM   3223  CB  ASN A 188      76.784  58.144  99.140  1.00  0.00           C
ATOM   3226  CG  ASN A 188      78.014  58.994  98.870  1.00  0.00           C
ATOM   3227  OD1 ASN A 188      78.314  59.924  99.610  1.00  0.00           O
ATOM   3228  ND2 ASN A 188      78.784  58.604  97.840  1.00  0.00           N
ATOM   3231  C   ASN A 188      75.364  60.064  97.980  1.00  0.00           C
ATOM   3232  O   ASN A 188      75.674  60.304  96.820  1.00  0.00           O
ATOM   3233  N   THR A 189      74.844  60.994  98.800  1.00  0.00           N
ATOM   3235  CA  THR A 189      74.554  62.364  98.370  1.00  0.00           C
ATOM   3237  CB  THR A 189      73.074  62.714  98.320  1.00  0.00           C
ATOM   3239  OG1 THR A 189      72.394  61.874  97.410  1.00  0.00           O
ATOM   3241  CG2 THR A 189      72.884  64.144  97.800  1.00  0.00           C
ATOM   3245  C   THR A 189      75.144  63.244  99.430  1.00  0.00           C
ATOM   3246  O   THR A 189      74.834  63.054 100.600  1.00  0.00           O
ATOM   3247  N   GLN A 190      76.024  64.204  99.090  1.00  0.00           N
ATOM   3249  CA  GLN A 190      76.654  65.064 100.080  1.00  0.00           C
ATOM   3251  CB  GLN A 190      77.814  65.854  99.470  1.00  0.00           C
ATOM   3254  CG  GLN A 190      78.604  66.744 100.460  1.00  0.00           C
ATOM   3257  CD  GLN A 190      79.644  67.564  99.720  1.00  0.00           C
ATOM   3258  OE1 GLN A 190      79.654  67.674  98.490  1.00  0.00           O
ATOM   3259  NE2 GLN A 190      80.544  68.194 100.500  1.00  0.00           N
ATOM   3262  C   GLN A 190      75.714  66.024 100.800  1.00  0.00           C
ATOM   3263  O   GLN A 190      74.834  66.614 100.170  1.00  0.00           O
ATOM   3264  N   PHE A 191      75.924  66.224 102.120  1.00  0.00           N
ATOM   3266  CA  PHE A 191      75.234  67.174 102.960  1.00  0.00           C
ATOM   3268  CB  PHE A 191      73.674  67.114 102.970  1.00  0.00           C
ATOM   3271  CG  PHE A 191      73.144  65.804 103.470  1.00  0.00           C
ATOM   3272  CD1 PHE A 191      72.754  65.634 104.810  1.00  0.00           C
ATOM   3274  CE1 PHE A 191      72.224  64.414 105.240  1.00  0.00           C
ATOM   3276  CZ  PHE A 191      72.034  63.384 104.320  1.00  0.00           C
ATOM   3278  CD2 PHE A 191      72.974  64.754 102.570  1.00  0.00           C
ATOM   3280  CE2 PHE A 191      72.404  63.544 102.980  1.00  0.00           C
ATOM   3282  C   PHE A 191      75.864  66.954 104.320  1.00  0.00           C
ATOM   3283  O   PHE A 191      76.804  66.174 104.450  1.00  0.00           O
ATOM   3284  N   LYS A 192      75.404  67.644 105.380  1.00  0.00           N
ATOM   3286  CA  LYS A 192      76.014  67.594 106.700  1.00  0.00           C
ATOM   3288  CB  LYS A 192      75.744  68.944 107.390  1.00  0.00           C
ATOM   3291  CG  LYS A 192      76.174  70.214 106.630  1.00  0.00           C
ATOM   3294  CD  LYS A 192      75.614  71.464 107.320  1.00  0.00           C
ATOM   3297  CE  LYS A 192      75.974  72.794 106.640  1.00  0.00           C
ATOM   3300  NZ  LYS A 192      75.414  73.944 107.380  1.00  0.00           N
ATOM   3304  C   LYS A 192      75.434  66.514 107.620  1.00  0.00           C
ATOM   3305  O   LYS A 192      74.214  66.344 107.680  1.00  0.00           O
ATOM   3306  N   ASN A 193      76.244  65.814 108.460  1.00  0.00           N
ATOM   3308  CA  ASN A 193      75.734  64.904 109.480  1.00  0.00           C
ATOM   3310  CB  ASN A 193      76.744  63.734 109.750  1.00  0.00           C
ATOM   3313  CG  ASN A 193      78.054  64.164 110.400  1.00  0.00           C
ATOM   3314  OD1 ASN A 193      78.834  64.974 109.880  1.00  0.00           O
ATOM   3315  ND2 ASN A 193      78.334  63.624 111.610  1.00  0.00           N
ATOM   3318  C   ASN A 193      75.304  65.614 110.780  1.00  0.00           C
ATOM   3319  O   ASN A 193      75.544  65.134 111.880  1.00  0.00           O
ATOM   3320  N   VAL A 194      74.604  66.754 110.660  1.00  0.00           N
ATOM   3322  CA  VAL A 194      73.934  67.444 111.770  1.00  0.00           C
ATOM   3324  CB  VAL A 194      73.304  68.774 111.320  1.00  0.00           C
ATOM   3326  CG1 VAL A 194      72.594  69.484 112.470  1.00  0.00           C
ATOM   3330  CG2 VAL A 194      74.384  69.714 110.750  1.00  0.00           C
ATOM   3334  C   VAL A 194      72.904  66.614 112.550  1.00  0.00           C
ATOM   3335  O   VAL A 194      72.964  66.634 113.775  1.00  0.00           O
ATOM   3336  N   PRO A 195      71.964  65.874 111.970  1.00  0.00           N
ATOM   3337  CD  PRO A 195      71.704  65.794 110.530  1.00  0.00           C
ATOM   3340  CA  PRO A 195      70.864  65.364 112.750  1.00  0.00           C
ATOM   3342  CB  PRO A 195      69.674  65.474 111.810  1.00  0.00           C
ATOM   3345  CG  PRO A 195      70.264  65.314 110.420  1.00  0.00           C
ATOM   3348  C   PRO A 195      71.074  63.954 113.260  1.00  0.00           C
ATOM   3349  O   PRO A 195      71.254  63.014 112.480  1.00  0.00           O
ATOM   3350  N   SER A 196      70.964  63.784 114.585  1.00  0.00           N
ATOM   3352  CA  SER A 196      70.804  62.504 115.245  1.00  0.00           C
ATOM   3354  CB  SER A 196      70.904  62.654 116.785  1.00  0.00           C
ATOM   3357  OG  SER A 196      70.114  63.754 117.245  1.00  0.00           O
ATOM   3359  C   SER A 196      69.494  61.844 114.865  1.00  0.00           C
ATOM   3360  O   SER A 196      69.424  60.654 114.575  1.00  0.00           O
ATOM   3361  N   THR A 197      68.424  62.654 114.825  1.00  0.00           N
ATOM   3363  CA  THR A 197      67.104  62.214 114.425  1.00  0.00           C
ATOM   3365  CB  THR A 197      65.984  62.634 115.365  1.00  0.00           C
ATOM   3367  OG1 THR A 197      65.994  64.004 115.735  1.00  0.00           O
ATOM   3369  CG2 THR A 197      66.114  61.874 116.675  1.00  0.00           C
ATOM   3373  C   THR A 197      66.824  62.704 113.020  1.00  0.00           C
ATOM   3374  O   THR A 197      65.904  63.484 112.780  1.00  0.00           O
ATOM   3375  N   PHE A 198      67.654  62.274 112.040  1.00  0.00           N
ATOM   3377  CA  PHE A 198      67.564  62.664 110.640  1.00  0.00           C
ATOM   3379  CB  PHE A 198      68.724  61.984 109.840  1.00  0.00           C
ATOM   3382  CG  PHE A 198      68.834  62.324 108.370  1.00  0.00           C
ATOM   3383  CD1 PHE A 198      68.754  63.644 107.920  1.00  0.00           C
ATOM   3385  CE1 PHE A 198      68.824  63.954 106.560  1.00  0.00           C
ATOM   3387  CZ  PHE A 198      68.944  62.934 105.620  1.00  0.00           C
ATOM   3389  CD2 PHE A 198      69.014  61.314 107.410  1.00  0.00           C
ATOM   3391  CE2 PHE A 198      69.044  61.614 106.050  1.00  0.00           C
ATOM   3393  C   PHE A 198      66.154  62.624 110.020  1.00  0.00           C
ATOM   3394  O   PHE A 198      65.234  61.974 110.520  1.00  0.00           O
ATOM   3395  N   GLN A 199      65.924  63.374 108.930  1.00  0.00           N
ATOM   3397  CA  GLN A 199      64.604  63.644 108.420  1.00  0.00           C
ATOM   3399  CB  GLN A 199      64.184  65.084 108.810  1.00  0.00           C
ATOM   3402  CG  GLN A 199      64.104  65.384 110.330  1.00  0.00           C
ATOM   3405  CD  GLN A 199      62.804  64.874 110.940  1.00  0.00           C
ATOM   3406  OE1 GLN A 199      61.884  64.454 110.250  1.00  0.00           O
ATOM   3407  NE2 GLN A 199      62.664  64.954 112.280  1.00  0.00           N
ATOM   3410  C   GLN A 199      64.574  63.504 106.900  1.00  0.00           C
ATOM   3411  O   GLN A 199      65.324  64.174 106.190  1.00  0.00           O
ATOM   3412  N   VAL A 200      63.694  62.634 106.350  1.00  0.00           N
ATOM   3414  CA  VAL A 200      63.634  62.344 104.920  1.00  0.00           C
ATOM   3416  CB  VAL A 200      63.944  60.904 104.570  1.00  0.00           C
ATOM   3418  CG1 VAL A 200      64.244  60.774 103.060  1.00  0.00           C
ATOM   3422  CG2 VAL A 200      65.134  60.444 105.410  1.00  0.00           C
ATOM   3426  C   VAL A 200      62.244  62.584 104.380  1.00  0.00           C
ATOM   3427  O   VAL A 200      61.254  62.244 105.020  1.00  0.00           O
ATOM   3428  N   GLY A 201      62.124  63.164 103.170  1.00  0.00           N
ATOM   3430  CA  GLY A 201      60.874  63.034 102.450  1.00  0.00           C
ATOM   3433  C   GLY A 201      61.094  62.794 101.000  1.00  0.00           C
ATOM   3434  O   GLY A 201      62.174  62.984 100.420  1.00  0.00           O
ATOM   3435  N   TYR A 202      60.024  62.394 100.340  1.00  0.00           N
ATOM   3437  CA  TYR A 202      60.084  61.714  99.080  1.00  0.00           C
ATOM   3439  CB  TYR A 202      60.294  60.174  99.300  1.00  0.00           C
ATOM   3442  CG  TYR A 202      59.114  59.564 100.000  1.00  0.00           C
ATOM   3443  CD1 TYR A 202      58.944  59.684 101.390  1.00  0.00           C
ATOM   3445  CE1 TYR A 202      57.744  59.274 101.990  1.00  0.00           C
ATOM   3447  CZ  TYR A 202      56.744  58.684 101.220  1.00  0.00           C
ATOM   3448  OH  TYR A 202      55.564  58.224 101.810  1.00  0.00           O
ATOM   3450  CD2 TYR A 202      58.114  58.964  99.230  1.00  0.00           C
ATOM   3452  CE2 TYR A 202      56.934  58.534  99.840  1.00  0.00           C
ATOM   3454  C   TYR A 202      58.764  62.074  98.460  1.00  0.00           C
ATOM   3455  O   TYR A 202      57.904  62.694  99.100  1.00  0.00           O
ATOM   3456  N   ILE A 203      58.574  61.734  97.180  1.00  0.00           N
ATOM   3458  CA  ILE A 203      57.324  61.984  96.480  1.00  0.00           C
ATOM   3460  CB  ILE A 203      57.534  62.584  95.090  1.00  0.00           C
ATOM   3462  CG2 ILE A 203      56.154  62.864  94.440  1.00  0.00           C
ATOM   3466  CG1 ILE A 203      58.394  63.874  95.120  1.00  0.00           C
ATOM   3469  CD  ILE A 203      59.034  64.194  93.760  1.00  0.00           C
ATOM   3473  C   ILE A 203      56.664  60.634  96.340  1.00  0.00           C
ATOM   3474  O   ILE A 203      57.324  59.724  95.830  1.00  0.00           O
ATOM   3475  N   ASN A 204      55.384  60.494  96.750  1.00  0.00           N
ATOM   3477  CA  ASN A 204      54.624  59.274  96.520  1.00  0.00           C
ATOM   3479  CB  ASN A 204      53.714  58.954  97.750  1.00  0.00           C
ATOM   3482  CG  ASN A 204      52.444  59.774  97.950  1.00  0.00           C
ATOM   3483  OD1 ASN A 204      51.944  60.524  97.110  1.00  0.00           O
ATOM   3484  ND2 ASN A 204      51.834  59.594  99.150  1.00  0.00           N
ATOM   3487  C   ASN A 204      53.854  59.274  95.190  1.00  0.00           C
ATOM   3488  O   ASN A 204      53.794  60.264  94.450  1.00  0.00           O
ATOM   3489  N   ASP A 205      53.184  58.134  94.890  1.00  0.00           N
ATOM   3491  CA  ASP A 205      52.414  57.874  93.680  1.00  0.00           C
ATOM   3493  CB  ASP A 205      51.974  56.384  93.660  1.00  0.00           C
ATOM   3496  CG  ASP A 205      53.154  55.424  93.660  1.00  0.00           C
ATOM   3497  OD1 ASP A 205      54.224  55.774  93.120  1.00  0.00           O
ATOM   3498  OD2 ASP A 205      52.954  54.264  94.110  1.00  0.00           O
ATOM   3499  C   ASP A 205      51.144  58.734  93.550  1.00  0.00           C
ATOM   3500  O   ASP A 205      50.534  58.834  92.480  1.00  0.00           O
ATOM   3501  N   PHE A 206      50.724  59.384  94.640  1.00  0.00           N
ATOM   3503  CA  PHE A 206      49.594  60.294  94.740  1.00  0.00           C
ATOM   3505  CB  PHE A 206      48.844  60.054  96.070  1.00  0.00           C
ATOM   3508  CG  PHE A 206      48.194  58.704  96.050  1.00  0.00           C
ATOM   3509  CD1 PHE A 206      48.914  57.524  96.300  1.00  0.00           C
ATOM   3511  CE1 PHE A 206      48.274  56.274  96.260  1.00  0.00           C
ATOM   3513  CZ  PHE A 206      46.894  56.204  96.050  1.00  0.00           C
ATOM   3515  CD2 PHE A 206      46.814  58.614  95.830  1.00  0.00           C
ATOM   3517  CE2 PHE A 206      46.164  57.374  95.850  1.00  0.00           C
ATOM   3519  C   PHE A 206      50.074  61.744  94.680  1.00  0.00           C
ATOM   3520  O   PHE A 206      49.294  62.704  94.750  1.00  0.00           O
ATOM   3521  N   GLY A 207      51.394  61.934  94.530  1.00  0.00           N
ATOM   3523  CA  GLY A 207      52.044  63.234  94.400  1.00  0.00           C
ATOM   3526  C   GLY A 207      52.094  63.984  95.690  1.00  0.00           C
ATOM   3527  O   GLY A 207      52.414  65.164  95.730  1.00  0.00           O
ATOM   3528  N   GLY A 208      51.754  63.314  96.800  1.00  0.00           N
ATOM   3530  CA  GLY A 208      51.924  63.794  98.140  1.00  0.00           C
ATOM   3533  C   GLY A 208      53.364  63.774  98.520  1.00  0.00           C
ATOM   3534  O   GLY A 208      54.144  62.924  98.090  1.00  0.00           O
ATOM   3535  N   LEU A 209      53.724  64.704  99.410  1.00  0.00           N
ATOM   3537  CA  LEU A 209      55.044  64.764  99.980  1.00  0.00           C
ATOM   3539  CB  LEU A 209      55.634  66.194  99.840  1.00  0.00           C
ATOM   3542  CG  LEU A 209      56.264  66.534  98.470  1.00  0.00           C
ATOM   3544  CD1 LEU A 209      57.434  65.624  98.090  1.00  0.00           C
ATOM   3548  CD2 LEU A 209      55.264  66.524  97.310  1.00  0.00           C
ATOM   3552  C   LEU A 209      54.824  64.464 101.440  1.00  0.00           C
ATOM   3553  O   LEU A 209      54.074  65.164 102.100  1.00  0.00           O
ATOM   3554  N   SER A 210      55.464  63.434 101.990  1.00  0.00           N
ATOM   3556  CA  SER A 210      55.284  63.104 103.380  1.00  0.00           C
ATOM   3558  CB  SER A 210      54.404  61.854 103.630  1.00  0.00           C
ATOM   3561  OG  SER A 210      54.854  60.784 102.820  1.00  0.00           O
ATOM   3563  C   SER A 210      56.634  62.964 103.990  1.00  0.00           C
ATOM   3564  O   SER A 210      57.664  63.014 103.310  1.00  0.00           O
ATOM   3565  N   PHE A 211      56.644  62.944 105.320  1.00  0.00           N
ATOM   3567  CA  PHE A 211      57.784  63.364 106.100  1.00  0.00           C
ATOM   3569  CB  PHE A 211      57.444  64.684 106.860  1.00  0.00           C
ATOM   3572  CG  PHE A 211      57.114  65.794 105.890  1.00  0.00           C
ATOM   3573  CD1 PHE A 211      55.794  66.064 105.470  1.00  0.00           C
ATOM   3575  CE1 PHE A 211      55.524  67.104 104.580  1.00  0.00           C
ATOM   3577  CZ  PHE A 211      56.564  67.904 104.090  1.00  0.00           C
ATOM   3579  CD2 PHE A 211      58.134  66.614 105.390  1.00  0.00           C
ATOM   3581  CE2 PHE A 211      57.874  67.654 104.500  1.00  0.00           C
ATOM   3583  C   PHE A 211      58.104  62.244 107.060  1.00  0.00           C
ATOM   3584  O   PHE A 211      57.244  61.754 107.770  1.00  0.00           O
ATOM   3585  N   TYR A 212      59.364  61.784 107.070  1.00  0.00           N
ATOM   3587  CA  TYR A 212      59.794  60.694 107.910  1.00  0.00           C
ATOM   3589  CB  TYR A 212      60.424  59.554 107.060  1.00  0.00           C
ATOM   3592  CG  TYR A 212      59.504  58.814 106.150  1.00  0.00           C
ATOM   3593  CD1 TYR A 212      58.204  58.434 106.540  1.00  0.00           C
ATOM   3595  CE1 TYR A 212      57.474  57.534 105.760  1.00  0.00           C
ATOM   3597  CZ  TYR A 212      58.024  57.004 104.590  1.00  0.00           C
ATOM   3598  OH  TYR A 212      57.334  56.034 103.870  1.00  0.00           O
ATOM   3600  CD2 TYR A 212      60.024  58.314 104.940  1.00  0.00           C
ATOM   3602  CE2 TYR A 212      59.284  57.424 104.160  1.00  0.00           C
ATOM   3604  C   TYR A 212      60.884  61.174 108.860  1.00  0.00           C
ATOM   3605  O   TYR A 212      61.794  61.884 108.430  1.00  0.00           O
ATOM   3606  N   GLU A 213      60.874  60.714 110.130  1.00  0.00           N
ATOM   3608  CA  GLU A 213      61.964  60.894 111.070  1.00  0.00           C
ATOM   3610  CB  GLU A 213      61.444  61.544 112.380  1.00  0.00           C
ATOM   3613  CG  GLU A 213      62.534  61.814 113.455  1.00  0.00           C
ATOM   3616  CD  GLU A 213      62.044  62.674 114.625  1.00  0.00           C
ATOM   3617  OE1 GLU A 213      60.874  63.124 114.585  1.00  0.00           O
ATOM   3618  OE2 GLU A 213      62.844  62.944 115.555  1.00  0.00           O
ATOM   3619  C   GLU A 213      62.644  59.564 111.370  1.00  0.00           C
ATOM   3620  O   GLU A 213      62.024  58.594 111.810  1.00  0.00           O
ATOM   3621  N   ILE A 214      63.964  59.484 111.100  1.00  0.00           N
ATOM   3623  CA  ILE A 214      64.804  58.364 111.460  1.00  0.00           C
ATOM   3625  CB  ILE A 214      65.904  57.974 110.460  1.00  0.00           C
ATOM   3627  CG2 ILE A 214      65.314  57.144 109.320  1.00  0.00           C
ATOM   3631  CG1 ILE A 214      66.704  59.164 109.880  1.00  0.00           C
ATOM   3634  CD  ILE A 214      66.144  59.794 108.610  1.00  0.00           C
ATOM   3638  C   ILE A 214      65.484  58.664 112.770  1.00  0.00           C
ATOM   3639  O   ILE A 214      65.764  59.814 113.100  1.00  0.00           O
ATOM   3640  N   ASN A 215      65.844  57.634 113.535  1.00  0.00           N
ATOM   3642  CA  ASN A 215      66.764  57.764 114.635  1.00  0.00           C
ATOM   3644  CB  ASN A 215      66.114  57.304 115.975  1.00  0.00           C
ATOM   3647  CG  ASN A 215      65.724  55.834 115.955  1.00  0.00           C
ATOM   3648  OD1 ASN A 215      64.924  55.404 115.115  1.00  0.00           O
ATOM   3649  ND2 ASN A 215      66.284  55.014 116.865  1.00  0.00           N
ATOM   3652  C   ASN A 215      67.994  56.964 114.275  1.00  0.00           C
ATOM   3653  O   ASN A 215      67.914  55.814 113.835  1.00  0.00           O
ATOM   3654  N   CYS A 216      69.184  57.554 114.485  1.00  0.00           N
ATOM   3656  CA  CYS A 216      70.414  56.794 114.555  1.00  0.00           C
ATOM   3658  CB  CYS A 216      71.634  57.654 114.095  1.00  0.00           C
ATOM   3661  SG  CYS A 216      72.704  56.774 112.910  1.00  0.00           S
ATOM   3663  C   CYS A 216      70.594  56.404 116.025  1.00  0.00           C
ATOM   3664  O   CYS A 216      70.494  57.284 116.885  1.00  0.00           O
ATOM   3665  N   PRO A 217      70.844  55.154 116.425  1.00  0.00           N
ATOM   3666  CD  PRO A 217      70.884  54.004 115.525  1.00  0.00           C
ATOM   3669  CA  PRO A 217      71.494  54.864 117.695  1.00  0.00           C
ATOM   3671  CB  PRO A 217      71.744  53.344 117.675  1.00  0.00           C
ATOM   3674  CG  PRO A 217      70.944  52.814 116.475  1.00  0.00           C
ATOM   3677  C   PRO A 217      72.784  55.654 117.855  1.00  0.00           C
ATOM   3678  O   PRO A 217      73.534  55.784 116.895  1.00  0.00           O
ATOM   3679  N   VAL A 218      73.064  56.184 119.055  1.00  0.00           N
ATOM   3681  CA  VAL A 218      74.044  57.224 119.285  1.00  0.00           C
ATOM   3683  CB  VAL A 218      74.104  57.544 120.775  1.00  0.00           C
ATOM   3685  CG1 VAL A 218      75.124  58.654 121.085  1.00  0.00           C
ATOM   3689  CG2 VAL A 218      72.704  57.944 121.275  1.00  0.00           C
ATOM   3693  C   VAL A 218      75.454  56.904 118.775  1.00  0.00           C
ATOM   3694  O   VAL A 218      76.144  57.774 118.245  1.00  0.00           O
ATOM   3695  N   VAL A 219      75.904  55.654 118.915  1.00  0.00           N
ATOM   3697  CA  VAL A 219      77.244  55.204 118.535  1.00  0.00           C
ATOM   3699  CB  VAL A 219      77.934  54.464 119.675  1.00  0.00           C
ATOM   3701  CG1 VAL A 219      78.084  55.414 120.885  1.00  0.00           C
ATOM   3705  CG2 VAL A 219      77.134  53.204 120.045  1.00  0.00           C
ATOM   3709  C   VAL A 219      77.234  54.284 117.315  1.00  0.00           C
ATOM   3710  O   VAL A 219      78.234  53.654 116.995  1.00  0.00           O
ATOM   3711  N   ASN A 220      76.084  54.194 116.605  1.00  0.00           N
ATOM   3713  CA  ASN A 220      75.924  53.334 115.455  1.00  0.00           C
ATOM   3715  CB  ASN A 220      74.674  52.424 115.525  1.00  0.00           C
ATOM   3718  CG  ASN A 220      74.734  51.444 116.695  1.00  0.00           C
ATOM   3719  OD1 ASN A 220      75.694  51.334 117.475  1.00  0.00           O
ATOM   3720  ND2 ASN A 220      73.654  50.644 116.835  1.00  0.00           N
ATOM   3723  C   ASN A 220      75.844  54.174 114.195  1.00  0.00           C
ATOM   3724  O   ASN A 220      75.624  55.374 114.215  1.00  0.00           O
ATOM   3725  N   ASN A 221      76.044  53.544 113.030  1.00  0.00           N
ATOM   3727  CA  ASN A 221      76.194  54.244 111.760  1.00  0.00           C
ATOM   3729  CB  ASN A 221      77.614  53.834 111.210  1.00  0.00           C
ATOM   3732  CG  ASN A 221      78.114  54.284 109.830  1.00  0.00           C
ATOM   3733  OD1 ASN A 221      77.444  54.854 108.980  1.00  0.00           O
ATOM   3734  ND2 ASN A 221      79.424  53.994 109.590  1.00  0.00           N
ATOM   3737  C   ASN A 221      74.974  53.934 110.890  1.00  0.00           C
ATOM   3738  O   ASN A 221      75.014  53.984 109.680  1.00  0.00           O
ATOM   3739  N   ILE A 222      73.824  53.574 111.490  1.00  0.00           N
ATOM   3741  CA  ILE A 222      72.604  53.344 110.720  1.00  0.00           C
ATOM   3743  CB  ILE A 222      72.244  51.894 110.390  1.00  0.00           C
ATOM   3745  CG2 ILE A 222      73.084  51.454 109.170  1.00  0.00           C
ATOM   3749  CG1 ILE A 222      72.294  50.944 111.610  1.00  0.00           C
ATOM   3752  CD  ILE A 222      73.674  50.384 111.980  1.00  0.00           C
ATOM   3756  C   ILE A 222      71.384  53.964 111.350  1.00  0.00           C
ATOM   3757  O   ILE A 222      71.094  53.784 112.530  1.00  0.00           O
ATOM   3758  N   CYS A 223      70.624  54.684 110.530  1.00  0.00           N
ATOM   3760  CA  CYS A 223      69.314  55.214 110.780  1.00  0.00           C
ATOM   3762  CB  CYS A 223      69.224  56.584 110.070  1.00  0.00           C
ATOM   3765  SG  CYS A 223      69.744  57.984 111.110  1.00  0.00           S
ATOM   3767  C   CYS A 223      68.244  54.244 110.270  1.00  0.00           C
ATOM   3768  O   CYS A 223      68.514  53.414 109.400  1.00  0.00           O
ATOM   3769  N   ASN A 224      67.004  54.264 110.830  1.00  0.00           N
ATOM   3771  CA  ASN A 224      65.924  53.414 110.350  1.00  0.00           C
ATOM   3773  CB  ASN A 224      66.184  51.984 110.910  1.00  0.00           C
ATOM   3776  CG  ASN A 224      65.304  50.864 110.380  1.00  0.00           C
ATOM   3777  OD1 ASN A 224      64.104  50.984 110.130  1.00  0.00           O
ATOM   3778  ND2 ASN A 224      65.914  49.664 110.210  1.00  0.00           N
ATOM   3781  C   ASN A 224      64.584  54.024 110.810  1.00  0.00           C
ATOM   3782  O   ASN A 224      64.574  54.774 111.790  1.00  0.00           O
ATOM   3783  N   ILE A 225      63.444  53.804 110.110  1.00  0.00           N
ATOM   3785  CA  ILE A 225      62.164  54.464 110.410  1.00  0.00           C
ATOM   3787  CB  ILE A 225      61.974  55.854 109.760  1.00  0.00           C
ATOM   3789  CG2 ILE A 225      60.574  56.464 110.010  1.00  0.00           C
ATOM   3793  CG1 ILE A 225      62.394  56.014 108.280  1.00  0.00           C
ATOM   3796  CD  ILE A 225      61.404  55.534 107.230  1.00  0.00           C
ATOM   3800  C   ILE A 225      60.944  53.504 110.370  1.00  0.00           C
ATOM   3801  OT1 ILE A 225      61.004  52.404 109.760  1.00  0.00           O
ATOM   3802  OT2 ILE A 225      59.944  53.794 111.100  1.00  0.00           O
ATOM   3803  NH3 POPEB 226     120.284  37.114  61.790  1.00  0.00           N
ATOM   3807  C12 POPEB 226     120.024  38.574  62.010  1.00  0.00           C
ATOM   3810  C11 POPEB 226     118.684  39.034  61.390  1.00  0.00           C
ATOM   3813  P   POPEB 226     119.244  41.574  61.050  1.00  0.00           P
ATOM   3814  O13 POPEB 226     118.354  42.614  60.460  1.00  0.00           O
ATOM   3815  O14 POPEB 226     120.124  42.104  62.110  1.00  0.00           O
ATOM   3816  O11 POPEB 226     120.094  40.874  59.930  1.00  0.00           O
ATOM   3817  O12 POPEB 226     118.384  40.404  61.680  1.00  0.00           O
ATOM   3818  C1  POPEB 226     121.144  41.564  59.250  1.00  0.00           C
ATOM   3821  C2  POPEB 226     121.824  40.654  58.180  1.00  0.00           C
ATOM   3823  O21 POPEB 226     120.884  40.024  57.300  1.00  0.00           O
ATOM   3824  C21 POPEB 226     120.334  40.784  56.390  1.00  0.00           C
ATOM   3825  O22 POPEB 226     120.404  42.004  56.320  1.00  0.00           O
ATOM   3826  C22 POPEB 226     119.674  39.874  55.340  1.00  0.00           C
ATOM   3829  C3  POPEB 226     122.694  39.534  58.840  1.00  0.00           C
ATOM   3832  O31 POPEB 226     122.874  38.384  57.980  1.00  0.00           O
ATOM   3833  C31 POPEB 226     123.514  38.574  56.840  1.00  0.00           C
ATOM   3834  O32 POPEB 226     124.024  39.604  56.470  1.00  0.00           O
ATOM   3835  C32 POPEB 226     123.404  37.264  56.040  1.00  0.00           C
ATOM   3838  C23 POPEB 226     120.114  40.184  53.890  1.00  0.00           C
ATOM   3841  C24 POPEB 226     119.684  39.124  52.860  1.00  0.00           C
ATOM   3844  C25 POPEB 226     119.954  39.524  51.400  1.00  0.00           C
ATOM   3847  C26 POPEB 226     118.714  40.104  50.710  1.00  0.00           C
ATOM   3850  C27 POPEB 226     118.904  40.284  49.190  1.00  0.00           C
ATOM   3853  C28 POPEB 226     117.584  40.444  48.380  1.00  0.00           C
ATOM   3856  C29 POPEB 226     116.714  41.594  48.800  1.00  0.00           C
ATOM   3858 0C21 POPEB 226     115.654  42.074  48.120  1.00  0.00           C
ATOM   3860 1C21 POPEB 226     115.094  41.564  46.810  1.00  0.00           C
ATOM   3863 2C21 POPEB 226     113.624  41.144  46.930  1.00  0.00           C
ATOM   3866 3C21 POPEB 226     112.954  40.924  45.560  1.00  0.00           C
ATOM   3869 4C21 POPEB 226     111.484  40.474  45.680  1.00  0.00           C
ATOM   3872 5C21 POPEB 226     110.684  40.504  44.360  1.00  0.00           C
ATOM   3875 6C21 POPEB 226     111.354  39.754  43.200  1.00  0.00           C
ATOM   3878 7C21 POPEB 226     110.444  39.674  41.960  1.00  0.00           C
ATOM   3881 8C21 POPEB 226     111.194  39.304  40.680  1.00  0.00           C
ATOM   3885  C33 POPEB 226     123.574  37.454  54.520  1.00  0.00           C
ATOM   3888  C34 POPEB 226     123.124  36.214  53.730  1.00  0.00           C
ATOM   3891  C35 POPEB 226     123.424  36.354  52.230  1.00  0.00           C
ATOM   3894  C36 POPEB 226     123.064  35.104  51.410  1.00  0.00           C
ATOM   3897  C37 POPEB 226     123.674  35.134  50.000  1.00  0.00           C
ATOM   3900  C38 POPEB 226     122.974  36.084  49.010  1.00  0.00           C
ATOM   3903  C39 POPEB 226     123.774  36.254  47.720  1.00  0.00           C
ATOM   3906 0C31 POPEB 226     122.994  36.904  46.570  1.00  0.00           C
ATOM   3909 1C31 POPEB 226     123.914  37.264  45.390  1.00  0.00           C
ATOM   3912 2C31 POPEB 226     123.174  37.454  44.050  1.00  0.00           C
ATOM   3915 3C31 POPEB 226     121.994  38.434  44.100  1.00  0.00           C
ATOM   3918 4C31 POPEB 226     122.414  39.884  44.400  1.00  0.00           C
ATOM   3921 5C31 POPEB 226     121.234  40.864  44.370  1.00  0.00           C
ATOM   3924 6C31 POPEB 226     121.604  42.284  44.800  1.00  0.00           C
ATOM   3928  NH3 POPEC 227     110.494  26.614  21.670  1.00  0.00           N
ATOM   3932  C12 POPEC 227     111.854  26.134  22.090  1.00  0.00           C
ATOM   3935  C11 POPEC 227     112.914  26.644  21.100  1.00  0.00           C
ATOM   3938  P   POPEC 227     114.934  25.054  21.530  1.00  0.00           P
ATOM   3939  O13 POPEC 227     114.464  24.114  22.580  1.00  0.00           O
ATOM   3940  O14 POPEC 227     114.844  24.674  20.110  1.00  0.00           O
ATOM   3941  O11 POPEC 227     116.414  25.504  21.830  1.00  0.00           O
ATOM   3942  O12 POPEC 227     114.214  26.464  21.670  1.00  0.00           O
ATOM   3943  C1  POPEC 227     117.254  24.894  22.810  1.00  0.00           C
ATOM   3946  C2  POPEC 227     117.864  25.954  23.760  1.00  0.00           C
ATOM   3948  O21 POPEC 227     118.514  25.244  24.820  1.00  0.00           O
ATOM   3949  C21 POPEC 227     119.564  25.844  25.360  1.00  0.00           C
ATOM   3950  O22 POPEC 227     119.994  26.954  25.090  1.00  0.00           O
ATOM   3951  C22 POPEC 227     120.084  24.944  26.490  1.00  0.00           C
ATOM   3954  C3  POPEC 227     116.774  26.904  24.340  1.00  0.00           C
ATOM   3957  O31 POPEC 227     117.324  27.904  25.230  1.00  0.00           O
ATOM   3958  C31 POPEC 227     116.984  27.804  26.520  1.00  0.00           C
ATOM   3959  O32 POPEC 227     116.064  27.134  26.950  1.00  0.00           O
ATOM   3960  C32 POPEC 227     117.914  28.654  27.380  1.00  0.00           C
ATOM   3963  C23 POPEC 227     121.154  25.624  27.380  1.00  0.00           C
ATOM   3966  C24 POPEC 227     121.514  24.774  28.610  1.00  0.00           C
ATOM   3969  C25 POPEC 227     122.414  25.494  29.620  1.00  0.00           C
ATOM   3972  C26 POPEC 227     122.994  24.574  30.710  1.00  0.00           C
ATOM   3975  C27 POPEC 227     123.894  25.354  31.690  1.00  0.00           C
ATOM   3978  C28 POPEC 227     124.324  24.534  32.930  1.00  0.00           C
ATOM   3981  C29 POPEC 227     124.904  25.404  34.020  1.00  0.00           C
ATOM   3983 0C21 POPEC 227     124.454  25.574  35.280  1.00  0.00           C
ATOM   3985 1C21 POPEC 227     123.254  24.924  35.920  1.00  0.00           C
ATOM   3988 2C21 POPEC 227     123.494  24.324  37.320  1.00  0.00           C
ATOM   3991 3C21 POPEC 227     123.634  25.404  38.390  1.00  0.00           C
ATOM   3994 4C21 POPEC 227     123.634  24.884  39.830  1.00  0.00           C
ATOM   3997 5C21 POPEC 227     123.644  26.064  40.810  1.00  0.00           C
ATOM   4000 6C21 POPEC 227     123.504  25.664  42.280  1.00  0.00           C
ATOM   4003 7C21 POPEC 227     123.554  26.884  43.200  1.00  0.00           C
ATOM   4006 8C21 POPEC 227     123.054  26.604  44.620  1.00  0.00           C
ATOM   4010  C33 POPEC 227     117.564  28.564  28.890  1.00  0.00           C
ATOM   4013  C34 POPEC 227     118.694  29.144  29.760  1.00  0.00           C
ATOM   4016  C35 POPEC 227     118.494  28.894  31.270  1.00  0.00           C
ATOM   4019  C36 POPEC 227     119.774  29.194  32.060  1.00  0.00           C
ATOM   4022  C37 POPEC 227     119.824  28.534  33.450  1.00  0.00           C
ATOM   4025  C38 POPEC 227     121.254  28.394  33.990  1.00  0.00           C
ATOM   4028  C39 POPEC 227     121.694  29.494  34.960  1.00  0.00           C
ATOM   4031 0C31 POPEC 227     121.164  29.214  36.370  1.00  0.00           C
ATOM   4034 1C31 POPEC 227     121.794  30.114  37.430  1.00  0.00           C
ATOM   4037 2C31 POPEC 227     121.604  29.574  38.850  1.00  0.00           C
ATOM   4040 3C31 POPEC 227     122.814  29.864  39.740  1.00  0.00           C
ATOM   4043 4C31 POPEC 227     123.174  31.344  39.800  1.00  0.00           C
ATOM   4046 5C31 POPEC 227     124.224  31.634  40.870  1.00  0.00           C
ATOM   4049 6C31 POPEC 227     124.074  32.984  41.570  1.00  0.00           C
ATOM   4053  NH3 POPED 228      42.154  51.424  22.200  1.00  0.00           N
ATOM   4057  C12 POPED 228      40.944  51.784  23.010  1.00  0.00           C
ATOM   4060  C11 POPED 228      41.184  53.034  23.870  1.00  0.00           C
ATOM   4063  P   POPED 228      38.974  53.284  25.290  1.00  0.00           P
ATOM   4064  O13 POPED 228      37.874  54.264  25.200  1.00  0.00           O
ATOM   4065  O14 POPED 228      38.604  51.854  25.220  1.00  0.00           O
ATOM   4066  O11 POPED 228      39.844  53.594  26.580  1.00  0.00           O
ATOM   4067  O12 POPED 228      39.944  53.664  24.100  1.00  0.00           O
ATOM   4068  C1  POPED 228      39.204  53.644  27.860  1.00  0.00           C
ATOM   4071  C2  POPED 228      39.474  54.954  28.640  1.00  0.00           C
ATOM   4073  O21 POPED 228      38.844  54.774  29.920  1.00  0.00           O
ATOM   4074  C21 POPED 228      39.014  55.644  30.900  1.00  0.00           C
ATOM   4075  O22 POPED 228      38.104  56.024  31.610  1.00  0.00           O
ATOM   4076  C22 POPED 228      40.484  55.934  31.210  1.00  0.00           C
ATOM   4079  C3  POPED 228      38.914  56.234  27.960  1.00  0.00           C
ATOM   4082  O31 POPED 228      39.844  57.334  28.130  1.00  0.00           O
ATOM   4083  C31 POPED 228      40.634  57.524  27.070  1.00  0.00           C
ATOM   4084  O32 POPED 228      40.554  56.934  26.010  1.00  0.00           O
ATOM   4085  C32 POPED 228      41.684  58.584  27.390  1.00  0.00           C
ATOM   4088  C23 POPED 228      40.634  56.514  32.640  1.00  0.00           C
ATOM   4091  C24 POPED 228      42.094  56.594  33.120  1.00  0.00           C
ATOM   4094  C25 POPED 228      42.254  57.364  34.440  1.00  0.00           C
ATOM   4097  C26 POPED 228      42.214  58.884  34.260  1.00  0.00           C
ATOM   4100  C27 POPED 228      42.144  59.674  35.580  1.00  0.00           C
ATOM   4103  C28 POPED 228      43.474  59.724  36.360  1.00  0.00           C
ATOM   4106  C29 POPED 228      43.314  60.604  37.580  1.00  0.00           C
ATOM   4108 0C21 POPED 228      43.904  60.444  38.770  1.00  0.00           C
ATOM   4110 1C21 POPED 228      44.914  59.394  39.160  1.00  0.00           C
ATOM   4113 2C21 POPED 228      44.384  58.404  40.210  1.00  0.00           C
ATOM   4116 3C21 POPED 228      43.854  59.074  41.490  1.00  0.00           C
ATOM   4119 4C21 POPED 228      43.984  58.194  42.740  1.00  0.00           C
ATOM   4122 5C21 POPED 228      43.184  56.884  42.710  1.00  0.00           C
ATOM   4125 6C21 POPED 228      43.434  56.054  43.980  1.00  0.00           C
ATOM   4128 7C21 POPED 228      42.924  54.614  43.890  1.00  0.00           C
ATOM   4131 8C21 POPED 228      43.284  53.774  45.110  1.00  0.00           C
ATOM   4135  C33 POPED 228      41.214  59.764  28.270  1.00  0.00           C
ATOM   4138  C34 POPED 228      42.344  60.784  28.470  1.00  0.00           C
ATOM   4141  C35 POPED 228      41.964  61.974  29.350  1.00  0.00           C
ATOM   4144  C36 POPED 228      41.964  61.664  30.850  1.00  0.00           C
ATOM   4147  C37 POPED 228      41.564  62.884  31.680  1.00  0.00           C
ATOM   4150  C38 POPED 228      41.674  62.684  33.200  1.00  0.00           C
ATOM   4153  C39 POPED 228      41.584  64.014  33.950  1.00  0.00           C
ATOM   4156 0C31 POPED 228      41.734  63.864  35.470  1.00  0.00           C
ATOM   4159 1C31 POPED 228      41.804  65.224  36.180  1.00  0.00           C
ATOM   4162 2C31 POPED 228      41.944  65.114  37.710  1.00  0.00           C
ATOM   4165 3C31 POPED 228      43.314  64.604  38.170  1.00  0.00           C
ATOM   4168 4C31 POPED 228      43.384  64.334  39.680  1.00  0.00           C
ATOM   4171 5C31 POPED 228      44.764  63.834  40.120  1.00  0.00           C
ATOM   4174 6C31 POPED 228      44.804  63.304  41.560  1.00  0.00           C
ATOM   4178  NH3 POPEE 229      39.484   2.644  21.580  1.00  0.00           N
ATOM   4182  C12 POPEE 229      38.374   2.234  20.660  1.00  0.00           C
ATOM   4185  C11 POPEE 229      37.484   3.424  20.230  1.00  0.00           C
ATOM   4188  P   POPEE 229      34.964   2.634  20.220  1.00  0.00           P
ATOM   4189  O13 POPEE 229      33.994   3.714  19.970  1.00  0.00           O
ATOM   4190  O14 POPEE 229      34.544   1.254  19.860  1.00  0.00           O
ATOM   4191  O11 POPEE 229      35.354   2.674  21.730  1.00  0.00           O
ATOM   4192  O12 POPEE 229      36.334   2.954  19.520  1.00  0.00           O
ATOM   4193  C1  POPEE 229      35.264   1.634  22.680  1.00  0.00           C
ATOM   4196  C2  POPEE 229      36.364   1.904  23.730  1.00  0.00           C
ATOM   4198  O21 POPEE 229      36.314   0.974  24.820  1.00  0.00           O
ATOM   4199  C21 POPEE 229      35.404   1.154  25.740  1.00  0.00           C
ATOM   4200  O22 POPEE 229      34.444   1.914  25.670  1.00  0.00           O
ATOM   4201  C22 POPEE 229      35.754   0.314  26.970  1.00  0.00           C
ATOM   4204  C3  POPEE 229      36.364   3.404  24.180  1.00  0.00           C
ATOM   4207  O31 POPEE 229      37.204   3.604  25.330  1.00  0.00           O
ATOM   4208  C31 POPEE 229      38.484   3.844  25.060  1.00  0.00           C
ATOM   4209  O32 POPEE 229      38.964   3.934  23.950  1.00  0.00           O
ATOM   4210  C32 POPEE 229      39.234   3.994  26.390  1.00  0.00           C
ATOM   4213  C23 POPEE 229      34.764   0.564  28.130  1.00  0.00           C
ATOM   4216  C24 POPEE 229      35.364   0.294  29.520  1.00  0.00           C
ATOM   4219  C25 POPEE 229      34.314   0.494  30.630  1.00  0.00           C
ATOM   4222  C26 POPEE 229      34.964   0.764  31.990  1.00  0.00           C
ATOM   4225  C27 POPEE 229      33.964   0.804  33.150  1.00  0.00           C
ATOM   4228  C28 POPEE 229      34.664   1.084  34.490  1.00  0.00           C
ATOM   4231  C29 POPEE 229      33.744   0.914  35.680  1.00  0.00           C
ATOM   4233 0C21 POPEE 229      33.944   0.154  36.770  1.00  0.00           C
ATOM   4235 1C21 POPEE 229      35.144  -0.716  37.080  1.00  0.00           C
ATOM   4238 2C21 POPEE 229      34.754  -2.116  37.590  1.00  0.00           C
ATOM   4241 3C21 POPEE 229      35.994  -2.904  38.030  1.00  0.00           C
ATOM   4244 4C21 POPEE 229      35.704  -4.334  38.500  1.00  0.00           C
ATOM   4247 5C21 POPEE 229      36.914  -4.954  39.220  1.00  0.00           C
ATOM   4250 6C21 POPEE 229      37.024  -6.474  39.070  1.00  0.00           C
ATOM   4253 7C21 POPEE 229      38.194  -7.044  39.890  1.00  0.00           C
ATOM   4256 8C21 POPEE 229      38.484  -8.514  39.590  1.00  0.00           C
ATOM   4260  C33 POPEE 229      38.344   4.534  27.540  1.00  0.00           C
ATOM   4263  C34 POPEE 229      39.124   5.224  28.670  1.00  0.00           C
ATOM   4266  C35 POPEE 229      39.904   6.444  28.170  1.00  0.00           C
ATOM   4269  C36 POPEE 229      40.384   7.404  29.260  1.00  0.00           C
ATOM   4272  C37 POPEE 229      41.024   8.654  28.630  1.00  0.00           C
ATOM   4275  C38 POPEE 229      41.664   9.654  29.610  1.00  0.00           C
ATOM   4278  C39 POPEE 229      40.684  10.544  30.400  1.00  0.00           C
ATOM   4281 0C31 POPEE 229      40.224   9.924  31.730  1.00  0.00           C
ATOM   4284 1C31 POPEE 229      39.584  10.964  32.670  1.00  0.00           C
ATOM   4287 2C31 POPEE 229      39.434  10.434  34.110  1.00  0.00           C
ATOM   4290 3C31 POPEE 229      38.194   9.554  34.340  1.00  0.00           C
ATOM   4293 4C31 POPEE 229      36.994  10.354  34.860  1.00  0.00           C
ATOM   4296 5C31 POPEE 229      35.844   9.454  35.360  1.00  0.00           C
ATOM   4299 6C31 POPEE 229      34.684  10.234  35.980  1.00  0.00           C
ATOM   4303  NH3 POPEF 230     125.094  67.124  18.330  1.00  0.00           N
ATOM   4307  C12 POPEF 230     125.204  67.964  19.570  1.00  0.00           C
ATOM   4310  C11 POPEF 230     125.644  69.384  19.230  1.00  0.00           C
ATOM   4313  P   POPEF 230     124.504  71.424  20.390  1.00  0.00           P
ATOM   4314  O13 POPEF 230     125.284  72.674  20.400  1.00  0.00           O
ATOM   4315  O14 POPEF 230     123.514  71.284  19.310  1.00  0.00           O
ATOM   4316  O11 POPEF 230     123.804  71.174  21.770  1.00  0.00           O
ATOM   4317  O12 POPEF 230     125.514  70.214  20.380  1.00  0.00           O
ATOM   4318  C1  POPEF 230     122.694  71.944  22.230  1.00  0.00           C
ATOM   4321  C2  POPEF 230     123.134  72.874  23.390  1.00  0.00           C
ATOM   4323  O21 POPEF 230     121.994  73.304  24.180  1.00  0.00           O
ATOM   4324  C21 POPEF 230     121.744  72.514  25.210  1.00  0.00           C
ATOM   4325  O22 POPEF 230     122.074  71.344  25.290  1.00  0.00           O
ATOM   4326  C22 POPEF 230     121.064  73.324  26.310  1.00  0.00           C
ATOM   4329  C3  POPEF 230     123.884  74.154  22.950  1.00  0.00           C
ATOM   4332  O31 POPEF 230     124.234  74.904  24.140  1.00  0.00           O
ATOM   4333  C31 POPEF 230     125.444  74.694  24.630  1.00  0.00           C
ATOM   4334  O32 POPEF 230     126.392  74.204  24.040  1.00  0.00           O
ATOM   4335  C32 POPEF 230     125.434  75.164  26.100  1.00  0.00           C
ATOM   4338  C23 POPEF 230     121.364  72.734  27.710  1.00  0.00           C
ATOM   4341  C24 POPEF 230     121.514  73.834  28.780  1.00  0.00           C
ATOM   4344  C25 POPEF 230     120.674  73.614  30.040  1.00  0.00           C
ATOM   4347  C26 POPEF 230     121.284  72.604  31.010  1.00  0.00           C
ATOM   4350  C27 POPEF 230     120.594  72.644  32.390  1.00  0.00           C
ATOM   4353  C28 POPEF 230     121.304  71.774  33.450  1.00  0.00           C
ATOM   4356  C29 POPEF 230     121.074  70.314  33.190  1.00  0.00           C
ATOM   4358 0C21 POPEF 230     121.034  69.284  34.050  1.00  0.00           C
ATOM   4360 1C21 POPEF 230     121.244  69.354  35.540  1.00  0.00           C
ATOM   4363 2C21 POPEF 230     119.924  69.104  36.290  1.00  0.00           C
ATOM   4366 3C21 POPEF 230     120.054  69.414  37.780  1.00  0.00           C
ATOM   4369 4C21 POPEF 230     118.854  68.954  38.640  1.00  0.00           C
ATOM   4372 5C21 POPEF 230     117.494  69.394  38.090  1.00  0.00           C
ATOM   4375 6C21 POPEF 230     116.384  69.284  39.160  1.00  0.00           C
ATOM   4378 7C21 POPEF 230     114.974  69.494  38.610  1.00  0.00           C
ATOM   4381 8C21 POPEF 230     113.924  69.634  39.710  1.00  0.00           C
ATOM   4385  C33 POPEF 230     126.742  75.844  26.530  1.00  0.00           C
ATOM   4388  C34 POPEF 230     126.572  76.774  27.750  1.00  0.00           C
ATOM   4391  C35 POPEF 230     126.402  76.064  29.090  1.00  0.00           C
ATOM   4394  C36 POPEF 230     127.702  75.374  29.550  1.00  0.00           C
ATOM   4397  C37 POPEF 230     127.522  73.864  29.760  1.00  0.00           C
ATOM   4400  C38 POPEF 230     128.842  73.114  29.980  1.00  0.00           C
ATOM   4403  C39 POPEF 230     129.702  73.644  31.140  1.00  0.00           C
ATOM   4406 0C31 POPEF 230     128.952  73.744  32.480  1.00  0.00           C
ATOM   4409 1C31 POPEF 230     129.872  74.154  33.640  1.00  0.00           C
ATOM   4412 2C31 POPEF 230     129.082  74.474  34.920  1.00  0.00           C
ATOM   4415 3C31 POPEF 230     130.002  74.864  36.080  1.00  0.00           C
ATOM   4418 4C31 POPEF 230     130.732  73.674  36.710  1.00  0.00           C
ATOM   4421 5C31 POPEF 230     131.742  74.104  37.790  1.00  0.00           C
ATOM   4424 6C31 POPEF 230     132.482  72.934  38.440  1.00  0.00           C
ATOM   4428  NH3 POPEG 231      89.864 114.324  22.300  1.00  0.00           N
ATOM   4432  C12 POPEG 231      89.244 115.694  22.250  1.00  0.00           C
ATOM   4435  C11 POPEG 231      87.994 115.814  23.150  1.00  0.00           C
ATOM   4438  P   POPEG 231      86.784 113.474  23.480  1.00  0.00           P
ATOM   4439  O13 POPEG 231      85.354 113.234  23.760  1.00  0.00           O
ATOM   4440  O14 POPEG 231      87.554 112.534  22.640  1.00  0.00           O
ATOM   4441  O11 POPEG 231      87.574 113.674  24.810  1.00  0.00           O
ATOM   4442  O12 POPEG 231      86.974 114.874  22.800  1.00  0.00           O
ATOM   4443  C1  POPEG 231      87.634 112.754  25.890  1.00  0.00           C
ATOM   4446  C2  POPEG 231      88.634 113.314  26.930  1.00  0.00           C
ATOM   4448  O21 POPEG 231      88.594 112.494  28.120  1.00  0.00           O
ATOM   4449  C21 POPEG 231      89.764 112.284  28.690  1.00  0.00           C
ATOM   4450  O22 POPEG 231      90.854 112.434  28.180  1.00  0.00           O
ATOM   4451  C22 POPEG 231      89.524 111.824  30.120  1.00  0.00           C
ATOM   4454  C3  POPEG 231      88.264 114.784  27.290  1.00  0.00           C
ATOM   4457  O31 POPEG 231      89.264 115.414  28.120  1.00  0.00           O
ATOM   4458  C31 POPEG 231      88.974 115.484  29.410  1.00  0.00           C
ATOM   4459  O32 POPEG 231      88.014 114.954  29.950  1.00  0.00           O
ATOM   4460  C32 POPEG 231      90.074 116.274  30.120  1.00  0.00           C
ATOM   4463  C23 POPEG 231      90.684 112.004  31.110  1.00  0.00           C
ATOM   4466  C24 POPEG 231      90.264 111.424  32.470  1.00  0.00           C
ATOM   4469  C25 POPEG 231      91.414 111.214  33.450  1.00  0.00           C
ATOM   4472  C26 POPEG 231      91.814 112.504  34.200  1.00  0.00           C
ATOM   4475  C27 POPEG 231      92.314 112.184  35.610  1.00  0.00           C
ATOM   4478  C28 POPEG 231      92.464 113.424  36.510  1.00  0.00           C
ATOM   4481  C29 POPEG 231      93.764 114.164  36.280  1.00  0.00           C
ATOM   4483 0C21 POPEG 231      94.584 114.614  37.240  1.00  0.00           C
ATOM   4485 1C21 POPEG 231      94.354 114.514  38.730  1.00  0.00           C
ATOM   4488 2C21 POPEG 231      95.654 114.354  39.520  1.00  0.00           C
ATOM   4491 3C21 POPEG 231      95.374 114.234  41.020  1.00  0.00           C
ATOM   4494 4C21 POPEG 231      96.654 114.054  41.840  1.00  0.00           C
ATOM   4497 5C21 POPEG 231      96.384 113.994  43.350  1.00  0.00           C
ATOM   4500 6C21 POPEG 231      95.604 112.764  43.850  1.00  0.00           C
ATOM   4503 7C21 POPEG 231      95.264 112.884  45.340  1.00  0.00           C
ATOM   4506 8C21 POPEG 231      94.384 111.754  45.860  1.00  0.00           C
ATOM   4510  C33 POPEG 231      89.574 116.934  31.430  1.00  0.00           C
ATOM   4513  C34 POPEG 231      89.724 116.044  32.680  1.00  0.00           C
ATOM   4516  C35 POPEG 231      89.234 116.774  33.940  1.00  0.00           C
ATOM   4519  C36 POPEG 231      89.664 116.094  35.250  1.00  0.00           C
ATOM   4522  C37 POPEG 231      89.374 116.974  36.480  1.00  0.00           C
ATOM   4525  C38 POPEG 231      89.584 116.214  37.790  1.00  0.00           C
ATOM   4528  C39 POPEG 231      89.784 117.134  39.010  1.00  0.00           C
ATOM   4531 0C31 POPEG 231      91.164 117.814  39.010  1.00  0.00           C
ATOM   4534 1C31 POPEG 231      91.584 118.334  40.390  1.00  0.00           C
ATOM   4537 2C31 POPEG 231      93.114 118.434  40.530  1.00  0.00           C
ATOM   4540 3C31 POPEG 231      93.584 118.884  41.920  1.00  0.00           C
ATOM   4543 4C31 POPEG 231      93.254 117.884  43.030  1.00  0.00           C
ATOM   4546 5C31 POPEG 231      93.774 118.324  44.410  1.00  0.00           C
ATOM   4549 6C31 POPEG 231      93.524 117.294  45.510  1.00  0.00           C
ATOM   4553  NH3 POPEH 232      49.064 102.984  25.050  1.00  0.00           N
ATOM   4557  C12 POPEH 232      50.114 104.064  25.110  1.00  0.00           C
ATOM   4560  C11 POPEH 232      49.934 105.154  24.040  1.00  0.00           C
ATOM   4563  P   POPEH 232      51.054 107.544  24.500  1.00  0.00           P
ATOM   4564  O13 POPEH 232      52.184 108.164  23.760  1.00  0.00           O
ATOM   4565  O14 POPEH 232      49.734 108.154  24.220  1.00  0.00           O
ATOM   4566  O11 POPEH 232      51.384 107.534  26.040  1.00  0.00           O
ATOM   4567  O12 POPEH 232      51.054 106.034  24.090  1.00  0.00           O
ATOM   4568  C1  POPEH 232      52.744 107.264  26.460  1.00  0.00           C
ATOM   4571  C2  POPEH 232      52.874 105.924  27.220  1.00  0.00           C
ATOM   4573  O21 POPEH 232      52.724 106.224  28.610  1.00  0.00           O
ATOM   4574  C21 POPEH 232      52.114 105.324  29.350  1.00  0.00           C
ATOM   4575  O22 POPEH 232      51.494 104.354  28.960  1.00  0.00           O
ATOM   4576  C22 POPEH 232      52.314 105.754  30.810  1.00  0.00           C
ATOM   4579  C3  POPEH 232      54.284 105.294  26.950  1.00  0.00           C
ATOM   4582  O31 POPEH 232      54.684 104.254  27.870  1.00  0.00           O
ATOM   4583  C31 POPEH 232      55.594 104.454  28.860  1.00  0.00           C
ATOM   4584  O32 POPEH 232      56.114 103.544  29.490  1.00  0.00           O
ATOM   4585  C32 POPEH 232      55.964 105.904  29.130  1.00  0.00           C
ATOM   4588  C23 POPEH 232      52.304 104.564  31.790  1.00  0.00           C
ATOM   4591  C24 POPEH 232      52.694 104.954  33.220  1.00  0.00           C
ATOM   4594  C25 POPEH 232      54.204 105.204  33.390  1.00  0.00           C
ATOM   4597  C26 POPEH 232      54.584 105.564  34.840  1.00  0.00           C
ATOM   4600  C27 POPEH 232      55.754 104.734  35.370  1.00  0.00           C
ATOM   4603  C28 POPEH 232      56.184 105.064  36.820  1.00  0.00           C
ATOM   4606  C29 POPEH 232      55.114 104.714  37.820  1.00  0.00           C
ATOM   4608 0C21 POPEH 232      54.954 103.514  38.410  1.00  0.00           C
ATOM   4610 1C21 POPEH 232      55.794 102.284  38.160  1.00  0.00           C
ATOM   4613 2C21 POPEH 232      55.314 101.044  38.950  1.00  0.00           C
ATOM   4616 3C21 POPEH 232      55.504 101.174  40.480  1.00  0.00           C
ATOM   4619 4C21 POPEH 232      54.924  99.984  41.260  1.00  0.00           C
ATOM   4622 5C21 POPEH 232      54.884 100.244  42.770  1.00  0.00           C
ATOM   4625 6C21 POPEH 232      54.034  99.224  43.540  1.00  0.00           C
ATOM   4628 7C21 POPEH 232      53.734  99.644  44.980  1.00  0.00           C
ATOM   4631 8C21 POPEH 232      52.894  98.624  45.750  1.00  0.00           C
ATOM   4635  C33 POPEH 232      56.804 106.024  30.420  1.00  0.00           C
ATOM   4638  C34 POPEH 232      57.284 107.464  30.670  1.00  0.00           C
ATOM   4641  C35 POPEH 232      57.994 107.624  32.020  1.00  0.00           C
ATOM   4644  C36 POPEH 232      57.264 108.574  32.980  1.00  0.00           C
ATOM   4647  C37 POPEH 232      58.064 108.844  34.260  1.00  0.00           C
ATOM   4650  C38 POPEH 232      57.384 109.854  35.190  1.00  0.00           C
ATOM   4653  C39 POPEH 232      58.294 110.334  36.340  1.00  0.00           C
ATOM   4656 0C31 POPEH 232      57.554 111.344  37.240  1.00  0.00           C
ATOM   4659 1C31 POPEH 232      58.424 112.114  38.240  1.00  0.00           C
ATOM   4662 2C31 POPEH 232      58.104 113.624  38.240  1.00  0.00           C
ATOM   4665 3C31 POPEH 232      58.754 114.424  39.380  1.00  0.00           C
ATOM   4668 4C31 POPEH 232      58.104 114.174  40.750  1.00  0.00           C
ATOM   4671 5C31 POPEH 232      58.784 114.974  41.880  1.00  0.00           C
ATOM   4674 6C31 POPEH 232      58.124 114.814  43.250  1.00  0.00           C
ATOM   4678  NH3 POPEI 233     106.424  20.454  23.820  1.00  0.00           N
ATOM   4682  C12 POPEI 233     107.784  21.044  23.550  1.00  0.00           C
ATOM   4685  C11 POPEI 233     107.814  22.584  23.720  1.00  0.00           C
ATOM   4688  P   POPEI 233     107.834  24.364  21.780  1.00  0.00           P
ATOM   4689  O13 POPEI 233     106.824  24.954  20.880  1.00  0.00           O
ATOM   4690  O14 POPEI 233     109.084  23.864  21.180  1.00  0.00           O
ATOM   4691  O11 POPEI 233     108.234  25.474  22.850  1.00  0.00           O
ATOM   4692  O12 POPEI 233     107.124  23.234  22.650  1.00  0.00           O
ATOM   4693  C1  POPEI 233     107.284  25.964  23.810  1.00  0.00           C
ATOM   4696  C2  POPEI 233     107.874  25.964  25.250  1.00  0.00           C
ATOM   4698  O21 POPEI 233     107.474  27.164  25.950  1.00  0.00           O
ATOM   4699  C21 POPEI 233     106.194  27.164  26.310  1.00  0.00           C
ATOM   4700  O22 POPEI 233     105.424  26.234  26.180  1.00  0.00           O
ATOM   4701  C22 POPEI 233     105.794  28.484  26.960  1.00  0.00           C
ATOM   4704  C3  POPEI 233     109.414  25.884  25.230  1.00  0.00           C
ATOM   4707  O31 POPEI 233     109.984  25.654  26.550  1.00  0.00           O
ATOM   4708  C31 POPEI 233     111.314  25.734  26.470  1.00  0.00           C
ATOM   4709  O32 POPEI 233     111.924  26.144  25.490  1.00  0.00           O
ATOM   4710  C32 POPEI 233     111.964  25.284  27.770  1.00  0.00           C
ATOM   4713  C23 POPEI 233     106.204  28.574  28.440  1.00  0.00           C
ATOM   4716  C24 POPEI 233     106.144  30.014  28.960  1.00  0.00           C
ATOM   4719  C25 POPEI 233     106.144  30.134  30.490  1.00  0.00           C
ATOM   4722  C26 POPEI 233     107.454  29.744  31.180  1.00  0.00           C
ATOM   4725  C27 POPEI 233     107.364  29.894  32.700  1.00  0.00           C
ATOM   4728  C28 POPEI 233     108.654  29.484  33.440  1.00  0.00           C
ATOM   4731  C29 POPEI 233     108.384  29.444  34.930  1.00  0.00           C
ATOM   4733 0C21 POPEI 233     109.104  30.034  35.900  1.00  0.00           C
ATOM   4735 1C21 POPEI 233     110.374  30.824  35.680  1.00  0.00           C
ATOM   4738 2C21 POPEI 233     111.034  31.274  37.000  1.00  0.00           C
ATOM   4741 3C21 POPEI 233     111.404  30.124  37.950  1.00  0.00           C
ATOM   4744 4C21 POPEI 233     112.804  30.244  38.580  1.00  0.00           C
ATOM   4747 5C21 POPEI 233     112.924  31.234  39.750  1.00  0.00           C
ATOM   4750 6C21 POPEI 233     113.084  32.704  39.330  1.00  0.00           C
ATOM   4753 7C21 POPEI 233     113.554  33.584  40.490  1.00  0.00           C
ATOM   4756 8C21 POPEI 233     113.964  35.004  40.110  1.00  0.00           C
ATOM   4760  C33 POPEI 233     113.324  24.584  27.540  1.00  0.00           C
ATOM   4763  C34 POPEI 233     113.954  24.094  28.850  1.00  0.00           C
ATOM   4766  C35 POPEI 233     115.344  23.464  28.670  1.00  0.00           C
ATOM   4769  C36 POPEI 233     115.894  22.974  30.010  1.00  0.00           C
ATOM   4772  C37 POPEI 233     117.424  22.904  30.100  1.00  0.00           C
ATOM   4775  C38 POPEI 233     117.854  22.594  31.540  1.00  0.00           C
ATOM   4778  C39 POPEI 233     119.304  22.974  31.850  1.00  0.00           C
ATOM   4781 0C31 POPEI 233     119.684  22.694  33.310  1.00  0.00           C
ATOM   4784 1C31 POPEI 233     118.884  23.554  34.310  1.00  0.00           C
ATOM   4787 2C31 POPEI 233     119.484  23.614  35.720  1.00  0.00           C
ATOM   4790 3C31 POPEI 233     118.744  24.624  36.610  1.00  0.00           C
ATOM   4793 4C31 POPEI 233     119.434  24.884  37.960  1.00  0.00           C
ATOM   4796 5C31 POPEI 233     118.694  25.924  38.800  1.00  0.00           C
ATOM   4799 6C31 POPEI 233     119.384  26.204  40.140  1.00  0.00           C
ATOM   4803  NH3 POPEJ 234      65.354 118.904  64.700  1.00  0.00           N
ATOM   4807  C12 POPEJ 234      66.394 119.644  65.500  1.00  0.00           C
ATOM   4810  C11 POPEJ 234      67.394 120.304  64.540  1.00  0.00           C
ATOM   4813  P   POPEJ 234      69.864 120.954  64.270  1.00  0.00           P
ATOM   4814  O13 POPEJ 234      71.104 120.754  65.060  1.00  0.00           O
ATOM   4815  O14 POPEJ 234      69.804 120.424  62.900  1.00  0.00           O
ATOM   4816  O11 POPEJ 234      69.444 122.464  64.230  1.00  0.00           O
ATOM   4817  O12 POPEJ 234      68.694 120.324  65.140  1.00  0.00           O
ATOM   4818  C1  POPEJ 234      70.044 123.504  65.010  1.00  0.00           C
ATOM   4821  C2  POPEJ 234      70.514 124.674  64.100  1.00  0.00           C
ATOM   4823  O21 POPEJ 234      69.604 124.824  62.990  1.00  0.00           O
ATOM   4824  C21 POPEJ 234      69.574 126.024  62.460  1.00  0.00           C
ATOM   4825  O22 POPEJ 234      70.064 127.032  62.970  1.00  0.00           O
ATOM   4826  C22 POPEJ 234      68.904 125.994  61.110  1.00  0.00           C
ATOM   4829  C3  POPEJ 234      71.954 124.434  63.580  1.00  0.00           C
ATOM   4832  O31 POPEJ 234      72.544 125.634  63.000  1.00  0.00           O
ATOM   4833  C31 POPEJ 234      72.624 125.664  61.660  1.00  0.00           C
ATOM   4834  O32 POPEJ 234      72.224 124.794  60.920  1.00  0.00           O
ATOM   4835  C32 POPEJ 234      73.404 126.904  61.220  1.00  0.00           C
ATOM   4838  C23 POPEJ 234      69.254 127.262  60.300  1.00  0.00           C
ATOM   4841  C24 POPEJ 234      69.024 127.072  58.800  1.00  0.00           C
ATOM   4844  C25 POPEJ 234      67.634 126.554  58.450  1.00  0.00           C
ATOM   4847  C26 POPEJ 234      67.384 126.634  56.950  1.00  0.00           C
ATOM   4850  C27 POPEJ 234      65.954 126.254  56.570  1.00  0.00           C
ATOM   4853  C28 POPEJ 234      65.734 126.374  55.050  1.00  0.00           C
ATOM   4856  C29 POPEJ 234      64.374 126.144  54.450  1.00  0.00           C
ATOM   4858 0C21 POPEJ 234      63.194 125.804  55.000  1.00  0.00           C
ATOM   4860 1C21 POPEJ 234      62.844 125.484  56.430  1.00  0.00           C
ATOM   4863 2C21 POPEJ 234      61.664 124.494  56.540  1.00  0.00           C
ATOM   4866 3C21 POPEJ 234      60.284 125.174  56.650  1.00  0.00           C
ATOM   4869 4C21 POPEJ 234      59.574 125.434  55.320  1.00  0.00           C
ATOM   4872 5C21 POPEJ 234      58.334 126.344  55.480  1.00  0.00           C
ATOM   4875 6C21 POPEJ 234      57.344 125.884  56.560  1.00  0.00           C
ATOM   4878 7C21 POPEJ 234      56.064 126.724  56.580  1.00  0.00           C
ATOM   4881 8C21 POPEJ 234      55.044 126.274  57.620  1.00  0.00           C
ATOM   4885  C33 POPEJ 234      73.384 127.052  59.680  1.00  0.00           C
ATOM   4888  C34 POPEJ 234      74.204 128.242  59.160  1.00  0.00           C
ATOM   4891  C35 POPEJ 234      74.104 128.402  57.630  1.00  0.00           C
ATOM   4894  C36 POPEJ 234      75.194 129.312  57.050  1.00  0.00           C
ATOM   4897  C37 POPEJ 234      74.994 129.662  55.560  1.00  0.00           C
ATOM   4900  C38 POPEJ 234      76.244 130.262  54.890  1.00  0.00           C
ATOM   4903  C39 POPEJ 234      76.644 131.682  55.340  1.00  0.00           C
ATOM   4906 0C31 POPEJ 234      75.754 132.792  54.750  1.00  0.00           C
ATOM   4909 1C31 POPEJ 234      76.244 134.232  55.000  1.00  0.00           C
ATOM   4912 2C31 POPEJ 234      75.184 135.292  54.640  1.00  0.00           C
ATOM   4915 3C31 POPEJ 234      75.764 136.642  54.200  1.00  0.00           C
ATOM   4918 4C31 POPEJ 234      76.214 136.622  52.730  1.00  0.00           C
ATOM   4921 5C31 POPEJ 234      76.764 137.972  52.240  1.00  0.00           C
ATOM   4924 6C31 POPEJ 234      77.154 137.962  50.760  1.00  0.00           C
ATOM   4928  NH3 POPEK 235      -2.286  59.444  18.410  1.00  0.00           N
ATOM   4932  C12 POPEK 235      -2.636  60.874  18.070  1.00  0.00           C
ATOM   4935  C11 POPEK 235      -1.436  61.694  17.560  1.00  0.00           C
ATOM   4938  P   POPEK 235      -2.206  64.154  18.040  1.00  0.00           P
ATOM   4939  O13 POPEK 235      -1.976  64.774  16.730  1.00  0.00           O
ATOM   4940  O14 POPEK 235      -3.594  63.834  18.430  1.00  0.00           O
ATOM   4941  O11 POPEK 235      -1.736  65.224  19.100  1.00  0.00           O
ATOM   4942  O12 POPEK 235      -1.296  62.904  18.300  1.00  0.00           O
ATOM   4943  C1  POPEK 235      -0.846  64.934  20.170  1.00  0.00           C
ATOM   4946  C2  POPEK 235      -1.606  64.744  21.510  1.00  0.00           C
ATOM   4948  O21 POPEK 235      -0.716  64.134  22.450  1.00  0.00           O
ATOM   4949  C21 POPEK 235       0.214  64.904  22.960  1.00  0.00           C
ATOM   4950  O22 POPEK 235       0.354  66.104  22.790  1.00  0.00           O
ATOM   4951  C22 POPEK 235       1.084  63.974  23.810  1.00  0.00           C
ATOM   4954  C3  POPEK 235      -2.846  63.814  21.370  1.00  0.00           C
ATOM   4957  O31 POPEK 235      -3.326  63.404  22.660  1.00  0.00           O
ATOM   4958  C31 POPEK 235      -3.524  62.114  22.840  1.00  0.00           C
ATOM   4959  O32 POPEK 235      -3.644  61.264  21.980  1.00  0.00           O
ATOM   4960  C32 POPEK 235      -3.534  61.844  24.340  1.00  0.00           C
ATOM   4963  C23 POPEK 235       1.964  64.684  24.860  1.00  0.00           C
ATOM   4966  C24 POPEK 235       2.464  63.654  25.860  1.00  0.00           C
ATOM   4969  C25 POPEK 235       3.694  64.084  26.670  1.00  0.00           C
ATOM   4972  C26 POPEK 235       3.464  65.234  27.650  1.00  0.00           C
ATOM   4975  C27 POPEK 235       4.704  65.424  28.540  1.00  0.00           C
ATOM   4978  C28 POPEK 235       4.754  66.784  29.250  1.00  0.00           C
ATOM   4981  C29 POPEK 235       6.174  67.094  29.690  1.00  0.00           C
ATOM   4983 0C21 POPEK 235       6.584  67.394  30.930  1.00  0.00           C
ATOM   4985 1C21 POPEK 235       5.714  67.474  32.150  1.00  0.00           C
ATOM   4988 2C21 POPEK 235       6.534  67.494  33.460  1.00  0.00           C
ATOM   4991 3C21 POPEK 235       7.274  66.194  33.770  1.00  0.00           C
ATOM   4994 4C21 POPEK 235       7.984  66.254  35.130  1.00  0.00           C
ATOM   4997 5C21 POPEK 235       8.774  64.984  35.500  1.00  0.00           C
ATOM   5000 6C21 POPEK 235       7.884  63.754  35.730  1.00  0.00           C
ATOM   5003 7C21 POPEK 235       8.674  62.564  36.270  1.00  0.00           C
ATOM   5006 8C21 POPEK 235       7.834  61.284  36.430  1.00  0.00           C
ATOM   5010  C33 POPEK 235      -2.166  62.144  25.000  1.00  0.00           C
ATOM   5013  C34 POPEK 235      -2.106  61.774  26.490  1.00  0.00           C
ATOM   5016  C35 POPEK 235      -1.916  62.984  27.420  1.00  0.00           C
ATOM   5019  C36 POPEK 235      -1.606  62.574  28.870  1.00  0.00           C
ATOM   5022  C37 POPEK 235      -1.146  63.764  29.730  1.00  0.00           C
ATOM   5025  C38 POPEK 235      -0.296  63.314  30.940  1.00  0.00           C
ATOM   5028  C39 POPEK 235       0.424  64.474  31.630  1.00  0.00           C
ATOM   5031 0C31 POPEK 235      -0.436  65.234  32.650  1.00  0.00           C
ATOM   5034 1C31 POPEK 235      -0.486  64.544  34.030  1.00  0.00           C
ATOM   5037 2C31 POPEK 235      -1.236  65.374  35.080  1.00  0.00           C
ATOM   5040 3C31 POPEK 235      -1.076  64.874  36.520  1.00  0.00           C
ATOM   5043 4C31 POPEK 235      -1.566  63.434  36.720  1.00  0.00           C
ATOM   5046 5C31 POPEK 235      -1.706  63.034  38.190  1.00  0.00           C
ATOM   5049 6C31 POPEK 235      -2.146  61.574  38.350  1.00  0.00           C
ATOM   5053  NH3 POPEL 236     118.604  91.644  19.080  1.00  0.00           N
ATOM   5057  C12 POPEL 236     118.244  91.944  17.640  1.00  0.00           C
ATOM   5060  C11 POPEL 236     117.834  93.394  17.380  1.00  0.00           C
ATOM   5063  P   POPEL 236     115.734  94.924  17.300  1.00  0.00           P
ATOM   5064  O13 POPEL 236     116.744  95.974  17.050  1.00  0.00           O
ATOM   5065  O14 POPEL 236     114.834  94.584  16.170  1.00  0.00           O
ATOM   5066  O11 POPEL 236     114.894  95.274  18.590  1.00  0.00           O
ATOM   5067  O12 POPEL 236     116.474  93.594  17.750  1.00  0.00           O
ATOM   5068  C1  POPEL 236     115.384  95.144  19.920  1.00  0.00           C
ATOM   5071  C2  POPEL 236     114.624  94.034  20.690  1.00  0.00           C
ATOM   5073  O21 POPEL 236     114.474  94.434  22.070  1.00  0.00           O
ATOM   5074  C21 POPEL 236     115.544  94.394  22.840  1.00  0.00           C
ATOM   5075  O22 POPEL 236     116.664  94.024  22.540  1.00  0.00           O
ATOM   5076  C22 POPEL 236     115.104  94.814  24.250  1.00  0.00           C
ATOM   5079  C3  POPEL 236     115.234  92.614  20.500  1.00  0.00           C
ATOM   5082  O31 POPEL 236     114.884  91.714  21.590  1.00  0.00           O
ATOM   5083  C31 POPEL 236     115.914  91.014  22.100  1.00  0.00           C
ATOM   5084  O32 POPEL 236     117.064  91.074  21.700  1.00  0.00           O
ATOM   5085  C32 POPEL 236     115.384  90.074  23.200  1.00  0.00           C
ATOM   5088  C23 POPEL 236     116.274  94.764  25.250  1.00  0.00           C
ATOM   5091  C24 POPEL 236     115.824  94.764  26.710  1.00  0.00           C
ATOM   5094  C25 POPEL 236     114.934  95.954  27.120  1.00  0.00           C
ATOM   5097  C26 POPEL 236     114.744  96.014  28.640  1.00  0.00           C
ATOM   5100  C27 POPEL 236     115.934  96.674  29.360  1.00  0.00           C
ATOM   5103  C28 POPEL 236     115.854  96.604  30.900  1.00  0.00           C
ATOM   5106  C29 POPEL 236     116.234  95.264  31.460  1.00  0.00           C
ATOM   5108 0C21 POPEL 236     116.034  94.884  32.740  1.00  0.00           C
ATOM   5110 1C21 POPEL 236     115.374  95.714  33.810  1.00  0.00           C
ATOM   5113 2C21 POPEL 236     116.334  96.564  34.660  1.00  0.00           C
ATOM   5116 3C21 POPEL 236     117.254  95.774  35.600  1.00  0.00           C
ATOM   5119 4C21 POPEL 236     117.734  96.584  36.810  1.00  0.00           C
ATOM   5122 5C21 POPEL 236     118.434  97.914  36.450  1.00  0.00           C
ATOM   5125 6C21 POPEL 236     119.024  98.614  37.680  1.00  0.00           C
ATOM   5128 7C21 POPEL 236     119.734  99.934  37.340  1.00  0.00           C
ATOM   5131 8C21 POPEL 236     120.404 100.594  38.550  1.00  0.00           C
ATOM   5135  C33 POPEL 236     114.994  90.744  24.540  1.00  0.00           C
ATOM   5138  C34 POPEL 236     114.604  89.694  25.600  1.00  0.00           C
ATOM   5141  C35 POPEL 236     114.124  90.234  26.950  1.00  0.00           C
ATOM   5144  C36 POPEL 236     113.664  89.064  27.830  1.00  0.00           C
ATOM   5147  C37 POPEL 236     113.234  89.454  29.250  1.00  0.00           C
ATOM   5150  C38 POPEL 236     112.754  88.214  30.030  1.00  0.00           C
ATOM   5153  C39 POPEL 236     112.434  88.494  31.500  1.00  0.00           C
ATOM   5156 0C31 POPEL 236     111.864  87.244  32.190  1.00  0.00           C
ATOM   5159 1C31 POPEL 236     111.714  87.404  33.710  1.00  0.00           C
ATOM   5162 2C31 POPEL 236     111.244  86.124  34.410  1.00  0.00           C
ATOM   5165 3C31 POPEL 236     109.964  85.534  33.790  1.00  0.00           C
ATOM   5168 4C31 POPEL 236     109.274  84.504  34.690  1.00  0.00           C
ATOM   5171 5C31 POPEL 236     107.914  84.064  34.120  1.00  0.00           C
ATOM   5174 6C31 POPEL 236     107.124  83.144  35.050  1.00  0.00           C
ATOM   5178  NH3 POPEM 237      68.064  34.404  20.810  1.00  0.00           N
ATOM   5182  C12 POPEM 237      66.824  35.264  20.980  1.00  0.00           C
ATOM   5185  C11 POPEM 237      66.984  36.604  20.230  1.00  0.00           C
ATOM   5188  P   POPEM 237      64.494  37.494  19.850  1.00  0.00           P
ATOM   5189  O13 POPEM 237      63.894  36.164  20.100  1.00  0.00           O
ATOM   5190  O14 POPEM 237      64.554  37.944  18.440  1.00  0.00           O
ATOM   5191  O11 POPEM 237      63.684  38.554  20.690  1.00  0.00           O
ATOM   5192  O12 POPEM 237      65.954  37.534  20.510  1.00  0.00           O
ATOM   5193  C1  POPEM 237      63.314  38.294  22.050  1.00  0.00           C
ATOM   5196  C2  POPEM 237      64.424  38.754  23.040  1.00  0.00           C
ATOM   5198  O21 POPEM 237      64.994  37.614  23.700  1.00  0.00           O
ATOM   5199  C21 POPEM 237      66.024  37.924  24.440  1.00  0.00           C
ATOM   5200  O22 POPEM 237      66.724  38.924  24.320  1.00  0.00           O
ATOM   5201  C22 POPEM 237      66.254  36.844  25.490  1.00  0.00           C
ATOM   5204  C3  POPEM 237      63.904  39.814  24.070  1.00  0.00           C
ATOM   5207  O31 POPEM 237      63.444  39.254  25.310  1.00  0.00           O
ATOM   5208  C31 POPEM 237      62.214  39.554  25.700  1.00  0.00           C
ATOM   5209  O32 POPEM 237      61.484  40.374  25.180  1.00  0.00           O
ATOM   5210  C32 POPEM 237      61.934  38.814  27.010  1.00  0.00           C
ATOM   5213  C23 POPEM 237      65.434  37.094  26.770  1.00  0.00           C
ATOM   5216  C24 POPEM 237      65.844  36.124  27.890  1.00  0.00           C
ATOM   5219  C25 POPEM 237      65.264  36.484  29.260  1.00  0.00           C
ATOM   5222  C26 POPEM 237      63.784  36.124  29.430  1.00  0.00           C
ATOM   5225  C27 POPEM 237      63.224  36.604  30.780  1.00  0.00           C
ATOM   5228  C28 POPEM 237      61.904  35.914  31.160  1.00  0.00           C
ATOM   5231  C29 POPEM 237      61.134  36.744  32.150  1.00  0.00           C
ATOM   5233 0C21 POPEM 237      61.114  36.604  33.490  1.00  0.00           C
ATOM   5235 1C21 POPEM 237      61.854  35.564  34.300  1.00  0.00           C
ATOM   5238 2C21 POPEM 237      61.164  35.234  35.630  1.00  0.00           C
ATOM   5241 3C21 POPEM 237      61.024  36.434  36.580  1.00  0.00           C
ATOM   5244 4C21 POPEM 237      60.564  36.044  37.990  1.00  0.00           C
ATOM   5247 5C21 POPEM 237      60.444  37.254  38.920  1.00  0.00           C
ATOM   5250 6C21 POPEM 237      60.004  36.894  40.350  1.00  0.00           C
ATOM   5253 7C21 POPEM 237      59.964  38.134  41.250  1.00  0.00           C
ATOM   5256 8C21 POPEM 237      59.354  37.904  42.640  1.00  0.00           C
ATOM   5260  C33 POPEM 237      60.454  38.854  27.430  1.00  0.00           C
ATOM   5263  C34 POPEM 237      60.284  38.254  28.830  1.00  0.00           C
ATOM   5266  C35 POPEM 237      58.854  38.344  29.390  1.00  0.00           C
ATOM   5269  C36 POPEM 237      57.994  37.134  29.010  1.00  0.00           C
ATOM   5272  C37 POPEM 237      56.514  37.314  29.380  1.00  0.00           C
ATOM   5275  C38 POPEM 237      56.064  36.544  30.630  1.00  0.00           C
ATOM   5278  C39 POPEM 237      56.534  37.134  31.960  1.00  0.00           C
ATOM   5281 0C31 POPEM 237      55.864  36.414  33.140  1.00  0.00           C
ATOM   5284 1C31 POPEM 237      56.274  36.944  34.510  1.00  0.00           C
ATOM   5287 2C31 POPEM 237      55.534  36.194  35.630  1.00  0.00           C
ATOM   5290 3C31 POPEM 237      55.864  36.744  37.020  1.00  0.00           C
ATOM   5293 4C31 POPEM 237      55.314  35.844  38.140  1.00  0.00           C
ATOM   5296 5C31 POPEM 237      55.624  36.454  39.500  1.00  0.00           C
ATOM   5299 6C31 POPEM 237      55.194  35.644  40.710  1.00  0.00           C
ATOM   5303  NH3 POPEN 238      74.474  54.374  62.290  1.00  0.00           N
ATOM   5307  C12 POPEN 238      75.764  54.844  61.690  1.00  0.00           C
ATOM   5310  C11 POPEN 238      76.254  56.104  62.420  1.00  0.00           C
ATOM   5313  P   POPEN 238      77.194  58.104  60.960  1.00  0.00           P
ATOM   5314  O13 POPEN 238      76.824  59.164  61.920  1.00  0.00           O
ATOM   5315  O14 POPEN 238      78.424  58.304  60.160  1.00  0.00           O
ATOM   5316  O11 POPEN 238      75.934  57.894  60.050  1.00  0.00           O
ATOM   5317  O12 POPEN 238      77.334  56.724  61.730  1.00  0.00           O
ATOM   5318  C1  POPEN 238      76.094  57.464  58.690  1.00  0.00           C
ATOM   5321  C2  POPEN 238      74.754  57.594  57.910  1.00  0.00           C
ATOM   5323  O21 POPEN 238      74.714  58.794  57.130  1.00  0.00           O
ATOM   5324  C21 POPEN 238      74.594  59.964  57.710  1.00  0.00           C
ATOM   5325  O22 POPEN 238      74.534  60.194  58.910  1.00  0.00           O
ATOM   5326  C22 POPEN 238      74.514  61.054  56.640  1.00  0.00           C
ATOM   5329  C3  POPEN 238      73.514  57.364  58.820  1.00  0.00           C
ATOM   5332  O31 POPEN 238      72.424  56.744  58.110  1.00  0.00           O
ATOM   5333  C31 POPEN 238      71.374  57.484  57.820  1.00  0.00           C
ATOM   5334  O32 POPEN 238      71.254  58.684  57.970  1.00  0.00           O
ATOM   5335  C32 POPEN 238      70.284  56.544  57.300  1.00  0.00           C
ATOM   5338  C23 POPEN 238      73.524  60.754  55.490  1.00  0.00           C
ATOM   5341  C24 POPEN 238      74.144  59.984  54.310  1.00  0.00           C
ATOM   5344  C25 POPEN 238      74.624  60.864  53.140  1.00  0.00           C
ATOM   5347  C26 POPEN 238      76.154  60.904  52.960  1.00  0.00           C
ATOM   5350  C27 POPEN 238      76.574  61.734  51.720  1.00  0.00           C
ATOM   5353  C28 POPEN 238      78.104  61.804  51.500  1.00  0.00           C
ATOM   5356  C29 POPEN 238      78.494  62.344  50.150  1.00  0.00           C
ATOM   5358 0C21 POPEN 238      79.464  63.214  49.810  1.00  0.00           C
ATOM   5360 1C21 POPEN 238      80.524  63.914  50.640  1.00  0.00           C
ATOM   5363 2C21 POPEN 238      81.134  63.204  51.880  1.00  0.00           C
ATOM   5366 3C21 POPEN 238      82.534  63.754  52.230  1.00  0.00           C
ATOM   5369 4C21 POPEN 238      83.234  63.074  53.410  1.00  0.00           C
ATOM   5372 5C21 POPEN 238      84.754  63.354  53.470  1.00  0.00           C
ATOM   5375 6C21 POPEN 238      85.174  64.834  53.490  1.00  0.00           C
ATOM   5378 7C21 POPEN 238      85.604  65.404  52.120  1.00  0.00           C
ATOM   5381 8C21 POPEN 238      86.114  66.844  52.190  1.00  0.00           C
ATOM   5385  C33 POPEN 238      70.234  56.464  55.760  1.00  0.00           C
ATOM   5388  C34 POPEN 238      71.534  55.974  55.110  1.00  0.00           C
ATOM   5391  C35 POPEN 238      71.364  55.604  53.620  1.00  0.00           C
ATOM   5394  C36 POPEN 238      70.894  56.754  52.730  1.00  0.00           C
ATOM   5397  C37 POPEN 238      70.644  56.324  51.280  1.00  0.00           C
ATOM   5400  C38 POPEN 238      69.964  57.424  50.460  1.00  0.00           C
ATOM   5403  C39 POPEN 238      69.774  57.074  48.980  1.00  0.00           C
ATOM   5406 0C31 POPEN 238      69.214  58.264  48.180  1.00  0.00           C
ATOM   5409 1C31 POPEN 238      69.014  57.964  46.690  1.00  0.00           C
ATOM   5412 2C31 POPEN 238      68.384  59.134  45.900  1.00  0.00           C
ATOM   5415 3C31 POPEN 238      66.904  59.364  46.220  1.00  0.00           C
ATOM   5418 4C31 POPEN 238      66.294  60.524  45.420  1.00  0.00           C
ATOM   5421 5C31 POPEN 238      64.934  60.984  45.960  1.00  0.00           C
ATOM   5424 6C31 POPEN 238      64.334  62.164  45.200  1.00  0.00           C
ATOM   5428  NH3 POPEO 239     120.844  33.054  64.100  1.00  0.00           N
ATOM   5432  C12 POPEO 239     120.184  32.964  65.440  1.00  0.00           C
ATOM   5435  C11 POPEO 239     118.884  33.764  65.540  1.00  0.00           C
ATOM   5438  P   POPEO 239     117.564  34.494  63.450  1.00  0.00           P
ATOM   5439  O13 POPEO 239     116.704  35.474  64.150  1.00  0.00           O
ATOM   5440  O14 POPEO 239     118.814  35.004  62.840  1.00  0.00           O
ATOM   5441  O11 POPEO 239     116.764  33.664  62.370  1.00  0.00           O
ATOM   5442  O12 POPEO 239     117.994  33.394  64.480  1.00  0.00           O
ATOM   5443  C1  POPEO 239     115.564  34.134  61.740  1.00  0.00           C
ATOM   5446  C2  POPEO 239     115.764  34.294  60.210  1.00  0.00           C
ATOM   5448  O21 POPEO 239     114.534  34.244  59.470  1.00  0.00           O
ATOM   5449  C21 POPEO 239     113.734  35.284  59.590  1.00  0.00           C
ATOM   5450  O22 POPEO 239     113.884  36.204  60.380  1.00  0.00           O
ATOM   5451  C22 POPEO 239     112.554  35.084  58.620  1.00  0.00           C
ATOM   5454  C3  POPEO 239     116.664  33.154  59.660  1.00  0.00           C
ATOM   5457  O31 POPEO 239     116.344  32.774  58.310  1.00  0.00           O
ATOM   5458  C31 POPEO 239     116.624  33.654  57.360  1.00  0.00           C
ATOM   5459  O32 POPEO 239     117.244  34.694  57.500  1.00  0.00           O
ATOM   5460  C32 POPEO 239     116.004  33.114  56.070  1.00  0.00           C
ATOM   5463  C23 POPEO 239     111.484  36.194  58.710  1.00  0.00           C
ATOM   5466  C24 POPEO 239     110.444  36.154  57.570  1.00  0.00           C
ATOM   5469  C25 POPEO 239     109.474  34.974  57.600  1.00  0.00           C
ATOM   5472  C26 POPEO 239     108.374  35.144  56.540  1.00  0.00           C
ATOM   5475  C27 POPEO 239     107.464  33.914  56.390  1.00  0.00           C
ATOM   5478  C28 POPEO 239     106.304  34.124  55.390  1.00  0.00           C
ATOM   5481  C29 POPEO 239     106.794  34.254  53.970  1.00  0.00           C
ATOM   5483 0C21 POPEO 239     106.634  33.344  52.990  1.00  0.00           C
ATOM   5485 1C21 POPEO 239     105.954  32.014  53.130  1.00  0.00           C
ATOM   5488 2C21 POPEO 239     104.434  32.034  52.860  1.00  0.00           C
ATOM   5491 3C21 POPEO 239     103.944  30.624  52.520  1.00  0.00           C
ATOM   5494 4C21 POPEO 239     102.424  30.394  52.590  1.00  0.00           C
ATOM   5497 5C21 POPEO 239     101.614  31.144  51.530  1.00  0.00           C
ATOM   5500 6C21 POPEO 239     100.114  30.834  51.650  1.00  0.00           C
ATOM   5503 7C21 POPEO 239      99.234  31.624  50.670  1.00  0.00           C
ATOM   5506 8C21 POPEO 239      97.734  31.384  50.880  1.00  0.00           C
ATOM   5510  C33 POPEO 239     116.224  33.994  54.830  1.00  0.00           C
ATOM   5513  C34 POPEO 239     115.454  33.494  53.590  1.00  0.00           C
ATOM   5516  C35 POPEO 239     115.834  32.084  53.140  1.00  0.00           C
ATOM   5519  C36 POPEO 239     115.394  31.784  51.700  1.00  0.00           C
ATOM   5522  C37 POPEO 239     115.834  30.374  51.260  1.00  0.00           C
ATOM   5525  C38 POPEO 239     116.064  30.234  49.750  1.00  0.00           C
ATOM   5528  C39 POPEO 239     117.294  29.384  49.420  1.00  0.00           C
ATOM   5531 0C31 POPEO 239     117.264  27.944  49.980  1.00  0.00           C
ATOM   5534 1C31 POPEO 239     116.184  27.064  49.330  1.00  0.00           C
ATOM   5537 2C31 POPEO 239     116.444  25.564  49.540  1.00  0.00           C
ATOM   5540 3C31 POPEO 239     116.234  25.074  50.980  1.00  0.00           C
ATOM   5543 4C31 POPEO 239     116.854  23.694  51.210  1.00  0.00           C
ATOM   5546 5C31 POPEO 239     116.564  23.144  52.610  1.00  0.00           C
ATOM   5549 6C31 POPEO 239     117.344  21.864  52.940  1.00  0.00           C
ATOM   5553  NH3 POPEP 240       7.174  91.044  21.230  1.00  0.00           N
ATOM   5557  C12 POPEP 240       6.794  91.624  19.900  1.00  0.00           C
ATOM   5560  C11 POPEP 240       7.624  90.964  18.790  1.00  0.00           C
ATOM   5563  P   POPEP 240       6.734  88.434  18.850  1.00  0.00           P
ATOM   5564  O13 POPEP 240       5.574  88.574  19.780  1.00  0.00           O
ATOM   5565  O14 POPEP 240       6.704  87.364  17.830  1.00  0.00           O
ATOM   5566  O11 POPEP 240       7.984  88.174  19.790  1.00  0.00           O
ATOM   5567  O12 POPEP 240       7.014  89.824  18.190  1.00  0.00           O
ATOM   5568  C1  POPEP 240       8.194  86.834  20.310  1.00  0.00           C
ATOM   5571  C2  POPEP 240       8.354  86.844  21.850  1.00  0.00           C
ATOM   5573  O21 POPEP 240       8.804  85.584  22.390  1.00  0.00           O
ATOM   5574  C21 POPEP 240       7.894  84.614  22.530  1.00  0.00           C
ATOM   5575  O22 POPEP 240       6.804  84.554  21.970  1.00  0.00           O
ATOM   5576  C22 POPEP 240       8.404  83.614  23.570  1.00  0.00           C
ATOM   5579  C3  POPEP 240       7.064  87.374  22.540  1.00  0.00           C
ATOM   5582  O31 POPEP 240       7.084  87.084  23.950  1.00  0.00           O
ATOM   5583  C31 POPEP 240       6.224  87.824  24.630  1.00  0.00           C
ATOM   5584  O32 POPEP 240       5.614  88.774  24.170  1.00  0.00           O
ATOM   5585  C32 POPEP 240       6.184  87.324  26.080  1.00  0.00           C
ATOM   5588  C23 POPEP 240       8.194  84.084  25.030  1.00  0.00           C
ATOM   5591  C24 POPEP 240       8.724  83.054  26.040  1.00  0.00           C
ATOM   5594  C25 POPEP 240       8.594  83.434  27.530  1.00  0.00           C
ATOM   5597  C26 POPEP 240       8.954  82.254  28.440  1.00  0.00           C
ATOM   5600  C27 POPEP 240       8.974  82.574  29.940  1.00  0.00           C
ATOM   5603  C28 POPEP 240       9.294  81.324  30.780  1.00  0.00           C
ATOM   5606  C29 POPEP 240       9.614  81.624  32.220  1.00  0.00           C
ATOM   5608 0C21 POPEP 240      10.824  81.554  32.790  1.00  0.00           C
ATOM   5610 1C21 POPEP 240      12.124  81.204  32.100  1.00  0.00           C
ATOM   5613 2C21 POPEP 240      13.354  81.994  32.610  1.00  0.00           C
ATOM   5616 3C21 POPEP 240      13.324  83.504  32.310  1.00  0.00           C
ATOM   5619 4C21 POPEP 240      12.794  84.374  33.460  1.00  0.00           C
ATOM   5622 5C21 POPEP 240      13.664  84.394  34.730  1.00  0.00           C
ATOM   5625 6C21 POPEP 240      15.014  85.124  34.550  1.00  0.00           C
ATOM   5628 7C21 POPEP 240      15.874  85.044  35.820  1.00  0.00           C
ATOM   5631 8C21 POPEP 240      17.144  85.904  35.740  1.00  0.00           C
ATOM   5635  C33 POPEP 240       4.914  87.694  26.860  1.00  0.00           C
ATOM   5638  C34 POPEP 240       4.814  86.934  28.200  1.00  0.00           C
ATOM   5641  C35 POPEP 240       5.904  87.294  29.230  1.00  0.00           C
ATOM   5644  C36 POPEP 240       5.984  86.274  30.370  1.00  0.00           C
ATOM   5647  C37 POPEP 240       7.044  86.624  31.430  1.00  0.00           C
ATOM   5650  C38 POPEP 240       7.224  85.514  32.470  1.00  0.00           C
ATOM   5653  C39 POPEP 240       8.094  85.924  33.670  1.00  0.00           C
ATOM   5656 0C31 POPEP 240       8.404  84.724  34.570  1.00  0.00           C
ATOM   5659 1C31 POPEP 240       9.084  85.094  35.900  1.00  0.00           C
ATOM   5662 2C31 POPEP 240       9.494  83.854  36.720  1.00  0.00           C
ATOM   5665 3C31 POPEP 240       8.304  83.064  37.290  1.00  0.00           C
ATOM   5668 4C31 POPEP 240       8.734  81.764  37.970  1.00  0.00           C
ATOM   5671 5C31 POPEP 240       7.644  81.164  38.870  1.00  0.00           C
ATOM   5674 6C31 POPEP 240       8.114  79.914  39.610  1.00  0.00           C
ATOM   5678  NH3 POPEQ 241     129.242  50.234  65.170  1.00  0.00           N
ATOM   5682  C12 POPEQ 241     128.172  51.054  65.830  1.00  0.00           C
ATOM   5685  C11 POPEQ 241     128.132  52.484  65.270  1.00  0.00           C
ATOM   5688  P   POPEQ 241     126.402  54.424  65.890  1.00  0.00           P
ATOM   5689  O13 POPEQ 241     124.924  54.404  65.950  1.00  0.00           O
ATOM   5690  O14 POPEQ 241     127.202  54.844  67.070  1.00  0.00           O
ATOM   5691  O11 POPEQ 241     126.862  55.304  64.650  1.00  0.00           O
ATOM   5692  O12 POPEQ 241     126.822  52.974  65.450  1.00  0.00           O
ATOM   5693  C1  POPEQ 241     126.522  54.924  63.320  1.00  0.00           C
ATOM   5696  C2  POPEQ 241     126.892  56.064  62.320  1.00  0.00           C
ATOM   5698  O21 POPEQ 241     126.832  55.614  60.950  1.00  0.00           O
ATOM   5699  C21 POPEQ 241     127.742  54.744  60.560  1.00  0.00           C
ATOM   5700  O22 POPEQ 241     128.492  54.124  61.270  1.00  0.00           O
ATOM   5701  C22 POPEQ 241     127.762  54.694  59.030  1.00  0.00           C
ATOM   5704  C3  POPEQ 241     128.222  56.814  62.640  1.00  0.00           C
ATOM   5707  O31 POPEQ 241     128.402  57.964  61.780  1.00  0.00           O
ATOM   5708  C31 POPEQ 241     129.202  57.754  60.730  1.00  0.00           C
ATOM   5709  O32 POPEQ 241     129.902  56.774  60.560  1.00  0.00           O
ATOM   5710  C32 POPEQ 241     129.102  58.884  59.700  1.00  0.00           C
ATOM   5713  C23 POPEQ 241     128.642  53.544  58.510  1.00  0.00           C
ATOM   5716  C24 POPEQ 241     128.472  53.394  57.000  1.00  0.00           C
ATOM   5719  C25 POPEQ 241     129.052  52.114  56.400  1.00  0.00           C
ATOM   5722  C26 POPEQ 241     129.662  52.304  55.010  1.00  0.00           C
ATOM   5725  C27 POPEQ 241     129.842  50.974  54.260  1.00  0.00           C
ATOM   5728  C28 POPEQ 241     130.742  51.044  53.020  1.00  0.00           C
ATOM   5731  C29 POPEQ 241     130.202  52.014  51.990  1.00  0.00           C
ATOM   5733 0C21 POPEQ 241     129.482  51.694  50.910  1.00  0.00           C
ATOM   5735 1C21 POPEQ 241     129.082  50.304  50.500  1.00  0.00           C
ATOM   5738 2C21 POPEQ 241     128.402  50.284  49.120  1.00  0.00           C
ATOM   5741 3C21 POPEQ 241     126.982  50.874  49.140  1.00  0.00           C
ATOM   5744 4C21 POPEQ 241     126.622  51.624  47.850  1.00  0.00           C
ATOM   5747 5C21 POPEQ 241     125.164  52.094  47.860  1.00  0.00           C
ATOM   5750 6C21 POPEQ 241     124.844  53.154  46.800  1.00  0.00           C
ATOM   5753 7C21 POPEQ 241     125.074  52.674  45.360  1.00  0.00           C
ATOM   5756 8C21 POPEQ 241     124.584  53.684  44.330  1.00  0.00           C
ATOM   5760  C33 POPEQ 241     129.902  58.494  58.420  1.00  0.00           C
ATOM   5763  C34 POPEQ 241     129.792  59.494  57.260  1.00  0.00           C
ATOM   5766  C35 POPEQ 241     130.482  60.854  57.490  1.00  0.00           C
ATOM   5769  C36 POPEQ 241     132.002  60.754  57.670  1.00  0.00           C
ATOM   5772  C37 POPEQ 241     132.722  62.114  57.750  1.00  0.00           C
ATOM   5775  C38 POPEQ 241     133.352  62.584  56.440  1.00  0.00           C
ATOM   5778  C39 POPEQ 241     132.372  63.084  55.370  1.00  0.00           C
ATOM   5781 0C31 POPEQ 241     133.102  63.444  54.070  1.00  0.00           C
ATOM   5784 1C31 POPEQ 241     132.172  63.994  52.970  1.00  0.00           C
ATOM   5787 2C31 POPEQ 241     132.872  64.094  51.610  1.00  0.00           C
ATOM   5790 3C31 POPEQ 241     131.962  64.634  50.490  1.00  0.00           C
ATOM   5793 4C31 POPEQ 241     132.642  64.584  49.110  1.00  0.00           C
ATOM   5796 5C31 POPEQ 241     131.802  65.214  47.980  1.00  0.00           C
ATOM   5799 6C31 POPEQ 241     130.532  64.434  47.630  1.00  0.00           C
ATOM   5803  NH3 POPER 242      59.144  98.024  63.030  1.00  0.00           N
ATOM   5807  C12 POPER 242      60.074  99.164  62.700  1.00  0.00           C
ATOM   5810  C11 POPER 242      60.414  99.934  63.980  1.00  0.00           C
ATOM   5813  P   POPER 242      61.904  99.454  66.080  1.00  0.00           P
ATOM   5814  O13 POPER 242      61.474 100.734  66.690  1.00  0.00           O
ATOM   5815  O14 POPER 242      62.124  98.324  67.000  1.00  0.00           O
ATOM   5816  O11 POPER 242      63.184  99.744  65.210  1.00  0.00           O
ATOM   5817  O12 POPER 242      60.834  99.004  64.990  1.00  0.00           O
ATOM   5818  C1  POPER 242      63.664  98.944  64.130  1.00  0.00           C
ATOM   5821  C2  POPER 242      64.054  99.854  62.930  1.00  0.00           C
ATOM   5823  O21 POPER 242      64.684  99.054  61.930  1.00  0.00           O
ATOM   5824  C21 POPER 242      64.444  99.364  60.660  1.00  0.00           C
ATOM   5825  O22 POPER 242      63.584 100.134  60.260  1.00  0.00           O
ATOM   5826  C22 POPER 242      65.394  98.574  59.750  1.00  0.00           C
ATOM   5829  C3  POPER 242      65.054 100.954  63.380  1.00  0.00           C
ATOM   5832  O31 POPER 242      65.324 101.864  62.290  1.00  0.00           O
ATOM   5833  C31 POPER 242      66.594 102.134  62.020  1.00  0.00           C
ATOM   5834  O32 POPER 242      67.564 101.704  62.610  1.00  0.00           O
ATOM   5835  C32 POPER 242      66.614 103.064  60.800  1.00  0.00           C
ATOM   5838  C23 POPER 242      65.214  98.874  58.240  1.00  0.00           C
ATOM   5841  C24 POPER 242      65.964  97.864  57.350  1.00  0.00           C
ATOM   5844  C25 POPER 242      65.744  98.014  55.830  1.00  0.00           C
ATOM   5847  C26 POPER 242      66.344  99.274  55.200  1.00  0.00           C
ATOM   5850  C27 POPER 242      66.504  99.154  53.670  1.00  0.00           C
ATOM   5853  C28 POPER 242      66.934 100.474  53.010  1.00  0.00           C
ATOM   5856  C29 POPER 242      67.374 100.304  51.580  1.00  0.00           C
ATOM   5858 0C21 POPER 242      66.914 100.954  50.490  1.00  0.00           C
ATOM   5860 1C21 POPER 242      65.824 101.994  50.410  1.00  0.00           C
ATOM   5863 2C21 POPER 242      64.704 101.604  49.410  1.00  0.00           C
ATOM   5866 3C21 POPER 242      65.174 101.494  47.950  1.00  0.00           C
ATOM   5869 4C21 POPER 242      64.024 101.114  47.010  1.00  0.00           C
ATOM   5872 5C21 POPER 242      64.494 100.744  45.590  1.00  0.00           C
ATOM   5875 6C21 POPER 242      63.434  99.914  44.860  1.00  0.00           C
ATOM   5878 7C21 POPER 242      63.904  99.354  43.510  1.00  0.00           C
ATOM   5881 8C21 POPER 242      62.954  98.274  42.990  1.00  0.00           C
ATOM   5885  C33 POPER 242      67.964 103.084  60.040  1.00  0.00           C
ATOM   5888  C34 POPER 242      68.204 101.814  59.190  1.00  0.00           C
ATOM   5891  C35 POPER 242      67.644 101.944  57.770  1.00  0.00           C
ATOM   5894  C36 POPER 242      68.634 102.604  56.800  1.00  0.00           C
ATOM   5897  C37 POPER 242      67.974 103.194  55.550  1.00  0.00           C
ATOM   5900  C38 POPER 242      69.004 103.664  54.500  1.00  0.00           C
ATOM   5903  C39 POPER 242      68.344 104.214  53.230  1.00  0.00           C
ATOM   5906 0C31 POPER 242      69.384 104.634  52.180  1.00  0.00           C
ATOM   5909 1C31 POPER 242      68.754 105.004  50.840  1.00  0.00           C
ATOM   5912 2C31 POPER 242      69.764 105.354  49.740  1.00  0.00           C
ATOM   5915 3C31 POPER 242      70.844 104.284  49.480  1.00  0.00           C
ATOM   5918 4C31 POPER 242      70.284 102.894  49.150  1.00  0.00           C
ATOM   5921 5C31 POPER 242      71.384 101.894  48.770  1.00  0.00           C
ATOM   5924 6C31 POPER 242      70.864 100.484  48.520  1.00  0.00           C
ATOM   5928  NH3 POPES 243      28.214 108.744  22.550  1.00  0.00           N
ATOM   5932  C12 POPES 243      29.614 109.204  22.270  1.00  0.00           C
ATOM   5935  C11 POPES 243      29.854 110.614  22.830  1.00  0.00           C
ATOM   5938  P   POPES 243      29.854 111.884  25.100  1.00  0.00           P
ATOM   5939  O13 POPES 243      29.354 111.664  26.470  1.00  0.00           O
ATOM   5940  O14 POPES 243      29.514 113.164  24.420  1.00  0.00           O
ATOM   5941  O11 POPES 243      31.434 111.744  25.100  1.00  0.00           O
ATOM   5942  O12 POPES 243      29.394 110.654  24.190  1.00  0.00           O
ATOM   5943  C1  POPES 243      32.214 112.304  26.160  1.00  0.00           C
ATOM   5946  C2  POPES 243      32.554 111.234  27.250  1.00  0.00           C
ATOM   5948  O21 POPES 243      33.524 111.684  28.200  1.00  0.00           O
ATOM   5949  C21 POPES 243      33.204 112.644  29.030  1.00  0.00           C
ATOM   5950  O22 POPES 243      32.144 113.254  29.040  1.00  0.00           O
ATOM   5951  C22 POPES 243      34.334 112.874  30.030  1.00  0.00           C
ATOM   5954  C3  POPES 243      33.124 109.944  26.630  1.00  0.00           C
ATOM   5957  O31 POPES 243      33.414 108.964  27.650  1.00  0.00           O
ATOM   5958  C31 POPES 243      34.694 108.814  27.980  1.00  0.00           C
ATOM   5959  O32 POPES 243      35.654 109.334  27.440  1.00  0.00           O
ATOM   5960  C32 POPES 243      34.794 107.834  29.130  1.00  0.00           C
ATOM   5963  C23 POPES 243      33.824 113.134  31.450  1.00  0.00           C
ATOM   5966  C24 POPES 243      34.954 113.284  32.470  1.00  0.00           C
ATOM   5969  C25 POPES 243      34.394 113.554  33.880  1.00  0.00           C
ATOM   5972  C26 POPES 243      35.184 112.924  35.030  1.00  0.00           C
ATOM   5975  C27 POPES 243      34.354 112.944  36.320  1.00  0.00           C
ATOM   5978  C28 POPES 243      35.104 112.414  37.550  1.00  0.00           C
ATOM   5981  C29 POPES 243      35.774 113.504  38.350  1.00  0.00           C
ATOM   5983 0C21 POPES 243      35.624 113.734  39.670  1.00  0.00           C
ATOM   5985 1C21 POPES 243      34.784 112.934  40.650  1.00  0.00           C
ATOM   5988 2C21 POPES 243      33.634 113.774  41.230  1.00  0.00           C
ATOM   5991 3C21 POPES 243      32.674 112.984  42.140  1.00  0.00           C
ATOM   5994 4C21 POPES 243      31.744 113.924  42.910  1.00  0.00           C
ATOM   5997 5C21 POPES 243      30.614 113.224  43.700  1.00  0.00           C
ATOM   6000 6C21 POPES 243      31.124 112.204  44.720  1.00  0.00           C
ATOM   6003 7C21 POPES 243      30.144 111.984  45.880  1.00  0.00           C
ATOM   6006 8C21 POPES 243      30.514 110.804  46.790  1.00  0.00           C
ATOM   6010  C33 POPES 243      36.064 108.054  29.970  1.00  0.00           C
ATOM   6013  C34 POPES 243      36.354 106.834  30.840  1.00  0.00           C
ATOM   6016  C35 POPES 243      37.654 107.014  31.600  1.00  0.00           C
ATOM   6019  C36 POPES 243      38.014 105.854  32.510  1.00  0.00           C
ATOM   6022  C37 POPES 243      36.974 105.544  33.580  1.00  0.00           C
ATOM   6025  C38 POPES 243      37.644 105.064  34.870  1.00  0.00           C
ATOM   6028  C39 POPES 243      36.614 104.744  35.960  1.00  0.00           C
ATOM   6031 0C31 POPES 243      37.244 104.614  37.350  1.00  0.00           C
ATOM   6034 1C31 POPES 243      37.654 103.174  37.710  1.00  0.00           C
ATOM   6037 2C31 POPES 243      37.954 103.054  39.210  1.00  0.00           C
ATOM   6040 3C31 POPES 243      38.094 101.604  39.690  1.00  0.00           C
ATOM   6043 4C31 POPES 243      37.534 101.394  41.100  1.00  0.00           C
ATOM   6046 5C31 POPES 243      37.714  99.964  41.620  1.00  0.00           C
ATOM   6049 6C31 POPES 243      37.194  99.784  43.050  1.00  0.00           C
ATOM   6053  NH3 POPET 244      42.064  13.834  64.910  1.00  0.00           N
ATOM   6057  C12 POPET 244      40.834  13.164  64.380  1.00  0.00           C
ATOM   6060  C11 POPET 244      39.674  13.494  65.320  1.00  0.00           C
ATOM   6063  P   POPET 244      37.244  12.774  65.850  1.00  0.00           P
ATOM   6064  O13 POPET 244      36.974  11.734  66.840  1.00  0.00           O
ATOM   6065  O14 POPET 244      37.204  14.154  66.370  1.00  0.00           O
ATOM   6066  O11 POPET 244      36.254  12.674  64.630  1.00  0.00           O
ATOM   6067  O12 POPET 244      38.654  12.504  65.210  1.00  0.00           O
ATOM   6068  C1  POPET 244      36.244  11.594  63.690  1.00  0.00           C
ATOM   6071  C2  POPET 244      36.594  12.044  62.240  1.00  0.00           C
ATOM   6073  O21 POPET 244      36.194  10.984  61.340  1.00  0.00           O
ATOM   6074  C21 POPET 244      36.124  11.284  60.040  1.00  0.00           C
ATOM   6075  O22 POPET 244      36.454  12.334  59.520  1.00  0.00           O
ATOM   6076  C22 POPET 244      35.624  10.044  59.270  1.00  0.00           C
ATOM   6079  C3  POPET 244      38.084  12.404  62.080  1.00  0.00           C
ATOM   6082  O31 POPET 244      38.294  13.454  61.120  1.00  0.00           O
ATOM   6083  C31 POPET 244      39.504  13.434  60.610  1.00  0.00           C
ATOM   6084  O32 POPET 244      40.404  12.654  60.910  1.00  0.00           O
ATOM   6085  C32 POPET 244      39.614  14.554  59.580  1.00  0.00           C
ATOM   6088  C23 POPET 244      36.304   9.864  57.890  1.00  0.00           C
ATOM   6091  C24 POPET 244      36.344   8.394  57.430  1.00  0.00           C
ATOM   6094  C25 POPET 244      36.884   8.164  56.000  1.00  0.00           C
ATOM   6097  C26 POPET 244      38.374   8.484  55.810  1.00  0.00           C
ATOM   6100  C27 POPET 244      38.954   7.914  54.500  1.00  0.00           C
ATOM   6103  C28 POPET 244      39.664   8.954  53.610  1.00  0.00           C
ATOM   6106  C29 POPET 244      38.714   9.744  52.750  1.00  0.00           C
ATOM   6108 0C21 POPET 244      39.014  10.254  51.540  1.00  0.00           C
ATOM   6110 1C21 POPET 244      40.364  10.164  50.860  1.00  0.00           C
ATOM   6113 2C21 POPET 244      40.384   9.024  49.830  1.00  0.00           C
ATOM   6116 3C21 POPET 244      41.754   8.924  49.140  1.00  0.00           C
ATOM   6119 4C21 POPET 244      41.704   8.044  47.880  1.00  0.00           C
ATOM   6122 5C21 POPET 244      42.984   8.124  47.030  1.00  0.00           C
ATOM   6125 6C21 POPET 244      43.394   9.554  46.670  1.00  0.00           C
ATOM   6128 7C21 POPET 244      44.464   9.604  45.580  1.00  0.00           C
ATOM   6131 8C21 POPET 244      44.854  11.044  45.240  1.00  0.00           C
ATOM   6135  C33 POPET 244      41.074  14.744  59.100  1.00  0.00           C
ATOM   6138  C34 POPET 244      41.494  13.834  57.940  1.00  0.00           C
ATOM   6141  C35 POPET 244      40.684  14.104  56.680  1.00  0.00           C
ATOM   6144  C36 POPET 244      41.244  13.434  55.430  1.00  0.00           C
ATOM   6147  C37 POPET 244      40.604  14.004  54.160  1.00  0.00           C
ATOM   6150  C38 POPET 244      41.244  13.424  52.910  1.00  0.00           C
ATOM   6153  C39 POPET 244      40.594  13.944  51.640  1.00  0.00           C
ATOM   6156 0C31 POPET 244      41.564  13.844  50.460  1.00  0.00           C
ATOM   6159 1C31 POPET 244      40.834  13.874  49.120  1.00  0.00           C
ATOM   6162 2C31 POPET 244      41.804  13.684  47.950  1.00  0.00           C
ATOM   6165 3C31 POPET 244      41.074  13.634  46.610  1.00  0.00           C
ATOM   6168 4C31 POPET 244      40.164  12.404  46.450  1.00  0.00           C
ATOM   6171 5C31 POPET 244      39.364  12.504  45.160  1.00  0.00           C
ATOM   6174 6C31 POPET 244      38.484  11.294  44.850  1.00  0.00           C
ATOM   6178  NH3 POPEU 245      18.454  14.204  23.180  1.00  0.00           N
ATOM   6182  C12 POPEU 245      17.234  14.814  23.820  1.00  0.00           C
ATOM   6185  C11 POPEU 245      15.964  14.714  22.940  1.00  0.00           C
ATOM   6188  P   POPEU 245      13.434  15.454  23.050  1.00  0.00           P
ATOM   6189  O13 POPEU 245      12.334  14.694  23.690  1.00  0.00           O
ATOM   6190  O14 POPEU 245      13.524  15.384  21.580  1.00  0.00           O
ATOM   6191  O11 POPEU 245      13.394  16.974  23.450  1.00  0.00           O
ATOM   6192  O12 POPEU 245      14.804  15.024  23.710  1.00  0.00           O
ATOM   6193  C1  POPEU 245      12.814  17.434  24.670  1.00  0.00           C
ATOM   6196  C2  POPEU 245      13.894  17.524  25.780  1.00  0.00           C
ATOM   6198  O21 POPEU 245      13.324  17.474  27.100  1.00  0.00           O
ATOM   6199  C21 POPEU 245      12.434  18.374  27.430  1.00  0.00           C
ATOM   6200  O22 POPEU 245      11.994  19.274  26.730  1.00  0.00           O
ATOM   6201  C22 POPEU 245      12.044  18.164  28.910  1.00  0.00           C
ATOM   6204  C3  POPEU 245      14.854  18.734  25.560  1.00  0.00           C
ATOM   6207  O31 POPEU 245      15.744  18.944  26.680  1.00  0.00           O
ATOM   6208  C31 POPEU 245      16.834  18.164  26.690  1.00  0.00           C
ATOM   6209  O32 POPEU 245      17.114  17.334  25.850  1.00  0.00           O
ATOM   6210  C32 POPEU 245      17.634  18.484  27.960  1.00  0.00           C
ATOM   6213  C23 POPEU 245      11.844  16.694  29.340  1.00  0.00           C
ATOM   6216  C24 POPEU 245      11.924  16.534  30.860  1.00  0.00           C
ATOM   6219  C25 POPEU 245      11.654  15.094  31.330  1.00  0.00           C
ATOM   6222  C26 POPEU 245      11.764  14.964  32.860  1.00  0.00           C
ATOM   6225  C27 POPEU 245      11.714  13.504  33.330  1.00  0.00           C
ATOM   6228  C28 POPEU 245      11.874  13.354  34.860  1.00  0.00           C
ATOM   6231  C29 POPEU 245      10.764  14.014  35.630  1.00  0.00           C
ATOM   6233 0C21 POPEU 245      10.864  14.604  36.840  1.00  0.00           C
ATOM   6235 1C21 POPEU 245      12.094  14.694  37.710  1.00  0.00           C
ATOM   6238 2C21 POPEU 245      12.044  13.684  38.870  1.00  0.00           C
ATOM   6241 3C21 POPEU 245      10.784  13.814  39.750  1.00  0.00           C
ATOM   6244 4C21 POPEU 245      10.784  12.904  41.000  1.00  0.00           C
ATOM   6247 5C21 POPEU 245      10.984  11.414  40.690  1.00  0.00           C
ATOM   6250 6C21 POPEU 245      10.694  10.544  41.920  1.00  0.00           C
ATOM   6253 7C21 POPEU 245      11.074   9.074  41.740  1.00  0.00           C
ATOM   6256 8C21 POPEU 245      10.914   8.284  43.040  1.00  0.00           C
ATOM   6260  C33 POPEU 245      16.764  18.404  29.240  1.00  0.00           C
ATOM   6263  C34 POPEU 245      17.344  19.184  30.420  1.00  0.00           C
ATOM   6266  C35 POPEU 245      18.284  18.354  31.300  1.00  0.00           C
ATOM   6269  C36 POPEU 245      18.744  19.184  32.500  1.00  0.00           C
ATOM   6272  C37 POPEU 245      19.624  18.434  33.510  1.00  0.00           C
ATOM   6275  C38 POPEU 245      19.944  19.374  34.680  1.00  0.00           C
ATOM   6278  C39 POPEU 245      20.494  18.664  35.910  1.00  0.00           C
ATOM   6281 0C31 POPEU 245      20.684  19.664  37.060  1.00  0.00           C
ATOM   6284 1C31 POPEU 245      20.994  18.974  38.390  1.00  0.00           C
ATOM   6287 2C31 POPEU 245      21.244  19.964  39.530  1.00  0.00           C
ATOM   6290 3C31 POPEU 245      21.514  19.264  40.860  1.00  0.00           C
ATOM   6293 4C31 POPEU 245      20.244  18.914  41.650  1.00  0.00           C
ATOM   6296 5C31 POPEU 245      20.544  18.524  43.100  1.00  0.00           C
ATOM   6299 6C31 POPEU 245      19.294  18.404  43.980  1.00  0.00           C
ATOM   6303  NH3 POPEV 246     105.484  93.224  65.190  1.00  0.00           N
ATOM   6307  C12 POPEV 246     104.324  92.734  66.000  1.00  0.00           C
ATOM   6310  C11 POPEV 246     103.084  93.594  65.710  1.00  0.00           C
ATOM   6313  P   POPEV 246     102.804  92.924  63.240  1.00  0.00           P
ATOM   6314  O13 POPEV 246     104.154  92.554  62.790  1.00  0.00           O
ATOM   6315  O14 POPEV 246     101.954  91.884  63.830  1.00  0.00           O
ATOM   6316  O11 POPEV 246     102.004  93.644  62.080  1.00  0.00           O
ATOM   6317  O12 POPEV 246     103.034  94.024  64.340  1.00  0.00           O
ATOM   6318  C1  POPEV 246     102.464  94.934  61.650  1.00  0.00           C
ATOM   6321  C2  POPEV 246     102.744  94.934  60.130  1.00  0.00           C
ATOM   6323  O21 POPEV 246     103.674  95.994  59.890  1.00  0.00           O
ATOM   6324  C21 POPEV 246     104.934  95.634  59.800  1.00  0.00           C
ATOM   6325  O22 POPEV 246     105.364  94.504  59.870  1.00  0.00           O
ATOM   6326  C22 POPEV 246     105.724  96.874  59.490  1.00  0.00           C
ATOM   6329  C3  POPEV 246     101.434  95.224  59.370  1.00  0.00           C
ATOM   6332  O31 POPEV 246     101.534  95.294  57.920  1.00  0.00           O
ATOM   6333  C31 POPEV 246     101.784  96.514  57.420  1.00  0.00           C
ATOM   6334  O32 POPEV 246     102.284  97.454  58.010  1.00  0.00           O
ATOM   6335  C32 POPEV 246     101.174  96.604  56.020  1.00  0.00           C
ATOM   6338  C23 POPEV 246     107.234  96.604  59.420  1.00  0.00           C
ATOM   6341  C24 POPEV 246     107.884  97.314  58.230  1.00  0.00           C
ATOM   6344  C25 POPEV 246     107.544  98.794  58.160  1.00  0.00           C
ATOM   6347  C26 POPEV 246     108.184  99.464  56.950  1.00  0.00           C
ATOM   6350  C27 POPEV 246     107.684 100.904  56.800  1.00  0.00           C
ATOM   6353  C28 POPEV 246     108.434 101.664  55.700  1.00  0.00           C
ATOM   6356  C29 POPEV 246     107.914 103.074  55.640  1.00  0.00           C
ATOM   6358 0C21 POPEV 246     107.254 103.664  54.630  1.00  0.00           C
ATOM   6360 1C21 POPEV 246     106.894 103.054  53.290  1.00  0.00           C
ATOM   6363 2C21 POPEV 246     107.444 103.844  52.090  1.00  0.00           C
ATOM   6366 3C21 POPEV 246     106.864 105.254  51.980  1.00  0.00           C
ATOM   6369 4C21 POPEV 246     107.384 106.014  50.750  1.00  0.00           C
ATOM   6372 5C21 POPEV 246     107.024 107.504  50.800  1.00  0.00           C
ATOM   6375 6C21 POPEV 246     107.644 108.304  49.650  1.00  0.00           C
ATOM   6378 7C21 POPEV 246     107.454 109.814  49.810  1.00  0.00           C
ATOM   6381 8C21 POPEV 246     108.104 110.624  48.680  1.00  0.00           C
ATOM   6385  C33 POPEV 246     100.734  98.054  55.680  1.00  0.00           C
ATOM   6388  C34 POPEV 246      99.604  98.624  56.550  1.00  0.00           C
ATOM   6391  C35 POPEV 246      98.244  97.924  56.430  1.00  0.00           C
ATOM   6394  C36 POPEV 246      97.424  98.404  55.230  1.00  0.00           C
ATOM   6397  C37 POPEV 246      96.374  97.374  54.790  1.00  0.00           C
ATOM   6400  C38 POPEV 246      95.304  97.884  53.810  1.00  0.00           C
ATOM   6403  C39 POPEV 246      95.904  98.324  52.470  1.00  0.00           C
ATOM   6406 0C31 POPEV 246      94.874  98.574  51.360  1.00  0.00           C
ATOM   6409 1C31 POPEV 246      95.554  98.784  50.000  1.00  0.00           C
ATOM   6412 2C31 POPEV 246      94.594  99.334  48.950  1.00  0.00           C
ATOM   6415 3C31 POPEV 246      95.234  99.434  47.560  1.00  0.00           C
ATOM   6418 4C31 POPEV 246      94.604 100.564  46.730  1.00  0.00           C
ATOM   6421 5C31 POPEV 246      95.254 100.724  45.350  1.00  0.00           C
ATOM   6424 6C31 POPEV 246      94.784 101.994  44.650  1.00  0.00           C
ATOM   6428  NH3 POPEW 247      84.294  74.684  61.100  1.00  0.00           N
ATOM   6432  C12 POPEW 247      84.584  75.464  62.350  1.00  0.00           C
ATOM   6435  C11 POPEW 247      85.734  74.814  63.130  1.00  0.00           C
ATOM   6438  P   POPEW 247      88.294  75.274  62.720  1.00  0.00           P
ATOM   6439  O13 POPEW 247      88.194  76.734  62.920  1.00  0.00           O
ATOM   6440  O14 POPEW 247      88.824  74.484  63.850  1.00  0.00           O
ATOM   6441  O11 POPEW 247      89.224  75.004  61.470  1.00  0.00           O
ATOM   6442  O12 POPEW 247      86.894  74.654  62.300  1.00  0.00           O
ATOM   6443  C1  POPEW 247      88.704  74.964  60.140  1.00  0.00           C
ATOM   6446  C2  POPEW 247      88.634  76.374  59.460  1.00  0.00           C
ATOM   6448  O21 POPEW 247      88.204  76.294  58.090  1.00  0.00           O
ATOM   6449  C21 POPEW 247      86.994  75.894  57.810  1.00  0.00           C
ATOM   6450  O22 POPEW 247      86.244  75.264  58.540  1.00  0.00           O
ATOM   6451  C22 POPEW 247      86.704  76.334  56.350  1.00  0.00           C
ATOM   6454  C3  POPEW 247      90.054  77.064  59.470  1.00  0.00           C
ATOM   6457  O31 POPEW 247      90.564  77.434  58.160  1.00  0.00           O
ATOM   6458  C31 POPEW 247      90.864  76.404  57.360  1.00  0.00           C
ATOM   6459  O32 POPEW 247      90.924  75.234  57.710  1.00  0.00           O
ATOM   6460  C32 POPEW 247      90.974  76.884  55.910  1.00  0.00           C
ATOM   6463  C23 POPEW 247      86.654  75.254  55.260  1.00  0.00           C
ATOM   6466  C24 POPEW 247      86.464  75.874  53.870  1.00  0.00           C
ATOM   6469  C25 POPEW 247      86.344  74.804  52.780  1.00  0.00           C
ATOM   6472  C26 POPEW 247      85.764  75.334  51.460  1.00  0.00           C
ATOM   6475  C27 POPEW 247      85.604  74.204  50.430  1.00  0.00           C
ATOM   6478  C28 POPEW 247      86.924  73.644  49.860  1.00  0.00           C
ATOM   6481  C29 POPEW 247      87.594  74.674  48.980  1.00  0.00           C
ATOM   6483 0C21 POPEW 247      87.334  74.864  47.680  1.00  0.00           C
ATOM   6485 1C21 POPEW 247      86.344  74.084  46.850  1.00  0.00           C
ATOM   6488 2C21 POPEW 247      86.954  73.474  45.580  1.00  0.00           C
ATOM   6491 3C21 POPEW 247      87.194  74.514  44.480  1.00  0.00           C
ATOM   6494 4C21 POPEW 247      87.814  73.914  43.210  1.00  0.00           C
ATOM   6497 5C21 POPEW 247      89.264  73.464  43.430  1.00  0.00           C
ATOM   6500 6C21 POPEW 247      89.914  72.994  42.130  1.00  0.00           C
ATOM   6503 7C21 POPEW 247      91.384  72.644  42.330  1.00  0.00           C
ATOM   6506 8C21 POPEW 247      92.054  72.214  41.030  1.00  0.00           C
ATOM   6510  C33 POPEW 247      90.784  75.774  54.840  1.00  0.00           C
ATOM   6513  C34 POPEW 247      90.804  76.344  53.410  1.00  0.00           C
ATOM   6516  C35 POPEW 247      90.694  75.274  52.310  1.00  0.00           C
ATOM   6519  C36 POPEW 247      90.874  75.864  50.890  1.00  0.00           C
ATOM   6522  C37 POPEW 247      91.154  74.774  49.830  1.00  0.00           C
ATOM   6525  C38 POPEW 247      91.364  75.334  48.410  1.00  0.00           C
ATOM   6528  C39 POPEW 247      92.254  74.444  47.520  1.00  0.00           C
ATOM   6531 0C31 POPEW 247      91.574  73.194  46.920  1.00  0.00           C
ATOM   6534 1C31 POPEW 247      92.614  72.134  46.510  1.00  0.00           C
ATOM   6537 2C31 POPEW 247      91.994  70.834  45.990  1.00  0.00           C
ATOM   6540 3C31 POPEW 247      93.044  69.734  45.740  1.00  0.00           C
ATOM   6543 4C31 POPEW 247      92.534  68.594  44.820  1.00  0.00           C
ATOM   6546 5C31 POPEW 247      93.284  67.274  45.040  1.00  0.00           C
ATOM   6549 6C31 POPEW 247      93.044  66.234  43.940  1.00  0.00           C
ATOM   6553  NH3 POPEX 248      44.364 124.694  65.500  1.00  0.00           N
ATOM   6557  C12 POPEX 248      44.014 124.894  66.950  1.00  0.00           C
ATOM   6560  C11 POPEX 248      43.224 126.194  67.110  1.00  0.00           C
ATOM   6563  P   POPEX 248      42.114 127.722  68.880  1.00  0.00           P
ATOM   6564  O13 POPEX 248      40.824 127.352  69.510  1.00  0.00           O
ATOM   6565  O14 POPEX 248      43.034 128.562  69.660  1.00  0.00           O
ATOM   6566  O11 POPEX 248      41.794 128.402  67.490  1.00  0.00           O
ATOM   6567  O12 POPEX 248      42.854 126.374  68.470  1.00  0.00           O
ATOM   6568  C1  POPEX 248      42.294 129.692  67.100  1.00  0.00           C
ATOM   6571  C2  POPEX 248      41.364 130.302  66.000  1.00  0.00           C
ATOM   6573  O21 POPEX 248      41.844 130.082  64.670  1.00  0.00           O
ATOM   6574  C21 POPEX 248      41.864 128.862  64.170  1.00  0.00           C
ATOM   6575  O22 POPEX 248      41.724 127.812  64.780  1.00  0.00           O
ATOM   6576  C22 POPEX 248      41.944 128.932  62.650  1.00  0.00           C
ATOM   6579  C3  POPEX 248      41.124 131.842  66.140  1.00  0.00           C
ATOM   6582  O31 POPEX 248      39.934 132.272  65.420  1.00  0.00           O
ATOM   6583  C31 POPEX 248      40.104 132.482  64.100  1.00  0.00           C
ATOM   6584  O32 POPEX 248      41.174 132.492  63.530  1.00  0.00           O
ATOM   6585  C32 POPEX 248      38.744 132.872  63.470  1.00  0.00           C
ATOM   6588  C23 POPEX 248      41.044 127.812  62.070  1.00  0.00           C
ATOM   6591  C24 POPEX 248      40.794 127.952  60.570  1.00  0.00           C
ATOM   6594  C25 POPEX 248      42.064 127.782  59.730  1.00  0.00           C
ATOM   6597  C26 POPEX 248      41.724 127.332  58.310  1.00  0.00           C
ATOM   6600  C27 POPEX 248      42.904 127.522  57.350  1.00  0.00           C
ATOM   6603  C28 POPEX 248      42.554 127.102  55.920  1.00  0.00           C
ATOM   6606  C29 POPEX 248      43.624 127.542  54.950  1.00  0.00           C
ATOM   6608 0C21 POPEX 248      44.114 126.824  53.930  1.00  0.00           C
ATOM   6610 1C21 POPEX 248      43.684 125.444  53.530  1.00  0.00           C
ATOM   6613 2C21 POPEX 248      44.834 124.584  53.010  1.00  0.00           C
ATOM   6616 3C21 POPEX 248      44.384 123.134  52.780  1.00  0.00           C
ATOM   6619 4C21 POPEX 248      45.514 122.244  52.250  1.00  0.00           C
ATOM   6622 5C21 POPEX 248      45.324 120.784  52.650  1.00  0.00           C
ATOM   6625 6C21 POPEX 248      46.434 119.874  52.120  1.00  0.00           C
ATOM   6628 7C21 POPEX 248      46.294 118.444  52.650  1.00  0.00           C
ATOM   6631 8C21 POPEX 248      47.354 117.504  52.100  1.00  0.00           C
ATOM   6635  C33 POPEX 248      38.514 132.492  61.980  1.00  0.00           C
ATOM   6638  C34 POPEX 248      37.354 133.322  61.370  1.00  0.00           C
ATOM   6641  C35 POPEX 248      37.124 133.082  59.870  1.00  0.00           C
ATOM   6644  C36 POPEX 248      36.234 134.172  59.220  1.00  0.00           C
ATOM   6647  C37 POPEX 248      35.934 133.912  57.730  1.00  0.00           C
ATOM   6650  C38 POPEX 248      34.554 133.262  57.520  1.00  0.00           C
ATOM   6653  C39 POPEX 248      34.264 132.852  56.070  1.00  0.00           C
ATOM   6656 0C31 POPEX 248      33.104 131.852  55.970  1.00  0.00           C
ATOM   6659 1C31 POPEX 248      32.814 131.362  54.540  1.00  0.00           C
ATOM   6662 2C31 POPEX 248      31.534 130.492  54.430  1.00  0.00           C
ATOM   6665 3C31 POPEX 248      31.504 129.262  55.350  1.00  0.00           C
ATOM   6668 4C31 POPEX 248      30.094 128.652  55.450  1.00  0.00           C
ATOM   6671 5C31 POPEX 248      30.054 127.432  56.380  1.00  0.00           C
ATOM   6674 6C31 POPEX 248      28.644 126.834  56.530  1.00  0.00           C
ATOM   6678  NH3 POPEY 249       3.894 126.344  21.340  1.00  0.00           N
ATOM   6682  C12 POPEY 249       3.244 126.704  20.040  1.00  0.00           C
ATOM   6685  C11 POPEY 249       1.774 126.234  20.010  1.00  0.00           C
ATOM   6688  P   POPEY 249      -0.566 126.774  21.020  1.00  0.00           P
ATOM   6689  O13 POPEY 249      -1.066 127.532  22.200  1.00  0.00           O
ATOM   6690  O14 POPEY 249      -1.196 127.062  19.700  1.00  0.00           O
ATOM   6691  O11 POPEY 249      -0.636 125.234  21.370  1.00  0.00           O
ATOM   6692  O12 POPEY 249       0.994 126.992  20.940  1.00  0.00           O
ATOM   6693  C1  POPEY 249      -1.386 124.804  22.510  1.00  0.00           C
ATOM   6696  C2  POPEY 249      -0.566 124.694  23.840  1.00  0.00           C
ATOM   6698  O21 POPEY 249      -1.356 125.204  24.940  1.00  0.00           O
ATOM   6699  C21 POPEY 249      -2.336 124.364  25.280  1.00  0.00           C
ATOM   6700  O22 POPEY 249      -2.546 123.284  24.760  1.00  0.00           O
ATOM   6701  C22 POPEY 249      -3.156 124.944  26.430  1.00  0.00           C
ATOM   6704  C3  POPEY 249       0.784 125.454  23.800  1.00  0.00           C
ATOM   6707  O31 POPEY 249       1.494 125.424  25.050  1.00  0.00           O
ATOM   6708  C31 POPEY 249       2.634 126.114  24.960  1.00  0.00           C
ATOM   6709  O32 POPEY 249       2.984 126.714  23.950  1.00  0.00           O
ATOM   6710  C32 POPEY 249       3.384 126.024  26.280  1.00  0.00           C
ATOM   6713  C23 POPEY 249      -2.336 125.254  27.720  1.00  0.00           C
ATOM   6716  C24 POPEY 249      -2.186 124.034  28.650  1.00  0.00           C
ATOM   6719  C25 POPEY 249      -1.416 124.344  29.950  1.00  0.00           C
ATOM   6722  C26 POPEY 249      -2.266 125.024  31.030  1.00  0.00           C
ATOM   6725  C27 POPEY 249      -1.456 125.324  32.310  1.00  0.00           C
ATOM   6728  C28 POPEY 249      -2.336 125.734  33.500  1.00  0.00           C
ATOM   6731  C29 POPEY 249      -3.016 124.544  34.140  1.00  0.00           C
ATOM   6733 0C21 POPEY 249      -3.116 124.304  35.460  1.00  0.00           C
ATOM   6735 1C21 POPEY 249      -2.586 125.194  36.550  1.00  0.00           C
ATOM   6738 2C21 POPEY 249      -2.516 124.494  37.910  1.00  0.00           C
ATOM   6741 3C21 POPEY 249      -2.006 125.444  39.010  1.00  0.00           C
ATOM   6744 4C21 POPEY 249      -1.916 124.774  40.380  1.00  0.00           C
ATOM   6747 5C21 POPEY 249      -1.196 125.664  41.410  1.00  0.00           C
ATOM   6750 6C21 POPEY 249      -1.316 125.114  42.840  1.00  0.00           C
ATOM   6753 7C21 POPEY 249      -0.386 125.804  43.850  1.00  0.00           C
ATOM   6756 8C21 POPEY 249      -0.546 125.264  45.270  1.00  0.00           C
ATOM   6760  C33 POPEY 249       2.514 126.214  27.550  1.00  0.00           C
ATOM   6763  C34 POPEY 249       3.354 125.984  28.810  1.00  0.00           C
ATOM   6766  C35 POPEY 249       2.554 125.554  30.040  1.00  0.00           C
ATOM   6769  C36 POPEY 249       3.484 125.364  31.250  1.00  0.00           C
ATOM   6772  C37 POPEY 249       2.824 124.674  32.450  1.00  0.00           C
ATOM   6775  C38 POPEY 249       3.844 124.484  33.590  1.00  0.00           C
ATOM   6778  C39 POPEY 249       3.204 124.084  34.920  1.00  0.00           C
ATOM   6781 0C31 POPEY 249       4.194 124.204  36.080  1.00  0.00           C
ATOM   6784 1C31 POPEY 249       3.504 123.944  37.430  1.00  0.00           C
ATOM   6787 2C31 POPEY 249       4.404 124.284  38.620  1.00  0.00           C
ATOM   6790 3C31 POPEY 249       3.674 124.114  39.950  1.00  0.00           C
ATOM   6793 4C31 POPEY 249       4.534 124.514  41.150  1.00  0.00           C
ATOM   6796 5C31 POPEY 249       3.784 124.424  42.480  1.00  0.00           C
ATOM   6799 6C31 POPEY 249       4.654 124.814  43.680  1.00  0.00           C
ATOM   6803  NH3 POPEZ 250      81.334  30.574  23.080  1.00  0.00           N
ATOM   6807  C12 POPEZ 250      82.784  30.824  23.430  1.00  0.00           C
ATOM   6810  C11 POPEZ 250      83.694  29.604  23.140  1.00  0.00           C
ATOM   6813  P   POPEZ 250      86.324  29.294  23.570  1.00  0.00           P
ATOM   6814  O13 POPEZ 250      86.634  28.084  22.790  1.00  0.00           O
ATOM   6815  O14 POPEZ 250      87.454  30.254  23.710  1.00  0.00           O
ATOM   6816  O11 POPEZ 250      85.924  28.874  25.050  1.00  0.00           O
ATOM   6817  O12 POPEZ 250      85.044  30.034  23.020  1.00  0.00           O
ATOM   6818  C1  POPEZ 250      85.814  29.914  26.030  1.00  0.00           C
ATOM   6821  C2  POPEZ 250      85.044  29.454  27.310  1.00  0.00           C
ATOM   6823  O21 POPEZ 250      85.074  30.574  28.210  1.00  0.00           O
ATOM   6824  C21 POPEZ 250      84.484  30.664  29.410  1.00  0.00           C
ATOM   6825  O22 POPEZ 250      84.584  31.684  30.090  1.00  0.00           O
ATOM   6826  C22 POPEZ 250      83.644  29.474  29.850  1.00  0.00           C
ATOM   6829  C3  POPEZ 250      85.614  28.104  27.860  1.00  0.00           C
ATOM   6832  O31 POPEZ 250      86.374  28.244  29.080  1.00  0.00           O
ATOM   6833  C31 POPEZ 250      87.684  28.244  28.960  1.00  0.00           C
ATOM   6834  O32 POPEZ 250      88.314  28.294  27.920  1.00  0.00           O
ATOM   6835  C32 POPEZ 250      88.314  28.264  30.350  1.00  0.00           C
ATOM   6838  C23 POPEZ 250      82.694  29.814  31.030  1.00  0.00           C
ATOM   6841  C24 POPEZ 250      82.084  28.554  31.690  1.00  0.00           C
ATOM   6844  C25 POPEZ 250      82.844  28.094  32.940  1.00  0.00           C
ATOM   6847  C26 POPEZ 250      82.314  26.754  33.490  1.00  0.00           C
ATOM   6850  C27 POPEZ 250      82.754  26.484  34.940  1.00  0.00           C
ATOM   6853  C28 POPEZ 250      82.314  25.084  35.430  1.00  0.00           C
ATOM   6856  C29 POPEZ 250      82.454  24.884  36.920  1.00  0.00           C
ATOM   6858 0C21 POPEZ 250      83.604  24.794  37.610  1.00  0.00           C
ATOM   6860 1C21 POPEZ 250      85.004  24.844  37.030  1.00  0.00           C
ATOM   6863 2C21 POPEZ 250      86.084  24.344  38.000  1.00  0.00           C
ATOM   6866 3C21 POPEZ 250      85.884  22.904  38.490  1.00  0.00           C
ATOM   6869 4C21 POPEZ 250      87.004  22.444  39.430  1.00  0.00           C
ATOM   6872 5C21 POPEZ 250      86.584  21.264  40.310  1.00  0.00           C
ATOM   6875 6C21 POPEZ 250      87.714  20.784  41.230  1.00  0.00           C
ATOM   6878 7C21 POPEZ 250      87.254  19.644  42.140  1.00  0.00           C
ATOM   6881 8C21 POPEZ 250      88.384  19.064  43.000  1.00  0.00           C
ATOM   6885  C33 POPEZ 250      87.694  29.334  31.290  1.00  0.00           C
ATOM   6888  C34 POPEZ 250      87.264  28.824  32.670  1.00  0.00           C
ATOM   6891  C35 POPEZ 250      86.384  29.844  33.420  1.00  0.00           C
ATOM   6894  C36 POPEZ 250      86.114  29.494  34.880  1.00  0.00           C
ATOM   6897  C37 POPEZ 250      85.174  30.504  35.560  1.00  0.00           C
ATOM   6900  C38 POPEZ 250      85.224  30.454  37.100  1.00  0.00           C
ATOM   6903  C39 POPEZ 250      85.134  29.024  37.660  1.00  0.00           C
ATOM   6906 0C31 POPEZ 250      85.034  29.014  39.190  1.00  0.00           C
ATOM   6909 1C31 POPEZ 250      85.294  27.614  39.780  1.00  0.00           C
ATOM   6912 2C31 POPEZ 250      84.994  27.524  41.280  1.00  0.00           C
ATOM   6915 3C31 POPEZ 250      83.494  27.364  41.560  1.00  0.00           C
ATOM   6918 4C31 POPEZ 250      83.144  27.574  43.040  1.00  0.00           C
ATOM   6921 5C31 POPEZ 250      81.694  27.174  43.370  1.00  0.00           C
ATOM   6924 6C31 POPEZ 250      81.284  27.394  44.830  1.00  0.00           C
ATOM   6928  NH3 POPEa 251     133.092  83.274  61.240  1.00  0.00           N
ATOM   6932  C12 POPEa 251     132.022  82.714  62.150  1.00  0.00           C
ATOM   6935  C11 POPEa 251     131.152  83.794  62.810  1.00  0.00           C
ATOM   6938  P   POPEa 251     129.042  83.824  64.390  1.00  0.00           P
ATOM   6939  O13 POPEa 251     128.722  83.184  65.680  1.00  0.00           O
ATOM   6940  O14 POPEa 251     129.232  85.284  64.450  1.00  0.00           O
ATOM   6941  O11 POPEa 251     127.882  83.514  63.380  1.00  0.00           O
ATOM   6942  O12 POPEa 251     130.262  83.124  63.690  1.00  0.00           O
ATOM   6943  C1  POPEa 251     127.452  84.484  62.410  1.00  0.00           C
ATOM   6946  C2  POPEa 251     126.692  83.784  61.250  1.00  0.00           C
ATOM   6948  O21 POPEa 251     127.572  83.004  60.420  1.00  0.00           O
ATOM   6949  C21 POPEa 251     128.342  83.684  59.600  1.00  0.00           C
ATOM   6950  O22 POPEa 251     128.602  84.874  59.640  1.00  0.00           O
ATOM   6951  C22 POPEa 251     128.842  82.694  58.530  1.00  0.00           C
ATOM   6954  C3  POPEa 251     125.774  84.714  60.410  1.00  0.00           C
ATOM   6957  O31 POPEa 251     125.104  84.004  59.330  1.00  0.00           O
ATOM   6958  C31 POPEa 251     123.764  83.964  59.440  1.00  0.00           C
ATOM   6959  O32 POPEa 251     123.144  84.234  60.460  1.00  0.00           O
ATOM   6960  C32 POPEa 251     123.114  83.514  58.120  1.00  0.00           C
ATOM   6963  C23 POPEa 251     129.742  83.334  57.450  1.00  0.00           C
ATOM   6966  C24 POPEa 251     129.762  82.584  56.090  1.00  0.00           C
ATOM   6969  C25 POPEa 251     128.392  82.574  55.390  1.00  0.00           C
ATOM   6972  C26 POPEa 251     128.412  82.314  53.860  1.00  0.00           C
ATOM   6975  C27 POPEa 251     129.162  83.374  53.050  1.00  0.00           C
ATOM   6978  C28 POPEa 251     128.832  83.354  51.540  1.00  0.00           C
ATOM   6981  C29 POPEa 251     129.782  84.214  50.730  1.00  0.00           C
ATOM   6983 0C21 POPEa 251     129.532  85.404  50.140  1.00  0.00           C
ATOM   6985 1C21 POPEa 251     128.252  86.194  50.120  1.00  0.00           C
ATOM   6988 2C21 POPEa 251     128.322  87.484  50.970  1.00  0.00           C
ATOM   6991 3C21 POPEa 251     129.332  88.534  50.480  1.00  0.00           C
ATOM   6994 4C21 POPEa 251     129.332  89.834  51.320  1.00  0.00           C
ATOM   6997 5C21 POPEa 251     129.922  89.654  52.720  1.00  0.00           C
ATOM   7000 6C21 POPEa 251     129.842  90.924  53.580  1.00  0.00           C
ATOM   7003 7C21 POPEa 251     130.452  90.714  54.970  1.00  0.00           C
ATOM   7006 8C21 POPEa 251     130.202  91.874  55.940  1.00  0.00           C
ATOM   7010  C33 POPEa 251     123.904  83.824  56.810  1.00  0.00           C
ATOM   7013  C34 POPEa 251     123.194  83.154  55.620  1.00  0.00           C
ATOM   7016  C35 POPEa 251     123.994  83.024  54.320  1.00  0.00           C
ATOM   7019  C36 POPEa 251     123.924  84.234  53.380  1.00  0.00           C
ATOM   7022  C37 POPEa 251     124.124  83.794  51.920  1.00  0.00           C
ATOM   7025  C38 POPEa 251     124.294  84.944  50.920  1.00  0.00           C
ATOM   7028  C39 POPEa 251     124.464  84.424  49.470  1.00  0.00           C
ATOM   7031 0C31 POPEa 251     123.134  84.054  48.800  1.00  0.00           C
ATOM   7034 1C31 POPEa 251     123.264  82.914  47.770  1.00  0.00           C
ATOM   7037 2C31 POPEa 251     121.934  82.534  47.100  1.00  0.00           C
ATOM   7040 3C31 POPEa 251     121.384  83.584  46.120  1.00  0.00           C
ATOM   7043 4C31 POPEa 251     122.244  83.764  44.860  1.00  0.00           C
ATOM   7046 5C31 POPEa 251     121.714  84.864  43.930  1.00  0.00           C
ATOM   7049 6C31 POPEa 251     122.514  84.984  42.630  1.00  0.00           C
ATOM   7053  NH3 POPEb 252       1.954  -4.384  65.830  1.00  0.00           N
ATOM   7057  C12 POPEb 252       2.524  -3.124  65.200  1.00  0.00           C
ATOM   7060  C11 POPEb 252       3.114  -2.196  66.270  1.00  0.00           C
ATOM   7063  P   POPEb 252       3.884   0.324  66.310  1.00  0.00           P
ATOM   7064  O13 POPEb 252       3.084   0.334  67.550  1.00  0.00           O
ATOM   7065  O14 POPEb 252       5.314   0.684  66.490  1.00  0.00           O
ATOM   7066  O11 POPEb 252       3.224   1.284  65.250  1.00  0.00           O
ATOM   7067  O12 POPEb 252       3.794  -1.106  65.640  1.00  0.00           O
ATOM   7068  C1  POPEb 252       2.894   0.834  63.940  1.00  0.00           C
ATOM   7071  C2  POPEb 252       2.464   2.024  63.030  1.00  0.00           C
ATOM   7073  O21 POPEb 252       3.604   2.894  62.910  1.00  0.00           O
ATOM   7074  C21 POPEb 252       3.694   3.854  62.000  1.00  0.00           C
ATOM   7075  O22 POPEb 252       4.434   4.814  62.090  1.00  0.00           O
ATOM   7076  C22 POPEb 252       2.994   3.504  60.690  1.00  0.00           C
ATOM   7079  C3  POPEb 252       1.244   2.764  63.650  1.00  0.00           C
ATOM   7082  O31 POPEb 252       0.484   3.574  62.710  1.00  0.00           O
ATOM   7083  C31 POPEb 252      -0.436   2.914  62.010  1.00  0.00           C
ATOM   7084  O32 POPEb 252      -0.466   1.704  61.860  1.00  0.00           O
ATOM   7085  C32 POPEb 252      -1.496   3.894  61.510  1.00  0.00           C
ATOM   7088  C23 POPEb 252       3.494   4.474  59.600  1.00  0.00           C
ATOM   7091  C24 POPEb 252       2.974   4.104  58.220  1.00  0.00           C
ATOM   7094  C25 POPEb 252       3.434   5.094  57.150  1.00  0.00           C
ATOM   7097  C26 POPEb 252       3.124   4.624  55.720  1.00  0.00           C
ATOM   7100  C27 POPEb 252       1.644   4.254  55.530  1.00  0.00           C
ATOM   7103  C28 POPEb 252       1.304   3.764  54.110  1.00  0.00           C
ATOM   7106  C29 POPEb 252       1.484   4.854  53.090  1.00  0.00           C
ATOM   7108 0C21 POPEb 252       1.724   4.664  51.790  1.00  0.00           C
ATOM   7110 1C21 POPEb 252       1.774   3.354  51.050  1.00  0.00           C
ATOM   7113 2C21 POPEb 252       1.274   3.464  49.590  1.00  0.00           C
ATOM   7116 3C21 POPEb 252      -0.226   3.794  49.460  1.00  0.00           C
ATOM   7119 4C21 POPEb 252      -0.676   3.924  48.000  1.00  0.00           C
ATOM   7122 5C21 POPEb 252      -2.166   4.294  47.860  1.00  0.00           C
ATOM   7125 6C21 POPEb 252      -2.456   5.784  48.100  1.00  0.00           C
ATOM   7128 7C21 POPEb 252      -3.954   6.104  48.110  1.00  0.00           C
ATOM   7131 8C21 POPEb 252      -4.274   7.584  48.340  1.00  0.00           C
ATOM   7135  C33 POPEb 252      -1.666   3.924  59.980  1.00  0.00           C
ATOM   7138  C34 POPEb 252      -2.866   4.804  59.610  1.00  0.00           C
ATOM   7141  C35 POPEb 252      -2.996   5.054  58.110  1.00  0.00           C
ATOM   7144  C36 POPEb 252      -1.776   5.764  57.510  1.00  0.00           C
ATOM   7147  C37 POPEb 252      -2.136   6.764  56.400  1.00  0.00           C
ATOM   7150  C38 POPEb 252      -0.886   7.434  55.830  1.00  0.00           C
ATOM   7153  C39 POPEb 252      -1.156   8.754  55.100  1.00  0.00           C
ATOM   7156 0C31 POPEb 252      -1.656   8.544  53.670  1.00  0.00           C
ATOM   7159 1C31 POPEb 252      -1.786   9.854  52.890  1.00  0.00           C
ATOM   7162 2C31 POPEb 252      -2.186   9.624  51.430  1.00  0.00           C
ATOM   7165 3C31 POPEb 252      -2.256  10.934  50.640  1.00  0.00           C
ATOM   7168 4C31 POPEb 252      -2.656  10.714  49.180  1.00  0.00           C
ATOM   7171 5C31 POPEb 252      -2.606  12.004  48.340  1.00  0.00           C
ATOM   7174 6C31 POPEb 252      -2.926  11.774  46.870  1.00  0.00           C
ATOM   7178  NH3 POPEc 253      24.604  18.224  21.150  1.00  0.00           N
ATOM   7182  C12 POPEc 253      24.484  16.854  20.560  1.00  0.00           C
ATOM   7185  C11 POPEc 253      25.794  16.064  20.740  1.00  0.00           C
ATOM   7188  P   POPEc 253      25.164  13.884  22.010  1.00  0.00           P
ATOM   7189  O13 POPEc 253      23.724  13.964  21.680  1.00  0.00           O
ATOM   7190  O14 POPEc 253      25.974  12.944  21.200  1.00  0.00           O
ATOM   7191  O11 POPEc 253      25.364  13.494  23.520  1.00  0.00           O
ATOM   7192  O12 POPEc 253      25.804  15.334  21.970  1.00  0.00           O
ATOM   7193  C1  POPEc 253      26.614  13.854  24.150  1.00  0.00           C
ATOM   7196  C2  POPEc 253      26.504  13.594  25.660  1.00  0.00           C
ATOM   7198  O21 POPEc 253      27.774  13.864  26.290  1.00  0.00           O
ATOM   7199  C21 POPEc 253      27.694  14.294  27.530  1.00  0.00           C
ATOM   7200  O22 POPEc 253      26.694  14.734  28.080  1.00  0.00           O
ATOM   7201  C22 POPEc 253      29.044  14.124  28.200  1.00  0.00           C
ATOM   7204  C3  POPEc 253      26.114  12.114  25.910  1.00  0.00           C
ATOM   7207  O31 POPEc 253      25.934  11.844  27.310  1.00  0.00           O
ATOM   7208  C31 POPEc 253      24.674  11.974  27.720  1.00  0.00           C
ATOM   7209  O32 POPEc 253      23.734  12.334  27.030  1.00  0.00           O
ATOM   7210  C32 POPEc 253      24.574  11.594  29.190  1.00  0.00           C
ATOM   7213  C23 POPEc 253      28.894  13.524  29.620  1.00  0.00           C
ATOM   7216  C24 POPEc 253      30.254  13.364  30.300  1.00  0.00           C
ATOM   7219  C25 POPEc 253      30.184  12.674  31.670  1.00  0.00           C
ATOM   7222  C26 POPEc 253      29.744  13.604  32.810  1.00  0.00           C
ATOM   7225  C27 POPEc 253      29.824  12.884  34.170  1.00  0.00           C
ATOM   7228  C28 POPEc 253      29.524  13.824  35.350  1.00  0.00           C
ATOM   7231  C29 POPEc 253      30.754  14.524  35.880  1.00  0.00           C
ATOM   7233 0C21 POPEc 253      31.164  14.494  37.160  1.00  0.00           C
ATOM   7235 1C21 POPEc 253      30.484  13.744  38.280  1.00  0.00           C
ATOM   7238 2C21 POPEc 253      31.414  13.474  39.480  1.00  0.00           C
ATOM   7241 3C21 POPEc 253      32.494  12.424  39.190  1.00  0.00           C
ATOM   7244 4C21 POPEc 253      33.324  12.084  40.430  1.00  0.00           C
ATOM   7247 5C21 POPEc 253      34.304  10.934  40.200  1.00  0.00           C
ATOM   7250 6C21 POPEc 253      35.234  10.704  41.400  1.00  0.00           C
ATOM   7253 7C21 POPEc 253      35.964   9.354  41.330  1.00  0.00           C
ATOM   7256 8C21 POPEc 253      37.074   9.194  42.360  1.00  0.00           C
ATOM   7260  C33 POPEc 253      23.144  11.134  29.550  1.00  0.00           C
ATOM   7263  C34 POPEc 253      23.054  10.304  30.830  1.00  0.00           C
ATOM   7266  C35 POPEc 253      23.014  11.104  32.140  1.00  0.00           C
ATOM   7269  C36 POPEc 253      21.644  11.754  32.350  1.00  0.00           C
ATOM   7272  C37 POPEc 253      21.364  12.174  33.800  1.00  0.00           C
ATOM   7275  C38 POPEc 253      19.874  12.454  33.990  1.00  0.00           C
ATOM   7278  C39 POPEc 253      19.394  12.534  35.440  1.00  0.00           C
ATOM   7281 0C31 POPEc 253      19.834  13.814  36.150  1.00  0.00           C
ATOM   7284 1C31 POPEc 253      19.364  13.864  37.610  1.00  0.00           C
ATOM   7287 2C31 POPEc 253      19.674  15.204  38.270  1.00  0.00           C
ATOM   7290 3C31 POPEc 253      19.364  15.234  39.780  1.00  0.00           C
ATOM   7293 4C31 POPEc 253      17.944  14.764  40.130  1.00  0.00           C
ATOM   7296 5C31 POPEc 253      17.414  15.334  41.450  1.00  0.00           C
ATOM   7299 6C31 POPEc 253      15.884  15.304  41.540  1.00  0.00           C
ATOM   7303  NH3 POPEd 254      79.324  54.734  17.400  1.00  0.00           N
ATOM   7307  C12 POPEd 254      80.354  55.804  17.710  1.00  0.00           C
ATOM   7310  C11 POPEd 254      79.714  57.144  18.120  1.00  0.00           C
ATOM   7313  P   POPEd 254      78.934  58.894  16.300  1.00  0.00           P
ATOM   7314  O13 POPEd 254      80.294  58.874  15.720  1.00  0.00           O
ATOM   7315  O14 POPEd 254      77.824  58.914  15.330  1.00  0.00           O
ATOM   7316  O11 POPEd 254      78.794  60.084  17.350  1.00  0.00           O
ATOM   7317  O12 POPEd 254      78.764  57.564  17.140  1.00  0.00           O
ATOM   7318  C1  POPEd 254      78.114  59.994  18.620  1.00  0.00           C
ATOM   7321  C2  POPEd 254      79.004  60.494  19.800  1.00  0.00           C
ATOM   7323  O21 POPEd 254      78.184  60.504  20.990  1.00  0.00           O
ATOM   7324  C21 POPEd 254      78.714  59.974  22.080  1.00  0.00           C
ATOM   7325  O22 POPEd 254      79.754  59.354  22.140  1.00  0.00           O
ATOM   7326  C22 POPEd 254      77.844  60.344  23.290  1.00  0.00           C
ATOM   7329  C3  POPEd 254      79.554  61.924  19.500  1.00  0.00           C
ATOM   7332  O31 POPEd 254      80.094  62.624  20.650  1.00  0.00           O
ATOM   7333  C31 POPEd 254      79.264  63.504  21.210  1.00  0.00           C
ATOM   7334  O32 POPEd 254      78.064  63.584  20.970  1.00  0.00           O
ATOM   7335  C32 POPEd 254      79.944  64.484  22.160  1.00  0.00           C
ATOM   7338  C23 POPEd 254      78.434  59.864  24.650  1.00  0.00           C
ATOM   7341  C24 POPEd 254      77.694  60.464  25.850  1.00  0.00           C
ATOM   7344  C25 POPEd 254      78.294  60.084  27.220  1.00  0.00           C
ATOM   7347  C26 POPEd 254      77.334  59.314  28.160  1.00  0.00           C
ATOM   7350  C27 POPEd 254      76.104  60.124  28.610  1.00  0.00           C
ATOM   7353  C28 POPEd 254      75.274  59.414  29.700  1.00  0.00           C
ATOM   7356  C29 POPEd 254      75.964  59.454  31.050  1.00  0.00           C
ATOM   7358 0C21 POPEd 254      75.764  60.364  32.020  1.00  0.00           C
ATOM   7360 1C21 POPEd 254      74.814  61.534  31.970  1.00  0.00           C
ATOM   7363 2C21 POPEd 254      73.774  61.514  33.110  1.00  0.00           C
ATOM   7366 3C21 POPEd 254      74.364  61.914  34.460  1.00  0.00           C
ATOM   7369 4C21 POPEd 254      73.314  61.994  35.590  1.00  0.00           C
ATOM   7372 5C21 POPEd 254      73.784  62.864  36.760  1.00  0.00           C
ATOM   7375 6C21 POPEd 254      75.144  62.464  37.330  1.00  0.00           C
ATOM   7378 7C21 POPEd 254      75.564  63.384  38.480  1.00  0.00           C
ATOM   7381 8C21 POPEd 254      76.944  63.084  39.050  1.00  0.00           C
ATOM   7385  C33 POPEd 254      81.054  63.894  23.050  1.00  0.00           C
ATOM   7388  C34 POPEd 254      80.504  62.924  24.100  1.00  0.00           C
ATOM   7391  C35 POPEd 254      81.524  62.564  25.180  1.00  0.00           C
ATOM   7394  C36 POPEd 254      82.704  61.764  24.630  1.00  0.00           C
ATOM   7397  C37 POPEd 254      83.134  60.614  25.560  1.00  0.00           C
ATOM   7400  C38 POPEd 254      84.224  59.744  24.920  1.00  0.00           C
ATOM   7403  C39 POPEd 254      85.624  60.364  24.980  1.00  0.00           C
ATOM   7406 0C31 POPEd 254      86.694  59.444  24.380  1.00  0.00           C
ATOM   7409 1C31 POPEd 254      88.114  59.944  24.640  1.00  0.00           C
ATOM   7412 2C31 POPEd 254      89.204  59.204  23.850  1.00  0.00           C
ATOM   7415 3C31 POPEd 254      90.644  59.564  24.280  1.00  0.00           C
ATOM   7418 4C31 POPEd 254      90.884  61.074  24.410  1.00  0.00           C
ATOM   7421 5C31 POPEd 254      92.334  61.444  24.740  1.00  0.00           C
ATOM   7424 6C31 POPEd 254      92.454  62.824  25.380  1.00  0.00           C
ATOM   7428  NH3 POPEe 255     109.674 120.084  22.190  1.00  0.00           N
ATOM   7432  C12 POPEe 255     108.474 120.854  21.680  1.00  0.00           C
ATOM   7435  C11 POPEe 255     107.174 120.054  21.840  1.00  0.00           C
ATOM   7438  P   POPEe 255     104.694 120.254  21.020  1.00  0.00           P
ATOM   7439  O13 POPEe 255     103.644 121.294  21.040  1.00  0.00           O
ATOM   7440  O14 POPEe 255     104.914 119.524  19.760  1.00  0.00           O
ATOM   7441  O11 POPEe 255     104.444 119.234  22.210  1.00  0.00           O
ATOM   7442  O12 POPEe 255     106.064 120.894  21.480  1.00  0.00           O
ATOM   7443  C1  POPEe 255     103.194 119.194  22.900  1.00  0.00           C
ATOM   7446  C2  POPEe 255     103.434 119.294  24.410  1.00  0.00           C
ATOM   7448  O21 POPEe 255     102.194 118.934  25.040  1.00  0.00           O
ATOM   7449  C21 POPEe 255     102.244 117.954  25.900  1.00  0.00           C
ATOM   7450  O22 POPEe 255     103.264 117.374  26.260  1.00  0.00           O
ATOM   7451  C22 POPEe 255     100.844 117.644  26.410  1.00  0.00           C
ATOM   7454  C3  POPEe 255     103.854 120.734  24.790  1.00  0.00           C
ATOM   7457  O31 POPEe 255     102.684 121.584  24.910  1.00  0.00           O
ATOM   7458  C31 POPEe 255     102.014 121.674  26.080  1.00  0.00           C
ATOM   7459  O32 POPEe 255     100.864 122.074  26.150  1.00  0.00           O
ATOM   7460  C32 POPEe 255     102.864 121.324  27.300  1.00  0.00           C
ATOM   7463  C23 POPEe 255     100.914 116.584  27.520  1.00  0.00           C
ATOM   7466  C24 POPEe 255      99.644 116.514  28.380  1.00  0.00           C
ATOM   7469  C25 POPEe 255      99.734 115.534  29.570  1.00  0.00           C
ATOM   7472  C26 POPEe 255     101.044 115.594  30.380  1.00  0.00           C
ATOM   7475  C27 POPEe 255     100.964 114.924  31.760  1.00  0.00           C
ATOM   7478  C28 POPEe 255     102.374 114.704  32.340  1.00  0.00           C
ATOM   7481  C29 POPEe 255     102.414 114.424  33.820  1.00  0.00           C
ATOM   7483 0C21 POPEe 255     103.544 114.424  34.550  1.00  0.00           C
ATOM   7485 1C21 POPEe 255     104.894 114.694  33.940  1.00  0.00           C
ATOM   7488 2C21 POPEe 255     106.124 114.474  34.850  1.00  0.00           C
ATOM   7491 3C21 POPEe 255     106.314 113.014  35.290  1.00  0.00           C
ATOM   7494 4C21 POPEe 255     107.644 112.764  36.040  1.00  0.00           C
ATOM   7497 5C21 POPEe 255     107.684 113.374  37.440  1.00  0.00           C
ATOM   7500 6C21 POPEe 255     108.944 113.004  38.240  1.00  0.00           C
ATOM   7503 7C21 POPEe 255     108.854 113.444  39.710  1.00  0.00           C
ATOM   7506 8C21 POPEe 255     110.124 113.144  40.510  1.00  0.00           C
ATOM   7510  C33 POPEe 255     102.144 121.614  28.630  1.00  0.00           C
ATOM   7513  C34 POPEe 255     103.084 121.464  29.840  1.00  0.00           C
ATOM   7516  C35 POPEe 255     102.664 120.354  30.800  1.00  0.00           C
ATOM   7519  C36 POPEe 255     103.584 120.234  32.030  1.00  0.00           C
ATOM   7522  C37 POPEe 255     103.224 118.994  32.870  1.00  0.00           C
ATOM   7525  C38 POPEe 255     104.164 118.674  34.040  1.00  0.00           C
ATOM   7528  C39 POPEe 255     104.604 119.814  34.970  1.00  0.00           C
ATOM   7531 0C31 POPEe 255     105.614 119.304  36.010  1.00  0.00           C
ATOM   7534 1C31 POPEe 255     105.054 118.254  36.990  1.00  0.00           C
ATOM   7537 2C31 POPEe 255     106.134 117.654  37.890  1.00  0.00           C
ATOM   7540 3C31 POPEe 255     105.594 116.774  39.030  1.00  0.00           C
ATOM   7543 4C31 POPEe 255     104.874 115.494  38.560  1.00  0.00           C
ATOM   7546 5C31 POPEe 255     104.934 114.354  39.580  1.00  0.00           C
ATOM   7549 6C31 POPEe 255     104.274 113.054  39.110  1.00  0.00           C
ATOM   7553  NH3 POPEf 256       1.524  23.594  19.740  1.00  0.00           N
ATOM   7557  C12 POPEf 256       2.744  23.884  20.570  1.00  0.00           C
ATOM   7560  C11 POPEf 256       2.914  25.374  20.910  1.00  0.00           C
ATOM   7563  P   POPEf 256       3.284  27.604  19.480  1.00  0.00           P
ATOM   7564  O13 POPEf 256       3.944  27.474  18.170  1.00  0.00           O
ATOM   7565  O14 POPEf 256       2.314  28.704  19.620  1.00  0.00           O
ATOM   7566  O11 POPEf 256       4.344  27.774  20.650  1.00  0.00           O
ATOM   7567  O12 POPEf 256       2.554  26.224  19.820  1.00  0.00           O
ATOM   7568  C1  POPEf 256       3.904  28.194  21.960  1.00  0.00           C
ATOM   7571  C2  POPEf 256       4.954  27.784  23.030  1.00  0.00           C
ATOM   7573  O21 POPEf 256       4.324  27.624  24.330  1.00  0.00           O
ATOM   7574  C21 POPEf 256       4.424  26.414  24.860  1.00  0.00           C
ATOM   7575  O22 POPEf 256       4.814  25.404  24.300  1.00  0.00           O
ATOM   7576  C22 POPEf 256       4.054  26.424  26.340  1.00  0.00           C
ATOM   7579  C3  POPEf 256       6.074  28.864  23.130  1.00  0.00           C
ATOM   7582  O31 POPEf 256       7.094  28.594  24.120  1.00  0.00           O
ATOM   7583  C31 POPEf 256       7.914  27.594  23.770  1.00  0.00           C
ATOM   7584  O32 POPEf 256       7.744  26.864  22.810  1.00  0.00           O
ATOM   7585  C32 POPEf 256       9.154  27.564  24.660  1.00  0.00           C
ATOM   7588  C23 POPEf 256       4.614  25.194  27.090  1.00  0.00           C
ATOM   7591  C24 POPEf 256       4.384  25.234  28.600  1.00  0.00           C
ATOM   7594  C25 POPEf 256       5.414  24.414  29.390  1.00  0.00           C
ATOM   7597  C26 POPEf 256       5.254  24.564  30.910  1.00  0.00           C
ATOM   7600  C27 POPEf 256       6.384  23.904  31.720  1.00  0.00           C
ATOM   7603  C28 POPEf 256       6.244  24.154  33.230  1.00  0.00           C
ATOM   7606  C29 POPEf 256       7.324  23.464  34.030  1.00  0.00           C
ATOM   7608 0C21 POPEf 256       8.044  24.004  35.030  1.00  0.00           C
ATOM   7610 1C21 POPEf 256       7.904  25.404  35.580  1.00  0.00           C
ATOM   7613 2C21 POPEf 256       8.264  25.504  37.080  1.00  0.00           C
ATOM   7616 3C21 POPEf 256       8.344  26.974  37.540  1.00  0.00           C
ATOM   7619 4C21 POPEf 256       8.594  27.144  39.040  1.00  0.00           C
ATOM   7622 5C21 POPEf 256       7.384  26.754  39.900  1.00  0.00           C
ATOM   7625 6C21 POPEf 256       7.624  26.984  41.400  1.00  0.00           C
ATOM   7628 7C21 POPEf 256       6.574  26.324  42.290  1.00  0.00           C
ATOM   7631 8C21 POPEf 256       6.854  26.504  43.780  1.00  0.00           C
ATOM   7635  C33 POPEf 256       9.104  26.594  25.850  1.00  0.00           C
ATOM   7638  C34 POPEf 256       8.534  27.234  27.120  1.00  0.00           C
ATOM   7641  C35 POPEf 256       8.984  26.484  28.380  1.00  0.00           C
ATOM   7644  C36 POPEf 256       8.634  27.194  29.700  1.00  0.00           C
ATOM   7647  C37 POPEf 256       9.404  26.554  30.860  1.00  0.00           C
ATOM   7650  C38 POPEf 256       8.994  27.054  32.260  1.00  0.00           C
ATOM   7653  C39 POPEf 256       9.634  28.394  32.650  1.00  0.00           C
ATOM   7656 0C31 POPEf 256       9.384  28.764  34.120  1.00  0.00           C
ATOM   7659 1C31 POPEf 256       9.974  30.134  34.480  1.00  0.00           C
ATOM   7662 2C31 POPEf 256       9.844  30.504  35.960  1.00  0.00           C
ATOM   7665 3C31 POPEf 256      10.274  31.954  36.220  1.00  0.00           C
ATOM   7668 4C31 POPEf 256      10.564  32.294  37.680  1.00  0.00           C
ATOM   7671 5C31 POPEf 256      10.944  33.764  37.860  1.00  0.00           C
ATOM   7674 6C31 POPEf 256      11.404  34.144  39.270  1.00  0.00           C
ATOM   7678  NH3 POPEg 257      84.474  33.794  64.330  1.00  0.00           N
ATOM   7682  C12 POPEg 257      85.304  34.944  63.820  1.00  0.00           C
ATOM   7685  C11 POPEg 257      84.444  36.164  63.440  1.00  0.00           C
ATOM   7688  P   POPEg 257      85.614  38.524  63.690  1.00  0.00           P
ATOM   7689  O13 POPEg 257      84.534  38.844  64.650  1.00  0.00           O
ATOM   7690  O14 POPEg 257      86.974  38.364  64.260  1.00  0.00           O
ATOM   7691  O11 POPEg 257      85.694  39.664  62.580  1.00  0.00           O
ATOM   7692  O12 POPEg 257      85.264  37.194  62.890  1.00  0.00           O
ATOM   7693  C1  POPEg 257      85.454  39.364  61.200  1.00  0.00           C
ATOM   7696  C2  POPEg 257      85.954  40.484  60.240  1.00  0.00           C
ATOM   7698  O21 POPEg 257      86.344  39.884  58.990  1.00  0.00           O
ATOM   7699  C21 POPEg 257      85.364  39.624  58.130  1.00  0.00           C
ATOM   7700  O22 POPEg 257      84.174  39.804  58.310  1.00  0.00           O
ATOM   7701  C22 POPEg 257      85.974  38.934  56.890  1.00  0.00           C
ATOM   7704  C3  POPEg 257      87.174  41.294  60.800  1.00  0.00           C
ATOM   7707  O31 POPEg 257      87.584  42.374  59.920  1.00  0.00           O
ATOM   7708  C31 POPEg 257      88.644  42.324  59.070  1.00  0.00           C
ATOM   7709  O32 POPEg 257      88.944  43.294  58.370  1.00  0.00           O
ATOM   7710  C32 POPEg 257      89.354  40.974  59.020  1.00  0.00           C
ATOM   7713  C23 POPEg 257      85.474  39.464  55.510  1.00  0.00           C
ATOM   7716  C24 POPEg 257      86.334  38.944  54.340  1.00  0.00           C
ATOM   7719  C25 POPEg 257      86.854  40.024  53.380  1.00  0.00           C
ATOM   7722  C26 POPEg 257      85.844  40.434  52.290  1.00  0.00           C
ATOM   7725  C27 POPEg 257      86.474  41.384  51.250  1.00  0.00           C
ATOM   7728  C28 POPEg 257      85.534  41.764  50.080  1.00  0.00           C
ATOM   7731  C29 POPEg 257      85.324  40.624  49.100  1.00  0.00           C
ATOM   7733 0C21 POPEg 257      85.594  40.614  47.780  1.00  0.00           C
ATOM   7735 1C21 POPEg 257      86.174  41.724  46.940  1.00  0.00           C
ATOM   7738 2C21 POPEg 257      85.174  42.254  45.890  1.00  0.00           C
ATOM   7741 3C21 POPEg 257      85.844  43.244  44.920  1.00  0.00           C
ATOM   7744 4C21 POPEg 257      84.854  43.984  44.000  1.00  0.00           C
ATOM   7747 5C21 POPEg 257      84.234  45.224  44.660  1.00  0.00           C
ATOM   7750 6C21 POPEg 257      83.444  46.074  43.650  1.00  0.00           C
ATOM   7753 7C21 POPEg 257      82.984  47.414  44.230  1.00  0.00           C
ATOM   7756 8C21 POPEg 257      82.194  48.234  43.210  1.00  0.00           C
ATOM   7760  C33 POPEg 257      90.134  40.744  57.700  1.00  0.00           C
ATOM   7763  C34 POPEg 257      90.664  39.304  57.570  1.00  0.00           C
ATOM   7766  C35 POPEg 257      91.564  38.894  58.740  1.00  0.00           C
ATOM   7769  C36 POPEg 257      92.374  37.624  58.480  1.00  0.00           C
ATOM   7772  C37 POPEg 257      93.334  37.324  59.640  1.00  0.00           C
ATOM   7775  C38 POPEg 257      94.234  36.134  59.340  1.00  0.00           C
ATOM   7778  C39 POPEg 257      95.184  35.804  60.500  1.00  0.00           C
ATOM   7781 0C31 POPEg 257      96.124  34.674  60.090  1.00  0.00           C
ATOM   7784 1C31 POPEg 257      97.044  34.184  61.210  1.00  0.00           C
ATOM   7787 2C31 POPEg 257      98.084  33.214  60.630  1.00  0.00           C
ATOM   7790 3C31 POPEg 257      98.874  32.484  61.710  1.00  0.00           C
ATOM   7793 4C31 POPEg 257      99.934  31.584  61.090  1.00  0.00           C
ATOM   7796 5C31 POPEg 257     100.724  30.844  62.160  1.00  0.00           C
ATOM   7799 6C31 POPEg 257     101.754  29.864  61.600  1.00  0.00           C
ATOM   7803  NH3 POPEh 258      15.274  42.604  62.110  1.00  0.00           N
ATOM   7807  C12 POPEh 258      16.444  43.534  62.170  1.00  0.00           C
ATOM   7810  C11 POPEh 258      17.654  42.894  62.850  1.00  0.00           C
ATOM   7813  P   POPEh 258      20.034  43.274  61.820  1.00  0.00           P
ATOM   7814  O13 POPEh 258      20.414  41.874  62.160  1.00  0.00           O
ATOM   7815  O14 POPEh 258      21.104  44.304  61.850  1.00  0.00           O
ATOM   7816  O11 POPEh 258      19.354  43.314  60.400  1.00  0.00           O
ATOM   7817  O12 POPEh 258      18.814  43.724  62.720  1.00  0.00           O
ATOM   7818  C1  POPEh 258      18.844  42.124  59.800  1.00  0.00           C
ATOM   7821  C2  POPEh 258      18.384  42.334  58.330  1.00  0.00           C
ATOM   7823  O21 POPEh 258      19.484  42.204  57.420  1.00  0.00           O
ATOM   7824  C21 POPEh 258      20.444  43.094  57.400  1.00  0.00           C
ATOM   7825  O22 POPEh 258      20.544  44.134  58.030  1.00  0.00           O
ATOM   7826  C22 POPEh 258      21.404  42.704  56.280  1.00  0.00           C
ATOM   7829  C3  POPEh 258      17.514  43.604  58.120  1.00  0.00           C
ATOM   7832  O31 POPEh 258      17.154  43.844  56.730  1.00  0.00           O
ATOM   7833  C31 POPEh 258      16.134  43.114  56.290  1.00  0.00           C
ATOM   7834  O32 POPEh 258      15.594  42.204  56.900  1.00  0.00           O
ATOM   7835  C32 POPEh 258      15.824  43.494  54.850  1.00  0.00           C
ATOM   7838  C23 POPEh 258      20.884  43.304  54.960  1.00  0.00           C
ATOM   7841  C24 POPEh 258      21.024  42.314  53.800  1.00  0.00           C
ATOM   7844  C25 POPEh 258      22.464  42.044  53.370  1.00  0.00           C
ATOM   7847  C26 POPEh 258      22.444  41.434  51.960  1.00  0.00           C
ATOM   7850  C27 POPEh 258      23.814  40.904  51.530  1.00  0.00           C
ATOM   7853  C28 POPEh 258      23.804  40.424  50.070  1.00  0.00           C
ATOM   7856  C29 POPEh 258      25.084  39.894  49.470  1.00  0.00           C
ATOM   7858 0C21 POPEh 258      26.244  39.424  50.000  1.00  0.00           C
ATOM   7860 1C21 POPEh 258      26.694  39.254  51.430  1.00  0.00           C
ATOM   7863 2C21 POPEh 258      26.504  37.824  51.970  1.00  0.00           C
ATOM   7866 3C21 POPEh 258      27.264  37.574  53.280  1.00  0.00           C
ATOM   7869 4C21 POPEh 258      26.654  36.464  54.160  1.00  0.00           C
ATOM   7872 5C21 POPEh 258      26.734  35.044  53.590  1.00  0.00           C
ATOM   7875 6C21 POPEh 258      25.984  34.074  54.520  1.00  0.00           C
ATOM   7878 7C21 POPEh 258      26.214  32.594  54.220  1.00  0.00           C
ATOM   7881 8C21 POPEh 258      25.354  31.684  55.110  1.00  0.00           C
ATOM   7885  C33 POPEh 258      14.744  42.594  54.220  1.00  0.00           C
ATOM   7888  C34 POPEh 258      14.604  42.854  52.710  1.00  0.00           C
ATOM   7891  C35 POPEh 258      13.554  41.974  52.030  1.00  0.00           C
ATOM   7894  C36 POPEh 258      13.554  42.174  50.510  1.00  0.00           C
ATOM   7897  C37 POPEh 258      12.464  41.374  49.770  1.00  0.00           C
ATOM   7900  C38 POPEh 258      12.664  41.294  48.240  1.00  0.00           C
ATOM   7903  C39 POPEh 258      12.084  42.454  47.400  1.00  0.00           C
ATOM   7906 0C31 POPEh 258      12.474  43.854  47.890  1.00  0.00           C
ATOM   7909 1C31 POPEh 258      12.094  44.984  46.940  1.00  0.00           C
ATOM   7912 2C31 POPEh 258      12.454  46.324  47.590  1.00  0.00           C
ATOM   7915 3C31 POPEh 258      12.264  47.584  46.730  1.00  0.00           C
ATOM   7918 4C31 POPEh 258      13.534  47.944  45.960  1.00  0.00           C
ATOM   7921 5C31 POPEh 258      13.374  49.194  45.090  1.00  0.00           C
ATOM   7924 6C31 POPEh 258      14.704  49.664  44.480  1.00  0.00           C
ATOM   7928  NH3 POPEi 259      47.994  43.414  21.720  1.00  0.00           N
ATOM   7932  C12 POPEi 259      47.434  43.384  20.330  1.00  0.00           C
ATOM   7935  C11 POPEi 259      47.834  42.054  19.670  1.00  0.00           C
ATOM   7938  P   POPEi 259      47.494  39.524  19.810  1.00  0.00           P
ATOM   7939  O13 POPEi 259      46.724  39.644  18.560  1.00  0.00           O
ATOM   7940  O14 POPEi 259      48.904  39.084  19.660  1.00  0.00           O
ATOM   7941  O11 POPEi 259      46.764  38.594  20.870  1.00  0.00           O
ATOM   7942  O12 POPEi 259      47.524  40.944  20.520  1.00  0.00           O
ATOM   7943  C1  POPEi 259      45.934  39.094  21.930  1.00  0.00           C
ATOM   7946  C2  POPEi 259      46.624  39.064  23.330  1.00  0.00           C
ATOM   7948  O21 POPEi 259      45.974  38.034  24.080  1.00  0.00           O
ATOM   7949  C21 POPEi 259      46.484  37.614  25.250  1.00  0.00           C
ATOM   7950  O22 POPEi 259      45.784  37.294  26.200  1.00  0.00           O
ATOM   7951  C22 POPEi 259      48.004  37.434  25.220  1.00  0.00           C
ATOM   7954  C3  POPEi 259      46.534  40.414  24.120  1.00  0.00           C
ATOM   7957  O31 POPEi 259      47.034  40.314  25.470  1.00  0.00           O
ATOM   7958  C31 POPEi 259      47.194  41.454  26.140  1.00  0.00           C
ATOM   7959  O32 POPEi 259      47.144  42.564  25.650  1.00  0.00           O
ATOM   7960  C32 POPEi 259      47.534  41.154  27.600  1.00  0.00           C
ATOM   7963  C23 POPEi 259      48.484  36.554  26.410  1.00  0.00           C
ATOM   7966  C24 POPEi 259      48.474  37.274  27.760  1.00  0.00           C
ATOM   7969  C25 POPEi 259      48.294  36.314  28.940  1.00  0.00           C
ATOM   7972  C26 POPEi 259      48.194  37.104  30.250  1.00  0.00           C
ATOM   7975  C27 POPEi 259      47.984  36.234  31.500  1.00  0.00           C
ATOM   7978  C28 POPEi 259      47.874  37.114  32.760  1.00  0.00           C
ATOM   7981  C29 POPEi 259      47.594  36.314  34.000  1.00  0.00           C
ATOM   7983 0C21 POPEi 259      48.264  36.384  35.170  1.00  0.00           C
ATOM   7985 1C21 POPEi 259      49.424  37.304  35.480  1.00  0.00           C
ATOM   7988 2C21 POPEi 259      49.264  37.994  36.850  1.00  0.00           C
ATOM   7991 3C21 POPEi 259      50.454  38.894  37.180  1.00  0.00           C
ATOM   7994 4C21 POPEi 259      50.404  39.474  38.600  1.00  0.00           C
ATOM   7997 5C21 POPEi 259      51.694  40.214  38.970  1.00  0.00           C
ATOM   8000 6C21 POPEi 259      51.674  40.754  40.410  1.00  0.00           C
ATOM   8003 7C21 POPEi 259      52.994  41.434  40.800  1.00  0.00           C
ATOM   8006 8C21 POPEi 259      53.024  41.904  42.250  1.00  0.00           C
ATOM   8010  C33 POPEi 259      46.434  41.664  28.560  1.00  0.00           C
ATOM   8013  C34 POPEi 259      46.704  41.374  30.050  1.00  0.00           C
ATOM   8016  C35 POPEi 259      45.784  42.224  30.940  1.00  0.00           C
ATOM   8019  C36 POPEi 259      45.934  41.944  32.440  1.00  0.00           C
ATOM   8022  C37 POPEi 259      44.884  42.714  33.260  1.00  0.00           C
ATOM   8025  C38 POPEi 259      44.444  41.994  34.540  1.00  0.00           C
ATOM   8028  C39 POPEi 259      45.454  42.054  35.690  1.00  0.00           C
ATOM   8031 0C31 POPEi 259      45.504  43.434  36.370  1.00  0.00           C
ATOM   8034 1C31 POPEi 259      46.104  43.374  37.780  1.00  0.00           C
ATOM   8037 2C31 POPEi 259      45.884  44.654  38.600  1.00  0.00           C
ATOM   8040 3C31 POPEi 259      46.214  44.474  40.090  1.00  0.00           C
ATOM   8043 4C31 POPEi 259      47.724  44.514  40.400  1.00  0.00           C
ATOM   8046 5C31 POPEi 259      48.014  44.184  41.870  1.00  0.00           C
ATOM   8049 6C31 POPEi 259      49.454  44.484  42.290  1.00  0.00           C
ATOM   8053  NH3 POPEj 260      74.104  74.934  15.070  1.00  0.00           N
ATOM   8057  C12 POPEj 260      75.374  75.764  15.100  1.00  0.00           C
ATOM   8060  C11 POPEj 260      75.924  75.964  16.530  1.00  0.00           C
ATOM   8063  P   POPEj 260      77.974  77.614  16.110  1.00  0.00           P
ATOM   8064  O13 POPEj 260      78.704  77.284  14.860  1.00  0.00           O
ATOM   8065  O14 POPEj 260      76.934  78.664  16.120  1.00  0.00           O
ATOM   8066  O11 POPEj 260      78.984  77.774  17.340  1.00  0.00           O
ATOM   8067  O12 POPEj 260      77.324  76.244  16.530  1.00  0.00           O
ATOM   8068  C1  POPEj 260      78.444  77.674  18.680  1.00  0.00           C
ATOM   8071  C2  POPEj 260      78.514  79.024  19.450  1.00  0.00           C
ATOM   8073  O21 POPEj 260      79.064  78.784  20.760  1.00  0.00           O
ATOM   8074  C21 POPEj 260      79.874  79.714  21.220  1.00  0.00           C
ATOM   8075  O22 POPEj 260      80.904  80.094  20.680  1.00  0.00           O
ATOM   8076  C22 POPEj 260      79.314  80.294  22.520  1.00  0.00           C
ATOM   8079  C3  POPEj 260      77.104  79.644  19.650  1.00  0.00           C
ATOM   8082  O31 POPEj 260      76.384  78.894  20.660  1.00  0.00           O
ATOM   8083  C31 POPEj 260      75.064  78.954  20.690  1.00  0.00           C
ATOM   8084  O32 POPEj 260      74.354  79.604  19.950  1.00  0.00           O
ATOM   8085  C32 POPEj 260      74.554  78.044  21.790  1.00  0.00           C
ATOM   8088  C23 POPEj 260      79.164  79.244  23.640  1.00  0.00           C
ATOM   8091  C24 POPEj 260      78.464  79.854  24.860  1.00  0.00           C
ATOM   8094  C25 POPEj 260      78.384  78.894  26.050  1.00  0.00           C
ATOM   8097  C26 POPEj 260      77.854  79.584  27.320  1.00  0.00           C
ATOM   8100  C27 POPEj 260      77.834  78.644  28.530  1.00  0.00           C
ATOM   8103  C28 POPEj 260      77.774  79.394  29.890  1.00  0.00           C
ATOM   8106  C29 POPEj 260      79.094  80.054  30.220  1.00  0.00           C
ATOM   8108 0C21 POPEj 260      79.794  79.884  31.360  1.00  0.00           C
ATOM   8110 1C21 POPEj 260      79.364  79.064  32.550  1.00  0.00           C
ATOM   8113 2C21 POPEj 260      80.284  79.264  33.770  1.00  0.00           C
ATOM   8116 3C21 POPEj 260      80.304  80.704  34.300  1.00  0.00           C
ATOM   8119 4C21 POPEj 260      81.184  80.874  35.550  1.00  0.00           C
ATOM   8122 5C21 POPEj 260      80.374  80.884  36.850  1.00  0.00           C
ATOM   8125 6C21 POPEj 260      81.264  80.774  38.100  1.00  0.00           C
ATOM   8128 7C21 POPEj 260      80.474  81.064  39.380  1.00  0.00           C
ATOM   8131 8C21 POPEj 260      81.214  80.704  40.670  1.00  0.00           C
ATOM   8135  C33 POPEj 260      74.934  78.524  23.210  1.00  0.00           C
ATOM   8138  C34 POPEj 260      75.344  77.374  24.140  1.00  0.00           C
ATOM   8141  C35 POPEj 260      74.324  76.224  24.210  1.00  0.00           C
ATOM   8144  C36 POPEj 260      74.834  75.054  25.060  1.00  0.00           C
ATOM   8147  C37 POPEj 260      73.964  73.794  24.930  1.00  0.00           C
ATOM   8150  C38 POPEj 260      74.624  72.544  25.530  1.00  0.00           C
ATOM   8153  C39 POPEj 260      74.834  72.574  27.050  1.00  0.00           C
ATOM   8156 0C31 POPEj 260      73.534  72.684  27.860  1.00  0.00           C
ATOM   8159 1C31 POPEj 260      73.784  72.484  29.360  1.00  0.00           C
ATOM   8162 2C31 POPEj 260      72.544  72.714  30.250  1.00  0.00           C
ATOM   8165 3C31 POPEj 260      71.494  71.604  30.130  1.00  0.00           C
ATOM   8168 4C31 POPEj 260      70.364  71.774  31.150  1.00  0.00           C
ATOM   8171 5C31 POPEj 260      69.364  70.604  31.140  1.00  0.00           C
ATOM   8174 6C31 POPEj 260      68.244  70.784  32.170  1.00  0.00           C
ATOM   8178  NH3 POPEk 261      92.124  96.084  65.770  1.00  0.00           N
ATOM   8182  C12 POPEk 261      93.064  94.994  65.340  1.00  0.00           C
ATOM   8185  C11 POPEk 261      94.404  95.174  66.080  1.00  0.00           C
ATOM   8188  P   POPEk 261      95.254  97.664  66.270  1.00  0.00           P
ATOM   8189  O13 POPEk 261      96.644  97.914  66.720  1.00  0.00           O
ATOM   8190  O14 POPEk 261      94.134  97.714  67.240  1.00  0.00           O
ATOM   8191  O11 POPEk 261      94.944  98.694  65.120  1.00  0.00           O
ATOM   8192  O12 POPEk 261      95.164  96.264  65.530  1.00  0.00           O
ATOM   8193  C1  POPEk 261      95.494  98.574  63.800  1.00  0.00           C
ATOM   8196  C2  POPEk 261      94.574  97.734  62.870  1.00  0.00           C
ATOM   8198  O21 POPEk 261      94.944  97.984  61.500  1.00  0.00           O
ATOM   8199  C21 POPEk 261      94.574  96.994  60.690  1.00  0.00           C
ATOM   8200  O22 POPEk 261      94.204  95.884  61.060  1.00  0.00           O
ATOM   8201  C22 POPEk 261      94.544  97.444  59.240  1.00  0.00           C
ATOM   8204  C3  POPEk 261      93.064  98.034  63.080  1.00  0.00           C
ATOM   8207  O31 POPEk 261      92.254  96.844  62.940  1.00  0.00           O
ATOM   8208  C31 POPEk 261      91.294  96.834  62.030  1.00  0.00           C
ATOM   8209  O32 POPEk 261      91.054  97.704  61.210  1.00  0.00           O
ATOM   8210  C32 POPEk 261      90.574  95.494  62.130  1.00  0.00           C
ATOM   8213  C23 POPEk 261      93.524  96.554  58.500  1.00  0.00           C
ATOM   8216  C24 POPEk 261      93.294  96.874  57.020  1.00  0.00           C
ATOM   8219  C25 POPEk 261      92.034  96.194  56.450  1.00  0.00           C
ATOM   8222  C26 POPEk 261      92.304  95.454  55.140  1.00  0.00           C
ATOM   8225  C27 POPEk 261      91.014  94.934  54.510  1.00  0.00           C
ATOM   8228  C28 POPEk 261      91.304  93.944  53.370  1.00  0.00           C
ATOM   8231  C29 POPEk 261      90.074  93.624  52.570  1.00  0.00           C
ATOM   8233 0C21 POPEk 261      89.964  93.664  51.220  1.00  0.00           C
ATOM   8235 1C21 POPEk 261      91.054  94.004  50.250  1.00  0.00           C
ATOM   8238 2C21 POPEk 261      92.254  93.024  50.220  1.00  0.00           C
ATOM   8241 3C21 POPEk 261      91.914  91.604  49.760  1.00  0.00           C
ATOM   8244 4C21 POPEk 261      93.144  90.694  49.800  1.00  0.00           C
ATOM   8247 5C21 POPEk 261      92.954  89.374  49.040  1.00  0.00           C
ATOM   8250 6C21 POPEk 261      94.224  88.514  49.060  1.00  0.00           C
ATOM   8253 7C21 POPEk 261      94.144  87.304  48.110  1.00  0.00           C
ATOM   8256 8C21 POPEk 261      95.414  86.444  48.140  1.00  0.00           C
ATOM   8260  C33 POPEk 261      89.514  95.314  61.020  1.00  0.00           C
ATOM   8263  C34 POPEk 261      89.124  93.854  60.800  1.00  0.00           C
ATOM   8266  C35 POPEk 261      88.484  93.614  59.420  1.00  0.00           C
ATOM   8269  C36 POPEk 261      88.494  92.124  59.040  1.00  0.00           C
ATOM   8272  C37 POPEk 261      87.914  91.844  57.650  1.00  0.00           C
ATOM   8275  C38 POPEk 261      87.884  90.354  57.300  1.00  0.00           C
ATOM   8278  C39 POPEk 261      87.164  90.074  55.970  1.00  0.00           C
ATOM   8281 0C31 POPEk 261      87.864  90.634  54.720  1.00  0.00           C
ATOM   8284 1C31 POPEk 261      87.214  90.144  53.420  1.00  0.00           C
ATOM   8287 2C31 POPEk 261      87.944  90.644  52.160  1.00  0.00           C
ATOM   8290 3C31 POPEk 261      87.484  89.954  50.870  1.00  0.00           C
ATOM   8293 4C31 POPEk 261      88.434  90.204  49.700  1.00  0.00           C
ATOM   8296 5C31 POPEk 261      88.074  89.424  48.430  1.00  0.00           C
ATOM   8299 6C31 POPEk 261      89.074  89.634  47.290  1.00  0.00           C
ATOM   8303  NH3 POPEl 262      95.854 127.942  23.700  1.00  0.00           N
ATOM   8307  C12 POPEl 262      94.434 127.952  23.150  1.00  0.00           C
ATOM   8310  C11 POPEl 262      93.874 126.534  22.850  1.00  0.00           C
ATOM   8313  P   POPEl 262      91.264 127.132  22.970  1.00  0.00           P
ATOM   8314  O13 POPEl 262      90.944 128.462  22.410  1.00  0.00           O
ATOM   8315  O14 POPEl 262      90.184 126.124  22.910  1.00  0.00           O
ATOM   8316  O11 POPEl 262      91.734 127.362  24.460  1.00  0.00           O
ATOM   8317  O12 POPEl 262      92.564 126.534  22.260  1.00  0.00           O
ATOM   8318  C1  POPEl 262      91.714 126.304  25.420  1.00  0.00           C
ATOM   8321  C2  POPEl 262      91.764 126.874  26.870  1.00  0.00           C
ATOM   8323  O21 POPEl 262      92.174 125.834  27.780  1.00  0.00           O
ATOM   8324  C21 POPEl 262      93.434 125.924  28.170  1.00  0.00           C
ATOM   8325  O22 POPEl 262      94.294 126.614  27.630  1.00  0.00           O
ATOM   8326  C22 POPEl 262      93.624 125.124  29.460  1.00  0.00           C
ATOM   8329  C3  POPEl 262      90.394 127.452  27.330  1.00  0.00           C
ATOM   8332  O31 POPEl 262      90.514 128.662  28.100  1.00  0.00           O
ATOM   8333  C31 POPEl 262      90.854 128.532  29.380  1.00  0.00           C
ATOM   8334  O32 POPEl 262      91.314 127.522  29.880  1.00  0.00           O
ATOM   8335  C32 POPEl 262      90.614 129.842  30.120  1.00  0.00           C
ATOM   8338  C23 POPEl 262      95.094 125.034  29.940  1.00  0.00           C
ATOM   8341  C24 POPEl 262      95.204 124.904  31.470  1.00  0.00           C
ATOM   8344  C25 POPEl 262      94.944 123.474  31.980  1.00  0.00           C
ATOM   8347  C26 POPEl 262      94.504 123.384  33.450  1.00  0.00           C
ATOM   8350  C27 POPEl 262      95.494 124.004  34.450  1.00  0.00           C
ATOM   8353  C28 POPEl 262      95.024 123.924  35.920  1.00  0.00           C
ATOM   8356  C29 POPEl 262      94.804 122.504  36.370  1.00  0.00           C
ATOM   8358 0C21 POPEl 262      93.964 122.094  37.340  1.00  0.00           C
ATOM   8360 1C21 POPEl 262      93.124 122.974  38.230  1.00  0.00           C
ATOM   8363 2C21 POPEl 262      92.334 122.124  39.250  1.00  0.00           C
ATOM   8366 3C21 POPEl 262      91.674 122.974  40.340  1.00  0.00           C
ATOM   8369 4C21 POPEl 262      92.674 123.404  41.420  1.00  0.00           C
ATOM   8372 5C21 POPEl 262      92.064 124.394  42.410  1.00  0.00           C
ATOM   8375 6C21 POPEl 262      92.964 124.634  43.620  1.00  0.00           C
ATOM   8378 7C21 POPEl 262      92.394 125.704  44.540  1.00  0.00           C
ATOM   8381 8C21 POPEl 262      93.274 125.974  45.750  1.00  0.00           C
ATOM   8385  C33 POPEl 262      90.364 129.582  31.620  1.00  0.00           C
ATOM   8388  C34 POPEl 262      89.914 130.852  32.350  1.00  0.00           C
ATOM   8391  C35 POPEl 262      91.084 131.642  32.950  1.00  0.00           C
ATOM   8394  C36 POPEl 262      91.514 131.142  34.330  1.00  0.00           C
ATOM   8397  C37 POPEl 262      92.594 132.042  34.940  1.00  0.00           C
ATOM   8400  C38 POPEl 262      92.764 131.802  36.450  1.00  0.00           C
ATOM   8403  C39 POPEl 262      93.754 132.772  37.090  1.00  0.00           C
ATOM   8406 0C31 POPEl 262      93.794 132.662  38.620  1.00  0.00           C
ATOM   8409 1C31 POPEl 262      94.574 133.812  39.270  1.00  0.00           C
ATOM   8412 2C31 POPEl 262      94.494 133.842  40.800  1.00  0.00           C
ATOM   8415 3C31 POPEl 262      95.344 132.772  41.500  1.00  0.00           C
ATOM   8418 4C31 POPEl 262      95.314 132.952  43.020  1.00  0.00           C
ATOM   8421 5C31 POPEl 262      96.154 131.912  43.770  1.00  0.00           C
ATOM   8424 6C31 POPEl 262      96.104 132.092  45.280  1.00  0.00           C
ATOM   8428  NH3 POPEm 263      36.204 108.844  66.310  1.00  0.00           N
ATOM   8432  C12 POPEm 263      36.824 108.784  67.680  1.00  0.00           C
ATOM   8435  C11 POPEm 263      37.794 109.974  67.870  1.00  0.00           C
ATOM   8438  P   POPEm 263      37.474 112.114  66.360  1.00  0.00           P
ATOM   8439  O13 POPEm 263      36.244 112.844  65.960  1.00  0.00           O
ATOM   8440  O14 POPEm 263      38.664 112.954  66.580  1.00  0.00           O
ATOM   8441  O11 POPEm 263      37.804 111.034  65.250  1.00  0.00           O
ATOM   8442  O12 POPEm 263      37.154 111.224  67.620  1.00  0.00           O
ATOM   8443  C1  POPEm 263      38.204 111.594  63.980  1.00  0.00           C
ATOM   8446  C2  POPEm 263      38.614 110.514  62.940  1.00  0.00           C
ATOM   8448  O21 POPEm 263      37.894 110.724  61.710  1.00  0.00           O
ATOM   8449  C21 POPEm 263      38.384 111.714  60.980  1.00  0.00           C
ATOM   8450  O22 POPEm 263      39.424 112.304  61.180  1.00  0.00           O
ATOM   8451  C22 POPEm 263      37.374 112.024  59.860  1.00  0.00           C
ATOM   8454  C3  POPEm 263      38.264 109.094  63.460  1.00  0.00           C
ATOM   8457  O31 POPEm 263      38.464 108.124  62.420  1.00  0.00           O
ATOM   8458  C31 POPEm 263      37.654 107.084  62.450  1.00  0.00           C
ATOM   8459  O32 POPEm 263      36.994 106.714  63.420  1.00  0.00           O
ATOM   8460  C32 POPEm 263      37.644 106.444  61.070  1.00  0.00           C
ATOM   8463  C23 POPEm 263      37.634 113.334  59.080  1.00  0.00           C
ATOM   8466  C24 POPEm 263      36.614 113.534  57.940  1.00  0.00           C
ATOM   8469  C25 POPEm 263      36.624 114.934  57.300  1.00  0.00           C
ATOM   8472  C26 POPEm 263      37.804 115.194  56.340  1.00  0.00           C
ATOM   8475  C27 POPEm 263      37.654 116.564  55.650  1.00  0.00           C
ATOM   8478  C28 POPEm 263      38.804 116.924  54.690  1.00  0.00           C
ATOM   8481  C29 POPEm 263      38.524 118.194  53.910  1.00  0.00           C
ATOM   8483 0C21 POPEm 263      39.434 118.984  53.310  1.00  0.00           C
ATOM   8485 1C21 POPEm 263      40.934 118.764  53.260  1.00  0.00           C
ATOM   8488 2C21 POPEm 263      41.534 118.854  51.850  1.00  0.00           C
ATOM   8491 3C21 POPEm 263      41.524 120.284  51.260  1.00  0.00           C
ATOM   8494 4C21 POPEm 263      42.274 120.424  49.930  1.00  0.00           C
ATOM   8497 5C21 POPEm 263      41.814 119.464  48.810  1.00  0.00           C
ATOM   8500 6C21 POPEm 263      40.314 119.524  48.510  1.00  0.00           C
ATOM   8503 7C21 POPEm 263      39.864 118.504  47.440  1.00  0.00           C
ATOM   8506 8C21 POPEm 263      39.444 119.144  46.120  1.00  0.00           C
ATOM   8510  C33 POPEm 263      37.024 107.344  59.980  1.00  0.00           C
ATOM   8513  C34 POPEm 263      37.304 106.874  58.540  1.00  0.00           C
ATOM   8516  C35 POPEm 263      38.794 106.884  58.150  1.00  0.00           C
ATOM   8519  C36 POPEm 263      39.024 106.694  56.640  1.00  0.00           C
ATOM   8522  C37 POPEm 263      40.524 106.544  56.310  1.00  0.00           C
ATOM   8525  C38 POPEm 263      40.844 105.924  54.950  1.00  0.00           C
ATOM   8528  C39 POPEm 263      40.884 106.894  53.760  1.00  0.00           C
ATOM   8531 0C31 POPEm 263      41.534 106.224  52.540  1.00  0.00           C
ATOM   8534 1C31 POPEm 263      41.714 107.144  51.330  1.00  0.00           C
ATOM   8537 2C31 POPEm 263      42.344 106.394  50.140  1.00  0.00           C
ATOM   8540 3C31 POPEm 263      42.524 107.254  48.880  1.00  0.00           C
ATOM   8543 4C31 POPEm 263      43.644 108.304  49.010  1.00  0.00           C
ATOM   8546 5C31 POPEm 263      43.774 109.164  47.740  1.00  0.00           C
ATOM   8549 6C31 POPEm 263      44.904 110.184  47.820  1.00  0.00           C
ATOM   8553  NH3 POPEn 264      70.324  50.344  21.530  1.00  0.00           N
ATOM   8557  C12 POPEn 264      71.704  50.164  22.110  1.00  0.00           C
ATOM   8560  C11 POPEn 264      71.884  48.794  22.810  1.00  0.00           C
ATOM   8563  P   POPEn 264      74.454  48.914  23.320  1.00  0.00           P
ATOM   8564  O13 POPEn 264      74.604  48.594  21.890  1.00  0.00           O
ATOM   8565  O14 POPEn 264      75.294  48.194  24.300  1.00  0.00           O
ATOM   8566  O11 POPEn 264      74.934  50.394  23.590  1.00  0.00           O
ATOM   8567  O12 POPEn 264      72.944  48.854  23.760  1.00  0.00           O
ATOM   8568  C1  POPEn 264      74.404  51.264  24.580  1.00  0.00           C
ATOM   8571  C2  POPEn 264      74.124  50.634  26.000  1.00  0.00           C
ATOM   8573  O21 POPEn 264      73.384  51.534  26.830  1.00  0.00           O
ATOM   8574  C21 POPEn 264      72.184  51.854  26.410  1.00  0.00           C
ATOM   8575  O22 POPEn 264      71.594  51.374  25.470  1.00  0.00           O
ATOM   8576  C22 POPEn 264      71.684  53.004  27.280  1.00  0.00           C
ATOM   8579  C3  POPEn 264      75.424  50.264  26.780  1.00  0.00           C
ATOM   8582  O31 POPEn 264      76.134  51.464  27.150  1.00  0.00           O
ATOM   8583  C31 POPEn 264      76.284  51.704  28.460  1.00  0.00           C
ATOM   8584  O32 POPEn 264      76.234  50.874  29.350  1.00  0.00           O
ATOM   8585  C32 POPEn 264      76.514  53.194  28.670  1.00  0.00           C
ATOM   8588  C23 POPEn 264      71.144  52.504  28.640  1.00  0.00           C
ATOM   8591  C24 POPEn 264      70.754  53.644  29.580  1.00  0.00           C
ATOM   8594  C25 POPEn 264      71.934  54.534  30.020  1.00  0.00           C
ATOM   8597  C26 POPEn 264      71.554  55.514  31.130  1.00  0.00           C
ATOM   8600  C27 POPEn 264      72.744  56.364  31.580  1.00  0.00           C
ATOM   8603  C28 POPEn 264      72.364  57.564  32.480  1.00  0.00           C
ATOM   8606  C29 POPEn 264      71.884  57.174  33.860  1.00  0.00           C
ATOM   8608 0C21 POPEn 264      72.564  57.334  35.010  1.00  0.00           C
ATOM   8610 1C21 POPEn 264      73.964  57.894  35.120  1.00  0.00           C
ATOM   8613 2C21 POPEn 264      74.784  57.364  36.310  1.00  0.00           C
ATOM   8616 3C21 POPEn 264      74.414  57.944  37.690  1.00  0.00           C
ATOM   8619 4C21 POPEn 264      75.584  57.784  38.670  1.00  0.00           C
ATOM   8622 5C21 POPEn 264      75.314  58.204  40.130  1.00  0.00           C
ATOM   8625 6C21 POPEn 264      74.394  57.234  40.890  1.00  0.00           C
ATOM   8628 7C21 POPEn 264      74.574  57.324  42.410  1.00  0.00           C
ATOM   8631 8C21 POPEn 264      73.534  56.524  43.200  1.00  0.00           C
ATOM   8635  C33 POPEn 264      76.514  53.624  30.160  1.00  0.00           C
ATOM   8638  C34 POPEn 264      76.474  55.154  30.310  1.00  0.00           C
ATOM   8641  C35 POPEn 264      76.304  55.654  31.750  1.00  0.00           C
ATOM   8644  C36 POPEn 264      77.634  56.014  32.410  1.00  0.00           C
ATOM   8647  C37 POPEn 264      77.474  56.804  33.720  1.00  0.00           C
ATOM   8650  C38 POPEn 264      78.814  57.374  34.190  1.00  0.00           C
ATOM   8653  C39 POPEn 264      78.714  58.164  35.500  1.00  0.00           C
ATOM   8656 0C31 POPEn 264      78.714  57.294  36.770  1.00  0.00           C
ATOM   8659 1C31 POPEn 264      80.094  56.704  37.090  1.00  0.00           C
ATOM   8662 2C31 POPEn 264      80.114  55.794  38.330  1.00  0.00           C
ATOM   8665 3C31 POPEn 264      79.834  56.514  39.660  1.00  0.00           C
ATOM   8668 4C31 POPEn 264      80.004  55.554  40.850  1.00  0.00           C
ATOM   8671 5C31 POPEn 264      79.924  56.254  42.210  1.00  0.00           C
ATOM   8674 6C31 POPEn 264      80.154  55.294  43.380  1.00  0.00           C
ATOM   8678  NH3 POPEo 265      50.384  -5.384  25.580  1.00  0.00           N
ATOM   8682  C12 POPEo 265      49.534  -4.544  26.490  1.00  0.00           C
ATOM   8685  C11 POPEo 265      48.854  -3.344  25.790  1.00  0.00           C
ATOM   8688  P   POPEo 265      46.424  -3.304  26.720  1.00  0.00           P
ATOM   8689  O13 POPEo 265      45.494  -2.304  26.170  1.00  0.00           O
ATOM   8690  O14 POPEo 265      46.444  -4.644  26.100  1.00  0.00           O
ATOM   8691  O11 POPEo 265      46.244  -3.384  28.310  1.00  0.00           O
ATOM   8692  O12 POPEo 265      47.884  -2.724  26.650  1.00  0.00           O
ATOM   8693  C1  POPEo 265      45.164  -2.684  28.940  1.00  0.00           C
ATOM   8696  C2  POPEo 265      45.564  -1.276  29.470  1.00  0.00           C
ATOM   8698  O21 POPEo 265      44.674  -0.986  30.560  1.00  0.00           O
ATOM   8699  C21 POPEo 265      45.134  -0.076  31.420  1.00  0.00           C
ATOM   8700  O22 POPEo 265      46.254   0.404  31.410  1.00  0.00           O
ATOM   8701  C22 POPEo 265      44.044   0.264  32.430  1.00  0.00           C
ATOM   8704  C3  POPEo 265      45.514  -0.186  28.340  1.00  0.00           C
ATOM   8707  O31 POPEo 265      45.644   1.184  28.770  1.00  0.00           O
ATOM   8708  C31 POPEo 265      46.744   1.894  28.490  1.00  0.00           C
ATOM   8709  O32 POPEo 265      46.724   3.094  28.230  1.00  0.00           O
ATOM   8710  C32 POPEo 265      48.034   1.094  28.560  1.00  0.00           C
ATOM   8713  C23 POPEo 265      44.454   1.504  33.250  1.00  0.00           C
ATOM   8716  C24 POPEo 265      43.414   1.924  34.290  1.00  0.00           C
ATOM   8719  C25 POPEo 265      43.374   1.014  35.530  1.00  0.00           C
ATOM   8722  C26 POPEo 265      43.814   1.754  36.800  1.00  0.00           C
ATOM   8725  C27 POPEo 265      43.704   0.884  38.060  1.00  0.00           C
ATOM   8728  C28 POPEo 265      44.324   1.574  39.290  1.00  0.00           C
ATOM   8731  C29 POPEo 265      44.194   0.744  40.540  1.00  0.00           C
ATOM   8733 0C21 POPEo 265      43.924   1.184  41.780  1.00  0.00           C
ATOM   8735 1C21 POPEo 265      43.734   2.624  42.190  1.00  0.00           C
ATOM   8738 2C21 POPEo 265      44.954   3.154  42.960  1.00  0.00           C
ATOM   8741 3C21 POPEo 265      44.974   4.694  43.020  1.00  0.00           C
ATOM   8744 4C21 POPEo 265      46.174   5.264  43.780  1.00  0.00           C
ATOM   8747 5C21 POPEo 265      46.304   6.774  43.580  1.00  0.00           C
ATOM   8750 6C21 POPEo 265      47.424   7.394  44.420  1.00  0.00           C
ATOM   8753 7C21 POPEo 265      47.814   8.794  43.920  1.00  0.00           C
ATOM   8756 8C21 POPEo 265      48.764   9.534  44.860  1.00  0.00           C
ATOM   8760  C33 POPEo 265      49.164   1.964  29.150  1.00  0.00           C
ATOM   8763  C34 POPEo 265      49.174   2.004  30.680  1.00  0.00           C
ATOM   8766  C35 POPEo 265      48.174   3.004  31.310  1.00  0.00           C
ATOM   8769  C36 POPEo 265      48.314   3.054  32.840  1.00  0.00           C
ATOM   8772  C37 POPEo 265      47.324   4.014  33.510  1.00  0.00           C
ATOM   8775  C38 POPEo 265      47.594   4.204  35.010  1.00  0.00           C
ATOM   8778  C39 POPEo 265      48.774   5.134  35.290  1.00  0.00           C
ATOM   8781 0C31 POPEo 265      48.464   6.614  35.070  1.00  0.00           C
ATOM   8784 1C31 POPEo 265      49.684   7.494  35.390  1.00  0.00           C
ATOM   8787 2C31 POPEo 265      49.434   8.984  35.180  1.00  0.00           C
ATOM   8790 3C31 POPEo 265      50.734   9.814  35.140  1.00  0.00           C
ATOM   8793 4C31 POPEo 265      51.504   9.774  36.460  1.00  0.00           C
ATOM   8796 5C31 POPEo 265      52.724  10.694  36.480  1.00  0.00           C
ATOM   8799 6C31 POPEo 265      53.504  10.624  37.800  1.00  0.00           C
ATOM   8803  NH3 POPEp 266       2.144  52.834  19.580  1.00  0.00           N
ATOM   8807  C12 POPEp 266       1.694  54.264  19.400  1.00  0.00           C
ATOM   8810  C11 POPEp 266       0.414  54.604  20.190  1.00  0.00           C
ATOM   8813  P   POPEp 266      -0.996  56.234  18.640  1.00  0.00           P
ATOM   8814  O13 POPEp 266      -0.516  57.424  17.900  1.00  0.00           O
ATOM   8815  O14 POPEp 266      -1.296  54.994  17.880  1.00  0.00           O
ATOM   8816  O11 POPEp 266      -2.346  56.694  19.330  1.00  0.00           O
ATOM   8817  O12 POPEp 266      -0.036  55.924  19.880  1.00  0.00           O
ATOM   8818  C1  POPEp 266      -2.866  56.104  20.520  1.00  0.00           C
ATOM   8821  C2  POPEp 266      -3.226  57.214  21.540  1.00  0.00           C
ATOM   8823  O21 POPEp 266      -2.116  57.414  22.440  1.00  0.00           O
ATOM   8824  C21 POPEp 266      -1.306  58.394  22.100  1.00  0.00           C
ATOM   8825  O22 POPEp 266      -1.376  59.054  21.080  1.00  0.00           O
ATOM   8826  C22 POPEp 266      -0.396  58.744  23.310  1.00  0.00           C
ATOM   8829  C3  POPEp 266      -4.474  56.884  22.390  1.00  0.00           C
ATOM   8832  O31 POPEp 266      -4.554  57.884  23.430  1.00  0.00           O
ATOM   8833  C31 POPEp 266      -4.804  57.374  24.630  1.00  0.00           C
ATOM   8834  O32 POPEp 266      -5.544  56.424  24.840  1.00  0.00           O
ATOM   8835  C32 POPEp 266      -3.854  58.014  25.630  1.00  0.00           C
ATOM   8838  C23 POPEp 266       0.064  57.544  24.190  1.00  0.00           C
ATOM   8841  C24 POPEp 266       0.504  57.964  25.610  1.00  0.00           C
ATOM   8844  C25 POPEp 266       1.954  58.464  25.690  1.00  0.00           C
ATOM   8847  C26 POPEp 266       2.984  57.334  25.840  1.00  0.00           C
ATOM   8850  C27 POPEp 266       4.344  57.664  25.200  1.00  0.00           C
ATOM   8853  C28 POPEp 266       5.364  56.524  25.380  1.00  0.00           C
ATOM   8856  C29 POPEp 266       6.484  56.614  24.370  1.00  0.00           C
ATOM   8858 0C21 POPEp 266       7.774  56.874  24.590  1.00  0.00           C
ATOM   8860 1C21 POPEp 266       8.444  57.134  25.920  1.00  0.00           C
ATOM   8863 2C21 POPEp 266       9.944  56.814  25.870  1.00  0.00           C
ATOM   8866 3C21 POPEp 266      10.624  57.034  27.230  1.00  0.00           C
ATOM   8869 4C21 POPEp 266      12.014  56.414  27.330  1.00  0.00           C
ATOM   8872 5C21 POPEp 266      12.554  56.434  28.770  1.00  0.00           C
ATOM   8875 6C21 POPEp 266      13.684  55.424  29.000  1.00  0.00           C
ATOM   8878 7C21 POPEp 266      13.954  55.184  30.490  1.00  0.00           C
ATOM   8881 8C21 POPEp 266      15.094  54.204  30.760  1.00  0.00           C
ATOM   8885  C33 POPEp 266      -4.204  57.724  27.110  1.00  0.00           C
ATOM   8888  C34 POPEp 266      -3.086  58.204  28.020  1.00  0.00           C
ATOM   8891  C35 POPEp 266      -3.286  57.854  29.500  1.00  0.00           C
ATOM   8894  C36 POPEp 266      -2.226  58.554  30.350  1.00  0.00           C
ATOM   8897  C37 POPEp 266      -2.416  58.434  31.860  1.00  0.00           C
ATOM   8900  C38 POPEp 266      -1.566  59.454  32.640  1.00  0.00           C
ATOM   8903  C39 POPEp 266      -0.066  59.354  32.330  1.00  0.00           C
ATOM   8906 0C31 POPEp 266       0.774  60.354  33.130  1.00  0.00           C
ATOM   8909 1C31 POPEp 266       2.284  60.094  32.990  1.00  0.00           C
ATOM   8912 2C31 POPEp 266       3.144  61.344  33.220  1.00  0.00           C
ATOM   8915 3C31 POPEp 266       2.924  62.044  34.560  1.00  0.00           C
ATOM   8918 4C31 POPEp 266       3.554  63.444  34.570  1.00  0.00           C
ATOM   8921 5C31 POPEp 266       3.144  64.294  35.780  1.00  0.00           C
ATOM   8924 6C31 POPEp 266       3.294  65.794  35.520  1.00  0.00           C
ATOM   8928  NH3 POPEq 267      28.014  84.504  23.010  1.00  0.00           N
ATOM   8932  C12 POPEq 267      28.074  84.344  21.520  1.00  0.00           C
ATOM   8935  C11 POPEq 267      27.644  82.944  21.070  1.00  0.00           C
ATOM   8938  P   POPEq 267      28.194  80.444  21.210  1.00  0.00           P
ATOM   8939  O13 POPEq 267      26.834  79.994  21.560  1.00  0.00           O
ATOM   8940  O14 POPEq 267      28.644  80.294  19.820  1.00  0.00           O
ATOM   8941  O11 POPEq 267      29.224  79.564  22.040  1.00  0.00           O
ATOM   8942  O12 POPEq 267      28.414  81.924  21.730  1.00  0.00           O
ATOM   8943  C1  POPEq 267      30.264  80.134  22.820  1.00  0.00           C
ATOM   8946  C2  POPEq 267      29.744  80.524  24.210  1.00  0.00           C
ATOM   8948  O21 POPEq 267      30.874  81.024  24.930  1.00  0.00           O
ATOM   8949  C21 POPEq 267      30.924  82.334  25.070  1.00  0.00           C
ATOM   8950  O22 POPEq 267      30.154  83.144  24.560  1.00  0.00           O
ATOM   8951  C22 POPEq 267      32.024  82.634  26.080  1.00  0.00           C
ATOM   8954  C3  POPEq 267      29.124  79.354  25.030  1.00  0.00           C
ATOM   8957  O31 POPEq 267      28.114  79.864  25.930  1.00  0.00           O
ATOM   8958  C31 POPEq 267      28.514  80.384  27.080  1.00  0.00           C
ATOM   8959  O32 POPEq 267      29.604  80.244  27.590  1.00  0.00           O
ATOM   8960  C32 POPEq 267      27.374  81.234  27.630  1.00  0.00           C
ATOM   8963  C23 POPEq 267      31.944  84.084  26.580  1.00  0.00           C
ATOM   8966  C24 POPEq 267      30.634  84.444  27.290  1.00  0.00           C
ATOM   8969  C25 POPEq 267      30.394  83.794  28.650  1.00  0.00           C
ATOM   8972  C26 POPEq 267      31.244  84.384  29.780  1.00  0.00           C
ATOM   8975  C27 POPEq 267      30.674  83.954  31.140  1.00  0.00           C
ATOM   8978  C28 POPEq 267      31.404  84.554  32.350  1.00  0.00           C
ATOM   8981  C29 POPEq 267      30.634  84.264  33.610  1.00  0.00           C
ATOM   8983 0C21 POPEq 267      30.274  85.154  34.560  1.00  0.00           C
ATOM   8985 1C21 POPEq 267      30.644  86.614  34.650  1.00  0.00           C
ATOM   8988 2C21 POPEq 267      31.164  86.974  36.050  1.00  0.00           C
ATOM   8991 3C21 POPEq 267      30.074  87.044  37.140  1.00  0.00           C
ATOM   8994 4C21 POPEq 267      30.664  86.784  38.530  1.00  0.00           C
ATOM   8997 5C21 POPEq 267      29.624  86.884  39.660  1.00  0.00           C
ATOM   9000 6C21 POPEq 267      30.264  86.584  41.030  1.00  0.00           C
ATOM   9003 7C21 POPEq 267      29.274  86.714  42.190  1.00  0.00           C
ATOM   9006 8C21 POPEq 267      29.934  86.524  43.560  1.00  0.00           C
ATOM   9010  C33 POPEq 267      27.364  81.324  29.160  1.00  0.00           C
ATOM   9013  C34 POPEq 267      26.054  81.994  29.610  1.00  0.00           C
ATOM   9016  C35 POPEq 267      25.754  81.934  31.110  1.00  0.00           C
ATOM   9019  C36 POPEq 267      25.514  80.504  31.610  1.00  0.00           C
ATOM   9022  C37 POPEq 267      25.484  80.404  33.140  1.00  0.00           C
ATOM   9025  C38 POPEq 267      25.674  78.954  33.610  1.00  0.00           C
ATOM   9028  C39 POPEq 267      25.844  78.814  35.130  1.00  0.00           C
ATOM   9031 0C31 POPEq 267      24.694  79.434  35.930  1.00  0.00           C
ATOM   9034 1C31 POPEq 267      24.734  79.034  37.410  1.00  0.00           C
ATOM   9037 2C31 POPEq 267      23.614  79.684  38.220  1.00  0.00           C
ATOM   9040 3C31 POPEq 267      23.264  78.894  39.490  1.00  0.00           C
ATOM   9043 4C31 POPEq 267      22.474  79.734  40.500  1.00  0.00           C
ATOM   9046 5C31 POPEq 267      21.954  78.914  41.680  1.00  0.00           C
ATOM   9049 6C31 POPEq 267      21.334  79.784  42.780  1.00  0.00           C
ATOM   9053  NH3 POPEr 268     116.354  50.244  21.320  1.00  0.00           N
ATOM   9057  C12 POPEr 268     117.384  49.204  20.980  1.00  0.00           C
ATOM   9060  C11 POPEr 268     118.804  49.794  20.900  1.00  0.00           C
ATOM   9063  P   POPEr 268     121.234  49.224  20.220  1.00  0.00           P
ATOM   9064  O13 POPEr 268     121.934  48.214  19.400  1.00  0.00           O
ATOM   9065  O14 POPEr 268     121.384  50.644  19.860  1.00  0.00           O
ATOM   9066  O11 POPEr 268     121.694  49.134  21.740  1.00  0.00           O
ATOM   9067  O12 POPEr 268     119.704  48.844  20.300  1.00  0.00           O
ATOM   9068  C1  POPEr 268     122.094  47.924  22.390  1.00  0.00           C
ATOM   9071  C2  POPEr 268     120.924  47.074  23.000  1.00  0.00           C
ATOM   9073  O21 POPEr 268     120.334  47.644  24.200  1.00  0.00           O
ATOM   9074  C21 POPEr 268     121.014  47.734  25.320  1.00  0.00           C
ATOM   9075  O22 POPEr 268     122.194  47.454  25.470  1.00  0.00           O
ATOM   9076  C22 POPEr 268     120.114  48.264  26.440  1.00  0.00           C
ATOM   9079  C3  POPEr 268     121.414  45.604  23.200  1.00  0.00           C
ATOM   9082  O31 POPEr 268     120.734  44.934  24.290  1.00  0.00           O
ATOM   9083  C31 POPEr 268     121.464  43.934  24.790  1.00  0.00           C
ATOM   9084  O32 POPEr 268     122.424  43.434  24.240  1.00  0.00           O
ATOM   9085  C32 POPEr 268     120.914  43.514  26.130  1.00  0.00           C
ATOM   9088  C23 POPEr 268     119.724  47.164  27.460  1.00  0.00           C
ATOM   9091  C24 POPEr 268     118.814  47.694  28.590  1.00  0.00           C
ATOM   9094  C25 POPEr 268     118.324  46.584  29.530  1.00  0.00           C
ATOM   9097  C26 POPEr 268     119.384  46.084  30.520  1.00  0.00           C
ATOM   9100  C27 POPEr 268     119.004  44.734  31.140  1.00  0.00           C
ATOM   9103  C28 POPEr 268     119.964  44.274  32.250  1.00  0.00           C
ATOM   9106  C29 POPEr 268     119.854  42.804  32.580  1.00  0.00           C
ATOM   9108 0C21 POPEr 268     119.904  42.254  33.810  1.00  0.00           C
ATOM   9110 1C21 POPEr 268     120.054  43.014  35.100  1.00  0.00           C
ATOM   9113 2C21 POPEr 268     119.744  42.164  36.340  1.00  0.00           C
ATOM   9116 3C21 POPEr 268     119.584  43.034  37.590  1.00  0.00           C
ATOM   9119 4C21 POPEr 268     119.064  42.274  38.810  1.00  0.00           C
ATOM   9122 5C21 POPEr 268     118.624  43.244  39.920  1.00  0.00           C
ATOM   9125 6C21 POPEr 268     117.894  42.564  41.090  1.00  0.00           C
ATOM   9128 7C21 POPEr 268     117.234  43.574  42.040  1.00  0.00           C
ATOM   9131 8C21 POPEr 268     116.484  42.914  43.190  1.00  0.00           C
ATOM   9135  C33 POPEr 268     121.624  42.224  26.600  1.00  0.00           C
ATOM   9138  C34 POPEr 268     121.124  41.744  27.960  1.00  0.00           C
ATOM   9141  C35 POPEr 268     121.394  42.714  29.120  1.00  0.00           C
ATOM   9144  C36 POPEr 268     122.874  43.004  29.280  1.00  0.00           C
ATOM   9147  C37 POPEr 268     123.224  43.734  30.580  1.00  0.00           C
ATOM   9150  C38 POPEr 268     124.734  43.844  30.790  1.00  0.00           C
ATOM   9153  C39 POPEr 268     125.114  43.814  32.270  1.00  0.00           C
ATOM   9156 0C31 POPEr 268     124.414  44.894  33.100  1.00  0.00           C
ATOM   9159 1C31 POPEr 268     124.934  44.894  34.530  1.00  0.00           C
ATOM   9162 2C31 POPEr 268     124.474  46.114  35.330  1.00  0.00           C
ATOM   9165 3C31 POPEr 268     125.144  46.214  36.700  1.00  0.00           C
ATOM   9168 4C31 POPEr 268     126.682  46.114  36.630  1.00  0.00           C
ATOM   9171 5C31 POPEr 268     127.292  46.424  37.990  1.00  0.00           C
ATOM   9174 6C31 POPEr 268     128.812  46.404  38.050  1.00  0.00           C
ATOM   9178  NH3 POPEs 269     123.644  52.264  64.790  1.00  0.00           N
ATOM   9182  C12 POPEs 269     123.314  52.864  63.450  1.00  0.00           C
ATOM   9185  C11 POPEs 269     122.374  54.054  63.620  1.00  0.00           C
ATOM   9188  P   POPEs 269     119.864  54.534  64.180  1.00  0.00           P
ATOM   9189  O13 POPEs 269     118.924  53.934  65.150  1.00  0.00           O
ATOM   9190  O14 POPEs 269     120.344  55.904  64.500  1.00  0.00           O
ATOM   9191  O11 POPEs 269     119.164  54.574  62.770  1.00  0.00           O
ATOM   9192  O12 POPEs 269     121.084  53.544  63.940  1.00  0.00           O
ATOM   9193  C1  POPEs 269     119.654  55.474  61.760  1.00  0.00           C
ATOM   9196  C2  POPEs 269     118.774  55.294  60.500  1.00  0.00           C
ATOM   9198  O21 POPEs 269     119.464  55.794  59.320  1.00  0.00           O
ATOM   9199  C21 POPEs 269     119.634  57.104  59.240  1.00  0.00           C
ATOM   9200  O22 POPEs 269     119.194  57.944  60.010  1.00  0.00           O
ATOM   9201  C22 POPEs 269     120.634  57.404  58.120  1.00  0.00           C
ATOM   9204  C3  POPEs 269     117.314  55.804  60.720  1.00  0.00           C
ATOM   9207  O31 POPEs 269     116.354  54.974  60.050  1.00  0.00           O
ATOM   9208  C31 POPEs 269     116.034  55.374  58.820  1.00  0.00           C
ATOM   9209  O32 POPEs 269     116.534  56.304  58.210  1.00  0.00           O
ATOM   9210  C32 POPEs 269     114.994  54.384  58.300  1.00  0.00           C
ATOM   9213  C23 POPEs 269     120.014  57.394  56.700  1.00  0.00           C
ATOM   9216  C24 POPEs 269     120.944  58.094  55.710  1.00  0.00           C
ATOM   9219  C25 POPEs 269     120.234  58.644  54.460  1.00  0.00           C
ATOM   9222  C26 POPEs 269     121.174  59.454  53.570  1.00  0.00           C
ATOM   9225  C27 POPEs 269     122.084  58.564  52.720  1.00  0.00           C
ATOM   9228  C28 POPEs 269     123.194  59.354  52.010  1.00  0.00           C
ATOM   9231  C29 POPEs 269     124.094  58.424  51.230  1.00  0.00           C
ATOM   9233 0C21 POPEs 269     124.614  58.654  50.010  1.00  0.00           C
ATOM   9235 1C21 POPEs 269     124.444  59.904  49.190  1.00  0.00           C
ATOM   9238 2C21 POPEs 269     123.764  59.684  47.820  1.00  0.00           C
ATOM   9241 3C21 POPEs 269     124.734  59.214  46.720  1.00  0.00           C
ATOM   9244 4C21 POPEs 269     124.254  59.514  45.290  1.00  0.00           C
ATOM   9247 5C21 POPEs 269     124.254  61.014  44.950  1.00  0.00           C
ATOM   9250 6C21 POPEs 269     124.004  61.304  43.470  1.00  0.00           C
ATOM   9253 7C21 POPEs 269     124.154  62.804  43.140  1.00  0.00           C
ATOM   9256 8C21 POPEs 269     123.934  63.124  41.660  1.00  0.00           C
ATOM   9260  C33 POPEs 269     115.604  52.984  58.080  1.00  0.00           C
ATOM   9263  C34 POPEs 269     114.564  51.864  58.030  1.00  0.00           C
ATOM   9266  C35 POPEs 269     113.794  51.784  56.700  1.00  0.00           C
ATOM   9269  C36 POPEs 269     114.254  50.634  55.810  1.00  0.00           C
ATOM   9272  C37 POPEs 269     113.244  50.264  54.710  1.00  0.00           C
ATOM   9275  C38 POPEs 269     113.854  49.344  53.640  1.00  0.00           C
ATOM   9278  C39 POPEs 269     112.814  48.634  52.760  1.00  0.00           C
ATOM   9281 0C31 POPEs 269     113.374  48.104  51.430  1.00  0.00           C
ATOM   9284 1C31 POPEs 269     112.484  47.054  50.730  1.00  0.00           C
ATOM   9287 2C31 POPEs 269     112.644  47.044  49.210  1.00  0.00           C
ATOM   9290 3C31 POPEs 269     111.954  45.854  48.520  1.00  0.00           C
ATOM   9293 4C31 POPEs 269     111.974  45.994  46.990  1.00  0.00           C
ATOM   9296 5C31 POPEs 269     111.534  44.724  46.250  1.00  0.00           C
ATOM   9299 6C31 POPEs 269     111.724  44.804  44.740  1.00  0.00           C
ATOM   9303  NH3 POPEt 270      82.374 113.404  23.100  1.00  0.00           N
ATOM   9307  C12 POPEt 270      81.214 113.344  24.060  1.00  0.00           C
ATOM   9310  C11 POPEt 270      81.114 111.974  24.750  1.00  0.00           C
ATOM   9313  P   POPEt 270      80.044 109.614  24.240  1.00  0.00           P
ATOM   9314  O13 POPEt 270      78.654 109.684  23.760  1.00  0.00           O
ATOM   9315  O14 POPEt 270      80.744 108.394  23.800  1.00  0.00           O
ATOM   9316  O11 POPEt 270      80.094 109.654  25.830  1.00  0.00           O
ATOM   9317  O12 POPEt 270      80.884 110.914  23.800  1.00  0.00           O
ATOM   9318  C1  POPEt 270      81.344 109.364  26.470  1.00  0.00           C
ATOM   9321  C2  POPEt 270      81.424 110.144  27.790  1.00  0.00           C
ATOM   9323  O21 POPEt 270      82.724 110.014  28.410  1.00  0.00           O
ATOM   9324  C21 POPEt 270      82.984 108.924  29.110  1.00  0.00           C
ATOM   9325  O22 POPEt 270      82.324 107.904  29.140  1.00  0.00           O
ATOM   9326  C22 POPEt 270      84.244 109.124  29.960  1.00  0.00           C
ATOM   9329  C3  POPEt 270      80.204 109.794  28.700  1.00  0.00           C
ATOM   9332  O31 POPEt 270      80.484 110.234  30.040  1.00  0.00           O
ATOM   9333  C31 POPEt 270      80.114 109.384  30.960  1.00  0.00           C
ATOM   9334  O32 POPEt 270      79.174 108.604  30.880  1.00  0.00           O
ATOM   9335  C32 POPEt 270      81.114 109.424  32.100  1.00  0.00           C
ATOM   9338  C23 POPEt 270      84.464 108.024  31.040  1.00  0.00           C
ATOM   9341  C24 POPEt 270      85.354 108.474  32.220  1.00  0.00           C
ATOM   9344  C25 POPEt 270      85.544 107.334  33.240  1.00  0.00           C
ATOM   9347  C26 POPEt 270      86.504 107.614  34.410  1.00  0.00           C
ATOM   9350  C27 POPEt 270      86.884 106.314  35.140  1.00  0.00           C
ATOM   9353  C28 POPEt 270      87.984 106.454  36.220  1.00  0.00           C
ATOM   9356  C29 POPEt 270      87.494 106.954  37.560  1.00  0.00           C
ATOM   9358 0C21 POPEt 270      87.684 106.394  38.780  1.00  0.00           C
ATOM   9360 1C21 POPEt 270      88.454 105.134  39.110  1.00  0.00           C
ATOM   9363 2C21 POPEt 270      89.554 105.314  40.180  1.00  0.00           C
ATOM   9366 3C21 POPEt 270      90.564 106.424  39.840  1.00  0.00           C
ATOM   9369 4C21 POPEt 270      91.954 106.234  40.480  1.00  0.00           C
ATOM   9372 5C21 POPEt 270      91.954 106.094  42.010  1.00  0.00           C
ATOM   9375 6C21 POPEt 270      93.374 106.184  42.590  1.00  0.00           C
ATOM   9378 7C21 POPEt 270      93.434 105.804  44.080  1.00  0.00           C
ATOM   9381 8C21 POPEt 270      94.794 106.064  44.720  1.00  0.00           C
ATOM   9385  C33 POPEt 270      80.414 109.454  33.470  1.00  0.00           C
ATOM   9388  C34 POPEt 270      81.334 109.114  34.640  1.00  0.00           C
ATOM   9391  C35 POPEt 270      80.614 109.204  35.990  1.00  0.00           C
ATOM   9394  C36 POPEt 270      81.434 108.564  37.120  1.00  0.00           C
ATOM   9397  C37 POPEt 270      80.674 108.524  38.450  1.00  0.00           C
ATOM   9400  C38 POPEt 270      81.404 107.664  39.500  1.00  0.00           C
ATOM   9403  C39 POPEt 270      80.584 107.444  40.780  1.00  0.00           C
ATOM   9406 0C31 POPEt 270      81.084 106.244  41.590  1.00  0.00           C
ATOM   9409 1C31 POPEt 270      80.124 105.834  42.720  1.00  0.00           C
ATOM   9412 2C31 POPEt 270      80.484 104.484  43.360  1.00  0.00           C
ATOM   9415 3C31 POPEt 270      81.754 104.524  44.230  1.00  0.00           C
ATOM   9418 4C31 POPEt 270      81.444 104.584  45.730  1.00  0.00           C
ATOM   9421 5C31 POPEt 270      82.724 104.664  46.580  1.00  0.00           C
ATOM   9424 6C31 POPEt 270      82.454 104.654  48.090  1.00  0.00           C
ATOM   9428  NH3 POPEu 271      10.384  12.724  24.370  1.00  0.00           N
ATOM   9432  C12 POPEu 271       8.984  12.684  23.810  1.00  0.00           C
ATOM   9435  C11 POPEu 271       8.394  14.084  23.580  1.00  0.00           C
ATOM   9438  P   POPEu 271       6.174  15.304  22.930  1.00  0.00           P
ATOM   9439  O13 POPEu 271       7.134  16.404  22.670  1.00  0.00           O
ATOM   9440  O14 POPEu 271       5.144  15.034  21.890  1.00  0.00           O
ATOM   9441  O11 POPEu 271       5.454  15.564  24.320  1.00  0.00           O
ATOM   9442  O12 POPEu 271       7.004  13.974  23.220  1.00  0.00           O
ATOM   9443  C1  POPEu 271       6.034  16.304  25.400  1.00  0.00           C
ATOM   9446  C2  POPEu 271       5.904  15.574  26.770  1.00  0.00           C
ATOM   9448  O21 POPEu 271       6.814  16.204  27.680  1.00  0.00           O
ATOM   9449  C21 POPEu 271       6.414  16.354  28.940  1.00  0.00           C
ATOM   9450  O22 POPEu 271       5.294  16.124  29.360  1.00  0.00           O
ATOM   9451  C22 POPEu 271       7.594  16.824  29.800  1.00  0.00           C
ATOM   9454  C3  POPEu 271       6.264  14.064  26.590  1.00  0.00           C
ATOM   9457  O31 POPEu 271       6.074  13.254  27.770  1.00  0.00           O
ATOM   9458  C31 POPEu 271       7.124  13.114  28.550  1.00  0.00           C
ATOM   9459  O32 POPEu 271       8.134  13.804  28.530  1.00  0.00           O
ATOM   9460  C32 POPEu 271       6.894  11.924  29.470  1.00  0.00           C
ATOM   9463  C23 POPEu 271       7.184  17.554  31.110  1.00  0.00           C
ATOM   9466  C24 POPEu 271       8.284  17.504  32.190  1.00  0.00           C
ATOM   9469  C25 POPEu 271       7.984  18.344  33.440  1.00  0.00           C
ATOM   9472  C26 POPEu 271       8.934  18.034  34.610  1.00  0.00           C
ATOM   9475  C27 POPEu 271       8.794  19.024  35.790  1.00  0.00           C
ATOM   9478  C28 POPEu 271       9.454  18.544  37.100  1.00  0.00           C
ATOM   9481  C29 POPEu 271      10.934  18.284  37.010  1.00  0.00           C
ATOM   9483 0C21 POPEu 271      11.874  18.724  37.880  1.00  0.00           C
ATOM   9485 1C21 POPEu 271      11.624  19.574  39.090  1.00  0.00           C
ATOM   9488 2C21 POPEu 271      11.074  18.804  40.310  1.00  0.00           C
ATOM   9491 3C21 POPEu 271      12.044  17.784  40.920  1.00  0.00           C
ATOM   9494 4C21 POPEu 271      11.444  17.074  42.140  1.00  0.00           C
ATOM   9497 5C21 POPEu 271      12.424  16.104  42.800  1.00  0.00           C
ATOM   9500 6C21 POPEu 271      11.814  15.374  44.000  1.00  0.00           C
ATOM   9503 7C21 POPEu 271      12.834  14.514  44.730  1.00  0.00           C
ATOM   9506 8C21 POPEu 271      12.204  13.674  45.830  1.00  0.00           C
ATOM   9510  C33 POPEu 271       7.394  12.154  30.910  1.00  0.00           C
ATOM   9513  C34 POPEu 271       7.284  10.884  31.750  1.00  0.00           C
ATOM   9516  C35 POPEu 271       7.874  11.034  33.150  1.00  0.00           C
ATOM   9519  C36 POPEu 271       8.724   9.824  33.550  1.00  0.00           C
ATOM   9522  C37 POPEu 271       9.344   9.934  34.950  1.00  0.00           C
ATOM   9525  C38 POPEu 271      10.184   8.684  35.270  1.00  0.00           C
ATOM   9528  C39 POPEu 271      10.784   8.684  36.680  1.00  0.00           C
ATOM   9531 0C31 POPEu 271       9.784   8.164  37.720  1.00  0.00           C
ATOM   9534 1C31 POPEu 271       9.804   6.634  37.880  1.00  0.00           C
ATOM   9537 2C31 POPEu 271       8.594   6.104  38.660  1.00  0.00           C
ATOM   9540 3C31 POPEu 271       8.444   6.714  40.060  1.00  0.00           C
ATOM   9543 4C31 POPEu 271       7.204   6.194  40.800  1.00  0.00           C
ATOM   9546 5C31 POPEu 271       7.064   6.804  42.200  1.00  0.00           C
ATOM   9549 6C31 POPEu 271       5.834   6.304  42.950  1.00  0.00           C
ATOM   9553  NH3 POPEv 272     128.612 117.064  65.600  1.00  0.00           N
ATOM   9557  C12 POPEv 272     127.262 116.474  65.910  1.00  0.00           C
ATOM   9560  C11 POPEv 272     127.162 115.984  67.360  1.00  0.00           C
ATOM   9563  P   POPEv 272     125.244 114.324  68.070  1.00  0.00           P
ATOM   9564  O13 POPEv 272     123.754 114.324  68.100  1.00  0.00           O
ATOM   9565  O14 POPEv 272     125.982 113.874  69.270  1.00  0.00           O
ATOM   9566  O11 POPEv 272     125.814 113.514  66.840  1.00  0.00           O
ATOM   9567  O12 POPEv 272     125.794 115.764  67.730  1.00  0.00           O
ATOM   9568  C1  POPEv 272     125.064 112.534  66.140  1.00  0.00           C
ATOM   9571  C2  POPEv 272     124.054 113.224  65.190  1.00  0.00           C
ATOM   9573  O21 POPEv 272     123.474 112.224  64.330  1.00  0.00           O
ATOM   9574  C21 POPEv 272     122.244 112.584  63.980  1.00  0.00           C
ATOM   9575  O22 POPEv 272     121.574 113.424  64.550  1.00  0.00           O
ATOM   9576  C22 POPEv 272     121.844 111.864  62.690  1.00  0.00           C
ATOM   9579  C3  POPEv 272     124.744 114.354  64.380  1.00  0.00           C
ATOM   9582  O31 POPEv 272     124.184 114.574  63.070  1.00  0.00           O
ATOM   9583  C31 POPEv 272     124.664 115.684  62.500  1.00  0.00           C
ATOM   9584  O32 POPEv 272     125.194 116.594  63.100  1.00  0.00           O
ATOM   9585  C32 POPEv 272     124.644 115.474  60.980  1.00  0.00           C
ATOM   9588  C23 POPEv 272     120.404 112.244  62.260  1.00  0.00           C
ATOM   9591  C24 POPEv 272     120.124 111.924  60.780  1.00  0.00           C
ATOM   9594  C25 POPEv 272     120.704 112.964  59.800  1.00  0.00           C
ATOM   9597  C26 POPEv 272     121.344 112.294  58.580  1.00  0.00           C
ATOM   9600  C27 POPEv 272     121.954 113.244  57.550  1.00  0.00           C
ATOM   9603  C28 POPEv 272     122.774 112.524  56.460  1.00  0.00           C
ATOM   9606  C29 POPEv 272     121.944 111.534  55.690  1.00  0.00           C
ATOM   9608 0C21 POPEv 272     121.564 111.634  54.410  1.00  0.00           C
ATOM   9610 1C21 POPEv 272     121.914 112.754  53.460  1.00  0.00           C
ATOM   9613 2C21 POPEv 272     121.434 112.404  52.040  1.00  0.00           C
ATOM   9616 3C21 POPEv 272     121.464 113.604  51.080  1.00  0.00           C
ATOM   9619 4C21 POPEv 272     120.724 113.304  49.770  1.00  0.00           C
ATOM   9622 5C21 POPEv 272     121.434 112.324  48.840  1.00  0.00           C
ATOM   9625 6C21 POPEv 272     122.644 112.954  48.140  1.00  0.00           C
ATOM   9628 7C21 POPEv 272     123.394 111.944  47.260  1.00  0.00           C
ATOM   9631 8C21 POPEv 272     124.604 112.554  46.550  1.00  0.00           C
ATOM   9635  C33 POPEv 272     125.514 116.504  60.230  1.00  0.00           C
ATOM   9638  C34 POPEv 272     126.152 115.984  58.930  1.00  0.00           C
ATOM   9641  C35 POPEv 272     125.174 115.504  57.840  1.00  0.00           C
ATOM   9644  C36 POPEv 272     124.384 116.634  57.180  1.00  0.00           C
ATOM   9647  C37 POPEv 272     123.554 116.194  55.970  1.00  0.00           C
ATOM   9650  C38 POPEv 272     123.184 117.364  55.050  1.00  0.00           C
ATOM   9653  C39 POPEv 272     122.624 116.874  53.710  1.00  0.00           C
ATOM   9656 0C31 POPEv 272     122.414 117.994  52.680  1.00  0.00           C
ATOM   9659 1C31 POPEv 272     122.084 117.404  51.300  1.00  0.00           C
ATOM   9662 2C31 POPEv 272     121.964 118.454  50.190  1.00  0.00           C
ATOM   9665 3C31 POPEv 272     121.274 117.874  48.950  1.00  0.00           C
ATOM   9668 4C31 POPEv 272     121.424 118.744  47.700  1.00  0.00           C
ATOM   9671 5C31 POPEv 272     120.774 118.114  46.460  1.00  0.00           C
ATOM   9674 6C31 POPEv 272     121.134 118.834  45.150  1.00  0.00           C
ATOM   9678  NH3 POPEw 273     129.542   7.714  68.110  1.00  0.00           N
ATOM   9682  C12 POPEw 273     128.662   7.214  66.990  1.00  0.00           C
ATOM   9685  C11 POPEw 273     127.192   7.074  67.440  1.00  0.00           C
ATOM   9688  P   POPEw 273     125.014   8.484  67.160  1.00  0.00           P
ATOM   9689  O13 POPEw 273     124.294   7.634  68.110  1.00  0.00           O
ATOM   9690  O14 POPEw 273     124.604   9.894  67.090  1.00  0.00           O
ATOM   9691  O11 POPEw 273     124.824   7.854  65.720  1.00  0.00           O
ATOM   9692  O12 POPEw 273     126.562   8.364  67.450  1.00  0.00           O
ATOM   9693  C1  POPEw 273     125.892   7.944  64.760  1.00  0.00           C
ATOM   9696  C2  POPEw 273     125.484   8.664  63.450  1.00  0.00           C
ATOM   9698  O21 POPEw 273     126.422   8.504  62.360  1.00  0.00           O
ATOM   9699  C21 POPEw 273     127.682   8.144  62.520  1.00  0.00           C
ATOM   9700  O22 POPEw 273     128.312   8.004  63.540  1.00  0.00           O
ATOM   9701  C22 POPEw 273     128.302   7.984  61.140  1.00  0.00           C
ATOM   9704  C3  POPEw 273     125.194  10.174  63.680  1.00  0.00           C
ATOM   9707  O31 POPEw 273     124.874  10.864  62.450  1.00  0.00           O
ATOM   9708  C31 POPEw 273     123.584  10.794  62.120  1.00  0.00           C
ATOM   9709  O32 POPEw 273     122.724  10.234  62.780  1.00  0.00           O
ATOM   9710  C32 POPEw 273     123.374  11.444  60.760  1.00  0.00           C
ATOM   9713  C23 POPEw 273     129.042   9.264  60.700  1.00  0.00           C
ATOM   9716  C24 POPEw 273     129.602   9.074  59.290  1.00  0.00           C
ATOM   9719  C25 POPEw 273     130.132  10.344  58.610  1.00  0.00           C
ATOM   9722  C26 POPEw 273     131.142   9.964  57.530  1.00  0.00           C
ATOM   9725  C27 POPEw 273     131.222  10.924  56.330  1.00  0.00           C
ATOM   9728  C28 POPEw 273     132.332  10.564  55.300  1.00  0.00           C
ATOM   9731  C29 POPEw 273     132.512   9.084  55.060  1.00  0.00           C
ATOM   9733 0C21 POPEw 273     132.562   8.434  53.880  1.00  0.00           C
ATOM   9735 1C21 POPEw 273     132.472   8.994  52.480  1.00  0.00           C
ATOM   9738 2C21 POPEw 273     131.082   8.794  51.860  1.00  0.00           C
ATOM   9741 3C21 POPEw 273     131.062   8.914  50.330  1.00  0.00           C
ATOM   9744 4C21 POPEw 273     131.452   7.624  49.590  1.00  0.00           C
ATOM   9747 5C21 POPEw 273     131.512   7.754  48.050  1.00  0.00           C
ATOM   9750 6C21 POPEw 273     130.162   8.164  47.440  1.00  0.00           C
ATOM   9753 7C21 POPEw 273     130.072   7.854  45.950  1.00  0.00           C
ATOM   9756 8C21 POPEw 273     128.882   8.534  45.270  1.00  0.00           C
ATOM   9760  C33 POPEw 273     123.564  10.404  59.630  1.00  0.00           C
ATOM   9763  C34 POPEw 273     123.684  11.034  58.230  1.00  0.00           C
ATOM   9766  C35 POPEw 273     123.914   9.984  57.140  1.00  0.00           C
ATOM   9769  C36 POPEw 273     123.674  10.514  55.720  1.00  0.00           C
ATOM   9772  C37 POPEw 273     123.754   9.394  54.670  1.00  0.00           C
ATOM   9775  C38 POPEw 273     122.824   9.614  53.470  1.00  0.00           C
ATOM   9778  C39 POPEw 273     123.254  10.744  52.520  1.00  0.00           C
ATOM   9781 0C31 POPEw 273     122.214  10.924  51.410  1.00  0.00           C
ATOM   9784 1C31 POPEw 273     122.634  11.874  50.280  1.00  0.00           C
ATOM   9787 2C31 POPEw 273     121.524  11.944  49.220  1.00  0.00           C
ATOM   9790 3C31 POPEw 273     121.894  12.704  47.940  1.00  0.00           C
ATOM   9793 4C31 POPEw 273     121.904  14.234  48.110  1.00  0.00           C
ATOM   9796 5C31 POPEw 273     121.854  14.954  46.750  1.00  0.00           C
ATOM   9799 6C31 POPEw 273     121.724  16.474  46.870  1.00  0.00           C
ATOM   9803  NH3 POPEx 274       4.414 118.854  66.170  1.00  0.00           N
ATOM   9807  C12 POPEx 274       4.964 119.034  67.560  1.00  0.00           C
ATOM   9810  C11 POPEx 274       5.514 120.464  67.740  1.00  0.00           C
ATOM   9813  P   POPEx 274       5.074 122.964  67.140  1.00  0.00           P
ATOM   9814  O13 POPEx 274       3.914 123.834  67.430  1.00  0.00           O
ATOM   9815  O14 POPEx 274       6.294 123.124  67.960  1.00  0.00           O
ATOM   9816  O11 POPEx 274       5.454 123.154  65.600  1.00  0.00           O
ATOM   9817  O12 POPEx 274       4.604 121.434  67.200  1.00  0.00           O
ATOM   9818  C1  POPEx 274       5.634 121.984  64.800  1.00  0.00           C
ATOM   9821  C2  POPEx 274       6.124 122.254  63.340  1.00  0.00           C
ATOM   9823  O21 POPEx 274       5.274 123.154  62.590  1.00  0.00           O
ATOM   9824  C21 POPEx 274       4.104 122.684  62.200  1.00  0.00           C
ATOM   9825  O22 POPEx 274       3.564 121.664  62.600  1.00  0.00           O
ATOM   9826  C22 POPEx 274       3.514 123.624  61.160  1.00  0.00           C
ATOM   9829  C3  POPEx 274       6.374 120.874  62.630  1.00  0.00           C
ATOM   9832  O31 POPEx 274       6.634 120.944  61.220  1.00  0.00           O
ATOM   9833  C31 POPEx 274       7.894 121.214  60.910  1.00  0.00           C
ATOM   9834  O32 POPEx 274       8.714 121.664  61.680  1.00  0.00           O
ATOM   9835  C32 POPEx 274       8.144 120.744  59.480  1.00  0.00           C
ATOM   9838  C23 POPEx 274       2.244 123.024  60.520  1.00  0.00           C
ATOM   9841  C24 POPEx 274       1.594 123.914  59.450  1.00  0.00           C
ATOM   9844  C25 POPEx 274       2.414 124.034  58.160  1.00  0.00           C
ATOM   9847  C26 POPEx 274       1.814 125.044  57.180  1.00  0.00           C
ATOM   9850  C27 POPEx 274       2.714 125.334  55.970  1.00  0.00           C
ATOM   9853  C28 POPEx 274       2.334 124.514  54.710  1.00  0.00           C
ATOM   9856  C29 POPEx 274       3.444 123.634  54.190  1.00  0.00           C
ATOM   9858 0C21 POPEx 274       4.274 123.924  53.170  1.00  0.00           C
ATOM   9860 1C21 POPEx 274       4.304 125.194  52.360  1.00  0.00           C
ATOM   9863 2C21 POPEx 274       3.794 124.984  50.930  1.00  0.00           C
ATOM   9866 3C21 POPEx 274       3.874 126.264  50.070  1.00  0.00           C
ATOM   9869 4C21 POPEx 274       3.394 126.044  48.630  1.00  0.00           C
ATOM   9872 5C21 POPEx 274       4.324 125.124  47.820  1.00  0.00           C
ATOM   9875 6C21 POPEx 274       3.754 123.714  47.630  1.00  0.00           C
ATOM   9878 7C21 POPEx 274       4.804 122.734  47.090  1.00  0.00           C
ATOM   9881 8C21 POPEx 274       4.274 121.314  46.930  1.00  0.00           C
ATOM   9885  C33 POPEx 274       9.634 120.444  59.200  1.00  0.00           C
ATOM   9888  C34 POPEx 274       9.854 119.444  58.050  1.00  0.00           C
ATOM   9891  C35 POPEx 274       9.814 120.074  56.650  1.00  0.00           C
ATOM   9894  C36 POPEx 274      10.254 119.084  55.570  1.00  0.00           C
ATOM   9897  C37 POPEx 274      10.704 119.754  54.260  1.00  0.00           C
ATOM   9900  C38 POPEx 274       9.574 120.364  53.410  1.00  0.00           C
ATOM   9903  C39 POPEx 274       8.624 119.324  52.810  1.00  0.00           C
ATOM   9906 0C31 POPEx 274       7.894 119.854  51.570  1.00  0.00           C
ATOM   9909 1C31 POPEx 274       6.944 118.834  50.920  1.00  0.00           C
ATOM   9912 2C31 POPEx 274       5.544 118.814  51.540  1.00  0.00           C
ATOM   9915 3C31 POPEx 274       4.604 117.764  50.920  1.00  0.00           C
ATOM   9918 4C31 POPEx 274       4.544 117.824  49.390  1.00  0.00           C
ATOM   9921 5C31 POPEx 274       3.474 116.914  48.770  1.00  0.00           C
ATOM   9924 6C31 POPEx 274       2.134 117.624  48.510  1.00  0.00           C
ATOM   9928  NH3 POPEy 275      85.324  85.774  61.230  1.00  0.00           N
ATOM   9932  C12 POPEy 275      86.094  84.614  61.790  1.00  0.00           C
ATOM   9935  C11 POPEy 275      85.184  83.764  62.680  1.00  0.00           C
ATOM   9938  P   POPEy 275      85.044  81.174  62.840  1.00  0.00           P
ATOM   9939  O13 POPEy 275      85.424  80.304  63.970  1.00  0.00           O
ATOM   9940  O14 POPEy 275      83.604  81.424  62.590  1.00  0.00           O
ATOM   9941  O11 POPEy 275      85.744  80.684  61.520  1.00  0.00           O
ATOM   9942  O12 POPEy 275      85.824  82.534  63.010  1.00  0.00           O
ATOM   9943  C1  POPEy 275      85.664  81.434  60.300  1.00  0.00           C
ATOM   9946  C2  POPEy 275      85.054  80.534  59.210  1.00  0.00           C
ATOM   9948  O21 POPEy 275      85.304  81.074  57.880  1.00  0.00           O
ATOM   9949  C21 POPEy 275      85.794  80.154  57.030  1.00  0.00           C
ATOM   9950  O22 POPEy 275      86.024  78.994  57.320  1.00  0.00           O
ATOM   9951  C22 POPEy 275      86.054  80.714  55.640  1.00  0.00           C
ATOM   9954  C3  POPEy 275      83.524  80.384  59.470  1.00  0.00           C
ATOM   9957  O31 POPEy 275      82.944  79.724  58.330  1.00  0.00           O
ATOM   9958  C31 POPEy 275      81.984  80.354  57.700  1.00  0.00           C
ATOM   9959  O32 POPEy 275      81.264  81.244  58.150  1.00  0.00           O
ATOM   9960  C32 POPEy 275      81.914  79.844  56.270  1.00  0.00           C
ATOM   9963  C23 POPEy 275      87.494  80.354  55.180  1.00  0.00           C
ATOM   9966  C24 POPEy 275      87.794  80.614  53.690  1.00  0.00           C
ATOM   9969  C25 POPEy 275      87.034  79.664  52.750  1.00  0.00           C
ATOM   9972  C26 POPEy 275      87.774  79.344  51.440  1.00  0.00           C
ATOM   9975  C27 POPEy 275      87.614  80.414  50.340  1.00  0.00           C
ATOM   9978  C28 POPEy 275      88.354  80.014  49.040  1.00  0.00           C
ATOM   9981  C29 POPEy 275      87.944  80.824  47.830  1.00  0.00           C
ATOM   9983 0C21 POPEy 275      87.544  80.354  46.620  1.00  0.00           C
ATOM   9985 1C21 POPEy 275      87.434  78.894  46.250  1.00  0.00           C
ATOM   9988 2C21 POPEy 275      86.614  78.574  44.980  1.00  0.00           C
ATOM   9991 3C21 POPEy 275      85.144  79.044  44.970  1.00  0.00           C
ATOM   9994 4C21 POPEy 275      84.404  78.514  43.720  1.00  0.00           C
ATOM   9997 5C21 POPEy 275      82.974  79.054  43.510  1.00  0.00           C
ATOM  10000 6C21 POPEy 275      81.964  78.644  44.580  1.00  0.00           C
ATOM  10003 7C21 POPEy 275      80.524  79.104  44.250  1.00  0.00           C
ATOM  10006 8C21 POPEy 275      79.504  78.874  45.370  1.00  0.00           C
ATOM  10010  C33 POPEy 275      81.634  80.984  55.270  1.00  0.00           C
ATOM  10013  C34 POPEy 275      81.734  80.474  53.830  1.00  0.00           C
ATOM  10016  C35 POPEy 275      81.094  81.364  52.770  1.00  0.00           C
ATOM  10019  C36 POPEy 275      81.584  82.814  52.730  1.00  0.00           C
ATOM  10022  C37 POPEy 275      81.044  83.514  51.470  1.00  0.00           C
ATOM  10025  C38 POPEy 275      81.384  84.994  51.360  1.00  0.00           C
ATOM  10028  C39 POPEy 275      81.144  85.564  49.960  1.00  0.00           C
ATOM  10031 0C31 POPEy 275      79.684  85.534  49.470  1.00  0.00           C
ATOM  10034 1C31 POPEy 275      79.534  86.274  48.140  1.00  0.00           C
ATOM  10037 2C31 POPEy 275      78.114  86.234  47.570  1.00  0.00           C
ATOM  10040 3C31 POPEy 275      77.904  85.134  46.520  1.00  0.00           C
ATOM  10043 4C31 POPEy 275      78.524  85.464  45.150  1.00  0.00           C
ATOM  10046 5C31 POPEy 275      78.034  84.534  44.040  1.00  0.00           C
ATOM  10049 6C31 POPEy 275      78.514  84.964  42.650  1.00  0.00           C
ATOM  10053  NH3 POPEz 276     121.014 113.104  67.500  1.00  0.00           N
ATOM  10057  C12 POPEz 276     119.894 114.114  67.560  1.00  0.00           C
ATOM  10060  C11 POPEz 276     120.344 115.344  68.340  1.00  0.00           C
ATOM  10063  P   POPEz 276     119.534 117.804  67.960  1.00  0.00           P
ATOM  10064  O13 POPEz 276     118.254 118.524  68.130  1.00  0.00           O
ATOM  10065  O14 POPEz 276     120.694 118.254  68.760  1.00  0.00           O
ATOM  10066  O11 POPEz 276     120.024 117.774  66.450  1.00  0.00           O
ATOM  10067  O12 POPEz 276     119.284 116.294  68.300  1.00  0.00           O
ATOM  10068  C1  POPEz 276     119.464 116.924  65.440  1.00  0.00           C
ATOM  10071  C2  POPEz 276     119.094 117.684  64.120  1.00  0.00           C
ATOM  10073  O21 POPEz 276     119.804 117.104  62.990  1.00  0.00           O
ATOM  10074  C21 POPEz 276     119.104 117.094  61.850  1.00  0.00           C
ATOM  10075  O22 POPEz 276     117.944 117.454  61.740  1.00  0.00           O
ATOM  10076  C22 POPEz 276     119.954 116.664  60.660  1.00  0.00           C
ATOM  10079  C3  POPEz 276     119.384 119.204  64.240  1.00  0.00           C
ATOM  10082  O31 POPEz 276     118.264 119.854  64.880  1.00  0.00           O
ATOM  10083  C31 POPEz 276     117.244 120.384  64.200  1.00  0.00           C
ATOM  10084  O32 POPEz 276     116.164 120.664  64.700  1.00  0.00           O
ATOM  10085  C32 POPEz 276     117.504 120.594  62.710  1.00  0.00           C
ATOM  10088  C23 POPEz 276     119.254 117.044  59.320  1.00  0.00           C
ATOM  10091  C24 POPEz 276     119.974 116.594  58.040  1.00  0.00           C
ATOM  10094  C25 POPEz 276     119.324 117.144  56.740  1.00  0.00           C
ATOM  10097  C26 POPEz 276     119.564 118.644  56.470  1.00  0.00           C
ATOM  10100  C27 POPEz 276     118.894 119.124  55.180  1.00  0.00           C
ATOM  10103  C28 POPEz 276     119.044 120.634  54.890  1.00  0.00           C
ATOM  10106  C29 POPEz 276     120.404 120.984  54.340  1.00  0.00           C
ATOM  10108 0C21 POPEz 276     120.684 121.654  53.190  1.00  0.00           C
ATOM  10110 1C21 POPEz 276     119.704 122.234  52.190  1.00  0.00           C
ATOM  10113 2C21 POPEz 276     119.934 121.704  50.770  1.00  0.00           C
ATOM  10116 3C21 POPEz 276     119.044 122.394  49.710  1.00  0.00           C
ATOM  10119 4C21 POPEz 276     119.264 121.774  48.320  1.00  0.00           C
ATOM  10122 5C21 POPEz 276     118.314 122.274  47.240  1.00  0.00           C
ATOM  10125 6C21 POPEz 276     118.544 121.564  45.890  1.00  0.00           C
ATOM  10128 7C21 POPEz 276     117.504 121.894  44.820  1.00  0.00           C
ATOM  10131 8C21 POPEz 276     117.744 121.144  43.510  1.00  0.00           C
ATOM  10135  C33 POPEz 276     116.224 120.844  61.880  1.00  0.00           C
ATOM  10138  C34 POPEz 276     115.864 122.324  61.750  1.00  0.00           C
ATOM  10141  C35 POPEz 276     114.744 122.564  60.730  1.00  0.00           C
ATOM  10144  C36 POPEz 276     115.184 122.244  59.280  1.00  0.00           C
ATOM  10147  C37 POPEz 276     114.224 122.844  58.250  1.00  0.00           C
ATOM  10150  C38 POPEz 276     114.784 122.864  56.820  1.00  0.00           C
ATOM  10153  C39 POPEz 276     114.104 123.884  55.900  1.00  0.00           C
ATOM  10156 0C31 POPEz 276     112.624 123.594  55.610  1.00  0.00           C
ATOM  10159 1C31 POPEz 276     112.074 124.564  54.560  1.00  0.00           C
ATOM  10162 2C31 POPEz 276     110.674 124.234  54.030  1.00  0.00           C
ATOM  10165 3C31 POPEz 276     110.464 124.844  52.630  1.00  0.00           C
ATOM  10168 4C31 POPEz 276     109.074 124.604  52.040  1.00  0.00           C
ATOM  10171 5C31 POPEz 276     109.024 124.894  50.540  1.00  0.00           C
ATOM  10174 6C31 POPEz 276     107.614 124.824  49.950  1.00  0.00           C
ATOM  10178  NH3 POPE0 277      98.194  22.384  24.730  1.00  0.00           N
ATOM  10182  C12 POPE0 277      99.354  21.624  25.320  1.00  0.00           C
ATOM  10185  C11 POPE0 277     100.704  21.984  24.690  1.00  0.00           C
ATOM  10188  P   POPE0 277     102.224  19.854  24.940  1.00  0.00           P
ATOM  10189  O13 POPE0 277     101.094  19.084  24.380  1.00  0.00           O
ATOM  10190  O14 POPE0 277     103.484  19.924  24.170  1.00  0.00           O
ATOM  10191  O11 POPE0 277     102.534  19.204  26.350  1.00  0.00           O
ATOM  10192  O12 POPE0 277     101.764  21.314  25.360  1.00  0.00           O
ATOM  10193  C1  POPE0 277     101.434  18.984  27.240  1.00  0.00           C
ATOM  10196  C2  POPE0 277     101.664  19.584  28.650  1.00  0.00           C
ATOM  10198  O21 POPE0 277     101.334  18.554  29.600  1.00  0.00           O
ATOM  10199  C21 POPE0 277     102.074  18.494  30.680  1.00  0.00           C
ATOM  10200  O22 POPE0 277     103.174  19.004  30.840  1.00  0.00           O
ATOM  10201  C22 POPE0 277     101.294  17.704  31.730  1.00  0.00           C
ATOM  10204  C3  POPE0 277     100.724  20.794  28.920  1.00  0.00           C
ATOM  10207  O31 POPE0 277     100.764  21.214  30.300  1.00  0.00           O
ATOM  10208  C31 POPE0 277     101.774  22.034  30.600  1.00  0.00           C
ATOM  10209  O32 POPE0 277     102.624  22.414  29.810  1.00  0.00           O
ATOM  10210  C32 POPE0 277     101.664  22.444  32.080  1.00  0.00           C
ATOM  10213  C23 POPE0 277     102.194  17.334  32.910  1.00  0.00           C
ATOM  10216  C24 POPE0 277     101.484  16.614  34.060  1.00  0.00           C
ATOM  10219  C25 POPE0 277     102.484  16.114  35.110  1.00  0.00           C
ATOM  10222  C26 POPE0 277     103.284  17.234  35.800  1.00  0.00           C
ATOM  10225  C27 POPE0 277     104.684  16.764  36.210  1.00  0.00           C
ATOM  10228  C28 POPE0 277     105.524  17.874  36.850  1.00  0.00           C
ATOM  10231  C29 POPE0 277     106.894  17.414  37.280  1.00  0.00           C
ATOM  10233 0C21 POPE0 277     107.204  16.904  38.490  1.00  0.00           C
ATOM  10235 1C21 POPE0 277     106.244  16.634  39.610  1.00  0.00           C
ATOM  10238 2C21 POPE0 277     106.264  17.714  40.720  1.00  0.00           C
ATOM  10241 3C21 POPE0 277     107.424  17.574  41.710  1.00  0.00           C
ATOM  10244 4C21 POPE0 277     107.204  18.374  43.010  1.00  0.00           C
ATOM  10247 5C21 POPE0 277     107.374  19.884  42.840  1.00  0.00           C
ATOM  10250 6C21 POPE0 277     106.914  20.684  44.070  1.00  0.00           C
ATOM  10253 7C21 POPE0 277     107.254  22.174  43.950  1.00  0.00           C
ATOM  10256 8C21 POPE0 277     106.694  23.024  45.090  1.00  0.00           C
ATOM  10260  C33 POPE0 277     102.764  21.904  33.010  1.00  0.00           C
ATOM  10263  C34 POPE0 277     102.574  22.414  34.460  1.00  0.00           C
ATOM  10266  C35 POPE0 277     103.654  21.924  35.430  1.00  0.00           C
ATOM  10269  C36 POPE0 277     103.324  22.244  36.900  1.00  0.00           C
ATOM  10272  C37 POPE0 277     104.464  21.834  37.850  1.00  0.00           C
ATOM  10275  C38 POPE0 277     104.054  21.814  39.330  1.00  0.00           C
ATOM  10278  C39 POPE0 277     103.214  20.584  39.710  1.00  0.00           C
ATOM  10281 0C31 POPE0 277     103.254  20.254  41.220  1.00  0.00           C
ATOM  10284 1C31 POPE0 277     102.454  18.984  41.530  1.00  0.00           C
ATOM  10287 2C31 POPE0 277     102.854  18.284  42.840  1.00  0.00           C
ATOM  10290 3C31 POPE0 277     102.454  19.004  44.130  1.00  0.00           C
ATOM  10293 4C31 POPE0 277     102.944  18.214  45.350  1.00  0.00           C
ATOM  10296 5C31 POPE0 277     102.304  18.654  46.670  1.00  0.00           C
ATOM  10299 6C31 POPE0 277     102.594  17.704  47.830  1.00  0.00           C
ATOM  10303  NH3 POPE1 278      27.864  30.054  21.460  1.00  0.00           N
ATOM  10307  C12 POPE1 278      27.944  31.544  21.260  1.00  0.00           C
ATOM  10310  C11 POPE1 278      28.294  32.004  19.830  1.00  0.00           C
ATOM  10313  P   POPE1 278      28.124  34.424  18.640  1.00  0.00           P
ATOM  10314  O13 POPE1 278      29.264  34.334  17.700  1.00  0.00           O
ATOM  10315  O14 POPE1 278      26.754  34.374  18.110  1.00  0.00           O
ATOM  10316  O11 POPE1 278      28.294  35.804  19.410  1.00  0.00           O
ATOM  10317  O12 POPE1 278      28.314  33.414  19.850  1.00  0.00           O
ATOM  10318  C1  POPE1 278      29.104  35.794  20.580  1.00  0.00           C
ATOM  10321  C2  POPE1 278      29.224  37.214  21.140  1.00  0.00           C
ATOM  10323  O21 POPE1 278      30.074  37.144  22.290  1.00  0.00           O
ATOM  10324  C21 POPE1 278      30.884  38.164  22.450  1.00  0.00           C
ATOM  10325  O22 POPE1 278      31.014  39.104  21.690  1.00  0.00           O
ATOM  10326  C22 POPE1 278      31.614  37.964  23.770  1.00  0.00           C
ATOM  10329  C3  POPE1 278      27.814  37.724  21.540  1.00  0.00           C
ATOM  10332  O31 POPE1 278      27.804  39.154  21.790  1.00  0.00           O
ATOM  10333  C31 POPE1 278      27.674  39.504  23.070  1.00  0.00           C
ATOM  10334  O32 POPE1 278      27.604  38.734  24.010  1.00  0.00           O
ATOM  10335  C32 POPE1 278      27.674  41.034  23.170  1.00  0.00           C
ATOM  10338  C23 POPE1 278      32.584  39.124  24.110  1.00  0.00           C
ATOM  10341  C24 POPE1 278      32.864  39.144  25.610  1.00  0.00           C
ATOM  10344  C25 POPE1 278      33.794  40.294  26.020  1.00  0.00           C
ATOM  10347  C26 POPE1 278      33.964  40.324  27.540  1.00  0.00           C
ATOM  10350  C27 POPE1 278      34.914  41.434  28.030  1.00  0.00           C
ATOM  10353  C28 POPE1 278      35.184  41.394  29.540  1.00  0.00           C
ATOM  10356  C29 POPE1 278      33.944  41.524  30.380  1.00  0.00           C
ATOM  10358 0C21 POPE1 278      33.774  42.304  31.470  1.00  0.00           C
ATOM  10360 1C21 POPE1 278      34.824  43.194  32.090  1.00  0.00           C
ATOM  10363 2C21 POPE1 278      34.834  43.124  33.630  1.00  0.00           C
ATOM  10366 3C21 POPE1 278      35.914  44.054  34.180  1.00  0.00           C
ATOM  10369 4C21 POPE1 278      36.074  43.984  35.700  1.00  0.00           C
ATOM  10372 5C21 POPE1 278      37.334  44.734  36.150  1.00  0.00           C
ATOM  10375 6C21 POPE1 278      37.544  44.694  37.670  1.00  0.00           C
ATOM  10378 7C21 POPE1 278      38.964  45.124  38.070  1.00  0.00           C
ATOM  10381 8C21 POPE1 278      39.204  45.044  39.570  1.00  0.00           C
ATOM  10385  C33 POPE1 278      26.724  41.624  24.250  1.00  0.00           C
ATOM  10388  C34 POPE1 278      27.404  42.614  25.210  1.00  0.00           C
ATOM  10391  C35 POPE1 278      28.474  42.014  26.140  1.00  0.00           C
ATOM  10394  C36 POPE1 278      27.964  40.854  27.010  1.00  0.00           C
ATOM  10397  C37 POPE1 278      29.034  40.314  27.980  1.00  0.00           C
ATOM  10400  C38 POPE1 278      28.884  38.814  28.280  1.00  0.00           C
ATOM  10403  C39 POPE1 278      27.534  38.424  28.910  1.00  0.00           C
ATOM  10406 0C31 POPE1 278      27.254  36.914  28.790  1.00  0.00           C
ATOM  10409 1C31 POPE1 278      25.844  36.514  29.250  1.00  0.00           C
ATOM  10412 2C31 POPE1 278      25.384  35.224  28.580  1.00  0.00           C
ATOM  10415 3C31 POPE1 278      24.524  34.304  29.450  1.00  0.00           C
ATOM  10418 4C31 POPE1 278      23.914  33.184  28.600  1.00  0.00           C
ATOM  10421 5C31 POPE1 278      23.394  32.014  29.430  1.00  0.00           C
ATOM  10424 6C31 POPE1 278      22.734  30.944  28.560  1.00  0.00           C
ATOM  10428  NH3 POPE2 279     111.424  60.314  63.190  1.00  0.00           N
ATOM  10432  C12 POPE2 279     111.754  59.494  64.400  1.00  0.00           C
ATOM  10435  C11 POPE2 279     112.684  58.344  63.960  1.00  0.00           C
ATOM  10438  P   POPE2 279     113.294  56.684  62.080  1.00  0.00           P
ATOM  10439  O13 POPE2 279     114.524  56.584  62.900  1.00  0.00           O
ATOM  10440  O14 POPE2 279     112.444  55.474  61.910  1.00  0.00           O
ATOM  10441  O11 POPE2 279     113.674  57.214  60.650  1.00  0.00           O
ATOM  10442  O12 POPE2 279     112.394  57.864  62.640  1.00  0.00           O
ATOM  10443  C1  POPE2 279     114.234  58.504  60.440  1.00  0.00           C
ATOM  10446  C2  POPE2 279     113.574  59.134  59.200  1.00  0.00           C
ATOM  10448  O21 POPE2 279     114.104  58.484  58.040  1.00  0.00           O
ATOM  10449  C21 POPE2 279     113.254  58.264  57.050  1.00  0.00           C
ATOM  10450  O22 POPE2 279     112.084  58.624  57.020  1.00  0.00           O
ATOM  10451  C22 POPE2 279     114.044  57.564  55.930  1.00  0.00           C
ATOM  10454  C3  POPE2 279     113.844  60.654  59.130  1.00  0.00           C
ATOM  10457  O31 POPE2 279     112.744  61.354  58.490  1.00  0.00           O
ATOM  10458  C31 POPE2 279     112.914  61.594  57.200  1.00  0.00           C
ATOM  10459  O32 POPE2 279     113.924  61.374  56.550  1.00  0.00           O
ATOM  10460  C32 POPE2 279     111.634  62.194  56.640  1.00  0.00           C
ATOM  10463  C23 POPE2 279     113.194  57.124  54.720  1.00  0.00           C
ATOM  10466  C24 POPE2 279     113.204  58.164  53.590  1.00  0.00           C
ATOM  10469  C25 POPE2 279     112.124  57.904  52.530  1.00  0.00           C
ATOM  10472  C26 POPE2 279     112.154  56.514  51.880  1.00  0.00           C
ATOM  10475  C27 POPE2 279     110.874  56.244  51.090  1.00  0.00           C
ATOM  10478  C28 POPE2 279     110.704  54.794  50.620  1.00  0.00           C
ATOM  10481  C29 POPE2 279     111.554  54.454  49.420  1.00  0.00           C
ATOM  10483 0C21 POPE2 279     111.244  54.734  48.140  1.00  0.00           C
ATOM  10485 1C21 POPE2 279     110.014  55.464  47.650  1.00  0.00           C
ATOM  10488 2C21 POPE2 279     109.234  54.644  46.610  1.00  0.00           C
ATOM  10491 3C21 POPE2 279     109.794  54.764  45.180  1.00  0.00           C
ATOM  10494 4C21 POPE2 279     109.314  56.054  44.500  1.00  0.00           C
ATOM  10497 5C21 POPE2 279     109.834  56.274  43.080  1.00  0.00           C
ATOM  10500 6C21 POPE2 279     111.264  56.834  43.040  1.00  0.00           C
ATOM  10503 7C21 POPE2 279     111.474  57.874  41.930  1.00  0.00           C
ATOM  10506 8C21 POPE2 279     112.834  58.574  41.980  1.00  0.00           C
ATOM  10510  C33 POPE2 279     111.404  61.724  55.190  1.00  0.00           C
ATOM  10513  C34 POPE2 279     110.134  62.324  54.560  1.00  0.00           C
ATOM  10516  C35 POPE2 279     109.824  61.724  53.180  1.00  0.00           C
ATOM  10519  C36 POPE2 279     110.944  61.914  52.140  1.00  0.00           C
ATOM  10522  C37 POPE2 279     110.684  61.164  50.830  1.00  0.00           C
ATOM  10525  C38 POPE2 279     111.954  61.054  49.960  1.00  0.00           C
ATOM  10528  C39 POPE2 279     111.804  60.074  48.790  1.00  0.00           C
ATOM  10531 0C31 POPE2 279     110.894  60.604  47.670  1.00  0.00           C
ATOM  10534 1C31 POPE2 279     110.814  59.614  46.490  1.00  0.00           C
ATOM  10537 2C31 POPE2 279     109.944  60.114  45.330  1.00  0.00           C
ATOM  10540 3C31 POPE2 279     108.464  60.244  45.710  1.00  0.00           C
ATOM  10543 4C31 POPE2 279     107.574  60.574  44.500  1.00  0.00           C
ATOM  10546 5C31 POPE2 279     106.114  60.774  44.910  1.00  0.00           C
ATOM  10549 6C31 POPE2 279     105.174  60.944  43.720  1.00  0.00           C
ATOM  10553  NH3 POPE3 280      71.894   9.134  66.520  1.00  0.00           N
ATOM  10557  C12 POPE3 280      71.894  10.424  65.760  1.00  0.00           C
ATOM  10560  C11 POPE3 280      71.034  11.444  66.500  1.00  0.00           C
ATOM  10563  P   POPE3 280      71.994  13.774  66.940  1.00  0.00           P
ATOM  10564  O13 POPE3 280      73.174  13.074  67.480  1.00  0.00           O
ATOM  10565  O14 POPE3 280      71.014  14.344  67.890  1.00  0.00           O
ATOM  10566  O11 POPE3 280      72.454  14.924  65.980  1.00  0.00           O
ATOM  10567  O12 POPE3 280      71.234  12.774  65.990  1.00  0.00           O
ATOM  10568  C1  POPE3 280      73.324  14.664  64.890  1.00  0.00           C
ATOM  10571  C2  POPE3 280      72.474  14.754  63.610  1.00  0.00           C
ATOM  10573  O21 POPE3 280      73.274  14.714  62.420  1.00  0.00           O
ATOM  10574  C21 POPE3 280      74.104  15.704  62.190  1.00  0.00           C
ATOM  10575  O22 POPE3 280      74.304  16.684  62.900  1.00  0.00           O
ATOM  10576  C22 POPE3 280      74.714  15.454  60.830  1.00  0.00           C
ATOM  10579  C3  POPE3 280      71.524  16.004  63.690  1.00  0.00           C
ATOM  10582  O31 POPE3 280      70.894  16.324  62.430  1.00  0.00           O
ATOM  10583  C31 POPE3 280      70.774  17.624  62.190  1.00  0.00           C
ATOM  10584  O32 POPE3 280      71.064  18.514  62.980  1.00  0.00           O
ATOM  10585  C32 POPE3 280      70.354  17.844  60.750  1.00  0.00           C
ATOM  10588  C23 POPE3 280      75.274  16.754  60.260  1.00  0.00           C
ATOM  10591  C24 POPE3 280      75.914  16.534  58.890  1.00  0.00           C
ATOM  10594  C25 POPE3 280      74.984  16.944  57.750  1.00  0.00           C
ATOM  10597  C26 POPE3 280      75.694  16.854  56.390  1.00  0.00           C
ATOM  10600  C27 POPE3 280      75.004  17.714  55.330  1.00  0.00           C
ATOM  10603  C28 POPE3 280      75.524  17.434  53.900  1.00  0.00           C
ATOM  10606  C29 POPE3 280      76.994  17.734  53.730  1.00  0.00           C
ATOM  10608 0C21 POPE3 280      77.564  18.424  52.720  1.00  0.00           C
ATOM  10610 1C21 POPE3 280      76.884  19.014  51.520  1.00  0.00           C
ATOM  10613 2C21 POPE3 280      77.684  18.684  50.250  1.00  0.00           C
ATOM  10616 3C21 POPE3 280      76.994  19.164  48.970  1.00  0.00           C
ATOM  10619 4C21 POPE3 280      77.804  18.864  47.700  1.00  0.00           C
ATOM  10622 5C21 POPE3 280      76.884  18.854  46.480  1.00  0.00           C
ATOM  10625 6C21 POPE3 280      77.554  18.614  45.120  1.00  0.00           C
ATOM  10628 7C21 POPE3 280      76.504  18.424  44.020  1.00  0.00           C
ATOM  10631 8C21 POPE3 280      77.074  18.224  42.610  1.00  0.00           C
ATOM  10635  C33 POPE3 280      71.574  17.694  59.810  1.00  0.00           C
ATOM  10638  C34 POPE3 280      71.194  17.774  58.330  1.00  0.00           C
ATOM  10641  C35 POPE3 280      71.434  19.144  57.700  1.00  0.00           C
ATOM  10644  C36 POPE3 280      71.024  19.144  56.220  1.00  0.00           C
ATOM  10647  C37 POPE3 280      71.484  20.404  55.480  1.00  0.00           C
ATOM  10650  C38 POPE3 280      70.784  20.584  54.140  1.00  0.00           C
ATOM  10653  C39 POPE3 280      71.394  21.714  53.310  1.00  0.00           C
ATOM  10656 0C31 POPE3 280      72.614  21.284  52.500  1.00  0.00           C
ATOM  10659 1C31 POPE3 280      73.214  22.434  51.680  1.00  0.00           C
ATOM  10662 2C31 POPE3 280      73.874  21.974  50.370  1.00  0.00           C
ATOM  10665 3C31 POPE3 280      72.834  21.504  49.350  1.00  0.00           C
ATOM  10668 4C31 POPE3 280      73.384  21.324  47.940  1.00  0.00           C
ATOM  10671 5C31 POPE3 280      72.274  20.944  46.960  1.00  0.00           C
ATOM  10674 6C31 POPE3 280      72.704  21.044  45.500  1.00  0.00           C
ATOM  10678  NH3 POPE4 281     115.224 102.714  63.860  1.00  0.00           N
ATOM  10682  C12 POPE4 281     114.284 101.554  63.610  1.00  0.00           C
ATOM  10685  C11 POPE4 281     114.634 100.304  64.450  1.00  0.00           C
ATOM  10688  P   POPE4 281     114.044  97.754  64.630  1.00  0.00           P
ATOM  10689  O13 POPE4 281     114.274  97.684  66.090  1.00  0.00           O
ATOM  10690  O14 POPE4 281     112.994  96.854  64.120  1.00  0.00           O
ATOM  10691  O11 POPE4 281     115.394  97.394  63.850  1.00  0.00           O
ATOM  10692  O12 POPE4 281     113.744  99.234  64.150  1.00  0.00           O
ATOM  10693  C1  POPE4 281     115.434  97.534  62.410  1.00  0.00           C
ATOM  10696  C2  POPE4 281     116.324  96.444  61.730  1.00  0.00           C
ATOM  10698  O21 POPE4 281     116.024  96.284  60.330  1.00  0.00           O
ATOM  10699  C21 POPE4 281     116.454  97.254  59.540  1.00  0.00           C
ATOM  10700  O22 POPE4 281     116.864  98.334  59.910  1.00  0.00           O
ATOM  10701  C22 POPE4 281     116.514  96.724  58.090  1.00  0.00           C
ATOM  10704  C3  POPE4 281     116.094  95.074  62.440  1.00  0.00           C
ATOM  10707  O31 POPE4 281     116.394  93.944  61.620  1.00  0.00           O
ATOM  10708  C31 POPE4 281     117.664  93.574  61.490  1.00  0.00           C
ATOM  10709  O32 POPE4 281     118.574  93.994  62.190  1.00  0.00           O
ATOM  10710  C32 POPE4 281     117.804  92.654  60.260  1.00  0.00           C
ATOM  10713  C23 POPE4 281     115.804  97.664  57.080  1.00  0.00           C
ATOM  10716  C24 POPE4 281     115.774  97.104  55.650  1.00  0.00           C
ATOM  10719  C25 POPE4 281     117.014  97.474  54.820  1.00  0.00           C
ATOM  10722  C26 POPE4 281     116.934  98.844  54.120  1.00  0.00           C
ATOM  10725  C27 POPE4 281     118.284  99.244  53.520  1.00  0.00           C
ATOM  10728  C28 POPE4 281     118.284 100.534  52.670  1.00  0.00           C
ATOM  10731  C29 POPE4 281     118.274 100.304  51.180  1.00  0.00           C
ATOM  10733 0C21 POPE4 281     117.604 100.984  50.230  1.00  0.00           C
ATOM  10735 1C21 POPE4 281     116.694 102.174  50.410  1.00  0.00           C
ATOM  10738 2C21 POPE4 281     117.004 103.324  49.420  1.00  0.00           C
ATOM  10741 3C21 POPE4 281     116.754 102.964  47.940  1.00  0.00           C
ATOM  10744 4C21 POPE4 281     116.984 104.144  46.980  1.00  0.00           C
ATOM  10747 5C21 POPE4 281     115.874 105.204  47.030  1.00  0.00           C
ATOM  10750 6C21 POPE4 281     116.054 106.284  45.960  1.00  0.00           C
ATOM  10753 7C21 POPE4 281     114.894 107.294  45.950  1.00  0.00           C
ATOM  10756 8C21 POPE4 281     115.104 108.434  44.950  1.00  0.00           C
ATOM  10760  C33 POPE4 281     116.464  92.344  59.530  1.00  0.00           C
ATOM  10763  C34 POPE4 281     116.554  92.004  58.040  1.00  0.00           C
ATOM  10766  C35 POPE4 281     115.174  92.224  57.380  1.00  0.00           C
ATOM  10769  C36 POPE4 281     115.144  92.154  55.840  1.00  0.00           C
ATOM  10772  C37 POPE4 281     113.774  92.614  55.300  1.00  0.00           C
ATOM  10775  C38 POPE4 281     113.444  92.094  53.890  1.00  0.00           C
ATOM  10778  C39 POPE4 281     111.954  92.284  53.540  1.00  0.00           C
ATOM  10781 0C31 POPE4 281     111.564  91.884  52.110  1.00  0.00           C
ATOM  10784 1C31 POPE4 281     112.214  92.764  51.030  1.00  0.00           C
ATOM  10787 2C31 POPE4 281     111.784  92.444  49.590  1.00  0.00           C
ATOM  10790 3C31 POPE4 281     110.284  92.574  49.280  1.00  0.00           C
ATOM  10793 4C31 POPE4 281     109.644  93.904  49.740  1.00  0.00           C
ATOM  10796 5C31 POPE4 281     108.164  93.994  49.350  1.00  0.00           C
ATOM  10799 6C31 POPE4 281     107.424  95.194  49.930  1.00  0.00           C
ATOM  10803  NH3 POPE5 282      92.604  49.544  59.440  1.00  0.00           N
ATOM  10807  C12 POPE5 282      92.914  50.814  60.180  1.00  0.00           C
ATOM  10810  C11 POPE5 282      93.774  51.764  59.350  1.00  0.00           C
ATOM  10813  P   POPE5 282      92.734  54.204  59.260  1.00  0.00           P
ATOM  10814  O13 POPE5 282      91.334  53.824  59.610  1.00  0.00           O
ATOM  10815  O14 POPE5 282      93.244  55.494  59.740  1.00  0.00           O
ATOM  10816  O11 POPE5 282      92.974  54.024  57.690  1.00  0.00           O
ATOM  10817  O12 POPE5 282      93.654  53.084  59.870  1.00  0.00           O
ATOM  10818  C1  POPE5 282      93.884  54.914  57.020  1.00  0.00           C
ATOM  10821  C2  POPE5 282      93.154  55.944  56.120  1.00  0.00           C
ATOM  10823  O21 POPE5 282      92.754  55.244  54.910  1.00  0.00           O
ATOM  10824  C21 POPE5 282      92.504  55.864  53.760  1.00  0.00           C
ATOM  10825  O22 POPE5 282      92.604  57.044  53.510  1.00  0.00           O
ATOM  10826  C22 POPE5 282      92.044  54.824  52.720  1.00  0.00           C
ATOM  10829  C3  POPE5 282      94.074  57.194  55.950  1.00  0.00           C
ATOM  10832  O31 POPE5 282      93.304  58.374  55.710  1.00  0.00           O
ATOM  10833  C31 POPE5 282      93.954  59.514  55.890  1.00  0.00           C
ATOM  10834  O32 POPE5 282      95.104  59.624  56.280  1.00  0.00           O
ATOM  10835  C32 POPE5 282      93.044  60.684  55.530  1.00  0.00           C
ATOM  10838  C23 POPE5 282      91.474  55.494  51.440  1.00  0.00           C
ATOM  10841  C24 POPE5 282      91.124  54.524  50.290  1.00  0.00           C
ATOM  10844  C25 POPE5 282      89.874  54.904  49.460  1.00  0.00           C
ATOM  10847  C26 POPE5 282      90.044  56.014  48.400  1.00  0.00           C
ATOM  10850  C27 POPE5 282      88.704  56.394  47.730  1.00  0.00           C
ATOM  10853  C28 POPE5 282      88.844  57.594  46.770  1.00  0.00           C
ATOM  10856  C29 POPE5 282      87.564  57.944  46.040  1.00  0.00           C
ATOM  10858 0C21 POPE5 282      87.474  58.614  44.870  1.00  0.00           C
ATOM  10860 1C21 POPE5 282      88.624  59.174  44.070  1.00  0.00           C
ATOM  10863 2C21 POPE5 282      88.604  58.774  42.580  1.00  0.00           C
ATOM  10866 3C21 POPE5 282      87.514  59.514  41.780  1.00  0.00           C
ATOM  10869 4C21 POPE5 282      87.584  59.304  40.260  1.00  0.00           C
ATOM  10872 5C21 POPE5 282      87.244  57.874  39.790  1.00  0.00           C
ATOM  10875 6C21 POPE5 282      86.654  57.874  38.370  1.00  0.00           C
ATOM  10878 7C21 POPE5 282      86.584  56.484  37.730  1.00  0.00           C
ATOM  10881 8C21 POPE5 282      85.774  56.464  36.430  1.00  0.00           C
ATOM  10885  C33 POPE5 282      93.804  61.864  54.880  1.00  0.00           C
ATOM  10888  C34 POPE5 282      94.164  61.644  53.410  1.00  0.00           C
ATOM  10891  C35 POPE5 282      95.094  62.734  52.860  1.00  0.00           C
ATOM  10894  C36 POPE5 282      95.354  62.604  51.350  1.00  0.00           C
ATOM  10897  C37 POPE5 282      96.434  63.554  50.830  1.00  0.00           C
ATOM  10900  C38 POPE5 282      96.924  63.224  49.410  1.00  0.00           C
ATOM  10903  C39 POPE5 282      95.874  63.364  48.290  1.00  0.00           C
ATOM  10906 0C31 POPE5 282      96.514  63.094  46.920  1.00  0.00           C
ATOM  10909 1C31 POPE5 282      95.534  63.074  45.740  1.00  0.00           C
ATOM  10912 2C31 POPE5 282      96.194  62.444  44.500  1.00  0.00           C
ATOM  10915 3C31 POPE5 282      95.274  62.324  43.280  1.00  0.00           C
ATOM  10918 4C31 POPE5 282      95.834  61.354  42.240  1.00  0.00           C
ATOM  10921 5C31 POPE5 282      94.964  61.184  40.990  1.00  0.00           C
ATOM  10924 6C31 POPE5 282      95.674  60.394  39.880  1.00  0.00           C
ATOM  10928  NH3 POPE6 283      54.954  80.944  23.410  1.00  0.00           N
ATOM  10932  C12 POPE6 283      55.674  81.914  24.310  1.00  0.00           C
ATOM  10935  C11 POPE6 283      57.164  81.984  23.920  1.00  0.00           C
ATOM  10938  P   POPE6 283      57.684  84.104  25.340  1.00  0.00           P
ATOM  10939  O13 POPE6 283      58.914  84.744  25.860  1.00  0.00           O
ATOM  10940  O14 POPE6 283      56.974  84.794  24.250  1.00  0.00           O
ATOM  10941  O11 POPE6 283      56.684  83.834  26.530  1.00  0.00           O
ATOM  10942  O12 POPE6 283      57.994  82.634  24.880  1.00  0.00           O
ATOM  10943  C1  POPE6 283      57.004  82.914  27.580  1.00  0.00           C
ATOM  10946  C2  POPE6 283      57.534  83.634  28.850  1.00  0.00           C
ATOM  10948  O21 POPE6 283      57.164  82.834  30.000  1.00  0.00           O
ATOM  10949  C21 POPE6 283      57.924  83.004  31.060  1.00  0.00           C
ATOM  10950  O22 POPE6 283      58.994  83.604  31.090  1.00  0.00           O
ATOM  10951  C22 POPE6 283      57.294  82.344  32.290  1.00  0.00           C
ATOM  10954  C3  POPE6 283      56.894  85.054  28.950  1.00  0.00           C
ATOM  10957  O31 POPE6 283      57.044  85.704  30.250  1.00  0.00           O
ATOM  10958  C31 POPE6 283      58.074  86.544  30.280  1.00  0.00           C
ATOM  10959  O32 POPE6 283      58.954  86.594  29.430  1.00  0.00           O
ATOM  10960  C32 POPE6 283      57.944  87.574  31.390  1.00  0.00           C
ATOM  10963  C23 POPE6 283      57.214  83.384  33.430  1.00  0.00           C
ATOM  10966  C24 POPE6 283      56.884  82.824  34.820  1.00  0.00           C
ATOM  10969  C25 POPE6 283      58.094  82.164  35.510  1.00  0.00           C
ATOM  10972  C26 POPE6 283      57.944  81.914  37.030  1.00  0.00           C
ATOM  10975  C27 POPE6 283      56.534  82.034  37.610  1.00  0.00           C
ATOM  10978  C28 POPE6 283      56.514  81.844  39.140  1.00  0.00           C
ATOM  10981  C29 POPE6 283      55.134  82.044  39.720  1.00  0.00           C
ATOM  10983 0C21 POPE6 283      54.614  81.464  40.830  1.00  0.00           C
ATOM  10985 1C21 POPE6 283      55.304  80.484  41.750  1.00  0.00           C
ATOM  10988 2C21 POPE6 283      55.514  81.034  43.170  1.00  0.00           C
ATOM  10991 3C21 POPE6 283      54.234  81.134  44.020  1.00  0.00           C
ATOM  10994 4C21 POPE6 283      54.504  81.654  45.440  1.00  0.00           C
ATOM  10997 5C21 POPE6 283      54.644  83.184  45.500  1.00  0.00           C
ATOM  11000 6C21 POPE6 283      55.324  83.734  46.770  1.00  0.00           C
ATOM  11003 7C21 POPE6 283      54.774  83.164  48.090  1.00  0.00           C
ATOM  11006 8C21 POPE6 283      54.934  84.124  49.280  1.00  0.00           C
ATOM  11010  C33 POPE6 283      57.834  86.994  32.810  1.00  0.00           C
ATOM  11013  C34 POPE6 283      57.554  88.124  33.820  1.00  0.00           C
ATOM  11016  C35 POPE6 283      57.064  87.614  35.170  1.00  0.00           C
ATOM  11019  C36 POPE6 283      58.144  86.784  35.860  1.00  0.00           C
ATOM  11022  C37 POPE6 283      57.844  86.554  37.340  1.00  0.00           C
ATOM  11025  C38 POPE6 283      58.994  85.844  38.070  1.00  0.00           C
ATOM  11028  C39 POPE6 283      60.324  86.604  37.960  1.00  0.00           C
ATOM  11031 0C31 POPE6 283      61.374  86.124  38.960  1.00  0.00           C
ATOM  11034 1C31 POPE6 283      62.674  86.944  38.850  1.00  0.00           C
ATOM  11037 2C31 POPE6 283      63.724  86.554  39.890  1.00  0.00           C
ATOM  11040 3C31 POPE6 283      64.434  85.224  39.610  1.00  0.00           C
ATOM  11043 4C31 POPE6 283      65.784  85.124  40.340  1.00  0.00           C
ATOM  11046 5C31 POPE6 283      66.374  83.704  40.330  1.00  0.00           C
ATOM  11049 6C31 POPE6 283      67.744  83.614  41.030  1.00  0.00           C
ATOM  11053  NH3 POPE7 284      97.544  87.544  59.730  1.00  0.00           N
ATOM  11057  C12 POPE7 284      97.124  86.934  58.420  1.00  0.00           C
ATOM  11060  C11 POPE7 284      95.684  86.374  58.540  1.00  0.00           C
ATOM  11063  P   POPE7 284      96.284  84.174  59.760  1.00  0.00           P
ATOM  11064  O13 POPE7 284      97.654  84.554  60.180  1.00  0.00           O
ATOM  11065  O14 POPE7 284      95.584  83.214  60.630  1.00  0.00           O
ATOM  11066  O11 POPE7 284      96.314  83.674  58.260  1.00  0.00           O
ATOM  11067  O12 POPE7 284      95.484  85.534  59.680  1.00  0.00           O
ATOM  11068  C1  POPE7 284      95.334  82.754  57.740  1.00  0.00           C
ATOM  11071  C2  POPE7 284      94.564  83.334  56.510  1.00  0.00           C
ATOM  11073  O21 POPE7 284      93.434  82.474  56.200  1.00  0.00           O
ATOM  11074  C21 POPE7 284      93.704  81.334  55.580  1.00  0.00           C
ATOM  11075  O22 POPE7 284      94.814  80.894  55.330  1.00  0.00           O
ATOM  11076  C22 POPE7 284      92.374  80.654  55.230  1.00  0.00           C
ATOM  11079  C3  POPE7 284      95.474  83.654  55.270  1.00  0.00           C
ATOM  11082  O31 POPE7 284      95.764  85.064  55.160  1.00  0.00           O
ATOM  11083  C31 POPE7 284      96.254  85.444  53.970  1.00  0.00           C
ATOM  11084  O32 POPE7 284      96.494  84.704  53.050  1.00  0.00           O
ATOM  11085  C32 POPE7 284      96.504  86.954  53.980  1.00  0.00           C
ATOM  11088  C23 POPE7 284      92.474  79.644  54.080  1.00  0.00           C
ATOM  11091  C24 POPE7 284      92.624  80.344  52.730  1.00  0.00           C
ATOM  11094  C25 POPE7 284      92.384  79.404  51.540  1.00  0.00           C
ATOM  11097  C26 POPE7 284      92.584  80.124  50.210  1.00  0.00           C
ATOM  11100  C27 POPE7 284      92.404  79.194  49.010  1.00  0.00           C
ATOM  11103  C28 POPE7 284      92.684  79.874  47.660  1.00  0.00           C
ATOM  11106  C29 POPE7 284      94.154  80.114  47.400  1.00  0.00           C
ATOM  11108 0C21 POPE7 284      94.874  79.574  46.400  1.00  0.00           C
ATOM  11110 1C21 POPE7 284      94.344  78.624  45.350  1.00  0.00           C
ATOM  11113 2C21 POPE7 284      93.634  79.344  44.190  1.00  0.00           C
ATOM  11116 3C21 POPE7 284      94.454  79.394  42.890  1.00  0.00           C
ATOM  11119 4C21 POPE7 284      93.734  80.204  41.810  1.00  0.00           C
ATOM  11122 5C21 POPE7 284      94.204  79.914  40.380  1.00  0.00           C
ATOM  11125 6C21 POPE7 284      95.214  80.924  39.820  1.00  0.00           C
ATOM  11128 7C21 POPE7 284      95.434  80.714  38.320  1.00  0.00           C
ATOM  11131 8C21 POPE7 284      96.234  81.834  37.640  1.00  0.00           C
ATOM  11135  C33 POPE7 284      95.754  87.714  52.870  1.00  0.00           C
ATOM  11138  C34 POPE7 284      96.484  88.964  52.370  1.00  0.00           C
ATOM  11141  C35 POPE7 284      97.574  88.664  51.330  1.00  0.00           C
ATOM  11144  C36 POPE7 284      97.804  89.844  50.360  1.00  0.00           C
ATOM  11147  C37 POPE7 284      98.874  89.574  49.290  1.00  0.00           C
ATOM  11150  C38 POPE7 284      98.934  90.664  48.210  1.00  0.00           C
ATOM  11153  C39 POPE7 284     100.304  91.334  48.060  1.00  0.00           C
ATOM  11156 0C31 POPE7 284     100.314  92.394  46.950  1.00  0.00           C
ATOM  11159 1C31 POPE7 284     101.654  93.134  46.840  1.00  0.00           C
ATOM  11162 2C31 POPE7 284     101.654  94.204  45.730  1.00  0.00           C
ATOM  11165 3C31 POPE7 284     102.984  94.954  45.590  1.00  0.00           C
ATOM  11168 4C31 POPE7 284     103.364  95.784  46.820  1.00  0.00           C
ATOM  11171 5C31 POPE7 284     104.714  96.504  46.670  1.00  0.00           C
ATOM  11174 6C31 POPE7 284     105.064  97.354  47.890  1.00  0.00           C
ATOM  11178  NH3 POPE8 285      76.694  37.534  22.630  1.00  0.00           N
ATOM  11182  C12 POPE8 285      76.594  36.414  21.630  1.00  0.00           C
ATOM  11185  C11 POPE8 285      77.884  36.274  20.820  1.00  0.00           C
ATOM  11188  P   POPE8 285      78.354  33.744  20.280  1.00  0.00           P
ATOM  11189  O13 POPE8 285      79.834  33.754  20.310  1.00  0.00           O
ATOM  11190  O14 POPE8 285      77.704  32.724  19.450  1.00  0.00           O
ATOM  11191  O11 POPE8 285      77.794  33.584  21.760  1.00  0.00           O
ATOM  11192  O12 POPE8 285      77.764  35.174  19.910  1.00  0.00           O
ATOM  11193  C1  POPE8 285      78.724  33.504  22.830  1.00  0.00           C
ATOM  11196  C2  POPE8 285      77.994  33.604  24.190  1.00  0.00           C
ATOM  11198  O21 POPE8 285      78.914  34.134  25.160  1.00  0.00           O
ATOM  11199  C21 POPE8 285      79.924  33.384  25.510  1.00  0.00           C
ATOM  11200  O22 POPE8 285      80.264  32.314  25.010  1.00  0.00           O
ATOM  11201  C22 POPE8 285      80.634  34.114  26.620  1.00  0.00           C
ATOM  11204  C3  POPE8 285      77.334  32.254  24.630  1.00  0.00           C
ATOM  11207  O31 POPE8 285      77.314  32.024  26.060  1.00  0.00           O
ATOM  11208  C31 POPE8 285      76.744  32.954  26.810  1.00  0.00           C
ATOM  11209  O32 POPE8 285      76.034  33.874  26.430  1.00  0.00           O
ATOM  11210  C32 POPE8 285      77.254  32.784  28.230  1.00  0.00           C
ATOM  11213  C23 POPE8 285      81.184  33.124  27.660  1.00  0.00           C
ATOM  11216  C24 POPE8 285      81.984  33.904  28.700  1.00  0.00           C
ATOM  11219  C25 POPE8 285      81.134  34.494  29.820  1.00  0.00           C
ATOM  11222  C26 POPE8 285      80.634  33.414  30.780  1.00  0.00           C
ATOM  11225  C27 POPE8 285      80.084  34.024  32.080  1.00  0.00           C
ATOM  11228  C28 POPE8 285      79.504  32.954  33.020  1.00  0.00           C
ATOM  11231  C29 POPE8 285      80.544  31.974  33.500  1.00  0.00           C
ATOM  11233 0C21 POPE8 285      80.384  31.144  34.550  1.00  0.00           C
ATOM  11235 1C21 POPE8 285      79.134  31.054  35.380  1.00  0.00           C
ATOM  11238 2C21 POPE8 285      79.304  31.754  36.740  1.00  0.00           C
ATOM  11241 3C21 POPE8 285      78.034  31.624  37.590  1.00  0.00           C
ATOM  11244 4C21 POPE8 285      78.264  31.994  39.060  1.00  0.00           C
ATOM  11247 5C21 POPE8 285      77.154  31.444  39.960  1.00  0.00           C
ATOM  11250 6C21 POPE8 285      75.794  32.124  39.750  1.00  0.00           C
ATOM  11253 7C21 POPE8 285      74.644  31.364  40.410  1.00  0.00           C
ATOM  11256 8C21 POPE8 285      73.274  31.974  40.100  1.00  0.00           C
ATOM  11260  C33 POPE8 285      76.144  32.644  29.290  1.00  0.00           C
ATOM  11263  C34 POPE8 285      76.464  33.594  30.440  1.00  0.00           C
ATOM  11266  C35 POPE8 285      75.594  33.404  31.680  1.00  0.00           C
ATOM  11269  C36 POPE8 285      75.794  34.604  32.620  1.00  0.00           C
ATOM  11272  C37 POPE8 285      75.264  34.334  34.030  1.00  0.00           C
ATOM  11275  C38 POPE8 285      75.374  35.574  34.920  1.00  0.00           C
ATOM  11278  C39 POPE8 285      75.364  35.224  36.410  1.00  0.00           C
ATOM  11281 0C31 POPE8 285      75.654  36.444  37.290  1.00  0.00           C
ATOM  11284 1C31 POPE8 285      76.204  36.034  38.670  1.00  0.00           C
ATOM  11287 2C31 POPE8 285      76.634  37.254  39.500  1.00  0.00           C
ATOM  11290 3C31 POPE8 285      77.394  36.874  40.780  1.00  0.00           C
ATOM  11293 4C31 POPE8 285      78.814  36.334  40.510  1.00  0.00           C
ATOM  11296 5C31 POPE8 285      79.584  36.044  41.810  1.00  0.00           C
ATOM  11299 6C31 POPE8 285      81.024  35.594  41.570  1.00  0.00           C
ATOM  11303  NH3 POPE9 286      19.634  59.324  61.820  1.00  0.00           N
ATOM  11307  C12 POPE9 286      20.494  59.944  62.900  1.00  0.00           C
ATOM  11310  C11 POPE9 286      21.634  60.784  62.290  1.00  0.00           C
ATOM  11313  P   POPE9 286      23.894  60.084  63.310  1.00  0.00           P
ATOM  11314  O13 POPE9 286      24.834  60.484  64.380  1.00  0.00           O
ATOM  11315  O14 POPE9 286      23.384  58.694  63.350  1.00  0.00           O
ATOM  11316  O11 POPE9 286      24.534  60.384  61.910  1.00  0.00           O
ATOM  11317  O12 POPE9 286      22.654  61.084  63.250  1.00  0.00           O
ATOM  11318  C1  POPE9 286      25.884  60.054  61.550  1.00  0.00           C
ATOM  11321  C2  POPE9 286      25.994  58.824  60.580  1.00  0.00           C
ATOM  11323  O21 POPE9 286      24.834  58.784  59.720  1.00  0.00           O
ATOM  11324  C21 POPE9 286      24.774  57.924  58.700  1.00  0.00           C
ATOM  11325  O22 POPE9 286      23.804  57.234  58.460  1.00  0.00           O
ATOM  11326  C22 POPE9 286      26.044  57.914  57.820  1.00  0.00           C
ATOM  11329  C3  POPE9 286      26.164  57.484  61.350  1.00  0.00           C
ATOM  11332  O31 POPE9 286      26.214  56.394  60.410  1.00  0.00           O
ATOM  11333  C31 POPE9 286      26.124  55.174  60.910  1.00  0.00           C
ATOM  11334  O32 POPE9 286      26.234  54.874  62.080  1.00  0.00           O
ATOM  11335  C32 POPE9 286      25.924  54.214  59.750  1.00  0.00           C
ATOM  11338  C23 POPE9 286      25.694  57.544  56.350  1.00  0.00           C
ATOM  11341  C24 POPE9 286      26.844  57.704  55.350  1.00  0.00           C
ATOM  11344  C25 POPE9 286      27.594  56.384  55.050  1.00  0.00           C
ATOM  11347  C26 POPE9 286      28.704  56.574  54.010  1.00  0.00           C
ATOM  11350  C27 POPE9 286      29.354  55.274  53.510  1.00  0.00           C
ATOM  11353  C28 POPE9 286      30.794  55.474  52.990  1.00  0.00           C
ATOM  11356  C29 POPE9 286      30.894  56.474  51.870  1.00  0.00           C
ATOM  11358 0C21 POPE9 286      31.994  56.734  51.140  1.00  0.00           C
ATOM  11360 1C21 POPE9 286      33.344  56.084  51.290  1.00  0.00           C
ATOM  11363 2C21 POPE9 286      34.444  57.134  51.530  1.00  0.00           C
ATOM  11366 3C21 POPE9 286      34.384  57.764  52.930  1.00  0.00           C
ATOM  11369 4C21 POPE9 286      35.574  58.674  53.220  1.00  0.00           C
ATOM  11372 5C21 POPE9 286      35.814  58.894  54.720  1.00  0.00           C
ATOM  11375 6C21 POPE9 286      34.574  59.374  55.480  1.00  0.00           C
ATOM  11378 7C21 POPE9 286      34.884  59.734  56.940  1.00  0.00           C
ATOM  11381 8C21 POPE9 286      33.624  60.084  57.740  1.00  0.00           C
ATOM  11385  C33 POPE9 286      27.224  54.014  58.950  1.00  0.00           C
ATOM  11388  C34 POPE9 286      26.914  53.494  57.550  1.00  0.00           C
ATOM  11391  C35 POPE9 286      28.154  53.074  56.760  1.00  0.00           C
ATOM  11394  C36 POPE9 286      27.744  52.474  55.410  1.00  0.00           C
ATOM  11397  C37 POPE9 286      28.784  51.534  54.820  1.00  0.00           C
ATOM  11400  C38 POPE9 286      28.214  50.744  53.640  1.00  0.00           C
ATOM  11403  C39 POPE9 286      28.024  51.564  52.350  1.00  0.00           C
ATOM  11406 0C31 POPE9 286      27.674  50.664  51.160  1.00  0.00           C
ATOM  11409 1C31 POPE9 286      27.724  51.424  49.830  1.00  0.00           C
ATOM  11412 2C31 POPE9 286      27.624  50.504  48.600  1.00  0.00           C
ATOM  11415 3C31 POPE9 286      28.004  51.224  47.290  1.00  0.00           C
ATOM  11418 4C31 POPE9 286      27.074  52.384  46.930  1.00  0.00           C
ATOM  11421 5C31 POPE9 286      27.674  53.304  45.860  1.00  0.00           C
ATOM  11424 6C31 POPE9 286      26.794  54.514  45.550  1.00  0.00           C
ATOM  11428  NH3 POPE  287      15.854 104.244  64.110  1.00  0.00           N
ATOM  11432  C12 POPE  287      15.964 102.924  63.410  1.00  0.00           C
ATOM  11435  C11 POPE  287      15.214 102.954  62.060  1.00  0.00           C
ATOM  11438  P   POPE  287      14.134 100.584  62.120  1.00  0.00           P
ATOM  11439  O13 POPE  287      14.974  99.554  62.780  1.00  0.00           O
ATOM  11440  O14 POPE  287      13.124 101.234  62.970  1.00  0.00           O
ATOM  11441  O11 POPE  287      13.394  99.864  60.940  1.00  0.00           O
ATOM  11442  O12 POPE  287      15.084 101.654  61.460  1.00  0.00           O
ATOM  11443  C1  POPE  287      13.314 100.324  59.600  1.00  0.00           C
ATOM  11446  C2  POPE  287      12.184 101.374  59.410  1.00  0.00           C
ATOM  11448  O21 POPE  287      11.454 101.114  58.200  1.00  0.00           O
ATOM  11449  C21 POPE  287      10.424 100.294  58.370  1.00  0.00           C
ATOM  11450  O22 POPE  287      10.094  99.774  59.430  1.00  0.00           O
ATOM  11451  C22 POPE  287       9.634 100.174  57.080  1.00  0.00           C
ATOM  11454  C3  POPE  287      12.764 102.804  59.370  1.00  0.00           C
ATOM  11457  O31 POPE  287      11.724 103.764  59.120  1.00  0.00           O
ATOM  11458  C31 POPE  287      11.894 104.534  58.060  1.00  0.00           C
ATOM  11459  O32 POPE  287      12.784 104.444  57.240  1.00  0.00           O
ATOM  11460  C32 POPE  287      10.804 105.604  58.060  1.00  0.00           C
ATOM  11463  C23 POPE  287       8.324 100.974  57.180  1.00  0.00           C
ATOM  11466  C24 POPE  287       7.764 101.384  55.820  1.00  0.00           C
ATOM  11469  C25 POPE  287       6.494 102.244  55.900  1.00  0.00           C
ATOM  11472  C26 POPE  287       6.684 103.584  56.640  1.00  0.00           C
ATOM  11475  C27 POPE  287       5.594 104.604  56.290  1.00  0.00           C
ATOM  11478  C28 POPE  287       5.454 105.724  57.350  1.00  0.00           C
ATOM  11481  C29 POPE  287       4.784 105.174  58.590  1.00  0.00           C
ATOM  11483 0C21 POPE  287       3.464 105.094  58.790  1.00  0.00           C
ATOM  11485 1C21 POPE  287       2.374 105.544  57.840  1.00  0.00           C
ATOM  11488 2C21 POPE  287       1.334 106.484  58.480  1.00  0.00           C
ATOM  11491 3C21 POPE  287       0.124 106.704  57.550  1.00  0.00           C
ATOM  11494 4C21 POPE  287      -1.036 107.454  58.220  1.00  0.00           C
ATOM  11497 5C21 POPE  287      -0.986 108.984  58.060  1.00  0.00           C
ATOM  11500 6C21 POPE  287      -2.216 109.664  58.680  1.00  0.00           C
ATOM  11503 7C21 POPE  287      -2.366 111.154  58.340  1.00  0.00           C
ATOM  11506 8C21 POPE  287      -3.564 111.784  59.050  1.00  0.00           C
ATOM  11510  C33 POPE  287      10.064 105.714  56.710  1.00  0.00           C
ATOM  11513  C34 POPE  287      10.544 106.854  55.810  1.00  0.00           C
ATOM  11516  C35 POPE  287      11.794 106.594  54.960  1.00  0.00           C
ATOM  11519  C36 POPE  287      11.714 105.324  54.100  1.00  0.00           C
ATOM  11522  C37 POPE  287      12.534 105.384  52.820  1.00  0.00           C
ATOM  11525  C38 POPE  287      12.554 104.024  52.120  1.00  0.00           C
ATOM  11528  C39 POPE  287      13.334 104.014  50.810  1.00  0.00           C
ATOM  11531 0C31 POPE  287      12.964 102.784  49.960  1.00  0.00           C
ATOM  11534 1C31 POPE  287      13.704 102.714  48.630  1.00  0.00           C
ATOM  11537 2C31 POPE  287      13.094 101.644  47.710  1.00  0.00           C
ATOM  11540 3C31 POPE  287      13.734 101.594  46.320  1.00  0.00           C
ATOM  11543 4C31 POPE  287      15.224 101.204  46.350  1.00  0.00           C
ATOM  11546 5C31 POPE  287      15.764 100.884  44.960  1.00  0.00           C
ATOM  11549 6C31 POPE  287      17.224 100.434  44.970  1.00  0.00           C
ATOM  11553  NH3 POPE  288      22.104  89.804  22.700  1.00  0.00           N
ATOM  11557  C12 POPE  288      22.504  88.864  23.800  1.00  0.00           C
ATOM  11560  C11 POPE  288      22.854  87.474  23.230  1.00  0.00           C
ATOM  11563  P   POPE  288      25.424  87.284  22.770  1.00  0.00           P
ATOM  11564  O13 POPE  288      25.484  86.124  23.700  1.00  0.00           O
ATOM  11565  O14 POPE  288      26.314  87.214  21.590  1.00  0.00           O
ATOM  11566  O11 POPE  288      25.664  88.644  23.610  1.00  0.00           O
ATOM  11567  O12 POPE  288      23.934  87.544  22.310  1.00  0.00           O
ATOM  11568  C1  POPE  288      26.474  88.594  24.800  1.00  0.00           C
ATOM  11571  C2  POPE  288      26.544  89.944  25.600  1.00  0.00           C
ATOM  11573  O21 POPE  288      27.264  89.754  26.840  1.00  0.00           O
ATOM  11574  C21 POPE  288      26.634  89.184  27.840  1.00  0.00           C
ATOM  11575  O22 POPE  288      25.584  88.574  27.810  1.00  0.00           O
ATOM  11576  C22 POPE  288      27.384  89.474  29.140  1.00  0.00           C
ATOM  11579  C3  POPE  288      25.174  90.664  25.850  1.00  0.00           C
ATOM  11582  O31 POPE  288      25.354  91.754  26.780  1.00  0.00           O
ATOM  11583  C31 POPE  288      24.234  92.244  27.310  1.00  0.00           C
ATOM  11584  O32 POPE  288      23.124  91.754  27.190  1.00  0.00           O
ATOM  11585  C32 POPE  288      24.544  93.494  28.140  1.00  0.00           C
ATOM  11588  C23 POPE  288      26.994  88.424  30.210  1.00  0.00           C
ATOM  11591  C24 POPE  288      27.664  88.644  31.570  1.00  0.00           C
ATOM  11594  C25 POPE  288      27.514  87.444  32.510  1.00  0.00           C
ATOM  11597  C26 POPE  288      26.074  87.094  32.900  1.00  0.00           C
ATOM  11600  C27 POPE  288      26.014  85.814  33.750  1.00  0.00           C
ATOM  11603  C28 POPE  288      24.634  85.584  34.400  1.00  0.00           C
ATOM  11606  C29 POPE  288      24.534  84.184  34.960  1.00  0.00           C
ATOM  11608 0C21 POPE  288      25.054  83.764  36.130  1.00  0.00           C
ATOM  11610 1C21 POPE  288      25.844  84.584  37.120  1.00  0.00           C
ATOM  11613 2C21 POPE  288      27.224  83.984  37.440  1.00  0.00           C
ATOM  11616 3C21 POPE  288      27.124  82.604  38.110  1.00  0.00           C
ATOM  11619 4C21 POPE  288      28.414  82.154  38.790  1.00  0.00           C
ATOM  11622 5C21 POPE  288      28.234  80.824  39.540  1.00  0.00           C
ATOM  11625 6C21 POPE  288      29.524  80.394  40.240  1.00  0.00           C
ATOM  11628 7C21 POPE  288      29.434  79.064  40.990  1.00  0.00           C
ATOM  11631 8C21 POPE  288      30.784  78.634  41.580  1.00  0.00           C
ATOM  11635  C33 POPE  288      23.474  93.824  29.220  1.00  0.00           C
ATOM  11638  C34 POPE  288      22.284  94.634  28.690  1.00  0.00           C
ATOM  11641  C35 POPE  288      21.364  95.194  29.790  1.00  0.00           C
ATOM  11644  C36 POPE  288      20.724  94.124  30.700  1.00  0.00           C
ATOM  11647  C37 POPE  288      19.894  94.694  31.870  1.00  0.00           C
ATOM  11650  C38 POPE  288      19.404  93.614  32.840  1.00  0.00           C
ATOM  11653  C39 POPE  288      18.734  94.174  34.110  1.00  0.00           C
ATOM  11656 0C31 POPE  288      19.684  94.344  35.310  1.00  0.00           C
ATOM  11659 1C31 POPE  288      18.954  94.874  36.560  1.00  0.00           C
ATOM  11662 2C31 POPE  288      19.744  94.754  37.880  1.00  0.00           C
ATOM  11665 3C31 POPE  288      19.624  93.354  38.520  1.00  0.00           C
ATOM  11668 4C31 POPE  288      20.364  93.214  39.850  1.00  0.00           C
ATOM  11671 5C31 POPE  288      20.124  91.844  40.520  1.00  0.00           C
ATOM  11674 6C31 POPE  288      20.854  91.674  41.860  1.00  0.00           C
ATOM  11678  NH3 POPE  289     111.174  44.994  20.490  1.00  0.00           N
ATOM  11682  C12 POPE  289     110.214  44.934  21.640  1.00  0.00           C
ATOM  11685  C11 POPE  289     109.124  45.994  21.480  1.00  0.00           C
ATOM  11688  P   POPE  289     106.814  44.964  22.130  1.00  0.00           P
ATOM  11689  O13 POPE  289     106.234  45.464  20.860  1.00  0.00           O
ATOM  11690  O14 POPE  289     107.174  43.524  22.140  1.00  0.00           O
ATOM  11691  O11 POPE  289     105.804  45.294  23.300  1.00  0.00           O
ATOM  11692  O12 POPE  289     108.114  45.814  22.470  1.00  0.00           O
ATOM  11693  C1  POPE  289     105.754  46.634  23.820  1.00  0.00           C
ATOM  11696  C2  POPE  289     104.424  46.824  24.600  1.00  0.00           C
ATOM  11698  O21 POPE  289     104.094  48.214  24.800  1.00  0.00           O
ATOM  11699  C21 POPE  289     104.694  48.864  25.770  1.00  0.00           C
ATOM  11700  O22 POPE  289     105.794  48.624  26.230  1.00  0.00           O
ATOM  11701  C22 POPE  289     103.784  50.004  26.250  1.00  0.00           C
ATOM  11704  C3  POPE  289     104.364  45.994  25.920  1.00  0.00           C
ATOM  11707  O31 POPE  289     103.134  46.244  26.650  1.00  0.00           O
ATOM  11708  C31 POPE  289     103.274  46.574  27.930  1.00  0.00           C
ATOM  11709  O32 POPE  289     104.304  46.594  28.570  1.00  0.00           O
ATOM  11710  C32 POPE  289     101.924  47.044  28.470  1.00  0.00           C
ATOM  11713  C23 POPE  289     104.224  50.544  27.630  1.00  0.00           C
ATOM  11716  C24 POPE  289     103.274  51.614  28.190  1.00  0.00           C
ATOM  11719  C25 POPE  289     103.804  52.194  29.510  1.00  0.00           C
ATOM  11722  C26 POPE  289     102.904  53.284  30.120  1.00  0.00           C
ATOM  11725  C27 POPE  289     101.774  52.714  30.980  1.00  0.00           C
ATOM  11728  C28 POPE  289     100.924  53.814  31.650  1.00  0.00           C
ATOM  11731  C29 POPE  289      99.974  53.234  32.670  1.00  0.00           C
ATOM  11733 0C21 POPE  289      99.974  53.494  33.990  1.00  0.00           C
ATOM  11735 1C21 POPE  289     100.924  54.444  34.680  1.00  0.00           C
ATOM  11738 2C21 POPE  289     100.524  54.734  36.140  1.00  0.00           C
ATOM  11741 3C21 POPE  289      99.244  55.584  36.260  1.00  0.00           C
ATOM  11744 4C21 POPE  289      98.664  55.614  37.680  1.00  0.00           C
ATOM  11747 5C21 POPE  289      99.604  56.204  38.730  1.00  0.00           C
ATOM  11750 6C21 POPE  289      98.984  56.164  40.130  1.00  0.00           C
ATOM  11753 7C21 POPE  289      99.864  56.824  41.190  1.00  0.00           C
ATOM  11756 8C21 POPE  289      99.204  56.764  42.570  1.00  0.00           C
ATOM  11760  C33 POPE  289     102.054  47.634  29.890  1.00  0.00           C
ATOM  11763  C34 POPE  289     100.844  48.514  30.220  1.00  0.00           C
ATOM  11766  C35 POPE  289     100.974  49.314  31.520  1.00  0.00           C
ATOM  11769  C36 POPE  289     100.574  48.514  32.770  1.00  0.00           C
ATOM  11772  C37 POPE  289     100.514  49.394  34.020  1.00  0.00           C
ATOM  11775  C38 POPE  289     100.104  48.604  35.280  1.00  0.00           C
ATOM  11778  C39 POPE  289      99.704  49.504  36.460  1.00  0.00           C
ATOM  11781 0C31 POPE  289     100.714  50.604  36.810  1.00  0.00           C
ATOM  11784 1C31 POPE  289     102.094  50.084  37.230  1.00  0.00           C
ATOM  11787 2C31 POPE  289     103.134  51.204  37.460  1.00  0.00           C
ATOM  11790 3C31 POPE  289     102.754  52.214  38.560  1.00  0.00           C
ATOM  11793 4C31 POPE  289     102.654  51.584  39.960  1.00  0.00           C
ATOM  11796 5C31 POPE  289     102.214  52.584  41.030  1.00  0.00           C
ATOM  11799 6C31 POPE  289     102.254  51.984  42.440  1.00  0.00           C
ATOM  11803  NH3 POPE  290      34.284  31.504  62.550  1.00  0.00           N
ATOM  11807  C12 POPE  290      34.224  32.324  63.810  1.00  0.00           C
ATOM  11810  C11 POPE  290      32.884  32.084  64.470  1.00  0.00           C
ATOM  11813  P   POPE  290      30.374  32.304  63.860  1.00  0.00           P
ATOM  11814  O13 POPE  290      30.194  31.674  65.170  1.00  0.00           O
ATOM  11815  O14 POPE  290      29.744  33.634  63.610  1.00  0.00           O
ATOM  11816  O11 POPE  290      29.904  31.284  62.760  1.00  0.00           O
ATOM  11817  O12 POPE  290      31.894  32.444  63.520  1.00  0.00           O
ATOM  11818  C1  POPE  290      30.454  31.124  61.460  1.00  0.00           C
ATOM  11821  C2  POPE  290      29.524  31.784  60.420  1.00  0.00           C
ATOM  11823  O21 POPE  290      29.924  31.464  59.080  1.00  0.00           O
ATOM  11824  C21 POPE  290      30.994  32.064  58.590  1.00  0.00           C
ATOM  11825  O22 POPE  290      31.864  32.634  59.230  1.00  0.00           O
ATOM  11826  C22 POPE  290      30.894  32.024  57.070  1.00  0.00           C
ATOM  11829  C3  POPE  290      29.394  33.324  60.630  1.00  0.00           C
ATOM  11832  O31 POPE  290      29.004  33.994  59.410  1.00  0.00           O
ATOM  11833  C31 POPE  290      29.414  35.254  59.330  1.00  0.00           C
ATOM  11834  O32 POPE  290      30.074  35.834  60.180  1.00  0.00           O
ATOM  11835  C32 POPE  290      28.824  35.884  58.100  1.00  0.00           C
ATOM  11838  C23 POPE  290      32.244  32.374  56.390  1.00  0.00           C
ATOM  11841  C24 POPE  290      32.074  32.654  54.890  1.00  0.00           C
ATOM  11844  C25 POPE  290      31.614  34.094  54.640  1.00  0.00           C
ATOM  11847  C26 POPE  290      31.184  34.354  53.190  1.00  0.00           C
ATOM  11850  C27 POPE  290      30.904  35.844  52.970  1.00  0.00           C
ATOM  11853  C28 POPE  290      30.564  36.194  51.510  1.00  0.00           C
ATOM  11856  C29 POPE  290      30.574  37.684  51.310  1.00  0.00           C
ATOM  11858 0C21 POPE  290      30.584  38.324  50.130  1.00  0.00           C
ATOM  11860 1C21 POPE  290      30.524  37.654  48.780  1.00  0.00           C
ATOM  11863 2C21 POPE  290      31.814  37.794  47.960  1.00  0.00           C
ATOM  11866 3C21 POPE  290      31.694  37.064  46.620  1.00  0.00           C
ATOM  11869 4C21 POPE  290      32.794  37.414  45.610  1.00  0.00           C
ATOM  11872 5C21 POPE  290      32.674  36.564  44.340  1.00  0.00           C
ATOM  11875 6C21 POPE  290      33.554  37.054  43.180  1.00  0.00           C
ATOM  11878 7C21 POPE  290      33.474  36.124  41.960  1.00  0.00           C
ATOM  11881 8C21 POPE  290      34.204  36.654  40.730  1.00  0.00           C
ATOM  11885  C33 POPE  290      28.654  37.384  58.360  1.00  0.00           C
ATOM  11888  C34 POPE  290      27.884  38.084  57.260  1.00  0.00           C
ATOM  11891  C35 POPE  290      27.674  39.554  57.600  1.00  0.00           C
ATOM  11894  C36 POPE  290      27.424  40.394  56.350  1.00  0.00           C
ATOM  11897  C37 POPE  290      26.994  41.824  56.680  1.00  0.00           C
ATOM  11900  C38 POPE  290      26.364  42.554  55.490  1.00  0.00           C
ATOM  11903  C39 POPE  290      27.154  42.454  54.190  1.00  0.00           C
ATOM  11906 0C31 POPE  290      26.574  43.414  53.140  1.00  0.00           C
ATOM  11909 1C31 POPE  290      27.284  43.364  51.790  1.00  0.00           C
ATOM  11912 2C31 POPE  290      26.644  44.314  50.760  1.00  0.00           C
ATOM  11915 3C31 POPE  290      27.574  44.544  49.570  1.00  0.00           C
ATOM  11918 4C31 POPE  290      26.984  45.424  48.460  1.00  0.00           C
ATOM  11921 5C31 POPE  290      28.064  45.824  47.450  1.00  0.00           C
ATOM  11924 6C31 POPE  290      27.544  46.654  46.270  1.00  0.00           C
ATOM  11928  NH3 POPE  291     106.814  78.934  59.990  1.00  0.00           N
ATOM  11932  C12 POPE  291     107.694  77.894  60.640  1.00  0.00           C
ATOM  11935  C11 POPE  291     108.264  76.954  59.570  1.00  0.00           C
[truncated: 1,785,886 more chars]
