# Supplementary material for: Characterizing Membrane Association and Periplasmic Transfer of Bacterial Lipoproteins through Molecular Dynamics Simulations
Source: Structure. 2020 Apr 7;28(4):475–487.e3. doi: 10.1016/j.str.2020.01.012 (PMC7139219; doi:10.1016/j.str.2020.01.012)
Supplement: Data S1. Final Coordinates from Simulations (Y–Z), Related to Figure 3 [file mmc3.zip › Y-Z/YQIH-4-atomistic.pdb]

TITLE     Protein
REMARK    THIS IS A SIMULATION BOX
CRYST1  129.206  129.206  135.321  90.00  90.00  90.00 P 1           1
MODEL        1
ATOM      1  N   CYSTA   1      54.828  88.998  72.315  1.00  0.00           N
ATOM      3  CA  CYSTA   1      55.128  88.358  73.586  1.00  0.00           C
ATOM      5  C   CYSTA   1      55.358  89.358  74.686  1.00  0.00           C
ATOM      6  O   CYSTA   1      56.478  89.788  75.015  1.00  0.00           O
ATOM      7  CB  CYSTA   1      56.248  87.288  73.555  1.00  0.00           C
ATOM     10  SG  CYSTA   1      55.598  85.648  73.125  1.00  0.00           S
ATOM     11  C1  CYSTA   1      55.688  85.778  71.316  1.00  0.00           C
ATOM     14  CA1 CYSTA   1      53.628  89.558  72.065  1.00  0.00           C
ATOM     15  OA1 CYSTA   1      52.688  89.368  72.835  1.00  0.00           O
ATOM     16  CA2 CYSTA   1      53.418  90.498  70.905  1.00  0.00           C
ATOM     19  C11 CYSTA   1      56.018  84.438  70.625  1.00  0.00           C
ATOM     21  O11 CYSTA   1      54.918  83.558  70.785  1.00  0.00           O
ATOM     22  CX1 CYSTA   1      54.138  83.348  69.746  1.00  0.00           C
ATOM     23  OX1 CYSTA   1      54.228  83.888  68.655  1.00  0.00           O
ATOM     24  CX2 CYSTA   1      53.168  82.228  70.136  1.00  0.00           C
ATOM     27  C12 CYSTA   1      57.258  83.738  71.246  1.00  0.00           C
ATOM     30  O12 CYSTA   1      57.628  82.598  70.455  1.00  0.00           O
ATOM     31  CD1 CYSTA   1      58.258  82.908  69.325  1.00  0.00           C
ATOM     32  OD1 CYSTA   1      58.798  83.978  69.085  1.00  0.00           O
ATOM     33  CD2 CYSTA   1      58.108  81.748  68.345  1.00  0.00           C
ATOM     36  CA3 CYSTA   1      53.348  89.798  69.536  1.00  0.00           C
ATOM     39  CA4 CYSTA   1      54.718  89.318  69.045  1.00  0.00           C
ATOM     42  CA5 CYSTA   1      54.708  88.728  67.625  1.00  0.00           C
ATOM     45  CA6 CYSTA   1      54.058  89.658  66.605  1.00  0.00           C
ATOM     48  CA7 CYSTA   1      54.518  89.378  65.166  1.00  0.00           C
ATOM     51  CA8 CYSTA   1      53.868  90.368  64.195  1.00  0.00           C
ATOM     54  CA9 CYSTA   1      54.788  90.808  63.045  1.00  0.00           C
ATOM     57 0CA1 CYSTA   1      55.188  89.708  62.075  1.00  0.00           C
ATOM     60 1CA1 CYSTA   1      56.068  90.258  60.945  1.00  0.00           C
ATOM     63 2CA1 CYSTA   1      56.478  89.178  59.936  1.00  0.00           C
ATOM     66 3CA1 CYSTA   1      57.468  89.678  58.875  1.00  0.00           C
ATOM     69 4CA1 CYSTA   1      57.848  88.598  57.846  1.00  0.00           C
ATOM     72 5CA1 CYSTA   1      58.488  87.328  58.416  1.00  0.00           C
ATOM     75 6CA1 CYSTA   1      58.778  86.318  57.316  1.00  0.00           C
ATOM     79  CD3 CYSTA   1      57.308  82.198  67.106  1.00  0.00           C
ATOM     82  CD4 CYSTA   1      58.228  82.848  66.066  1.00  0.00           C
ATOM     85  CD5 CYSTA   1      57.478  83.598  64.965  1.00  0.00           C
ATOM     88  CD6 CYSTA   1      57.058  85.018  65.346  1.00  0.00           C
ATOM     91  CD7 CYSTA   1      58.208  86.018  65.405  1.00  0.00           C
ATOM     94  CD8 CYSTA   1      57.698  87.408  65.755  1.00  0.00           C
ATOM     97  CD9 CYSTA   1      58.828  88.438  65.805  1.00  0.00           C
ATOM    100 0CD1 CYSTA   1      59.138  89.138  64.476  1.00  0.00           C
ATOM    103 1CD1 CYSTA   1      60.188  90.258  64.645  1.00  0.00           C
ATOM    106 2CD1 CYSTA   1      60.488  91.038  63.356  1.00  0.00           C
ATOM    109 3CD1 CYSTA   1      61.538  92.148  63.525  1.00  0.00           C
ATOM    112 4CD1 CYSTA   1      61.748  93.018  62.256  1.00  0.00           C
ATOM    115 5CD1 CYSTA   1      60.468  93.528  61.565  1.00  0.00           C
ATOM    118 6CD1 CYSTA   1      60.718  94.618  60.515  1.00  0.00           C
ATOM    122  CX3 CYSTA   1      52.858  81.268  68.975  1.00  0.00           C
ATOM    125  CX4 CYSTA   1      54.048  80.388  68.585  1.00  0.00           C
ATOM    128  CX5 CYSTA   1      53.728  79.388  67.475  1.00  0.00           C
ATOM    131  CX6 CYSTA   1      52.998  79.958  66.246  1.00  0.00           C
ATOM    134  CX7 CYSTA   1      52.908  78.948  65.096  1.00  0.00           C
ATOM    137  CX8 CYSTA   1      51.678  79.138  64.195  1.00  0.00           C
ATOM    140  CX9 CYSTA   1      51.678  80.458  63.465  1.00  0.00           C
ATOM    142 0CX1 CYSTA   1      52.188  80.678  62.246  1.00  0.00           C
ATOM    144 1CX1 CYSTA   1      52.898  79.678  61.375  1.00  0.00           C
ATOM    147 2CX1 CYSTA   1      52.038  79.308  60.155  1.00  0.00           C
ATOM    150 3CX1 CYSTA   1      52.778  78.348  59.215  1.00  0.00           C
ATOM    153 4CX1 CYSTA   1      51.888  77.868  58.065  1.00  0.00           C
ATOM    156 5CX1 CYSTA   1      52.668  76.998  57.075  1.00  0.00           C
ATOM    159 6CX1 CYSTA   1      51.798  76.418  55.955  1.00  0.00           C
ATOM    162 7CX1 CYSTA   1      52.638  75.618  54.956  1.00  0.00           C
ATOM    165 8CX1 CYSTA   1      51.838  74.948  53.846  1.00  0.00           C
ATOM    169  N   MET A   2      54.238  89.678  75.346  1.00  0.00           N
ATOM    171  CA  MET A   2      54.178  89.558  76.785  1.00  0.00           C
ATOM    173  CB  MET A   2      52.898  90.208  77.356  1.00  0.00           C
ATOM    176  CG  MET A   2      52.828  90.198  78.895  1.00  0.00           C
ATOM    179  SD  MET A   2      51.178  89.888  79.535  1.00  0.00           S
ATOM    180  CE  MET A   2      51.658  89.928  81.285  1.00  0.00           C
ATOM    184  C   MET A   2      54.058  88.068  77.046  1.00  0.00           C
ATOM    185  O   MET A   2      53.108  87.468  76.576  1.00  0.00           O
ATOM    186  N   SER A   3      55.008  87.448  77.765  1.00  0.00           N
ATOM    188  CA  SER A   3      54.828  86.058  78.175  1.00  0.00           C
ATOM    190  CB  SER A   3      56.128  85.238  78.125  1.00  0.00           C
ATOM    193  OG  SER A   3      56.588  85.138  76.775  1.00  0.00           O
ATOM    195  C   SER A   3      54.148  85.998  79.535  1.00  0.00           C
ATOM    196  O   SER A   3      53.788  87.028  80.096  1.00  0.00           O
ATOM    197  N   SER A   4      53.868  84.778  80.046  1.00  0.00           N
ATOM    199  CA  SER A   4      52.868  84.478  81.065  1.00  0.00           C
ATOM    201  CB  SER A   4      52.958  82.998  81.526  1.00  0.00           C
ATOM    204  OG  SER A   4      52.978  82.138  80.385  1.00  0.00           O
ATOM    206  C   SER A   4      52.958  85.328  82.325  1.00  0.00           C
ATOM    207  O   SER A   4      54.038  85.658  82.785  1.00  0.00           O
ATOM    208  N   ILE A   5      51.818  85.688  82.955  1.00  0.00           N
ATOM    210  CA  ILE A   5      51.788  86.538  84.166  1.00  0.00           C
ATOM    212  CB  ILE A   5      50.358  86.848  84.615  1.00  0.00           C
ATOM    214  CG2 ILE A   5      50.198  87.188  86.125  1.00  0.00           C
ATOM    218  CG1 ILE A   5      49.858  87.988  83.705  1.00  0.00           C
ATOM    221  CD  ILE A   5      48.388  88.348  83.886  1.00  0.00           C
ATOM    225  C   ILE A   5      52.588  86.018  85.335  1.00  0.00           C
ATOM    226  O   ILE A   5      53.238  86.778  86.055  1.00  0.00           O
ATOM    227  N   ALA A   6      52.578  84.708  85.575  1.00  0.00           N
ATOM    229  CA  ALA A   6      53.688  84.128  86.285  1.00  0.00           C
ATOM    231  CB  ALA A   6      53.198  83.028  87.225  1.00  0.00           C
ATOM    235  C   ALA A   6      54.698  83.658  85.245  1.00  0.00           C
ATOM    236  O   ALA A   6      54.568  82.588  84.646  1.00  0.00           O
ATOM    237  N   TRP A   7      55.708  84.508  84.976  1.00  0.00           N
ATOM    239  CA  TRP A   7      56.728  84.188  84.006  1.00  0.00           C
ATOM    241  CB  TRP A   7      57.468  85.428  83.405  1.00  0.00           C
ATOM    244  CG  TRP A   7      56.778  86.598  82.805  1.00  0.00           C
ATOM    245  CD1 TRP A   7      56.918  86.998  81.495  1.00  0.00           C
ATOM    247  NE1 TRP A   7      56.318  88.218  81.316  1.00  0.00           N
ATOM    249  CE2 TRP A   7      55.878  88.678  82.515  1.00  0.00           C
ATOM    250  CD2 TRP A   7      56.138  87.688  83.486  1.00  0.00           C
ATOM    251  CE3 TRP A   7      55.808  87.938  84.815  1.00  0.00           C
ATOM    253  CZ3 TRP A   7      55.328  89.208  85.155  1.00  0.00           C
ATOM    255  CZ2 TRP A   7      55.378  89.918  82.846  1.00  0.00           C
ATOM    257  CH2 TRP A   7      55.168  90.198  84.195  1.00  0.00           C
ATOM    259  C   TRP A   7      57.798  83.358  84.716  1.00  0.00           C
ATOM    260  O   TRP A   7      58.308  83.748  85.756  1.00  0.00           O
ATOM    261  N   GLY A   8      58.168  82.198  84.155  1.00  0.00           N
ATOM    263  CA  GLY A   8      59.358  81.448  84.576  1.00  0.00           C
ATOM    266  C   GLY A   8      60.478  81.718  83.606  1.00  0.00           C
ATOM    267  O   GLY A   8      60.238  81.898  82.416  1.00  0.00           O
ATOM    268  N   ALA A   9      61.738  81.778  84.065  1.00  0.00           N
ATOM    270  CA  ALA A   9      62.838  82.018  83.145  1.00  0.00           C
ATOM    272  CB  ALA A   9      63.148  83.528  83.085  1.00  0.00           C
ATOM    276  C   ALA A   9      64.168  81.368  83.445  1.00  0.00           C
ATOM    277  O   ALA A   9      64.938  81.148  82.505  1.00  0.00           O
ATOM    278  N   ILE A  10      64.498  81.058  84.716  1.00  0.00           N
ATOM    280  CA  ILE A  10      65.808  80.508  85.035  1.00  0.00           C
ATOM    282  CB  ILE A  10      66.518  81.148  86.226  1.00  0.00           C
ATOM    284  CG2 ILE A  10      65.698  80.968  87.496  1.00  0.00           C
ATOM    288  CG1 ILE A  10      67.968  80.638  86.405  1.00  0.00           C
ATOM    291  CD  ILE A  10      68.858  80.898  85.186  1.00  0.00           C
ATOM    295  C   ILE A  10      65.728  79.008  85.116  1.00  0.00           C
ATOM    296  O   ILE A  10      64.758  78.408  85.566  1.00  0.00           O
ATOM    297  N   ILE A  11      66.748  78.348  84.535  1.00  0.00           N
ATOM    299  CA  ILE A  11      66.578  77.038  83.975  1.00  0.00           C
ATOM    301  CB  ILE A  11      66.168  77.178  82.505  1.00  0.00           C
ATOM    303  CG2 ILE A  11      67.228  76.868  81.445  1.00  0.00           C
ATOM    307  CG1 ILE A  11      64.928  76.318  82.225  1.00  0.00           C
ATOM    310  CD  ILE A  11      64.158  76.928  81.065  1.00  0.00           C
ATOM    314  C   ILE A  11      67.848  76.228  84.176  1.00  0.00           C
ATOM    315  O   ILE A  11      68.928  76.658  83.755  1.00  0.00           O
ATOM    316  N   PRO A  12      67.788  75.068  84.815  1.00  0.00           N
ATOM    317  CD  PRO A  12      66.898  74.808  85.945  1.00  0.00           C
ATOM    320  CA  PRO A  12      68.908  74.138  84.805  1.00  0.00           C
ATOM    322  CB  PRO A  12      68.628  73.188  85.986  1.00  0.00           C
ATOM    325  CG  PRO A  12      67.778  74.048  86.915  1.00  0.00           C
ATOM    328  C   PRO A  12      69.038  73.348  83.536  1.00  0.00           C
ATOM    329  O   PRO A  12      68.048  73.018  82.885  1.00  0.00           O
ATOM    330  N   ASP A  13      70.298  73.018  83.206  1.00  0.00           N
ATOM    332  CA  ASP A  13      70.718  72.188  82.105  1.00  0.00           C
ATOM    334  CB  ASP A  13      72.278  72.368  81.996  1.00  0.00           C
ATOM    337  CG  ASP A  13      73.268  71.298  82.445  1.00  0.00           C
ATOM    338  OD1 ASP A  13      72.958  70.088  82.525  1.00  0.00           O
ATOM    339  OD2 ASP A  13      74.448  71.688  82.686  1.00  0.00           O
ATOM    340  C   ASP A  13      70.148  70.768  82.166  1.00  0.00           C
ATOM    341  O   ASP A  13      69.848  70.148  81.145  1.00  0.00           O
ATOM    342  N   ARG A  14      69.958  70.228  83.396  1.00  0.00           N
ATOM    344  CA  ARG A  14      69.468  68.888  83.586  1.00  0.00           C
ATOM    346  CB  ARG A  14      70.648  67.898  83.835  1.00  0.00           C
ATOM    349  CG  ARG A  14      71.468  68.118  85.116  1.00  0.00           C
ATOM    352  CD  ARG A  14      72.818  67.378  85.075  1.00  0.00           C
ATOM    355  NE  ARG A  14      73.738  68.258  84.295  1.00  0.00           N
ATOM    357  CZ  ARG A  14      75.048  68.368  84.456  1.00  0.00           C
ATOM    358  NH1 ARG A  14      75.768  67.548  85.195  1.00  0.00           N
ATOM    361  NH2 ARG A  14      75.698  69.318  83.816  1.00  0.00           N
ATOM    364  C   ARG A  14      68.438  68.768  84.695  1.00  0.00           C
ATOM    365  O   ARG A  14      68.418  69.518  85.676  1.00  0.00           O
ATOM    366  N   THR A  15      67.538  67.778  84.535  1.00  0.00           N
ATOM    368  CA  THR A  15      66.468  67.418  85.466  1.00  0.00           C
ATOM    370  CB  THR A  15      65.438  66.478  84.815  1.00  0.00           C
ATOM    372  OG1 THR A  15      64.208  66.458  85.536  1.00  0.00           O
ATOM    374  CG2 THR A  15      65.948  65.028  84.675  1.00  0.00           C
ATOM    378  C   THR A  15      66.908  66.818  86.805  1.00  0.00           C
ATOM    379  O   THR A  15      66.268  66.988  87.835  1.00  0.00           O
ATOM    380  N   ARG A  16      68.018  66.078  86.816  1.00  0.00           N
ATOM    382  CA  ARG A  16      68.488  65.358  87.986  1.00  0.00           C
ATOM    384  CB  ARG A  16      67.868  63.928  88.186  1.00  0.00           C
ATOM    387  CG  ARG A  16      66.348  63.888  88.486  1.00  0.00           C
ATOM    390  CD  ARG A  16      65.618  62.548  88.256  1.00  0.00           C
ATOM    393  NE  ARG A  16      66.328  61.478  89.015  1.00  0.00           N
ATOM    395  CZ  ARG A  16      66.058  60.188  88.895  1.00  0.00           C
ATOM    396  NH1 ARG A  16      64.898  59.778  88.416  1.00  0.00           N
ATOM    399  NH2 ARG A  16      66.948  59.278  89.246  1.00  0.00           N
ATOM    402  C   ARG A  16      69.968  65.228  87.736  1.00  0.00           C
ATOM    403  O   ARG A  16      70.438  65.308  86.605  1.00  0.00           O
ATOM    404  N   ILE A  17      70.738  65.068  88.805  1.00  0.00           N
ATOM    406  CA  ILE A  17      72.188  65.088  88.715  1.00  0.00           C
ATOM    408  CB  ILE A  17      72.758  66.498  88.835  1.00  0.00           C
ATOM    410  CG2 ILE A  17      72.178  67.178  90.075  1.00  0.00           C
ATOM    414  CG1 ILE A  17      74.308  66.578  88.805  1.00  0.00           C
ATOM    417  CD  ILE A  17      74.828  67.978  88.486  1.00  0.00           C
ATOM    421  C   ILE A  17      72.768  64.188  89.766  1.00  0.00           C
ATOM    422  O   ILE A  17      72.228  64.008  90.846  1.00  0.00           O
ATOM    423  N   ILE A  18      73.918  63.588  89.436  1.00  0.00           N
ATOM    425  CA  ILE A  18      74.698  62.788  90.346  1.00  0.00           C
ATOM    427  CB  ILE A  18      74.918  61.388  89.766  1.00  0.00           C
ATOM    429  CG2 ILE A  18      73.688  60.498  90.035  1.00  0.00           C
ATOM    433  CG1 ILE A  18      75.238  61.408  88.246  1.00  0.00           C
ATOM    436  CD  ILE A  18      75.998  60.158  87.795  1.00  0.00           C
ATOM    440  C   ILE A  18      76.008  63.518  90.525  1.00  0.00           C
ATOM    441  O   ILE A  18      76.708  63.788  89.555  1.00  0.00           O
ATOM    442  N   MET A  19      76.408  63.848  91.765  1.00  0.00           N
ATOM    444  CA  MET A  19      77.728  64.398  92.006  1.00  0.00           C
ATOM    446  CB  MET A  19      77.798  65.088  93.375  1.00  0.00           C
ATOM    449  CG  MET A  19      79.168  65.738  93.695  1.00  0.00           C
ATOM    452  SD  MET A  19      79.558  67.308  92.885  1.00  0.00           S
ATOM    453  CE  MET A  19      78.048  68.218  93.335  1.00  0.00           C
ATOM    457  C   MET A  19      78.738  63.268  92.015  1.00  0.00           C
ATOM    458  O   MET A  19      78.648  62.368  92.846  1.00  0.00           O
ATOM    459  N   ASN A  20      79.738  63.268  91.115  1.00  0.00           N
ATOM    461  CA  ASN A  20      80.898  62.428  91.335  1.00  0.00           C
ATOM    463  CB  ASN A  20      81.688  62.138  90.015  1.00  0.00           C
ATOM    466  CG  ASN A  20      82.658  60.978  90.195  1.00  0.00           C
ATOM    467  OD1 ASN A  20      82.878  60.508  91.316  1.00  0.00           O
ATOM    468  ND2 ASN A  20      83.248  60.458  89.096  1.00  0.00           N
ATOM    471  C   ASN A  20      81.788  63.048  92.406  1.00  0.00           C
ATOM    472  O   ASN A  20      82.338  64.138  92.266  1.00  0.00           O
ATOM    473  N   GLU A  21      82.008  62.318  93.505  1.00  0.00           N
ATOM    475  CA  GLU A  21      82.938  62.728  94.545  1.00  0.00           C
ATOM    477  CB  GLU A  21      82.708  61.858  95.776  1.00  0.00           C
ATOM    480  CG  GLU A  21      81.498  62.368  96.556  1.00  0.00           C
ATOM    483  CD  GLU A  21      81.888  63.218  97.746  1.00  0.00           C
ATOM    484  OE1 GLU A  21      83.038  63.728  97.886  1.00  0.00           O
ATOM    485  OE2 GLU A  21      80.998  63.278  98.625  1.00  0.00           O
ATOM    486  C   GLU A  21      84.378  62.648  94.125  1.00  0.00           C
ATOM    487  O   GLU A  21      85.258  63.168  94.805  1.00  0.00           O
ATOM    488  N   SER A  22      84.658  61.998  92.996  1.00  0.00           N
ATOM    490  CA  SER A  22      85.958  62.008  92.315  1.00  0.00           C
ATOM    492  CB  SER A  22      85.928  61.078  91.086  1.00  0.00           C
ATOM    495  OG  SER A  22      87.188  60.488  90.746  1.00  0.00           O
ATOM    497  C   SER A  22      86.358  63.428  91.956  1.00  0.00           C
ATOM    498  O   SER A  22      87.538  63.798  92.055  1.00  0.00           O
ATOM    499  N   ASP A  23      85.388  64.298  91.635  1.00  0.00           N
ATOM    501  CA  ASP A  23      85.588  65.708  91.425  1.00  0.00           C
ATOM    503  CB  ASP A  23      84.608  66.208  90.355  1.00  0.00           C
ATOM    506  CG  ASP A  23      84.978  65.568  89.035  1.00  0.00           C
ATOM    507  OD1 ASP A  23      86.168  65.628  88.625  1.00  0.00           O
ATOM    508  OD2 ASP A  23      84.048  65.158  88.305  1.00  0.00           O
ATOM    509  C   ASP A  23      85.378  66.498  92.715  1.00  0.00           C
ATOM    510  O   ASP A  23      84.498  66.238  93.536  1.00  0.00           O
ATOM    511  N   LYS A  24      86.208  67.538  92.935  1.00  0.00           N
ATOM    513  CA  LYS A  24      86.108  68.408  94.085  1.00  0.00           C
ATOM    515  CB  LYS A  24      87.318  69.358  94.105  1.00  0.00           C
ATOM    518  CG  LYS A  24      88.718  68.748  94.185  1.00  0.00           C
ATOM    521  CD  LYS A  24      89.768  69.858  93.986  1.00  0.00           C
ATOM    524  CE  LYS A  24      91.158  69.298  94.205  1.00  0.00           C
ATOM    527  NZ  LYS A  24      92.198  70.248  93.785  1.00  0.00           N
ATOM    531  C   LYS A  24      84.928  69.368  94.035  1.00  0.00           C
ATOM    532  O   LYS A  24      84.568  70.008  95.025  1.00  0.00           O
ATOM    533  N   GLY A  25      84.378  69.568  92.835  1.00  0.00           N
ATOM    535  CA  GLY A  25      83.198  70.378  92.666  1.00  0.00           C
ATOM    538  C   GLY A  25      82.708  70.198  91.265  1.00  0.00           C
ATOM    539  O   GLY A  25      83.448  69.798  90.375  1.00  0.00           O
ATOM    540  N   GLU A  26      81.448  70.558  91.055  1.00  0.00           N
ATOM    542  CA  GLU A  26      80.698  70.278  89.856  1.00  0.00           C
ATOM    544  CB  GLU A  26      79.748  69.078  90.055  1.00  0.00           C
ATOM    547  CG  GLU A  26      78.988  68.598  88.796  1.00  0.00           C
ATOM    550  CD  GLU A  26      78.468  67.178  88.995  1.00  0.00           C
ATOM    551  OE1 GLU A  26      77.618  66.978  89.895  1.00  0.00           O
ATOM    552  OE2 GLU A  26      78.918  66.288  88.225  1.00  0.00           O
ATOM    553  C   GLU A  26      79.948  71.538  89.515  1.00  0.00           C
ATOM    554  O   GLU A  26      80.038  72.538  90.225  1.00  0.00           O
ATOM    555  N   ALA A  27      79.298  71.578  88.355  1.00  0.00           N
ATOM    557  CA  ALA A  27      78.638  72.778  87.975  1.00  0.00           C
ATOM    559  CB  ALA A  27      79.628  73.668  87.225  1.00  0.00           C
ATOM    563  C   ALA A  27      77.428  72.548  87.115  1.00  0.00           C
ATOM    564  O   ALA A  27      77.328  71.618  86.325  1.00  0.00           O
ATOM    565  N   LEU A  28      76.488  73.488  87.255  1.00  0.00           N
ATOM    567  CA  LEU A  28      75.318  73.518  86.436  1.00  0.00           C
ATOM    569  CB  LEU A  28      74.048  73.548  87.315  1.00  0.00           C
ATOM    572  CG  LEU A  28      73.928  72.248  88.115  1.00  0.00           C
ATOM    574  CD1 LEU A  28      72.778  72.308  89.115  1.00  0.00           C
ATOM    578  CD2 LEU A  28      73.778  71.048  87.185  1.00  0.00           C
ATOM    582  C   LEU A  28      75.408  74.758  85.615  1.00  0.00           C
ATOM    583  O   LEU A  28      75.608  75.858  86.125  1.00  0.00           O
ATOM    584  N   LYS A  29      75.268  74.598  84.286  1.00  0.00           N
ATOM    586  CA  LYS A  29      74.888  75.698  83.435  1.00  0.00           C
ATOM    588  CB  LYS A  29      74.928  75.238  81.945  1.00  0.00           C
ATOM    591  CG  LYS A  29      76.258  74.608  81.495  1.00  0.00           C
ATOM    594  CD  LYS A  29      77.448  75.558  81.635  1.00  0.00           C
ATOM    597  CE  LYS A  29      78.758  75.108  80.975  1.00  0.00           C
ATOM    600  NZ  LYS A  29      78.618  74.908  79.506  1.00  0.00           N
ATOM    604  C   LYS A  29      73.488  76.158  83.835  1.00  0.00           C
ATOM    605  O   LYS A  29      72.588  75.338  83.986  1.00  0.00           O
ATOM    606  N   LEU A  30      73.248  77.468  83.975  1.00  0.00           N
ATOM    608  CA  LEU A  30      71.888  77.968  84.026  1.00  0.00           C
ATOM    610  CB  LEU A  30      71.448  78.598  85.375  1.00  0.00           C
ATOM    613  CG  LEU A  30      71.648  77.798  86.676  1.00  0.00           C
ATOM    615  CD1 LEU A  30      71.198  78.678  87.855  1.00  0.00           C
ATOM    619  CD2 LEU A  30      70.838  76.498  86.716  1.00  0.00           C
ATOM    623  C   LEU A  30      71.768  79.028  82.955  1.00  0.00           C
ATOM    624  O   LEU A  30      72.678  79.848  82.785  1.00  0.00           O
ATOM    625  N   THR A  31      70.658  79.058  82.195  1.00  0.00           N
ATOM    627  CA  THR A  31      70.428  80.088  81.195  1.00  0.00           C
ATOM    629  CB  THR A  31      70.338  79.618  79.736  1.00  0.00           C
ATOM    631  OG1 THR A  31      69.468  78.508  79.566  1.00  0.00           O
ATOM    633  CG2 THR A  31      71.728  79.108  79.325  1.00  0.00           C
ATOM    637  C   THR A  31      69.188  80.838  81.576  1.00  0.00           C
ATOM    638  O   THR A  31      68.238  80.248  82.085  1.00  0.00           O
ATOM    639  N   ASN A  32      69.188  82.168  81.375  1.00  0.00           N
ATOM    641  CA  ASN A  32      67.988  82.978  81.425  1.00  0.00           C
ATOM    643  CB  ASN A  32      68.368  84.468  81.705  1.00  0.00           C
ATOM    646  CG  ASN A  32      67.198  85.248  82.315  1.00  0.00           C
ATOM    647  OD1 ASN A  32      66.298  84.638  82.885  1.00  0.00           O
ATOM    648  ND2 ASN A  32      67.218  86.588  82.206  1.00  0.00           N
ATOM    651  C   ASN A  32      67.278  82.828  80.085  1.00  0.00           C
ATOM    652  O   ASN A  32      67.808  83.198  79.035  1.00  0.00           O
ATOM    653  N   GLN A  33      66.058  82.278  80.066  1.00  0.00           N
ATOM    655  CA  GLN A  33      65.308  82.228  78.825  1.00  0.00           C
ATOM    657  CB  GLN A  33      64.248  81.098  78.855  1.00  0.00           C
ATOM    660  CG  GLN A  33      64.848  79.678  78.925  1.00  0.00           C
ATOM    663  CD  GLN A  33      66.058  79.458  78.016  1.00  0.00           C
ATOM    664  OE1 GLN A  33      67.178  79.278  78.506  1.00  0.00           O
ATOM    665  NE2 GLN A  33      65.858  79.488  76.676  1.00  0.00           N
ATOM    668  C   GLN A  33      64.638  83.548  78.495  1.00  0.00           C
ATOM    669  O   GLN A  33      64.278  83.808  77.345  1.00  0.00           O
ATOM    670  N   SER A  34      64.448  84.438  79.475  1.00  0.00           N
ATOM    672  CA  SER A  34      63.818  85.708  79.205  1.00  0.00           C
ATOM    674  CB  SER A  34      62.998  86.258  80.385  1.00  0.00           C
ATOM    677  OG  SER A  34      63.748  86.348  81.585  1.00  0.00           O
ATOM    679  C   SER A  34      64.798  86.748  78.685  1.00  0.00           C
ATOM    680  O   SER A  34      65.918  86.928  79.155  1.00  0.00           O
ATOM    681  N   LYS A  35      64.368  87.428  77.616  1.00  0.00           N
ATOM    683  CA  LYS A  35      65.128  88.488  76.976  1.00  0.00           C
ATOM    685  CB  LYS A  35      65.088  88.258  75.446  1.00  0.00           C
ATOM    688  CG  LYS A  35      63.658  88.178  74.885  1.00  0.00           C
ATOM    691  CD  LYS A  35      63.578  88.568  73.405  1.00  0.00           C
ATOM    694  CE  LYS A  35      64.308  87.588  72.505  1.00  0.00           C
ATOM    697  NZ  LYS A  35      64.208  88.028  71.106  1.00  0.00           N
ATOM    701  C   LYS A  35      64.568  89.868  77.245  1.00  0.00           C
ATOM    702  O   LYS A  35      65.188  90.888  76.936  1.00  0.00           O
ATOM    703  N   ASN A  36      63.348  89.978  77.815  1.00  0.00           N
ATOM    705  CA  ASN A  36      62.828  91.278  78.195  1.00  0.00           C
ATOM    707  CB  ASN A  36      61.358  91.158  78.665  1.00  0.00           C
ATOM    710  CG  ASN A  36      60.378  91.318  77.515  1.00  0.00           C
ATOM    711  OD1 ASN A  36      59.538  90.458  77.225  1.00  0.00           O
ATOM    712  ND2 ASN A  36      60.498  92.458  76.785  1.00  0.00           N
ATOM    715  C   ASN A  36      63.638  91.918  79.305  1.00  0.00           C
ATOM    716  O   ASN A  36      64.008  93.088  79.225  1.00  0.00           O
ATOM    717  N   LEU A  37      63.938  91.128  80.346  1.00  0.00           N
ATOM    719  CA  LEU A  37      64.288  91.678  81.625  1.00  0.00           C
ATOM    721  CB  LEU A  37      63.038  91.768  82.546  1.00  0.00           C
ATOM    724  CG  LEU A  37      62.078  92.928  82.245  1.00  0.00           C
ATOM    726  CD1 LEU A  37      60.918  92.928  83.256  1.00  0.00           C
ATOM    730  CD2 LEU A  37      62.818  94.278  82.236  1.00  0.00           C
ATOM    734  C   LEU A  37      65.338  90.808  82.276  1.00  0.00           C
ATOM    735  O   LEU A  37      65.418  89.618  81.996  1.00  0.00           O
ATOM    736  N   PRO A  38      66.188  91.368  83.136  1.00  0.00           N
ATOM    737  CD  PRO A  38      66.208  92.788  83.486  1.00  0.00           C
ATOM    740  CA  PRO A  38      66.958  90.568  84.065  1.00  0.00           C
ATOM    742  CB  PRO A  38      67.788  91.578  84.885  1.00  0.00           C
ATOM    745  CG  PRO A  38      67.438  92.978  84.365  1.00  0.00           C
ATOM    748  C   PRO A  38      66.148  89.678  84.976  1.00  0.00           C
ATOM    749  O   PRO A  38      64.998  89.998  85.285  1.00  0.00           O
ATOM    750  N   TYR A  39      66.748  88.588  85.445  1.00  0.00           N
ATOM    752  CA  TYR A  39      66.238  87.828  86.565  1.00  0.00           C
ATOM    754  CB  TYR A  39      65.738  86.418  86.166  1.00  0.00           C
ATOM    757  CG  TYR A  39      64.238  86.428  86.145  1.00  0.00           C
ATOM    758  CD1 TYR A  39      63.538  86.198  87.336  1.00  0.00           C
ATOM    760  CE1 TYR A  39      62.138  86.188  87.356  1.00  0.00           C
ATOM    762  CZ  TYR A  39      61.418  86.398  86.176  1.00  0.00           C
ATOM    763  OH  TYR A  39      60.008  86.388  86.226  1.00  0.00           O
ATOM    765  CD2 TYR A  39      63.508  86.658  84.965  1.00  0.00           C
ATOM    767  CE2 TYR A  39      62.108  86.648  84.976  1.00  0.00           C
ATOM    769  C   TYR A  39      67.358  87.768  87.575  1.00  0.00           C
ATOM    770  O   TYR A  39      68.528  87.708  87.225  1.00  0.00           O
ATOM    771  N   LEU A  40      67.048  87.778  88.875  1.00  0.00           N
ATOM    773  CA  LEU A  40      67.978  87.218  89.836  1.00  0.00           C
ATOM    775  CB  LEU A  40      67.868  87.768  91.275  1.00  0.00           C
ATOM    778  CG  LEU A  40      67.758  89.298  91.366  1.00  0.00           C
ATOM    780  CD1 LEU A  40      67.418  89.728  92.795  1.00  0.00           C
ATOM    784  CD2 LEU A  40      69.048  89.948  90.846  1.00  0.00           C
ATOM    788  C   LEU A  40      67.708  85.748  89.885  1.00  0.00           C
ATOM    789  O   LEU A  40      66.568  85.308  89.766  1.00  0.00           O
ATOM    790  N   ALA A  41      68.758  84.958  90.096  1.00  0.00           N
ATOM    792  CA  ALA A  41      68.618  83.568  90.375  1.00  0.00           C
ATOM    794  CB  ALA A  41      69.258  82.788  89.236  1.00  0.00           C
ATOM    798  C   ALA A  41      69.278  83.348  91.705  1.00  0.00           C
ATOM    799  O   ALA A  41      70.388  83.798  91.956  1.00  0.00           O
ATOM    800  N   GLN A  42      68.538  82.728  92.636  1.00  0.00           N
ATOM    802  CA  GLN A  42      69.008  82.508  93.986  1.00  0.00           C
ATOM    804  CB  GLN A  42      68.078  83.128  95.045  1.00  0.00           C
ATOM    807  CG  GLN A  42      68.568  83.068  96.505  1.00  0.00           C
ATOM    810  CD  GLN A  42      67.418  83.388  97.455  1.00  0.00           C
ATOM    811  OE1 GLN A  42      66.308  83.728  97.055  1.00  0.00           O
ATOM    812  NE2 GLN A  42      67.648  83.248  98.775  1.00  0.00           N
ATOM    815  C   GLN A  42      69.058  81.028  94.176  1.00  0.00           C
ATOM    816  O   GLN A  42      68.128  80.298  93.825  1.00  0.00           O
ATOM    817  N   THR A  43      70.188  80.548  94.706  1.00  0.00           N
ATOM    819  CA  THR A  43      70.508  79.148  94.695  1.00  0.00           C
ATOM    821  CB  THR A  43      71.598  78.778  93.705  1.00  0.00           C
ATOM    823  OG1 THR A  43      72.748  79.598  93.886  1.00  0.00           O
ATOM    825  CG2 THR A  43      71.018  79.038  92.315  1.00  0.00           C
ATOM    829  C   THR A  43      70.868  78.698  96.076  1.00  0.00           C
ATOM    830  O   THR A  43      71.438  79.408  96.916  1.00  0.00           O
ATOM    831  N   TRP A  44      70.448  77.458  96.365  1.00  0.00           N
ATOM    833  CA  TRP A  44      70.668  76.838  97.625  1.00  0.00           C
ATOM    835  CB  TRP A  44      69.688  77.308  98.725  1.00  0.00           C
ATOM    838  CG  TRP A  44      68.258  76.888  98.646  1.00  0.00           C
ATOM    839  CD1 TRP A  44      67.628  75.918  99.395  1.00  0.00           C
ATOM    841  NE1 TRP A  44      66.268  76.008  99.225  1.00  0.00           N
ATOM    843  CE2 TRP A  44      66.008  76.978  98.305  1.00  0.00           C
ATOM    844  CD2 TRP A  44      67.238  77.518  97.876  1.00  0.00           C
ATOM    845  CE3 TRP A  44      67.268  78.478  96.865  1.00  0.00           C
ATOM    847  CZ3 TRP A  44      66.058  78.888  96.305  1.00  0.00           C
ATOM    849  CZ2 TRP A  44      64.818  77.458  97.806  1.00  0.00           C
ATOM    851  CH2 TRP A  44      64.848  78.388  96.776  1.00  0.00           C
ATOM    853  C   TRP A  44      70.558  75.348  97.455  1.00  0.00           C
ATOM    854  O   TRP A  44      70.228  74.828  96.395  1.00  0.00           O
ATOM    855  N   ILE A  45      70.878  74.638  98.546  1.00  0.00           N
ATOM    857  CA  ILE A  45      70.848  73.208  98.595  1.00  0.00           C
ATOM    859  CB  ILE A  45      72.248  72.648  98.396  1.00  0.00           C
ATOM    861  CG2 ILE A  45      72.368  71.178  98.835  1.00  0.00           C
ATOM    865  CG1 ILE A  45      72.558  72.798  96.895  1.00  0.00           C
ATOM    868  CD  ILE A  45      73.868  72.178  96.475  1.00  0.00           C
ATOM    872  C   ILE A  45      70.238  72.738  99.885  1.00  0.00           C
ATOM    873  O   ILE A  45      70.578  73.198 100.975  1.00  0.00           O
ATOM    874  N   GLU A  46      69.308  71.778  99.796  1.00  0.00           N
ATOM    876  CA  GLU A  46      68.598  71.198 100.906  1.00  0.00           C
ATOM    878  CB  GLU A  46      67.068  71.228 100.636  1.00  0.00           C
ATOM    881  CG  GLU A  46      66.548  72.618 100.176  1.00  0.00           C
ATOM    884  CD  GLU A  46      65.018  72.708 100.125  1.00  0.00           C
ATOM    885  OE1 GLU A  46      64.368  71.638  99.996  1.00  0.00           O
ATOM    886  OE2 GLU A  46      64.478  73.848 100.136  1.00  0.00           O
ATOM    887  C   GLU A  46      69.078  69.768 101.055  1.00  0.00           C
ATOM    888  O   GLU A  46      69.468  69.128 100.076  1.00  0.00           O
ATOM    889  N   ASP A  47      69.078  69.218 102.286  1.00  0.00           N
ATOM    891  CA  ASP A  47      69.378  67.828 102.576  1.00  0.00           C
ATOM    893  CB  ASP A  47      69.988  67.648 104.015  1.00  0.00           C
ATOM    896  CG  ASP A  47      69.098  67.958 105.216  1.00  0.00           C
ATOM    897  OD1 ASP A  47      68.038  68.618 105.076  1.00  0.00           O
ATOM    898  OD2 ASP A  47      69.508  67.558 106.335  1.00  0.00           O
ATOM    899  C   ASP A  47      68.148  66.968 102.335  1.00  0.00           C
ATOM    900  O   ASP A  47      67.098  67.468 101.955  1.00  0.00           O
ATOM    901  N   THR A  48      68.208  65.628 102.555  1.00  0.00           N
ATOM    903  CA  THR A  48      67.058  64.698 102.485  1.00  0.00           C
ATOM    905  CB  THR A  48      67.358  63.288 103.026  1.00  0.00           C
ATOM    907  OG1 THR A  48      68.688  62.848 102.776  1.00  0.00           O
ATOM    909  CG2 THR A  48      66.408  62.258 102.396  1.00  0.00           C
ATOM    913  C   THR A  48      65.818  65.168 103.236  1.00  0.00           C
ATOM    914  O   THR A  48      64.698  64.728 102.965  1.00  0.00           O
ATOM    915  N   LYS A  49      65.988  66.058 104.215  1.00  0.00           N
ATOM    917  CA  LYS A  49      64.948  66.548 105.085  1.00  0.00           C
ATOM    919  CB  LYS A  49      65.518  66.788 106.515  1.00  0.00           C
ATOM    922  CG  LYS A  49      65.988  65.538 107.275  1.00  0.00           C
ATOM    925  CD  LYS A  49      67.358  64.968 106.815  1.00  0.00           C
ATOM    928  CE  LYS A  49      67.918  63.808 107.636  1.00  0.00           C
ATOM    931  NZ  LYS A  49      68.258  64.258 108.996  1.00  0.00           N
ATOM    935  C   LYS A  49      64.378  67.868 104.565  1.00  0.00           C
ATOM    936  O   LYS A  49      63.478  68.448 105.155  1.00  0.00           O
ATOM    937  N   GLY A  50      64.868  68.378 103.416  1.00  0.00           N
ATOM    939  CA  GLY A  50      64.358  69.608 102.816  1.00  0.00           C
ATOM    942  C   GLY A  50      64.698  70.848 103.595  1.00  0.00           C
ATOM    943  O   GLY A  50      63.948  71.828 103.565  1.00  0.00           O
ATOM    944  N   ASN A  51      65.818  70.818 104.346  1.00  0.00           N
ATOM    946  CA  ASN A  51      66.228  71.958 105.155  1.00  0.00           C
ATOM    948  CB  ASN A  51      66.808  71.498 106.515  1.00  0.00           C
ATOM    951  CG  ASN A  51      65.708  70.798 107.305  1.00  0.00           C
ATOM    952  OD1 ASN A  51      64.568  71.248 107.375  1.00  0.00           O
ATOM    953  ND2 ASN A  51      66.048  69.648 107.935  1.00  0.00           N
ATOM    956  C   ASN A  51      67.178  72.838 104.355  1.00  0.00           C
ATOM    957  O   ASN A  51      66.808  73.248 103.266  1.00  0.00           O
ATOM    958  N   LYS A  52      68.388  73.148 104.856  1.00  0.00           N
ATOM    960  CA  LYS A  52      69.328  74.028 104.175  1.00  0.00           C
ATOM    962  CB  LYS A  52      68.758  75.368 103.576  1.00  0.00           C
ATOM    965  CG  LYS A  52      69.778  76.148 102.716  1.00  0.00           C
ATOM    968  CD  LYS A  52      69.208  77.418 102.065  1.00  0.00           C
ATOM    971  CE  LYS A  52      68.748  78.498 103.035  1.00  0.00           C
ATOM    974  NZ  LYS A  52      68.518  79.758 102.305  1.00  0.00           N
ATOM    978  C   LYS A  52      70.398  74.418 105.166  1.00  0.00           C
ATOM    979  O   LYS A  52      70.108  74.688 106.326  1.00  0.00           O
ATOM    980  N   SER A  53      71.668  74.428 104.705  1.00  0.00           N
ATOM    982  CA  SER A  53      72.678  75.428 105.025  1.00  0.00           C
ATOM    984  CB  SER A  53      72.308  76.598 105.985  1.00  0.00           C
ATOM    987  OG  SER A  53      71.318  77.458 105.446  1.00  0.00           O
ATOM    989  C   SER A  53      73.928  74.758 105.496  1.00  0.00           C
ATOM    990  O   SER A  53      74.008  73.548 105.695  1.00  0.00           O
ATOM    991  N   ARG A  54      74.978  75.578 105.666  1.00  0.00           N
ATOM    993  CA  ARG A  54      76.238  75.218 106.235  1.00  0.00           C
ATOM    995  CB  ARG A  54      76.148  74.508 107.615  1.00  0.00           C
ATOM    998  CG  ARG A  54      75.618  75.438 108.735  1.00  0.00           C
ATOM   1001  CD  ARG A  54      75.968  75.038 110.185  1.00  0.00           C
ATOM   1004  NE  ARG A  54      75.488  73.648 110.446  1.00  0.00           N
ATOM   1006  CZ  ARG A  54      76.218  72.548 110.236  1.00  0.00           C
ATOM   1007  NH1 ARG A  54      77.488  72.548 109.885  1.00  0.00           N
ATOM   1010  NH2 ARG A  54      75.608  71.388 110.395  1.00  0.00           N
ATOM   1013  C   ARG A  54      77.128  74.508 105.246  1.00  0.00           C
ATOM   1014  O   ARG A  54      77.978  75.138 104.625  1.00  0.00           O
ATOM   1015  N   ASP A  55      76.898  73.208 105.055  1.00  0.00           N
ATOM   1017  CA  ASP A  55      77.858  72.268 104.516  1.00  0.00           C
ATOM   1019  CB  ASP A  55      79.288  72.408 105.176  1.00  0.00           C
ATOM   1022  CG  ASP A  55      79.518  71.928 106.606  1.00  0.00           C
ATOM   1023  OD1 ASP A  55      78.638  71.248 107.195  1.00  0.00           O
ATOM   1024  OD2 ASP A  55      80.648  72.168 107.116  1.00  0.00           O
ATOM   1025  C   ASP A  55      77.168  70.908 104.666  1.00  0.00           C
ATOM   1026  O   ASP A  55      76.118  70.798 105.306  1.00  0.00           O
ATOM   1027  N   PHE A  56      77.618  69.818 104.015  1.00  0.00           N
ATOM   1029  CA  PHE A  56      78.898  69.588 103.375  1.00  0.00           C
ATOM   1031  CB  PHE A  56      79.208  68.078 103.226  1.00  0.00           C
ATOM   1034  CG  PHE A  56      78.098  67.348 102.525  1.00  0.00           C
ATOM   1035  CD1 PHE A  56      78.158  67.248 101.135  1.00  0.00           C
ATOM   1037  CE1 PHE A  56      77.268  66.428 100.456  1.00  0.00           C
ATOM   1039  CZ  PHE A  56      76.298  65.708 101.146  1.00  0.00           C
ATOM   1041  CD2 PHE A  56      77.068  66.698 103.215  1.00  0.00           C
ATOM   1043  CE2 PHE A  56      76.188  65.848 102.536  1.00  0.00           C
ATOM   1045  C   PHE A  56      78.978  70.198 101.995  1.00  0.00           C
ATOM   1046  O   PHE A  56      80.068  70.468 101.496  1.00  0.00           O
ATOM   1047  N   ILE A  57      77.818  70.428 101.365  1.00  0.00           N
ATOM   1049  CA  ILE A  57      77.728  70.938 100.015  1.00  0.00           C
ATOM   1051  CB  ILE A  57      76.918  70.028  99.075  1.00  0.00           C
ATOM   1053  CG2 ILE A  57      75.598  69.588  99.725  1.00  0.00           C
ATOM   1057  CG1 ILE A  57      76.688  70.658  97.676  1.00  0.00           C
ATOM   1060  CD  ILE A  57      77.928  70.658  96.785  1.00  0.00           C
ATOM   1064  C   ILE A  57      77.168  72.338 100.085  1.00  0.00           C
ATOM   1065  O   ILE A  57      76.188  72.608 100.776  1.00  0.00           O
ATOM   1066  N   VAL A  58      77.828  73.268  99.376  1.00  0.00           N
ATOM   1068  CA  VAL A  58      77.458  74.668  99.315  1.00  0.00           C
ATOM   1070  CB  VAL A  58      78.428  75.528 100.115  1.00  0.00           C
ATOM   1072  CG1 VAL A  58      78.378  77.028  99.756  1.00  0.00           C
ATOM   1076  CG2 VAL A  58      78.098  75.338 101.606  1.00  0.00           C
ATOM   1080  C   VAL A  58      77.428  75.058  97.856  1.00  0.00           C
ATOM   1081  O   VAL A  58      78.228  74.538  97.076  1.00  0.00           O
ATOM   1082  N   THR A  59      76.518  75.958  97.455  1.00  0.00           N
ATOM   1084  CA  THR A  59      76.318  76.348  96.065  1.00  0.00           C
ATOM   1086  CB  THR A  59      74.948  75.948  95.555  1.00  0.00           C
ATOM   1088  OG1 THR A  59      74.988  75.648  94.176  1.00  0.00           O
ATOM   1090  CG2 THR A  59      73.848  76.998  95.776  1.00  0.00           C
ATOM   1094  C   THR A  59      76.558  77.838  95.936  1.00  0.00           C
ATOM   1095  O   THR A  59      76.118  78.638  96.776  1.00  0.00           O
ATOM   1096  N   VAL A  60      77.348  78.228  94.926  1.00  0.00           N
ATOM   1098  CA  VAL A  60      77.978  79.528  94.845  1.00  0.00           C
ATOM   1100  CB  VAL A  60      79.488  79.458  95.145  1.00  0.00           C
ATOM   1102  CG1 VAL A  60      80.118  80.868  95.195  1.00  0.00           C
ATOM   1106  CG2 VAL A  60      79.748  78.748  96.486  1.00  0.00           C
ATOM   1110  C   VAL A  60      77.838  80.038  93.425  1.00  0.00           C
ATOM   1111  O   VAL A  60      77.988  79.238  92.496  1.00  0.00           O
ATOM   1112  N   PRO A  61      77.638  81.328  93.165  1.00  0.00           N
ATOM   1113  CD  PRO A  61      77.798  81.828  91.805  1.00  0.00           C
ATOM   1116  CA  PRO A  61      77.108  82.338  94.076  1.00  0.00           C
ATOM   1118  CB  PRO A  61      77.258  83.648  93.276  1.00  0.00           C
ATOM   1121  CG  PRO A  61      77.138  83.198  91.816  1.00  0.00           C
ATOM   1124  C   PRO A  61      75.668  82.088  94.515  1.00  0.00           C
ATOM   1125  O   PRO A  61      74.908  81.548  93.715  1.00  0.00           O
ATOM   1126  N   PRO A  62      75.248  82.438  95.736  1.00  0.00           N
ATOM   1127  CD  PRO A  62      76.108  83.048  96.746  1.00  0.00           C
ATOM   1130  CA  PRO A  62      73.958  82.048  96.305  1.00  0.00           C
ATOM   1132  CB  PRO A  62      74.198  82.248  97.816  1.00  0.00           C
ATOM   1135  CG  PRO A  62      75.188  83.418  97.905  1.00  0.00           C
ATOM   1138  C   PRO A  62      72.848  82.958  95.815  1.00  0.00           C
ATOM   1139  O   PRO A  62      71.668  82.648  95.995  1.00  0.00           O
ATOM   1140  N   MET A  63      73.228  84.118  95.255  1.00  0.00           N
ATOM   1142  CA  MET A  63      72.368  84.998  94.496  1.00  0.00           C
ATOM   1144  CB  MET A  63      71.688  86.108  95.335  1.00  0.00           C
ATOM   1147  CG  MET A  63      70.698  86.968  94.515  1.00  0.00           C
ATOM   1150  SD  MET A  63      69.798  88.248  95.446  1.00  0.00           S
ATOM   1151  CE  MET A  63      71.218  89.318  95.815  1.00  0.00           C
ATOM   1155  C   MET A  63      73.248  85.628  93.425  1.00  0.00           C
ATOM   1156  O   MET A  63      74.378  86.038  93.656  1.00  0.00           O
ATOM   1157  N   VAL A  64      72.718  85.668  92.195  1.00  0.00           N
ATOM   1159  CA  VAL A  64      73.408  86.228  91.055  1.00  0.00           C
ATOM   1161  CB  VAL A  64      74.128  85.108  90.295  1.00  0.00           C
ATOM   1163  CG1 VAL A  64      73.118  84.138  89.666  1.00  0.00           C
ATOM   1167  CG2 VAL A  64      75.128  85.628  89.236  1.00  0.00           C
ATOM   1171  C   VAL A  64      72.358  86.928  90.215  1.00  0.00           C
ATOM   1172  O   VAL A  64      71.178  86.588  90.265  1.00  0.00           O
ATOM   1173  N   ARG A  65      72.768  87.928  89.405  1.00  0.00           N
ATOM   1175  CA  ARG A  65      71.898  88.568  88.445  1.00  0.00           C
ATOM   1177  CB  ARG A  65      71.998  90.118  88.495  1.00  0.00           C
ATOM   1180  CG  ARG A  65      71.278  90.918  87.375  1.00  0.00           C
ATOM   1183  CD  ARG A  65      71.338  92.438  87.596  1.00  0.00           C
ATOM   1186  NE  ARG A  65      70.708  93.118  86.416  1.00  0.00           N
ATOM   1188  CZ  ARG A  65      70.768  94.438  86.215  1.00  0.00           C
ATOM   1189  NH1 ARG A  65      71.068  95.308  87.146  1.00  0.00           N
ATOM   1192  NH2 ARG A  65      70.458  94.948  85.046  1.00  0.00           N
ATOM   1195  C   ARG A  65      72.178  88.028  87.055  1.00  0.00           C
ATOM   1196  O   ARG A  65      73.328  87.848  86.655  1.00  0.00           O
ATOM   1197  N   LEU A  66      71.108  87.768  86.296  1.00  0.00           N
ATOM   1199  CA  LEU A  66      71.158  87.428  84.906  1.00  0.00           C
ATOM   1201  CB  LEU A  66      70.148  86.308  84.596  1.00  0.00           C
ATOM   1204  CG  LEU A  66      70.378  85.008  85.375  1.00  0.00           C
ATOM   1206  CD1 LEU A  66      69.058  84.298  85.655  1.00  0.00           C
ATOM   1210  CD2 LEU A  66      71.348  84.108  84.625  1.00  0.00           C
ATOM   1214  C   LEU A  66      70.668  88.638  84.155  1.00  0.00           C
ATOM   1215  O   LEU A  66      69.578  89.108  84.436  1.00  0.00           O
ATOM   1216  N   ASN A  67      71.408  89.148  83.155  1.00  0.00           N
ATOM   1218  CA  ASN A  67      70.868  90.128  82.236  1.00  0.00           C
ATOM   1220  CB  ASN A  67      72.008  91.078  81.775  1.00  0.00           C
ATOM   1223  CG  ASN A  67      72.498  91.868  82.986  1.00  0.00           C
ATOM   1224  OD1 ASN A  67      71.728  92.198  83.895  1.00  0.00           O
ATOM   1225  ND2 ASN A  67      73.818  92.148  83.055  1.00  0.00           N
ATOM   1228  C   ASN A  67      70.098  89.428  81.096  1.00  0.00           C
ATOM   1229  O   ASN A  67      70.198  88.198  80.995  1.00  0.00           O
ATOM   1230  N   PRO A  68      69.268  90.108  80.285  1.00  0.00           N
ATOM   1231  CD  PRO A  68      68.838  91.478  80.566  1.00  0.00           C
ATOM   1234  CA  PRO A  68      68.548  89.588  79.135  1.00  0.00           C
ATOM   1236  CB  PRO A  68      68.258  90.858  78.346  1.00  0.00           C
ATOM   1239  CG  PRO A  68      67.818  91.808  79.465  1.00  0.00           C
ATOM   1242  C   PRO A  68      69.178  88.488  78.315  1.00  0.00           C
ATOM   1243  O   PRO A  68      70.098  88.718  77.525  1.00  0.00           O
ATOM   1244  N   SER A  69      68.648  87.268  78.445  1.00  0.00           N
ATOM   1246  CA  SER A  69      69.148  86.038  77.846  1.00  0.00           C
ATOM   1248  CB  SER A  69      68.888  85.918  76.316  1.00  0.00           C
ATOM   1251  OG  SER A  69      69.558  86.938  75.575  1.00  0.00           O
ATOM   1253  C   SER A  69      70.558  85.588  78.215  1.00  0.00           C
ATOM   1254  O   SER A  69      71.138  84.748  77.535  1.00  0.00           O
ATOM   1255  N   GLU A  70      71.128  86.058  79.356  1.00  0.00           N
ATOM   1257  CA  GLU A  70      72.388  85.568  79.895  1.00  0.00           C
ATOM   1259  CB  GLU A  70      72.938  86.328  81.145  1.00  0.00           C
ATOM   1262  CG  GLU A  70      73.728  87.658  80.925  1.00  0.00           C
ATOM   1265  CD  GLU A  70      74.338  87.898  79.545  1.00  0.00           C
ATOM   1266  OE1 GLU A  70      75.588  88.068  79.465  1.00  0.00           O
ATOM   1267  OE2 GLU A  70      73.558  87.958  78.565  1.00  0.00           O
ATOM   1268  C   GLU A  70      72.488  84.068  80.166  1.00  0.00           C
ATOM   1269  O   GLU A  70      71.538  83.378  80.525  1.00  0.00           O
ATOM   1270  N   GLN A  71      73.728  83.568  80.046  1.00  0.00           N
ATOM   1272  CA  GLN A  71      74.108  82.248  80.435  1.00  0.00           C
ATOM   1274  CB  GLN A  71      74.758  81.488  79.255  1.00  0.00           C
ATOM   1277  CG  GLN A  71      73.918  81.558  77.965  1.00  0.00           C
ATOM   1280  CD  GLN A  71      74.508  80.618  76.915  1.00  0.00           C
ATOM   1281  OE1 GLN A  71      75.668  80.198  76.985  1.00  0.00           O
ATOM   1282  NE2 GLN A  71      73.658  80.258  75.925  1.00  0.00           N
ATOM   1285  C   GLN A  71      75.118  82.398  81.545  1.00  0.00           C
ATOM   1286  O   GLN A  71      76.058  83.198  81.475  1.00  0.00           O
ATOM   1287  N   ILE A  72      74.948  81.628  82.616  1.00  0.00           N
ATOM   1289  CA  ILE A  72      75.818  81.668  83.775  1.00  0.00           C
ATOM   1291  CB  ILE A  72      75.198  82.398  84.965  1.00  0.00           C
ATOM   1293  CG2 ILE A  72      74.998  83.878  84.576  1.00  0.00           C
ATOM   1297  CG1 ILE A  72      73.888  81.708  85.426  1.00  0.00           C
ATOM   1300  CD  ILE A  72      73.458  82.168  86.825  1.00  0.00           C
ATOM   1304  C   ILE A  72      76.098  80.238  84.146  1.00  0.00           C
ATOM   1305  O   ILE A  72      75.648  79.298  83.495  1.00  0.00           O
ATOM   1306  N   GLN A  73      76.818  80.028  85.256  1.00  0.00           N
ATOM   1308  CA  GLN A  73      76.958  78.708  85.776  1.00  0.00           C
ATOM   1310  CB  GLN A  73      78.168  78.048  85.075  1.00  0.00           C
ATOM   1313  CG  GLN A  73      78.668  76.718  85.665  1.00  0.00           C
ATOM   1316  CD  GLN A  73      80.018  76.348  85.066  1.00  0.00           C
ATOM   1317  OE1 GLN A  73      80.238  75.318  84.426  1.00  0.00           O
ATOM   1318  NE2 GLN A  73      81.018  77.218  85.285  1.00  0.00           N
ATOM   1321  C   GLN A  73      77.058  78.788  87.286  1.00  0.00           C
ATOM   1322  O   GLN A  73      77.718  79.658  87.846  1.00  0.00           O
ATOM   1323  N   ILE A  74      76.388  77.868  87.986  1.00  0.00           N
ATOM   1325  CA  ILE A  74      76.418  77.778  89.436  1.00  0.00           C
ATOM   1327  CB  ILE A  74      75.028  77.588  90.035  1.00  0.00           C
ATOM   1329  CG2 ILE A  74      75.098  77.468  91.576  1.00  0.00           C
ATOM   1333  CG1 ILE A  74      74.098  78.748  89.625  1.00  0.00           C
ATOM   1336  CD  ILE A  74      74.528  80.118  90.186  1.00  0.00           C
ATOM   1340  C   ILE A  74      77.348  76.658  89.795  1.00  0.00           C
ATOM   1341  O   ILE A  74      77.278  75.558  89.255  1.00  0.00           O
ATOM   1342  N   ARG A  75      78.288  76.928  90.706  1.00  0.00           N
ATOM   1344  CA  ARG A  75      79.238  75.938  91.125  1.00  0.00           C
ATOM   1346  CB  ARG A  75      80.648  76.498  91.375  1.00  0.00           C
ATOM   1349  CG  ARG A  75      81.698  75.368  91.395  1.00  0.00           C
ATOM   1352  CD  ARG A  75      83.118  75.868  91.615  1.00  0.00           C
ATOM   1355  NE  ARG A  75      84.008  74.668  91.565  1.00  0.00           N
ATOM   1357  CZ  ARG A  75      84.368  74.068  90.435  1.00  0.00           C
ATOM   1358  NH1 ARG A  75      84.068  74.548  89.255  1.00  0.00           N
ATOM   1361  NH2 ARG A  75      85.108  72.978  90.475  1.00  0.00           N
ATOM   1364  C   ARG A  75      78.778  75.278  92.395  1.00  0.00           C
ATOM   1365  O   ARG A  75      78.278  75.908  93.326  1.00  0.00           O
ATOM   1366  N   MET A  76      78.968  73.958  92.426  1.00  0.00           N
ATOM   1368  CA  MET A  76      78.648  73.138  93.545  1.00  0.00           C
ATOM   1370  CB  MET A  76      77.778  71.968  93.025  1.00  0.00           C
ATOM   1373  CG  MET A  76      76.548  72.378  92.185  1.00  0.00           C
ATOM   1376  SD  MET A  76      75.998  71.068  91.055  1.00  0.00           S
ATOM   1377  CE  MET A  76      74.968  70.178  92.236  1.00  0.00           C
ATOM   1381  C   MET A  76      79.958  72.648  94.125  1.00  0.00           C
ATOM   1382  O   MET A  76      80.778  72.068  93.416  1.00  0.00           O
ATOM   1383  N   ILE A  77      80.238  72.908  95.416  1.00  0.00           N
ATOM   1385  CA  ILE A  77      81.528  72.598  95.995  1.00  0.00           C
ATOM   1387  CB  ILE A  77      82.438  73.828  96.115  1.00  0.00           C
ATOM   1389  CG2 ILE A  77      82.848  74.278  94.706  1.00  0.00           C
ATOM   1393  CG1 ILE A  77      81.798  75.028  96.865  1.00  0.00           C
ATOM   1396  CD  ILE A  77      82.058  74.988  98.366  1.00  0.00           C
ATOM   1400  C   ILE A  77      81.398  71.888  97.335  1.00  0.00           C
ATOM   1401  O   ILE A  77      80.428  72.048  98.075  1.00  0.00           O
ATOM   1402  N   THR A  78      82.408  71.048  97.666  1.00  0.00           N
ATOM   1404  CA  THR A  78      82.448  70.258  98.886  1.00  0.00           C
ATOM   1406  CB  THR A  78      82.868  68.808  98.695  1.00  0.00           C
ATOM   1408  OG1 THR A  78      84.018  68.668  97.865  1.00  0.00           O
ATOM   1410  CG2 THR A  78      81.728  68.078  97.986  1.00  0.00           C
ATOM   1414  C   THR A  78      83.378  70.818  99.936  1.00  0.00           C
ATOM   1415  O   THR A  78      84.558  71.038  99.686  1.00  0.00           O
ATOM   1416  N   GLN A  79      82.858  71.028 101.165  1.00  0.00           N
ATOM   1418  CA  GLN A  79      83.638  71.328 102.356  1.00  0.00           C
ATOM   1420  CB  GLN A  79      82.798  72.018 103.475  1.00  0.00           C
ATOM   1423  CG  GLN A  79      82.418  73.508 103.296  1.00  0.00           C
ATOM   1426  CD  GLN A  79      81.658  73.848 102.016  1.00  0.00           C
ATOM   1427  OE1 GLN A  79      82.108  74.678 101.235  1.00  0.00           O
ATOM   1428  NE2 GLN A  79      80.498  73.208 101.805  1.00  0.00           N
ATOM   1431  C   GLN A  79      84.218  70.068 102.986  1.00  0.00           C
ATOM   1432  O   GLN A  79      83.708  68.968 102.806  1.00  0.00           O
ATOM   1433  N   GLU A  80      85.258  70.198 103.856  1.00  0.00           N
ATOM   1435  CA  GLU A  80      85.878  69.128 104.646  1.00  0.00           C
ATOM   1437  CB  GLU A  80      86.938  69.698 105.605  1.00  0.00           C
ATOM   1440  CG  GLU A  80      87.948  70.738 105.076  1.00  0.00           C
ATOM   1443  CD  GLU A  80      88.778  71.268 106.235  1.00  0.00           C
ATOM   1444  OE1 GLU A  80      88.618  70.748 107.385  1.00  0.00           O
ATOM   1445  OE2 GLU A  80      89.628  72.148 105.995  1.00  0.00           O
ATOM   1446  C   GLU A  80      84.958  68.348 105.605  1.00  0.00           C
ATOM   1447  O   GLU A  80      85.398  67.488 106.375  1.00  0.00           O
ATOM   1448  N   LYS A  81      83.648  68.678 105.615  1.00  0.00           N
ATOM   1450  CA  LYS A  81      82.608  67.938 106.295  1.00  0.00           C
ATOM   1452  CB  LYS A  81      81.378  68.868 106.535  1.00  0.00           C
ATOM   1455  CG  LYS A  81      80.548  68.558 107.806  1.00  0.00           C
ATOM   1458  CD  LYS A  81      79.408  67.528 107.685  1.00  0.00           C
ATOM   1461  CE  LYS A  81      78.208  67.908 106.815  1.00  0.00           C
ATOM   1464  NZ  LYS A  81      77.388  68.958 107.455  1.00  0.00           N
ATOM   1468  C   LYS A  81      82.228  66.728 105.456  1.00  0.00           C
ATOM   1469  O   LYS A  81      81.618  65.788 105.955  1.00  0.00           O
ATOM   1470  N   ILE A  82      82.618  66.688 104.166  1.00  0.00           N
ATOM   1472  CA  ILE A  82      82.208  65.648 103.236  1.00  0.00           C
ATOM   1474  CB  ILE A  82      82.568  66.018 101.795  1.00  0.00           C
ATOM   1476  CG2 ILE A  82      84.088  66.038 101.575  1.00  0.00           C
ATOM   1480  CG1 ILE A  82      81.908  65.078 100.776  1.00  0.00           C
ATOM   1483  CD  ILE A  82      80.378  65.098 100.815  1.00  0.00           C
ATOM   1487  C   ILE A  82      82.718  64.258 103.606  1.00  0.00           C
ATOM   1488  O   ILE A  82      82.108  63.238 103.315  1.00  0.00           O
ATOM   1489  N   ALA A  83      83.848  64.198 104.346  1.00  0.00           N
ATOM   1491  CA  ALA A  83      84.468  62.988 104.826  1.00  0.00           C
ATOM   1493  CB  ALA A  83      85.888  63.358 105.285  1.00  0.00           C
ATOM   1497  C   ALA A  83      83.728  62.328 105.985  1.00  0.00           C
ATOM   1498  O   ALA A  83      84.028  61.198 106.375  1.00  0.00           O
ATOM   1499  N   GLN A  84      82.758  63.058 106.585  1.00  0.00           N
ATOM   1501  CA  GLN A  84      81.838  62.548 107.576  1.00  0.00           C
ATOM   1503  CB  GLN A  84      81.088  63.728 108.256  1.00  0.00           C
ATOM   1506  CG  GLN A  84      80.198  63.258 109.416  1.00  0.00           C
ATOM   1509  CD  GLN A  84      79.348  64.378 110.025  1.00  0.00           C
ATOM   1510  OE1 GLN A  84      78.618  65.088 109.336  1.00  0.00           O
ATOM   1511  NE2 GLN A  84      79.398  64.518 111.375  1.00  0.00           N
ATOM   1514  C   GLN A  84      80.848  61.508 107.065  1.00  0.00           C
ATOM   1515  O   GLN A  84      80.538  60.538 107.755  1.00  0.00           O
ATOM   1516  N   LEU A  85      80.298  61.738 105.855  1.00  0.00           N
ATOM   1518  CA  LEU A  85      79.158  61.038 105.265  1.00  0.00           C
ATOM   1520  CB  LEU A  85      78.678  61.738 103.956  1.00  0.00           C
ATOM   1523  CG  LEU A  85      78.018  63.138 104.126  1.00  0.00           C
ATOM   1525  CD1 LEU A  85      76.688  63.068 104.885  1.00  0.00           C
ATOM   1529  CD2 LEU A  85      78.948  64.198 104.735  1.00  0.00           C
ATOM   1533  C   LEU A  85      79.428  59.548 105.055  1.00  0.00           C
ATOM   1534  O   LEU A  85      80.588  59.168 104.985  1.00  0.00           O
ATOM   1535  N   PRO A  86      78.478  58.638 104.975  1.00  0.00           N
ATOM   1536  CD  PRO A  86      77.088  58.828 105.386  1.00  0.00           C
ATOM   1539  CA  PRO A  86      78.758  57.248 104.605  1.00  0.00           C
ATOM   1541  CB  PRO A  86      77.378  56.588 104.595  1.00  0.00           C
ATOM   1544  CG  PRO A  86      76.588  57.408 105.626  1.00  0.00           C
ATOM   1547  C   PRO A  86      79.528  57.078 103.296  1.00  0.00           C
ATOM   1548  O   PRO A  86      79.028  57.428 102.225  1.00  0.00           O
ATOM   1549  N   LYS A  87      80.748  56.488 103.326  1.00  0.00           N
ATOM   1551  CA  LYS A  87      81.518  56.278 102.105  1.00  0.00           C
ATOM   1553  CB  LYS A  87      83.028  55.978 102.356  1.00  0.00           C
ATOM   1556  CG  LYS A  87      83.868  57.118 102.996  1.00  0.00           C
ATOM   1559  CD  LYS A  87      83.988  58.388 102.125  1.00  0.00           C
ATOM   1562  CE  LYS A  87      84.838  59.518 102.746  1.00  0.00           C
ATOM   1565  NZ  LYS A  87      86.298  59.338 102.576  1.00  0.00           N
ATOM   1569  C   LYS A  87      80.948  55.118 101.295  1.00  0.00           C
ATOM   1570  O   LYS A  87      81.258  54.958 100.115  1.00  0.00           O
ATOM   1571  N   ASP A  88      80.108  54.268 101.916  1.00  0.00           N
ATOM   1573  CA  ASP A  88      79.548  53.098 101.275  1.00  0.00           C
ATOM   1575  CB  ASP A  88      79.518  51.938 102.315  1.00  0.00           C
ATOM   1578  CG  ASP A  88      78.558  52.088 103.495  1.00  0.00           C
ATOM   1579  OD1 ASP A  88      78.008  53.188 103.746  1.00  0.00           O
ATOM   1580  OD2 ASP A  88      78.418  51.088 104.246  1.00  0.00           O
ATOM   1581  C   ASP A  88      78.178  53.378 100.686  1.00  0.00           C
ATOM   1582  O   ASP A  88      77.468  52.458 100.295  1.00  0.00           O
ATOM   1583  N   ARG A  89      77.708  54.638 100.626  1.00  0.00           N
ATOM   1585  CA  ARG A  89      76.328  54.828 100.246  1.00  0.00           C
ATOM   1587  CB  ARG A  89      75.438  54.768 101.515  1.00  0.00           C
ATOM   1590  CG  ARG A  89      73.988  54.358 101.216  1.00  0.00           C
ATOM   1593  CD  ARG A  89      73.008  54.578 102.375  1.00  0.00           C
ATOM   1596  NE  ARG A  89      72.758  56.048 102.396  1.00  0.00           N
ATOM   1598  CZ  ARG A  89      71.588  56.668 102.545  1.00  0.00           C
ATOM   1599  NH1 ARG A  89      70.448  56.068 102.785  1.00  0.00           N
ATOM   1602  NH2 ARG A  89      71.578  57.978 102.455  1.00  0.00           N
ATOM   1605  C   ARG A  89      76.148  56.168  99.585  1.00  0.00           C
ATOM   1606  O   ARG A  89      76.708  57.168 100.015  1.00  0.00           O
ATOM   1607  N   GLU A  90      75.268  56.268  98.555  1.00  0.00           N
ATOM   1609  CA  GLU A  90      74.738  57.548  98.136  1.00  0.00           C
ATOM   1611  CB  GLU A  90      73.898  57.488  96.815  1.00  0.00           C
ATOM   1614  CG  GLU A  90      74.728  57.128  95.555  1.00  0.00           C
ATOM   1617  CD  GLU A  90      73.968  57.318  94.236  1.00  0.00           C
ATOM   1618  OE1 GLU A  90      72.768  56.938  94.176  1.00  0.00           O
ATOM   1619  OE2 GLU A  90      74.598  57.778  93.246  1.00  0.00           O
ATOM   1620  C   GLU A  90      73.958  58.308  99.215  1.00  0.00           C
ATOM   1621  O   GLU A  90      73.278  57.748 100.076  1.00  0.00           O
ATOM   1622  N   THR A  91      74.058  59.648  99.215  1.00  0.00           N
ATOM   1624  CA  THR A  91      73.228  60.508 100.066  1.00  0.00           C
ATOM   1626  CB  THR A  91      73.998  61.348 101.085  1.00  0.00           C
ATOM   1628  OG1 THR A  91      74.728  62.408 100.486  1.00  0.00           O
ATOM   1630  CG2 THR A  91      74.988  60.448 101.846  1.00  0.00           C
ATOM   1634  C   THR A  91      72.368  61.348  99.136  1.00  0.00           C
ATOM   1635  O   THR A  91      72.668  61.498  97.956  1.00  0.00           O
ATOM   1636  N   LEU A  92      71.218  61.848  99.635  1.00  0.00           N
ATOM   1638  CA  LEU A  92      70.288  62.588  98.805  1.00  0.00           C
ATOM   1640  CB  LEU A  92      68.868  61.968  98.805  1.00  0.00           C
ATOM   1643  CG  LEU A  92      67.808  62.748  97.996  1.00  0.00           C
ATOM   1645  CD1 LEU A  92      68.208  62.878  96.515  1.00  0.00           C
ATOM   1649  CD2 LEU A  92      66.448  62.068  98.126  1.00  0.00           C
ATOM   1653  C   LEU A  92      70.178  64.018  99.255  1.00  0.00           C
ATOM   1654  O   LEU A  92      69.938  64.328 100.416  1.00  0.00           O
ATOM   1655  N   PHE A  93      70.338  64.928  98.296  1.00  0.00           N
ATOM   1657  CA  PHE A  93      70.238  66.348  98.455  1.00  0.00           C
ATOM   1659  CB  PHE A  93      71.638  67.028  98.355  1.00  0.00           C
ATOM   1662  CG  PHE A  93      72.288  66.938  99.705  1.00  0.00           C
ATOM   1663  CD1 PHE A  93      72.758  65.728 100.246  1.00  0.00           C
ATOM   1665  CE1 PHE A  93      73.118  65.648 101.585  1.00  0.00           C
ATOM   1667  CZ  PHE A  93      73.118  66.798 102.396  1.00  0.00           C
ATOM   1669  CD2 PHE A  93      72.328  68.078 100.516  1.00  0.00           C
ATOM   1671  CE2 PHE A  93      72.738  68.018 101.836  1.00  0.00           C
ATOM   1673  C   PHE A  93      69.348  66.858  97.365  1.00  0.00           C
ATOM   1674  O   PHE A  93      69.048  66.178  96.395  1.00  0.00           O
ATOM   1675  N   TYR A  94      68.868  68.088  97.515  1.00  0.00           N
ATOM   1677  CA  TYR A  94      68.128  68.798  96.505  1.00  0.00           C
ATOM   1679  CB  TYR A  94      66.678  69.138  96.945  1.00  0.00           C
ATOM   1682  CG  TYR A  94      65.898  67.858  97.076  1.00  0.00           C
ATOM   1683  CD1 TYR A  94      65.958  67.068  98.236  1.00  0.00           C
ATOM   1685  CE1 TYR A  94      65.278  65.838  98.296  1.00  0.00           C
ATOM   1687  CZ  TYR A  94      64.508  65.418  97.205  1.00  0.00           C
ATOM   1688  OH  TYR A  94      63.718  64.258  97.286  1.00  0.00           O
ATOM   1690  CD2 TYR A  94      65.078  67.448  96.006  1.00  0.00           C
ATOM   1692  CE2 TYR A  94      64.368  66.248  96.085  1.00  0.00           C
ATOM   1694  C   TYR A  94      68.908  70.048  96.186  1.00  0.00           C
ATOM   1695  O   TYR A  94      69.438  70.718  97.065  1.00  0.00           O
ATOM   1696  N   PHE A  95      69.018  70.368  94.885  1.00  0.00           N
ATOM   1698  CA  PHE A  95      69.498  71.638  94.426  1.00  0.00           C
ATOM   1700  CB  PHE A  95      70.428  71.498  93.195  1.00  0.00           C
ATOM   1703  CG  PHE A  95      70.878  72.808  92.605  1.00  0.00           C
ATOM   1704  CD1 PHE A  95      71.698  73.668  93.326  1.00  0.00           C
ATOM   1706  CE1 PHE A  95      72.058  74.918  92.795  1.00  0.00           C
ATOM   1708  CZ  PHE A  95      71.618  75.288  91.515  1.00  0.00           C
ATOM   1710  CD2 PHE A  95      70.438  73.188  91.325  1.00  0.00           C
ATOM   1712  CE2 PHE A  95      70.798  74.428  90.785  1.00  0.00           C
ATOM   1714  C   PHE A  95      68.318  72.508  94.085  1.00  0.00           C
ATOM   1715  O   PHE A  95      67.458  72.158  93.276  1.00  0.00           O
ATOM   1716  N   ASN A  96      68.268  73.698  94.695  1.00  0.00           N
ATOM   1718  CA  ASN A  96      67.138  74.568  94.555  1.00  0.00           C
ATOM   1720  CB  ASN A  96      66.468  74.888  95.906  1.00  0.00           C
ATOM   1723  CG  ASN A  96      65.778  73.658  96.466  1.00  0.00           C
ATOM   1724  OD1 ASN A  96      66.398  72.638  96.776  1.00  0.00           O
ATOM   1725  ND2 ASN A  96      64.438  73.728  96.626  1.00  0.00           N
ATOM   1728  C   ASN A  96      67.558  75.868  93.905  1.00  0.00           C
ATOM   1729  O   ASN A  96      68.528  76.528  94.286  1.00  0.00           O
ATOM   1730  N   VAL A  97      66.768  76.238  92.896  1.00  0.00           N
ATOM   1732  CA  VAL A  97      66.798  77.518  92.236  1.00  0.00           C
ATOM   1734  CB  VAL A  97      66.948  77.358  90.725  1.00  0.00           C
ATOM   1736  CG1 VAL A  97      67.158  78.718  90.035  1.00  0.00           C
ATOM   1740  CG2 VAL A  97      68.168  76.468  90.426  1.00  0.00           C
ATOM   1744  C   VAL A  97      65.488  78.188  92.596  1.00  0.00           C
ATOM   1745  O   VAL A  97      64.458  77.538  92.745  1.00  0.00           O
ATOM   1746  N   ARG A  98      65.498  79.518  92.765  1.00  0.00           N
ATOM   1748  CA  ARG A  98      64.308  80.318  92.695  1.00  0.00           C
ATOM   1750  CB  ARG A  98      63.828  80.888  94.065  1.00  0.00           C
ATOM   1753  CG  ARG A  98      64.688  81.978  94.716  1.00  0.00           C
ATOM   1756  CD  ARG A  98      63.918  83.228  95.145  1.00  0.00           C
ATOM   1759  NE  ARG A  98      63.108  82.828  96.346  1.00  0.00           N
ATOM   1761  CZ  ARG A  98      61.968  83.408  96.696  1.00  0.00           C
ATOM   1762  NH1 ARG A  98      61.448  84.388  95.985  1.00  0.00           N
ATOM   1765  NH2 ARG A  98      61.308  82.928  97.736  1.00  0.00           N
ATOM   1768  C   ARG A  98      64.628  81.488  91.805  1.00  0.00           C
ATOM   1769  O   ARG A  98      65.788  81.868  91.635  1.00  0.00           O
ATOM   1770  N   GLU A  99      63.588  82.148  91.275  1.00  0.00           N
ATOM   1772  CA  GLU A  99      63.768  83.338  90.496  1.00  0.00           C
ATOM   1774  CB  GLU A  99      63.188  83.088  89.105  1.00  0.00           C
ATOM   1777  CG  GLU A  99      61.658  82.988  88.945  1.00  0.00           C
ATOM   1780  CD  GLU A  99      61.428  82.268  87.625  1.00  0.00           C
ATOM   1781  OE1 GLU A  99      61.658  82.868  86.545  1.00  0.00           O
ATOM   1782  OE2 GLU A  99      61.158  81.038  87.695  1.00  0.00           O
ATOM   1783  C   GLU A  99      63.168  84.528  91.215  1.00  0.00           C
ATOM   1784  O   GLU A  99      62.188  84.438  91.956  1.00  0.00           O
ATOM   1785  N   ILE A 100      63.808  85.698  91.075  1.00  0.00           N
ATOM   1787  CA  ILE A 100      63.278  86.948  91.585  1.00  0.00           C
ATOM   1789  CB  ILE A 100      64.058  87.548  92.756  1.00  0.00           C
ATOM   1791  CG2 ILE A 100      63.498  88.948  93.125  1.00  0.00           C
ATOM   1795  CG1 ILE A 100      64.018  86.558  93.956  1.00  0.00           C
ATOM   1798  CD  ILE A 100      64.848  86.968  95.176  1.00  0.00           C
ATOM   1802  C   ILE A 100      63.178  87.928  90.426  1.00  0.00           C
ATOM   1803  O   ILE A 100      64.198  88.238  89.805  1.00  0.00           O
ATOM   1804  N   PRO A 101      61.998  88.428  90.085  1.00  0.00           N
ATOM   1805  CD  PRO A 101      60.698  87.888  90.505  1.00  0.00           C
ATOM   1808  CA  PRO A 101      61.868  89.358  88.975  1.00  0.00           C
ATOM   1810  CB  PRO A 101      60.418  89.198  88.545  1.00  0.00           C
ATOM   1813  CG  PRO A 101      59.688  88.788  89.815  1.00  0.00           C
ATOM   1816  C   PRO A 101      62.138  90.778  89.445  1.00  0.00           C
ATOM   1817  O   PRO A 101      61.828  91.078  90.606  1.00  0.00           O
ATOM   1818  N   PRO A 102      62.688  91.678  88.625  1.00  0.00           N
ATOM   1819  CD  PRO A 102      62.828  91.428  87.195  1.00  0.00           C
ATOM   1822  CA  PRO A 102      62.648  93.118  88.875  1.00  0.00           C
ATOM   1824  CB  PRO A 102      63.058  93.748  87.535  1.00  0.00           C
ATOM   1827  CG  PRO A 102      63.648  92.618  86.705  1.00  0.00           C
ATOM   1830  C   PRO A 102      61.308  93.658  89.356  1.00  0.00           C
ATOM   1831  O   PRO A 102      60.268  93.318  88.796  1.00  0.00           O
ATOM   1832  N   LYS A 103      61.328  94.518  90.385  1.00  0.00           N
ATOM   1834  CA  LYS A 103      60.228  95.188  91.055  1.00  0.00           C
ATOM   1836  CB  LYS A 103      60.018  96.558  90.375  1.00  0.00           C
ATOM   1839  CG  LYS A 103      59.168  97.548  91.195  1.00  0.00           C
ATOM   1842  CD  LYS A 103      59.958  98.198  92.356  1.00  0.00           C
ATOM   1845  CE  LYS A 103      60.778  99.418  91.965  1.00  0.00           C
ATOM   1848  NZ  LYS A 103      59.858 100.458  91.495  1.00  0.00           N
ATOM   1852  C   LYS A 103      58.898  94.428  91.205  1.00  0.00           C
ATOM   1853  O   LYS A 103      57.878  94.798  90.625  1.00  0.00           O
ATOM   1854  N   THR A 104      58.848  93.388  92.066  1.00  0.00           N
ATOM   1856  CA  THR A 104      57.618  92.628  92.255  1.00  0.00           C
ATOM   1858  CB  THR A 104      57.538  91.308  91.486  1.00  0.00           C
ATOM   1860  OG1 THR A 104      57.688  91.478  90.075  1.00  0.00           O
ATOM   1862  CG2 THR A 104      56.138  90.688  91.615  1.00  0.00           C
ATOM   1866  C   THR A 104      57.428  92.318  93.736  1.00  0.00           C
ATOM   1867  O   THR A 104      58.358  91.968  94.465  1.00  0.00           O
ATOM   1868  N   ASP A 105      56.188  92.468  94.225  1.00  0.00           N
ATOM   1870  CA  ASP A 105      55.788  92.088  95.565  1.00  0.00           C
ATOM   1872  CB  ASP A 105      54.348  92.608  95.855  1.00  0.00           C
ATOM   1875  CG  ASP A 105      54.168  94.108  95.656  1.00  0.00           C
ATOM   1876  OD1 ASP A 105      55.158  94.868  95.496  1.00  0.00           O
ATOM   1877  OD2 ASP A 105      52.988  94.538  95.736  1.00  0.00           O
ATOM   1878  C   ASP A 105      55.818  90.558  95.756  1.00  0.00           C
ATOM   1879  O   ASP A 105      55.198  89.798  95.015  1.00  0.00           O
ATOM   1880  N   LYS A 106      56.528  90.058  96.785  1.00  0.00           N
ATOM   1882  CA  LYS A 106      56.558  88.618  97.065  1.00  0.00           C
ATOM   1884  CB  LYS A 106      57.978  87.988  96.955  1.00  0.00           C
ATOM   1887  CG  LYS A 106      59.038  88.588  97.895  1.00  0.00           C
ATOM   1890  CD  LYS A 106      60.338  87.758  97.895  1.00  0.00           C
ATOM   1893  CE  LYS A 106      60.228  86.368  98.515  1.00  0.00           C
ATOM   1896  NZ  LYS A 106      59.838  86.488  99.926  1.00  0.00           N
ATOM   1900  C   LYS A 106      56.058  88.318  98.445  1.00  0.00           C
ATOM   1901  O   LYS A 106      55.988  89.178  99.325  1.00  0.00           O
ATOM   1902  N   LYS A 107      55.678  87.048  98.676  1.00  0.00           N
ATOM   1904  CA  LYS A 107      55.248  86.518  99.966  1.00  0.00           C
ATOM   1906  CB  LYS A 107      56.198  86.848 101.165  1.00  0.00           C
ATOM   1909  CG  LYS A 107      55.898  86.068 102.466  1.00  0.00           C
ATOM   1912  CD  LYS A 107      56.958  86.198 103.565  1.00  0.00           C
ATOM   1915  CE  LYS A 107      58.158  85.318 103.276  1.00  0.00           C
ATOM   1918  NZ  LYS A 107      59.138  85.378 104.376  1.00  0.00           N
ATOM   1922  C   LYS A 107      53.798  86.878 100.246  1.00  0.00           C
ATOM   1923  O   LYS A 107      53.218  86.528 101.265  1.00  0.00           O
ATOM   1924  N   ASN A 108      53.108  87.548  99.315  1.00  0.00           N
ATOM   1926  CA  ASN A 108      51.678  87.658  99.376  1.00  0.00           C
ATOM   1928  CB  ASN A 108      51.228  88.708  98.345  1.00  0.00           C
ATOM   1931  CG  ASN A 108      49.798  89.128  98.595  1.00  0.00           C
ATOM   1932  OD1 ASN A 108      48.838  88.558  98.075  1.00  0.00           O
ATOM   1933  ND2 ASN A 108      49.628  90.208  99.395  1.00  0.00           N
ATOM   1936  C   ASN A 108      50.968  86.318  99.185  1.00  0.00           C
ATOM   1937  O   ASN A 108      50.098  85.948  99.966  1.00  0.00           O
ATOM   1938  N   VAL A 109      51.418  85.548  98.175  1.00  0.00           N
ATOM   1940  CA  VAL A 109      50.888  84.248  97.835  1.00  0.00           C
ATOM   1942  CB  VAL A 109      49.448  84.288  97.286  1.00  0.00           C
ATOM   1944  CG1 VAL A 109      49.358  84.738  95.815  1.00  0.00           C
ATOM   1948  CG2 VAL A 109      48.738  82.948  97.515  1.00  0.00           C
ATOM   1952  C   VAL A 109      51.918  83.638  96.886  1.00  0.00           C
ATOM   1953  O   VAL A 109      52.938  84.268  96.585  1.00  0.00           O
ATOM   1954  N   MET A 110      51.728  82.378  96.395  1.00  0.00           N
ATOM   1956  CA  MET A 110      52.598  81.738  95.425  1.00  0.00           C
ATOM   1958  CB  MET A 110      52.368  80.208  95.295  1.00  0.00           C
ATOM   1961  CG  MET A 110      52.528  79.418  96.615  1.00  0.00           C
ATOM   1964  SD  MET A 110      51.828  77.728  96.606  1.00  0.00           S
ATOM   1965  CE  MET A 110      52.638  77.098  95.115  1.00  0.00           C
ATOM   1969  C   MET A 110      52.448  82.348  94.035  1.00  0.00           C
ATOM   1970  O   MET A 110      51.708  81.858  93.186  1.00  0.00           O
ATOM   1971  N   GLN A 111      53.168  83.448  93.796  1.00  0.00           N
ATOM   1973  CA  GLN A 111      53.128  84.288  92.625  1.00  0.00           C
ATOM   1975  CB  GLN A 111      53.278  85.748  93.125  1.00  0.00           C
ATOM   1978  CG  GLN A 111      52.088  86.198  94.015  1.00  0.00           C
ATOM   1981  CD  GLN A 111      52.378  87.418  94.896  1.00  0.00           C
ATOM   1982  OE1 GLN A 111      53.278  87.438  95.745  1.00  0.00           O
ATOM   1983  NE2 GLN A 111      51.508  88.438  94.766  1.00  0.00           N
ATOM   1986  C   GLN A 111      54.228  83.898  91.625  1.00  0.00           C
ATOM   1987  O   GLN A 111      54.578  82.738  91.456  1.00  0.00           O
ATOM   1988  N   VAL A 112      54.848  84.898  90.966  1.00  0.00           N
ATOM   1990  CA  VAL A 112      55.808  84.768  89.885  1.00  0.00           C
ATOM   1992  CB  VAL A 112      55.908  86.128  89.225  1.00  0.00           C
ATOM   1994  CG1 VAL A 112      56.278  87.218  90.256  1.00  0.00           C
ATOM   1998  CG2 VAL A 112      56.878  86.168  88.036  1.00  0.00           C
ATOM   2002  C   VAL A 112      57.188  84.278  90.295  1.00  0.00           C
ATOM   2003  O   VAL A 112      57.998  83.818  89.496  1.00  0.00           O
ATOM   2004  N   THR A 113      57.508  84.298  91.596  1.00  0.00           N
ATOM   2006  CA  THR A 113      58.758  83.688  92.066  1.00  0.00           C
ATOM   2008  CB  THR A 113      59.208  84.228  93.416  1.00  0.00           C
ATOM   2010  OG1 THR A 113      58.218  84.088  94.436  1.00  0.00           O
ATOM   2012  CG2 THR A 113      59.498  85.728  93.265  1.00  0.00           C
ATOM   2016  C   THR A 113      58.698  82.158  92.085  1.00  0.00           C
ATOM   2017  O   THR A 113      58.558  81.538  93.136  1.00  0.00           O
ATOM   2018  N   MET A 114      58.768  81.518  90.896  1.00  0.00           N
ATOM   2020  CA  MET A 114      58.818  80.088  90.706  1.00  0.00           C
ATOM   2022  CB  MET A 114      58.588  79.708  89.216  1.00  0.00           C
ATOM   2025  CG  MET A 114      57.808  78.388  89.006  1.00  0.00           C
ATOM   2028  SD  MET A 114      57.768  77.748  87.305  1.00  0.00           S
ATOM   2029  CE  MET A 114      57.008  79.178  86.495  1.00  0.00           C
ATOM   2033  C   MET A 114      60.108  79.488  91.265  1.00  0.00           C
ATOM   2034  O   MET A 114      61.098  80.178  91.515  1.00  0.00           O
ATOM   2035  N   GLN A 115      60.068  78.178  91.585  1.00  0.00           N
ATOM   2037  CA  GLN A 115      61.148  77.488  92.266  1.00  0.00           C
ATOM   2039  CB  GLN A 115      60.928  77.468  93.796  1.00  0.00           C
ATOM   2042  CG  GLN A 115      60.838  78.908  94.356  1.00  0.00           C
ATOM   2045  CD  GLN A 115      60.688  79.008  95.866  1.00  0.00           C
ATOM   2046  OE1 GLN A 115      61.468  79.688  96.556  1.00  0.00           O
ATOM   2047  NE2 GLN A 115      59.568  78.458  96.365  1.00  0.00           N
ATOM   2050  C   GLN A 115      61.278  76.078  91.746  1.00  0.00           C
ATOM   2051  O   GLN A 115      60.348  75.278  91.825  1.00  0.00           O
ATOM   2052  N   HIS A 116      62.468  75.728  91.226  1.00  0.00           N
ATOM   2054  CA  HIS A 116      62.738  74.448  90.625  1.00  0.00           C
ATOM   2056  CB  HIS A 116      63.328  74.608  89.216  1.00  0.00           C
ATOM   2059  ND1 HIS A 116      62.888  76.838  88.215  1.00  0.00           N
ATOM   2060  CG  HIS A 116      62.488  75.528  88.396  1.00  0.00           C
ATOM   2061  CE1 HIS A 116      61.948  77.378  87.455  1.00  0.00           C
ATOM   2063  NE2 HIS A 116      60.988  76.478  87.125  1.00  0.00           N
ATOM   2065  CD2 HIS A 116      61.328  75.288  87.715  1.00  0.00           C
ATOM   2067  C   HIS A 116      63.708  73.668  91.475  1.00  0.00           C
ATOM   2068  O   HIS A 116      64.798  74.138  91.795  1.00  0.00           O
ATOM   2069  N   ALA A 117      63.308  72.458  91.886  1.00  0.00           N
ATOM   2071  CA  ALA A 117      64.048  71.668  92.835  1.00  0.00           C
ATOM   2073  CB  ALA A 117      63.268  71.478  94.135  1.00  0.00           C
ATOM   2077  C   ALA A 117      64.338  70.308  92.266  1.00  0.00           C
ATOM   2078  O   ALA A 117      63.428  69.548  91.915  1.00  0.00           O
ATOM   2079  N   LEU A 118      65.628  69.998  92.146  1.00  0.00           N
ATOM   2081  CA  LEU A 118      66.138  68.898  91.375  1.00  0.00           C
ATOM   2083  CB  LEU A 118      67.018  69.338  90.175  1.00  0.00           C
ATOM   2086  CG  LEU A 118      66.368  70.238  89.105  1.00  0.00           C
ATOM   2088  CD1 LEU A 118      64.948  69.828  88.695  1.00  0.00           C
ATOM   2092  CD2 LEU A 118      66.398  71.728  89.485  1.00  0.00           C
ATOM   2096  C   LEU A 118      66.918  67.968  92.266  1.00  0.00           C
ATOM   2097  O   LEU A 118      67.668  68.378  93.155  1.00  0.00           O
ATOM   2098  N   LYS A 119      66.738  66.648  92.055  1.00  0.00           N
ATOM   2100  CA  LYS A 119      67.458  65.628  92.785  1.00  0.00           C
ATOM   2102  CB  LYS A 119      67.028  64.188  92.375  1.00  0.00           C
ATOM   2105  CG  LYS A 119      65.518  63.898  92.505  1.00  0.00           C
ATOM   2108  CD  LYS A 119      65.048  63.728  93.945  1.00  0.00           C
ATOM   2111  CE  LYS A 119      65.378  62.388  94.585  1.00  0.00           C
ATOM   2114  NZ  LYS A 119      64.668  61.298  93.895  1.00  0.00           N
ATOM   2118  C   LYS A 119      68.978  65.718  92.585  1.00  0.00           C
ATOM   2119  O   LYS A 119      69.488  65.608  91.465  1.00  0.00           O
ATOM   2120  N   LEU A 120      69.708  65.888  93.695  1.00  0.00           N
ATOM   2122  CA  LEU A 120      71.148  65.818  93.715  1.00  0.00           C
ATOM   2124  CB  LEU A 120      71.758  67.108  94.335  1.00  0.00           C
ATOM   2127  CG  LEU A 120      73.298  67.078  94.496  1.00  0.00           C
ATOM   2129  CD1 LEU A 120      74.018  66.798  93.176  1.00  0.00           C
ATOM   2133  CD2 LEU A 120      73.798  68.378  95.125  1.00  0.00           C
ATOM   2137  C   LEU A 120      71.538  64.598  94.506  1.00  0.00           C
ATOM   2138  O   LEU A 120      71.458  64.528  95.736  1.00  0.00           O
ATOM   2139  N   PHE A 121      71.978  63.578  93.785  1.00  0.00           N
ATOM   2141  CA  PHE A 121      72.488  62.358  94.356  1.00  0.00           C
ATOM   2143  CB  PHE A 121      72.178  61.128  93.475  1.00  0.00           C
ATOM   2146  CG  PHE A 121      70.708  61.068  93.136  1.00  0.00           C
ATOM   2147  CD1 PHE A 121      69.798  60.468  94.015  1.00  0.00           C
ATOM   2149  CE1 PHE A 121      68.448  60.318  93.656  1.00  0.00           C
ATOM   2151  CZ  PHE A 121      67.998  60.778  92.416  1.00  0.00           C
ATOM   2153  CD2 PHE A 121      70.248  61.528  91.886  1.00  0.00           C
ATOM   2155  CE2 PHE A 121      68.898  61.398  91.535  1.00  0.00           C
ATOM   2157  C   PHE A 121      73.988  62.508  94.526  1.00  0.00           C
ATOM   2158  O   PHE A 121      74.678  63.128  93.726  1.00  0.00           O
ATOM   2159  N   TRP A 122      74.518  61.968  95.626  1.00  0.00           N
ATOM   2161  CA  TRP A 122      75.908  62.088  95.995  1.00  0.00           C
ATOM   2163  CB  TRP A 122      76.008  62.548  97.466  1.00  0.00           C
ATOM   2166  CG  TRP A 122      75.828  64.008  97.536  1.00  0.00           C
ATOM   2167  CD1 TRP A 122      74.668  64.738  97.496  1.00  0.00           C
ATOM   2169  NE1 TRP A 122      74.978  66.058  97.286  1.00  0.00           N
ATOM   2171  CE2 TRP A 122      76.328  66.178  97.175  1.00  0.00           C
ATOM   2172  CD2 TRP A 122      76.908  64.918  97.365  1.00  0.00           C
ATOM   2173  CE3 TRP A 122      78.298  64.758  97.356  1.00  0.00           C
ATOM   2175  CZ3 TRP A 122      79.078  65.908  97.216  1.00  0.00           C
ATOM   2177  CZ2 TRP A 122      77.108  67.288  96.925  1.00  0.00           C
ATOM   2179  CH2 TRP A 122      78.498  67.148  96.976  1.00  0.00           C
ATOM   2181  C   TRP A 122      76.588  60.778  95.925  1.00  0.00           C
ATOM   2182  O   TRP A 122      76.238  59.888  96.696  1.00  0.00           O
ATOM   2183  N   ARG A 123      77.588  60.608  95.055  1.00  0.00           N
ATOM   2185  CA  ARG A 123      78.198  59.318  94.885  1.00  0.00           C
ATOM   2187  CB  ARG A 123      78.028  58.978  93.396  1.00  0.00           C
ATOM   2190  CG  ARG A 123      78.448  57.558  92.986  1.00  0.00           C
ATOM   2193  CD  ARG A 123      78.078  57.248  91.545  1.00  0.00           C
ATOM   2196  NE  ARG A 123      76.578  57.108  91.475  1.00  0.00           N
ATOM   2198  CZ  ARG A 123      75.918  56.878  90.365  1.00  0.00           C
ATOM   2199  NH1 ARG A 123      76.478  56.998  89.195  1.00  0.00           N
ATOM   2202  NH2 ARG A 123      74.638  56.578  90.385  1.00  0.00           N
ATOM   2205  C   ARG A 123      79.668  59.348  95.276  1.00  0.00           C
ATOM   2206  O   ARG A 123      80.508  59.758  94.465  1.00  0.00           O
ATOM   2207  N   PRO A 124      80.018  58.908  96.496  1.00  0.00           N
ATOM   2208  CD  PRO A 124      79.078  58.828  97.636  1.00  0.00           C
ATOM   2211  CA  PRO A 124      81.378  58.668  96.955  1.00  0.00           C
ATOM   2213  CB  PRO A 124      81.208  57.918  98.276  1.00  0.00           C
ATOM   2216  CG  PRO A 124      79.938  58.538  98.865  1.00  0.00           C
ATOM   2219  C   PRO A 124      82.308  57.978  95.985  1.00  0.00           C
ATOM   2220  O   PRO A 124      81.918  57.058  95.285  1.00  0.00           O
ATOM   2221  N   LYS A 125      83.608  58.378  96.006  1.00  0.00           N
ATOM   2223  CA  LYS A 125      84.688  57.788  95.236  1.00  0.00           C
ATOM   2225  CB  LYS A 125      86.058  58.388  95.666  1.00  0.00           C
ATOM   2228  CG  LYS A 125      86.178  59.898  95.456  1.00  0.00           C
ATOM   2231  CD  LYS A 125      87.548  60.458  95.906  1.00  0.00           C
ATOM   2234  CE  LYS A 125      87.668  61.978  95.756  1.00  0.00           C
ATOM   2237  NZ  LYS A 125      88.978  62.468  96.195  1.00  0.00           N
ATOM   2241  C   LYS A 125      84.778  56.278  95.405  1.00  0.00           C
ATOM   2242  O   LYS A 125      85.078  55.508  94.496  1.00  0.00           O
ATOM   2243  N   ALA A 126      84.468  55.788  96.615  1.00  0.00           N
ATOM   2245  CA  ALA A 126      84.428  54.378  96.916  1.00  0.00           C
ATOM   2247  CB  ALA A 126      84.328  54.228  98.445  1.00  0.00           C
ATOM   2251  C   ALA A 126      83.278  53.608  96.295  1.00  0.00           C
ATOM   2252  O   ALA A 126      83.268  52.388  96.335  1.00  0.00           O
ATOM   2253  N   ILE A 127      82.258  54.288  95.736  1.00  0.00           N
ATOM   2255  CA  ILE A 127      81.138  53.648  95.076  1.00  0.00           C
ATOM   2257  CB  ILE A 127      79.818  53.798  95.835  1.00  0.00           C
ATOM   2259  CG2 ILE A 127      79.968  53.138  97.216  1.00  0.00           C
ATOM   2263  CG1 ILE A 127      79.328  55.258  95.936  1.00  0.00           C
ATOM   2266  CD  ILE A 127      77.878  55.368  96.395  1.00  0.00           C
ATOM   2270  C   ILE A 127      81.008  54.148  93.635  1.00  0.00           C
ATOM   2271  O   ILE A 127      79.958  53.978  93.015  1.00  0.00           O
ATOM   2272  N   GLU A 128      82.068  54.738  93.025  1.00  0.00           N
ATOM   2274  CA  GLU A 128      82.078  55.008  91.596  1.00  0.00           C
ATOM   2276  CB  GLU A 128      83.398  55.658  91.106  1.00  0.00           C
ATOM   2279  CG  GLU A 128      83.558  57.138  91.515  1.00  0.00           C
ATOM   2282  CD  GLU A 128      84.898  57.718  91.086  1.00  0.00           C
ATOM   2283  OE1 GLU A 128      84.978  58.328  89.986  1.00  0.00           O
ATOM   2284  OE2 GLU A 128      85.868  57.638  91.886  1.00  0.00           O
ATOM   2285  C   GLU A 128      81.818  53.788  90.715  1.00  0.00           C
ATOM   2286  O   GLU A 128      82.278  52.668  90.975  1.00  0.00           O
ATOM   2287  N   LEU A 129      81.028  53.998  89.636  1.00  0.00           N
ATOM   2289  CA  LEU A 129      80.678  52.988  88.676  1.00  0.00           C
ATOM   2291  CB  LEU A 129      79.178  52.998  88.246  1.00  0.00           C
ATOM   2294  CG  LEU A 129      78.118  52.668  89.316  1.00  0.00           C
ATOM   2296  CD1 LEU A 129      78.428  51.388  90.096  1.00  0.00           C
ATOM   2300  CD2 LEU A 129      77.848  53.848  90.245  1.00  0.00           C
ATOM   2304  C   LEU A 129      81.498  53.248  87.426  1.00  0.00           C
ATOM   2305  O   LEU A 129      82.088  54.318  87.255  1.00  0.00           O
ATOM   2306  N   GLU A 130      81.528  52.278  86.506  1.00  0.00           N
ATOM   2308  CA  GLU A 130      81.818  52.548  85.116  1.00  0.00           C
ATOM   2310  CB  GLU A 130      82.018  51.228  84.335  1.00  0.00           C
ATOM   2313  CG  GLU A 130      83.348  50.528  84.706  1.00  0.00           C
ATOM   2316  CD  GLU A 130      84.528  51.478  84.625  1.00  0.00           C
ATOM   2317  OE1 GLU A 130      84.558  52.288  83.666  1.00  0.00           O
ATOM   2318  OE2 GLU A 130      85.388  51.408  85.536  1.00  0.00           O
ATOM   2319  C   GLU A 130      80.788  53.428  84.415  1.00  0.00           C
ATOM   2320  O   GLU A 130      79.598  53.408  84.745  1.00  0.00           O
ATOM   2321  N   ASP A 131      81.228  54.218  83.416  1.00  0.00           N
ATOM   2323  CA  ASP A 131      80.338  54.938  82.525  1.00  0.00           C
ATOM   2325  CB  ASP A 131      81.128  55.978  81.716  1.00  0.00           C
ATOM   2328  CG  ASP A 131      81.628  57.068  82.625  1.00  0.00           C
ATOM   2329  OD1 ASP A 131      80.778  57.768  83.215  1.00  0.00           O
ATOM   2330  OD2 ASP A 131      82.868  57.238  82.756  1.00  0.00           O
ATOM   2331  C   ASP A 131      79.528  54.018  81.625  1.00  0.00           C
ATOM   2332  O   ASP A 131      78.358  54.298  81.375  1.00  0.00           O
ATOM   2333  N   ASP A 132      80.078  52.858  81.166  1.00  0.00           N
ATOM   2335  CA  ASP A 132      79.258  51.778  80.606  1.00  0.00           C
ATOM   2337  CB  ASP A 132      80.068  50.448  80.416  1.00  0.00           C
ATOM   2340  CG  ASP A 132      81.198  50.418  79.415  1.00  0.00           C
ATOM   2341  OD1 ASP A 132      81.588  51.418  78.796  1.00  0.00           O
ATOM   2342  OD2 ASP A 132      81.698  49.278  79.216  1.00  0.00           O
ATOM   2343  C   ASP A 132      78.188  51.328  81.596  1.00  0.00           C
ATOM   2344  O   ASP A 132      77.038  51.058  81.255  1.00  0.00           O
ATOM   2345  N   GLY A 133      78.608  51.158  82.855  1.00  0.00           N
ATOM   2347  CA  GLY A 133      77.798  50.548  83.886  1.00  0.00           C
ATOM   2350  C   GLY A 133      77.398  49.138  83.565  1.00  0.00           C
ATOM   2351  O   GLY A 133      76.298  48.728  83.916  1.00  0.00           O
ATOM   2352  N   VAL A 134      78.248  48.358  82.855  1.00  0.00           N
ATOM   2354  CA  VAL A 134      77.918  47.068  82.255  1.00  0.00           C
ATOM   2356  CB  VAL A 134      79.048  46.518  81.386  1.00  0.00           C
ATOM   2358  CG1 VAL A 134      80.248  45.988  82.185  1.00  0.00           C
ATOM   2362  CG2 VAL A 134      78.498  45.418  80.466  1.00  0.00           C
ATOM   2366  C   VAL A 134      77.408  46.028  83.246  1.00  0.00           C
ATOM   2367  O   VAL A 134      76.388  45.368  83.036  1.00  0.00           O
ATOM   2368  N   MET A 135      78.028  45.948  84.436  1.00  0.00           N
ATOM   2370  CA  MET A 135      77.388  45.448  85.625  1.00  0.00           C
ATOM   2372  CB  MET A 135      78.418  45.188  86.755  1.00  0.00           C
ATOM   2375  CG  MET A 135      79.548  44.228  86.386  1.00  0.00           C
ATOM   2378  SD  MET A 135      80.798  44.138  87.695  1.00  0.00           S
ATOM   2379  CE  MET A 135      81.698  45.638  87.245  1.00  0.00           C
ATOM   2383  C   MET A 135      76.398  46.488  86.145  1.00  0.00           C
ATOM   2384  O   MET A 135      76.668  47.188  87.115  1.00  0.00           O
ATOM   2385  N   THR A 136      75.228  46.648  85.496  1.00  0.00           N
ATOM   2387  CA  THR A 136      74.198  47.578  85.886  1.00  0.00           C
ATOM   2389  CB  THR A 136      73.048  47.628  84.885  1.00  0.00           C
ATOM   2391  OG1 THR A 136      73.498  47.668  83.536  1.00  0.00           O
ATOM   2393  CG2 THR A 136      72.228  48.888  85.116  1.00  0.00           C
ATOM   2397  C   THR A 136      73.698  47.228  87.276  1.00  0.00           C
ATOM   2398  O   THR A 136      73.588  46.038  87.605  1.00  0.00           O
ATOM   2399  N   TYR A 137      73.488  48.228  88.145  1.00  0.00           N
ATOM   2401  CA  TYR A 137      73.448  47.998  89.585  1.00  0.00           C
ATOM   2403  CB  TYR A 137      74.198  49.138  90.326  1.00  0.00           C
ATOM   2406  CG  TYR A 137      73.538  50.498  90.245  1.00  0.00           C
ATOM   2407  CD1 TYR A 137      72.398  50.778  91.026  1.00  0.00           C
ATOM   2409  CE1 TYR A 137      71.798  52.038  90.966  1.00  0.00           C
ATOM   2411  CZ  TYR A 137      72.358  53.048  90.186  1.00  0.00           C
ATOM   2412  OH  TYR A 137      71.728  54.298  90.075  1.00  0.00           O
ATOM   2414  CD2 TYR A 137      74.088  51.518  89.465  1.00  0.00           C
ATOM   2416  CE2 TYR A 137      73.508  52.798  89.445  1.00  0.00           C
ATOM   2418  C   TYR A 137      71.998  47.828  90.015  1.00  0.00           C
ATOM   2419  O   TYR A 137      71.688  47.278  91.065  1.00  0.00           O
ATOM   2420  N   GLU A 138      71.078  48.218  89.125  1.00  0.00           N
ATOM   2422  CA  GLU A 138      69.658  48.008  89.205  1.00  0.00           C
ATOM   2424  CB  GLU A 138      68.958  49.098  88.355  1.00  0.00           C
ATOM   2427  CG  GLU A 138      69.318  50.558  88.796  1.00  0.00           C
ATOM   2430  CD  GLU A 138      70.498  51.218  88.055  1.00  0.00           C
ATOM   2431  OE1 GLU A 138      71.468  50.488  87.725  1.00  0.00           O
ATOM   2432  OE2 GLU A 138      70.448  52.458  87.865  1.00  0.00           O
ATOM   2433  C   GLU A 138      69.318  46.608  88.695  1.00  0.00           C
ATOM   2434  O   GLU A 138      68.188  46.158  88.705  1.00  0.00           O
ATOM   2435  N   LYS A 139      70.318  45.798  88.295  1.00  0.00           N
ATOM   2437  CA  LYS A 139      70.098  44.378  88.055  1.00  0.00           C
ATOM   2439  CB  LYS A 139      71.128  43.818  87.026  1.00  0.00           C
ATOM   2442  CG  LYS A 139      70.918  42.358  86.605  1.00  0.00           C
ATOM   2445  CD  LYS A 139      71.748  41.838  85.416  1.00  0.00           C
ATOM   2448  CE  LYS A 139      71.378  42.488  84.065  1.00  0.00           C
ATOM   2451  NZ  LYS A 139      72.258  42.008  82.986  1.00  0.00           N
ATOM   2455  C   LYS A 139      70.098  43.578  89.375  1.00  0.00           C
ATOM   2456  O   LYS A 139      69.818  42.388  89.456  1.00  0.00           O
ATOM   2457  N   VAL A 140      70.458  44.218  90.496  1.00  0.00           N
ATOM   2459  CA  VAL A 140      70.598  43.558  91.786  1.00  0.00           C
ATOM   2461  CB  VAL A 140      71.618  44.328  92.625  1.00  0.00           C
ATOM   2463  CG1 VAL A 140      71.788  43.768  94.045  1.00  0.00           C
ATOM   2467  CG2 VAL A 140      72.968  44.288  91.905  1.00  0.00           C
ATOM   2471  C   VAL A 140      69.268  43.448  92.515  1.00  0.00           C
ATOM   2472  O   VAL A 140      69.088  42.678  93.456  1.00  0.00           O
ATOM   2473  N   GLU A 141      68.268  44.238  92.096  1.00  0.00           N
ATOM   2475  CA  GLU A 141      66.988  44.328  92.776  1.00  0.00           C
ATOM   2477  CB  GLU A 141      66.158  45.508  92.236  1.00  0.00           C
ATOM   2480  CG  GLU A 141      65.798  45.458  90.735  1.00  0.00           C
ATOM   2483  CD  GLU A 141      65.538  46.848  90.155  1.00  0.00           C
ATOM   2484  OE1 GLU A 141      66.338  47.778  90.475  1.00  0.00           O
ATOM   2485  OE2 GLU A 141      64.528  47.008  89.436  1.00  0.00           O
ATOM   2486  C   GLU A 141      66.168  43.048  92.846  1.00  0.00           C
ATOM   2487  O   GLU A 141      66.068  42.268  91.895  1.00  0.00           O
ATOM   2488  N   ILE A 142      65.578  42.788  94.035  1.00  0.00           N
ATOM   2490  CA  ILE A 142      64.908  41.538  94.325  1.00  0.00           C
ATOM   2492  CB  ILE A 142      65.528  40.728  95.465  1.00  0.00           C
ATOM   2494  CG2 ILE A 142      64.708  39.438  95.736  1.00  0.00           C
ATOM   2498  CG1 ILE A 142      66.998  40.368  95.155  1.00  0.00           C
ATOM   2501  CD  ILE A 142      67.198  39.538  93.895  1.00  0.00           C
ATOM   2505  C   ILE A 142      63.478  41.798  94.695  1.00  0.00           C
ATOM   2506  O   ILE A 142      63.168  42.578  95.605  1.00  0.00           O
ATOM   2507  N   ILE A 143      62.568  41.098  94.015  1.00  0.00           N
ATOM   2509  CA  ILE A 143      61.168  41.408  94.035  1.00  0.00           C
ATOM   2511  CB  ILE A 143      60.748  41.778  92.636  1.00  0.00           C
ATOM   2513  CG2 ILE A 143      59.218  41.808  92.486  1.00  0.00           C
ATOM   2517  CG1 ILE A 143      61.388  43.138  92.255  1.00  0.00           C
ATOM   2520  CD  ILE A 143      61.528  43.318  90.746  1.00  0.00           C
ATOM   2524  C   ILE A 143      60.438  40.208  94.605  1.00  0.00           C
ATOM   2525  O   ILE A 143      60.648  39.078  94.205  1.00  0.00           O
ATOM   2526  N   ARG A 144      59.588  40.398  95.626  1.00  0.00           N
ATOM   2528  CA  ARG A 144      58.848  39.308  96.225  1.00  0.00           C
ATOM   2530  CB  ARG A 144      59.378  38.908  97.615  1.00  0.00           C
ATOM   2533  CG  ARG A 144      59.628  40.038  98.606  1.00  0.00           C
ATOM   2536  CD  ARG A 144      61.108  40.208  98.856  1.00  0.00           C
ATOM   2539  NE  ARG A 144      61.568  39.038  99.695  1.00  0.00           N
ATOM   2541  CZ  ARG A 144      62.828  38.638  99.745  1.00  0.00           C
ATOM   2542  NH1 ARG A 144      63.758  39.248  99.056  1.00  0.00           N
ATOM   2545  NH2 ARG A 144      63.208  37.588 100.435  1.00  0.00           N
ATOM   2548  C   ARG A 144      57.378  39.588  96.335  1.00  0.00           C
ATOM   2549  O   ARG A 144      56.968  40.578  96.945  1.00  0.00           O
ATOM   2550  N   ARG A 145      56.548  38.688  95.785  1.00  0.00           N
ATOM   2552  CA  ARG A 145      55.098  38.748  95.875  1.00  0.00           C
ATOM   2554  CB  ARG A 145      54.488  37.678  94.926  1.00  0.00           C
ATOM   2557  CG  ARG A 145      52.948  37.688  94.745  1.00  0.00           C
ATOM   2560  CD  ARG A 145      52.148  36.988  95.855  1.00  0.00           C
ATOM   2563  NE  ARG A 145      50.698  37.088  95.516  1.00  0.00           N
ATOM   2565  CZ  ARG A 145      49.708  36.988  96.395  1.00  0.00           C
ATOM   2566  NH1 ARG A 145      49.898  36.818  97.685  1.00  0.00           N
ATOM   2569  NH2 ARG A 145      48.488  37.098  95.916  1.00  0.00           N
ATOM   2572  C   ARG A 145      54.578  38.648  97.315  1.00  0.00           C
ATOM   2573  O   ARG A 145      54.558  37.608  97.956  1.00  0.00           O
ATOM   2574  N   ASN A 146      54.088  39.768  97.846  1.00  0.00           N
ATOM   2576  CA  ASN A 146      53.258  39.818  99.015  1.00  0.00           C
ATOM   2578  CB  ASN A 146      53.718  40.978  99.926  1.00  0.00           C
ATOM   2581  CG  ASN A 146      53.428  42.378  99.406  1.00  0.00           C
ATOM   2582  OD1 ASN A 146      52.268  42.738  99.266  1.00  0.00           O
ATOM   2583  ND2 ASN A 146      54.438  43.258  99.276  1.00  0.00           N
ATOM   2586  C   ASN A 146      51.788  39.858  98.606  1.00  0.00           C
ATOM   2587  O   ASN A 146      51.448  39.878  97.426  1.00  0.00           O
ATOM   2588  N   ASP A 147      50.868  39.818  99.595  1.00  0.00           N
ATOM   2590  CA  ASP A 147      49.418  39.798  99.416  1.00  0.00           C
ATOM   2592  CB  ASP A 147      48.758  39.788 100.815  1.00  0.00           C
ATOM   2595  CG  ASP A 147      49.128  38.548 101.596  1.00  0.00           C
ATOM   2596  OD1 ASP A 147      49.588  37.558 100.966  1.00  0.00           O
ATOM   2597  OD2 ASP A 147      48.808  38.528 102.816  1.00  0.00           O
ATOM   2598  C   ASP A 147      48.858  40.958  98.615  1.00  0.00           C
ATOM   2599  O   ASP A 147      47.958  40.808  97.785  1.00  0.00           O
ATOM   2600  N   GLY A 148      49.398  42.168  98.846  1.00  0.00           N
ATOM   2602  CA  GLY A 148      49.068  43.348  98.075  1.00  0.00           C
ATOM   2605  C   GLY A 148      49.708  43.318  96.725  1.00  0.00           C
ATOM   2606  O   GLY A 148      49.068  43.518  95.695  1.00  0.00           O
ATOM   2607  N   SER A 149      51.018  43.038  96.706  1.00  0.00           N
ATOM   2609  CA  SER A 149      51.848  43.378  95.575  1.00  0.00           C
ATOM   2611  CB  SER A 149      51.918  44.898  95.346  1.00  0.00           C
ATOM   2614  OG  SER A 149      52.348  45.558  96.535  1.00  0.00           O
ATOM   2616  C   SER A 149      53.218  42.778  95.686  1.00  0.00           C
ATOM   2617  O   SER A 149      53.388  41.598  95.945  1.00  0.00           O
ATOM   2618  N   ILE A 150      54.268  43.588  95.475  1.00  0.00           N
ATOM   2620  CA  ILE A 150      55.648  43.168  95.666  1.00  0.00           C
ATOM   2622  CB  ILE A 150      56.578  43.358  94.475  1.00  0.00           C
ATOM   2624  CG2 ILE A 150      55.988  42.558  93.295  1.00  0.00           C
ATOM   2628  CG1 ILE A 150      56.848  44.858  94.125  1.00  0.00           C
ATOM   2631  CD  ILE A 150      57.808  45.108  92.955  1.00  0.00           C
ATOM   2635  C   ILE A 150      56.188  43.968  96.815  1.00  0.00           C
ATOM   2636  O   ILE A 150      55.868  45.138  96.995  1.00  0.00           O
ATOM   2637  N   ARG A 151      57.068  43.358  97.625  1.00  0.00           N
ATOM   2639  CA  ARG A 151      58.008  44.128  98.396  1.00  0.00           C
ATOM   2641  CB  ARG A 151      58.238  43.548  99.805  1.00  0.00           C
ATOM   2644  CG  ARG A 151      59.018  44.518 100.695  1.00  0.00           C
ATOM   2647  CD  ARG A 151      59.488  43.888 101.995  1.00  0.00           C
ATOM   2650  NE  ARG A 151      60.728  43.088 101.696  1.00  0.00           N
ATOM   2652  CZ  ARG A 151      60.868  41.798 101.925  1.00  0.00           C
ATOM   2653  NH1 ARG A 151      59.868  40.958 102.146  1.00  0.00           N
ATOM   2656  NH2 ARG A 151      62.108  41.358 101.895  1.00  0.00           N
ATOM   2659  C   ARG A 151      59.318  44.148  97.645  1.00  0.00           C
ATOM   2660  O   ARG A 151      60.018  43.148  97.475  1.00  0.00           O
ATOM   2661  N   PHE A 152      59.678  45.338  97.175  1.00  0.00           N
ATOM   2663  CA  PHE A 152      60.848  45.588  96.375  1.00  0.00           C
ATOM   2665  CB  PHE A 152      60.588  46.838  95.496  1.00  0.00           C
ATOM   2668  CG  PHE A 152      61.778  47.208  94.666  1.00  0.00           C
ATOM   2669  CD1 PHE A 152      61.918  46.708  93.355  1.00  0.00           C
ATOM   2671  CE1 PHE A 152      63.008  47.068  92.566  1.00  0.00           C
ATOM   2673  CZ  PHE A 152      63.978  47.948  93.085  1.00  0.00           C
ATOM   2675  CD2 PHE A 152      62.748  48.078  95.166  1.00  0.00           C
ATOM   2677  CE2 PHE A 152      63.858  48.438  94.386  1.00  0.00           C
ATOM   2679  C   PHE A 152      62.018  45.788  97.326  1.00  0.00           C
ATOM   2680  O   PHE A 152      61.908  46.488  98.326  1.00  0.00           O
ATOM   2681  N   ASN A 153      63.188  45.178  97.016  1.00  0.00           N
ATOM   2683  CA  ASN A 153      64.398  45.428  97.755  1.00  0.00           C
ATOM   2685  CB  ASN A 153      64.968  44.158  98.436  1.00  0.00           C
ATOM   2688  CG  ASN A 153      63.898  43.428  99.225  1.00  0.00           C
ATOM   2689  OD1 ASN A 153      63.558  43.668 100.395  1.00  0.00           O
ATOM   2690  ND2 ASN A 153      63.348  42.388  98.565  1.00  0.00           N
ATOM   2693  C   ASN A 153      65.498  45.938  96.846  1.00  0.00           C
ATOM   2694  O   ASN A 153      65.818  45.328  95.826  1.00  0.00           O
ATOM   2695  N   ASN A 154      66.148  47.028  97.296  1.00  0.00           N
ATOM   2697  CA  ASN A 154      67.398  47.478  96.766  1.00  0.00           C
ATOM   2699  CB  ASN A 154      67.328  49.018  96.615  1.00  0.00           C
ATOM   2702  CG  ASN A 154      68.558  49.578  95.916  1.00  0.00           C
ATOM   2703  OD1 ASN A 154      69.358  48.838  95.335  1.00  0.00           O
ATOM   2704  ND2 ASN A 154      68.748  50.898  96.025  1.00  0.00           N
ATOM   2707  C   ASN A 154      68.508  47.028  97.725  1.00  0.00           C
ATOM   2708  O   ASN A 154      68.468  47.338  98.916  1.00  0.00           O
ATOM   2709  N   LYS A 155      69.508  46.268  97.265  1.00  0.00           N
ATOM   2711  CA  LYS A 155      70.588  45.788  98.126  1.00  0.00           C
ATOM   2713  CB  LYS A 155      70.958  44.328  97.825  1.00  0.00           C
ATOM   2716  CG  LYS A 155      69.828  43.348  98.115  1.00  0.00           C
ATOM   2719  CD  LYS A 155      70.208  41.918  97.725  1.00  0.00           C
ATOM   2722  CE  LYS A 155      69.088  40.968  98.115  1.00  0.00           C
ATOM   2725  NZ  LYS A 155      69.388  39.588  97.755  1.00  0.00           N
ATOM   2729  C   LYS A 155      71.848  46.598  97.956  1.00  0.00           C
ATOM   2730  O   LYS A 155      72.918  46.188  98.406  1.00  0.00           O
ATOM   2731  N   MET A 156      71.738  47.728  97.265  1.00  0.00           N
ATOM   2733  CA  MET A 156      72.818  48.318  96.515  1.00  0.00           C
ATOM   2735  CB  MET A 156      72.408  48.328  95.015  1.00  0.00           C
ATOM   2738  CG  MET A 156      73.568  48.348  94.015  1.00  0.00           C
ATOM   2741  SD  MET A 156      74.628  46.868  94.085  1.00  0.00           S
ATOM   2742  CE  MET A 156      76.078  47.568  93.246  1.00  0.00           C
ATOM   2746  C   MET A 156      73.008  49.738  97.046  1.00  0.00           C
ATOM   2747  O   MET A 156      72.038  50.348  97.505  1.00  0.00           O
ATOM   2748  N   PRO A 157      74.208  50.288  97.055  1.00  0.00           N
ATOM   2749  CD  PRO A 157      75.438  49.528  96.836  1.00  0.00           C
ATOM   2752  CA  PRO A 157      74.498  51.598  97.636  1.00  0.00           C
ATOM   2754  CB  PRO A 157      76.018  51.548  97.846  1.00  0.00           C
ATOM   2757  CG  PRO A 157      76.538  50.558  96.825  1.00  0.00           C
ATOM   2760  C   PRO A 157      74.088  52.808  96.815  1.00  0.00           C
ATOM   2761  O   PRO A 157      74.718  53.848  97.006  1.00  0.00           O
ATOM   2762  N   TYR A 158      73.028  52.758  95.995  1.00  0.00           N
ATOM   2764  CA  TYR A 158      72.638  53.878  95.155  1.00  0.00           C
ATOM   2766  CB  TYR A 158      72.948  53.668  93.656  1.00  0.00           C
ATOM   2769  CG  TYR A 158      74.368  53.218  93.466  1.00  0.00           C
ATOM   2770  CD1 TYR A 158      74.648  51.858  93.326  1.00  0.00           C
ATOM   2772  CE1 TYR A 158      75.968  51.418  93.235  1.00  0.00           C
ATOM   2774  CZ  TYR A 158      77.018  52.338  93.305  1.00  0.00           C
ATOM   2775  OH  TYR A 158      78.348  51.888  93.256  1.00  0.00           O
ATOM   2777  CD2 TYR A 158      75.418  54.148  93.445  1.00  0.00           C
ATOM   2779  CE2 TYR A 158      76.748  53.698  93.396  1.00  0.00           C
ATOM   2781  C   TYR A 158      71.148  54.058  95.265  1.00  0.00           C
ATOM   2782  O   TYR A 158      70.418  53.148  95.675  1.00  0.00           O
ATOM   2783  N   HIS A 159      70.638  55.238  94.905  1.00  0.00           N
ATOM   2785  CA  HIS A 159      69.208  55.468  94.856  1.00  0.00           C
ATOM   2787  CB  HIS A 159      68.858  56.968  95.025  1.00  0.00           C
ATOM   2790  ND1 HIS A 159      70.568  57.928  96.556  1.00  0.00           N
ATOM   2791  CG  HIS A 159      69.268  57.528  96.365  1.00  0.00           C
ATOM   2792  CE1 HIS A 159      70.638  58.418  97.765  1.00  0.00           C
ATOM   2794  NE2 HIS A 159      69.428  58.378  98.375  1.00  0.00           N
ATOM   2796  CD2 HIS A 159      68.538  57.828  97.475  1.00  0.00           C
ATOM   2798  C   HIS A 159      68.628  54.958  93.536  1.00  0.00           C
ATOM   2799  O   HIS A 159      68.958  55.438  92.455  1.00  0.00           O
ATOM   2800  N   VAL A 160      67.688  53.988  93.586  1.00  0.00           N
ATOM   2802  CA  VAL A 160      67.008  53.538  92.375  1.00  0.00           C
ATOM   2804  CB  VAL A 160      66.798  52.028  92.245  1.00  0.00           C
ATOM   2806  CG1 VAL A 160      66.178  51.658  90.886  1.00  0.00           C
ATOM   2810  CG2 VAL A 160      68.158  51.328  92.375  1.00  0.00           C
ATOM   2814  C   VAL A 160      65.698  54.298  92.216  1.00  0.00           C
ATOM   2815  O   VAL A 160      64.898  54.428  93.155  1.00  0.00           O
ATOM   2816  N   THR A 161      65.428  54.808  91.005  1.00  0.00           N
ATOM   2818  CA  THR A 161      64.118  55.298  90.645  1.00  0.00           C
ATOM   2820  CB  THR A 161      64.118  56.668  89.976  1.00  0.00           C
ATOM   2822  OG1 THR A 161      64.708  57.628  90.826  1.00  0.00           O
ATOM   2824  CG2 THR A 161      62.698  57.158  89.685  1.00  0.00           C
ATOM   2828  C   THR A 161      63.508  54.328  89.675  1.00  0.00           C
ATOM   2829  O   THR A 161      63.898  54.268  88.516  1.00  0.00           O
ATOM   2830  N   LEU A 162      62.508  53.558  90.145  1.00  0.00           N
ATOM   2832  CA  LEU A 162      61.628  52.788  89.305  1.00  0.00           C
ATOM   2834  CB  LEU A 162      60.918  51.638  90.085  1.00  0.00           C
ATOM   2837  CG  LEU A 162      61.838  50.808  90.995  1.00  0.00           C
ATOM   2839  CD1 LEU A 162      61.008  49.758  91.755  1.00  0.00           C
ATOM   2843  CD2 LEU A 162      62.968  50.128  90.186  1.00  0.00           C
ATOM   2847  C   LEU A 162      60.588  53.748  88.755  1.00  0.00           C
ATOM   2848  O   LEU A 162      59.918  54.468  89.506  1.00  0.00           O
ATOM   2849  N   GLY A 163      60.468  53.818  87.416  1.00  0.00           N
ATOM   2851  CA  GLY A 163      59.478  54.658  86.755  1.00  0.00           C
ATOM   2854  C   GLY A 163      58.268  53.868  86.335  1.00  0.00           C
ATOM   2855  O   GLY A 163      57.198  54.458  86.156  1.00  0.00           O
ATOM   2856  N   TYR A 164      58.408  52.538  86.156  1.00  0.00           N
ATOM   2858  CA  TYR A 164      57.288  51.728  85.725  1.00  0.00           C
ATOM   2860  CB  TYR A 164      56.948  51.928  84.225  1.00  0.00           C
ATOM   2863  CG  TYR A 164      58.168  51.828  83.335  1.00  0.00           C
ATOM   2864  CD1 TYR A 164      58.648  50.568  82.935  1.00  0.00           C
ATOM   2866  CE1 TYR A 164      59.778  50.458  82.136  1.00  0.00           C
ATOM   2868  CZ  TYR A 164      60.478  51.608  81.746  1.00  0.00           C
ATOM   2869  OH  TYR A 164      61.708  51.448  81.106  1.00  0.00           O
ATOM   2871  CD2 TYR A 164      58.818  52.978  82.846  1.00  0.00           C
ATOM   2873  CE2 TYR A 164      59.968  52.868  82.066  1.00  0.00           C
ATOM   2875  C   TYR A 164      57.388  50.248  86.106  1.00  0.00           C
ATOM   2876  O   TYR A 164      58.458  49.668  86.296  1.00  0.00           O
ATOM   2877  N   ILE A 165      56.208  49.608  86.246  1.00  0.00           N
ATOM   2879  CA  ILE A 165      55.958  48.268  86.786  1.00  0.00           C
ATOM   2881  CB  ILE A 165      55.608  48.408  88.265  1.00  0.00           C
ATOM   2883  CG2 ILE A 165      54.558  47.398  88.765  1.00  0.00           C
ATOM   2887  CG1 ILE A 165      56.888  48.478  89.125  1.00  0.00           C
ATOM   2890  CD  ILE A 165      56.628  48.608  90.625  1.00  0.00           C
ATOM   2894  C   ILE A 165      54.818  47.618  85.995  1.00  0.00           C
ATOM   2895  O   ILE A 165      53.758  48.228  85.826  1.00  0.00           O
ATOM   2896  N   GLY A 166      54.998  46.388  85.426  1.00  0.00           N
ATOM   2898  CA  GLY A 166      53.978  45.768  84.576  1.00  0.00           C
ATOM   2901  C   GLY A 166      54.258  44.338  84.166  1.00  0.00           C
ATOM   2902  O   GLY A 166      55.298  43.768  84.465  1.00  0.00           O
ATOM   2903  N   THR A 167      53.258  43.688  83.505  1.00  0.00           N
ATOM   2905  CA  THR A 167      53.258  42.308  82.966  1.00  0.00           C
ATOM   2907  CB  THR A 167      51.878  41.858  82.455  1.00  0.00           C
ATOM   2909  OG1 THR A 167      50.888  42.088  83.456  1.00  0.00           O
ATOM   2911  CG2 THR A 167      51.778  40.358  82.136  1.00  0.00           C
ATOM   2915  C   THR A 167      54.258  41.998  81.856  1.00  0.00           C
ATOM   2916  O   THR A 167      54.838  40.918  81.786  1.00  0.00           O
ATOM   2917  N   ASN A 168      54.408  42.928  80.905  1.00  0.00           N
ATOM   2919  CA  ASN A 168      54.928  42.658  79.576  1.00  0.00           C
ATOM   2921  CB  ASN A 168      53.838  42.578  78.455  1.00  0.00           C
ATOM   2924  CG  ASN A 168      52.818  41.488  78.746  1.00  0.00           C
ATOM   2925  OD1 ASN A 168      51.618  41.758  78.936  1.00  0.00           O
ATOM   2926  ND2 ASN A 168      53.298  40.228  78.746  1.00  0.00           N
ATOM   2929  C   ASN A 168      55.778  43.838  79.185  1.00  0.00           C
ATOM   2930  O   ASN A 168      55.678  44.898  79.786  1.00  0.00           O
ATOM   2931  N   GLY A 169      56.538  43.668  78.095  1.00  0.00           N
ATOM   2933  CA  GLY A 169      57.358  44.698  77.455  1.00  0.00           C
ATOM   2936  C   GLY A 169      56.698  45.988  77.065  1.00  0.00           C
ATOM   2937  O   GLY A 169      57.358  46.998  76.805  1.00  0.00           O
ATOM   2938  N   VAL A 170      55.368  45.968  76.965  1.00  0.00           N
ATOM   2940  CA  VAL A 170      54.588  47.118  76.605  1.00  0.00           C
ATOM   2942  CB  VAL A 170      53.508  46.718  75.645  1.00  0.00           C
ATOM   2944  CG1 VAL A 170      52.698  47.958  75.276  1.00  0.00           C
ATOM   2948  CG2 VAL A 170      54.148  46.148  74.375  1.00  0.00           C
ATOM   2952  C   VAL A 170      53.948  47.768  77.806  1.00  0.00           C
ATOM   2953  O   VAL A 170      53.878  48.978  77.935  1.00  0.00           O
ATOM   2954  N   THR A 171      53.448  46.988  78.765  1.00  0.00           N
ATOM   2956  CA  THR A 171      52.828  47.588  79.935  1.00  0.00           C
ATOM   2958  CB  THR A 171      51.808  46.678  80.595  1.00  0.00           C
ATOM   2960  OG1 THR A 171      51.388  47.158  81.845  1.00  0.00           O
ATOM   2962  CG2 THR A 171      52.428  45.308  80.835  1.00  0.00           C
ATOM   2966  C   THR A 171      53.868  48.168  80.875  1.00  0.00           C
ATOM   2967  O   THR A 171      53.568  49.108  81.605  1.00  0.00           O
ATOM   2968  N   MET A 172      55.148  47.718  80.785  1.00  0.00           N
ATOM   2970  CA  MET A 172      56.338  48.578  80.846  1.00  0.00           C
ATOM   2972  CB  MET A 172      57.578  47.988  80.125  1.00  0.00           C
ATOM   2975  CG  MET A 172      58.138  46.808  80.935  1.00  0.00           C
ATOM   2978  SD  MET A 172      59.518  45.908  80.206  1.00  0.00           S
ATOM   2979  CE  MET A 172      60.598  46.168  81.646  1.00  0.00           C
ATOM   2983  C   MET A 172      56.168  50.078  80.645  1.00  0.00           C
ATOM   2984  O   MET A 172      55.688  50.818  81.506  1.00  0.00           O
ATOM   2985  N   LEU A 173      56.568  50.588  79.475  1.00  0.00           N
ATOM   2987  CA  LEU A 173      56.678  51.998  79.205  1.00  0.00           C
ATOM   2989  CB  LEU A 173      57.538  52.168  77.926  1.00  0.00           C
ATOM   2992  CG  LEU A 173      58.148  53.548  77.666  1.00  0.00           C
ATOM   2994  CD1 LEU A 173      57.108  54.548  77.155  1.00  0.00           C
ATOM   2998  CD2 LEU A 173      58.898  54.088  78.886  1.00  0.00           C
ATOM   3002  C   LEU A 173      55.328  52.758  79.265  1.00  0.00           C
ATOM   3003  O   LEU A 173      55.228  53.788  79.935  1.00  0.00           O
ATOM   3004  N   PRO A 174      54.238  52.258  78.685  1.00  0.00           N
ATOM   3005  CD  PRO A 174      54.348  51.918  77.256  1.00  0.00           C
ATOM   3008  CA  PRO A 174      52.928  52.828  78.945  1.00  0.00           C
ATOM   3010  CB  PRO A 174      52.058  52.088  77.905  1.00  0.00           C
ATOM   3013  CG  PRO A 174      52.938  52.008  76.666  1.00  0.00           C
ATOM   3016  C   PRO A 174      52.228  52.648  80.295  1.00  0.00           C
ATOM   3017  O   PRO A 174      51.028  52.928  80.326  1.00  0.00           O
ATOM   3018  N   GLN A 175      52.838  52.268  81.436  1.00  0.00           N
ATOM   3020  CA  GLN A 175      52.108  52.438  82.686  1.00  0.00           C
ATOM   3022  CB  GLN A 175      52.168  51.238  83.676  1.00  0.00           C
ATOM   3025  CG  GLN A 175      50.938  51.178  84.636  1.00  0.00           C
ATOM   3028  CD  GLN A 175      50.818  49.828  85.346  1.00  0.00           C
ATOM   3029  OE1 GLN A 175      50.828  48.778  84.716  1.00  0.00           O
ATOM   3030  NE2 GLN A 175      50.678  49.848  86.685  1.00  0.00           N
ATOM   3033  C   GLN A 175      52.508  53.768  83.316  1.00  0.00           C
ATOM   3034  O   GLN A 175      52.868  54.718  82.625  1.00  0.00           O
ATOM   3035  N   THR A 176      52.418  53.908  84.636  1.00  0.00           N
ATOM   3037  CA  THR A 176      52.678  55.148  85.326  1.00  0.00           C
ATOM   3039  CB  THR A 176      51.618  56.238  85.066  1.00  0.00           C
ATOM   3041  OG1 THR A 176      51.938  57.508  85.636  1.00  0.00           O
ATOM   3043  CG2 THR A 176      50.228  55.828  85.595  1.00  0.00           C
ATOM   3047  C   THR A 176      52.768  54.768  86.786  1.00  0.00           C
ATOM   3048  O   THR A 176      52.268  53.708  87.185  1.00  0.00           O
ATOM   3049  N   GLN A 177      53.428  55.638  87.575  1.00  0.00           N
ATOM   3051  CA  GLN A 177      53.628  55.668  89.006  1.00  0.00           C
ATOM   3053  CB  GLN A 177      52.878  54.598  89.856  1.00  0.00           C
ATOM   3056  CG  GLN A 177      53.008  54.808  91.386  1.00  0.00           C
ATOM   3059  CD  GLN A 177      52.238  53.748  92.166  1.00  0.00           C
ATOM   3060  OE1 GLN A 177      51.748  52.758  91.625  1.00  0.00           O
ATOM   3061  NE2 GLN A 177      52.108  53.938  93.505  1.00  0.00           N
ATOM   3064  C   GLN A 177      55.118  55.638  89.295  1.00  0.00           C
ATOM   3065  O   GLN A 177      55.808  54.658  89.055  1.00  0.00           O
ATOM   3066  N   SER A 178      55.658  56.758  89.815  1.00  0.00           N
ATOM   3068  CA  SER A 178      57.078  56.848  90.125  1.00  0.00           C
ATOM   3070  CB  SER A 178      57.728  58.218  89.795  1.00  0.00           C
ATOM   3073  OG  SER A 178      57.838  58.418  88.396  1.00  0.00           O
ATOM   3075  C   SER A 178      57.388  56.538  91.565  1.00  0.00           C
ATOM   3076  O   SER A 178      56.748  57.008  92.515  1.00  0.00           O
ATOM   3077  N   LEU A 179      58.448  55.738  91.765  1.00  0.00           N
ATOM   3079  CA  LEU A 179      58.868  55.248  93.055  1.00  0.00           C
ATOM   3081  CB  LEU A 179      58.728  53.708  93.136  1.00  0.00           C
ATOM   3084  CG  LEU A 179      57.348  53.168  92.715  1.00  0.00           C
ATOM   3086  CD1 LEU A 179      57.388  51.638  92.596  1.00  0.00           C
ATOM   3090  CD2 LEU A 179      56.238  53.658  93.666  1.00  0.00           C
ATOM   3094  C   LEU A 179      60.318  55.638  93.225  1.00  0.00           C
ATOM   3095  O   LEU A 179      61.048  55.818  92.255  1.00  0.00           O
ATOM   3096  N   MET A 180      60.818  55.798  94.465  1.00  0.00           N
ATOM   3098  CA  MET A 180      62.238  55.988  94.646  1.00  0.00           C
ATOM   3100  CB  MET A 180      62.608  57.488  94.736  1.00  0.00           C
ATOM   3103  CG  MET A 180      64.118  57.768  94.566  1.00  0.00           C
ATOM   3106  SD  MET A 180      65.158  57.528  96.046  1.00  0.00           S
ATOM   3107  CE  MET A 180      64.568  58.898  97.065  1.00  0.00           C
ATOM   3111  C   MET A 180      62.608  55.238  95.896  1.00  0.00           C
ATOM   3112  O   MET A 180      62.018  55.408  96.965  1.00  0.00           O
ATOM   3113  N   VAL A 181      63.588  54.328  95.776  1.00  0.00           N
ATOM   3115  CA  VAL A 181      64.008  53.478  96.876  1.00  0.00           C
ATOM   3117  CB  VAL A 181      64.158  52.028  96.426  1.00  0.00           C
ATOM   3119  CG1 VAL A 181      65.448  51.828  95.615  1.00  0.00           C
ATOM   3123  CG2 VAL A 181      64.078  51.088  97.636  1.00  0.00           C
ATOM   3127  C   VAL A 181      65.288  54.078  97.426  1.00  0.00           C
ATOM   3128  O   VAL A 181      66.218  54.418  96.685  1.00  0.00           O
ATOM   3129  N   THR A 182      65.408  54.258  98.755  1.00  0.00           N
ATOM   3131  CA  THR A 182      66.688  54.638  99.336  1.00  0.00           C
ATOM   3133  CB  THR A 182      66.608  55.278 100.726  1.00  0.00           C
ATOM   3135  OG1 THR A 182      66.278  54.368 101.766  1.00  0.00           O
ATOM   3137  CG2 THR A 182      65.558  56.408 100.715  1.00  0.00           C
ATOM   3141  C   THR A 182      67.688  53.478  99.276  1.00  0.00           C
ATOM   3142  O   THR A 182      67.268  52.318  99.225  1.00  0.00           O
ATOM   3143  N   PRO A 183      68.998  53.688  99.196  1.00  0.00           N
ATOM   3144  CD  PRO A 183      69.618  55.008  99.075  1.00  0.00           C
ATOM   3147  CA  PRO A 183      69.988  52.608  99.215  1.00  0.00           C
ATOM   3149  CB  PRO A 183      71.348  53.318  99.255  1.00  0.00           C
ATOM   3152  CG  PRO A 183      71.098  54.768  98.816  1.00  0.00           C
ATOM   3155  C   PRO A 183      69.838  51.668 100.405  1.00  0.00           C
ATOM   3156  O   PRO A 183      69.668  52.168 101.526  1.00  0.00           O
ATOM   3157  N   PHE A 184      69.918  50.338 100.185  1.00  0.00           N
ATOM   3159  CA  PHE A 184      69.858  49.368 101.265  1.00  0.00           C
ATOM   3161  CB  PHE A 184      70.978  49.518 102.335  1.00  0.00           C
ATOM   3164  CG  PHE A 184      72.328  49.408 101.706  1.00  0.00           C
ATOM   3165  CD1 PHE A 184      73.168  50.528 101.556  1.00  0.00           C
ATOM   3167  CE1 PHE A 184      74.478  50.368 101.085  1.00  0.00           C
ATOM   3169  CZ  PHE A 184      74.948  49.088 100.756  1.00  0.00           C
ATOM   3171  CD2 PHE A 184      72.808  48.138 101.365  1.00  0.00           C
ATOM   3173  CE2 PHE A 184      74.108  47.978 100.906  1.00  0.00           C
ATOM   3175  C   PHE A 184      68.498  49.308 101.955  1.00  0.00           C
ATOM   3176  O   PHE A 184      68.398  49.008 103.136  1.00  0.00           O
ATOM   3177  N   SER A 185      67.428  49.608 101.205  1.00  0.00           N
ATOM   3179  CA  SER A 185      66.088  49.708 101.736  1.00  0.00           C
ATOM   3181  CB  SER A 185      65.588  51.138 102.055  1.00  0.00           C
ATOM   3184  OG  SER A 185      66.208  51.648 103.226  1.00  0.00           O
ATOM   3186  C   SER A 185      65.118  49.038 100.815  1.00  0.00           C
ATOM   3187  O   SER A 185      65.428  48.588  99.716  1.00  0.00           O
ATOM   3188  N   TYR A 186      63.878  48.918 101.316  1.00  0.00           N
ATOM   3190  CA  TYR A 186      62.808  48.268 100.645  1.00  0.00           C
ATOM   3192  CB  TYR A 186      62.438  46.928 101.335  1.00  0.00           C
ATOM   3195  CG  TYR A 186      62.128  47.118 102.806  1.00  0.00           C
ATOM   3196  CD1 TYR A 186      60.838  47.438 103.236  1.00  0.00           C
ATOM   3198  CE1 TYR A 186      60.558  47.598 104.605  1.00  0.00           C
ATOM   3200  CZ  TYR A 186      61.558  47.368 105.555  1.00  0.00           C
ATOM   3201  OH  TYR A 186      61.298  47.488 106.936  1.00  0.00           O
ATOM   3203  CD2 TYR A 186      63.138  46.958 103.765  1.00  0.00           C
ATOM   3205  CE2 TYR A 186      62.848  47.048 105.125  1.00  0.00           C
ATOM   3207  C   TYR A 186      61.648  49.238 100.615  1.00  0.00           C
ATOM   3208  O   TYR A 186      61.608  50.218 101.365  1.00  0.00           O
ATOM   3209  N   ALA A 187      60.688  48.958  99.735  1.00  0.00           N
ATOM   3211  CA  ALA A 187      59.418  49.618  99.705  1.00  0.00           C
ATOM   3213  CB  ALA A 187      59.498  50.968  98.975  1.00  0.00           C
ATOM   3217  C   ALA A 187      58.408  48.668  99.066  1.00  0.00           C
ATOM   3218  O   ALA A 187      58.788  47.718  98.375  1.00  0.00           O
ATOM   3219  N   ASN A 188      57.108  48.848  99.336  1.00  0.00           N
ATOM   3221  CA  ASN A 188      56.088  47.988  98.755  1.00  0.00           C
ATOM   3223  CB  ASN A 188      55.618  46.898  99.775  1.00  0.00           C
ATOM   3226  CG  ASN A 188      54.188  46.968 100.316  1.00  0.00           C
ATOM   3227  OD1 ASN A 188      53.278  46.338  99.786  1.00  0.00           O
ATOM   3228  ND2 ASN A 188      53.998  47.658 101.456  1.00  0.00           N
ATOM   3231  C   ASN A 188      55.008  48.838  98.105  1.00  0.00           C
ATOM   3232  O   ASN A 188      54.448  49.748  98.705  1.00  0.00           O
ATOM   3233  N   THR A 189      54.738  48.568  96.815  1.00  0.00           N
ATOM   3235  CA  THR A 189      53.928  49.428  95.975  1.00  0.00           C
ATOM   3237  CB  THR A 189      54.688  49.988  94.786  1.00  0.00           C
ATOM   3239  OG1 THR A 189      55.638  50.918  95.276  1.00  0.00           O
ATOM   3241  CG2 THR A 189      53.778  50.758  93.816  1.00  0.00           C
ATOM   3245  C   THR A 189      52.818  48.588  95.435  1.00  0.00           C
ATOM   3246  O   THR A 189      53.088  47.548  94.856  1.00  0.00           O
ATOM   3247  N   GLN A 190      51.538  48.968  95.636  1.00  0.00           N
ATOM   3249  CA  GLN A 190      50.388  48.208  95.185  1.00  0.00           C
ATOM   3251  CB  GLN A 190      49.108  48.758  95.866  1.00  0.00           C
ATOM   3254  CG  GLN A 190      47.858  47.898  95.605  1.00  0.00           C
ATOM   3257  CD  GLN A 190      46.558  48.438  96.195  1.00  0.00           C
ATOM   3258  OE1 GLN A 190      46.448  49.548  96.736  1.00  0.00           O
ATOM   3259  NE2 GLN A 190      45.498  47.598  96.046  1.00  0.00           N
ATOM   3262  C   GLN A 190      50.208  48.078  93.656  1.00  0.00           C
ATOM   3263  O   GLN A 190      50.268  49.078  92.935  1.00  0.00           O
ATOM   3264  N   PHE A 191      49.928  46.848  93.136  1.00  0.00           N
ATOM   3266  CA  PHE A 191      49.658  46.528  91.736  1.00  0.00           C
ATOM   3268  CB  PHE A 191      50.748  46.938  90.706  1.00  0.00           C
ATOM   3271  CG  PHE A 191      52.048  46.228  90.905  1.00  0.00           C
ATOM   3272  CD1 PHE A 191      52.388  45.118  90.116  1.00  0.00           C
ATOM   3274  CE1 PHE A 191      53.638  44.508  90.265  1.00  0.00           C
ATOM   3276  CZ  PHE A 191      54.558  45.018  91.185  1.00  0.00           C
ATOM   3278  CD2 PHE A 191      52.978  46.728  91.825  1.00  0.00           C
ATOM   3280  CE2 PHE A 191      54.228  46.138  91.965  1.00  0.00           C
ATOM   3282  C   PHE A 191      49.338  45.038  91.685  1.00  0.00           C
ATOM   3283  O   PHE A 191      49.178  44.408  92.725  1.00  0.00           O
ATOM   3284  N   LYS A 192      49.168  44.438  90.496  1.00  0.00           N
ATOM   3286  CA  LYS A 192      48.698  43.078  90.375  1.00  0.00           C
ATOM   3288  CB  LYS A 192      47.758  42.918  89.166  1.00  0.00           C
ATOM   3291  CG  LYS A 192      46.528  43.838  89.115  1.00  0.00           C
ATOM   3294  CD  LYS A 192      45.938  43.728  87.695  1.00  0.00           C
ATOM   3297  CE  LYS A 192      44.648  44.518  87.445  1.00  0.00           C
ATOM   3300  NZ  LYS A 192      44.248  44.298  86.036  1.00  0.00           N
ATOM   3304  C   LYS A 192      49.838  42.078  90.145  1.00  0.00           C
ATOM   3305  O   LYS A 192      50.768  42.318  89.375  1.00  0.00           O
ATOM   3306  N   ASN A 193      49.758  40.868  90.735  1.00  0.00           N
ATOM   3308  CA  ASN A 193      50.778  39.848  90.615  1.00  0.00           C
ATOM   3310  CB  ASN A 193      51.028  39.018  91.926  1.00  0.00           C
ATOM   3313  CG  ASN A 193      49.828  38.238  92.465  1.00  0.00           C
ATOM   3314  OD1 ASN A 193      48.908  38.818  93.045  1.00  0.00           O
ATOM   3315  ND2 ASN A 193      49.908  36.878  92.416  1.00  0.00           N
ATOM   3318  C   ASN A 193      50.418  38.978  89.426  1.00  0.00           C
ATOM   3319  O   ASN A 193      50.448  37.758  89.485  1.00  0.00           O
ATOM   3320  N   VAL A 194      50.048  39.638  88.305  1.00  0.00           N
ATOM   3322  CA  VAL A 194      49.798  38.978  87.026  1.00  0.00           C
ATOM   3324  CB  VAL A 194      49.248  39.928  85.956  1.00  0.00           C
ATOM   3326  CG1 VAL A 194      49.068  39.218  84.596  1.00  0.00           C
ATOM   3330  CG2 VAL A 194      47.898  40.518  86.386  1.00  0.00           C
ATOM   3334  C   VAL A 194      51.008  38.218  86.475  1.00  0.00           C
ATOM   3335  O   VAL A 194      50.818  37.078  86.075  1.00  0.00           O
ATOM   3336  N   PRO A 195      52.228  38.748  86.436  1.00  0.00           N
ATOM   3337  CD  PRO A 195      52.618  40.098  86.865  1.00  0.00           C
ATOM   3340  CA  PRO A 195      53.268  38.128  85.645  1.00  0.00           C
ATOM   3342  CB  PRO A 195      54.088  39.298  85.125  1.00  0.00           C
ATOM   3345  CG  PRO A 195      53.958  40.368  86.205  1.00  0.00           C
ATOM   3348  C   PRO A 195      54.118  37.178  86.465  1.00  0.00           C
ATOM   3349  O   PRO A 195      54.698  37.548  87.486  1.00  0.00           O
ATOM   3350  N   SER A 196      54.238  35.948  85.956  1.00  0.00           N
ATOM   3352  CA  SER A 196      55.268  35.008  86.296  1.00  0.00           C
ATOM   3354  CB  SER A 196      54.938  33.648  85.615  1.00  0.00           C
ATOM   3357  OG  SER A 196      54.618  33.828  84.225  1.00  0.00           O
ATOM   3359  C   SER A 196      56.648  35.478  85.905  1.00  0.00           C
ATOM   3360  O   SER A 196      57.648  35.268  86.596  1.00  0.00           O
ATOM   3361  N   THR A 197      56.718  36.178  84.766  1.00  0.00           N
ATOM   3363  CA  THR A 197      57.898  36.868  84.286  1.00  0.00           C
ATOM   3365  CB  THR A 197      58.258  36.498  82.855  1.00  0.00           C
ATOM   3367  OG1 THR A 197      57.158  36.568  81.965  1.00  0.00           O
ATOM   3369  CG2 THR A 197      58.728  35.028  82.835  1.00  0.00           C
ATOM   3373  C   THR A 197      57.688  38.358  84.415  1.00  0.00           C
ATOM   3374  O   THR A 197      57.348  39.068  83.466  1.00  0.00           O
ATOM   3375  N   PHE A 198      57.788  38.878  85.655  1.00  0.00           N
ATOM   3377  CA  PHE A 198      57.598  40.288  85.956  1.00  0.00           C
ATOM   3379  CB  PHE A 198      57.478  40.488  87.505  1.00  0.00           C
ATOM   3382  CG  PHE A 198      57.278  41.908  87.966  1.00  0.00           C
ATOM   3383  CD1 PHE A 198      56.298  42.728  87.385  1.00  0.00           C
ATOM   3385  CE1 PHE A 198      56.138  44.048  87.795  1.00  0.00           C
ATOM   3387  CZ  PHE A 198      56.968  44.578  88.796  1.00  0.00           C
ATOM   3389  CD2 PHE A 198      58.078  42.438  88.986  1.00  0.00           C
ATOM   3391  CE2 PHE A 198      57.928  43.768  89.395  1.00  0.00           C
ATOM   3393  C   PHE A 198      58.588  41.198  85.236  1.00  0.00           C
ATOM   3394  O   PHE A 198      59.678  40.788  84.815  1.00  0.00           O
ATOM   3395  N   GLN A 199      58.198  42.448  84.976  1.00  0.00           N
ATOM   3397  CA  GLN A 199      58.988  43.368  84.195  1.00  0.00           C
ATOM   3399  CB  GLN A 199      58.238  43.658  82.875  1.00  0.00           C
ATOM   3402  CG  GLN A 199      58.028  42.428  81.956  1.00  0.00           C
ATOM   3405  CD  GLN A 199      59.278  42.038  81.166  1.00  0.00           C
ATOM   3406  OE1 GLN A 199      60.328  42.668  81.185  1.00  0.00           O
ATOM   3407  NE2 GLN A 199      59.128  40.928  80.385  1.00  0.00           N
ATOM   3410  C   GLN A 199      59.228  44.628  85.015  1.00  0.00           C
ATOM   3411  O   GLN A 199      58.308  45.178  85.625  1.00  0.00           O
ATOM   3412  N   VAL A 200      60.478  45.138  85.066  1.00  0.00           N
ATOM   3414  CA  VAL A 200      60.788  46.378  85.776  1.00  0.00           C
ATOM   3416  CB  VAL A 200      61.668  46.218  87.015  1.00  0.00           C
ATOM   3418  CG1 VAL A 200      61.618  47.488  87.885  1.00  0.00           C
ATOM   3422  CG2 VAL A 200      61.168  45.018  87.815  1.00  0.00           C
ATOM   3426  C   VAL A 200      61.558  47.298  84.875  1.00  0.00           C
ATOM   3427  O   VAL A 200      62.488  46.868  84.195  1.00  0.00           O
ATOM   3428  N   GLY A 201      61.228  48.598  84.856  1.00  0.00           N
ATOM   3430  CA  GLY A 201      62.198  49.558  84.375  1.00  0.00           C
ATOM   3433  C   GLY A 201      62.468  50.608  85.396  1.00  0.00           C
ATOM   3434  O   GLY A 201      61.758  50.808  86.375  1.00  0.00           O
ATOM   3435  N   TYR A 202      63.538  51.348  85.116  1.00  0.00           N
ATOM   3437  CA  TYR A 202      64.098  52.308  86.026  1.00  0.00           C
ATOM   3439  CB  TYR A 202      65.148  51.658  86.975  1.00  0.00           C
ATOM   3442  CG  TYR A 202      66.348  51.168  86.205  1.00  0.00           C
ATOM   3443  CD1 TYR A 202      66.288  49.998  85.426  1.00  0.00           C
ATOM   3445  CE1 TYR A 202      67.338  49.658  84.576  1.00  0.00           C
ATOM   3447  CZ  TYR A 202      68.488  50.438  84.545  1.00  0.00           C
ATOM   3448  OH  TYR A 202      69.558  50.138  83.685  1.00  0.00           O
ATOM   3450  CD2 TYR A 202      67.518  51.948  86.176  1.00  0.00           C
ATOM   3452  CE2 TYR A 202      68.588  51.578  85.355  1.00  0.00           C
ATOM   3454  C   TYR A 202      64.698  53.378  85.136  1.00  0.00           C
ATOM   3455  O   TYR A 202      64.718  53.248  83.916  1.00  0.00           O
ATOM   3456  N   ILE A 203      65.158  54.488  85.746  1.00  0.00           N
ATOM   3458  CA  ILE A 203      65.858  55.548  85.035  1.00  0.00           C
ATOM   3460  CB  ILE A 203      65.378  56.938  85.445  1.00  0.00           C
ATOM   3462  CG2 ILE A 203      66.298  58.028  84.825  1.00  0.00           C
ATOM   3466  CG1 ILE A 203      63.918  57.138  85.035  1.00  0.00           C
ATOM   3469  CD  ILE A 203      63.258  58.258  85.846  1.00  0.00           C
ATOM   3473  C   ILE A 203      67.308  55.438  85.416  1.00  0.00           C
ATOM   3474  O   ILE A 203      67.618  55.488  86.605  1.00  0.00           O
ATOM   3475  N   ASN A 204      68.218  55.298  84.415  1.00  0.00           N
ATOM   3477  CA  ASN A 204      69.648  55.288  84.646  1.00  0.00           C
ATOM   3479  CB  ASN A 204      70.418  54.338  83.666  1.00  0.00           C
ATOM   3482  CG  ASN A 204      70.698  54.828  82.245  1.00  0.00           C
ATOM   3483  OD1 ASN A 204      70.268  55.898  81.805  1.00  0.00           O
ATOM   3484  ND2 ASN A 204      71.508  54.028  81.506  1.00  0.00           N
ATOM   3487  C   ASN A 204      70.198  56.718  84.695  1.00  0.00           C
ATOM   3488  O   ASN A 204      69.498  57.718  84.485  1.00  0.00           O
ATOM   3489  N   ASP A 205      71.498  56.848  84.986  1.00  0.00           N
ATOM   3491  CA  ASP A 205      72.148  58.138  85.116  1.00  0.00           C
ATOM   3493  CB  ASP A 205      73.568  57.958  85.686  1.00  0.00           C
ATOM   3496  CG  ASP A 205      73.508  57.468  87.115  1.00  0.00           C
ATOM   3497  OD1 ASP A 205      72.658  57.938  87.905  1.00  0.00           O
ATOM   3498  OD2 ASP A 205      74.438  56.698  87.486  1.00  0.00           O
ATOM   3499  C   ASP A 205      72.238  58.898  83.796  1.00  0.00           C
ATOM   3500  O   ASP A 205      72.288  60.128  83.805  1.00  0.00           O
ATOM   3501  N   PHE A 206      72.158  58.178  82.645  1.00  0.00           N
ATOM   3503  CA  PHE A 206      72.298  58.698  81.296  1.00  0.00           C
ATOM   3505  CB  PHE A 206      72.878  57.618  80.335  1.00  0.00           C
ATOM   3508  CG  PHE A 206      74.318  57.378  80.695  1.00  0.00           C
ATOM   3509  CD1 PHE A 206      74.688  56.458  81.685  1.00  0.00           C
ATOM   3511  CE1 PHE A 206      76.028  56.338  82.085  1.00  0.00           C
ATOM   3513  CZ  PHE A 206      77.008  57.138  81.486  1.00  0.00           C
ATOM   3515  CD2 PHE A 206      75.318  58.128  80.066  1.00  0.00           C
ATOM   3517  CE2 PHE A 206      76.658  58.008  80.445  1.00  0.00           C
ATOM   3519  C   PHE A 206      70.998  59.198  80.706  1.00  0.00           C
ATOM   3520  O   PHE A 206      70.958  59.788  79.636  1.00  0.00           O
ATOM   3521  N   GLY A 207      69.888  58.968  81.436  1.00  0.00           N
ATOM   3523  CA  GLY A 207      68.558  59.348  81.016  1.00  0.00           C
ATOM   3526  C   GLY A 207      67.948  58.388  80.035  1.00  0.00           C
ATOM   3527  O   GLY A 207      66.928  58.678  79.405  1.00  0.00           O
ATOM   3528  N   GLY A 208      68.508  57.168  79.976  1.00  0.00           N
ATOM   3530  CA  GLY A 208      67.888  56.048  79.295  1.00  0.00           C
ATOM   3533  C   GLY A 208      66.848  55.398  80.166  1.00  0.00           C
ATOM   3534  O   GLY A 208      66.908  55.438  81.395  1.00  0.00           O
ATOM   3535  N   LEU A 209      65.868  54.748  79.535  1.00  0.00           N
ATOM   3537  CA  LEU A 209      64.868  53.968  80.236  1.00  0.00           C
ATOM   3539  CB  LEU A 209      63.398  54.368  79.885  1.00  0.00           C
ATOM   3542  CG  LEU A 209      62.798  55.568  80.665  1.00  0.00           C
ATOM   3544  CD1 LEU A 209      62.898  55.368  82.175  1.00  0.00           C
ATOM   3548  CD2 LEU A 209      63.448  56.888  80.256  1.00  0.00           C
ATOM   3552  C   LEU A 209      65.078  52.588  79.716  1.00  0.00           C
ATOM   3553  O   LEU A 209      65.038  52.388  78.495  1.00  0.00           O
ATOM   3554  N   SER A 210      65.338  51.608  80.585  1.00  0.00           N
ATOM   3556  CA  SER A 210      65.648  50.278  80.125  1.00  0.00           C
ATOM   3558  CB  SER A 210      67.158  49.948  80.136  1.00  0.00           C
ATOM   3561  OG  SER A 210      67.658  49.918  81.465  1.00  0.00           O
ATOM   3563  C   SER A 210      64.898  49.278  80.935  1.00  0.00           C
ATOM   3564  O   SER A 210      64.238  49.578  81.936  1.00  0.00           O
ATOM   3565  N   PHE A 211      64.888  48.048  80.416  1.00  0.00           N
ATOM   3567  CA  PHE A 211      63.808  47.128  80.585  1.00  0.00           C
ATOM   3569  CB  PHE A 211      63.068  46.938  79.225  1.00  0.00           C
ATOM   3572  CG  PHE A 211      62.538  48.258  78.685  1.00  0.00           C
ATOM   3573  CD1 PHE A 211      63.258  49.038  77.756  1.00  0.00           C
ATOM   3575  CE1 PHE A 211      62.758  50.278  77.305  1.00  0.00           C
ATOM   3577  CZ  PHE A 211      61.508  50.728  77.736  1.00  0.00           C
ATOM   3579  CD2 PHE A 211      61.288  48.738  79.096  1.00  0.00           C
ATOM   3581  CE2 PHE A 211      60.768  49.938  78.625  1.00  0.00           C
ATOM   3583  C   PHE A 211      64.408  45.828  81.115  1.00  0.00           C
ATOM   3584  O   PHE A 211      65.318  45.268  80.525  1.00  0.00           O
ATOM   3585  N   TYR A 212      63.958  45.368  82.305  1.00  0.00           N
ATOM   3587  CA  TYR A 212      64.368  44.118  82.905  1.00  0.00           C
ATOM   3589  CB  TYR A 212      64.828  44.328  84.375  1.00  0.00           C
ATOM   3592  CG  TYR A 212      66.108  45.088  84.496  1.00  0.00           C
ATOM   3593  CD1 TYR A 212      67.228  44.778  83.705  1.00  0.00           C
ATOM   3595  CE1 TYR A 212      68.458  45.398  83.945  1.00  0.00           C
ATOM   3597  CZ  TYR A 212      68.588  46.318  84.986  1.00  0.00           C
ATOM   3598  OH  TYR A 212      69.828  46.908  85.236  1.00  0.00           O
ATOM   3600  CD2 TYR A 212      66.248  46.038  85.536  1.00  0.00           C
ATOM   3602  CE2 TYR A 212      67.478  46.648  85.765  1.00  0.00           C
ATOM   3604  C   TYR A 212      63.228  43.108  82.986  1.00  0.00           C
ATOM   3605  O   TYR A 212      62.148  43.448  83.466  1.00  0.00           O
ATOM   3606  N   GLU A 213      63.488  41.838  82.596  1.00  0.00           N
ATOM   3608  CA  GLU A 213      62.598  40.708  82.805  1.00  0.00           C
ATOM   3610  CB  GLU A 213      62.418  39.888  81.495  1.00  0.00           C
ATOM   3613  CG  GLU A 213      61.388  38.728  81.625  1.00  0.00           C
ATOM   3616  CD  GLU A 213      60.978  38.048  80.315  1.00  0.00           C
ATOM   3617  OE1 GLU A 213      61.268  38.558  79.205  1.00  0.00           O
ATOM   3618  OE2 GLU A 213      60.288  36.998  80.426  1.00  0.00           O
ATOM   3619  C   GLU A 213      63.158  39.808  83.905  1.00  0.00           C
ATOM   3620  O   GLU A 213      64.168  39.138  83.746  1.00  0.00           O
ATOM   3621  N   ILE A 214      62.478  39.798  85.075  1.00  0.00           N
ATOM   3623  CA  ILE A 214      62.708  38.888  86.185  1.00  0.00           C
ATOM   3625  CB  ILE A 214      62.318  39.408  87.585  1.00  0.00           C
ATOM   3627  CG2 ILE A 214      63.388  40.338  88.195  1.00  0.00           C
ATOM   3631  CG1 ILE A 214      60.958  40.138  87.625  1.00  0.00           C
ATOM   3634  CD  ILE A 214      61.038  41.638  87.336  1.00  0.00           C
ATOM   3638  C   ILE A 214      61.918  37.618  85.945  1.00  0.00           C
ATOM   3639  O   ILE A 214      60.828  37.628  85.365  1.00  0.00           O
ATOM   3640  N   ASN A 215      62.398  36.478  86.465  1.00  0.00           N
ATOM   3642  CA  ASN A 215      61.558  35.308  86.596  1.00  0.00           C
ATOM   3644  CB  ASN A 215      62.098  34.068  85.835  1.00  0.00           C
ATOM   3647  CG  ASN A 215      63.438  33.558  86.366  1.00  0.00           C
ATOM   3648  OD1 ASN A 215      64.418  34.298  86.506  1.00  0.00           O
ATOM   3649  ND2 ASN A 215      63.508  32.258  86.705  1.00  0.00           N
ATOM   3652  C   ASN A 215      61.388  35.048  88.075  1.00  0.00           C
ATOM   3653  O   ASN A 215      62.338  35.048  88.855  1.00  0.00           O
ATOM   3654  N   CYS A 216      60.138  34.778  88.486  1.00  0.00           N
ATOM   3656  CA  CYS A 216      59.868  34.128  89.736  1.00  0.00           C
ATOM   3658  CB  CYS A 216      58.448  34.448  90.295  1.00  0.00           C
ATOM   3661  SG  CYS A 216      58.448  34.948  92.045  1.00  0.00           S
ATOM   3663  C   CYS A 216      59.998  32.628  89.456  1.00  0.00           C
ATOM   3664  O   CYS A 216      59.508  32.138  88.435  1.00  0.00           O
ATOM   3665  N   PRO A 217      60.668  31.828  90.265  1.00  0.00           N
ATOM   3666  CD  PRO A 217      61.578  32.288  91.296  1.00  0.00           C
ATOM   3669  CA  PRO A 217      60.368  30.418  90.396  1.00  0.00           C
ATOM   3671  CB  PRO A 217      61.318  29.938  91.495  1.00  0.00           C
ATOM   3674  CG  PRO A 217      62.358  31.048  91.666  1.00  0.00           C
ATOM   3677  C   PRO A 217      58.908  30.168  90.746  1.00  0.00           C
ATOM   3678  O   PRO A 217      58.318  30.928  91.506  1.00  0.00           O
ATOM   3679  N   VAL A 218      58.298  29.098  90.215  1.00  0.00           N
ATOM   3681  CA  VAL A 218      56.848  28.908  90.206  1.00  0.00           C
ATOM   3683  CB  VAL A 218      56.478  27.638  89.456  1.00  0.00           C
ATOM   3685  CG1 VAL A 218      54.938  27.468  89.345  1.00  0.00           C
ATOM   3689  CG2 VAL A 218      57.048  27.718  88.025  1.00  0.00           C
ATOM   3693  C   VAL A 218      56.218  28.868  91.585  1.00  0.00           C
ATOM   3694  O   VAL A 218      55.118  29.358  91.805  1.00  0.00           O
ATOM   3695  N   VAL A 219      56.908  28.258  92.555  1.00  0.00           N
ATOM   3697  CA  VAL A 219      56.348  28.068  93.886  1.00  0.00           C
ATOM   3699  CB  VAL A 219      56.338  26.588  94.255  1.00  0.00           C
ATOM   3701  CG1 VAL A 219      55.348  25.868  93.335  1.00  0.00           C
ATOM   3705  CG2 VAL A 219      57.738  25.988  94.085  1.00  0.00           C
ATOM   3709  C   VAL A 219      57.078  28.908  94.905  1.00  0.00           C
ATOM   3710  O   VAL A 219      56.988  28.708  96.115  1.00  0.00           O
ATOM   3711  N   ASN A 220      57.858  29.898  94.436  1.00  0.00           N
ATOM   3713  CA  ASN A 220      58.698  30.728  95.276  1.00  0.00           C
ATOM   3715  CB  ASN A 220      60.208  30.808  94.875  1.00  0.00           C
ATOM   3718  CG  ASN A 220      60.858  29.448  94.985  1.00  0.00           C
ATOM   3719  OD1 ASN A 220      60.268  28.388  95.176  1.00  0.00           O
ATOM   3720  ND2 ASN A 220      62.208  29.418  94.885  1.00  0.00           N
ATOM   3723  C   ASN A 220      58.158  32.128  95.316  1.00  0.00           C
ATOM   3724  O   ASN A 220      57.228  32.518  94.615  1.00  0.00           O
ATOM   3725  N   ASN A 221      58.728  32.908  96.235  1.00  0.00           N
ATOM   3727  CA  ASN A 221      58.318  34.228  96.575  1.00  0.00           C
ATOM   3729  CB  ASN A 221      58.088  34.248  98.115  1.00  0.00           C
ATOM   3732  CG  ASN A 221      57.108  35.338  98.546  1.00  0.00           C
ATOM   3733  OD1 ASN A 221      57.058  36.408  97.946  1.00  0.00           O
ATOM   3734  ND2 ASN A 221      56.258  35.068  99.576  1.00  0.00           N
ATOM   3737  C   ASN A 221      59.408  35.198  96.135  1.00  0.00           C
ATOM   3738  O   ASN A 221      59.478  36.288  96.655  1.00  0.00           O
ATOM   3739  N   ILE A 222      60.328  34.858  95.206  1.00  0.00           N
ATOM   3741  CA  ILE A 222      61.358  35.828  94.825  1.00  0.00           C
ATOM   3743  CB  ILE A 222      62.668  35.828  95.656  1.00  0.00           C
ATOM   3745  CG2 ILE A 222      62.478  36.608  96.976  1.00  0.00           C
ATOM   3749  CG1 ILE A 222      63.288  34.418  95.885  1.00  0.00           C
ATOM   3752  CD  ILE A 222      62.678  33.588  97.026  1.00  0.00           C
ATOM   3756  C   ILE A 222      61.688  35.808  93.346  1.00  0.00           C
ATOM   3757  O   ILE A 222      62.078  34.798  92.765  1.00  0.00           O
ATOM   3758  N   CYS A 223      61.598  36.988  92.736  1.00  0.00           N
ATOM   3760  CA  CYS A 223      62.058  37.368  91.416  1.00  0.00           C
ATOM   3762  CB  CYS A 223      61.088  38.448  90.855  1.00  0.00           C
ATOM   3765  SG  CYS A 223      59.678  37.758  89.945  1.00  0.00           S
ATOM   3767  C   CYS A 223      63.478  37.938  91.456  1.00  0.00           C
ATOM   3768  O   CYS A 223      63.828  38.698  92.365  1.00  0.00           O
ATOM   3769  N   ASN A 224      64.328  37.568  90.486  1.00  0.00           N
ATOM   3771  CA  ASN A 224      65.718  38.028  90.375  1.00  0.00           C
ATOM   3773  CB  ASN A 224      66.608  37.068  91.226  1.00  0.00           C
ATOM   3776  CG  ASN A 224      68.068  37.508  91.395  1.00  0.00           C
ATOM   3777  OD1 ASN A 224      68.578  38.438  90.795  1.00  0.00           O
ATOM   3778  ND2 ASN A 224      68.808  36.838  92.325  1.00  0.00           N
ATOM   3781  C   ASN A 224      66.058  38.038  88.866  1.00  0.00           C
ATOM   3782  O   ASN A 224      65.548  37.198  88.136  1.00  0.00           O
ATOM   3783  N   ILE A 225      66.878  39.008  88.375  1.00  0.00           N
ATOM   3785  CA  ILE A 225      67.148  39.298  86.956  1.00  0.00           C
ATOM   3787  CB  ILE A 225      66.288  40.438  86.346  1.00  0.00           C
ATOM   3789  CG2 ILE A 225      66.708  40.788  84.895  1.00  0.00           C
ATOM   3793  CG1 ILE A 225      66.098  41.718  87.216  1.00  0.00           C
ATOM   3796  CD  ILE A 225      67.238  42.718  87.206  1.00  0.00           C
ATOM   3800  C   ILE A 225      68.668  39.518  86.746  1.00  0.00           C
ATOM   3801  OT1 ILE A 225      69.398  39.748  87.745  1.00  0.00           O
ATOM   3802  OT2 ILE A 225      69.158  39.378  85.575  1.00  0.00           O
ATOM   3803  NH3 POPEB 226      61.658 117.638  74.875  1.00  0.00           N
ATOM   3807  C12 POPEB 226      62.148 117.598  76.305  1.00  0.00           C
ATOM   3810  C11 POPEB 226      61.258 118.428  77.256  1.00  0.00           C
ATOM   3813  P   POPEB 226      58.678 118.548  76.646  1.00  0.00           P
ATOM   3814  O13 POPEB 226      57.468 117.778  77.026  1.00  0.00           O
ATOM   3815  O14 POPEB 226      58.708 119.988  76.995  1.00  0.00           O
ATOM   3816  O11 POPEB 226      59.078 118.368  75.136  1.00  0.00           O
ATOM   3817  O12 POPEB 226      59.928 117.888  77.336  1.00  0.00           O
ATOM   3818  C1  POPEB 226      58.078 118.258  74.115  1.00  0.00           C
ATOM   3821  C2  POPEB 226      58.728 118.198  72.715  1.00  0.00           C
ATOM   3823  O21 POPEB 226      58.498 119.408  71.965  1.00  0.00           O
ATOM   3824  C21 POPEB 226      57.418 119.568  71.235  1.00  0.00           C
ATOM   3825  O22 POPEB 226      56.488 118.808  71.095  1.00  0.00           O
ATOM   3826  C22 POPEB 226      57.508 120.938  70.555  1.00  0.00           C
ATOM   3829  C3  POPEB 226      58.438 116.858  71.965  1.00  0.00           C
ATOM   3832  O31 POPEB 226      59.078 116.828  70.665  1.00  0.00           O
ATOM   3833  C31 POPEB 226      60.388 116.568  70.715  1.00  0.00           C
ATOM   3834  O32 POPEB 226      61.008 116.238  71.715  1.00  0.00           O
ATOM   3835  C32 POPEB 226      60.988 116.778  69.325  1.00  0.00           C
ATOM   3838  C23 POPEB 226      58.098 120.778  69.135  1.00  0.00           C
ATOM   3841  C24 POPEB 226      58.678 122.078  68.566  1.00  0.00           C
ATOM   3844  C25 POPEB 226      57.768 122.748  67.526  1.00  0.00           C
ATOM   3847  C26 POPEB 226      58.218 124.178  67.186  1.00  0.00           C
ATOM   3850  C27 POPEB 226      59.318 124.288  66.125  1.00  0.00           C
ATOM   3853  C28 POPEB 226      59.578 125.768  65.765  1.00  0.00           C
ATOM   3856  C29 POPEB 226      60.898 125.978  65.076  1.00  0.00           C
ATOM   3858 0C21 POPEB 226      61.108 126.238  63.776  1.00  0.00           C
ATOM   3860 1C21 POPEB 226      60.088 126.378  62.675  1.00  0.00           C
ATOM   3863 2C21 POPEB 226      59.938 127.844  62.236  1.00  0.00           C
ATOM   3866 3C21 POPEB 226      59.058 128.074  61.006  1.00  0.00           C
ATOM   3869 4C21 POPEB 226      57.648 127.474  61.125  1.00  0.00           C
ATOM   3872 5C21 POPEB 226      56.718 127.874  59.975  1.00  0.00           C
ATOM   3875 6C21 POPEB 226      55.508 126.934  59.866  1.00  0.00           C
ATOM   3878 7C21 POPEB 226      54.338 127.554  59.085  1.00  0.00           C
ATOM   3881 8C21 POPEB 226      53.188 126.574  58.886  1.00  0.00           C
ATOM   3885  C33 POPEB 226      61.178 115.448  68.576  1.00  0.00           C
ATOM   3888  C34 POPEB 226      61.248 115.508  67.036  1.00  0.00           C
ATOM   3891  C35 POPEB 226      59.988 116.108  66.416  1.00  0.00           C
ATOM   3894  C36 POPEB 226      59.858 115.938  64.896  1.00  0.00           C
ATOM   3897  C37 POPEB 226      58.658 116.748  64.385  1.00  0.00           C
ATOM   3900  C38 POPEB 226      58.228 116.488  62.945  1.00  0.00           C
ATOM   3903  C39 POPEB 226      56.968 117.308  62.625  1.00  0.00           C
ATOM   3906 0C31 POPEB 226      56.368 117.018  61.246  1.00  0.00           C
ATOM   3909 1C31 POPEB 226      55.048 117.778  61.035  1.00  0.00           C
ATOM   3912 2C31 POPEB 226      54.288 117.358  59.765  1.00  0.00           C
ATOM   3915 3C31 POPEB 226      55.038 117.688  58.475  1.00  0.00           C
ATOM   3918 4C31 POPEB 226      54.278 117.218  57.225  1.00  0.00           C
ATOM   3921 5C31 POPEB 226      55.068 117.478  55.936  1.00  0.00           C
ATOM   3924 6C31 POPEB 226      54.368 116.938  54.676  1.00  0.00           C
ATOM   3928  NH3 POPEC 227      95.808  98.588  36.656  1.00  0.00           N
ATOM   3932  C12 POPEC 227      97.018  98.698  37.576  1.00  0.00           C
ATOM   3935  C11 POPEC 227      98.368  99.008  36.906  1.00  0.00           C
ATOM   3938  P   POPEC 227     100.508  98.008  38.195  1.00  0.00           P
ATOM   3939  O13 POPEC 227     101.718  98.378  37.445  1.00  0.00           O
ATOM   3940  O14 POPEC 227     100.048  96.608  38.075  1.00  0.00           O
ATOM   3941  O11 POPEC 227     100.788  98.238  39.725  1.00  0.00           O
ATOM   3942  O12 POPEC 227      99.358  99.058  37.935  1.00  0.00           O
ATOM   3943  C1  POPEC 227     101.208  99.538  40.165  1.00  0.00           C
ATOM   3946  C2  POPEC 227     100.418  99.988  41.415  1.00  0.00           C
ATOM   3948  O21 POPEC 227     101.298 100.638  42.355  1.00  0.00           O
ATOM   3949  C21 POPEC 227     102.118  99.878  43.075  1.00  0.00           C
ATOM   3950  O22 POPEC 227     102.358  98.698  42.906  1.00  0.00           O
ATOM   3951  C22 POPEC 227     102.688 100.718  44.225  1.00  0.00           C
ATOM   3954  C3  POPEC 227      99.568  98.838  42.055  1.00  0.00           C
ATOM   3957  O31 POPEC 227      99.068  99.268  43.335  1.00  0.00           O
ATOM   3958  C31 POPEC 227      97.958  98.678  43.735  1.00  0.00           C
ATOM   3959  O32 POPEC 227      97.378  97.768  43.156  1.00  0.00           O
ATOM   3960  C32 POPEC 227      97.508  99.338  45.035  1.00  0.00           C
ATOM   3963  C23 POPEC 227     102.268 100.158  45.605  1.00  0.00           C
ATOM   3966  C24 POPEC 227     102.728 101.038  46.785  1.00  0.00           C
ATOM   3969  C25 POPEC 227     102.188 100.578  48.145  1.00  0.00           C
ATOM   3972  C26 POPEC 227     100.728 100.988  48.385  1.00  0.00           C
ATOM   3975  C27 POPEC 227     100.188 100.568  49.765  1.00  0.00           C
ATOM   3978  C28 POPEC 227      98.808 101.178  50.055  1.00  0.00           C
ATOM   3981  C29 POPEC 227      98.258 100.778  51.405  1.00  0.00           C
ATOM   3983 0C21 POPEC 227      98.448 101.438  52.555  1.00  0.00           C
ATOM   3985 1C21 POPEC 227      99.278 102.688  52.745  1.00  0.00           C
ATOM   3988 2C21 POPEC 227      98.428 103.948  53.015  1.00  0.00           C
ATOM   3991 3C21 POPEC 227      97.818 104.028  54.425  1.00  0.00           C
ATOM   3994 4C21 POPEC 227      98.598 104.918  55.405  1.00  0.00           C
ATOM   3997 5C21 POPEC 227      99.958 104.348  55.856  1.00  0.00           C
ATOM   4000 6C21 POPEC 227     100.608 105.188  56.965  1.00  0.00           C
ATOM   4003 7C21 POPEC 227     101.648 104.418  57.785  1.00  0.00           C
ATOM   4006 8C21 POPEC 227     102.158 105.188  58.995  1.00  0.00           C
ATOM   4010  C33 POPEC 227      96.098  98.898  45.486  1.00  0.00           C
ATOM   4013  C34 POPEC 227      96.098  97.668  46.405  1.00  0.00           C
ATOM   4016  C35 POPEC 227      94.828  97.588  47.256  1.00  0.00           C
ATOM   4019  C36 POPEC 227      94.848  98.538  48.455  1.00  0.00           C
ATOM   4022  C37 POPEC 227      93.448  98.708  49.065  1.00  0.00           C
ATOM   4025  C38 POPEC 227      93.378  99.858  50.076  1.00  0.00           C
ATOM   4028  C39 POPEC 227      94.168  99.598  51.355  1.00  0.00           C
ATOM   4031 0C31 POPEC 227      94.138 100.808  52.295  1.00  0.00           C
ATOM   4034 1C31 POPEC 227      94.898 100.568  53.616  1.00  0.00           C
ATOM   4037 2C31 POPEC 227      94.008 100.098  54.785  1.00  0.00           C
ATOM   4040 3C31 POPEC 227      92.908 101.078  55.215  1.00  0.00           C
ATOM   4043 4C31 POPEC 227      93.398 102.498  55.515  1.00  0.00           C
ATOM   4046 5C31 POPEC 227      92.258 103.428  55.975  1.00  0.00           C
ATOM   4049 6C31 POPEC 227      92.728 104.858  56.246  1.00  0.00           C
ATOM   4053  NH3 POPED 228     103.588 126.238  36.586  1.00  0.00           N
ATOM   4057  C12 POPED 228     104.098 124.938  37.176  1.00  0.00           C
ATOM   4060  C11 POPED 228     103.248 123.748  36.695  1.00  0.00           C
ATOM   4063  P   POPED 228     104.688 121.598  36.495  1.00  0.00           P
ATOM   4064  O13 POPED 228     104.038 120.858  35.396  1.00  0.00           O
ATOM   4065  O14 POPED 228     105.918 122.338  36.175  1.00  0.00           O
ATOM   4066  O11 POPED 228     104.988 120.508  37.615  1.00  0.00           O
ATOM   4067  O12 POPED 228     103.678 122.518  37.275  1.00  0.00           O
ATOM   4068  C1  POPED 228     105.878 120.858  38.675  1.00  0.00           C
ATOM   4071  C2  POPED 228     105.288 121.918  39.655  1.00  0.00           C
ATOM   4073  O21 POPED 228     106.258 122.138  40.695  1.00  0.00           O
ATOM   4074  C21 POPED 228     107.138 123.078  40.416  1.00  0.00           C
ATOM   4075  O22 POPED 228     107.148 123.788  39.425  1.00  0.00           O
ATOM   4076  C22 POPED 228     108.078 123.228  41.596  1.00  0.00           C
ATOM   4079  C3  POPED 228     103.948 121.458  40.295  1.00  0.00           C
ATOM   4082  O31 POPED 228     103.378 122.518  41.095  1.00  0.00           O
ATOM   4083  C31 POPED 228     102.058 122.428  41.246  1.00  0.00           C
ATOM   4084  O32 POPED 228     101.368 121.538  40.786  1.00  0.00           O
ATOM   4085  C32 POPED 228     101.538 123.638  42.015  1.00  0.00           C
ATOM   4088  C23 POPED 228     107.278 123.548  42.875  1.00  0.00           C
ATOM   4091  C24 POPED 228     108.118 123.488  44.146  1.00  0.00           C
ATOM   4094  C25 POPED 228     107.248 123.398  45.396  1.00  0.00           C
ATOM   4097  C26 POPED 228     108.008 122.898  46.625  1.00  0.00           C
ATOM   4100  C27 POPED 228     109.178 123.798  47.015  1.00  0.00           C
ATOM   4103  C28 POPED 228     109.818 123.398  48.356  1.00  0.00           C
ATOM   4106  C29 POPED 228     108.868 123.698  49.495  1.00  0.00           C
ATOM   4108 0C21 POPED 228     109.058 124.578  50.486  1.00  0.00           C
ATOM   4110 1C21 POPED 228     110.278 125.428  50.715  1.00  0.00           C
ATOM   4113 2C21 POPED 228     110.698 125.388  52.195  1.00  0.00           C
ATOM   4116 3C21 POPED 228     109.728 126.148  53.105  1.00  0.00           C
ATOM   4119 4C21 POPED 228     110.088 126.028  54.585  1.00  0.00           C
ATOM   4122 5C21 POPED 228     110.198 124.568  55.035  1.00  0.00           C
ATOM   4125 6C21 POPED 228     109.948 124.398  56.526  1.00  0.00           C
ATOM   4128 7C21 POPED 228     110.248 122.958  56.925  1.00  0.00           C
ATOM   4131 8C21 POPED 228     109.878 122.698  58.375  1.00  0.00           C
ATOM   4135  C33 POPED 228     100.948 124.708  41.076  1.00  0.00           C
ATOM   4138  C34 POPED 228     101.578 126.088  41.275  1.00  0.00           C
ATOM   4141  C35 POPED 228     101.348 126.674  42.675  1.00  0.00           C
ATOM   4144  C36 POPED 228     102.038 128.034  42.815  1.00  0.00           C
ATOM   4147  C37 POPED 228     101.888 128.654  44.206  1.00  0.00           C
ATOM   4150  C38 POPED 228     102.938 129.744  44.455  1.00  0.00           C
ATOM   4153  C39 POPED 228     102.998 130.184  45.926  1.00  0.00           C
ATOM   4156 0C31 POPED 228     103.998 131.324  46.165  1.00  0.00           C
ATOM   4159 1C31 POPED 228     104.268 131.554  47.666  1.00  0.00           C
ATOM   4162 2C31 POPED 228     104.968 132.884  47.965  1.00  0.00           C
ATOM   4165 3C31 POPED 228     105.758 132.914  49.285  1.00  0.00           C
ATOM   4168 4C31 POPED 228     104.958 132.464  50.515  1.00  0.00           C
ATOM   4171 5C31 POPED 228     105.808 132.404  51.795  1.00  0.00           C
ATOM   4174 6C31 POPED 228     105.058 131.814  52.995  1.00  0.00           C
ATOM   4178  NH3 POPEE 229      69.068 121.638  33.566  1.00  0.00           N
ATOM   4182  C12 POPEE 229      67.848 121.768  34.435  1.00  0.00           C
ATOM   4185  C11 POPEE 229      66.718 122.528  33.715  1.00  0.00           C
ATOM   4188  P   POPEE 229      64.268 123.358  34.086  1.00  0.00           P
ATOM   4189  O13 POPEE 229      64.708 124.368  33.085  1.00  0.00           O
ATOM   4190  O14 POPEE 229      63.078 122.548  33.775  1.00  0.00           O
ATOM   4191  O11 POPEE 229      64.018 124.098  35.465  1.00  0.00           O
ATOM   4192  O12 POPEE 229      65.508 122.418  34.465  1.00  0.00           O
ATOM   4193  C1  POPEE 229      64.628 123.728  36.706  1.00  0.00           C
ATOM   4196  C2  POPEE 229      63.638 123.968  37.875  1.00  0.00           C
ATOM   4198  O21 POPEE 229      64.138 123.268  39.045  1.00  0.00           O
ATOM   4199  C21 POPEE 229      64.408 123.998  40.115  1.00  0.00           C
ATOM   4200  O22 POPEE 229      64.348 125.208  40.185  1.00  0.00           O
ATOM   4201  C22 POPEE 229      64.828 123.078  41.265  1.00  0.00           C
ATOM   4204  C3  POPEE 229      62.218 123.438  37.506  1.00  0.00           C
ATOM   4207  O31 POPEE 229      61.348 123.418  38.655  1.00  0.00           O
ATOM   4208  C31 POPEE 229      61.148 122.228  39.195  1.00  0.00           C
ATOM   4209  O32 POPEE 229      61.458 121.148  38.715  1.00  0.00           O
ATOM   4210  C32 POPEE 229      60.568 122.408  40.605  1.00  0.00           C
ATOM   4213  C23 POPEE 229      64.678 123.758  42.646  1.00  0.00           C
ATOM   4216  C24 POPEE 229      65.328 122.948  43.775  1.00  0.00           C
ATOM   4219  C25 POPEE 229      65.098 123.548  45.165  1.00  0.00           C
ATOM   4222  C26 POPEE 229      65.698 122.698  46.285  1.00  0.00           C
ATOM   4225  C27 POPEE 229      65.408 123.228  47.706  1.00  0.00           C
ATOM   4228  C28 POPEE 229      64.368 122.398  48.486  1.00  0.00           C
ATOM   4231  C29 POPEE 229      62.968 122.478  47.935  1.00  0.00           C
ATOM   4233 0C21 POPEE 229      61.818 122.578  48.625  1.00  0.00           C
ATOM   4235 1C21 POPEE 229      61.648 122.598  50.125  1.00  0.00           C
ATOM   4238 2C21 POPEE 229      61.068 123.908  50.675  1.00  0.00           C
ATOM   4241 3C21 POPEE 229      59.728 124.318  50.045  1.00  0.00           C
ATOM   4244 4C21 POPEE 229      59.028 125.448  50.815  1.00  0.00           C
ATOM   4247 5C21 POPEE 229      57.648 125.838  50.265  1.00  0.00           C
ATOM   4250 6C21 POPEE 229      57.698 126.278  48.795  1.00  0.00           C
ATOM   4253 7C21 POPEE 229      56.498 127.144  48.385  1.00  0.00           C
ATOM   4256 8C21 POPEE 229      56.648 127.704  46.965  1.00  0.00           C
ATOM   4260  C33 POPEE 229      59.088 122.888  40.635  1.00  0.00           C
ATOM   4263  C34 POPEE 229      58.458 122.898  42.046  1.00  0.00           C
ATOM   4266  C35 POPEE 229      58.528 121.538  42.745  1.00  0.00           C
ATOM   4269  C36 POPEE 229      57.718 121.438  44.055  1.00  0.00           C
ATOM   4272  C37 POPEE 229      58.088 120.168  44.826  1.00  0.00           C
ATOM   4275  C38 POPEE 229      57.258 119.888  46.085  1.00  0.00           C
ATOM   4278  C39 POPEE 229      57.678 120.718  47.305  1.00  0.00           C
ATOM   4281 0C31 POPEE 229      57.128 120.138  48.616  1.00  0.00           C
ATOM   4284 1C31 POPEE 229      57.618 120.878  49.866  1.00  0.00           C
ATOM   4287 2C31 POPEE 229      56.748 122.078  50.276  1.00  0.00           C
ATOM   4290 3C31 POPEE 229      55.458 121.698  51.006  1.00  0.00           C
ATOM   4293 4C31 POPEE 229      54.758 122.908  51.625  1.00  0.00           C
ATOM   4296 5C31 POPEE 229      53.668 122.508  52.625  1.00  0.00           C
ATOM   4299 6C31 POPEE 229      52.868 123.698  53.185  1.00  0.00           C
ATOM   4303  NH3 POPEF 230      61.058  31.098  32.826  1.00  0.00           N
ATOM   4307  C12 POPEF 230      59.838  31.818  32.326  1.00  0.00           C
ATOM   4310  C11 POPEF 230      58.558  31.558  33.145  1.00  0.00           C
ATOM   4313  P   POPEF 230      56.318  32.138  31.795  1.00  0.00           P
ATOM   4314  O13 POPEF 230      55.828  33.418  31.235  1.00  0.00           O
ATOM   4315  O14 POPEF 230      56.778  31.118  30.815  1.00  0.00           O
ATOM   4316  O11 POPEF 230      55.198  31.508  32.696  1.00  0.00           O
ATOM   4317  O12 POPEF 230      57.548  32.468  32.715  1.00  0.00           O
ATOM   4318  C1  POPEF 230      53.888  32.098  32.615  1.00  0.00           C
ATOM   4321  C2  POPEF 230      52.798  31.128  33.166  1.00  0.00           C
ATOM   4323  O21 POPEF 230      52.928  30.978  34.585  1.00  0.00           O
ATOM   4324  C21 POPEF 230      52.498  31.998  35.315  1.00  0.00           C
ATOM   4325  O22 POPEF 230      51.888  32.968  34.885  1.00  0.00           O
ATOM   4326  C22 POPEF 230      52.788  31.718  36.795  1.00  0.00           C
ATOM   4329  C3  POPEF 230      52.908  29.748  32.436  1.00  0.00           C
ATOM   4332  O31 POPEF 230      52.788  28.638  33.345  1.00  0.00           O
ATOM   4333  C31 POPEF 230      51.588  28.388  33.805  1.00  0.00           C
ATOM   4334  O32 POPEF 230      50.538  28.758  33.286  1.00  0.00           O
ATOM   4335  C32 POPEF 230      51.748  27.528  35.066  1.00  0.00           C
ATOM   4338  C23 POPEF 230      51.468  31.668  37.585  1.00  0.00           C
ATOM   4341  C24 POPEF 230      51.588  31.488  39.105  1.00  0.00           C
ATOM   4344  C25 POPEF 230      50.208  31.618  39.765  1.00  0.00           C
ATOM   4347  C26 POPEF 230      50.178  31.428  41.295  1.00  0.00           C
ATOM   4350  C27 POPEF 230      51.128  32.348  42.065  1.00  0.00           C
ATOM   4353  C28 POPEF 230      51.198  32.048  43.576  1.00  0.00           C
ATOM   4356  C29 POPEF 230      50.048  32.598  44.365  1.00  0.00           C
ATOM   4358 0C21 POPEF 230      50.038  32.698  45.705  1.00  0.00           C
ATOM   4360 1C21 POPEF 230      51.148  32.248  46.625  1.00  0.00           C
ATOM   4363 2C21 POPEF 230      50.658  31.358  47.785  1.00  0.00           C
ATOM   4366 3C21 POPEF 230      50.118  29.988  47.345  1.00  0.00           C
ATOM   4369 4C21 POPEF 230      49.558  29.198  48.535  1.00  0.00           C
ATOM   4372 5C21 POPEF 230      48.968  27.838  48.145  1.00  0.00           C
ATOM   4375 6C21 POPEF 230      48.388  27.088  49.346  1.00  0.00           C
ATOM   4378 7C21 POPEF 230      47.828  25.708  48.986  1.00  0.00           C
ATOM   4381 8C21 POPEF 230      47.248  24.968  50.195  1.00  0.00           C
ATOM   4385  C33 POPEF 230      50.488  27.318  35.965  1.00  0.00           C
ATOM   4388  C34 POPEF 230      50.908  26.538  37.225  1.00  0.00           C
ATOM   4391  C35 POPEF 230      49.778  25.998  38.125  1.00  0.00           C
ATOM   4394  C36 POPEF 230      49.108  26.998  39.086  1.00  0.00           C
ATOM   4397  C37 POPEF 230      48.438  26.238  40.245  1.00  0.00           C
ATOM   4400  C38 POPEF 230      47.328  27.008  40.975  1.00  0.00           C
ATOM   4403  C39 POPEF 230      47.798  28.338  41.565  1.00  0.00           C
ATOM   4406 0C31 POPEF 230      46.918  28.778  42.745  1.00  0.00           C
ATOM   4409 1C31 POPEF 230      47.258  30.188  43.265  1.00  0.00           C
ATOM   4412 2C31 POPEF 230      46.268  30.688  44.335  1.00  0.00           C
ATOM   4415 3C31 POPEF 230      46.308  29.898  45.656  1.00  0.00           C
ATOM   4418 4C31 POPEF 230      45.088  30.158  46.545  1.00  0.00           C
ATOM   4421 5C31 POPEF 230      45.208  29.468  47.905  1.00  0.00           C
ATOM   4424 6C31 POPEF 230      43.978  29.658  48.795  1.00  0.00           C
ATOM   4428  NH3 POPEG 231     109.758  10.448  34.826  1.00  0.00           N
ATOM   4432  C12 POPEG 231     111.198  10.608  34.416  1.00  0.00           C
ATOM   4435  C11 POPEG 231     112.028  11.298  35.495  1.00  0.00           C
ATOM   4438  P   POPEG 231     114.498  12.038  35.015  1.00  0.00           P
ATOM   4439  O13 POPEG 231     115.648  11.288  34.465  1.00  0.00           O
ATOM   4440  O14 POPEG 231     113.938  13.138  34.185  1.00  0.00           O
ATOM   4441  O11 POPEG 231     114.818  12.558  36.465  1.00  0.00           O
ATOM   4442  O12 POPEG 231     113.388  10.968  35.255  1.00  0.00           O
ATOM   4443  C1  POPEG 231     116.068  13.188  36.706  1.00  0.00           C
ATOM   4446  C2  POPEG 231     117.198  12.168  36.986  1.00  0.00           C
ATOM   4448  O21 POPEG 231     117.408  12.018  38.405  1.00  0.00           O
ATOM   4449  C21 POPEG 231     117.958  10.878  38.795  1.00  0.00           C
ATOM   4450  O22 POPEG 231     118.058   9.858  38.125  1.00  0.00           O
ATOM   4451  C22 POPEG 231     118.478  11.058  40.225  1.00  0.00           C
ATOM   4454  C3  POPEG 231     118.468  12.738  36.326  1.00  0.00           C
ATOM   4457  O31 POPEG 231     119.638  12.008  36.715  1.00  0.00           O
ATOM   4458  C31 POPEG 231     120.708  12.688  36.365  1.00  0.00           C
ATOM   4459  O32 POPEG 231     120.718  13.648  35.605  1.00  0.00           O
ATOM   4460  C32 POPEG 231     121.938  12.158  37.085  1.00  0.00           C
ATOM   4463  C23 POPEG 231     117.328  11.188  41.235  1.00  0.00           C
ATOM   4466  C24 POPEG 231     117.718  11.548  42.665  1.00  0.00           C
ATOM   4469  C25 POPEG 231     118.568  10.488  43.375  1.00  0.00           C
ATOM   4472  C26 POPEG 231     117.938  10.078  44.705  1.00  0.00           C
ATOM   4475  C27 POPEG 231     118.838   9.128  45.486  1.00  0.00           C
ATOM   4478  C28 POPEG 231     118.248   8.778  46.846  1.00  0.00           C
ATOM   4481  C29 POPEG 231     119.268   8.118  47.736  1.00  0.00           C
ATOM   4483 0C21 POPEG 231     119.098   7.008  48.475  1.00  0.00           C
ATOM   4485 1C21 POPEG 231     117.838   6.198  48.625  1.00  0.00           C
ATOM   4488 2C21 POPEG 231     117.548   5.958  50.115  1.00  0.00           C
ATOM   4491 3C21 POPEG 231     116.358   5.008  50.326  1.00  0.00           C
ATOM   4494 4C21 POPEG 231     116.098   4.718  51.805  1.00  0.00           C
ATOM   4497 5C21 POPEG 231     117.128   3.768  52.436  1.00  0.00           C
ATOM   4500 6C21 POPEG 231     116.838   3.458  53.905  1.00  0.00           C
ATOM   4503 7C21 POPEG 231     117.928   2.588  54.555  1.00  0.00           C
ATOM   4506 8C21 POPEG 231     117.578   2.158  55.975  1.00  0.00           C
ATOM   4510  C33 POPEG 231     121.848  10.718  37.615  1.00  0.00           C
ATOM   4513  C34 POPEG 231     123.168  10.368  38.305  1.00  0.00           C
ATOM   4516  C35 POPEG 231     123.058  10.328  39.835  1.00  0.00           C
ATOM   4519  C36 POPEG 231     122.728   8.918  40.326  1.00  0.00           C
ATOM   4522  C37 POPEG 231     122.508   8.848  41.835  1.00  0.00           C
ATOM   4525  C38 POPEG 231     122.418   7.408  42.326  1.00  0.00           C
ATOM   4528  C39 POPEG 231     121.948   7.318  43.775  1.00  0.00           C
ATOM   4531 0C31 POPEG 231     121.948   5.878  44.285  1.00  0.00           C
ATOM   4534 1C31 POPEG 231     121.568   5.778  45.765  1.00  0.00           C
ATOM   4537 2C31 POPEG 231     121.748   4.348  46.285  1.00  0.00           C
ATOM   4540 3C31 POPEG 231     121.338   4.148  47.755  1.00  0.00           C
ATOM   4543 4C31 POPEG 231     122.248   4.858  48.765  1.00  0.00           C
ATOM   4546 5C31 POPEG 231     121.838   4.578  50.215  1.00  0.00           C
ATOM   4549 6C31 POPEG 231     122.748   5.228  51.256  1.00  0.00           C
ATOM   4553  NH3 POPEH 232      93.778  -2.052  39.016  1.00  0.00           N
ATOM   4557  C12 POPEH 232      94.208  -2.798  37.766  1.00  0.00           C
ATOM   4560  C11 POPEH 232      95.108  -1.902  36.865  1.00  0.00           C
ATOM   4563  P   POPEH 232      93.108  -0.162  36.345  1.00  0.00           P
ATOM   4564  O13 POPEH 232      91.948  -1.062  36.565  1.00  0.00           O
ATOM   4565  O14 POPEH 232      92.988   0.938  35.375  1.00  0.00           O
ATOM   4566  O11 POPEH 232      93.458   0.388  37.776  1.00  0.00           O
ATOM   4567  O12 POPEH 232      94.418  -0.992  36.025  1.00  0.00           O
ATOM   4568  C1  POPEH 232      94.468   1.368  37.965  1.00  0.00           C
ATOM   4571  C2  POPEH 232      94.258   2.188  39.276  1.00  0.00           C
ATOM   4573  O21 POPEH 232      94.228   1.398  40.486  1.00  0.00           O
ATOM   4574  C21 POPEH 232      93.108   0.818  40.866  1.00  0.00           C
ATOM   4575  O22 POPEH 232      92.168   0.508  40.146  1.00  0.00           O
ATOM   4576  C22 POPEH 232      93.188   0.458  42.345  1.00  0.00           C
ATOM   4579  C3  POPEH 232      93.108   3.228  39.115  1.00  0.00           C
ATOM   4582  O31 POPEH 232      92.828   3.998  40.295  1.00  0.00           O
ATOM   4583  C31 POPEH 232      93.768   4.648  40.955  1.00  0.00           C
ATOM   4584  O32 POPEH 232      94.898   4.848  40.545  1.00  0.00           O
ATOM   4585  C32 POPEH 232      93.218   5.078  42.316  1.00  0.00           C
ATOM   4588  C23 POPEH 232      91.778   0.238  42.935  1.00  0.00           C
ATOM   4591  C24 POPEH 232      91.728  -0.062  44.445  1.00  0.00           C
ATOM   4594  C25 POPEH 232      90.268  -0.082  44.936  1.00  0.00           C
ATOM   4597  C26 POPEH 232      90.038  -0.632  46.345  1.00  0.00           C
ATOM   4600  C27 POPEH 232      90.388   0.328  47.496  1.00  0.00           C
ATOM   4603  C28 POPEH 232      90.028  -0.312  48.855  1.00  0.00           C
ATOM   4606  C29 POPEH 232      90.248   0.608  50.026  1.00  0.00           C
ATOM   4608 0C21 POPEH 232      89.498   0.658  51.146  1.00  0.00           C
ATOM   4610 1C21 POPEH 232      88.318  -0.212  51.475  1.00  0.00           C
ATOM   4613 2C21 POPEH 232      88.418  -0.912  52.846  1.00  0.00           C
ATOM   4616 3C21 POPEH 232      89.568  -1.932  52.916  1.00  0.00           C
ATOM   4619 4C21 POPEH 232      89.598  -2.758  54.206  1.00  0.00           C
ATOM   4622 5C21 POPEH 232      88.358  -3.658  54.395  1.00  0.00           C
ATOM   4625 6C21 POPEH 232      88.448  -4.548  55.635  1.00  0.00           C
ATOM   4628 7C21 POPEH 232      87.168  -5.348  55.875  1.00  0.00           C
ATOM   4631 8C21 POPEH 232      87.138  -6.078  57.225  1.00  0.00           C
ATOM   4635  C33 POPEH 232      94.078   6.148  43.035  1.00  0.00           C
ATOM   4638  C34 POPEH 232      95.128   5.578  44.005  1.00  0.00           C
ATOM   4641  C35 POPEH 232      94.578   5.268  45.406  1.00  0.00           C
ATOM   4644  C36 POPEH 232      95.628   4.868  46.446  1.00  0.00           C
ATOM   4647  C37 POPEH 232      94.988   4.628  47.815  1.00  0.00           C
ATOM   4650  C38 POPEH 232      95.948   4.208  48.935  1.00  0.00           C
ATOM   4653  C39 POPEH 232      95.138   3.808  50.175  1.00  0.00           C
ATOM   4656 0C31 POPEH 232      95.958   3.548  51.435  1.00  0.00           C
ATOM   4659 1C31 POPEH 232      95.058   3.178  52.625  1.00  0.00           C
ATOM   4662 2C31 POPEH 232      95.768   3.258  53.986  1.00  0.00           C
ATOM   4665 3C31 POPEH 232      94.858   2.908  55.175  1.00  0.00           C
ATOM   4668 4C31 POPEH 232      94.348   1.458  55.155  1.00  0.00           C
ATOM   4671 5C31 POPEH 232      93.488   1.098  56.375  1.00  0.00           C
ATOM   4674 6C31 POPEH 232      93.018  -0.352  56.375  1.00  0.00           C
ATOM   4678  NH3 POPEI 233      86.538  23.468  34.695  1.00  0.00           N
ATOM   4682  C12 POPEI 233      85.348  23.948  35.475  1.00  0.00           C
ATOM   4685  C11 POPEI 233      85.538  25.318  36.135  1.00  0.00           C
ATOM   4688  P   POPEI 233      83.198  26.438  35.936  1.00  0.00           P
ATOM   4689  O13 POPEI 233      83.328  26.048  34.525  1.00  0.00           O
ATOM   4690  O14 POPEI 233      83.238  27.878  36.275  1.00  0.00           O
ATOM   4691  O11 POPEI 233      81.848  25.848  36.485  1.00  0.00           O
ATOM   4692  O12 POPEI 233      84.328  25.708  36.776  1.00  0.00           O
ATOM   4693  C1  POPEI 233      81.808  24.668  37.285  1.00  0.00           C
ATOM   4696  C2  POPEI 233      81.938  24.988  38.816  1.00  0.00           C
ATOM   4698  O21 POPEI 233      81.348  23.968  39.655  1.00  0.00           O
ATOM   4699  C21 POPEI 233      80.028  23.918  39.686  1.00  0.00           C
ATOM   4700  O22 POPEI 233      79.278  24.278  38.785  1.00  0.00           O
ATOM   4701  C22 POPEI 233      79.568  23.498  41.066  1.00  0.00           C
ATOM   4704  C3  POPEI 233      81.408  26.408  39.206  1.00  0.00           C
ATOM   4707  O31 POPEI 233      81.658  26.728  40.596  1.00  0.00           O
ATOM   4708  C31 POPEI 233      82.698  27.538  40.815  1.00  0.00           C
ATOM   4709  O32 POPEI 233      83.448  27.968  39.945  1.00  0.00           O
ATOM   4710  C32 POPEI 233      82.728  27.968  42.285  1.00  0.00           C
ATOM   4713  C23 POPEI 233      78.758  24.648  41.685  1.00  0.00           C
ATOM   4716  C24 POPEI 233      77.938  24.228  42.896  1.00  0.00           C
ATOM   4719  C25 POPEI 233      76.778  25.188  43.185  1.00  0.00           C
ATOM   4722  C26 POPEI 233      75.798  24.648  44.225  1.00  0.00           C
ATOM   4725  C27 POPEI 233      74.588  25.578  44.395  1.00  0.00           C
ATOM   4728  C28 POPEI 233      73.598  25.088  45.475  1.00  0.00           C
ATOM   4731  C29 POPEI 233      72.858  23.868  45.025  1.00  0.00           C
ATOM   4733 0C21 POPEI 233      71.938  23.218  45.755  1.00  0.00           C
ATOM   4735 1C21 POPEI 233      71.518  23.628  47.135  1.00  0.00           C
ATOM   4738 2C21 POPEI 233      70.588  22.608  47.815  1.00  0.00           C
ATOM   4741 3C21 POPEI 233      71.258  21.258  48.096  1.00  0.00           C
ATOM   4744 4C21 POPEI 233      70.578  20.498  49.245  1.00  0.00           C
ATOM   4747 5C21 POPEI 233      71.138  19.088  49.455  1.00  0.00           C
ATOM   4750 6C21 POPEI 233      70.708  18.488  50.805  1.00  0.00           C
ATOM   4753 7C21 POPEI 233      70.548  16.958  50.786  1.00  0.00           C
ATOM   4756 8C21 POPEI 233      70.098  16.398  52.135  1.00  0.00           C
ATOM   4760  C33 POPEI 233      83.018  26.868  43.335  1.00  0.00           C
ATOM   4763  C34 POPEI 233      82.958  27.428  44.775  1.00  0.00           C
ATOM   4766  C35 POPEI 233      83.248  26.388  45.866  1.00  0.00           C
ATOM   4769  C36 POPEI 233      82.598  26.768  47.215  1.00  0.00           C
ATOM   4772  C37 POPEI 233      82.758  25.698  48.305  1.00  0.00           C
ATOM   4775  C38 POPEI 233      82.018  26.058  49.616  1.00  0.00           C
ATOM   4778  C39 POPEI 233      82.298  25.048  50.736  1.00  0.00           C
ATOM   4781 0C31 POPEI 233      81.408  25.198  51.986  1.00  0.00           C
ATOM   4784 1C31 POPEI 233      81.608  26.508  52.755  1.00  0.00           C
ATOM   4787 2C31 POPEI 233      81.008  26.448  54.175  1.00  0.00           C
ATOM   4790 3C31 POPEI 233      80.878  27.838  54.826  1.00  0.00           C
ATOM   4793 4C31 POPEI 233      80.258  27.778  56.235  1.00  0.00           C
ATOM   4796 5C31 POPEI 233      80.178  29.148  56.916  1.00  0.00           C
ATOM   4799 6C31 POPEI 233      79.488  29.118  58.286  1.00  0.00           C
ATOM   4803  NH3 POPEJ 234     115.928  64.418  79.015  1.00  0.00           N
ATOM   4807  C12 POPEJ 234     114.628  64.328  78.265  1.00  0.00           C
ATOM   4810  C11 POPEJ 234     113.568  63.608  79.115  1.00  0.00           C
ATOM   4813  P   POPEJ 234     113.978  61.018  79.236  1.00  0.00           P
ATOM   4814  O13 POPEJ 234     114.868  60.108  79.996  1.00  0.00           O
ATOM   4815  O14 POPEJ 234     112.528  60.718  79.176  1.00  0.00           O
ATOM   4816  O11 POPEJ 234     114.528  61.228  77.776  1.00  0.00           O
ATOM   4817  O12 POPEJ 234     114.098  62.478  79.846  1.00  0.00           O
ATOM   4818  C1  POPEJ 234     115.198  60.158  77.085  1.00  0.00           C
ATOM   4821  C2  POPEJ 234     114.858  60.238  75.566  1.00  0.00           C
ATOM   4823  O21 POPEJ 234     115.148  59.028  74.845  1.00  0.00           O
ATOM   4824  C21 POPEJ 234     116.428  58.678  74.745  1.00  0.00           C
ATOM   4825  O22 POPEJ 234     117.358  59.308  75.215  1.00  0.00           O
ATOM   4826  C22 POPEJ 234     116.538  57.368  73.965  1.00  0.00           C
ATOM   4829  C3  POPEJ 234     115.408  61.528  74.906  1.00  0.00           C
ATOM   4832  O31 POPEJ 234     114.378  62.148  74.115  1.00  0.00           O
ATOM   4833  C31 POPEJ 234     114.338  61.818  72.835  1.00  0.00           C
ATOM   4834  O32 POPEJ 234     115.138  61.128  72.225  1.00  0.00           O
ATOM   4835  C32 POPEJ 234     113.048  62.418  72.266  1.00  0.00           C
ATOM   4838  C23 POPEJ 234     117.668  57.378  72.896  1.00  0.00           C
ATOM   4841  C24 POPEJ 234     117.188  57.838  71.506  1.00  0.00           C
ATOM   4844  C25 POPEJ 234     117.108  56.698  70.475  1.00  0.00           C
ATOM   4847  C26 POPEJ 234     116.708  57.148  69.055  1.00  0.00           C
ATOM   4850  C27 POPEJ 234     117.588  56.518  67.965  1.00  0.00           C
ATOM   4853  C28 POPEJ 234     117.258  56.998  66.535  1.00  0.00           C
ATOM   4856  C29 POPEJ 234     116.068  56.298  65.936  1.00  0.00           C
ATOM   4858 0C21 POPEJ 234     115.958  55.788  64.695  1.00  0.00           C
ATOM   4860 1C21 POPEJ 234     116.998  55.818  63.595  1.00  0.00           C
ATOM   4863 2C21 POPEJ 234     117.488  54.408  63.195  1.00  0.00           C
ATOM   4866 3C21 POPEJ 234     116.458  53.648  62.335  1.00  0.00           C
ATOM   4869 4C21 POPEJ 234     116.948  52.288  61.815  1.00  0.00           C
ATOM   4872 5C21 POPEJ 234     117.138  51.198  62.885  1.00  0.00           C
ATOM   4875 6C21 POPEJ 234     115.818  50.828  63.576  1.00  0.00           C
ATOM   4878 7C21 POPEJ 234     115.878  49.498  64.315  1.00  0.00           C
ATOM   4881 8C21 POPEJ 234     114.588  49.168  65.055  1.00  0.00           C
ATOM   4885  C33 POPEJ 234     112.958  62.368  70.735  1.00  0.00           C
ATOM   4888  C34 POPEJ 234     111.598  62.878  70.256  1.00  0.00           C
ATOM   4891  C35 POPEJ 234     111.518  63.118  68.756  1.00  0.00           C
ATOM   4894  C36 POPEJ 234     110.088  63.408  68.286  1.00  0.00           C
ATOM   4897  C37 POPEJ 234     110.078  63.978  66.865  1.00  0.00           C
ATOM   4900  C38 POPEJ 234     108.668  64.218  66.295  1.00  0.00           C
ATOM   4903  C39 POPEJ 234     107.868  62.958  65.936  1.00  0.00           C
ATOM   4906 0C31 POPEJ 234     108.048  62.458  64.486  1.00  0.00           C
ATOM   4909 1C31 POPEJ 234     109.478  62.028  64.135  1.00  0.00           C
ATOM   4912 2C31 POPEJ 234     109.618  61.508  62.695  1.00  0.00           C
ATOM   4915 3C31 POPEJ 234     111.038  61.018  62.345  1.00  0.00           C
ATOM   4918 4C31 POPEJ 234     112.118  62.098  62.545  1.00  0.00           C
ATOM   4921 5C31 POPEJ 234     113.498  61.668  62.036  1.00  0.00           C
ATOM   4924 6C31 POPEJ 234     114.558  62.748  62.205  1.00  0.00           C
ATOM   4928  NH3 POPEK 235      83.698  80.978  34.435  1.00  0.00           N
ATOM   4932  C12 POPEK 235      83.088  81.608  33.215  1.00  0.00           C
ATOM   4935  C11 POPEK 235      81.868  80.798  32.745  1.00  0.00           C
ATOM   4938  P   POPEK 235      81.228  78.268  32.776  1.00  0.00           P
ATOM   4939  O13 POPEK 235      79.948  78.668  32.166  1.00  0.00           O
ATOM   4940  O14 POPEK 235      81.868  76.998  32.366  1.00  0.00           O
ATOM   4941  O11 POPEK 235      81.108  78.298  34.346  1.00  0.00           O
ATOM   4942  O12 POPEK 235      82.268  79.448  32.506  1.00  0.00           O
ATOM   4943  C1  POPEK 235      79.868  78.008  34.985  1.00  0.00           C
ATOM   4946  C2  POPEK 235      80.158  77.478  36.405  1.00  0.00           C
ATOM   4948  O21 POPEK 235      78.998  77.488  37.256  1.00  0.00           O
ATOM   4949  C21 POPEK 235      78.558  78.678  37.646  1.00  0.00           C
ATOM   4950  O22 POPEK 235      78.868  79.768  37.205  1.00  0.00           O
ATOM   4951  C22 POPEK 235      77.628  78.478  38.855  1.00  0.00           C
ATOM   4954  C3  POPEK 235      81.368  78.198  37.065  1.00  0.00           C
ATOM   4957  O31 POPEK 235      81.518  77.828  38.455  1.00  0.00           O
ATOM   4958  C31 POPEK 235      82.678  78.198  38.985  1.00  0.00           C
ATOM   4959  O32 POPEK 235      83.598  78.718  38.385  1.00  0.00           O
ATOM   4960  C32 POPEK 235      82.708  77.838  40.465  1.00  0.00           C
ATOM   4963  C23 POPEK 235      76.818  79.728  39.285  1.00  0.00           C
ATOM   4966  C24 POPEK 235      76.528  79.728  40.796  1.00  0.00           C
ATOM   4969  C25 POPEK 235      75.578  80.858  41.215  1.00  0.00           C
ATOM   4972  C26 POPEK 235      75.338  80.918  42.735  1.00  0.00           C
ATOM   4975  C27 POPEK 235      74.608  82.188  43.185  1.00  0.00           C
ATOM   4978  C28 POPEK 235      74.628  82.368  44.725  1.00  0.00           C
ATOM   4981  C29 POPEK 235      74.468  83.818  45.125  1.00  0.00           C
ATOM   4983 0C21 POPEK 235      73.898  84.348  46.215  1.00  0.00           C
ATOM   4985 1C21 POPEK 235      73.268  83.608  47.375  1.00  0.00           C
ATOM   4988 2C21 POPEK 235      73.458  84.368  48.706  1.00  0.00           C
ATOM   4991 3C21 POPEK 235      74.878  84.328  49.285  1.00  0.00           C
ATOM   4994 4C21 POPEK 235      74.988  85.088  50.615  1.00  0.00           C
ATOM   4997 5C21 POPEK 235      76.258  84.758  51.405  1.00  0.00           C
ATOM   5000 6C21 POPEK 235      76.268  85.418  52.795  1.00  0.00           C
ATOM   5003 7C21 POPEK 235      77.528  85.068  53.605  1.00  0.00           C
ATOM   5006 8C21 POPEK 235      77.428  85.468  55.085  1.00  0.00           C
ATOM   5010  C33 POPEK 235      81.758  78.698  41.335  1.00  0.00           C
ATOM   5013  C34 POPEK 235      81.628  78.128  42.755  1.00  0.00           C
ATOM   5016  C35 POPEK 235      80.678  78.908  43.675  1.00  0.00           C
ATOM   5019  C36 POPEK 235      81.198  80.288  44.096  1.00  0.00           C
ATOM   5022  C37 POPEK 235      80.268  80.988  45.095  1.00  0.00           C
ATOM   5025  C38 POPEK 235      81.018  81.918  46.055  1.00  0.00           C
ATOM   5028  C39 POPEK 235      80.128  82.948  46.755  1.00  0.00           C
ATOM   5031 0C31 POPEK 235      80.888  83.748  47.815  1.00  0.00           C
ATOM   5034 1C31 POPEK 235      80.008  84.788  48.525  1.00  0.00           C
ATOM   5037 2C31 POPEK 235      80.728  85.488  49.695  1.00  0.00           C
ATOM   5040 3C31 POPEK 235      80.788  84.628  50.965  1.00  0.00           C
ATOM   5043 4C31 POPEK 235      81.678  85.258  52.046  1.00  0.00           C
ATOM   5046 5C31 POPEK 235      81.678  84.438  53.335  1.00  0.00           C
ATOM   5049 6C31 POPEK 235      82.648  84.968  54.385  1.00  0.00           C
ATOM   5053  NH3 POPEL 236      49.578  64.588  33.366  1.00  0.00           N
ATOM   5057  C12 POPEL 236      48.308  65.188  32.875  1.00  0.00           C
ATOM   5060  C11 POPEL 236      47.948  66.438  33.675  1.00  0.00           C
ATOM   5063  P   POPEL 236      45.458  66.648  34.505  1.00  0.00           P
ATOM   5064  O13 POPEL 236      44.578  67.828  34.395  1.00  0.00           O
ATOM   5065  O14 POPEL 236      44.818  65.308  34.395  1.00  0.00           O
ATOM   5066  O11 POPEL 236      46.228  66.768  35.895  1.00  0.00           O
ATOM   5067  O12 POPEL 236      46.598  66.768  33.405  1.00  0.00           O
ATOM   5068  C1  POPEL 236      46.218  65.598  36.736  1.00  0.00           C
ATOM   5071  C2  POPEL 236      46.988  65.808  38.065  1.00  0.00           C
ATOM   5073  O21 POPEL 236      46.318  65.098  39.125  1.00  0.00           O
ATOM   5074  C21 POPEL 236      46.298  63.778  39.045  1.00  0.00           C
ATOM   5075  O22 POPEL 236      46.668  63.098  38.096  1.00  0.00           O
ATOM   5076  C22 POPEL 236      45.748  63.218  40.346  1.00  0.00           C
ATOM   5079  C3  POPEL 236      47.148  67.318  38.436  1.00  0.00           C
ATOM   5082  O31 POPEL 236      47.358  67.608  39.835  1.00  0.00           O
ATOM   5083  C31 POPEL 236      48.548  67.318  40.346  1.00  0.00           C
ATOM   5084  O32 POPEL 236      49.448  66.718  39.765  1.00  0.00           O
ATOM   5085  C32 POPEL 236      48.678  67.948  41.736  1.00  0.00           C
ATOM   5088  C23 POPEL 236      46.798  62.328  41.035  1.00  0.00           C
ATOM   5091  C24 POPEL 236      46.368  61.908  42.445  1.00  0.00           C
ATOM   5094  C25 POPEL 236      47.548  61.348  43.245  1.00  0.00           C
ATOM   5097  C26 POPEL 236      47.198  61.218  44.736  1.00  0.00           C
ATOM   5100  C27 POPEL 236      48.428  61.078  45.625  1.00  0.00           C
ATOM   5103  C28 POPEL 236      48.108  61.328  47.106  1.00  0.00           C
ATOM   5106  C29 POPEL 236      47.348  60.208  47.765  1.00  0.00           C
ATOM   5108 0C21 POPEL 236      47.638  59.678  48.965  1.00  0.00           C
ATOM   5110 1C21 POPEL 236      48.718  60.168  49.905  1.00  0.00           C
ATOM   5113 2C21 POPEL 236      48.338  60.048  51.386  1.00  0.00           C
ATOM   5116 3C21 POPEL 236      47.068  60.808  51.785  1.00  0.00           C
ATOM   5119 4C21 POPEL 236      46.908  60.888  53.305  1.00  0.00           C
ATOM   5122 5C21 POPEL 236      45.508  61.348  53.765  1.00  0.00           C
ATOM   5125 6C21 POPEL 236      44.458  60.238  53.675  1.00  0.00           C
ATOM   5128 7C21 POPEL 236      43.178  60.588  54.455  1.00  0.00           C
ATOM   5131 8C21 POPEL 236      42.148  59.448  54.445  1.00  0.00           C
ATOM   5135  C33 POPEL 236      49.048  66.958  42.865  1.00  0.00           C
ATOM   5138  C34 POPEL 236      47.838  66.278  43.515  1.00  0.00           C
ATOM   5141  C35 POPEL 236      47.948  66.208  45.055  1.00  0.00           C
ATOM   5144  C36 POPEL 236      49.018  65.218  45.545  1.00  0.00           C
ATOM   5147  C37 POPEL 236      49.398  65.408  47.025  1.00  0.00           C
ATOM   5150  C38 POPEL 236      50.508  64.448  47.456  1.00  0.00           C
ATOM   5153  C39 POPEL 236      51.388  64.958  48.605  1.00  0.00           C
ATOM   5156 0C31 POPEL 236      50.698  65.098  49.975  1.00  0.00           C
ATOM   5159 1C31 POPEL 236      51.758  65.108  51.085  1.00  0.00           C
ATOM   5162 2C31 POPEL 236      51.258  65.518  52.475  1.00  0.00           C
ATOM   5165 3C31 POPEL 236      52.428  65.478  53.475  1.00  0.00           C
ATOM   5168 4C31 POPEL 236      52.038  65.748  54.936  1.00  0.00           C
ATOM   5171 5C31 POPEL 236      53.228  65.528  55.875  1.00  0.00           C
ATOM   5174 6C31 POPEL 236      52.888  65.648  57.355  1.00  0.00           C
ATOM   5178  NH3 POPEM 237       5.718  64.728  38.166  1.00  0.00           N
ATOM   5182  C12 POPEM 237       5.238  65.688  37.106  1.00  0.00           C
ATOM   5185  C11 POPEM 237       6.318  66.758  36.825  1.00  0.00           C
ATOM   5188  P   POPEM 237       5.158  69.088  36.725  1.00  0.00           P
ATOM   5189  O13 POPEM 237       6.208  69.998  37.246  1.00  0.00           O
ATOM   5190  O14 POPEM 237       4.108  69.698  35.885  1.00  0.00           O
ATOM   5191  O11 POPEM 237       4.408  68.398  37.935  1.00  0.00           O
ATOM   5192  O12 POPEM 237       5.808  67.818  36.006  1.00  0.00           O
ATOM   5193  C1  POPEM 237       3.508  69.128  38.756  1.00  0.00           C
ATOM   5196  C2  POPEM 237       3.958  68.938  40.215  1.00  0.00           C
ATOM   5198  O21 POPEM 237       2.888  69.318  41.105  1.00  0.00           O
ATOM   5199  C21 POPEM 237       2.588  68.428  42.046  1.00  0.00           C
ATOM   5200  O22 POPEM 237       3.028  67.288  42.106  1.00  0.00           O
ATOM   5201  C22 POPEM 237       1.562  69.038  42.995  1.00  0.00           C
ATOM   5204  C3  POPEM 237       5.248  69.748  40.515  1.00  0.00           C
ATOM   5207  O31 POPEM 237       5.798  69.468  41.815  1.00  0.00           O
ATOM   5208  C31 POPEM 237       6.348  68.278  41.965  1.00  0.00           C
ATOM   5209  O32 POPEM 237       6.348  67.368  41.155  1.00  0.00           O
ATOM   5210  C32 POPEM 237       7.028  68.188  43.325  1.00  0.00           C
ATOM   5213  C23 POPEM 237       1.112  68.038  44.086  1.00  0.00           C
ATOM   5216  C24 POPEM 237       0.252  68.708  45.165  1.00  0.00           C
ATOM   5219  C25 POPEM 237       1.022  69.488  46.246  1.00  0.00           C
ATOM   5222  C26 POPEM 237       0.142  69.778  47.475  1.00  0.00           C
ATOM   5225  C27 POPEM 237       0.812  70.458  48.675  1.00  0.00           C
ATOM   5228  C28 POPEM 237      -0.048  70.268  49.945  1.00  0.00           C
ATOM   5231  C29 POPEM 237       0.552  70.798  51.235  1.00  0.00           C
ATOM   5233 0C21 POPEM 237       0.402  70.218  52.436  1.00  0.00           C
ATOM   5235 1C21 POPEM 237      -0.388  68.958  52.695  1.00  0.00           C
ATOM   5238 2C21 POPEM 237      -0.648  68.598  54.175  1.00  0.00           C
ATOM   5241 3C21 POPEM 237       0.592  68.518  55.085  1.00  0.00           C
ATOM   5244 4C21 POPEM 237       1.722  67.648  54.525  1.00  0.00           C
ATOM   5247 5C21 POPEM 237       2.898  67.458  55.505  1.00  0.00           C
ATOM   5250 6C21 POPEM 237       3.588  68.778  55.905  1.00  0.00           C
ATOM   5253 7C21 POPEM 237       4.848  68.548  56.755  1.00  0.00           C
ATOM   5256 8C21 POPEM 237       5.448  69.858  57.295  1.00  0.00           C
ATOM   5260  C33 POPEM 237       7.248  69.548  44.045  1.00  0.00           C
ATOM   5263  C34 POPEM 237       7.598  69.338  45.515  1.00  0.00           C
ATOM   5266  C35 POPEM 237       7.728  70.658  46.275  1.00  0.00           C
ATOM   5269  C36 POPEM 237       8.048  70.388  47.745  1.00  0.00           C
ATOM   5272  C37 POPEM 237       8.548  71.618  48.506  1.00  0.00           C
ATOM   5275  C38 POPEM 237       8.728  71.258  49.985  1.00  0.00           C
ATOM   5278  C39 POPEM 237       9.368  72.348  50.845  1.00  0.00           C
ATOM   5281 0C31 POPEM 237       9.298  71.928  52.316  1.00  0.00           C
ATOM   5284 1C31 POPEM 237       9.948  72.908  53.296  1.00  0.00           C
ATOM   5287 2C31 POPEM 237       9.898  72.358  54.725  1.00  0.00           C
ATOM   5290 3C31 POPEM 237      10.578  73.278  55.736  1.00  0.00           C
ATOM   5293 4C31 POPEM 237      10.618  72.658  57.135  1.00  0.00           C
ATOM   5296 5C31 POPEM 237      11.188  73.618  58.185  1.00  0.00           C
ATOM   5299 6C31 POPEM 237      11.258  73.018  59.585  1.00  0.00           C
ATOM   5303  NH3 POPEN 238      32.628   0.578  72.116  1.00  0.00           N
ATOM   5307  C12 POPEN 238      31.428   0.218  72.975  1.00  0.00           C
ATOM   5310  C11 POPEN 238      30.098   0.588  72.275  1.00  0.00           C
ATOM   5313  P   POPEN 238      30.188   3.238  72.076  1.00  0.00           P
ATOM   5314  O13 POPEN 238      29.538   4.348  72.815  1.00  0.00           O
ATOM   5315  O14 POPEN 238      31.668   3.148  72.105  1.00  0.00           O
ATOM   5316  O11 POPEN 238      29.728   3.328  70.545  1.00  0.00           O
ATOM   5317  O12 POPEN 238      29.608   1.878  72.616  1.00  0.00           O
ATOM   5318  C1  POPEN 238      30.138   4.478  69.765  1.00  0.00           C
ATOM   5321  C2  POPEN 238      31.468   4.228  68.995  1.00  0.00           C
ATOM   5323  O21 POPEN 238      32.308   5.398  68.925  1.00  0.00           O
ATOM   5324  C21 POPEN 238      31.928   6.488  68.286  1.00  0.00           C
ATOM   5325  O22 POPEN 238      30.878   6.658  67.695  1.00  0.00           O
ATOM   5326  C22 POPEN 238      33.078   7.508  68.395  1.00  0.00           C
ATOM   5329  C3  POPEN 238      31.288   3.568  67.605  1.00  0.00           C
ATOM   5332  O31 POPEN 238      32.568   3.158  67.095  1.00  0.00           O
ATOM   5333  C31 POPEN 238      32.728   2.738  65.835  1.00  0.00           C
ATOM   5334  O32 POPEN 238      33.788   2.308  65.396  1.00  0.00           O
ATOM   5335  C32 POPEN 238      31.488   2.828  64.945  1.00  0.00           C
ATOM   5338  C23 POPEN 238      33.058   8.668  67.375  1.00  0.00           C
ATOM   5341  C24 POPEN 238      34.138   9.718  67.685  1.00  0.00           C
ATOM   5344  C25 POPEN 238      33.998  10.988  66.825  1.00  0.00           C
ATOM   5347  C26 POPEN 238      34.338  10.788  65.346  1.00  0.00           C
ATOM   5350  C27 POPEN 238      33.398  11.568  64.425  1.00  0.00           C
ATOM   5353  C28 POPEN 238      33.658  11.318  62.925  1.00  0.00           C
ATOM   5356  C29 POPEN 238      34.938  11.978  62.456  1.00  0.00           C
ATOM   5358 0C21 POPEN 238      35.138  12.578  61.276  1.00  0.00           C
ATOM   5360 1C21 POPEN 238      34.158  12.698  60.136  1.00  0.00           C
ATOM   5363 2C21 POPEN 238      34.548  13.828  59.175  1.00  0.00           C
ATOM   5366 3C21 POPEN 238      33.628  13.898  57.945  1.00  0.00           C
ATOM   5369 4C21 POPEN 238      34.078  14.938  56.906  1.00  0.00           C
ATOM   5372 5C21 POPEN 238      34.178  16.348  57.485  1.00  0.00           C
ATOM   5375 6C21 POPEN 238      34.598  17.418  56.475  1.00  0.00           C
ATOM   5378 7C21 POPEN 238      34.708  18.788  57.155  1.00  0.00           C
ATOM   5381 8C21 POPEN 238      35.308  19.898  56.295  1.00  0.00           C
ATOM   5385  C33 POPEN 238      31.748   2.228  63.535  1.00  0.00           C
ATOM   5388  C34 POPEN 238      30.528   2.318  62.605  1.00  0.00           C
ATOM   5391  C35 POPEN 238      30.518   3.508  61.625  1.00  0.00           C
ATOM   5394  C36 POPEN 238      31.718   3.538  60.675  1.00  0.00           C
ATOM   5397  C37 POPEN 238      31.368   4.068  59.276  1.00  0.00           C
ATOM   5400  C38 POPEN 238      32.608   4.168  58.366  1.00  0.00           C
ATOM   5403  C39 POPEN 238      32.298   3.998  56.875  1.00  0.00           C
ATOM   5406 0C31 POPEN 238      31.488   5.128  56.246  1.00  0.00           C
ATOM   5409 1C31 POPEN 238      31.328   4.888  54.736  1.00  0.00           C
ATOM   5412 2C31 POPEN 238      30.918   6.118  53.925  1.00  0.00           C
ATOM   5415 3C31 POPEN 238      30.758   5.828  52.425  1.00  0.00           C
ATOM   5418 4C31 POPEN 238      32.058   5.338  51.755  1.00  0.00           C
ATOM   5421 5C31 POPEN 238      31.848   4.848  50.326  1.00  0.00           C
ATOM   5424 6C31 POPEN 238      33.108   4.238  49.715  1.00  0.00           C
ATOM   5428  NH3 POPEO 239      45.638  75.688  76.906  1.00  0.00           N
ATOM   5432  C12 POPEO 239      45.498  77.168  76.725  1.00  0.00           C
ATOM   5435  C11 POPEO 239      44.738  77.768  77.916  1.00  0.00           C
ATOM   5438  P   POPEO 239      43.598  79.808  76.785  1.00  0.00           P
ATOM   5439  O13 POPEO 239      42.558  78.818  76.495  1.00  0.00           O
ATOM   5440  O14 POPEO 239      43.058  81.068  77.315  1.00  0.00           O
ATOM   5441  O11 POPEO 239      44.468  80.068  75.496  1.00  0.00           O
ATOM   5442  O12 POPEO 239      44.618  79.188  77.826  1.00  0.00           O
ATOM   5443  C1  POPEO 239      43.798  80.568  74.316  1.00  0.00           C
ATOM   5446  C2  POPEO 239      44.828  81.038  73.256  1.00  0.00           C
ATOM   5448  O21 POPEO 239      44.218  81.138  71.956  1.00  0.00           O
ATOM   5449  C21 POPEO 239      43.388  82.148  71.755  1.00  0.00           C
ATOM   5450  O22 POPEO 239      42.978  82.928  72.596  1.00  0.00           O
ATOM   5451  C22 POPEO 239      42.998  82.168  70.285  1.00  0.00           C
ATOM   5454  C3  POPEO 239      46.048  80.068  73.115  1.00  0.00           C
ATOM   5457  O31 POPEO 239      47.098  80.688  72.336  1.00  0.00           O
ATOM   5458  C31 POPEO 239      47.488  80.298  71.115  1.00  0.00           C
ATOM   5459  O32 POPEO 239      48.178  80.988  70.385  1.00  0.00           O
ATOM   5460  C32 POPEO 239      47.048  78.888  70.695  1.00  0.00           C
ATOM   5463  C23 POPEO 239      44.208  82.038  69.325  1.00  0.00           C
ATOM   5466  C24 POPEO 239      43.848  81.228  68.065  1.00  0.00           C
ATOM   5469  C25 POPEO 239      44.078  79.718  68.236  1.00  0.00           C
ATOM   5472  C26 POPEO 239      43.368  78.918  67.125  1.00  0.00           C
ATOM   5475  C27 POPEO 239      43.748  77.438  67.085  1.00  0.00           C
ATOM   5478  C28 POPEO 239      42.768  76.598  66.246  1.00  0.00           C
ATOM   5481  C29 POPEO 239      43.378  75.878  65.076  1.00  0.00           C
ATOM   5483 0C21 POPEO 239      42.968  75.958  63.795  1.00  0.00           C
ATOM   5485 1C21 POPEO 239      41.808  76.788  63.305  1.00  0.00           C
ATOM   5488 2C21 POPEO 239      41.538  76.658  61.795  1.00  0.00           C
ATOM   5491 3C21 POPEO 239      42.698  77.218  60.955  1.00  0.00           C
ATOM   5494 4C21 POPEO 239      42.368  77.478  59.486  1.00  0.00           C
ATOM   5497 5C21 POPEO 239      41.148  78.378  59.225  1.00  0.00           C
ATOM   5500 6C21 POPEO 239      41.078  78.828  57.765  1.00  0.00           C
ATOM   5503 7C21 POPEO 239      39.798  79.598  57.436  1.00  0.00           C
ATOM   5506 8C21 POPEO 239      39.758  80.048  55.975  1.00  0.00           C
ATOM   5510  C33 POPEO 239      47.748  78.488  69.365  1.00  0.00           C
ATOM   5513  C34 POPEO 239      47.188  77.208  68.725  1.00  0.00           C
ATOM   5516  C35 POPEO 239      47.808  76.898  67.355  1.00  0.00           C
ATOM   5519  C36 POPEO 239      47.508  77.918  66.235  1.00  0.00           C
ATOM   5522  C37 POPEO 239      47.248  77.268  64.875  1.00  0.00           C
ATOM   5525  C38 POPEO 239      46.878  78.268  63.776  1.00  0.00           C
ATOM   5528  C39 POPEO 239      45.648  79.108  64.135  1.00  0.00           C
ATOM   5531 0C31 POPEO 239      45.018  79.858  62.965  1.00  0.00           C
ATOM   5534 1C31 POPEO 239      43.758  80.618  63.405  1.00  0.00           C
ATOM   5537 2C31 POPEO 239      42.828  81.048  62.256  1.00  0.00           C
ATOM   5540 3C31 POPEO 239      43.478  81.968  61.225  1.00  0.00           C
ATOM   5543 4C31 POPEO 239      42.478  82.338  60.125  1.00  0.00           C
ATOM   5546 5C31 POPEO 239      43.048  83.268  59.055  1.00  0.00           C
ATOM   5549 6C31 POPEO 239      42.018  83.578  57.975  1.00  0.00           C
ATOM   5553  NH3 POPEP 240      67.708  34.818  33.506  1.00  0.00           N
ATOM   5557  C12 POPEP 240      68.928  34.988  32.646  1.00  0.00           C
ATOM   5560  C11 POPEP 240      70.238  35.038  33.455  1.00  0.00           C
ATOM   5563  P   POPEP 240      72.818  35.438  33.055  1.00  0.00           P
ATOM   5564  O13 POPEP 240      73.708  35.578  31.885  1.00  0.00           O
ATOM   5565  O14 POPEP 240      72.788  36.568  33.995  1.00  0.00           O
ATOM   5566  O11 POPEP 240      73.128  34.098  33.835  1.00  0.00           O
ATOM   5567  O12 POPEP 240      71.328  35.198  32.545  1.00  0.00           O
ATOM   5568  C1  POPEP 240      73.068  33.958  35.266  1.00  0.00           C
ATOM   5571  C2  POPEP 240      74.448  33.548  35.845  1.00  0.00           C
ATOM   5573  O21 POPEP 240      74.328  33.188  37.236  1.00  0.00           O
ATOM   5574  C21 POPEP 240      73.948  31.958  37.496  1.00  0.00           C
ATOM   5575  O22 POPEP 240      73.578  31.138  36.666  1.00  0.00           O
ATOM   5576  C22 POPEP 240      74.118  31.718  38.995  1.00  0.00           C
ATOM   5579  C3  POPEP 240      75.518  34.678  35.715  1.00  0.00           C
ATOM   5582  O31 POPEP 240      76.718  34.428  36.465  1.00  0.00           O
ATOM   5583  C31 POPEP 240      76.958  34.898  37.706  1.00  0.00           C
ATOM   5584  O32 POPEP 240      78.038  34.748  38.265  1.00  0.00           O
ATOM   5585  C32 POPEP 240      75.818  35.678  38.356  1.00  0.00           C
ATOM   5588  C23 POPEP 240      73.098  32.528  39.835  1.00  0.00           C
ATOM   5591  C24 POPEP 240      73.588  32.898  41.246  1.00  0.00           C
ATOM   5594  C25 POPEP 240      73.358  31.808  42.305  1.00  0.00           C
ATOM   5597  C26 POPEP 240      73.618  32.348  43.725  1.00  0.00           C
ATOM   5600  C27 POPEP 240      73.208  31.378  44.835  1.00  0.00           C
ATOM   5603  C28 POPEP 240      73.418  31.968  46.246  1.00  0.00           C
ATOM   5606  C29 POPEP 240      73.018  31.008  47.345  1.00  0.00           C
ATOM   5608 0C21 POPEP 240      72.428  31.328  48.515  1.00  0.00           C
ATOM   5610 1C21 POPEP 240      72.068  32.718  48.965  1.00  0.00           C
ATOM   5613 2C21 POPEP 240      71.978  32.878  50.495  1.00  0.00           C
ATOM   5616 3C21 POPEP 240      73.348  32.838  51.186  1.00  0.00           C
ATOM   5619 4C21 POPEP 240      73.388  31.898  52.396  1.00  0.00           C
ATOM   5622 5C21 POPEP 240      74.828  31.688  52.885  1.00  0.00           C
ATOM   5625 6C21 POPEP 240      74.918  30.618  53.975  1.00  0.00           C
ATOM   5628 7C21 POPEP 240      76.368  30.278  54.346  1.00  0.00           C
ATOM   5631 8C21 POPEP 240      76.478  29.268  55.486  1.00  0.00           C
ATOM   5635  C33 POPEP 240      75.968  35.688  39.896  1.00  0.00           C
ATOM   5638  C34 POPEP 240      74.768  36.368  40.545  1.00  0.00           C
ATOM   5641  C35 POPEP 240      74.868  36.418  42.075  1.00  0.00           C
ATOM   5644  C36 POPEP 240      73.648  37.108  42.706  1.00  0.00           C
ATOM   5647  C37 POPEP 240      73.588  38.638  42.496  1.00  0.00           C
ATOM   5650  C38 POPEP 240      72.198  39.228  42.785  1.00  0.00           C
ATOM   5653  C39 POPEP 240      71.628  38.818  44.146  1.00  0.00           C
ATOM   5656 0C31 POPEP 240      70.158  39.218  44.335  1.00  0.00           C
ATOM   5659 1C31 POPEP 240      69.608  38.598  45.625  1.00  0.00           C
ATOM   5662 2C31 POPEP 240      68.068  38.578  45.695  1.00  0.00           C
ATOM   5665 3C31 POPEP 240      67.538  38.038  47.036  1.00  0.00           C
ATOM   5668 4C31 POPEP 240      67.888  36.568  47.305  1.00  0.00           C
ATOM   5671 5C31 POPEP 240      67.428  36.068  48.675  1.00  0.00           C
ATOM   5674 6C31 POPEP 240      67.928  34.658  49.005  1.00  0.00           C
ATOM   5678  NH3 POPEQ 241      37.698 125.578  72.715  1.00  0.00           N
ATOM   5682  C12 POPEQ 241      38.838 125.398  73.695  1.00  0.00           C
ATOM   5685  C11 POPEQ 241      39.898 124.338  73.276  1.00  0.00           C
ATOM   5688  P   POPEQ 241      42.368 123.648  73.995  1.00  0.00           P
ATOM   5689  O13 POPEQ 241      43.548 124.398  73.516  1.00  0.00           O
ATOM   5690  O14 POPEQ 241      42.528 123.048  75.346  1.00  0.00           O
ATOM   5691  O11 POPEQ 241      41.978 122.518  72.946  1.00  0.00           O
ATOM   5692  O12 POPEQ 241      41.098 124.588  74.006  1.00  0.00           O
ATOM   5693  C1  POPEQ 241      41.598 121.198  73.385  1.00  0.00           C
ATOM   5696  C2  POPEQ 241      41.498 120.168  72.216  1.00  0.00           C
ATOM   5698  O21 POPEQ 241      41.398 120.848  70.955  1.00  0.00           O
ATOM   5699  C21 POPEQ 241      42.588 121.168  70.446  1.00  0.00           C
ATOM   5700  O22 POPEQ 241      43.668 120.748  70.826  1.00  0.00           O
ATOM   5701  C22 POPEQ 241      42.388 122.208  69.335  1.00  0.00           C
ATOM   5704  C3  POPEQ 241      40.288 119.178  72.375  1.00  0.00           C
ATOM   5707  O31 POPEQ 241      40.318 118.138  71.386  1.00  0.00           O
ATOM   5708  C31 POPEQ 241      39.958 118.418  70.125  1.00  0.00           C
ATOM   5709  O32 POPEQ 241      40.678 118.198  69.166  1.00  0.00           O
ATOM   5710  C32 POPEQ 241      38.518 118.928  70.025  1.00  0.00           C
ATOM   5713  C23 POPEQ 241      43.028 121.818  67.975  1.00  0.00           C
ATOM   5716  C24 POPEQ 241      42.448 120.558  67.326  1.00  0.00           C
ATOM   5719  C25 POPEQ 241      40.938 120.568  67.065  1.00  0.00           C
ATOM   5722  C26 POPEQ 241      40.528 121.318  65.786  1.00  0.00           C
ATOM   5725  C27 POPEQ 241      40.298 120.378  64.585  1.00  0.00           C
ATOM   5728  C28 POPEQ 241      39.618 121.088  63.395  1.00  0.00           C
ATOM   5731  C29 POPEQ 241      38.898 120.098  62.496  1.00  0.00           C
ATOM   5733 0C21 POPEQ 241      38.988 119.958  61.165  1.00  0.00           C
ATOM   5735 1C21 POPEQ 241      39.828 120.768  60.206  1.00  0.00           C
ATOM   5738 2C21 POPEQ 241      39.048 121.088  58.905  1.00  0.00           C
ATOM   5741 3C21 POPEQ 241      38.008 122.208  59.085  1.00  0.00           C
ATOM   5744 4C21 POPEQ 241      37.048 122.328  57.896  1.00  0.00           C
ATOM   5747 5C21 POPEQ 241      36.368 123.708  57.785  1.00  0.00           C
ATOM   5750 6C21 POPEQ 241      37.078 124.638  56.785  1.00  0.00           C
ATOM   5753 7C21 POPEQ 241      36.308 125.938  56.505  1.00  0.00           C
ATOM   5756 8C21 POPEQ 241      36.848 126.694  55.285  1.00  0.00           C
ATOM   5760  C33 POPEQ 241      38.078 119.148  68.545  1.00  0.00           C
ATOM   5763  C34 POPEQ 241      36.568 119.008  68.325  1.00  0.00           C
ATOM   5766  C35 POPEQ 241      36.188 119.148  66.846  1.00  0.00           C
ATOM   5769  C36 POPEQ 241      35.868 120.588  66.416  1.00  0.00           C
ATOM   5772  C37 POPEQ 241      35.768 120.758  64.886  1.00  0.00           C
ATOM   5775  C38 POPEQ 241      35.498 122.218  64.486  1.00  0.00           C
ATOM   5778  C39 POPEQ 241      35.588 122.488  62.975  1.00  0.00           C
ATOM   5781 0C31 POPEQ 241      34.318 122.118  62.195  1.00  0.00           C
ATOM   5784 1C31 POPEQ 241      34.488 122.338  60.675  1.00  0.00           C
ATOM   5787 2C31 POPEQ 241      33.188 122.228  59.866  1.00  0.00           C
ATOM   5790 3C31 POPEQ 241      32.348 123.518  59.896  1.00  0.00           C
ATOM   5793 4C31 POPEQ 241      31.008 123.378  59.155  1.00  0.00           C
ATOM   5796 5C31 POPEQ 241      30.168 124.658  59.185  1.00  0.00           C
ATOM   5799 6C31 POPEQ 241      28.818 124.528  58.475  1.00  0.00           C
ATOM   5803  NH3 POPER 242      78.148  17.568  78.396  1.00  0.00           N
ATOM   5807  C12 POPER 242      77.928  16.158  78.895  1.00  0.00           C
ATOM   5810  C11 POPER 242      77.918  15.188  77.706  1.00  0.00           C
ATOM   5813  P   POPER 242      76.288  13.288  78.506  1.00  0.00           P
ATOM   5814  O13 POPER 242      76.218  11.808  78.326  1.00  0.00           O
ATOM   5815  O14 POPER 242      75.948  13.788  79.856  1.00  0.00           O
ATOM   5816  O11 POPER 242      75.368  13.988  77.435  1.00  0.00           O
ATOM   5817  O12 POPER 242      77.728  13.808  78.075  1.00  0.00           O
ATOM   5818  C1  POPER 242      74.508  13.288  76.526  1.00  0.00           C
ATOM   5821  C2  POPER 242      74.998  13.428  75.055  1.00  0.00           C
ATOM   5823  O21 POPER 242      74.338  12.478  74.215  1.00  0.00           O
ATOM   5824  C21 POPER 242      74.658  11.198  74.305  1.00  0.00           C
ATOM   5825  O22 POPER 242      75.378  10.678  75.145  1.00  0.00           O
ATOM   5826  C22 POPER 242      74.128  10.468  73.075  1.00  0.00           C
ATOM   5829  C3  POPER 242      76.548  13.348  74.945  1.00  0.00           C
ATOM   5832  O31 POPER 242      77.048  13.358  73.606  1.00  0.00           O
ATOM   5833  C31 POPER 242      77.148  14.568  73.055  1.00  0.00           C
ATOM   5834  O32 POPER 242      76.738  15.598  73.545  1.00  0.00           O
ATOM   5835  C32 POPER 242      77.968  14.448  71.785  1.00  0.00           C
ATOM   5838  C23 POPER 242      75.318  10.008  72.205  1.00  0.00           C
ATOM   5841  C24 POPER 242      74.948   9.808  70.735  1.00  0.00           C
ATOM   5844  C25 POPER 242      76.148   9.348  69.915  1.00  0.00           C
ATOM   5847  C26 POPER 242      75.818   9.178  68.426  1.00  0.00           C
ATOM   5850  C27 POPER 242      77.038   8.728  67.615  1.00  0.00           C
ATOM   5853  C28 POPER 242      76.718   8.448  66.136  1.00  0.00           C
ATOM   5856  C29 POPER 242      77.968   8.058  65.365  1.00  0.00           C
ATOM   5858 0C21 POPER 242      78.258   6.868  64.816  1.00  0.00           C
ATOM   5860 1C21 POPER 242      77.388   5.628  64.845  1.00  0.00           C
ATOM   5863 2C21 POPER 242      77.198   4.948  63.475  1.00  0.00           C
ATOM   5866 3C21 POPER 242      76.448   5.818  62.445  1.00  0.00           C
ATOM   5869 4C21 POPER 242      76.088   5.028  61.186  1.00  0.00           C
ATOM   5872 5C21 POPER 242      75.118   5.798  60.285  1.00  0.00           C
ATOM   5875 6C21 POPER 242      74.668   4.998  59.045  1.00  0.00           C
ATOM   5878 7C21 POPER 242      73.478   5.668  58.345  1.00  0.00           C
ATOM   5881 8C21 POPER 242      73.008   4.938  57.085  1.00  0.00           C
ATOM   5885  C33 POPER 242      77.328  15.178  70.586  1.00  0.00           C
ATOM   5888  C34 POPER 242      76.318  14.328  69.795  1.00  0.00           C
ATOM   5891  C35 POPER 242      76.658  14.408  68.305  1.00  0.00           C
ATOM   5894  C36 POPER 242      75.708  13.698  67.326  1.00  0.00           C
ATOM   5897  C37 POPER 242      76.128  14.018  65.885  1.00  0.00           C
ATOM   5900  C38 POPER 242      75.628  13.018  64.826  1.00  0.00           C
ATOM   5903  C39 POPER 242      76.198  13.298  63.426  1.00  0.00           C
ATOM   5906 0C31 POPER 242      77.708  13.028  63.315  1.00  0.00           C
ATOM   5909 1C31 POPER 242      78.338  13.688  62.075  1.00  0.00           C
ATOM   5912 2C31 POPER 242      79.878  13.728  62.155  1.00  0.00           C
ATOM   5915 3C31 POPER 242      80.508  14.748  61.206  1.00  0.00           C
ATOM   5918 4C31 POPER 242      80.358  14.378  59.725  1.00  0.00           C
ATOM   5921 5C31 POPER 242      81.378  13.348  59.255  1.00  0.00           C
ATOM   5924 6C31 POPER 242      81.148  12.968  57.795  1.00  0.00           C
ATOM   5928  NH3 POPES 243      93.438 105.538  33.775  1.00  0.00           N
ATOM   5932  C12 POPES 243      92.608 104.298  33.975  1.00  0.00           C
ATOM   5935  C11 POPES 243      92.848 103.228  32.906  1.00  0.00           C
ATOM   5938  P   POPES 243      91.518 101.328  34.115  1.00  0.00           P
ATOM   5939  O13 POPES 243      91.028 100.048  33.576  1.00  0.00           O
ATOM   5940  O14 POPES 243      92.758 101.288  34.925  1.00  0.00           O
ATOM   5941  O11 POPES 243      90.398 102.108  34.925  1.00  0.00           O
ATOM   5942  O12 POPES 243      91.788 102.278  32.896  1.00  0.00           O
ATOM   5943  C1  POPES 243      89.538 101.508  35.895  1.00  0.00           C
ATOM   5946  C2  POPES 243      90.048 101.678  37.366  1.00  0.00           C
ATOM   5948  O21 POPES 243      88.938 101.378  38.226  1.00  0.00           O
ATOM   5949  C21 POPES 243      89.238 101.108  39.495  1.00  0.00           C
ATOM   5950  O22 POPES 243      90.348 100.968  39.955  1.00  0.00           O
ATOM   5951  C22 POPES 243      87.938 100.948  40.295  1.00  0.00           C
ATOM   5954  C3  POPES 243      90.538 103.128  37.625  1.00  0.00           C
ATOM   5957  O31 POPES 243      91.218 103.298  38.886  1.00  0.00           O
ATOM   5958  C31 POPES 243      90.618 104.048  39.805  1.00  0.00           C
ATOM   5959  O32 POPES 243      89.478 104.478  39.725  1.00  0.00           O
ATOM   5960  C32 POPES 243      91.558 104.288  40.996  1.00  0.00           C
ATOM   5963  C23 POPES 243      88.148 100.368  41.715  1.00  0.00           C
ATOM   5966  C24 POPES 243      88.508 101.398  42.795  1.00  0.00           C
ATOM   5969  C25 POPES 243      87.278 102.048  43.436  1.00  0.00           C
ATOM   5972  C26 POPES 243      87.638 102.998  44.595  1.00  0.00           C
ATOM   5975  C27 POPES 243      86.408 103.388  45.435  1.00  0.00           C
ATOM   5978  C28 POPES 243      86.748 104.218  46.695  1.00  0.00           C
ATOM   5981  C29 POPES 243      87.188 105.618  46.375  1.00  0.00           C
ATOM   5983 0C21 POPES 243      87.668 106.528  47.246  1.00  0.00           C
ATOM   5985 1C21 POPES 243      87.878 106.318  48.725  1.00  0.00           C
ATOM   5988 2C21 POPES 243      89.378 106.358  49.096  1.00  0.00           C
ATOM   5991 3C21 POPES 243      89.658 106.148  50.596  1.00  0.00           C
ATOM   5994 4C21 POPES 243      89.528 107.438  51.435  1.00  0.00           C
ATOM   5997 5C21 POPES 243      89.728 107.178  52.935  1.00  0.00           C
ATOM   6000 6C21 POPES 243      89.778 108.478  53.756  1.00  0.00           C
ATOM   6003 7C21 POPES 243      89.698 108.228  55.276  1.00  0.00           C
ATOM   6006 8C21 POPES 243      90.948 108.668  56.055  1.00  0.00           C
ATOM   6010  C33 POPES 243      90.938 105.308  42.005  1.00  0.00           C
ATOM   6013  C34 POPES 243      91.548 105.338  43.416  1.00  0.00           C
ATOM   6016  C35 POPES 243      92.838 106.158  43.545  1.00  0.00           C
ATOM   6019  C36 POPES 243      93.228 106.478  44.996  1.00  0.00           C
ATOM   6022  C37 POPES 243      94.598 107.158  45.136  1.00  0.00           C
ATOM   6025  C38 POPES 243      94.818 107.898  46.456  1.00  0.00           C
ATOM   6028  C39 POPES 243      96.248 108.448  46.596  1.00  0.00           C
ATOM   6031 0C31 POPES 243      97.318 107.388  46.935  1.00  0.00           C
ATOM   6034 1C31 POPES 243      98.718 107.988  47.075  1.00  0.00           C
ATOM   6037 2C31 POPES 243      99.598 107.318  48.145  1.00  0.00           C
ATOM   6040 3C31 POPES 243      99.068 107.408  49.595  1.00  0.00           C
ATOM   6043 4C31 POPES 243      98.628 108.818  50.006  1.00  0.00           C
ATOM   6046 5C31 POPES 243      98.228 108.928  51.475  1.00  0.00           C
ATOM   6049 6C31 POPES 243      97.678 110.308  51.855  1.00  0.00           C
ATOM   6053  NH3 POPET 244     118.508 107.778  79.176  1.00  0.00           N
ATOM   6057  C12 POPET 244     117.708 107.678  80.445  1.00  0.00           C
ATOM   6060  C11 POPET 244     118.428 106.798  81.486  1.00  0.00           C
ATOM   6063  P   POPET 244     117.518 104.318  81.526  1.00  0.00           P
ATOM   6064  O13 POPET 244     118.178 102.998  81.395  1.00  0.00           O
ATOM   6065  O14 POPET 244     117.068 104.658  82.885  1.00  0.00           O
ATOM   6066  O11 POPET 244     116.338 104.448  80.496  1.00  0.00           O
ATOM   6067  O12 POPET 244     118.548 105.428  81.065  1.00  0.00           O
ATOM   6068  C1  POPET 244     115.648 103.298  79.986  1.00  0.00           C
ATOM   6071  C2  POPET 244     114.788 103.688  78.746  1.00  0.00           C
ATOM   6073  O21 POPET 244     114.418 102.538  77.965  1.00  0.00           O
ATOM   6074  C21 POPET 244     113.308 101.898  78.285  1.00  0.00           C
ATOM   6075  O22 POPET 244     112.698 101.988  79.335  1.00  0.00           O
ATOM   6076  C22 POPET 244     112.858 101.138  77.035  1.00  0.00           C
ATOM   6079  C3  POPET 244     115.588 104.668  77.826  1.00  0.00           C
ATOM   6082  O31 POPET 244     115.078 104.638  76.475  1.00  0.00           O
ATOM   6083  C31 POPET 244     115.948 104.418  75.496  1.00  0.00           C
ATOM   6084  O32 POPET 244     117.158 104.428  75.595  1.00  0.00           O
ATOM   6085  C32 POPET 244     115.178 104.158  74.185  1.00  0.00           C
ATOM   6088  C23 POPET 244     112.358 102.118  75.936  1.00  0.00           C
ATOM   6091  C24 POPET 244     112.218 101.518  74.526  1.00  0.00           C
ATOM   6094  C25 POPET 244     111.708 102.538  73.495  1.00  0.00           C
ATOM   6097  C26 POPET 244     111.968 102.098  72.046  1.00  0.00           C
ATOM   6100  C27 POPET 244     111.378 103.078  71.016  1.00  0.00           C
ATOM   6103  C28 POPET 244     111.758 102.698  69.565  1.00  0.00           C
ATOM   6106  C29 POPET 244     111.038 103.568  68.566  1.00  0.00           C
ATOM   6108 0C21 POPET 244     110.088 103.168  67.695  1.00  0.00           C
ATOM   6110 1C21 POPET 244     109.528 101.778  67.545  1.00  0.00           C
ATOM   6113 2C21 POPET 244     110.138 101.118  66.305  1.00  0.00           C
ATOM   6116 3C21 POPET 244     109.728  99.648  66.125  1.00  0.00           C
ATOM   6119 4C21 POPET 244     110.538  98.928  65.035  1.00  0.00           C
ATOM   6122 5C21 POPET 244     110.578  99.678  63.695  1.00  0.00           C
ATOM   6125 6C21 POPET 244     111.478  98.998  62.666  1.00  0.00           C
ATOM   6128 7C21 POPET 244     111.638  99.838  61.396  1.00  0.00           C
ATOM   6131 8C21 POPET 244     112.998  99.628  60.726  1.00  0.00           C
ATOM   6135  C33 POPET 244     115.898 104.788  72.965  1.00  0.00           C
ATOM   6138  C34 POPET 244     114.978 104.988  71.746  1.00  0.00           C
ATOM   6141  C35 POPET 244     115.678 105.818  70.645  1.00  0.00           C
ATOM   6144  C36 POPET 244     114.698 106.558  69.715  1.00  0.00           C
ATOM   6147  C37 POPET 244     114.308 105.808  68.436  1.00  0.00           C
ATOM   6150  C38 POPET 244     113.318 106.618  67.566  1.00  0.00           C
ATOM   6153  C39 POPET 244     113.248 106.218  66.085  1.00  0.00           C
ATOM   6156 0C31 POPET 244     114.168 107.048  65.166  1.00  0.00           C
ATOM   6159 1C31 POPET 244     115.658 106.818  65.435  1.00  0.00           C
ATOM   6162 2C31 POPET 244     116.608 107.488  64.435  1.00  0.00           C
ATOM   6165 3C31 POPET 244     116.668 106.808  63.045  1.00  0.00           C
ATOM   6168 4C31 POPET 244     115.778 107.468  61.986  1.00  0.00           C
ATOM   6171 5C31 POPET 244     116.108 106.958  60.575  1.00  0.00           C
ATOM   6174 6C31 POPET 244     115.308 107.628  59.465  1.00  0.00           C
ATOM   6178  NH3 POPEU 245      55.418  63.588  35.336  1.00  0.00           N
ATOM   6182  C12 POPEU 245      54.598  62.888  34.295  1.00  0.00           C
ATOM   6185  C11 POPEU 245      53.428  63.778  33.845  1.00  0.00           C
ATOM   6188  P   POPEU 245      52.978  66.198  32.906  1.00  0.00           P
ATOM   6189  O13 POPEU 245      52.848  66.198  31.435  1.00  0.00           O
ATOM   6190  O14 POPEU 245      51.708  66.088  33.665  1.00  0.00           O
ATOM   6191  O11 POPEU 245      53.798  67.458  33.385  1.00  0.00           O
ATOM   6192  O12 POPEU 245      53.938  65.018  33.345  1.00  0.00           O
ATOM   6193  C1  POPEU 245      54.738  67.498  34.465  1.00  0.00           C
ATOM   6196  C2  POPEU 245      54.248  68.508  35.535  1.00  0.00           C
ATOM   6198  O21 POPEU 245      55.308  69.158  36.265  1.00  0.00           O
ATOM   6199  C21 POPEU 245      56.128  68.408  36.976  1.00  0.00           C
ATOM   6200  O22 POPEU 245      56.158  67.188  36.976  1.00  0.00           O
ATOM   6201  C22 POPEU 245      57.058  69.308  37.785  1.00  0.00           C
ATOM   6204  C3  POPEU 245      53.198  67.838  36.456  1.00  0.00           C
ATOM   6207  O31 POPEU 245      52.598  68.748  37.415  1.00  0.00           O
ATOM   6208  C31 POPEU 245      52.788  68.418  38.686  1.00  0.00           C
ATOM   6209  O32 POPEU 245      53.338  67.408  39.086  1.00  0.00           O
ATOM   6210  C32 POPEU 245      52.268  69.518  39.595  1.00  0.00           C
ATOM   6213  C23 POPEU 245      56.638  69.478  39.265  1.00  0.00           C
ATOM   6216  C24 POPEU 245      55.688  70.658  39.476  1.00  0.00           C
ATOM   6219  C25 POPEU 245      56.438  71.978  39.705  1.00  0.00           C
ATOM   6222  C26 POPEU 245      56.958  72.148  41.135  1.00  0.00           C
ATOM   6225  C27 POPEU 245      57.678  73.488  41.335  1.00  0.00           C
ATOM   6228  C28 POPEU 245      58.018  73.778  42.805  1.00  0.00           C
ATOM   6231  C29 POPEU 245      59.118  72.918  43.375  1.00  0.00           C
ATOM   6233 0C21 POPEU 245      60.038  73.308  44.276  1.00  0.00           C
ATOM   6235 1C21 POPEU 245      60.138  74.688  44.885  1.00  0.00           C
ATOM   6238 2C21 POPEU 245      59.218  74.928  46.095  1.00  0.00           C
ATOM   6241 3C21 POPEU 245      59.678  74.188  47.366  1.00  0.00           C
ATOM   6244 4C21 POPEU 245      58.678  74.328  48.535  1.00  0.00           C
ATOM   6247 5C21 POPEU 245      58.528  75.748  49.115  1.00  0.00           C
ATOM   6250 6C21 POPEU 245      59.778  76.248  49.835  1.00  0.00           C
ATOM   6253 7C21 POPEU 245      59.498  77.358  50.866  1.00  0.00           C
ATOM   6256 8C21 POPEU 245      60.738  77.738  51.675  1.00  0.00           C
ATOM   6260  C33 POPEU 245      52.648  69.258  41.066  1.00  0.00           C
ATOM   6263  C34 POPEU 245      52.518  70.538  41.885  1.00  0.00           C
ATOM   6266  C35 POPEU 245      52.898  70.408  43.366  1.00  0.00           C
ATOM   6269  C36 POPEU 245      51.828  69.668  44.175  1.00  0.00           C
ATOM   6272  C37 POPEU 245      52.098  69.718  45.685  1.00  0.00           C
ATOM   6275  C38 POPEU 245      50.928  69.128  46.485  1.00  0.00           C
ATOM   6278  C39 POPEU 245      51.198  69.058  47.986  1.00  0.00           C
ATOM   6281 0C31 POPEU 245      51.418  70.418  48.665  1.00  0.00           C
ATOM   6284 1C31 POPEU 245      51.698  70.248  50.155  1.00  0.00           C
ATOM   6287 2C31 POPEU 245      51.628  71.558  50.945  1.00  0.00           C
ATOM   6290 3C31 POPEU 245      51.648  71.318  52.465  1.00  0.00           C
ATOM   6293 4C31 POPEU 245      52.998  70.808  52.986  1.00  0.00           C
ATOM   6296 5C31 POPEU 245      52.928  70.428  54.476  1.00  0.00           C
ATOM   6299 6C31 POPEU 245      54.238  69.858  54.996  1.00  0.00           C
ATOM   6303  NH3 POPEV 246      83.498 134.304  77.865  1.00  0.00           N
ATOM   6307  C12 POPEV 246      82.858 134.854  76.615  1.00  0.00           C
ATOM   6310  C11 POPEV 246      82.198 133.764  75.735  1.00  0.00           C
ATOM   6313  P   POPEV 246      80.528 132.344  77.166  1.00  0.00           P
ATOM   6314  O13 POPEV 246      81.348 132.704  78.346  1.00  0.00           O
ATOM   6315  O14 POPEV 246      79.068 132.214  77.375  1.00  0.00           O
ATOM   6316  O11 POPEV 246      81.118 130.994  76.535  1.00  0.00           O
ATOM   6317  O12 POPEV 246      80.828 133.464  76.095  1.00  0.00           O
ATOM   6318  C1  POPEV 246      80.768 130.474  75.236  1.00  0.00           C
ATOM   6321  C2  POPEV 246      81.718 129.294  74.786  1.00  0.00           C
ATOM   6323  O21 POPEV 246      81.918 129.364  73.355  1.00  0.00           O
ATOM   6324  C21 POPEV 246      83.138 129.014  72.935  1.00  0.00           C
ATOM   6325  O22 POPEV 246      84.058 128.644  73.635  1.00  0.00           O
ATOM   6326  C22 POPEV 246      83.168 129.014  71.405  1.00  0.00           C
ATOM   6329  C3  POPEV 246      81.188 127.864  75.155  1.00  0.00           C
ATOM   6332  O31 POPEV 246      82.258 126.914  75.346  1.00  0.00           O
ATOM   6333  C31 POPEV 246      82.578 125.868  74.546  1.00  0.00           C
ATOM   6334  O32 POPEV 246      83.448 125.058  74.826  1.00  0.00           O
ATOM   6335  C32 POPEV 246      81.758 125.738  73.256  1.00  0.00           C
ATOM   6338  C23 POPEV 246      83.908 127.804  70.805  1.00  0.00           C
ATOM   6341  C24 POPEV 246      83.608 127.594  69.305  1.00  0.00           C
ATOM   6344  C25 POPEV 246      84.208 128.644  68.375  1.00  0.00           C
ATOM   6347  C26 POPEV 246      83.818 128.394  66.916  1.00  0.00           C
ATOM   6350  C27 POPEV 246      84.478 129.374  65.926  1.00  0.00           C
ATOM   6353  C28 POPEV 246      84.118 129.084  64.455  1.00  0.00           C
ATOM   6356  C29 POPEV 246      84.778 127.834  63.945  1.00  0.00           C
ATOM   6358 0C21 POPEV 246      84.208 126.834  63.255  1.00  0.00           C
ATOM   6360 1C21 POPEV 246      82.758 126.724  62.855  1.00  0.00           C
ATOM   6363 2C21 POPEV 246      82.408 127.504  61.576  1.00  0.00           C
ATOM   6366 3C21 POPEV 246      83.138 127.014  60.305  1.00  0.00           C
ATOM   6369 4C21 POPEV 246      82.198 126.674  59.135  1.00  0.00           C
ATOM   6372 5C21 POPEV 246      81.508 127.904  58.506  1.00  0.00           C
ATOM   6375 6C21 POPEV 246      82.128 128.304  57.155  1.00  0.00           C
ATOM   6378 7C21 POPEV 246      81.448 129.514  56.515  1.00  0.00           C
ATOM   6381 8C21 POPEV 246      82.068 129.914  55.175  1.00  0.00           C
ATOM   6385  C33 POPEV 246      82.368 124.668  72.305  1.00  0.00           C
ATOM   6388  C34 POPEV 246      81.778 124.698  70.875  1.00  0.00           C
ATOM   6391  C35 POPEV 246      82.628 124.008  69.795  1.00  0.00           C
ATOM   6394  C36 POPEV 246      82.028 124.158  68.385  1.00  0.00           C
ATOM   6397  C37 POPEV 246      83.078 124.188  67.265  1.00  0.00           C
ATOM   6400  C38 POPEV 246      82.488 124.188  65.835  1.00  0.00           C
ATOM   6403  C39 POPEV 246      81.718 122.908  65.486  1.00  0.00           C
ATOM   6406 0C31 POPEV 246      81.498 122.718  63.975  1.00  0.00           C
ATOM   6409 1C31 POPEV 246      80.638 121.488  63.616  1.00  0.00           C
ATOM   6412 2C31 POPEV 246      81.298 120.148  63.975  1.00  0.00           C
ATOM   6415 3C31 POPEV 246      80.358 118.948  63.816  1.00  0.00           C
ATOM   6418 4C31 POPEV 246      80.068 118.498  62.375  1.00  0.00           C
ATOM   6421 5C31 POPEV 246      79.028 117.368  62.366  1.00  0.00           C
ATOM   6424 6C31 POPEV 246      78.838 116.708  61.006  1.00  0.00           C
ATOM   6428  NH3 POPEW 247     110.148  70.248  82.515  1.00  0.00           N
ATOM   6432  C12 POPEW 247     109.138  69.438  83.276  1.00  0.00           C
ATOM   6435  C11 POPEW 247     108.458  68.428  82.346  1.00  0.00           C
ATOM   6438  P   POPEW 247     109.128  66.438  80.795  1.00  0.00           P
ATOM   6439  O13 POPEW 247     110.398  65.898  80.295  1.00  0.00           O
ATOM   6440  O14 POPEW 247     108.148  65.428  81.285  1.00  0.00           O
ATOM   6441  O11 POPEW 247     108.378  67.368  79.745  1.00  0.00           O
ATOM   6442  O12 POPEW 247     109.448  67.498  81.915  1.00  0.00           O
ATOM   6443  C1  POPEW 247     108.878  67.418  78.405  1.00  0.00           C
ATOM   6446  C2  POPEW 247     108.368  66.248  77.525  1.00  0.00           C
ATOM   6448  O21 POPEW 247     108.458  66.598  76.125  1.00  0.00           O
ATOM   6449  C21 POPEW 247     109.698  66.588  75.656  1.00  0.00           C
ATOM   6450  O22 POPEW 247     110.708  66.368  76.296  1.00  0.00           O
ATOM   6451  C22 POPEW 247     109.698  67.038  74.205  1.00  0.00           C
ATOM   6454  C3  POPEW 247     106.898  65.828  77.785  1.00  0.00           C
ATOM   6457  O31 POPEW 247     106.618  64.708  76.936  1.00  0.00           O
ATOM   6458  C31 POPEW 247     105.448  64.658  76.305  1.00  0.00           C
ATOM   6459  O32 POPEW 247     104.498  65.388  76.506  1.00  0.00           O
ATOM   6460  C32 POPEW 247     105.448  63.528  75.285  1.00  0.00           C
ATOM   6463  C23 POPEW 247     111.098  66.978  73.555  1.00  0.00           C
ATOM   6466  C24 POPEW 247     111.228  67.888  72.336  1.00  0.00           C
ATOM   6469  C25 POPEW 247     110.408  67.498  71.095  1.00  0.00           C
ATOM   6472  C26 POPEW 247     110.438  68.658  70.075  1.00  0.00           C
ATOM   6475  C27 POPEW 247     109.728  68.398  68.746  1.00  0.00           C
ATOM   6478  C28 POPEW 247     109.738  69.658  67.865  1.00  0.00           C
ATOM   6481  C29 POPEW 247     109.268  69.418  66.456  1.00  0.00           C
ATOM   6483 0C21 POPEW 247     109.628  70.128  65.365  1.00  0.00           C
ATOM   6485 1C21 POPEW 247     110.538  71.338  65.305  1.00  0.00           C
ATOM   6488 2C21 POPEW 247     111.678  71.218  64.265  1.00  0.00           C
ATOM   6491 3C21 POPEW 247     111.208  70.828  62.855  1.00  0.00           C
ATOM   6494 4C21 POPEW 247     112.318  70.978  61.795  1.00  0.00           C
ATOM   6497 5C21 POPEW 247     112.468  72.418  61.295  1.00  0.00           C
ATOM   6500 6C21 POPEW 247     113.658  72.588  60.346  1.00  0.00           C
ATOM   6503 7C21 POPEW 247     113.748  73.998  59.765  1.00  0.00           C
ATOM   6506 8C21 POPEW 247     114.958  74.218  58.855  1.00  0.00           C
ATOM   6510  C33 POPEW 247     105.078  63.968  73.855  1.00  0.00           C
ATOM   6513  C34 POPEW 247     105.078  62.758  72.905  1.00  0.00           C
ATOM   6516  C35 POPEW 247     104.548  63.048  71.506  1.00  0.00           C
ATOM   6519  C36 POPEW 247     105.568  63.748  70.605  1.00  0.00           C
ATOM   6522  C37 POPEW 247     105.138  63.958  69.146  1.00  0.00           C
ATOM   6525  C38 POPEW 247     104.278  65.208  68.896  1.00  0.00           C
ATOM   6528  C39 POPEW 247     102.798  65.088  69.276  1.00  0.00           C
ATOM   6531 0C31 POPEW 247     102.148  63.788  68.785  1.00  0.00           C
ATOM   6534 1C31 POPEW 247     100.618  63.818  68.756  1.00  0.00           C
ATOM   6537 2C31 POPEW 247     100.068  64.438  67.456  1.00  0.00           C
ATOM   6540 3C31 POPEW 247      98.608  64.058  67.195  1.00  0.00           C
ATOM   6543 4C31 POPEW 247      98.158  64.458  65.786  1.00  0.00           C
ATOM   6546 5C31 POPEW 247      96.698  64.068  65.505  1.00  0.00           C
ATOM   6549 6C31 POPEW 247      96.228  64.548  64.135  1.00  0.00           C
ATOM   6553  NH3 POPEX 248     121.108  20.228  75.505  1.00  0.00           N
ATOM   6557  C12 POPEX 248     119.618  20.378  75.396  1.00  0.00           C
ATOM   6560  C11 POPEX 248     119.148  20.528  73.945  1.00  0.00           C
ATOM   6563  P   POPEX 248     117.118  22.228  73.895  1.00  0.00           P
ATOM   6564  O13 POPEX 248     115.698  22.178  73.516  1.00  0.00           O
ATOM   6565  O14 POPEX 248     117.398  22.898  75.186  1.00  0.00           O
ATOM   6566  O11 POPEX 248     117.948  22.908  72.745  1.00  0.00           O
ATOM   6567  O12 POPEX 248     117.738  20.778  73.925  1.00  0.00           O
ATOM   6568  C1  POPEX 248     117.488  24.088  72.085  1.00  0.00           C
ATOM   6571  C2  POPEX 248     117.148  23.778  70.595  1.00  0.00           C
ATOM   6573  O21 POPEX 248     117.258  24.968  69.785  1.00  0.00           O
ATOM   6574  C21 POPEX 248     116.488  26.008  70.085  1.00  0.00           C
ATOM   6575  O22 POPEX 248     115.558  26.008  70.875  1.00  0.00           O
ATOM   6576  C22 POPEX 248     116.918  27.168  69.185  1.00  0.00           C
ATOM   6579  C3  POPEX 248     115.798  23.018  70.426  1.00  0.00           C
ATOM   6582  O31 POPEX 248     115.668  22.348  69.146  1.00  0.00           O
ATOM   6583  C31 POPEX 248     114.478  22.458  68.576  1.00  0.00           C
ATOM   6584  O32 POPEX 248     113.618  23.268  68.875  1.00  0.00           O
ATOM   6585  C32 POPEX 248     114.288  21.408  67.485  1.00  0.00           C
ATOM   6588  C23 POPEX 248     115.748  27.688  68.315  1.00  0.00           C
ATOM   6591  C24 POPEX 248     116.128  28.878  67.425  1.00  0.00           C
ATOM   6594  C25 POPEX 248     117.088  28.518  66.285  1.00  0.00           C
ATOM   6597  C26 POPEX 248     117.238  29.648  65.255  1.00  0.00           C
ATOM   6600  C27 POPEX 248     118.228  29.308  64.125  1.00  0.00           C
ATOM   6603  C28 POPEX 248     118.248  30.358  62.986  1.00  0.00           C
ATOM   6606  C29 POPEX 248     116.988  30.308  62.176  1.00  0.00           C
ATOM   6608 0C21 POPEX 248     116.828  29.678  60.996  1.00  0.00           C
ATOM   6610 1C21 POPEX 248     117.918  28.938  60.255  1.00  0.00           C
ATOM   6613 2C21 POPEX 248     117.538  28.558  58.805  1.00  0.00           C
ATOM   6616 3C21 POPEX 248     117.088  29.758  57.956  1.00  0.00           C
ATOM   6619 4C21 POPEX 248     117.128  29.498  56.445  1.00  0.00           C
ATOM   6622 5C21 POPEX 248     116.528  30.658  55.656  1.00  0.00           C
ATOM   6625 6C21 POPEX 248     116.878  30.618  54.155  1.00  0.00           C
ATOM   6628 7C21 POPEX 248     116.048  31.608  53.335  1.00  0.00           C
ATOM   6631 8C21 POPEX 248     116.558  31.788  51.906  1.00  0.00           C
ATOM   6635  C33 POPEX 248     113.598  22.028  66.246  1.00  0.00           C
ATOM   6638  C34 POPEX 248     113.448  21.078  65.055  1.00  0.00           C
ATOM   6641  C35 POPEX 248     112.588  19.838  65.335  1.00  0.00           C
ATOM   6644  C36 POPEX 248     112.388  18.998  64.076  1.00  0.00           C
ATOM   6647  C37 POPEX 248     111.928  17.568  64.365  1.00  0.00           C
ATOM   6650  C38 POPEX 248     111.958  16.688  63.105  1.00  0.00           C
ATOM   6653  C39 POPEX 248     112.008  15.178  63.385  1.00  0.00           C
ATOM   6656 0C31 POPEX 248     110.788  14.648  64.155  1.00  0.00           C
ATOM   6659 1C31 POPEX 248     110.988  13.208  64.666  1.00  0.00           C
ATOM   6662 2C31 POPEX 248     111.188  12.158  63.566  1.00  0.00           C
ATOM   6665 3C31 POPEX 248     111.368  10.748  64.166  1.00  0.00           C
ATOM   6668 4C31 POPEX 248     110.048  10.098  64.606  1.00  0.00           C
ATOM   6671 5C31 POPEX 248     110.288   8.778  65.326  1.00  0.00           C
ATOM   6674 6C31 POPEX 248     109.008   8.028  65.685  1.00  0.00           C
ATOM   6678  NH3 POPEY 249      25.688  19.208  31.955  1.00  0.00           N
ATOM   6682  C12 POPEY 249      26.818  18.288  31.535  1.00  0.00           C
ATOM   6685  C11 POPEY 249      27.858  18.928  30.596  1.00  0.00           C
ATOM   6688  P   POPEY 249      26.618  20.958  29.465  1.00  0.00           P
ATOM   6689  O13 POPEY 249      26.998  21.668  28.236  1.00  0.00           O
ATOM   6690  O14 POPEY 249      25.198  20.668  29.725  1.00  0.00           O
ATOM   6691  O11 POPEY 249      27.238  21.598  30.775  1.00  0.00           O
ATOM   6692  O12 POPEY 249      27.268  19.508  29.425  1.00  0.00           O
ATOM   6693  C1  POPEY 249      26.818  22.818  31.396  1.00  0.00           C
ATOM   6696  C2  POPEY 249      27.638  22.998  32.706  1.00  0.00           C
ATOM   6698  O21 POPEY 249      27.378  21.898  33.585  1.00  0.00           O
ATOM   6699  C21 POPEY 249      26.528  21.958  34.606  1.00  0.00           C
ATOM   6700  O22 POPEY 249      25.728  22.828  34.866  1.00  0.00           O
ATOM   6701  C22 POPEY 249      26.748  20.648  35.385  1.00  0.00           C
ATOM   6704  C3  POPEY 249      27.668  24.398  33.385  1.00  0.00           C
ATOM   6707  O31 POPEY 249      28.598  24.348  34.505  1.00  0.00           O
ATOM   6708  C31 POPEY 249      29.858  24.638  34.215  1.00  0.00           C
ATOM   6709  O32 POPEY 249      30.278  25.028  33.135  1.00  0.00           O
ATOM   6710  C32 POPEY 249      30.798  24.428  35.425  1.00  0.00           C
ATOM   6713  C23 POPEY 249      25.688  20.298  36.446  1.00  0.00           C
ATOM   6716  C24 POPEY 249      25.938  18.918  37.095  1.00  0.00           C
ATOM   6719  C25 POPEY 249      27.148  18.858  38.045  1.00  0.00           C
ATOM   6722  C26 POPEY 249      26.728  18.878  39.525  1.00  0.00           C
ATOM   6725  C27 POPEY 249      27.898  19.088  40.495  1.00  0.00           C
ATOM   6728  C28 POPEY 249      27.448  19.228  41.965  1.00  0.00           C
ATOM   6731  C29 POPEY 249      27.068  17.928  42.625  1.00  0.00           C
ATOM   6733 0C21 POPEY 249      26.568  17.808  43.875  1.00  0.00           C
ATOM   6735 1C21 POPEY 249      26.278  18.958  44.795  1.00  0.00           C
ATOM   6738 2C21 POPEY 249      25.768  18.518  46.186  1.00  0.00           C
ATOM   6741 3C21 POPEY 249      25.408  19.728  47.065  1.00  0.00           C
ATOM   6744 4C21 POPEY 249      24.708  19.328  48.375  1.00  0.00           C
ATOM   6747 5C21 POPEY 249      24.448  20.528  49.305  1.00  0.00           C
ATOM   6750 6C21 POPEY 249      23.508  20.148  50.465  1.00  0.00           C
ATOM   6753 7C21 POPEY 249      23.388  21.228  51.545  1.00  0.00           C
ATOM   6756 8C21 POPEY 249      22.428  20.828  52.675  1.00  0.00           C
ATOM   6760  C33 POPEY 249      30.148  23.888  36.706  1.00  0.00           C
ATOM   6763  C34 POPEY 249      31.208  23.508  37.755  1.00  0.00           C
ATOM   6766  C35 POPEY 249      30.618  22.908  39.035  1.00  0.00           C
ATOM   6769  C36 POPEY 249      31.648  22.778  40.165  1.00  0.00           C
ATOM   6772  C37 POPEY 249      30.988  22.508  41.526  1.00  0.00           C
ATOM   6775  C38 POPEY 249      32.018  22.498  42.665  1.00  0.00           C
ATOM   6778  C39 POPEY 249      31.368  22.588  44.055  1.00  0.00           C
ATOM   6781 0C31 POPEY 249      32.418  22.738  45.165  1.00  0.00           C
ATOM   6784 1C31 POPEY 249      31.858  23.238  46.505  1.00  0.00           C
ATOM   6787 2C31 POPEY 249      30.828  22.278  47.125  1.00  0.00           C
ATOM   6790 3C31 POPEY 249      30.388  22.708  48.525  1.00  0.00           C
ATOM   6793 4C31 POPEY 249      29.248  21.848  49.096  1.00  0.00           C
ATOM   6796 5C31 POPEY 249      29.518  20.338  49.035  1.00  0.00           C
ATOM   6799 6C31 POPEY 249      28.408  19.478  49.635  1.00  0.00           C
ATOM   6803  NH3 POPEZ 250      61.898  22.958  32.445  1.00  0.00           N
ATOM   6807  C12 POPEZ 250      61.678  24.278  31.755  1.00  0.00           C
ATOM   6810  C11 POPEZ 250      60.248  24.818  31.976  1.00  0.00           C
ATOM   6813  P   POPEZ 250      60.268  27.458  32.225  1.00  0.00           P
ATOM   6814  O13 POPEZ 250      60.618  28.568  31.305  1.00  0.00           O
ATOM   6815  O14 POPEZ 250      59.078  27.708  33.045  1.00  0.00           O
ATOM   6816  O11 POPEZ 250      61.538  27.188  33.135  1.00  0.00           O
ATOM   6817  O12 POPEZ 250      60.078  26.118  31.415  1.00  0.00           O
ATOM   6818  C1  POPEZ 250      61.458  26.678  34.465  1.00  0.00           C
ATOM   6821  C2  POPEZ 250      62.478  27.398  35.375  1.00  0.00           C
ATOM   6823  O21 POPEZ 250      62.208  27.028  36.736  1.00  0.00           O
ATOM   6824  C21 POPEZ 250      61.168  27.528  37.375  1.00  0.00           C
ATOM   6825  O22 POPEZ 250      60.498  28.478  37.055  1.00  0.00           O
ATOM   6826  C22 POPEZ 250      60.938  26.658  38.605  1.00  0.00           C
ATOM   6829  C3  POPEZ 250      62.498  28.928  35.105  1.00  0.00           C
ATOM   6832  O31 POPEZ 250      62.938  29.688  36.265  1.00  0.00           O
ATOM   6833  C31 POPEZ 250      62.238  30.828  36.396  1.00  0.00           C
ATOM   6834  O32 POPEZ 250      61.698  31.398  35.465  1.00  0.00           O
ATOM   6835  C32 POPEZ 250      62.268  31.208  37.875  1.00  0.00           C
ATOM   6838  C23 POPEZ 250      59.958  27.288  39.625  1.00  0.00           C
ATOM   6841  C24 POPEZ 250      59.248  26.218  40.456  1.00  0.00           C
ATOM   6844  C25 POPEZ 250      60.188  25.378  41.335  1.00  0.00           C
ATOM   6847  C26 POPEZ 250      60.058  25.748  42.815  1.00  0.00           C
ATOM   6850  C27 POPEZ 250      60.998  24.928  43.715  1.00  0.00           C
ATOM   6853  C28 POPEZ 250      60.628  25.128  45.196  1.00  0.00           C
ATOM   6856  C29 POPEZ 250      61.688  24.608  46.135  1.00  0.00           C
ATOM   6858 0C21 POPEZ 250      62.438  25.348  46.965  1.00  0.00           C
ATOM   6860 1C21 POPEZ 250      62.418  26.848  47.106  1.00  0.00           C
ATOM   6863 2C21 POPEZ 250      61.718  27.348  48.395  1.00  0.00           C
ATOM   6866 3C21 POPEZ 250      60.758  28.518  48.135  1.00  0.00           C
ATOM   6869 4C21 POPEZ 250      59.878  28.848  49.355  1.00  0.00           C
ATOM   6872 5C21 POPEZ 250      60.658  29.258  50.615  1.00  0.00           C
ATOM   6875 6C21 POPEZ 250      59.718  29.518  51.795  1.00  0.00           C
ATOM   6878 7C21 POPEZ 250      60.448  29.868  53.096  1.00  0.00           C
ATOM   6881 8C21 POPEZ 250      59.478  30.108  54.255  1.00  0.00           C
ATOM   6885  C33 POPEZ 250      61.088  32.038  38.426  1.00  0.00           C
ATOM   6888  C34 POPEZ 250      61.268  32.328  39.925  1.00  0.00           C
ATOM   6891  C35 POPEZ 250      60.808  31.218  40.885  1.00  0.00           C
ATOM   6894  C36 POPEZ 250      59.288  31.208  41.066  1.00  0.00           C
ATOM   6897  C37 POPEZ 250      58.808  30.428  42.285  1.00  0.00           C
ATOM   6900  C38 POPEZ 250      57.308  30.658  42.525  1.00  0.00           C
ATOM   6903  C39 POPEZ 250      56.688  29.808  43.635  1.00  0.00           C
ATOM   6906 0C31 POPEZ 250      56.968  30.388  45.015  1.00  0.00           C
ATOM   6909 1C31 POPEZ 250      56.318  29.598  46.155  1.00  0.00           C
ATOM   6912 2C31 POPEZ 250      56.548  30.268  47.515  1.00  0.00           C
ATOM   6915 3C31 POPEZ 250      56.108  29.408  48.706  1.00  0.00           C
ATOM   6918 4C31 POPEZ 250      56.178  30.168  50.035  1.00  0.00           C
ATOM   6921 5C31 POPEZ 250      55.938  29.258  51.246  1.00  0.00           C
ATOM   6924 6C31 POPEZ 250      55.938  29.968  52.605  1.00  0.00           C
ATOM   6928  NH3 POPEa 251      89.108  82.598  78.995  1.00  0.00           N
ATOM   6932  C12 POPEa 251      90.528  82.208  79.335  1.00  0.00           C
ATOM   6935  C11 POPEa 251      90.628  80.708  79.685  1.00  0.00           C
ATOM   6938  P   POPEa 251      92.528  79.218  80.655  1.00  0.00           P
ATOM   6939  O13 POPEa 251      92.988  79.978  81.825  1.00  0.00           O
ATOM   6940  O14 POPEa 251      91.418  78.248  80.846  1.00  0.00           O
ATOM   6941  O11 POPEa 251      93.688  78.388  79.895  1.00  0.00           O
ATOM   6942  O12 POPEa 251      91.988  80.258  79.576  1.00  0.00           O
ATOM   6943  C1  POPEa 251      93.238  77.778  78.665  1.00  0.00           C
ATOM   6946  C2  POPEa 251      93.988  76.508  78.165  1.00  0.00           C
ATOM   6948  O21 POPEa 251      93.618  76.088  76.845  1.00  0.00           O
ATOM   6949  C21 POPEa 251      92.768  76.628  75.995  1.00  0.00           C
ATOM   6950  O22 POPEa 251      91.968  77.528  76.215  1.00  0.00           O
ATOM   6951  C22 POPEa 251      92.968  75.958  74.635  1.00  0.00           C
ATOM   6954  C3  POPEa 251      93.818  75.268  79.085  1.00  0.00           C
ATOM   6957  O31 POPEa 251      94.748  74.228  78.705  1.00  0.00           O
ATOM   6958  C31 POPEa 251      94.328  73.288  77.855  1.00  0.00           C
ATOM   6959  O32 POPEa 251      93.178  73.078  77.515  1.00  0.00           O
ATOM   6960  C32 POPEa 251      95.548  72.548  77.286  1.00  0.00           C
ATOM   6963  C23 POPEa 251      93.118  76.958  73.475  1.00  0.00           C
ATOM   6966  C24 POPEa 251      93.448  76.218  72.175  1.00  0.00           C
ATOM   6969  C25 POPEa 251      93.408  77.128  70.955  1.00  0.00           C
ATOM   6972  C26 POPEa 251      93.398  76.338  69.635  1.00  0.00           C
ATOM   6975  C27 POPEa 251      93.558  77.258  68.416  1.00  0.00           C
ATOM   6978  C28 POPEa 251      92.878  76.718  67.135  1.00  0.00           C
ATOM   6981  C29 POPEa 251      93.418  75.388  66.685  1.00  0.00           C
ATOM   6983 0C21 POPEa 251      92.678  74.308  66.375  1.00  0.00           C
ATOM   6985 1C21 POPEa 251      91.178  74.258  66.416  1.00  0.00           C
ATOM   6988 2C21 POPEa 251      90.508  73.058  65.726  1.00  0.00           C
ATOM   6991 3C21 POPEa 251      90.838  72.938  64.225  1.00  0.00           C
ATOM   6994 4C21 POPEa 251      90.018  71.848  63.515  1.00  0.00           C
ATOM   6997 5C21 POPEa 251      90.288  71.748  62.005  1.00  0.00           C
ATOM   7000 6C21 POPEa 251      91.748  71.398  61.666  1.00  0.00           C
ATOM   7003 7C21 POPEa 251      91.968  71.248  60.155  1.00  0.00           C
ATOM   7006 8C21 POPEa 251      93.428  71.018  59.775  1.00  0.00           C
ATOM   7010  C33 POPEa 251      95.248  71.078  76.886  1.00  0.00           C
ATOM   7013  C34 POPEa 251      96.388  70.398  76.086  1.00  0.00           C
ATOM   7016  C35 POPEa 251      96.458  70.928  74.646  1.00  0.00           C
ATOM   7019  C36 POPEa 251      97.428  70.218  73.695  1.00  0.00           C
ATOM   7022  C37 POPEa 251      97.208  70.648  72.236  1.00  0.00           C
ATOM   7025  C38 POPEa 251      98.208  70.028  71.246  1.00  0.00           C
ATOM   7028  C39 POPEa 251      98.998  71.058  70.416  1.00  0.00           C
ATOM   7031 0C31 POPEa 251      98.708  71.038  68.916  1.00  0.00           C
ATOM   7034 1C31 POPEa 251      99.698  71.958  68.166  1.00  0.00           C
ATOM   7037 2C31 POPEa 251      99.548  71.928  66.646  1.00  0.00           C
ATOM   7040 3C31 POPEa 251     100.628  72.768  65.945  1.00  0.00           C
ATOM   7043 4C31 POPEa 251     100.458  72.858  64.425  1.00  0.00           C
ATOM   7046 5C31 POPEa 251     101.498  73.788  63.785  1.00  0.00           C
ATOM   7049 6C31 POPEa 251     101.308  74.008  62.285  1.00  0.00           C
ATOM   7053  NH3 POPEb 252      81.088  33.988  79.065  1.00  0.00           N
ATOM   7057  C12 POPEb 252      81.098  34.618  80.435  1.00  0.00           C
ATOM   7060  C11 POPEb 252      79.708  34.638  81.096  1.00  0.00           C
ATOM   7063  P   POPEb 252      78.688  36.968  80.665  1.00  0.00           P
ATOM   7064  O13 POPEb 252      77.238  36.688  80.625  1.00  0.00           O
ATOM   7065  O14 POPEb 252      79.018  38.348  81.086  1.00  0.00           O
ATOM   7066  O11 POPEb 252      79.308  36.628  79.265  1.00  0.00           O
ATOM   7067  O12 POPEb 252      79.408  35.928  81.615  1.00  0.00           O
ATOM   7068  C1  POPEb 252      78.638  36.838  78.025  1.00  0.00           C
ATOM   7071  C2  POPEb 252      79.078  38.178  77.365  1.00  0.00           C
ATOM   7073  O21 POPEb 252      77.968  39.068  77.166  1.00  0.00           O
ATOM   7074  C21 POPEb 252      77.078  38.808  76.215  1.00  0.00           C
ATOM   7075  O22 POPEb 252      76.818  37.718  75.745  1.00  0.00           O
ATOM   7076  C22 POPEb 252      76.288  40.088  75.945  1.00  0.00           C
ATOM   7079  C3  POPEb 252      79.928  37.968  76.076  1.00  0.00           C
ATOM   7082  O31 POPEb 252      79.368  36.938  75.245  1.00  0.00           O
ATOM   7083  C31 POPEb 252      79.558  37.058  73.965  1.00  0.00           C
ATOM   7084  O32 POPEb 252      80.008  38.018  73.366  1.00  0.00           O
ATOM   7085  C32 POPEb 252      79.198  35.718  73.335  1.00  0.00           C
ATOM   7088  C23 POPEb 252      75.528  40.098  74.596  1.00  0.00           C
ATOM   7091  C24 POPEb 252      76.408  40.488  73.405  1.00  0.00           C
ATOM   7094  C25 POPEb 252      76.908  39.308  72.566  1.00  0.00           C
ATOM   7097  C26 POPEb 252      76.288  39.288  71.156  1.00  0.00           C
ATOM   7100  C27 POPEb 252      76.968  38.268  70.236  1.00  0.00           C
ATOM   7103  C28 POPEb 252      76.308  38.078  68.865  1.00  0.00           C
ATOM   7106  C29 POPEb 252      76.228  39.328  68.026  1.00  0.00           C
ATOM   7108 0C21 POPEb 252      76.608  39.468  66.736  1.00  0.00           C
ATOM   7110 1C21 POPEb 252      77.188  38.398  65.845  1.00  0.00           C
ATOM   7113 2C21 POPEb 252      76.418  38.228  64.525  1.00  0.00           C
ATOM   7116 3C21 POPEb 252      76.918  37.028  63.706  1.00  0.00           C
ATOM   7119 4C21 POPEb 252      76.358  37.018  62.275  1.00  0.00           C
ATOM   7122 5C21 POPEb 252      76.548  35.688  61.515  1.00  0.00           C
ATOM   7125 6C21 POPEb 252      77.998  35.198  61.386  1.00  0.00           C
ATOM   7128 7C21 POPEb 252      78.178  34.248  60.185  1.00  0.00           C
ATOM   7131 8C21 POPEb 252      79.558  33.608  60.096  1.00  0.00           C
ATOM   7135  C33 POPEb 252      79.398  35.778  71.816  1.00  0.00           C
ATOM   7138  C34 POPEb 252      78.888  34.538  71.095  1.00  0.00           C
ATOM   7141  C35 POPEb 252      78.718  34.758  69.585  1.00  0.00           C
ATOM   7144  C36 POPEb 252      79.698  35.788  69.005  1.00  0.00           C
ATOM   7147  C37 POPEb 252      79.688  35.828  67.485  1.00  0.00           C
ATOM   7150  C38 POPEb 252      80.508  37.028  66.976  1.00  0.00           C
ATOM   7153  C39 POPEb 252      80.748  37.048  65.465  1.00  0.00           C
ATOM   7156 0C31 POPEb 252      81.348  35.728  64.975  1.00  0.00           C
ATOM   7159 1C31 POPEb 252      81.888  35.758  63.545  1.00  0.00           C
ATOM   7162 2C31 POPEb 252      82.478  34.398  63.195  1.00  0.00           C
ATOM   7165 3C31 POPEb 252      83.018  34.318  61.765  1.00  0.00           C
ATOM   7168 4C31 POPEb 252      83.438  32.888  61.405  1.00  0.00           C
ATOM   7171 5C31 POPEb 252      83.728  32.738  59.905  1.00  0.00           C
ATOM   7174 6C31 POPEb 252      84.248  31.348  59.555  1.00  0.00           C
ATOM   7178  NH3 POPEc 253     104.258  39.478  34.975  1.00  0.00           N
ATOM   7182  C12 POPEc 253     104.768  39.458  33.566  1.00  0.00           C
ATOM   7185  C11 POPEc 253     104.788  38.028  33.005  1.00  0.00           C
ATOM   7188  P   POPEc 253     105.598  36.738  30.885  1.00  0.00           P
ATOM   7189  O13 POPEc 253     104.388  36.278  30.165  1.00  0.00           O
ATOM   7190  O14 POPEc 253     106.768  37.098  30.076  1.00  0.00           O
ATOM   7191  O11 POPEc 253     105.968  35.748  32.065  1.00  0.00           O
ATOM   7192  O12 POPEc 253     105.158  38.078  31.625  1.00  0.00           O
ATOM   7193  C1  POPEc 253     107.338  35.558  32.455  1.00  0.00           C
ATOM   7196  C2  POPEc 253     107.418  34.998  33.925  1.00  0.00           C
ATOM   7198  O21 POPEc 253     108.598  35.368  34.666  1.00  0.00           O
ATOM   7199  C21 POPEc 253     109.768  35.088  34.125  1.00  0.00           C
ATOM   7200  O22 POPEc 253     109.948  34.628  33.005  1.00  0.00           O
ATOM   7201  C22 POPEc 253     110.888  35.498  35.105  1.00  0.00           C
ATOM   7204  C3  POPEc 253     107.198  33.458  33.946  1.00  0.00           C
ATOM   7207  O31 POPEc 253     107.148  32.898  35.276  1.00  0.00           O
ATOM   7208  C31 POPEc 253     106.048  33.148  35.955  1.00  0.00           C
ATOM   7209  O32 POPEc 253     105.118  33.848  35.565  1.00  0.00           O
ATOM   7210  C32 POPEc 253     106.108  32.458  37.316  1.00  0.00           C
ATOM   7213  C23 POPEc 253     111.018  34.598  36.365  1.00  0.00           C
ATOM   7216  C24 POPEc 253     111.988  35.178  37.415  1.00  0.00           C
ATOM   7219  C25 POPEc 253     112.238  34.218  38.595  1.00  0.00           C
ATOM   7222  C26 POPEc 253     113.138  34.798  39.705  1.00  0.00           C
ATOM   7225  C27 POPEc 253     113.588  33.738  40.745  1.00  0.00           C
ATOM   7228  C28 POPEc 253     114.028  34.288  42.125  1.00  0.00           C
ATOM   7231  C29 POPEc 253     112.928  34.308  43.166  1.00  0.00           C
ATOM   7233 0C21 POPEc 253     112.808  35.128  44.236  1.00  0.00           C
ATOM   7235 1C21 POPEc 253     113.778  36.198  44.686  1.00  0.00           C
ATOM   7238 2C21 POPEc 253     113.938  36.238  46.215  1.00  0.00           C
ATOM   7241 3C21 POPEc 253     115.048  37.218  46.646  1.00  0.00           C
ATOM   7244 4C21 POPEc 253     115.618  36.958  48.055  1.00  0.00           C
ATOM   7247 5C21 POPEc 253     116.968  37.658  48.255  1.00  0.00           C
ATOM   7250 6C21 POPEc 253     117.588  37.478  49.645  1.00  0.00           C
ATOM   7253 7C21 POPEc 253     118.788  38.428  49.835  1.00  0.00           C
ATOM   7256 8C21 POPEc 253     119.478  38.298  51.195  1.00  0.00           C
ATOM   7260  C33 POPEc 253     105.308  33.258  38.356  1.00  0.00           C
ATOM   7263  C34 POPEc 253     105.058  32.518  39.676  1.00  0.00           C
ATOM   7266  C35 POPEc 253     106.288  32.408  40.585  1.00  0.00           C
ATOM   7269  C36 POPEc 253     105.878  31.958  41.986  1.00  0.00           C
ATOM   7272  C37 POPEc 253     107.058  31.668  42.935  1.00  0.00           C
ATOM   7275  C38 POPEc 253     106.528  31.068  44.245  1.00  0.00           C
ATOM   7278  C39 POPEc 253     107.568  30.898  45.365  1.00  0.00           C
ATOM   7281 0C31 POPEc 253     106.868  30.438  46.646  1.00  0.00           C
ATOM   7284 1C31 POPEc 253     107.778  30.168  47.855  1.00  0.00           C
ATOM   7287 2C31 POPEc 253     106.978  29.568  49.015  1.00  0.00           C
ATOM   7290 3C31 POPEc 253     107.788  29.438  50.315  1.00  0.00           C
ATOM   7293 4C31 POPEc 253     107.618  30.648  51.246  1.00  0.00           C
ATOM   7296 5C31 POPEc 253     108.498  30.538  52.485  1.00  0.00           C
ATOM   7299 6C31 POPEc 253     108.238  31.618  53.545  1.00  0.00           C
ATOM   7303  NH3 POPEd 254       6.258  33.988  34.936  1.00  0.00           N
ATOM   7307  C12 POPEd 254       4.878  33.608  35.385  1.00  0.00           C
ATOM   7310  C11 POPEd 254       4.498  32.168  34.975  1.00  0.00           C
ATOM   7313  P   POPEd 254       6.008  30.478  36.305  1.00  0.00           P
ATOM   7314  O13 POPEd 254       5.188  29.258  36.485  1.00  0.00           O
ATOM   7315  O14 POPEd 254       7.458  30.238  36.326  1.00  0.00           O
ATOM   7316  O11 POPEd 254       5.668  31.508  37.436  1.00  0.00           O
ATOM   7317  O12 POPEd 254       5.618  31.288  35.015  1.00  0.00           O
ATOM   7318  C1  POPEd 254       4.438  31.418  38.135  1.00  0.00           C
ATOM   7321  C2  POPEd 254       4.658  30.978  39.595  1.00  0.00           C
ATOM   7323  O21 POPEd 254       4.518  32.158  40.385  1.00  0.00           O
ATOM   7324  C21 POPEd 254       3.838  31.998  41.505  1.00  0.00           C
ATOM   7325  O22 POPEd 254       3.418  30.938  41.955  1.00  0.00           O
ATOM   7326  C22 POPEd 254       3.518  33.388  42.036  1.00  0.00           C
ATOM   7329  C3  POPEd 254       6.048  30.318  39.805  1.00  0.00           C
ATOM   7332  O31 POPEd 254       6.118  29.748  41.116  1.00  0.00           O
ATOM   7333  C31 POPEd 254       6.288  28.438  41.205  1.00  0.00           C
ATOM   7334  O32 POPEd 254       6.578  27.668  40.295  1.00  0.00           O
ATOM   7335  C32 POPEd 254       6.068  28.118  42.685  1.00  0.00           C
ATOM   7338  C23 POPEd 254       2.918  33.398  43.455  1.00  0.00           C
ATOM   7341  C24 POPEd 254       3.888  33.928  44.505  1.00  0.00           C
ATOM   7344  C25 POPEd 254       5.008  32.948  44.855  1.00  0.00           C
ATOM   7347  C26 POPEd 254       4.528  31.758  45.695  1.00  0.00           C
ATOM   7350  C27 POPEd 254       5.678  30.798  46.035  1.00  0.00           C
ATOM   7353  C28 POPEd 254       5.328  29.748  47.106  1.00  0.00           C
ATOM   7356  C29 POPEd 254       4.988  30.388  48.426  1.00  0.00           C
ATOM   7358 0C21 POPEd 254       4.308  29.798  49.416  1.00  0.00           C
ATOM   7360 1C21 POPEd 254       3.828  28.368  49.435  1.00  0.00           C
ATOM   7363 2C21 POPEd 254       4.028  27.738  50.815  1.00  0.00           C
ATOM   7366 3C21 POPEd 254       5.498  27.658  51.276  1.00  0.00           C
ATOM   7369 4C21 POPEd 254       5.618  27.578  52.795  1.00  0.00           C
ATOM   7372 5C21 POPEd 254       7.078  27.448  53.275  1.00  0.00           C
ATOM   7375 6C21 POPEd 254       7.218  27.668  54.785  1.00  0.00           C
ATOM   7378 7C21 POPEd 254       8.618  27.348  55.315  1.00  0.00           C
ATOM   7381 8C21 POPEd 254       8.768  27.618  56.805  1.00  0.00           C
ATOM   7385  C33 POPEd 254       6.138  26.628  43.105  1.00  0.00           C
ATOM   7388  C34 POPEd 254       6.078  26.528  44.635  1.00  0.00           C
ATOM   7391  C35 POPEd 254       6.248  25.118  45.196  1.00  0.00           C
ATOM   7394  C36 POPEd 254       4.958  24.308  45.375  1.00  0.00           C
ATOM   7397  C37 POPEd 254       5.248  22.928  45.986  1.00  0.00           C
ATOM   7400  C38 POPEd 254       4.728  22.708  47.415  1.00  0.00           C
ATOM   7403  C39 POPEd 254       5.298  23.678  48.465  1.00  0.00           C
ATOM   7406 0C31 POPEd 254       5.738  22.978  49.765  1.00  0.00           C
ATOM   7409 1C31 POPEd 254       6.328  23.948  50.805  1.00  0.00           C
ATOM   7412 2C31 POPEd 254       7.368  23.298  51.736  1.00  0.00           C
ATOM   7415 3C31 POPEd 254       6.798  22.188  52.625  1.00  0.00           C
ATOM   7418 4C31 POPEd 254       5.578  22.638  53.426  1.00  0.00           C
ATOM   7421 5C31 POPEd 254       5.208  21.648  54.536  1.00  0.00           C
ATOM   7424 6C31 POPEd 254       6.008  21.878  55.815  1.00  0.00           C
ATOM   7428  NH3 POPEe 255     125.138  53.028  36.495  1.00  0.00           N
ATOM   7432  C12 POPEe 255     126.138  51.898  36.516  1.00  0.00           C
ATOM   7435  C11 POPEe 255     126.068  51.058  37.805  1.00  0.00           C
ATOM   7438  P   POPEe 255     128.478  50.258  38.345  1.00  0.00           P
ATOM   7439  O13 POPEe 255     129.028  51.418  37.605  1.00  0.00           O
ATOM   7440  O14 POPEe 255     129.258  48.998  38.296  1.00  0.00           O
ATOM   7441  O11 POPEe 255     128.068  50.658  39.826  1.00  0.00           O
ATOM   7442  O12 POPEe 255     127.008  49.978  37.745  1.00  0.00           O
ATOM   7443  C1  POPEe 255     128.958  50.638  40.945  1.00  0.00           C
ATOM   7446  C2  POPEe 255     128.488  51.658  42.036  1.00  0.00           C
ATOM   7448  O21 POPEe 255     129.418  51.648  43.135  1.00  0.00           O
ATOM   7449  C21 POPEe 255     130.388  52.538  43.026  1.00  0.00           C
ATOM   7450  O22 POPEe 255     130.518  53.358  42.145  1.00  0.00           O
ATOM   7451  C22 POPEe 255     131.308  52.388  44.236  1.00  0.00           C
ATOM   7454  C3  POPEe 255     127.078  51.368  42.625  1.00  0.00           C
ATOM   7457  O31 POPEe 255     127.028  50.148  43.385  1.00  0.00           O
ATOM   7458  C31 POPEe 255     127.088  50.198  44.705  1.00  0.00           C
ATOM   7459  O32 POPEe 255     127.078  51.208  45.385  1.00  0.00           O
ATOM   7460  C32 POPEe 255     127.048  48.758  45.225  1.00  0.00           C
ATOM   7463  C23 POPEe 255     130.788  53.158  45.475  1.00  0.00           C
ATOM   7466  C24 POPEe 255     130.568  52.228  46.675  1.00  0.00           C
ATOM   7469  C25 POPEe 255     130.468  53.008  47.995  1.00  0.00           C
ATOM   7472  C26 POPEe 255     130.168  52.108  49.195  1.00  0.00           C
ATOM   7475  C27 POPEe 255     130.278  52.868  50.535  1.00  0.00           C
ATOM   7478  C28 POPEe 255     129.898  52.008  51.755  1.00  0.00           C
ATOM   7481  C29 POPEe 255     128.398  51.898  51.906  1.00  0.00           C
ATOM   7483 0C21 POPEe 255     127.738  51.848  53.075  1.00  0.00           C
ATOM   7485 1C21 POPEe 255     128.368  51.808  54.445  1.00  0.00           C
ATOM   7488 2C21 POPEe 255     128.588  53.208  55.045  1.00  0.00           C
ATOM   7491 3C21 POPEe 255     129.118  53.148  56.486  1.00  0.00           C
ATOM   7494 4C21 POPEe 255     128.008  52.928  57.526  1.00  0.00           C
ATOM   7497 5C21 POPEe 255     128.538  52.838  58.965  1.00  0.00           C
ATOM   7500 6C21 POPEe 255     127.648  53.608  59.945  1.00  0.00           C
ATOM   7503 7C21 POPEe 255     128.008  53.368  61.416  1.00  0.00           C
ATOM   7506 8C21 POPEe 255     127.118  54.138  62.396  1.00  0.00           C
ATOM   7510  C33 POPEe 255     125.968  48.508  46.305  1.00  0.00           C
ATOM   7513  C34 POPEe 255     126.508  48.678  47.725  1.00  0.00           C
ATOM   7516  C35 POPEe 255     125.468  48.278  48.776  1.00  0.00           C
ATOM   7519  C36 POPEe 255     125.978  48.458  50.206  1.00  0.00           C
ATOM   7522  C37 POPEe 255     124.838  48.478  51.225  1.00  0.00           C
ATOM   7525  C38 POPEe 255     125.318  48.778  52.646  1.00  0.00           C
ATOM   7528  C39 POPEe 255     124.198  49.298  53.545  1.00  0.00           C
ATOM   7531 0C31 POPEe 255     124.718  49.818  54.886  1.00  0.00           C
ATOM   7534 1C31 POPEe 255     123.598  50.458  55.705  1.00  0.00           C
ATOM   7537 2C31 POPEe 255     124.098  51.048  57.036  1.00  0.00           C
ATOM   7540 3C31 POPEe 255     123.048  51.948  57.695  1.00  0.00           C
ATOM   7543 4C31 POPEe 255     121.768  51.188  58.096  1.00  0.00           C
ATOM   7546 5C31 POPEe 255     121.958  50.328  59.346  1.00  0.00           C
ATOM   7549 6C31 POPEe 255     120.718  49.518  59.725  1.00  0.00           C
ATOM   7553  NH3 POPEf 256      56.938 131.084  31.605  1.00  0.00           N
ATOM   7557  C12 POPEf 256      58.408 130.974  31.335  1.00  0.00           C
ATOM   7560  C11 POPEf 256      58.908 129.564  31.646  1.00  0.00           C
ATOM   7563  P   POPEf 256      58.838 127.174  30.755  1.00  0.00           P
ATOM   7564  O13 POPEf 256      57.828 126.088  30.856  1.00  0.00           O
ATOM   7565  O14 POPEf 256      59.648 127.214  29.535  1.00  0.00           O
ATOM   7566  O11 POPEf 256      59.718 127.074  32.046  1.00  0.00           O
ATOM   7567  O12 POPEf 256      58.128 128.584  30.955  1.00  0.00           O
ATOM   7568  C1  POPEf 256      60.558 125.948  32.305  1.00  0.00           C
ATOM   7571  C2  POPEf 256      61.018 125.948  33.785  1.00  0.00           C
ATOM   7573  O21 POPEf 256      59.918 125.578  34.655  1.00  0.00           O
ATOM   7574  C21 POPEf 256      59.218 126.484  35.315  1.00  0.00           C
ATOM   7575  O22 POPEf 256      59.068 127.654  35.025  1.00  0.00           O
ATOM   7576  C22 POPEf 256      58.548 125.778  36.495  1.00  0.00           C
ATOM   7579  C3  POPEf 256      61.788 127.254  34.156  1.00  0.00           C
ATOM   7582  O31 POPEf 256      61.968 127.374  35.596  1.00  0.00           O
ATOM   7583  C31 POPEf 256      62.518 128.554  35.936  1.00  0.00           C
ATOM   7584  O32 POPEf 256      62.948 129.374  35.136  1.00  0.00           O
ATOM   7585  C32 POPEf 256      62.398 128.774  37.445  1.00  0.00           C
ATOM   7588  C23 POPEf 256      57.978 126.754  37.545  1.00  0.00           C
ATOM   7591  C24 POPEf 256      57.158 126.008  38.605  1.00  0.00           C
ATOM   7594  C25 POPEf 256      56.878 126.804  39.885  1.00  0.00           C
ATOM   7597  C26 POPEf 256      55.978 126.028  40.866  1.00  0.00           C
ATOM   7600  C27 POPEf 256      56.008 126.604  42.295  1.00  0.00           C
ATOM   7603  C28 POPEf 256      54.928 126.028  43.245  1.00  0.00           C
ATOM   7606  C29 POPEf 256      55.058 124.538  43.445  1.00  0.00           C
ATOM   7608 0C21 POPEf 256      54.808 123.838  44.565  1.00  0.00           C
ATOM   7610 1C21 POPEf 256      54.358 124.388  45.895  1.00  0.00           C
ATOM   7613 2C21 POPEf 256      54.478 123.378  47.055  1.00  0.00           C
ATOM   7616 3C21 POPEf 256      53.198 122.588  47.396  1.00  0.00           C
ATOM   7619 4C21 POPEf 256      52.548 121.838  46.215  1.00  0.00           C
ATOM   7622 5C21 POPEf 256      51.748 120.588  46.635  1.00  0.00           C
ATOM   7625 6C21 POPEf 256      50.658 120.848  47.685  1.00  0.00           C
ATOM   7628 7C21 POPEf 256      50.058 119.558  48.245  1.00  0.00           C
ATOM   7631 8C21 POPEf 256      49.138 119.778  49.455  1.00  0.00           C
ATOM   7635  C33 POPEf 256      61.418 129.944  37.745  1.00  0.00           C
ATOM   7638  C34 POPEf 256      60.638 129.814  39.055  1.00  0.00           C
ATOM   7641  C35 POPEf 256      59.348 130.654  39.026  1.00  0.00           C
ATOM   7644  C36 POPEf 256      58.588 130.654  40.365  1.00  0.00           C
ATOM   7647  C37 POPEf 256      57.218 131.344  40.266  1.00  0.00           C
ATOM   7650  C38 POPEf 256      56.448 131.364  41.596  1.00  0.00           C
ATOM   7653  C39 POPEf 256      56.698 132.624  42.436  1.00  0.00           C
ATOM   7656 0C31 POPEf 256      56.048 132.564  43.826  1.00  0.00           C
ATOM   7659 1C31 POPEf 256      56.048 133.894  44.595  1.00  0.00           C
ATOM   7662 2C31 POPEf 256      55.508 133.774  46.025  1.00  0.00           C
ATOM   7665 3C31 POPEf 256      55.678 135.034  46.885  1.00  0.00           C
ATOM   7668 4C31 POPEf 256      54.548 136.074  46.755  1.00  0.00           C
ATOM   7671 5C31 POPEf 256      54.588 137.084  47.925  1.00  0.00           C
ATOM   7674 6C31 POPEf 256      53.528 138.194  47.885  1.00  0.00           C
ATOM   7678  NH3 POPEg 257      -0.498  36.268  81.456  1.00  0.00           N
ATOM   7682  C12 POPEg 257       0.342  35.618  80.385  1.00  0.00           C
ATOM   7685  C11 POPEg 257       1.572  34.908  80.966  1.00  0.00           C
ATOM   7688  P   POPEg 257       3.498  33.298  80.236  1.00  0.00           P
ATOM   7689  O13 POPEg 257       4.388  33.988  81.185  1.00  0.00           O
ATOM   7690  O14 POPEg 257       2.978  31.978  80.645  1.00  0.00           O
ATOM   7691  O11 POPEg 257       4.228  33.088  78.846  1.00  0.00           O
ATOM   7692  O12 POPEg 257       2.252  34.228  79.916  1.00  0.00           O
ATOM   7693  C1  POPEg 257       3.508  33.268  77.625  1.00  0.00           C
ATOM   7696  C2  POPEg 257       2.698  32.018  77.175  1.00  0.00           C
ATOM   7698  O21 POPEg 257       3.508  30.938  76.666  1.00  0.00           O
ATOM   7699  C21 POPEg 257       4.188  31.108  75.545  1.00  0.00           C
ATOM   7700  O22 POPEg 257       4.368  32.158  74.955  1.00  0.00           O
ATOM   7701  C22 POPEg 257       4.778  29.768  75.105  1.00  0.00           C
ATOM   7704  C3  POPEg 257       1.492  32.448  76.255  1.00  0.00           C
ATOM   7707  O31 POPEg 257       0.832  31.428  75.496  1.00  0.00           O
ATOM   7708  C31 POPEg 257       0.522  30.258  76.016  1.00  0.00           C
ATOM   7709  O32 POPEg 257       0.742  29.888  77.155  1.00  0.00           O
ATOM   7710  C32 POPEg 257      -0.108  29.388  74.935  1.00  0.00           C
ATOM   7713  C23 POPEg 257       3.718  28.818  74.485  1.00  0.00           C
ATOM   7716  C24 POPEg 257       4.038  28.448  73.035  1.00  0.00           C
ATOM   7719  C25 POPEg 257       2.788  28.198  72.195  1.00  0.00           C
ATOM   7722  C26 POPEg 257       3.088  27.818  70.745  1.00  0.00           C
ATOM   7725  C27 POPEg 257       1.922  28.108  69.785  1.00  0.00           C
ATOM   7728  C28 POPEg 257       2.072  27.408  68.416  1.00  0.00           C
ATOM   7731  C29 POPEg 257       3.288  27.858  67.655  1.00  0.00           C
ATOM   7733 0C21 POPEg 257       3.318  28.318  66.396  1.00  0.00           C
ATOM   7735 1C21 POPEg 257       2.132  28.468  65.475  1.00  0.00           C
ATOM   7738 2C21 POPEg 257       2.408  29.288  64.195  1.00  0.00           C
ATOM   7741 3C21 POPEg 257       2.888  28.468  62.986  1.00  0.00           C
ATOM   7744 4C21 POPEg 257       4.268  27.798  63.156  1.00  0.00           C
ATOM   7747 5C21 POPEg 257       4.778  27.118  61.875  1.00  0.00           C
ATOM   7750 6C21 POPEg 257       3.948  25.888  61.475  1.00  0.00           C
ATOM   7753 7C21 POPEg 257       4.508  25.178  60.236  1.00  0.00           C
ATOM   7756 8C21 POPEg 257       3.748  23.898  59.886  1.00  0.00           C
ATOM   7760  C33 POPEg 257      -0.068  27.888  75.285  1.00  0.00           C
ATOM   7763  C34 POPEg 257      -0.598  27.058  74.115  1.00  0.00           C
ATOM   7766  C35 POPEg 257       0.072  25.678  73.995  1.00  0.00           C
ATOM   7769  C36 POPEg 257      -0.208  25.068  72.625  1.00  0.00           C
ATOM   7772  C37 POPEg 257       0.642  23.868  72.216  1.00  0.00           C
ATOM   7775  C38 POPEg 257       0.732  23.748  70.675  1.00  0.00           C
ATOM   7778  C39 POPEg 257       0.582  22.328  70.145  1.00  0.00           C
ATOM   7781 0C31 POPEg 257       1.712  21.398  70.586  1.00  0.00           C
ATOM   7784 1C31 POPEg 257       1.822  20.138  69.715  1.00  0.00           C
ATOM   7787 2C31 POPEg 257       3.048  19.288  70.075  1.00  0.00           C
ATOM   7790 3C31 POPEg 257       2.998  18.708  71.495  1.00  0.00           C
ATOM   7793 4C31 POPEg 257       2.012  17.548  71.646  1.00  0.00           C
ATOM   7796 5C31 POPEg 257       2.062  16.888  73.025  1.00  0.00           C
ATOM   7799 6C31 POPEg 257       0.902  15.928  73.256  1.00  0.00           C
ATOM   7803  NH3 POPEh 258     117.058  26.838  76.545  1.00  0.00           N
ATOM   7807  C12 POPEh 258     116.418  25.528  76.886  1.00  0.00           C
ATOM   7810  C11 POPEh 258     117.398  24.668  77.695  1.00  0.00           C
ATOM   7813  P   POPEh 258     119.108  24.988  79.666  1.00  0.00           P
ATOM   7814  O13 POPEh 258     119.748  26.218  80.195  1.00  0.00           O
ATOM   7815  O14 POPEh 258     118.608  23.988  80.636  1.00  0.00           O
ATOM   7816  O11 POPEh 258     120.038  24.288  78.595  1.00  0.00           O
ATOM   7817  O12 POPEh 258     117.858  25.428  78.816  1.00  0.00           O
ATOM   7818  C1  POPEh 258     121.298  24.808  78.156  1.00  0.00           C
ATOM   7821  C2  POPEh 258     121.198  25.368  76.715  1.00  0.00           C
ATOM   7823  O21 POPEh 258     122.408  25.088  75.986  1.00  0.00           O
ATOM   7824  C21 POPEh 258     122.538  23.878  75.455  1.00  0.00           C
ATOM   7825  O22 POPEh 258     121.798  22.928  75.605  1.00  0.00           O
ATOM   7826  C22 POPEh 258     123.788  23.918  74.565  1.00  0.00           C
ATOM   7829  C3  POPEh 258     120.958  26.918  76.736  1.00  0.00           C
ATOM   7832  O31 POPEh 258     119.828  27.328  75.945  1.00  0.00           O
ATOM   7833  C31 POPEh 258     119.768  26.938  74.655  1.00  0.00           C
ATOM   7834  O32 POPEh 258     118.768  26.418  74.196  1.00  0.00           O
ATOM   7835  C32 POPEh 258     121.058  27.178  73.866  1.00  0.00           C
ATOM   7838  C23 POPEh 258     123.818  22.768  73.525  1.00  0.00           C
ATOM   7841  C24 POPEh 258     124.998  22.868  72.535  1.00  0.00           C
ATOM   7844  C25 POPEh 258     124.738  23.648  71.235  1.00  0.00           C
ATOM   7847  C26 POPEh 258     123.828  22.918  70.236  1.00  0.00           C
ATOM   7850  C27 POPEh 258     123.708  23.638  68.875  1.00  0.00           C
ATOM   7853  C28 POPEh 258     123.188  22.718  67.755  1.00  0.00           C
ATOM   7856  C29 POPEh 258     121.888  22.038  68.115  1.00  0.00           C
ATOM   7858 0C21 POPEh 258     120.648  22.558  67.995  1.00  0.00           C
ATOM   7860 1C21 POPEh 258     120.288  23.908  67.436  1.00  0.00           C
ATOM   7863 2C21 POPEh 258     119.208  23.778  66.346  1.00  0.00           C
ATOM   7866 3C21 POPEh 258     118.888  25.118  65.666  1.00  0.00           C
ATOM   7869 4C21 POPEh 258     117.638  25.078  64.775  1.00  0.00           C
ATOM   7872 5C21 POPEh 258     117.798  24.218  63.506  1.00  0.00           C
ATOM   7875 6C21 POPEh 258     116.548  24.268  62.625  1.00  0.00           C
ATOM   7878 7C21 POPEh 258     116.668  23.368  61.386  1.00  0.00           C
ATOM   7881 8C21 POPEh 258     116.108  23.978  60.096  1.00  0.00           C
ATOM   7885  C33 POPEh 258     120.778  27.078  72.345  1.00  0.00           C
ATOM   7888  C34 POPEh 258     121.988  27.358  71.456  1.00  0.00           C
ATOM   7891  C35 POPEh 258     121.548  27.358  69.985  1.00  0.00           C
ATOM   7894  C36 POPEh 258     122.628  27.778  68.986  1.00  0.00           C
ATOM   7897  C37 POPEh 258     122.008  28.018  67.605  1.00  0.00           C
ATOM   7900  C38 POPEh 258     122.978  28.528  66.545  1.00  0.00           C
ATOM   7903  C39 POPEh 258     122.218  28.908  65.265  1.00  0.00           C
ATOM   7906 0C31 POPEh 258     123.048  29.688  64.245  1.00  0.00           C
ATOM   7909 1C31 POPEh 258     122.158  30.228  63.115  1.00  0.00           C
ATOM   7912 2C31 POPEh 258     122.818  31.358  62.326  1.00  0.00           C
ATOM   7915 3C31 POPEh 258     124.098  30.928  61.596  1.00  0.00           C
ATOM   7918 4C31 POPEh 258     124.708  32.128  60.875  1.00  0.00           C
ATOM   7921 5C31 POPEh 258     126.008  31.778  60.166  1.00  0.00           C
ATOM   7924 6C31 POPEh 258     126.538  32.978  59.385  1.00  0.00           C
ATOM   7928  NH3 POPEi 259     103.858  17.228  32.836  1.00  0.00           N
ATOM   7932  C12 POPEi 259     104.878  18.338  32.896  1.00  0.00           C
ATOM   7935  C11 POPEi 259     104.828  19.068  34.245  1.00  0.00           C
ATOM   7938  P   POPEi 259     105.298  21.578  33.705  1.00  0.00           P
ATOM   7939  O13 POPEi 259     106.508  22.268  33.205  1.00  0.00           O
ATOM   7940  O14 POPEi 259     104.158  21.388  32.795  1.00  0.00           O
ATOM   7941  O11 POPEi 259     104.838  22.278  35.055  1.00  0.00           O
ATOM   7942  O12 POPEi 259     105.748  20.168  34.276  1.00  0.00           O
ATOM   7943  C1  POPEi 259     103.468  22.608  35.285  1.00  0.00           C
ATOM   7946  C2  POPEi 259     103.338  23.718  36.375  1.00  0.00           C
ATOM   7948  O21 POPEi 259     103.918  23.278  37.625  1.00  0.00           O
ATOM   7949  C21 POPEi 259     104.908  24.048  38.065  1.00  0.00           C
ATOM   7950  O22 POPEi 259     105.488  24.908  37.436  1.00  0.00           O
ATOM   7951  C22 POPEi 259     105.238  23.698  39.525  1.00  0.00           C
ATOM   7954  C3  POPEi 259     101.858  24.088  36.625  1.00  0.00           C
ATOM   7957  O31 POPEi 259     101.768  25.108  37.646  1.00  0.00           O
ATOM   7958  C31 POPEi 259     101.288  24.718  38.835  1.00  0.00           C
ATOM   7959  O32 POPEi 259     100.698  23.678  39.055  1.00  0.00           O
ATOM   7960  C32 POPEi 259     101.668  25.738  39.905  1.00  0.00           C
ATOM   7963  C23 POPEi 259     106.588  24.328  39.936  1.00  0.00           C
ATOM   7966  C24 POPEi 259     107.028  24.128  41.405  1.00  0.00           C
ATOM   7969  C25 POPEi 259     106.768  25.338  42.326  1.00  0.00           C
ATOM   7972  C26 POPEi 259     107.618  25.328  43.605  1.00  0.00           C
ATOM   7975  C27 POPEi 259     107.428  26.588  44.486  1.00  0.00           C
ATOM   7978  C28 POPEi 259     107.878  26.408  45.955  1.00  0.00           C
ATOM   7981  C29 POPEi 259     109.368  26.408  46.186  1.00  0.00           C
ATOM   7983 0C21 POPEi 259     109.928  26.278  47.396  1.00  0.00           C
ATOM   7985 1C21 POPEi 259     109.148  26.098  48.675  1.00  0.00           C
ATOM   7988 2C21 POPEi 259     110.018  26.028  49.956  1.00  0.00           C
ATOM   7991 3C21 POPEi 259     110.958  24.818  50.006  1.00  0.00           C
ATOM   7994 4C21 POPEi 259     111.838  24.778  51.256  1.00  0.00           C
ATOM   7997 5C21 POPEi 259     112.888  23.648  51.235  1.00  0.00           C
ATOM   8000 6C21 POPEi 259     112.298  22.248  51.456  1.00  0.00           C
ATOM   8003 7C21 POPEi 259     113.358  21.148  51.405  1.00  0.00           C
ATOM   8006 8C21 POPEi 259     112.798  19.748  51.635  1.00  0.00           C
ATOM   8010  C33 POPEi 259     101.598  25.158  41.345  1.00  0.00           C
ATOM   8013  C34 POPEi 259     102.318  26.048  42.366  1.00  0.00           C
ATOM   8016  C35 POPEi 259     102.398  25.438  43.775  1.00  0.00           C
ATOM   8019  C36 POPEi 259     103.268  26.288  44.715  1.00  0.00           C
ATOM   8022  C37 POPEi 259     103.308  25.778  46.165  1.00  0.00           C
ATOM   8025  C38 POPEi 259     104.268  26.608  47.036  1.00  0.00           C
ATOM   8028  C39 POPEi 259     103.778  26.848  48.465  1.00  0.00           C
ATOM   8031 0C31 POPEi 259     104.018  25.678  49.425  1.00  0.00           C
ATOM   8034 1C31 POPEi 259     103.608  26.058  50.866  1.00  0.00           C
ATOM   8037 2C31 POPEi 259     103.928  24.968  51.895  1.00  0.00           C
ATOM   8040 3C31 POPEi 259     103.108  23.688  51.685  1.00  0.00           C
ATOM   8043 4C31 POPEi 259     103.278  22.708  52.846  1.00  0.00           C
ATOM   8046 5C31 POPEi 259     102.558  21.378  52.585  1.00  0.00           C
ATOM   8049 6C31 POPEi 259     102.648  20.398  53.756  1.00  0.00           C
ATOM   8053  NH3 POPEj 260      14.408  74.078  37.366  1.00  0.00           N
ATOM   8057  C12 POPEj 260      13.568  72.878  37.025  1.00  0.00           C
ATOM   8060  C11 POPEj 260      14.368  71.638  36.565  1.00  0.00           C
ATOM   8063  P   POPEj 260      12.638  69.648  36.986  1.00  0.00           P
ATOM   8064  O13 POPEj 260      11.598  70.558  36.425  1.00  0.00           O
ATOM   8065  O14 POPEj 260      12.968  68.378  36.285  1.00  0.00           O
ATOM   8066  O11 POPEj 260      12.208  69.318  38.455  1.00  0.00           O
ATOM   8067  O12 POPEj 260      13.978  70.458  37.256  1.00  0.00           O
ATOM   8068  C1  POPEj 260      12.218  70.368  39.435  1.00  0.00           C
ATOM   8071  C2  POPEj 260      11.458  69.928  40.705  1.00  0.00           C
ATOM   8073  O21 POPEj 260      12.008  70.658  41.815  1.00  0.00           O
ATOM   8074  C21 POPEj 260      11.108  71.358  42.475  1.00  0.00           C
ATOM   8075  O22 POPEj 260       9.908  71.348  42.275  1.00  0.00           O
ATOM   8076  C22 POPEj 260      11.818  72.158  43.566  1.00  0.00           C
ATOM   8079  C3  POPEj 260      11.598  68.428  40.986  1.00  0.00           C
ATOM   8082  O31 POPEj 260      10.738  68.048  42.095  1.00  0.00           O
ATOM   8083  C31 POPEj 260      11.288  67.098  42.855  1.00  0.00           C
ATOM   8084  O32 POPEj 260      12.368  66.578  42.655  1.00  0.00           O
ATOM   8085  C32 POPEj 260      10.338  66.698  43.995  1.00  0.00           C
ATOM   8088  C23 POPEj 260      10.868  72.678  44.655  1.00  0.00           C
ATOM   8091  C24 POPEj 260      11.558  73.638  45.615  1.00  0.00           C
ATOM   8094  C25 POPEj 260      10.558  74.468  46.415  1.00  0.00           C
ATOM   8097  C26 POPEj 260      11.218  75.258  47.555  1.00  0.00           C
ATOM   8100  C27 POPEj 260      10.168  75.918  48.465  1.00  0.00           C
ATOM   8103  C28 POPEj 260      10.768  76.708  49.645  1.00  0.00           C
ATOM   8106  C29 POPEj 260      11.498  75.828  50.625  1.00  0.00           C
ATOM   8108 0C21 POPEj 260      11.378  75.838  51.965  1.00  0.00           C
ATOM   8110 1C21 POPEj 260      10.498  76.758  52.776  1.00  0.00           C
ATOM   8113 2C21 POPEj 260      11.048  76.948  54.206  1.00  0.00           C
ATOM   8116 3C21 POPEj 260      10.068  77.708  55.115  1.00  0.00           C
ATOM   8119 4C21 POPEj 260      10.278  77.408  56.615  1.00  0.00           C
ATOM   8122 5C21 POPEj 260      11.638  77.868  57.176  1.00  0.00           C
ATOM   8125 6C21 POPEj 260      11.858  77.368  58.605  1.00  0.00           C
ATOM   8128 7C21 POPEj 260      13.138  77.918  59.255  1.00  0.00           C
ATOM   8131 8C21 POPEj 260      13.368  77.388  60.675  1.00  0.00           C
ATOM   8135  C33 POPEj 260      11.018  65.788  45.045  1.00  0.00           C
ATOM   8138  C34 POPEj 260      10.008  64.858  45.755  1.00  0.00           C
ATOM   8141  C35 POPEj 260       9.028  65.578  46.685  1.00  0.00           C
ATOM   8144  C36 POPEj 260       9.708  66.208  47.916  1.00  0.00           C
ATOM   8147  C37 POPEj 260       8.688  66.668  48.965  1.00  0.00           C
ATOM   8150  C38 POPEj 260       9.358  67.298  50.195  1.00  0.00           C
ATOM   8153  C39 POPEj 260       8.358  67.668  51.295  1.00  0.00           C
ATOM   8156 0C31 POPEj 260       7.838  66.438  52.055  1.00  0.00           C
ATOM   8159 1C31 POPEj 260       6.838  66.798  53.166  1.00  0.00           C
ATOM   8162 2C31 POPEj 260       6.488  65.618  54.085  1.00  0.00           C
ATOM   8165 3C31 POPEj 260       7.658  65.188  54.985  1.00  0.00           C
ATOM   8168 4C31 POPEj 260       7.218  64.258  56.125  1.00  0.00           C
ATOM   8171 5C31 POPEj 260       8.398  63.768  56.976  1.00  0.00           C
ATOM   8174 6C31 POPEj 260       7.948  62.968  58.205  1.00  0.00           C
ATOM   8178  NH3 POPEk 261      54.618 107.258  77.055  1.00  0.00           N
ATOM   8182  C12 POPEk 261      54.058 108.338  77.935  1.00  0.00           C
ATOM   8185  C11 POPEk 261      53.568 109.518  77.085  1.00  0.00           C
ATOM   8188  P   POPEk 261      53.168 111.968  77.905  1.00  0.00           P
ATOM   8189  O13 POPEk 261      52.028 112.628  78.576  1.00  0.00           O
ATOM   8190  O14 POPEk 261      54.498 112.158  78.486  1.00  0.00           O
ATOM   8191  O11 POPEk 261      53.108 112.348  76.375  1.00  0.00           O
ATOM   8192  O12 POPEk 261      52.818 110.428  77.885  1.00  0.00           O
ATOM   8193  C1  POPEk 261      51.818 112.378  75.765  1.00  0.00           C
ATOM   8196  C2  POPEk 261      51.858 111.688  74.395  1.00  0.00           C
ATOM   8198  O21 POPEk 261      52.708 112.468  73.555  1.00  0.00           O
ATOM   8199  C21 POPEk 261      53.718 111.848  72.986  1.00  0.00           C
ATOM   8200  O22 POPEk 261      54.038 110.678  73.125  1.00  0.00           O
ATOM   8201  C22 POPEk 261      54.478 112.908  72.175  1.00  0.00           C
ATOM   8204  C3  POPEk 261      50.428 111.668  73.805  1.00  0.00           C
ATOM   8207  O31 POPEk 261      50.428 111.628  72.375  1.00  0.00           O
ATOM   8208  C31 POPEk 261      50.568 110.428  71.836  1.00  0.00           C
ATOM   8209  O32 POPEk 261      50.678 109.378  72.426  1.00  0.00           O
ATOM   8210  C32 POPEk 261      50.538 110.638  70.326  1.00  0.00           C
ATOM   8213  C23 POPEk 261      55.008 112.468  70.776  1.00  0.00           C
ATOM   8216  C24 POPEk 261      54.268 113.058  69.565  1.00  0.00           C
ATOM   8219  C25 POPEk 261      55.248 113.448  68.426  1.00  0.00           C
ATOM   8222  C26 POPEk 261      54.738 113.168  67.005  1.00  0.00           C
ATOM   8225  C27 POPEk 261      55.548 113.878  65.916  1.00  0.00           C
ATOM   8228  C28 POPEk 261      54.958 113.728  64.495  1.00  0.00           C
ATOM   8231  C29 POPEk 261      54.988 112.298  63.995  1.00  0.00           C
ATOM   8233 0C21 POPEk 261      55.198 111.908  62.725  1.00  0.00           C
ATOM   8235 1C21 POPEk 261      55.398 112.818  61.535  1.00  0.00           C
ATOM   8238 2C21 POPEk 261      55.298 112.048  60.195  1.00  0.00           C
ATOM   8241 3C21 POPEk 261      53.878 111.548  59.855  1.00  0.00           C
ATOM   8244 4C21 POPEk 261      53.048 112.558  59.065  1.00  0.00           C
ATOM   8247 5C21 POPEk 261      53.448 112.668  57.585  1.00  0.00           C
ATOM   8250 6C21 POPEk 261      52.408 113.448  56.765  1.00  0.00           C
ATOM   8253 7C21 POPEk 261      52.538 113.228  55.255  1.00  0.00           C
ATOM   8256 8C21 POPEk 261      51.428 113.928  54.465  1.00  0.00           C
ATOM   8260  C33 POPEk 261      50.748 109.328  69.575  1.00  0.00           C
ATOM   8263  C34 POPEk 261      50.688 109.538  68.055  1.00  0.00           C
ATOM   8266  C35 POPEk 261      51.048 108.248  67.326  1.00  0.00           C
ATOM   8269  C36 POPEk 261      51.268 108.448  65.825  1.00  0.00           C
ATOM   8272  C37 POPEk 261      51.688 107.138  65.175  1.00  0.00           C
ATOM   8275  C38 POPEk 261      52.318 107.318  63.795  1.00  0.00           C
ATOM   8278  C39 POPEk 261      51.288 107.608  62.706  1.00  0.00           C
ATOM   8281 0C31 POPEk 261      51.918 107.578  61.305  1.00  0.00           C
ATOM   8284 1C31 POPEk 261      50.858 107.548  60.195  1.00  0.00           C
ATOM   8287 2C31 POPEk 261      51.448 107.448  58.785  1.00  0.00           C
ATOM   8290 3C31 POPEk 261      52.288 106.178  58.576  1.00  0.00           C
ATOM   8293 4C31 POPEk 261      52.388 105.758  57.095  1.00  0.00           C
ATOM   8296 5C31 POPEk 261      53.258 104.508  56.925  1.00  0.00           C
ATOM   8299 6C31 POPEk 261      53.318 103.978  55.495  1.00  0.00           C
ATOM   8303  NH3 POPEl 262      22.808  79.328  31.675  1.00  0.00           N
ATOM   8307  C12 POPEl 262      22.448  77.858  31.586  1.00  0.00           C
ATOM   8310  C11 POPEl 262      21.478  77.568  30.425  1.00  0.00           C
ATOM   8313  P   POPEl 262      18.858  77.138  30.596  1.00  0.00           P
ATOM   8314  O13 POPEl 262      18.718  78.218  29.595  1.00  0.00           O
ATOM   8315  O14 POPEl 262      18.098  75.898  30.345  1.00  0.00           O
ATOM   8316  O11 POPEl 262      18.418  77.748  31.986  1.00  0.00           O
ATOM   8317  O12 POPEl 262      20.378  76.768  30.856  1.00  0.00           O
ATOM   8318  C1  POPEl 262      18.738  77.118  33.236  1.00  0.00           C
ATOM   8321  C2  POPEl 262      19.578  78.038  34.185  1.00  0.00           C
ATOM   8323  O21 POPEl 262      18.998  78.098  35.495  1.00  0.00           O
ATOM   8324  C21 POPEl 262      19.128  77.008  36.225  1.00  0.00           C
ATOM   8325  O22 POPEl 262      19.518  75.918  35.825  1.00  0.00           O
ATOM   8326  C22 POPEl 262      18.758  77.398  37.655  1.00  0.00           C
ATOM   8329  C3  POPEl 262      19.728  79.498  33.675  1.00  0.00           C
ATOM   8332  O31 POPEl 262      20.228  80.398  34.695  1.00  0.00           O
ATOM   8333  C31 POPEl 262      21.538  80.478  34.845  1.00  0.00           C
ATOM   8334  O32 POPEl 262      22.368  79.798  34.255  1.00  0.00           O
ATOM   8335  C32 POPEl 262      21.888  81.678  35.745  1.00  0.00           C
ATOM   8338  C23 POPEl 262      19.158  76.408  38.765  1.00  0.00           C
ATOM   8341  C24 POPEl 262      19.908  77.098  39.915  1.00  0.00           C
ATOM   8344  C25 POPEl 262      20.028  76.218  41.155  1.00  0.00           C
ATOM   8347  C26 POPEl 262      20.898  76.828  42.265  1.00  0.00           C
ATOM   8350  C27 POPEl 262      20.308  76.598  43.655  1.00  0.00           C
ATOM   8353  C28 POPEl 262      21.198  77.148  44.785  1.00  0.00           C
ATOM   8356  C29 POPEl 262      22.288  76.188  45.175  1.00  0.00           C
ATOM   8358 0C21 POPEl 262      22.488  75.658  46.405  1.00  0.00           C
ATOM   8360 1C21 POPEl 262      21.648  75.938  47.625  1.00  0.00           C
ATOM   8363 2C21 POPEl 262      21.488  74.718  48.555  1.00  0.00           C
ATOM   8366 3C21 POPEl 262      20.468  75.018  49.666  1.00  0.00           C
ATOM   8369 4C21 POPEl 262      20.308  73.898  50.695  1.00  0.00           C
ATOM   8372 5C21 POPEl 262      18.978  74.018  51.425  1.00  0.00           C
ATOM   8375 6C21 POPEl 262      18.808  73.078  52.636  1.00  0.00           C
ATOM   8378 7C21 POPEl 262      19.138  71.608  52.345  1.00  0.00           C
ATOM   8381 8C21 POPEl 262      18.718  70.668  53.475  1.00  0.00           C
ATOM   8385  C33 POPEl 262      22.498  81.328  37.125  1.00  0.00           C
ATOM   8388  C34 POPEl 262      22.878  82.588  37.925  1.00  0.00           C
ATOM   8391  C35 POPEl 262      23.468  82.308  39.315  1.00  0.00           C
ATOM   8394  C36 POPEl 262      23.848  83.588  40.085  1.00  0.00           C
ATOM   8397  C37 POPEl 262      24.548  83.288  41.425  1.00  0.00           C
ATOM   8400  C38 POPEl 262      24.978  84.528  42.215  1.00  0.00           C
ATOM   8403  C39 POPEl 262      23.828  85.298  42.885  1.00  0.00           C
ATOM   8406 0C31 POPEl 262      23.368  84.648  44.195  1.00  0.00           C
ATOM   8409 1C31 POPEl 262      22.228  85.408  44.885  1.00  0.00           C
ATOM   8412 2C31 POPEl 262      21.628  84.628  46.066  1.00  0.00           C
ATOM   8415 3C31 POPEl 262      20.248  85.138  46.526  1.00  0.00           C
ATOM   8418 4C31 POPEl 262      20.218  86.608  46.935  1.00  0.00           C
ATOM   8421 5C31 POPEl 262      18.838  87.048  47.425  1.00  0.00           C
ATOM   8424 6C31 POPEl 262      18.798  88.498  47.905  1.00  0.00           C
ATOM   8428  NH3 POPEm 263       1.642  27.988  78.835  1.00  0.00           N
ATOM   8432  C12 POPEm 263       2.598  28.508  79.865  1.00  0.00           C
ATOM   8435  C11 POPEm 263       3.208  27.368  80.715  1.00  0.00           C
ATOM   8438  P   POPEm 263       2.628  25.598  82.575  1.00  0.00           P
ATOM   8439  O13 POPEm 263       4.058  25.728  82.905  1.00  0.00           O
ATOM   8440  O14 POPEm 263       1.652  25.748  83.676  1.00  0.00           O
ATOM   8441  O11 POPEm 263       2.358  24.198  81.886  1.00  0.00           O
ATOM   8442  O12 POPEm 263       2.202  26.598  81.395  1.00  0.00           O
ATOM   8443  C1  POPEm 263       2.898  23.808  80.615  1.00  0.00           C
ATOM   8446  C2  POPEm 263       1.782  23.228  79.695  1.00  0.00           C
ATOM   8448  O21 POPEm 263       2.192  23.128  78.315  1.00  0.00           O
ATOM   8449  C21 POPEm 263       2.232  24.228  77.596  1.00  0.00           C
ATOM   8450  O22 POPEm 263       2.122  25.378  77.996  1.00  0.00           O
ATOM   8451  C22 POPEm 263       2.458  23.868  76.135  1.00  0.00           C
ATOM   8454  C3  POPEm 263       0.442  23.998  79.865  1.00  0.00           C
ATOM   8457  O31 POPEm 263      -0.458  23.738  78.755  1.00  0.00           O
ATOM   8458  C31 POPEm 263      -1.468  22.918  79.006  1.00  0.00           C
ATOM   8459  O32 POPEm 263      -1.818  22.538  80.105  1.00  0.00           O
ATOM   8460  C32 POPEm 263      -2.178  22.618  77.695  1.00  0.00           C
ATOM   8463  C23 POPEm 263       3.938  23.508  75.955  1.00  0.00           C
ATOM   8466  C24 POPEm 263       4.368  23.038  74.565  1.00  0.00           C
ATOM   8469  C25 POPEm 263       4.588  24.198  73.595  1.00  0.00           C
ATOM   8472  C26 POPEm 263       5.238  23.688  72.305  1.00  0.00           C
ATOM   8475  C27 POPEm 263       4.918  24.578  71.106  1.00  0.00           C
ATOM   8478  C28 POPEm 263       5.608  24.148  69.805  1.00  0.00           C
ATOM   8481  C29 POPEm 263       5.338  22.708  69.445  1.00  0.00           C
ATOM   8483 0C21 POPEm 263       4.748  22.238  68.325  1.00  0.00           C
ATOM   8485 1C21 POPEm 263       4.208  23.078  67.195  1.00  0.00           C
ATOM   8488 2C21 POPEm 263       2.968  22.468  66.515  1.00  0.00           C
ATOM   8491 3C21 POPEm 263       2.518  23.378  65.365  1.00  0.00           C
ATOM   8494 4C21 POPEm 263       1.392  22.818  64.495  1.00  0.00           C
ATOM   8497 5C21 POPEm 263       1.152  23.758  63.305  1.00  0.00           C
ATOM   8500 6C21 POPEm 263      -0.088  23.448  62.465  1.00  0.00           C
ATOM   8503 7C21 POPEm 263      -0.358  24.568  61.465  1.00  0.00           C
ATOM   8506 8C21 POPEm 263      -1.668  24.408  60.685  1.00  0.00           C
ATOM   8510  C33 POPEm 263      -1.428  21.568  76.865  1.00  0.00           C
ATOM   8513  C34 POPEm 263      -2.018  21.448  75.455  1.00  0.00           C
ATOM   8516  C35 POPEm 263      -1.528  20.208  74.695  1.00  0.00           C
ATOM   8519  C36 POPEm 263      -2.228  20.108  73.335  1.00  0.00           C
ATOM   8522  C37 POPEm 263      -1.988  18.788  72.596  1.00  0.00           C
ATOM   8525  C38 POPEm 263      -2.768  18.728  71.265  1.00  0.00           C
ATOM   8528  C39 POPEm 263      -2.348  19.808  70.256  1.00  0.00           C
ATOM   8531 0C31 POPEm 263      -2.988  19.648  68.865  1.00  0.00           C
ATOM   8534 1C31 POPEm 263      -2.348  20.588  67.835  1.00  0.00           C
ATOM   8537 2C31 POPEm 263      -2.708  20.258  66.365  1.00  0.00           C
ATOM   8540 3C31 POPEm 263      -1.928  19.088  65.736  1.00  0.00           C
ATOM   8543 4C31 POPEm 263      -0.398  19.278  65.695  1.00  0.00           C
ATOM   8546 5C31 POPEm 263       0.302  18.218  64.835  1.00  0.00           C
ATOM   8549 6C31 POPEm 263       1.822  18.138  65.055  1.00  0.00           C
ATOM   8553  NH3 POPEn 264     101.618  85.558  34.565  1.00  0.00           N
ATOM   8557  C12 POPEn 264     101.438  84.098  34.225  1.00  0.00           C
ATOM   8560  C11 POPEn 264     100.518  83.958  33.005  1.00  0.00           C
ATOM   8563  P   POPEn 264      97.928  84.428  33.426  1.00  0.00           P
ATOM   8564  O13 POPEn 264      97.068  85.088  32.425  1.00  0.00           O
ATOM   8565  O14 POPEn 264      97.828  82.958  33.585  1.00  0.00           O
ATOM   8566  O11 POPEn 264      97.768  85.128  34.835  1.00  0.00           O
ATOM   8567  O12 POPEn 264      99.408  84.838  33.115  1.00  0.00           O
ATOM   8568  C1  POPEn 264      98.348  84.628  36.025  1.00  0.00           C
ATOM   8571  C2  POPEn 264      97.228  84.348  37.055  1.00  0.00           C
ATOM   8573  O21 POPEn 264      97.818  83.708  38.205  1.00  0.00           O
ATOM   8574  C21 POPEn 264      97.908  84.468  39.295  1.00  0.00           C
ATOM   8575  O22 POPEn 264      97.498  85.618  39.406  1.00  0.00           O
ATOM   8576  C22 POPEn 264      98.588  83.678  40.416  1.00  0.00           C
ATOM   8579  C3  POPEn 264      96.098  83.468  36.435  1.00  0.00           C
ATOM   8582  O31 POPEn 264      95.278  82.898  37.465  1.00  0.00           O
ATOM   8583  C31 POPEn 264      95.618  81.668  37.805  1.00  0.00           C
ATOM   8584  O32 POPEn 264      96.088  80.818  37.055  1.00  0.00           O
ATOM   8585  C32 POPEn 264      95.548  81.558  39.335  1.00  0.00           C
ATOM   8588  C23 POPEn 264      99.108  84.598  41.545  1.00  0.00           C
ATOM   8591  C24 POPEn 264     100.568  84.328  41.935  1.00  0.00           C
ATOM   8594  C25 POPEn 264     100.978  85.068  43.205  1.00  0.00           C
ATOM   8597  C26 POPEn 264     100.588  84.308  44.476  1.00  0.00           C
ATOM   8600  C27 POPEn 264     100.838  85.138  45.745  1.00  0.00           C
ATOM   8603  C28 POPEn 264     100.368  84.428  47.036  1.00  0.00           C
ATOM   8606  C29 POPEn 264     101.348  83.418  47.566  1.00  0.00           C
ATOM   8608 0C21 POPEn 264     101.898  83.378  48.805  1.00  0.00           C
ATOM   8610 1C21 POPEn 264     101.638  84.348  49.936  1.00  0.00           C
ATOM   8613 2C21 POPEn 264     100.798  83.768  51.085  1.00  0.00           C
ATOM   8616 3C21 POPEn 264     101.598  82.998  52.145  1.00  0.00           C
ATOM   8619 4C21 POPEn 264     100.988  83.108  53.555  1.00  0.00           C
ATOM   8622 5C21 POPEn 264      99.608  82.468  53.725  1.00  0.00           C
ATOM   8625 6C21 POPEn 264      98.978  82.848  55.076  1.00  0.00           C
ATOM   8628 7C21 POPEn 264      97.738  82.008  55.405  1.00  0.00           C
ATOM   8631 8C21 POPEn 264      97.098  82.368  56.745  1.00  0.00           C
ATOM   8635  C33 POPEn 264      94.188  81.898  40.006  1.00  0.00           C
ATOM   8638  C34 POPEn 264      94.368  82.648  41.345  1.00  0.00           C
ATOM   8641  C35 POPEn 264      95.168  81.928  42.455  1.00  0.00           C
ATOM   8644  C36 POPEn 264      95.538  82.928  43.576  1.00  0.00           C
ATOM   8647  C37 POPEn 264      95.708  82.318  44.965  1.00  0.00           C
ATOM   8650  C38 POPEn 264      96.268  83.348  45.965  1.00  0.00           C
ATOM   8653  C39 POPEn 264      96.088  82.958  47.436  1.00  0.00           C
ATOM   8656 0C31 POPEn 264      96.898  83.858  48.385  1.00  0.00           C
ATOM   8659 1C31 POPEn 264      96.308  83.988  49.805  1.00  0.00           C
ATOM   8662 2C31 POPEn 264      97.268  84.738  50.736  1.00  0.00           C
ATOM   8665 3C31 POPEn 264      96.658  85.268  52.036  1.00  0.00           C
ATOM   8668 4C31 POPEn 264      97.708  86.018  52.875  1.00  0.00           C
ATOM   8671 5C31 POPEn 264      97.148  86.838  54.045  1.00  0.00           C
ATOM   8674 6C31 POPEn 264      96.258  86.068  55.026  1.00  0.00           C
ATOM   8678  NH3 POPEo 265     122.208  77.788  39.026  1.00  0.00           N
ATOM   8682  C12 POPEo 265     123.238  76.998  38.265  1.00  0.00           C
ATOM   8685  C11 POPEo 265     124.538  77.818  38.045  1.00  0.00           C
ATOM   8688  P   POPEo 265     124.678  80.068  39.435  1.00  0.00           P
ATOM   8689  O13 POPEo 265     125.778  80.868  38.845  1.00  0.00           O
ATOM   8690  O14 POPEo 265     123.298  80.308  38.946  1.00  0.00           O
ATOM   8691  O11 POPEo 265     124.718  80.188  41.006  1.00  0.00           O
ATOM   8692  O12 POPEo 265     124.968  78.518  39.225  1.00  0.00           O
ATOM   8693  C1  POPEo 265     124.508  79.158  41.965  1.00  0.00           C
ATOM   8696  C2  POPEo 265     123.358  79.548  42.935  1.00  0.00           C
ATOM   8698  O21 POPEo 265     123.408  78.828  44.175  1.00  0.00           O
ATOM   8699  C21 POPEo 265     123.218  77.518  44.135  1.00  0.00           C
ATOM   8700  O22 POPEo 265     123.118  76.838  43.125  1.00  0.00           O
ATOM   8701  C22 POPEo 265     123.168  76.948  45.565  1.00  0.00           C
ATOM   8704  C3  POPEo 265     121.948  79.478  42.265  1.00  0.00           C
ATOM   8707  O31 POPEo 265     121.128  80.618  42.535  1.00  0.00           O
ATOM   8708  C31 POPEo 265     120.368  80.568  43.625  1.00  0.00           C
ATOM   8709  O32 POPEo 265     120.448  79.758  44.525  1.00  0.00           O
ATOM   8710  C32 POPEo 265     119.268  81.628  43.436  1.00  0.00           C
ATOM   8713  C23 POPEo 265     122.018  75.948  45.825  1.00  0.00           C
ATOM   8716  C24 POPEo 265     122.478  74.658  46.526  1.00  0.00           C
ATOM   8719  C25 POPEo 265     121.408  73.558  46.555  1.00  0.00           C
ATOM   8722  C26 POPEo 265     120.148  73.878  47.386  1.00  0.00           C
ATOM   8725  C27 POPEo 265     120.318  73.728  48.916  1.00  0.00           C
ATOM   8728  C28 POPEo 265     120.358  75.078  49.655  1.00  0.00           C
ATOM   8731  C29 POPEo 265     120.408  74.888  51.146  1.00  0.00           C
ATOM   8733 0C21 POPEo 265     120.908  75.768  52.025  1.00  0.00           C
ATOM   8735 1C21 POPEo 265     121.448  77.128  51.655  1.00  0.00           C
ATOM   8738 2C21 POPEo 265     121.498  78.108  52.835  1.00  0.00           C
ATOM   8741 3C21 POPEo 265     122.568  77.768  53.886  1.00  0.00           C
ATOM   8744 4C21 POPEo 265     122.808  78.908  54.896  1.00  0.00           C
ATOM   8747 5C21 POPEo 265     121.618  79.208  55.815  1.00  0.00           C
ATOM   8750 6C21 POPEo 265     121.368  78.138  56.885  1.00  0.00           C
ATOM   8753 7C21 POPEo 265     120.348  78.588  57.935  1.00  0.00           C
ATOM   8756 8C21 POPEo 265     120.198  77.598  59.096  1.00  0.00           C
ATOM   8760  C33 POPEo 265     118.278  81.738  44.606  1.00  0.00           C
ATOM   8763  C34 POPEo 265     117.188  82.798  44.385  1.00  0.00           C
ATOM   8766  C35 POPEo 265     116.078  82.738  45.445  1.00  0.00           C
ATOM   8769  C36 POPEo 265     116.628  82.658  46.885  1.00  0.00           C
ATOM   8772  C37 POPEo 265     115.598  83.048  47.956  1.00  0.00           C
ATOM   8775  C38 POPEo 265     116.108  82.738  49.355  1.00  0.00           C
ATOM   8778  C39 POPEo 265     115.158  83.178  50.475  1.00  0.00           C
ATOM   8781 0C31 POPEo 265     115.818  83.068  51.855  1.00  0.00           C
ATOM   8784 1C31 POPEo 265     114.978  83.718  52.965  1.00  0.00           C
ATOM   8787 2C31 POPEo 265     115.838  84.198  54.146  1.00  0.00           C
ATOM   8790 3C31 POPEo 265     115.078  85.138  55.085  1.00  0.00           C
ATOM   8793 4C31 POPEo 265     114.318  84.408  56.195  1.00  0.00           C
ATOM   8796 5C31 POPEo 265     113.438  85.368  57.015  1.00  0.00           C
ATOM   8799 6C31 POPEo 265     112.698  84.698  58.175  1.00  0.00           C
ATOM   8803  NH3 POPEp 266      57.968  40.068  36.715  1.00  0.00           N
ATOM   8807  C12 POPEp 266      58.458  41.488  36.565  1.00  0.00           C
ATOM   8810  C11 POPEp 266      59.548  41.758  37.615  1.00  0.00           C
ATOM   8813  P   POPEp 266      60.078  44.268  38.035  1.00  0.00           P
ATOM   8814  O13 POPEp 266      60.938  45.278  37.396  1.00  0.00           O
ATOM   8815  O14 POPEp 266      58.608  44.478  38.005  1.00  0.00           O
ATOM   8816  O11 POPEp 266      60.578  43.898  39.486  1.00  0.00           O
ATOM   8817  O12 POPEp 266      60.318  42.908  37.275  1.00  0.00           O
ATOM   8818  C1  POPEp 266      61.968  43.668  39.765  1.00  0.00           C
ATOM   8821  C2  POPEp 266      62.108  42.758  41.015  1.00  0.00           C
ATOM   8823  O21 POPEp 266      61.678  43.278  42.285  1.00  0.00           O
ATOM   8824  C21 POPEp 266      61.348  44.508  42.555  1.00  0.00           C
ATOM   8825  O22 POPEp 266      61.198  45.448  41.805  1.00  0.00           O
ATOM   8826  C22 POPEp 266      61.148  44.578  44.076  1.00  0.00           C
ATOM   8829  C3  POPEp 266      63.528  42.158  41.215  1.00  0.00           C
ATOM   8832  O31 POPEp 266      63.518  41.058  42.166  1.00  0.00           O
ATOM   8833  C31 POPEp 266      63.768  41.388  43.436  1.00  0.00           C
ATOM   8834  O32 POPEp 266      64.088  42.488  43.845  1.00  0.00           O
ATOM   8835  C32 POPEp 266      63.638  40.098  44.265  1.00  0.00           C
ATOM   8838  C23 POPEp 266      59.918  45.418  44.465  1.00  0.00           C
ATOM   8841  C24 POPEp 266      59.398  45.038  45.856  1.00  0.00           C
ATOM   8844  C25 POPEp 266      58.738  43.648  45.875  1.00  0.00           C
ATOM   8847  C26 POPEp 266      57.758  43.438  47.046  1.00  0.00           C
ATOM   8850  C27 POPEp 266      57.118  42.038  46.995  1.00  0.00           C
ATOM   8853  C28 POPEp 266      55.888  41.868  47.905  1.00  0.00           C
ATOM   8856  C29 POPEp 266      56.208  41.988  49.375  1.00  0.00           C
ATOM   8858 0C21 POPEp 266      55.858  43.018  50.175  1.00  0.00           C
ATOM   8860 1C21 POPEp 266      55.118  44.258  49.765  1.00  0.00           C
ATOM   8863 2C21 POPEp 266      53.638  44.238  50.206  1.00  0.00           C
ATOM   8866 3C21 POPEp 266      53.468  44.218  51.725  1.00  0.00           C
ATOM   8869 4C21 POPEp 266      52.038  44.558  52.186  1.00  0.00           C
ATOM   8872 5C21 POPEp 266      51.978  44.998  53.655  1.00  0.00           C
ATOM   8875 6C21 POPEp 266      52.418  43.928  54.666  1.00  0.00           C
ATOM   8878 7C21 POPEp 266      52.758  44.548  56.035  1.00  0.00           C
ATOM   8881 8C21 POPEp 266      52.978  43.498  57.135  1.00  0.00           C
ATOM   8885  C33 POPEp 266      63.848  40.158  45.805  1.00  0.00           C
ATOM   8888  C34 POPEp 266      63.068  38.998  46.465  1.00  0.00           C
ATOM   8891  C35 POPEp 266      63.438  38.658  47.916  1.00  0.00           C
ATOM   8894  C36 POPEp 266      63.608  39.868  48.855  1.00  0.00           C
ATOM   8897  C37 POPEp 266      64.168  39.438  50.225  1.00  0.00           C
ATOM   8900  C38 POPEp 266      65.228  40.408  50.765  1.00  0.00           C
ATOM   8903  C39 POPEp 266      64.638  41.648  51.456  1.00  0.00           C
ATOM   8906 0C31 POPEp 266      64.378  41.418  52.945  1.00  0.00           C
ATOM   8909 1C31 POPEp 266      63.958  42.698  53.675  1.00  0.00           C
ATOM   8912 2C31 POPEp 266      63.558  42.458  55.146  1.00  0.00           C
ATOM   8915 3C31 POPEp 266      64.718  41.998  56.035  1.00  0.00           C
ATOM   8918 4C31 POPEp 266      64.298  41.838  57.506  1.00  0.00           C
ATOM   8921 5C31 POPEp 266      65.448  41.408  58.426  1.00  0.00           C
ATOM   8924 6C31 POPEp 266      65.068  41.418  59.905  1.00  0.00           C
ATOM   8928  NH3 POPEq 267     127.458  81.868  37.046  1.00  0.00           N
ATOM   8932  C12 POPEq 267     128.628  80.938  36.916  1.00  0.00           C
ATOM   8935  C11 POPEq 267     129.558  81.018  38.145  1.00  0.00           C
ATOM   8938  P   POPEq 267     131.944  80.138  37.545  1.00  0.00           P
ATOM   8939  O13 POPEq 267     132.624  81.228  38.286  1.00  0.00           O
ATOM   8940  O14 POPEq 267     131.754  80.388  36.095  1.00  0.00           O
ATOM   8941  O11 POPEq 267     132.654  78.748  37.795  1.00  0.00           O
ATOM   8942  O12 POPEq 267     130.498  79.948  38.156  1.00  0.00           O
ATOM   8943  C1  POPEq 267     132.904  78.268  39.125  1.00  0.00           C
ATOM   8946  C2  POPEq 267     131.654  77.618  39.775  1.00  0.00           C
ATOM   8948  O21 POPEq 267     131.994  76.898  40.965  1.00  0.00           O
ATOM   8949  C21 POPEq 267     132.114  77.628  42.055  1.00  0.00           C
ATOM   8950  O22 POPEq 267     132.264  78.838  42.106  1.00  0.00           O
ATOM   8951  C22 POPEq 267     131.944  76.688  43.245  1.00  0.00           C
ATOM   8954  C3  POPEq 267     130.928  76.608  38.865  1.00  0.00           C
ATOM   8957  O31 POPEq 267     129.508  76.658  39.076  1.00  0.00           O
ATOM   8958  C31 POPEq 267     128.988  76.088  40.146  1.00  0.00           C
ATOM   8959  O32 POPEq 267     129.558  75.348  40.936  1.00  0.00           O
ATOM   8960  C32 POPEq 267     127.498  76.408  40.155  1.00  0.00           C
ATOM   8963  C23 POPEq 267     131.974  77.448  44.575  1.00  0.00           C
ATOM   8966  C24 POPEq 267     131.378  76.628  45.726  1.00  0.00           C
ATOM   8969  C25 POPEq 267     131.524  77.368  47.055  1.00  0.00           C
ATOM   8972  C26 POPEq 267     130.798  76.668  48.205  1.00  0.00           C
ATOM   8975  C27 POPEq 267     131.058  77.358  49.546  1.00  0.00           C
ATOM   8978  C28 POPEq 267     130.198  76.828  50.705  1.00  0.00           C
ATOM   8981  C29 POPEq 267     128.728  77.148  50.515  1.00  0.00           C
ATOM   8983 0C21 POPEq 267     127.708  76.538  51.136  1.00  0.00           C
ATOM   8985 1C21 POPEq 267     127.808  75.478  52.195  1.00  0.00           C
ATOM   8988 2C21 POPEq 267     127.018  75.868  53.465  1.00  0.00           C
ATOM   8991 3C21 POPEq 267     127.178  74.848  54.595  1.00  0.00           C
ATOM   8994 4C21 POPEq 267     126.358  75.228  55.845  1.00  0.00           C
ATOM   8997 5C21 POPEq 267     126.468  74.198  56.986  1.00  0.00           C
ATOM   9000 6C21 POPEq 267     127.828  74.198  57.695  1.00  0.00           C
ATOM   9003 7C21 POPEq 267     127.858  73.218  58.886  1.00  0.00           C
ATOM   9006 8C21 POPEq 267     129.158  73.258  59.705  1.00  0.00           C
ATOM   9010  C33 POPEq 267     126.638  75.308  40.805  1.00  0.00           C
ATOM   9013  C34 POPEq 267     126.128  75.698  42.195  1.00  0.00           C
ATOM   9016  C35 POPEq 267     127.198  75.758  43.296  1.00  0.00           C
ATOM   9019  C36 POPEq 267     126.538  75.898  44.676  1.00  0.00           C
ATOM   9022  C37 POPEq 267     127.498  75.918  45.866  1.00  0.00           C
ATOM   9025  C38 POPEq 267     126.798  75.698  47.215  1.00  0.00           C
ATOM   9028  C39 POPEq 267     126.328  74.248  47.405  1.00  0.00           C
ATOM   9031 0C31 POPEq 267     125.958  73.918  48.865  1.00  0.00           C
ATOM   9034 1C31 POPEq 267     125.618  72.438  49.055  1.00  0.00           C
ATOM   9037 2C31 POPEq 267     125.468  72.018  50.526  1.00  0.00           C
ATOM   9040 3C31 POPEq 267     124.228  72.608  51.206  1.00  0.00           C
ATOM   9043 4C31 POPEq 267     123.978  71.968  52.585  1.00  0.00           C
ATOM   9046 5C31 POPEq 267     122.688  72.448  53.245  1.00  0.00           C
ATOM   9049 6C31 POPEq 267     122.398  71.738  54.575  1.00  0.00           C
ATOM   9053  NH3 POPEr 268      67.538  56.858  39.175  1.00  0.00           N
ATOM   9057  C12 POPEr 268      68.008  56.198  37.906  1.00  0.00           C
ATOM   9060  C11 POPEr 268      67.948  54.658  38.015  1.00  0.00           C
ATOM   9063  P   POPEr 268      69.058  53.918  40.266  1.00  0.00           P
ATOM   9064  O13 POPEr 268      69.248  55.258  40.835  1.00  0.00           O
ATOM   9065  O14 POPEr 268      67.818  53.208  40.645  1.00  0.00           O
ATOM   9066  O11 POPEr 268      70.318  52.988  40.526  1.00  0.00           O
ATOM   9067  O12 POPEr 268      69.078  54.088  38.695  1.00  0.00           O
ATOM   9068  C1  POPEr 268      70.208  51.578  40.796  1.00  0.00           C
ATOM   9071  C2  POPEr 268      70.888  51.238  42.125  1.00  0.00           C
ATOM   9073  O21 POPEr 268      70.758  49.828  42.396  1.00  0.00           O
ATOM   9074  C21 POPEr 268      71.688  49.028  41.935  1.00  0.00           C
ATOM   9075  O22 POPEr 268      72.598  49.348  41.165  1.00  0.00           O
ATOM   9076  C22 POPEr 268      71.468  47.638  42.566  1.00  0.00           C
ATOM   9079  C3  POPEr 268      70.318  52.058  43.296  1.00  0.00           C
ATOM   9082  O31 POPEr 268      71.048  51.718  44.495  1.00  0.00           O
ATOM   9083  C31 POPEr 268      70.628  52.398  45.555  1.00  0.00           C
ATOM   9084  O32 POPEr 268      69.748  53.228  45.555  1.00  0.00           O
ATOM   9085  C32 POPEr 268      71.508  52.028  46.736  1.00  0.00           C
ATOM   9088  C23 POPEr 268      71.698  47.618  44.105  1.00  0.00           C
ATOM   9091  C24 POPEr 268      70.698  46.748  44.885  1.00  0.00           C
ATOM   9094  C25 POPEr 268      70.088  47.428  46.135  1.00  0.00           C
ATOM   9097  C26 POPEr 268      70.888  47.258  47.445  1.00  0.00           C
ATOM   9100  C27 POPEr 268      70.048  47.668  48.665  1.00  0.00           C
ATOM   9103  C28 POPEr 268      70.708  47.378  50.035  1.00  0.00           C
ATOM   9106  C29 POPEr 268      71.698  48.428  50.456  1.00  0.00           C
ATOM   9108 0C21 POPEr 268      72.398  48.438  51.605  1.00  0.00           C
ATOM   9110 1C21 POPEr 268      72.368  47.398  52.695  1.00  0.00           C
ATOM   9113 2C21 POPEr 268      71.918  47.928  54.076  1.00  0.00           C
ATOM   9116 3C21 POPEr 268      72.758  49.108  54.606  1.00  0.00           C
ATOM   9119 4C21 POPEr 268      72.828  49.148  56.136  1.00  0.00           C
ATOM   9122 5C21 POPEr 268      73.368  50.468  56.715  1.00  0.00           C
ATOM   9125 6C21 POPEr 268      74.688  50.958  56.095  1.00  0.00           C
ATOM   9128 7C21 POPEr 268      75.148  52.288  56.706  1.00  0.00           C
ATOM   9131 8C21 POPEr 268      76.238  52.998  55.895  1.00  0.00           C
ATOM   9135  C33 POPEr 268      71.638  53.218  47.725  1.00  0.00           C
ATOM   9138  C34 POPEr 268      70.438  53.428  48.646  1.00  0.00           C
ATOM   9141  C35 POPEr 268      70.138  52.198  49.525  1.00  0.00           C
ATOM   9144  C36 POPEr 268      69.158  52.518  50.656  1.00  0.00           C
ATOM   9147  C37 POPEr 268      68.958  51.338  51.615  1.00  0.00           C
ATOM   9150  C38 POPEr 268      67.848  51.618  52.636  1.00  0.00           C
ATOM   9153  C39 POPEr 268      67.438  50.378  53.455  1.00  0.00           C
ATOM   9156 0C31 POPEr 268      66.728  49.298  52.615  1.00  0.00           C
ATOM   9159 1C31 POPEr 268      65.868  48.378  53.486  1.00  0.00           C
ATOM   9162 2C31 POPEr 268      64.928  47.468  52.685  1.00  0.00           C
ATOM   9165 3C31 POPEr 268      63.818  46.858  53.566  1.00  0.00           C
ATOM   9168 4C31 POPEr 268      62.708  47.868  53.905  1.00  0.00           C
ATOM   9171 5C31 POPEr 268      61.868  47.458  55.125  1.00  0.00           C
ATOM   9174 6C31 POPEr 268      60.848  48.528  55.526  1.00  0.00           C
ATOM   9178  NH3 POPEs 269      42.738  25.148  74.215  1.00  0.00           N
ATOM   9182  C12 POPEs 269      44.208  25.508  74.215  1.00  0.00           C
ATOM   9185  C11 POPEs 269      44.968  24.908  75.416  1.00  0.00           C
ATOM   9188  P   POPEs 269      47.548  24.998  74.856  1.00  0.00           P
ATOM   9189  O13 POPEs 269      48.638  25.968  75.105  1.00  0.00           O
ATOM   9190  O14 POPEs 269      47.758  23.578  75.215  1.00  0.00           O
ATOM   9191  O11 POPEs 269      47.108  25.098  73.335  1.00  0.00           O
ATOM   9192  O12 POPEs 269      46.248  25.538  75.545  1.00  0.00           O
ATOM   9193  C1  POPEs 269      47.898  25.748  72.336  1.00  0.00           C
ATOM   9196  C2  POPEs 269      48.628  24.718  71.436  1.00  0.00           C
ATOM   9198  O21 POPEs 269      50.058  24.828  71.615  1.00  0.00           O
ATOM   9199  C21 POPEs 269      50.838  25.428  70.735  1.00  0.00           C
ATOM   9200  O22 POPEs 269      50.488  26.108  69.795  1.00  0.00           O
ATOM   9201  C22 POPEs 269      52.298  25.178  71.135  1.00  0.00           C
ATOM   9204  C3  POPEs 269      48.078  24.708  69.965  1.00  0.00           C
ATOM   9207  O31 POPEs 269      48.738  23.678  69.195  1.00  0.00           O
ATOM   9208  C31 POPEs 269      48.628  23.798  67.885  1.00  0.00           C
ATOM   9209  O32 POPEs 269      47.988  24.648  67.285  1.00  0.00           O
ATOM   9210  C32 POPEs 269      49.358  22.608  67.265  1.00  0.00           C
ATOM   9213  C23 POPEs 269      53.238  25.088  69.915  1.00  0.00           C
ATOM   9216  C24 POPEs 269      53.048  23.808  69.085  1.00  0.00           C
ATOM   9219  C25 POPEs 269      54.068  23.668  67.945  1.00  0.00           C
ATOM   9222  C26 POPEs 269      53.888  22.338  67.176  1.00  0.00           C
ATOM   9225  C27 POPEs 269      54.798  22.248  65.936  1.00  0.00           C
ATOM   9228  C28 POPEs 269      54.468  21.028  65.055  1.00  0.00           C
ATOM   9231  C29 POPEs 269      55.038  21.168  63.665  1.00  0.00           C
ATOM   9233 0C21 POPEs 269      54.598  20.548  62.555  1.00  0.00           C
ATOM   9235 1C21 POPEs 269      53.498  19.518  62.456  1.00  0.00           C
ATOM   9238 2C21 POPEs 269      53.968  18.238  61.725  1.00  0.00           C
ATOM   9241 3C21 POPEs 269      54.188  18.448  60.215  1.00  0.00           C
ATOM   9244 4C21 POPEs 269      55.168  17.428  59.616  1.00  0.00           C
ATOM   9247 5C21 POPEs 269      55.308  17.588  58.096  1.00  0.00           C
ATOM   9250 6C21 POPEs 269      56.478  16.788  57.496  1.00  0.00           C
ATOM   9253 7C21 POPEs 269      56.468  16.818  55.965  1.00  0.00           C
ATOM   9256 8C21 POPEs 269      57.698  16.168  55.326  1.00  0.00           C
ATOM   9260  C33 POPEs 269      49.168  22.478  65.745  1.00  0.00           C
ATOM   9263  C34 POPEs 269      49.768  21.158  65.245  1.00  0.00           C
ATOM   9266  C35 POPEs 269      49.588  20.918  63.735  1.00  0.00           C
ATOM   9269  C36 POPEs 269      50.428  21.828  62.846  1.00  0.00           C
ATOM   9272  C37 POPEs 269      50.088  21.638  61.375  1.00  0.00           C
ATOM   9275  C38 POPEs 269      50.908  22.538  60.445  1.00  0.00           C
ATOM   9278  C39 POPEs 269      50.158  22.888  59.166  1.00  0.00           C
ATOM   9281 0C31 POPEs 269      49.528  21.668  58.486  1.00  0.00           C
ATOM   9284 1C31 POPEs 269      48.768  22.038  57.215  1.00  0.00           C
ATOM   9287 2C31 POPEs 269      47.988  20.858  56.615  1.00  0.00           C
ATOM   9290 3C31 POPEs 269      48.868  19.628  56.375  1.00  0.00           C
ATOM   9293 4C31 POPEs 269      48.278  18.678  55.326  1.00  0.00           C
ATOM   9296 5C31 POPEs 269      49.248  17.548  54.945  1.00  0.00           C
ATOM   9299 6C31 POPEs 269      48.808  16.788  53.695  1.00  0.00           C
ATOM   9303  NH3 POPEt 270      32.398   1.058  28.425  1.00  0.00           N
ATOM   9307  C12 POPEt 270      33.268   2.178  28.896  1.00  0.00           C
ATOM   9310  C11 POPEt 270      32.508   3.008  29.915  1.00  0.00           C
ATOM   9313  P   POPEt 270      33.428   5.398  29.925  1.00  0.00           P
ATOM   9314  O13 POPEt 270      34.048   5.408  28.575  1.00  0.00           O
ATOM   9315  O14 POPEt 270      32.068   5.938  30.055  1.00  0.00           O
ATOM   9316  O11 POPEt 270      34.418   6.178  30.905  1.00  0.00           O
ATOM   9317  O12 POPEt 270      33.428   3.938  30.495  1.00  0.00           O
ATOM   9318  C1  POPEt 270      34.018   6.488  32.246  1.00  0.00           C
ATOM   9321  C2  POPEt 270      35.028   7.448  32.945  1.00  0.00           C
ATOM   9323  O21 POPEt 270      34.458   7.948  34.175  1.00  0.00           O
ATOM   9324  C21 POPEt 270      34.508   7.098  35.196  1.00  0.00           C
ATOM   9325  O22 POPEt 270      35.008   5.978  35.155  1.00  0.00           O
ATOM   9326  C22 POPEt 270      33.808   7.698  36.405  1.00  0.00           C
ATOM   9329  C3  POPEt 270      35.388   8.668  32.065  1.00  0.00           C
ATOM   9332  O31 POPEt 270      36.318   9.528  32.745  1.00  0.00           O
ATOM   9333  C31 POPEt 270      35.978  10.698  33.305  1.00  0.00           C
ATOM   9334  O32 POPEt 270      36.568  11.188  34.255  1.00  0.00           O
ATOM   9335  C32 POPEt 270      34.868  11.438  32.576  1.00  0.00           C
ATOM   9338  C23 POPEt 270      34.758   7.858  37.615  1.00  0.00           C
ATOM   9341  C24 POPEt 270      35.778   8.998  37.465  1.00  0.00           C
ATOM   9344  C25 POPEt 270      35.248  10.398  37.846  1.00  0.00           C
ATOM   9347  C26 POPEt 270      34.978  10.598  39.346  1.00  0.00           C
ATOM   9350  C27 POPEt 270      34.638  12.058  39.676  1.00  0.00           C
ATOM   9353  C28 POPEt 270      33.898  12.238  41.025  1.00  0.00           C
ATOM   9356  C29 POPEt 270      34.698  11.928  42.256  1.00  0.00           C
ATOM   9358 0C21 POPEt 270      34.178  11.788  43.496  1.00  0.00           C
ATOM   9360 1C21 POPEt 270      32.718  11.958  43.865  1.00  0.00           C
ATOM   9363 2C21 POPEt 270      32.078  10.628  44.346  1.00  0.00           C
ATOM   9366 3C21 POPEt 270      30.618  10.798  44.805  1.00  0.00           C
ATOM   9369 4C21 POPEt 270      30.018   9.508  45.365  1.00  0.00           C
ATOM   9372 5C21 POPEt 270      28.598   9.678  45.936  1.00  0.00           C
ATOM   9375 6C21 POPEt 270      27.538   9.868  44.845  1.00  0.00           C
ATOM   9378 7C21 POPEt 270      26.118  10.008  45.385  1.00  0.00           C
ATOM   9381 8C21 POPEt 270      25.058  10.148  44.285  1.00  0.00           C
ATOM   9385  C33 POPEt 270      33.468  11.198  33.166  1.00  0.00           C
ATOM   9388  C34 POPEt 270      32.388  11.568  32.145  1.00  0.00           C
ATOM   9391  C35 POPEt 270      30.968  11.478  32.706  1.00  0.00           C
ATOM   9394  C36 POPEt 270      30.438  10.058  32.945  1.00  0.00           C
ATOM   9397  C37 POPEt 270      29.078  10.118  33.665  1.00  0.00           C
ATOM   9400  C38 POPEt 270      28.318   8.788  33.756  1.00  0.00           C
ATOM   9403  C39 POPEt 270      26.938   8.968  34.416  1.00  0.00           C
ATOM   9406 0C31 POPEt 270      26.208   7.638  34.666  1.00  0.00           C
ATOM   9409 1C31 POPEt 270      24.968   7.818  35.555  1.00  0.00           C
ATOM   9412 2C31 POPEt 270      24.138   6.528  35.675  1.00  0.00           C
ATOM   9415 3C31 POPEt 270      22.868   6.718  36.516  1.00  0.00           C
ATOM   9418 4C31 POPEt 270      23.118   6.928  38.015  1.00  0.00           C
ATOM   9421 5C31 POPEt 270      21.828   7.218  38.795  1.00  0.00           C
ATOM   9424 6C31 POPEt 270      22.078   7.618  40.245  1.00  0.00           C
ATOM   9428  NH3 POPEu 271      21.558  58.138  33.356  1.00  0.00           N
ATOM   9432  C12 POPEu 271      22.688  57.988  32.355  1.00  0.00           C
ATOM   9435  C11 POPEu 271      24.078  58.018  33.045  1.00  0.00           C
ATOM   9438  P   POPEu 271      25.658  59.288  31.345  1.00  0.00           P
ATOM   9439  O13 POPEu 271      27.038  59.048  30.866  1.00  0.00           O
ATOM   9440  O14 POPEu 271      24.638  59.608  30.336  1.00  0.00           O
ATOM   9441  O11 POPEu 271      25.688  60.408  32.436  1.00  0.00           O
ATOM   9442  O12 POPEu 271      25.188  57.998  32.125  1.00  0.00           O
ATOM   9443  C1  POPEu 271      26.638  60.298  33.496  1.00  0.00           C
ATOM   9446  C2  POPEu 271      27.938  61.088  33.195  1.00  0.00           C
ATOM   9448  O21 POPEu 271      29.008  60.348  33.805  1.00  0.00           O
ATOM   9449  C21 POPEu 271      30.198  60.938  33.855  1.00  0.00           C
ATOM   9450  O22 POPEu 271      30.588  61.808  33.085  1.00  0.00           O
ATOM   9451  C22 POPEu 271      31.078  60.148  34.835  1.00  0.00           C
ATOM   9454  C3  POPEu 271      27.828  62.578  33.655  1.00  0.00           C
ATOM   9457  O31 POPEu 271      28.048  62.658  35.066  1.00  0.00           O
ATOM   9458  C31 POPEu 271      26.998  62.858  35.845  1.00  0.00           C
ATOM   9459  O32 POPEu 271      25.878  63.188  35.486  1.00  0.00           O
ATOM   9460  C32 POPEu 271      27.408  62.518  37.275  1.00  0.00           C
ATOM   9463  C23 POPEu 271      30.738  60.318  36.345  1.00  0.00           C
ATOM   9466  C24 POPEu 271      31.738  61.208  37.116  1.00  0.00           C
ATOM   9469  C25 POPEu 271      31.748  60.998  38.646  1.00  0.00           C
ATOM   9472  C26 POPEu 271      32.278  59.618  39.065  1.00  0.00           C
ATOM   9475  C27 POPEu 271      32.718  59.498  40.545  1.00  0.00           C
ATOM   9478  C28 POPEu 271      33.398  58.128  40.805  1.00  0.00           C
ATOM   9481  C29 POPEu 271      34.088  57.798  42.116  1.00  0.00           C
ATOM   9483 0C21 POPEu 271      33.878  58.258  43.366  1.00  0.00           C
ATOM   9485 1C21 POPEu 271      32.828  59.228  43.835  1.00  0.00           C
ATOM   9488 2C21 POPEu 271      32.648  59.228  45.365  1.00  0.00           C
ATOM   9491 3C21 POPEu 271      31.978  57.958  45.916  1.00  0.00           C
ATOM   9494 4C21 POPEu 271      31.558  58.098  47.386  1.00  0.00           C
ATOM   9497 5C21 POPEu 271      30.768  56.888  47.935  1.00  0.00           C
ATOM   9500 6C21 POPEu 271      29.468  56.608  47.176  1.00  0.00           C
ATOM   9503 7C21 POPEu 271      28.638  55.458  47.765  1.00  0.00           C
ATOM   9506 8C21 POPEu 271      27.468  54.978  46.906  1.00  0.00           C
ATOM   9510  C33 POPEu 271      27.108  63.668  38.255  1.00  0.00           C
ATOM   9513  C34 POPEu 271      27.648  63.338  39.645  1.00  0.00           C
ATOM   9516  C35 POPEu 271      27.788  64.578  40.545  1.00  0.00           C
ATOM   9519  C36 POPEu 271      28.898  64.398  41.586  1.00  0.00           C
ATOM   9522  C37 POPEu 271      30.298  64.518  40.965  1.00  0.00           C
ATOM   9525  C38 POPEu 271      31.368  63.668  41.656  1.00  0.00           C
ATOM   9528  C39 POPEu 271      31.728  64.178  43.055  1.00  0.00           C
ATOM   9531 0C31 POPEu 271      32.758  63.258  43.725  1.00  0.00           C
ATOM   9534 1C31 POPEu 271      33.438  63.868  44.955  1.00  0.00           C
ATOM   9537 2C31 POPEu 271      34.308  62.828  45.656  1.00  0.00           C
ATOM   9540 3C31 POPEu 271      35.298  63.408  46.675  1.00  0.00           C
ATOM   9543 4C31 POPEu 271      34.648  64.238  47.805  1.00  0.00           C
ATOM   9546 5C31 POPEu 271      35.588  64.358  49.015  1.00  0.00           C
ATOM   9549 6C31 POPEu 271      35.038  65.198  50.175  1.00  0.00           C
ATOM   9553  NH3 POPEv 272     107.328  30.488  76.626  1.00  0.00           N
ATOM   9557  C12 POPEv 272     105.838  30.218  76.705  1.00  0.00           C
ATOM   9560  C11 POPEv 272     105.468  28.728  76.556  1.00  0.00           C
ATOM   9563  P   POPEv 272     102.968  28.628  77.396  1.00  0.00           P
ATOM   9564  O13 POPEv 272     102.798  27.288  78.025  1.00  0.00           O
ATOM   9565  O14 POPEv 272     103.328  29.698  78.335  1.00  0.00           O
ATOM   9566  O11 POPEv 272     101.688  29.068  76.545  1.00  0.00           O
ATOM   9567  O12 POPEv 272     104.078  28.528  76.275  1.00  0.00           O
ATOM   9568  C1  POPEv 272     101.608  30.458  76.156  1.00  0.00           C
ATOM   9571  C2  POPEv 272     100.338  30.748  75.276  1.00  0.00           C
ATOM   9573  O21 POPEv 272     100.598  30.268  73.945  1.00  0.00           O
ATOM   9574  C21 POPEv 272      99.788  30.598  72.955  1.00  0.00           C
ATOM   9575  O22 POPEv 272     100.088  31.368  72.055  1.00  0.00           O
ATOM   9576  C22 POPEv 272      98.558  29.698  72.946  1.00  0.00           C
ATOM   9579  C3  POPEv 272      99.828  32.228  75.326  1.00  0.00           C
ATOM   9582  O31 POPEv 272      98.468  32.308  74.845  1.00  0.00           O
ATOM   9583  C31 POPEv 272      97.648  33.248  75.365  1.00  0.00           C
ATOM   9584  O32 POPEv 272      97.928  33.938  76.335  1.00  0.00           O
ATOM   9585  C32 POPEv 272      96.268  33.218  74.666  1.00  0.00           C
ATOM   9588  C23 POPEv 272      98.678  28.608  71.855  1.00  0.00           C
ATOM   9591  C24 POPEv 272      97.388  27.808  71.596  1.00  0.00           C
ATOM   9594  C25 POPEv 272      96.218  28.638  71.036  1.00  0.00           C
ATOM   9597  C26 POPEv 272      96.438  29.308  69.666  1.00  0.00           C
ATOM   9600  C27 POPEv 272      95.338  30.328  69.295  1.00  0.00           C
ATOM   9603  C28 POPEv 272      95.288  30.698  67.795  1.00  0.00           C
ATOM   9606  C29 POPEv 272      96.518  31.418  67.316  1.00  0.00           C
ATOM   9608 0C21 POPEv 272      96.818  31.688  66.035  1.00  0.00           C
ATOM   9610 1C21 POPEv 272      95.968  31.298  64.845  1.00  0.00           C
ATOM   9613 2C21 POPEv 272      96.778  30.778  63.636  1.00  0.00           C
ATOM   9616 3C21 POPEv 272      97.698  29.598  63.965  1.00  0.00           C
ATOM   9619 4C21 POPEv 272      98.338  28.938  62.736  1.00  0.00           C
ATOM   9622 5C21 POPEv 272      97.398  27.938  62.025  1.00  0.00           C
ATOM   9625 6C21 POPEv 272      98.148  27.038  61.035  1.00  0.00           C
ATOM   9628 7C21 POPEv 272      97.368  25.768  60.675  1.00  0.00           C
ATOM   9631 8C21 POPEv 272      98.178  24.778  59.835  1.00  0.00           C
ATOM   9635  C33 POPEv 272      96.188  34.078  73.366  1.00  0.00           C
ATOM   9638  C34 POPEv 272      94.818  34.498  72.795  1.00  0.00           C
ATOM   9641  C35 POPEv 272      94.938  35.498  71.615  1.00  0.00           C
ATOM   9644  C36 POPEv 272      95.778  35.008  70.416  1.00  0.00           C
ATOM   9647  C37 POPEv 272      95.768  35.968  69.206  1.00  0.00           C
ATOM   9650  C38 POPEv 272      95.968  35.238  67.865  1.00  0.00           C
ATOM   9653  C39 POPEv 272      96.228  36.138  66.635  1.00  0.00           C
ATOM   9656 0C31 POPEv 272      95.118  37.148  66.305  1.00  0.00           C
ATOM   9659 1C31 POPEv 272      95.368  37.828  64.945  1.00  0.00           C
ATOM   9662 2C31 POPEv 272      94.258  38.828  64.546  1.00  0.00           C
ATOM   9665 3C31 POPEv 272      94.378  39.308  63.085  1.00  0.00           C
ATOM   9668 4C31 POPEv 272      95.678  40.068  62.785  1.00  0.00           C
ATOM   9671 5C31 POPEv 272      95.778  40.498  61.316  1.00  0.00           C
ATOM   9674 6C31 POPEv 272      97.048  41.308  61.015  1.00  0.00           C
ATOM   9678  NH3 POPEw 273      60.118 122.888  74.795  1.00  0.00           N
ATOM   9682  C12 POPEw 273      59.788 121.678  73.965  1.00  0.00           C
ATOM   9685  C11 POPEw 273      60.638 121.738  72.686  1.00  0.00           C
ATOM   9688  P   POPEw 273      62.928 120.918  73.635  1.00  0.00           P
ATOM   9689  O13 POPEw 273      62.468 119.568  73.265  1.00  0.00           O
ATOM   9690  O14 POPEw 273      63.028 121.168  75.085  1.00  0.00           O
ATOM   9691  O11 POPEw 273      64.328 121.218  72.955  1.00  0.00           O
ATOM   9692  O12 POPEw 273      61.998 122.018  72.996  1.00  0.00           O
ATOM   9693  C1  POPEw 273      64.688 120.668  71.696  1.00  0.00           C
ATOM   9696  C2  POPEw 273      64.168 121.488  70.496  1.00  0.00           C
ATOM   9698  O21 POPEw 273      64.088 120.598  69.385  1.00  0.00           O
ATOM   9699  C21 POPEw 273      62.888 120.308  68.925  1.00  0.00           C
ATOM   9700  O22 POPEw 273      61.818 120.658  69.385  1.00  0.00           O
ATOM   9701  C22 POPEw 273      63.078 119.438  67.685  1.00  0.00           C
ATOM   9704  C3  POPEw 273      65.108 122.668  70.116  1.00  0.00           C
ATOM   9707  O31 POPEw 273      64.498 123.468  69.096  1.00  0.00           O
ATOM   9708  C31 POPEw 273      64.698 123.098  67.846  1.00  0.00           C
ATOM   9709  O32 POPEw 273      65.548 122.318  67.456  1.00  0.00           O
ATOM   9710  C32 POPEw 273      63.608 123.728  66.965  1.00  0.00           C
ATOM   9713  C23 POPEw 273      62.168 119.848  66.526  1.00  0.00           C
ATOM   9716  C24 POPEw 273      62.458 119.028  65.265  1.00  0.00           C
ATOM   9719  C25 POPEw 273      61.648 119.558  64.096  1.00  0.00           C
ATOM   9722  C26 POPEw 273      61.868 118.838  62.765  1.00  0.00           C
ATOM   9725  C27 POPEw 273      60.848 119.288  61.706  1.00  0.00           C
ATOM   9728  C28 POPEw 273      61.128 118.638  60.346  1.00  0.00           C
ATOM   9731  C29 POPEw 273      59.958 118.698  59.406  1.00  0.00           C
ATOM   9733 0C21 POPEw 273      59.948 119.148  58.135  1.00  0.00           C
ATOM   9735 1C21 POPEw 273      61.118 119.738  57.375  1.00  0.00           C
ATOM   9738 2C21 POPEw 273      61.758 118.768  56.375  1.00  0.00           C
ATOM   9741 3C21 POPEw 273      62.718 117.758  57.025  1.00  0.00           C
ATOM   9744 4C21 POPEw 273      63.418 116.878  55.975  1.00  0.00           C
ATOM   9747 5C21 POPEw 273      64.928 116.658  56.206  1.00  0.00           C
ATOM   9750 6C21 POPEw 273      65.758 117.908  55.895  1.00  0.00           C
ATOM   9753 7C21 POPEw 273      67.268 117.688  56.045  1.00  0.00           C
ATOM   9756 8C21 POPEw 273      68.088 118.968  55.835  1.00  0.00           C
ATOM   9760  C33 POPEw 273      63.778 123.438  65.456  1.00  0.00           C
ATOM   9763  C34 POPEw 273      64.928 124.258  64.855  1.00  0.00           C
ATOM   9766  C35 POPEw 273      65.098 124.078  63.345  1.00  0.00           C
ATOM   9769  C36 POPEw 273      66.158 125.058  62.815  1.00  0.00           C
ATOM   9772  C37 POPEw 273      66.598 124.778  61.375  1.00  0.00           C
ATOM   9775  C38 POPEw 273      67.448 125.918  60.805  1.00  0.00           C
ATOM   9778  C39 POPEw 273      66.588 127.074  60.276  1.00  0.00           C
ATOM   9781 0C31 POPEw 273      66.128 126.824  58.835  1.00  0.00           C
ATOM   9784 1C31 POPEw 273      65.008 127.774  58.375  1.00  0.00           C
ATOM   9787 2C31 POPEw 273      64.718 127.604  56.885  1.00  0.00           C
ATOM   9790 3C31 POPEw 273      63.428 128.294  56.416  1.00  0.00           C
ATOM   9793 4C31 POPEw 273      63.308 128.284  54.886  1.00  0.00           C
ATOM   9796 5C31 POPEw 273      62.128 129.094  54.355  1.00  0.00           C
ATOM   9799 6C31 POPEw 273      62.378 129.624  52.935  1.00  0.00           C
ATOM   9803  NH3 POPEx 274     131.714 105.278  77.806  1.00  0.00           N
ATOM   9807  C12 POPEx 274     130.758 106.328  77.295  1.00  0.00           C
ATOM   9810  C11 POPEx 274     129.328 106.138  77.855  1.00  0.00           C
ATOM   9813  P   POPEx 274     128.258 108.468  77.286  1.00  0.00           P
ATOM   9814  O13 POPEx 274     127.538 109.488  78.055  1.00  0.00           O
ATOM   9815  O14 POPEx 274     129.348 108.938  76.395  1.00  0.00           O
ATOM   9816  O11 POPEx 274     127.248 107.608  76.416  1.00  0.00           O
ATOM   9817  O12 POPEx 274     128.838 107.388  78.315  1.00  0.00           O
ATOM   9818  C1  POPEx 274     126.598 108.158  75.276  1.00  0.00           C
ATOM   9821  C2  POPEx 274     125.918 107.028  74.465  1.00  0.00           C
ATOM   9823  O21 POPEx 274     125.078 107.598  73.455  1.00  0.00           O
ATOM   9824  C21 POPEx 274     125.608 108.158  72.356  1.00  0.00           C
ATOM   9825  O22 POPEx 274     125.118 109.138  71.816  1.00  0.00           O
ATOM   9826  C22 POPEx 274     126.798 107.418  71.715  1.00  0.00           C
ATOM   9829  C3  POPEx 274     125.078 106.068  75.405  1.00  0.00           C
ATOM   9832  O31 POPEx 274     123.938 105.388  74.805  1.00  0.00           O
ATOM   9833  C31 POPEx 274     124.188 104.718  73.676  1.00  0.00           C
ATOM   9834  O32 POPEx 274     125.298 104.418  73.265  1.00  0.00           O
ATOM   9835  C32 POPEx 274     122.858 104.358  73.016  1.00  0.00           C
ATOM   9838  C23 POPEx 274     128.098 108.258  71.736  1.00  0.00           C
ATOM   9841  C24 POPEx 274     129.248 107.578  70.966  1.00  0.00           C
ATOM   9844  C25 POPEx 274     130.558 108.378  70.955  1.00  0.00           C
ATOM   9847  C26 POPEx 274     130.408 109.808  70.396  1.00  0.00           C
ATOM   9850  C27 POPEx 274     131.734 110.578  70.256  1.00  0.00           C
ATOM   9853  C28 POPEx 274     132.364 110.548  68.846  1.00  0.00           C
ATOM   9856  C29 POPEx 274     133.144 109.308  68.515  1.00  0.00           C
ATOM   9858 0C21 POPEx 274     134.414 109.258  68.065  1.00  0.00           C
ATOM   9860 1C21 POPEx 274     135.314 110.428  67.755  1.00  0.00           C
ATOM   9863 2C21 POPEx 274     136.334 110.108  66.635  1.00  0.00           C
ATOM   9866 3C21 POPEx 274     135.674 109.838  65.276  1.00  0.00           C
ATOM   9869 4C21 POPEx 274     136.694 109.448  64.195  1.00  0.00           C
ATOM   9872 5C21 POPEx 274     136.004 109.198  62.846  1.00  0.00           C
ATOM   9875 6C21 POPEx 274     137.004 108.868  61.725  1.00  0.00           C
ATOM   9878 7C21 POPEx 274     136.384 107.978  60.645  1.00  0.00           C
ATOM   9881 8C21 POPEx 274     137.334 107.658  59.495  1.00  0.00           C
ATOM   9885  C33 POPEx 274     122.908 104.248  71.465  1.00  0.00           C
ATOM   9888  C34 POPEx 274     121.508 104.408  70.855  1.00  0.00           C
ATOM   9891  C35 POPEx 274     121.458 104.238  69.325  1.00  0.00           C
ATOM   9894  C36 POPEx 274     120.028 104.448  68.776  1.00  0.00           C
ATOM   9897  C37 POPEx 274     119.918 104.338  67.256  1.00  0.00           C
ATOM   9900  C38 POPEx 274     118.458 104.248  66.776  1.00  0.00           C
ATOM   9903  C39 POPEx 274     118.278 104.168  65.245  1.00  0.00           C
ATOM   9906 0C31 POPEx 274     119.038 103.018  64.565  1.00  0.00           C
ATOM   9909 1C31 POPEx 274     120.348 103.488  63.916  1.00  0.00           C
ATOM   9912 2C31 POPEx 274     121.138 102.358  63.245  1.00  0.00           C
ATOM   9915 3C31 POPEx 274     122.348 102.908  62.475  1.00  0.00           C
ATOM   9918 4C31 POPEx 274     123.188 101.838  61.776  1.00  0.00           C
ATOM   9921 5C31 POPEx 274     124.138 102.468  60.745  1.00  0.00           C
ATOM   9924 6C31 POPEx 274     125.108 101.478  60.105  1.00  0.00           C
ATOM   9928  NH3 POPEy 275      47.858 113.028  76.416  1.00  0.00           N
ATOM   9932  C12 POPEy 275      46.428 112.568  76.425  1.00  0.00           C
ATOM   9935  C11 POPEy 275      46.308 111.088  76.045  1.00  0.00           C
ATOM   9938  P   POPEy 275      44.218 109.478  75.966  1.00  0.00           P
ATOM   9939  O13 POPEy 275      45.208 108.508  76.486  1.00  0.00           O
ATOM   9940  O14 POPEy 275      43.058 109.678  76.855  1.00  0.00           O
ATOM   9941  O11 POPEy 275      43.708 109.008  74.535  1.00  0.00           O
ATOM   9942  O12 POPEy 275      44.958 110.838  75.665  1.00  0.00           O
ATOM   9943  C1  POPEy 275      43.948 109.828  73.385  1.00  0.00           C
ATOM   9946  C2  POPEy 275      43.558 109.078  72.065  1.00  0.00           C
ATOM   9948  O21 POPEy 275      44.438 109.338  70.945  1.00  0.00           O
ATOM   9949  C21 POPEy 275      44.668 110.618  70.645  1.00  0.00           C
ATOM   9950  O22 POPEy 275      44.258 111.578  71.255  1.00  0.00           O
ATOM   9951  C22 POPEy 275      45.618 110.718  69.445  1.00  0.00           C
ATOM   9954  C3  POPEy 275      42.068 109.238  71.655  1.00  0.00           C
ATOM   9957  O31 POPEy 275      41.778 108.208  70.695  1.00  0.00           O
ATOM   9958  C31 POPEy 275      40.768 108.438  69.875  1.00  0.00           C
ATOM   9959  O32 POPEy 275      39.888 109.278  70.025  1.00  0.00           O
ATOM   9960  C32 POPEy 275      40.858 107.448  68.715  1.00  0.00           C
ATOM   9963  C23 POPEy 275      45.148 111.748  68.385  1.00  0.00           C
ATOM   9966  C24 POPEy 275      44.548 111.138  67.106  1.00  0.00           C
ATOM   9969  C25 POPEy 275      45.618 110.428  66.256  1.00  0.00           C
ATOM   9972  C26 POPEy 275      45.138 109.968  64.866  1.00  0.00           C
ATOM   9975  C27 POPEy 275      46.228 109.168  64.146  1.00  0.00           C
ATOM   9978  C28 POPEy 275      45.768 108.528  62.815  1.00  0.00           C
ATOM   9981  C29 POPEy 275      46.758 107.498  62.326  1.00  0.00           C
ATOM   9983 0C21 POPEy 275      47.228 107.368  61.066  1.00  0.00           C
ATOM   9985 1C21 POPEy 275      46.798 108.198  59.886  1.00  0.00           C
ATOM   9988 2C21 POPEy 275      47.108 107.558  58.515  1.00  0.00           C
ATOM   9991 3C21 POPEy 275      46.528 108.398  57.366  1.00  0.00           C
ATOM   9994 4C21 POPEy 275      47.008 107.968  55.955  1.00  0.00           C
ATOM   9997 5C21 POPEy 275      48.358 108.598  55.575  1.00  0.00           C
ATOM  10000 6C21 POPEy 275      48.698 108.488  54.085  1.00  0.00           C
ATOM  10003 7C21 POPEy 275      50.168 108.808  53.765  1.00  0.00           C
ATOM  10006 8C21 POPEy 275      50.508 108.748  52.265  1.00  0.00           C
ATOM  10010  C33 POPEy 275      40.318 107.958  67.355  1.00  0.00           C
ATOM  10013  C34 POPEy 275      41.238 107.588  66.186  1.00  0.00           C
ATOM  10016  C35 POPEy 275      41.408 106.068  65.996  1.00  0.00           C
ATOM  10019  C36 POPEy 275      40.468 105.448  64.956  1.00  0.00           C
ATOM  10022  C37 POPEy 275      40.648 103.918  64.835  1.00  0.00           C
ATOM  10025  C38 POPEy 275      39.968 103.338  63.585  1.00  0.00           C
ATOM  10028  C39 POPEy 275      40.108 101.818  63.486  1.00  0.00           C
ATOM  10031 0C31 POPEy 275      39.408 101.188  62.275  1.00  0.00           C
ATOM  10034 1C31 POPEy 275      37.978 100.718  62.605  1.00  0.00           C
ATOM  10037 2C31 POPEy 275      37.288  99.988  61.445  1.00  0.00           C
ATOM  10040 3C31 POPEy 275      36.078  99.128  61.875  1.00  0.00           C
ATOM  10043 4C31 POPEy 275      35.088  99.868  62.785  1.00  0.00           C
ATOM  10046 5C31 POPEy 275      33.878  99.008  63.175  1.00  0.00           C
ATOM  10049 6C31 POPEy 275      33.028  99.638  64.276  1.00  0.00           C
ATOM  10053  NH3 POPEz 276      17.128  82.978  77.135  1.00  0.00           N
ATOM  10057  C12 POPEz 276      17.128  81.598  76.535  1.00  0.00           C
ATOM  10060  C11 POPEz 276      17.118  80.488  77.605  1.00  0.00           C
ATOM  10063  P   POPEz 276      19.108  78.958  76.865  1.00  0.00           P
ATOM  10064  O13 POPEz 276      19.338  77.518  76.646  1.00  0.00           O
ATOM  10065  O14 POPEz 276      19.868  79.548  77.975  1.00  0.00           O
ATOM  10066  O11 POPEz 276      19.478  79.778  75.586  1.00  0.00           O
ATOM  10067  O12 POPEz 276      17.558  79.248  77.046  1.00  0.00           O
ATOM  10068  C1  POPEz 276      20.468  79.278  74.695  1.00  0.00           C
ATOM  10071  C2  POPEz 276      19.808  78.328  73.685  1.00  0.00           C
ATOM  10073  O21 POPEz 276      20.668  78.198  72.546  1.00  0.00           O
ATOM  10074  C21 POPEz 276      21.068  76.978  72.295  1.00  0.00           C
ATOM  10075  O22 POPEz 276      21.288  76.108  73.115  1.00  0.00           O
ATOM  10076  C22 POPEz 276      20.918  76.788  70.785  1.00  0.00           C
ATOM  10079  C3  POPEz 276      18.468  78.898  73.156  1.00  0.00           C
ATOM  10082  O31 POPEz 276      18.048  78.108  72.026  1.00  0.00           O
ATOM  10083  C31 POPEz 276      17.248  78.758  71.205  1.00  0.00           C
ATOM  10084  O32 POPEz 276      16.658  79.788  71.445  1.00  0.00           O
ATOM  10085  C32 POPEz 276      17.208  77.998  69.875  1.00  0.00           C
ATOM  10088  C23 POPEz 276      22.198  76.378  70.035  1.00  0.00           C
ATOM  10091  C24 POPEz 276      21.858  76.378  68.555  1.00  0.00           C
ATOM  10094  C25 POPEz 276      22.938  75.968  67.555  1.00  0.00           C
ATOM  10097  C26 POPEz 276      22.268  75.948  66.175  1.00  0.00           C
ATOM  10100  C27 POPEz 276      23.088  75.588  64.945  1.00  0.00           C
ATOM  10103  C28 POPEz 276      22.128  75.428  63.746  1.00  0.00           C
ATOM  10106  C29 POPEz 276      22.768  75.458  62.386  1.00  0.00           C
ATOM  10108 0C21 POPEz 276      23.588  74.518  61.885  1.00  0.00           C
ATOM  10110 1C21 POPEz 276      24.058  73.258  62.585  1.00  0.00           C
ATOM  10113 2C21 POPEz 276      25.508  73.338  63.105  1.00  0.00           C
ATOM  10116 3C21 POPEz 276      26.608  72.988  62.085  1.00  0.00           C
ATOM  10119 4C21 POPEz 276      26.508  73.748  60.765  1.00  0.00           C
ATOM  10122 5C21 POPEz 276      27.608  73.428  59.765  1.00  0.00           C
ATOM  10125 6C21 POPEz 276      27.398  74.208  58.455  1.00  0.00           C
ATOM  10128 7C21 POPEz 276      28.158  73.598  57.285  1.00  0.00           C
ATOM  10131 8C21 POPEz 276      28.008  74.408  56.006  1.00  0.00           C
ATOM  10135  C33 POPEz 276      16.028  78.498  69.015  1.00  0.00           C
ATOM  10138  C34 POPEz 276      16.108  78.088  67.535  1.00  0.00           C
ATOM  10141  C35 POPEz 276      16.958  79.058  66.695  1.00  0.00           C
ATOM  10144  C36 POPEz 276      16.998  78.678  65.206  1.00  0.00           C
ATOM  10147  C37 POPEz 276      18.048  79.438  64.375  1.00  0.00           C
ATOM  10150  C38 POPEz 276      18.148  80.928  64.746  1.00  0.00           C
ATOM  10153  C39 POPEz 276      18.848  81.778  63.665  1.00  0.00           C
ATOM  10156 0C31 POPEz 276      18.938  83.268  64.055  1.00  0.00           C
ATOM  10159 1C31 POPEz 276      20.378  83.778  64.085  1.00  0.00           C
ATOM  10162 2C31 POPEz 276      20.498  85.258  64.465  1.00  0.00           C
ATOM  10165 3C31 POPEz 276      20.268  85.528  65.955  1.00  0.00           C
ATOM  10168 4C31 POPEz 276      20.758  86.928  66.365  1.00  0.00           C
ATOM  10171 5C31 POPEz 276      20.678  87.158  67.875  1.00  0.00           C
ATOM  10174 6C31 POPEz 276      21.338  88.458  68.325  1.00  0.00           C
ATOM  10178  NH3 POPE0 277     115.358 112.038  35.905  1.00  0.00           N
ATOM  10182  C12 POPE0 277     116.468 112.728  35.155  1.00  0.00           C
ATOM  10185  C11 POPE0 277     117.838 112.178  35.555  1.00  0.00           C
ATOM  10188  P   POPE0 277     119.128 113.588  37.355  1.00  0.00           P
ATOM  10189  O13 POPE0 277     119.578 114.328  36.155  1.00  0.00           O
ATOM  10190  O14 POPE0 277     120.118 113.088  38.325  1.00  0.00           O
ATOM  10191  O11 POPE0 277     118.148 114.548  38.115  1.00  0.00           O
ATOM  10192  O12 POPE0 277     118.128 112.408  36.935  1.00  0.00           O
ATOM  10193  C1  POPE0 277     117.198 114.048  39.045  1.00  0.00           C
ATOM  10196  C2  POPE0 277     117.688 114.178  40.505  1.00  0.00           C
ATOM  10198  O21 POPE0 277     116.588 114.498  41.386  1.00  0.00           O
ATOM  10199  C21 POPE0 277     116.048 115.688  41.335  1.00  0.00           C
ATOM  10200  O22 POPE0 277     116.168 116.508  40.435  1.00  0.00           O
ATOM  10201  C22 POPE0 277     115.228 115.918  42.585  1.00  0.00           C
ATOM  10204  C3  POPE0 277     118.868 115.188  40.695  1.00  0.00           C
ATOM  10207  O31 POPE0 277     118.978 115.578  42.085  1.00  0.00           O
ATOM  10208  C31 POPE0 277     119.508 114.628  42.855  1.00  0.00           C
ATOM  10209  O32 POPE0 277     120.128 113.658  42.465  1.00  0.00           O
ATOM  10210  C32 POPE0 277     119.148 114.898  44.305  1.00  0.00           C
ATOM  10213  C23 POPE0 277     115.778 117.098  43.405  1.00  0.00           C
ATOM  10216  C24 POPE0 277     115.048 117.228  44.756  1.00  0.00           C
ATOM  10219  C25 POPE0 277     115.738 118.178  45.736  1.00  0.00           C
ATOM  10222  C26 POPE0 277     115.138 118.038  47.145  1.00  0.00           C
ATOM  10225  C27 POPE0 277     115.808 118.948  48.185  1.00  0.00           C
ATOM  10228  C28 POPE0 277     115.578 118.478  49.635  1.00  0.00           C
ATOM  10231  C29 POPE0 277     114.118 118.308  49.956  1.00  0.00           C
ATOM  10233 0C21 POPE0 277     113.538 117.218  50.486  1.00  0.00           C
ATOM  10235 1C21 POPE0 277     114.238 115.968  50.936  1.00  0.00           C
ATOM  10238 2C21 POPE0 277     113.388 115.168  51.955  1.00  0.00           C
ATOM  10241 3C21 POPE0 277     112.218 114.448  51.285  1.00  0.00           C
ATOM  10244 4C21 POPE0 277     111.348 113.638  52.256  1.00  0.00           C
ATOM  10247 5C21 POPE0 277     110.508 112.598  51.515  1.00  0.00           C
ATOM  10250 6C21 POPE0 277     109.528 111.828  52.415  1.00  0.00           C
ATOM  10253 7C21 POPE0 277     109.138 110.468  51.835  1.00  0.00           C
ATOM  10256 8C21 POPE0 277     108.128 109.708  52.685  1.00  0.00           C
ATOM  10260  C33 POPE0 277     119.208 113.608  45.146  1.00  0.00           C
ATOM  10263  C34 POPE0 277     118.218 113.628  46.316  1.00  0.00           C
ATOM  10266  C35 POPE0 277     116.788 113.218  45.905  1.00  0.00           C
ATOM  10269  C36 POPE0 277     115.858 113.178  47.125  1.00  0.00           C
ATOM  10272  C37 POPE0 277     114.488 112.548  46.855  1.00  0.00           C
ATOM  10275  C38 POPE0 277     113.718 112.348  48.175  1.00  0.00           C
ATOM  10278  C39 POPE0 277     114.048 111.018  48.886  1.00  0.00           C
ATOM  10281 0C31 POPE0 277     112.878 110.028  48.855  1.00  0.00           C
ATOM  10284 1C31 POPE0 277     113.298 108.568  49.085  1.00  0.00           C
ATOM  10287 2C31 POPE0 277     112.108 107.578  49.135  1.00  0.00           C
ATOM  10290 3C31 POPE0 277     111.158 107.638  47.935  1.00  0.00           C
ATOM  10293 4C31 POPE0 277     110.078 106.548  47.986  1.00  0.00           C
ATOM  10296 5C31 POPE0 277     109.228 106.488  46.706  1.00  0.00           C
ATOM  10299 6C31 POPE0 277     108.228 105.328  46.675  1.00  0.00           C
ATOM  10303  NH3 POPE1 278      28.218  70.208  33.496  1.00  0.00           N
ATOM  10307  C12 POPE1 278      29.388  71.038  33.956  1.00  0.00           C
ATOM  10310  C11 POPE1 278      30.108  71.718  32.785  1.00  0.00           C
ATOM  10313  P   POPE1 278      31.438  73.998  33.356  1.00  0.00           P
ATOM  10314  O13 POPE1 278      32.238  74.478  32.215  1.00  0.00           O
ATOM  10315  O14 POPE1 278      30.168  74.708  33.646  1.00  0.00           O
ATOM  10316  O11 POPE1 278      32.358  74.108  34.625  1.00  0.00           O
ATOM  10317  O12 POPE1 278      31.218  72.448  33.255  1.00  0.00           O
ATOM  10318  C1  POPE1 278      32.228  73.208  35.736  1.00  0.00           C
ATOM  10321  C2  POPE1 278      33.618  73.038  36.375  1.00  0.00           C
ATOM  10323  O21 POPE1 278      33.568  72.148  37.515  1.00  0.00           O
ATOM  10324  C21 POPE1 278      33.308  72.648  38.705  1.00  0.00           C
ATOM  10325  O22 POPE1 278      32.648  73.638  38.956  1.00  0.00           O
ATOM  10326  C22 POPE1 278      34.118  71.898  39.756  1.00  0.00           C
ATOM  10329  C3  POPE1 278      34.258  74.428  36.646  1.00  0.00           C
ATOM  10332  O31 POPE1 278      35.528  74.298  37.305  1.00  0.00           O
ATOM  10333  C31 POPE1 278      36.068  75.318  37.995  1.00  0.00           C
ATOM  10334  O32 POPE1 278      37.158  75.258  38.535  1.00  0.00           O
ATOM  10335  C32 POPE1 278      35.128  76.528  38.135  1.00  0.00           C
ATOM  10338  C23 POPE1 278      35.358  72.738  40.125  1.00  0.00           C
ATOM  10341  C24 POPE1 278      35.988  72.358  41.465  1.00  0.00           C
ATOM  10344  C25 POPE1 278      35.218  72.948  42.655  1.00  0.00           C
ATOM  10347  C26 POPE1 278      35.568  74.418  42.956  1.00  0.00           C
ATOM  10350  C27 POPE1 278      34.568  75.118  43.905  1.00  0.00           C
ATOM  10353  C28 POPE1 278      34.078  74.258  45.085  1.00  0.00           C
ATOM  10356  C29 POPE1 278      35.208  73.918  46.035  1.00  0.00           C
ATOM  10358 0C21 POPE1 278      35.248  74.228  47.335  1.00  0.00           C
ATOM  10360 1C21 POPE1 278      34.148  74.938  48.085  1.00  0.00           C
ATOM  10363 2C21 POPE1 278      34.558  75.358  49.505  1.00  0.00           C
ATOM  10366 3C21 POPE1 278      34.808  74.168  50.435  1.00  0.00           C
ATOM  10369 4C21 POPE1 278      33.748  73.988  51.526  1.00  0.00           C
ATOM  10372 5C21 POPE1 278      33.988  72.698  52.316  1.00  0.00           C
ATOM  10375 6C21 POPE1 278      32.888  72.368  53.325  1.00  0.00           C
ATOM  10378 7C21 POPE1 278      33.088  70.998  53.995  1.00  0.00           C
ATOM  10381 8C21 POPE1 278      31.958  70.618  54.956  1.00  0.00           C
ATOM  10385  C33 POPE1 278      35.798  77.848  38.555  1.00  0.00           C
ATOM  10388  C34 POPE1 278      34.798  79.008  38.436  1.00  0.00           C
ATOM  10391  C35 POPE1 278      35.468  80.378  38.356  1.00  0.00           C
ATOM  10394  C36 POPE1 278      36.018  80.868  39.695  1.00  0.00           C
ATOM  10397  C37 POPE1 278      36.648  82.248  39.555  1.00  0.00           C
ATOM  10400  C38 POPE1 278      37.068  82.858  40.895  1.00  0.00           C
ATOM  10403  C39 POPE1 278      37.498  84.318  40.705  1.00  0.00           C
ATOM  10406 0C31 POPE1 278      37.738  85.088  42.005  1.00  0.00           C
ATOM  10409 1C31 POPE1 278      37.988  86.578  41.725  1.00  0.00           C
ATOM  10412 2C31 POPE1 278      37.298  87.498  42.735  1.00  0.00           C
ATOM  10415 3C31 POPE1 278      37.278  88.968  42.295  1.00  0.00           C
ATOM  10418 4C31 POPE1 278      36.648  89.878  43.356  1.00  0.00           C
ATOM  10421 5C31 POPE1 278      36.428  91.298  42.826  1.00  0.00           C
ATOM  10424 6C31 POPE1 278      35.878  92.268  43.886  1.00  0.00           C
ATOM  10428  NH3 POPE2 279      72.308  -0.402  75.986  1.00  0.00           N
ATOM  10432  C12 POPE2 279      73.678  -0.442  76.596  1.00  0.00           C
ATOM  10435  C11 POPE2 279      74.228   0.958  76.925  1.00  0.00           C
ATOM  10438  P   POPE2 279      72.688   3.008  77.505  1.00  0.00           P
ATOM  10439  O13 POPE2 279      71.508   3.198  78.375  1.00  0.00           O
ATOM  10440  O14 POPE2 279      73.698   4.088  77.415  1.00  0.00           O
ATOM  10441  O11 POPE2 279      72.088   2.808  76.086  1.00  0.00           O
ATOM  10442  O12 POPE2 279      73.368   1.628  77.835  1.00  0.00           O
ATOM  10443  C1  POPE2 279      71.628   3.948  75.346  1.00  0.00           C
ATOM  10446  C2  POPE2 279      72.538   4.248  74.126  1.00  0.00           C
ATOM  10448  O21 POPE2 279      71.688   4.388  72.986  1.00  0.00           O
ATOM  10449  C21 POPE2 279      71.978   5.068  71.875  1.00  0.00           C
ATOM  10450  O22 POPE2 279      71.258   5.068  70.885  1.00  0.00           O
ATOM  10451  C22 POPE2 279      73.238   5.958  71.945  1.00  0.00           C
ATOM  10454  C3  POPE2 279      73.608   3.118  73.925  1.00  0.00           C
ATOM  10457  O31 POPE2 279      74.088   2.918  72.585  1.00  0.00           O
ATOM  10458  C31 POPE2 279      74.838   1.808  72.505  1.00  0.00           C
ATOM  10459  O32 POPE2 279      75.348   1.238  73.455  1.00  0.00           O
ATOM  10460  C32 POPE2 279      74.828   1.248  71.086  1.00  0.00           C
ATOM  10463  C23 POPE2 279      73.888   6.138  70.555  1.00  0.00           C
ATOM  10466  C24 POPE2 279      74.748   4.928  70.195  1.00  0.00           C
ATOM  10469  C25 POPE2 279      75.768   5.168  69.065  1.00  0.00           C
ATOM  10472  C26 POPE2 279      77.138   4.578  69.395  1.00  0.00           C
ATOM  10475  C27 POPE2 279      78.058   4.448  68.175  1.00  0.00           C
ATOM  10478  C28 POPE2 279      79.408   3.788  68.506  1.00  0.00           C
ATOM  10481  C29 POPE2 279      80.578   4.728  68.436  1.00  0.00           C
ATOM  10483 0C21 POPE2 279      81.758   4.498  67.815  1.00  0.00           C
ATOM  10485 1C21 POPE2 279      82.178   3.248  67.085  1.00  0.00           C
ATOM  10488 2C21 POPE2 279      82.508   3.508  65.605  1.00  0.00           C
ATOM  10491 3C21 POPE2 279      83.758   4.378  65.396  1.00  0.00           C
ATOM  10494 4C21 POPE2 279      84.148   4.548  63.925  1.00  0.00           C
ATOM  10497 5C21 POPE2 279      84.418   6.008  63.555  1.00  0.00           C
ATOM  10500 6C21 POPE2 279      84.928   6.198  62.125  1.00  0.00           C
ATOM  10503 7C21 POPE2 279      84.988   7.678  61.725  1.00  0.00           C
ATOM  10506 8C21 POPE2 279      85.578   7.918  60.335  1.00  0.00           C
ATOM  10510  C33 POPE2 279      76.048   0.348  70.776  1.00  0.00           C
ATOM  10513  C34 POPE2 279      75.748  -0.762  69.756  1.00  0.00           C
ATOM  10516  C35 POPE2 279      77.018  -1.492  69.285  1.00  0.00           C
ATOM  10519  C36 POPE2 279      77.638  -0.882  68.026  1.00  0.00           C
ATOM  10522  C37 POPE2 279      78.938  -1.592  67.585  1.00  0.00           C
ATOM  10525  C38 POPE2 279      79.248  -1.422  66.085  1.00  0.00           C
ATOM  10528  C39 POPE2 279      79.438   0.028  65.625  1.00  0.00           C
ATOM  10531 0C31 POPE2 279      79.618   0.128  64.105  1.00  0.00           C
ATOM  10534 1C31 POPE2 279      79.768   1.568  63.616  1.00  0.00           C
ATOM  10537 2C31 POPE2 279      79.898   1.678  62.095  1.00  0.00           C
ATOM  10540 3C31 POPE2 279      80.418   3.048  61.635  1.00  0.00           C
ATOM  10543 4C31 POPE2 279      80.248   3.278  60.136  1.00  0.00           C
ATOM  10546 5C31 POPE2 279      80.908   4.578  59.666  1.00  0.00           C
ATOM  10549 6C31 POPE2 279      80.818   4.808  58.156  1.00  0.00           C
ATOM  10553  NH3 POPE3 280     106.378   3.338  76.805  1.00  0.00           N
ATOM  10557  C12 POPE3 280     106.698   4.588  77.575  1.00  0.00           C
ATOM  10560  C11 POPE3 280     107.808   4.338  78.615  1.00  0.00           C
ATOM  10563  P   POPE3 280     109.498   6.308  78.165  1.00  0.00           P
ATOM  10564  O13 POPE3 280     110.818   6.258  78.825  1.00  0.00           O
ATOM  10565  O14 POPE3 280     108.958   7.608  77.736  1.00  0.00           O
ATOM  10566  O11 POPE3 280     109.578   5.388  76.865  1.00  0.00           O
ATOM  10567  O12 POPE3 280     108.398   5.558  79.035  1.00  0.00           O
ATOM  10568  C1  POPE3 280     110.308   5.878  75.726  1.00  0.00           C
ATOM  10571  C2  POPE3 280     109.388   5.958  74.485  1.00  0.00           C
ATOM  10573  O21 POPE3 280     110.228   6.328  73.385  1.00  0.00           O
ATOM  10574  C21 POPE3 280     109.958   5.798  72.205  1.00  0.00           C
ATOM  10575  O22 POPE3 280     109.108   4.958  71.965  1.00  0.00           O
ATOM  10576  C22 POPE3 280     110.898   6.478  71.185  1.00  0.00           C
ATOM  10579  C3  POPE3 280     108.298   7.038  74.686  1.00  0.00           C
ATOM  10582  O31 POPE3 280     107.578   7.298  73.466  1.00  0.00           O
ATOM  10583  C31 POPE3 280     106.538   6.498  73.265  1.00  0.00           C
ATOM  10584  O32 POPE3 280     106.248   5.518  73.936  1.00  0.00           O
ATOM  10585  C32 POPE3 280     105.768   6.998  72.046  1.00  0.00           C
ATOM  10588  C23 POPE3 280     111.318   5.568  70.015  1.00  0.00           C
ATOM  10591  C24 POPE3 280     112.448   6.198  69.185  1.00  0.00           C
ATOM  10594  C25 POPE3 280     112.958   5.268  68.065  1.00  0.00           C
ATOM  10597  C26 POPE3 280     111.938   5.068  66.935  1.00  0.00           C
ATOM  10600  C27 POPE3 280     112.568   4.418  65.685  1.00  0.00           C
ATOM  10603  C28 POPE3 280     111.608   4.328  64.486  1.00  0.00           C
ATOM  10606  C29 POPE3 280     110.828   3.038  64.445  1.00  0.00           C
ATOM  10608 0C21 POPE3 280     111.288   1.878  63.956  1.00  0.00           C
ATOM  10610 1C21 POPE3 280     112.648   1.638  63.356  1.00  0.00           C
ATOM  10613 2C21 POPE3 280     112.578   1.108  61.906  1.00  0.00           C
ATOM  10616 3C21 POPE3 280     113.978   0.948  61.295  1.00  0.00           C
ATOM  10619 4C21 POPE3 280     113.978   0.148  59.996  1.00  0.00           C
ATOM  10622 5C21 POPE3 280     115.388  -0.142  59.455  1.00  0.00           C
ATOM  10625 6C21 POPE3 280     115.358  -1.202  58.356  1.00  0.00           C
ATOM  10628 7C21 POPE3 280     116.728  -1.552  57.755  1.00  0.00           C
ATOM  10631 8C21 POPE3 280     116.648  -2.662  56.706  1.00  0.00           C
ATOM  10635  C33 POPE3 280     104.318   6.448  71.995  1.00  0.00           C
ATOM  10638  C34 POPE3 280     103.418   7.168  70.975  1.00  0.00           C
ATOM  10641  C35 POPE3 280     103.128   8.628  71.355  1.00  0.00           C
ATOM  10644  C36 POPE3 280     101.708   9.088  71.006  1.00  0.00           C
ATOM  10647  C37 POPE3 280     101.428  10.508  71.526  1.00  0.00           C
ATOM  10650  C38 POPE3 280      99.988  10.738  72.015  1.00  0.00           C
ATOM  10653  C39 POPE3 280      98.858  10.538  70.995  1.00  0.00           C
ATOM  10656 0C31 POPE3 280      98.878  11.558  69.845  1.00  0.00           C
ATOM  10659 1C31 POPE3 280      97.618  11.498  68.965  1.00  0.00           C
ATOM  10662 2C31 POPE3 280      97.538  12.658  67.965  1.00  0.00           C
ATOM  10665 3C31 POPE3 280      96.478  12.488  66.855  1.00  0.00           C
ATOM  10668 4C31 POPE3 280      95.108  12.038  67.366  1.00  0.00           C
ATOM  10671 5C31 POPE3 280      93.988  12.338  66.355  1.00  0.00           C
ATOM  10674 6C31 POPE3 280      92.658  11.668  66.706  1.00  0.00           C
ATOM  10678  NH3 POPE4 281      52.498  57.398  76.125  1.00  0.00           N
ATOM  10682  C12 POPE4 281      51.128  57.638  76.696  1.00  0.00           C
ATOM  10685  C11 POPE4 281      50.138  56.548  76.305  1.00  0.00           C
ATOM  10688  P   POPE4 281      47.688  57.148  75.656  1.00  0.00           P
ATOM  10689  O13 POPE4 281      47.098  55.808  75.455  1.00  0.00           O
ATOM  10690  O14 POPE4 281      46.748  58.178  76.146  1.00  0.00           O
ATOM  10691  O11 POPE4 281      48.488  57.638  74.365  1.00  0.00           O
ATOM  10692  O12 POPE4 281      48.838  56.978  76.715  1.00  0.00           O
ATOM  10693  C1  POPE4 281      47.918  57.588  73.055  1.00  0.00           C
ATOM  10696  C2  POPE4 281      48.968  57.148  71.985  1.00  0.00           C
ATOM  10698  O21 POPE4 281      48.318  57.298  70.715  1.00  0.00           O
ATOM  10699  C21 POPE4 281      48.988  56.968  69.606  1.00  0.00           C
ATOM  10700  O22 POPE4 281      48.608  56.108  68.826  1.00  0.00           O
ATOM  10701  C22 POPE4 281      50.208  57.858  69.406  1.00  0.00           C
ATOM  10704  C3  POPE4 281      49.418  55.678  72.225  1.00  0.00           C
ATOM  10707  O31 POPE4 281      50.678  55.318  71.605  1.00  0.00           O
ATOM  10708  C31 POPE4 281      51.778  55.428  72.365  1.00  0.00           C
ATOM  10709  O32 POPE4 281      51.808  55.888  73.495  1.00  0.00           O
ATOM  10710  C32 POPE4 281      53.038  54.948  71.655  1.00  0.00           C
ATOM  10713  C23 POPE4 281      50.408  58.378  67.956  1.00  0.00           C
ATOM  10716  C24 POPE4 281      51.648  59.278  67.875  1.00  0.00           C
ATOM  10719  C25 POPE4 281      51.918  59.908  66.495  1.00  0.00           C
ATOM  10722  C26 POPE4 281      52.358  58.908  65.425  1.00  0.00           C
ATOM  10725  C27 POPE4 281      53.068  59.588  64.245  1.00  0.00           C
ATOM  10728  C28 POPE4 281      53.478  58.578  63.145  1.00  0.00           C
ATOM  10731  C29 POPE4 281      54.358  59.188  62.085  1.00  0.00           C
ATOM  10733 0C21 POPE4 281      55.538  58.718  61.615  1.00  0.00           C
ATOM  10735 1C21 POPE4 281      56.268  57.468  62.046  1.00  0.00           C
ATOM  10738 2C21 POPE4 281      56.368  56.398  60.926  1.00  0.00           C
ATOM  10741 3C21 POPE4 281      54.998  55.828  60.545  1.00  0.00           C
ATOM  10744 4C21 POPE4 281      55.028  54.728  59.476  1.00  0.00           C
ATOM  10747 5C21 POPE4 281      55.508  53.368  59.996  1.00  0.00           C
ATOM  10750 6C21 POPE4 281      55.418  52.268  58.935  1.00  0.00           C
ATOM  10753 7C21 POPE4 281      55.628  50.858  59.505  1.00  0.00           C
ATOM  10756 8C21 POPE4 281      55.598  49.768  58.426  1.00  0.00           C
ATOM  10760  C33 POPE4 281      52.938  54.608  70.166  1.00  0.00           C
ATOM  10763  C34 POPE4 281      52.238  53.278  69.935  1.00  0.00           C
ATOM  10766  C35 POPE4 281      52.408  52.808  68.496  1.00  0.00           C
ATOM  10769  C36 POPE4 281      51.468  51.648  68.185  1.00  0.00           C
ATOM  10772  C37 POPE4 281      51.788  50.938  66.875  1.00  0.00           C
ATOM  10775  C38 POPE4 281      51.198  49.518  66.865  1.00  0.00           C
ATOM  10778  C39 POPE4 281      51.258  48.848  65.486  1.00  0.00           C
ATOM  10781 0C31 POPE4 281      52.638  48.298  65.096  1.00  0.00           C
ATOM  10784 1C31 POPE4 281      52.678  47.938  63.605  1.00  0.00           C
ATOM  10787 2C31 POPE4 281      53.998  47.308  63.115  1.00  0.00           C
ATOM  10790 3C31 POPE4 281      54.188  45.838  63.535  1.00  0.00           C
ATOM  10793 4C31 POPE4 281      55.498  45.248  62.986  1.00  0.00           C
ATOM  10796 5C31 POPE4 281      55.638  43.738  63.245  1.00  0.00           C
ATOM  10799 6C31 POPE4 281      56.958  43.158  62.736  1.00  0.00           C
ATOM  10803  NH3 POPE5 282      18.418   8.298  74.756  1.00  0.00           N
ATOM  10807  C12 POPE5 282      19.868   8.078  75.116  1.00  0.00           C
ATOM  10810  C11 POPE5 282      19.968   7.248  76.416  1.00  0.00           C
ATOM  10813  P   POPE5 282      21.838   5.498  75.796  1.00  0.00           P
ATOM  10814  O13 POPE5 282      22.008   4.298  76.635  1.00  0.00           O
ATOM  10815  O14 POPE5 282      22.988   5.988  75.005  1.00  0.00           O
ATOM  10816  O11 POPE5 282      20.638   5.218  74.815  1.00  0.00           O
ATOM  10817  O12 POPE5 282      21.268   6.708  76.676  1.00  0.00           O
ATOM  10818  C1  POPE5 282      20.658   4.078  73.936  1.00  0.00           C
ATOM  10821  C2  POPE5 282      19.638   4.318  72.795  1.00  0.00           C
ATOM  10823  O21 POPE5 282      19.328   3.048  72.155  1.00  0.00           O
ATOM  10824  C21 POPE5 282      18.168   3.038  71.486  1.00  0.00           C
ATOM  10825  O22 POPE5 282      17.338   3.928  71.506  1.00  0.00           O
ATOM  10826  C22 POPE5 282      18.098   1.838  70.545  1.00  0.00           C
ATOM  10829  C3  POPE5 282      20.238   5.338  71.775  1.00  0.00           C
ATOM  10832  O31 POPE5 282      19.318   5.698  70.726  1.00  0.00           O
ATOM  10833  C31 POPE5 282      18.438   6.638  71.065  1.00  0.00           C
ATOM  10834  O32 POPE5 282      18.498   7.328  72.076  1.00  0.00           O
ATOM  10835  C32 POPE5 282      17.368   6.758  69.965  1.00  0.00           C
ATOM  10838  C23 POPE5 282      16.698   1.698  69.875  1.00  0.00           C
ATOM  10841  C24 POPE5 282      16.678   0.938  68.535  1.00  0.00           C
ATOM  10844  C25 POPE5 282      17.638   1.538  67.485  1.00  0.00           C
ATOM  10847  C26 POPE5 282      17.268   1.328  66.015  1.00  0.00           C
ATOM  10850  C27 POPE5 282      18.458   1.688  65.105  1.00  0.00           C
ATOM  10853  C28 POPE5 282      18.228   1.418  63.605  1.00  0.00           C
ATOM  10856  C29 POPE5 282      17.528   2.548  62.875  1.00  0.00           C
ATOM  10858 0C21 POPE5 282      17.828   3.008  61.646  1.00  0.00           C
ATOM  10860 1C21 POPE5 282      18.888   2.468  60.705  1.00  0.00           C
ATOM  10863 2C21 POPE5 282      18.338   2.138  59.305  1.00  0.00           C
ATOM  10866 3C21 POPE5 282      17.418   0.908  59.265  1.00  0.00           C
ATOM  10869 4C21 POPE5 282      16.858   0.578  57.865  1.00  0.00           C
ATOM  10872 5C21 POPE5 282      17.908   0.188  56.815  1.00  0.00           C
ATOM  10875 6C21 POPE5 282      18.508  -1.212  57.015  1.00  0.00           C
ATOM  10878 7C21 POPE5 282      19.738  -1.482  56.125  1.00  0.00           C
ATOM  10881 8C21 POPE5 282      19.448  -2.282  54.855  1.00  0.00           C
ATOM  10885  C33 POPE5 282      15.928   7.018  70.475  1.00  0.00           C
ATOM  10888  C34 POPE5 282      14.908   6.028  69.896  1.00  0.00           C
ATOM  10891  C35 POPE5 282      14.768   6.068  68.366  1.00  0.00           C
ATOM  10894  C36 POPE5 282      13.768   5.008  67.885  1.00  0.00           C
ATOM  10897  C37 POPE5 282      13.638   4.918  66.365  1.00  0.00           C
ATOM  10900  C38 POPE5 282      12.538   3.938  65.945  1.00  0.00           C
ATOM  10903  C39 POPE5 282      12.208   3.988  64.455  1.00  0.00           C
ATOM  10906 0C31 POPE5 282      13.308   3.398  63.566  1.00  0.00           C
ATOM  10909 1C31 POPE5 282      12.968   3.528  62.075  1.00  0.00           C
ATOM  10912 2C31 POPE5 282      14.128   3.078  61.175  1.00  0.00           C
ATOM  10915 3C31 POPE5 282      13.818   3.168  59.666  1.00  0.00           C
ATOM  10918 4C31 POPE5 282      12.598   2.358  59.206  1.00  0.00           C
ATOM  10921 5C31 POPE5 282      12.668   0.858  59.555  1.00  0.00           C
ATOM  10924 6C31 POPE5 282      11.468   0.068  59.026  1.00  0.00           C
ATOM  10928  NH3 POPE6 283     103.648 118.328  36.495  1.00  0.00           N
ATOM  10932  C12 POPE6 283     104.778 117.368  36.745  1.00  0.00           C
ATOM  10935  C11 POPE6 283     104.748 116.828  38.185  1.00  0.00           C
ATOM  10938  P   POPE6 283     105.678 114.378  38.185  1.00  0.00           P
ATOM  10939  O13 POPE6 283     105.788 114.058  36.745  1.00  0.00           O
ATOM  10940  O14 POPE6 283     106.568 113.538  39.016  1.00  0.00           O
ATOM  10941  O11 POPE6 283     104.188 114.128  38.686  1.00  0.00           O
ATOM  10942  O12 POPE6 283     105.848 115.928  38.426  1.00  0.00           O
ATOM  10943  C1  POPE6 283     103.928 113.948  40.095  1.00  0.00           C
ATOM  10946  C2  POPE6 283     103.138 112.628  40.295  1.00  0.00           C
ATOM  10948  O21 POPE6 283     102.918 112.348  41.685  1.00  0.00           O
ATOM  10949  C21 POPE6 283     103.738 111.558  42.345  1.00  0.00           C
ATOM  10950  O22 POPE6 283     104.908 111.328  42.085  1.00  0.00           O
ATOM  10951  C22 POPE6 283     102.878 110.828  43.385  1.00  0.00           C
ATOM  10954  C3  POPE6 283     103.758 111.468  39.476  1.00  0.00           C
ATOM  10957  O31 POPE6 283     103.118 110.198  39.775  1.00  0.00           O
ATOM  10958  C31 POPE6 283     103.718 109.188  39.135  1.00  0.00           C
ATOM  10959  O32 POPE6 283     104.618 109.348  38.315  1.00  0.00           O
ATOM  10960  C32 POPE6 283     103.158 107.858  39.645  1.00  0.00           C
ATOM  10963  C23 POPE6 283     103.608 110.068  44.525  1.00  0.00           C
ATOM  10966  C24 POPE6 283     103.678 110.848  45.856  1.00  0.00           C
ATOM  10969  C25 POPE6 283     103.158 110.018  47.055  1.00  0.00           C
ATOM  10972  C26 POPE6 283     103.378 110.738  48.395  1.00  0.00           C
ATOM  10975  C27 POPE6 283     102.568 110.118  49.555  1.00  0.00           C
ATOM  10978  C28 POPE6 283     102.768 110.888  50.875  1.00  0.00           C
ATOM  10981  C29 POPE6 283     101.658 110.628  51.865  1.00  0.00           C
ATOM  10983 0C21 POPE6 283     101.778 110.338  53.175  1.00  0.00           C
ATOM  10985 1C21 POPE6 283     103.058 110.268  53.956  1.00  0.00           C
ATOM  10988 2C21 POPE6 283     102.818 110.428  55.475  1.00  0.00           C
ATOM  10991 3C21 POPE6 283     104.108 110.258  56.285  1.00  0.00           C
ATOM  10994 4C21 POPE6 283     104.018 110.778  57.736  1.00  0.00           C
ATOM  10997 5C21 POPE6 283     103.388 109.818  58.765  1.00  0.00           C
ATOM  11000 6C21 POPE6 283     101.868 109.628  58.636  1.00  0.00           C
ATOM  11003 7C21 POPE6 283     101.218 109.118  59.925  1.00  0.00           C
ATOM  11006 8C21 POPE6 283      99.708 108.898  59.805  1.00  0.00           C
ATOM  11010  C33 POPE6 283     104.198 107.018  40.435  1.00  0.00           C
ATOM  11013  C34 POPE6 283     103.538 105.928  41.305  1.00  0.00           C
ATOM  11016  C35 POPE6 283     102.698 106.508  42.455  1.00  0.00           C
ATOM  11019  C36 POPE6 283     102.768 105.708  43.765  1.00  0.00           C
ATOM  11022  C37 POPE6 283     104.158 105.768  44.425  1.00  0.00           C
ATOM  11025  C38 POPE6 283     104.268 104.978  45.736  1.00  0.00           C
ATOM  11028  C39 POPE6 283     103.368 105.518  46.846  1.00  0.00           C
ATOM  11031 0C31 POPE6 283     103.638 104.828  48.185  1.00  0.00           C
ATOM  11034 1C31 POPE6 283     102.688 105.288  49.295  1.00  0.00           C
ATOM  11037 2C31 POPE6 283     102.358 104.178  50.295  1.00  0.00           C
ATOM  11040 3C31 POPE6 283     103.568 103.648  51.066  1.00  0.00           C
ATOM  11043 4C31 POPE6 283     103.238 102.398  51.885  1.00  0.00           C
ATOM  11046 5C31 POPE6 283     103.868 102.408  53.275  1.00  0.00           C
ATOM  11049 6C31 POPE6 283     103.658 101.098  54.045  1.00  0.00           C
ATOM  11053  NH3 POPE7 284      41.868  16.178  73.635  1.00  0.00           N
ATOM  11057  C12 POPE7 284      41.588  15.498  72.326  1.00  0.00           C
ATOM  11060  C11 POPE7 284      40.088  15.288  72.186  1.00  0.00           C
ATOM  11063  P   POPE7 284      38.448  15.128  74.255  1.00  0.00           P
ATOM  11064  O13 POPE7 284      38.618  14.588  75.636  1.00  0.00           O
ATOM  11065  O14 POPE7 284      38.498  16.608  74.215  1.00  0.00           O
ATOM  11066  O11 POPE7 284      37.108  14.648  73.606  1.00  0.00           O
ATOM  11067  O12 POPE7 284      39.608  14.568  73.326  1.00  0.00           O
ATOM  11068  C1  POPE7 284      36.688  13.278  73.656  1.00  0.00           C
ATOM  11071  C2  POPE7 284      37.338  12.338  72.575  1.00  0.00           C
ATOM  11073  O21 POPE7 284      37.668  13.028  71.355  1.00  0.00           O
ATOM  11074  C21 POPE7 284      36.648  13.438  70.636  1.00  0.00           C
ATOM  11075  O22 POPE7 284      35.468  13.258  70.875  1.00  0.00           O
ATOM  11076  C22 POPE7 284      37.208  14.248  69.455  1.00  0.00           C
ATOM  11079  C3  POPE7 284      36.468  11.048  72.336  1.00  0.00           C
ATOM  11082  O31 POPE7 284      36.648  10.468  71.025  1.00  0.00           O
ATOM  11083  C31 POPE7 284      37.648   9.618  70.936  1.00  0.00           C
ATOM  11084  O32 POPE7 284      38.378   9.268  71.845  1.00  0.00           O
ATOM  11085  C32 POPE7 284      37.788   9.158  69.486  1.00  0.00           C
ATOM  11088  C23 POPE7 284      36.568  13.918  68.085  1.00  0.00           C
ATOM  11091  C24 POPE7 284      36.948  14.958  67.025  1.00  0.00           C
ATOM  11094  C25 POPE7 284      36.388  14.648  65.625  1.00  0.00           C
ATOM  11097  C26 POPE7 284      36.758  15.728  64.595  1.00  0.00           C
ATOM  11100  C27 POPE7 284      36.438  15.318  63.145  1.00  0.00           C
ATOM  11103  C28 POPE7 284      36.728  16.398  62.075  1.00  0.00           C
ATOM  11106  C29 POPE7 284      38.198  16.698  61.935  1.00  0.00           C
ATOM  11108 0C21 POPE7 284      38.838  17.168  60.845  1.00  0.00           C
ATOM  11110 1C21 POPE7 284      38.238  17.518  59.505  1.00  0.00           C
ATOM  11113 2C21 POPE7 284      38.988  16.798  58.366  1.00  0.00           C
ATOM  11116 3C21 POPE7 284      38.658  17.358  56.976  1.00  0.00           C
ATOM  11119 4C21 POPE7 284      39.338  16.578  55.845  1.00  0.00           C
ATOM  11122 5C21 POPE7 284      38.548  15.338  55.425  1.00  0.00           C
ATOM  11125 6C21 POPE7 284      39.308  14.468  54.416  1.00  0.00           C
ATOM  11128 7C21 POPE7 284      38.398  13.418  53.776  1.00  0.00           C
ATOM  11131 8C21 POPE7 284      39.138  12.428  52.875  1.00  0.00           C
ATOM  11135  C33 POPE7 284      39.228   9.388  68.986  1.00  0.00           C
ATOM  11138  C34 POPE7 284      39.528  10.868  68.715  1.00  0.00           C
ATOM  11141  C35 POPE7 284      41.028  11.178  68.785  1.00  0.00           C
ATOM  11144  C36 POPE7 284      41.878  10.408  67.765  1.00  0.00           C
ATOM  11147  C37 POPE7 284      43.328  10.918  67.755  1.00  0.00           C
ATOM  11150  C38 POPE7 284      44.238  10.338  66.675  1.00  0.00           C
ATOM  11153  C39 POPE7 284      43.988  10.868  65.245  1.00  0.00           C
ATOM  11156 0C31 POPE7 284      43.078   9.948  64.425  1.00  0.00           C
ATOM  11159 1C31 POPE7 284      42.948  10.328  62.945  1.00  0.00           C
ATOM  11162 2C31 POPE7 284      41.978   9.388  62.205  1.00  0.00           C
ATOM  11165 3C31 POPE7 284      41.868   9.718  60.705  1.00  0.00           C
ATOM  11168 4C31 POPE7 284      43.108   9.318  59.896  1.00  0.00           C
ATOM  11171 5C31 POPE7 284      43.038   9.798  58.445  1.00  0.00           C
ATOM  11174 6C31 POPE7 284      44.298   9.438  57.655  1.00  0.00           C
ATOM  11178  NH3 POPE8 285      56.338 112.548  33.335  1.00  0.00           N
ATOM  11182  C12 POPE8 285      55.698 111.198  33.576  1.00  0.00           C
ATOM  11185  C11 POPE8 285      54.668 110.828  32.496  1.00  0.00           C
ATOM  11188  P   POPE8 285      52.788 109.048  32.085  1.00  0.00           P
ATOM  11189  O13 POPE8 285      52.728 109.568  30.705  1.00  0.00           O
ATOM  11190  O14 POPE8 285      52.558 107.598  32.275  1.00  0.00           O
ATOM  11191  O11 POPE8 285      51.638 109.728  32.906  1.00  0.00           O
ATOM  11192  O12 POPE8 285      54.128 109.528  32.776  1.00  0.00           O
ATOM  11193  C1  POPE8 285      51.808 110.228  34.236  1.00  0.00           C
ATOM  11196  C2  POPE8 285      51.788 109.118  35.315  1.00  0.00           C
ATOM  11198  O21 POPE8 285      51.158 109.578  36.526  1.00  0.00           O
ATOM  11199  C21 POPE8 285      49.838 109.748  36.425  1.00  0.00           C
ATOM  11200  O22 POPE8 285      49.178 109.628  35.406  1.00  0.00           O
ATOM  11201  C22 POPE8 285      49.288 110.208  37.785  1.00  0.00           C
ATOM  11204  C3  POPE8 285      53.208 108.528  35.625  1.00  0.00           C
ATOM  11207  O31 POPE8 285      53.348 107.928  36.935  1.00  0.00           O
ATOM  11208  C31 POPE8 285      52.548 106.908  37.186  1.00  0.00           C
ATOM  11209  O32 POPE8 285      51.758 106.398  36.405  1.00  0.00           O
ATOM  11210  C32 POPE8 285      52.638 106.618  38.675  1.00  0.00           C
ATOM  11213  C23 POPE8 285      48.588 109.068  38.585  1.00  0.00           C
ATOM  11216  C24 POPE8 285      47.568 109.568  39.625  1.00  0.00           C
ATOM  11219  C25 POPE8 285      48.118 110.468  40.736  1.00  0.00           C
ATOM  11222  C26 POPE8 285      49.028 109.758  41.745  1.00  0.00           C
ATOM  11225  C27 POPE8 285      49.298 110.648  42.975  1.00  0.00           C
ATOM  11228  C28 POPE8 285      50.288 110.038  43.985  1.00  0.00           C
ATOM  11231  C29 POPE8 285      49.738 108.828  44.715  1.00  0.00           C
ATOM  11233 0C21 POPE8 285      49.318 108.808  45.996  1.00  0.00           C
ATOM  11235 1C21 POPE8 285      49.328 109.988  46.925  1.00  0.00           C
ATOM  11238 2C21 POPE8 285      48.968 109.638  48.385  1.00  0.00           C
ATOM  11241 3C21 POPE8 285      47.478 109.288  48.595  1.00  0.00           C
ATOM  11244 4C21 POPE8 285      47.128 109.148  50.085  1.00  0.00           C
ATOM  11247 5C21 POPE8 285      45.638 108.898  50.346  1.00  0.00           C
ATOM  11250 6C21 POPE8 285      45.368 108.618  51.825  1.00  0.00           C
ATOM  11253 7C21 POPE8 285      43.908 108.238  52.125  1.00  0.00           C
ATOM  11256 8C21 POPE8 285      43.708 107.738  53.555  1.00  0.00           C
ATOM  11260  C33 POPE8 285      51.348 105.908  39.135  1.00  0.00           C
ATOM  11263  C34 POPE8 285      51.278 105.678  40.645  1.00  0.00           C
ATOM  11266  C35 POPE8 285      52.438 104.818  41.165  1.00  0.00           C
ATOM  11269  C36 POPE8 285      52.168 104.238  42.555  1.00  0.00           C
ATOM  11272  C37 POPE8 285      52.118 105.298  43.665  1.00  0.00           C
ATOM  11275  C38 POPE8 285      51.668 104.728  45.025  1.00  0.00           C
ATOM  11278  C39 POPE8 285      52.468 103.488  45.445  1.00  0.00           C
ATOM  11281 0C31 POPE8 285      52.408 103.198  46.955  1.00  0.00           C
ATOM  11284 1C31 POPE8 285      52.948 101.808  47.295  1.00  0.00           C
ATOM  11287 2C31 POPE8 285      53.428 101.638  48.756  1.00  0.00           C
ATOM  11290 3C31 POPE8 285      52.388 101.978  49.826  1.00  0.00           C
ATOM  11293 4C31 POPE8 285      52.768 101.408  51.195  1.00  0.00           C
ATOM  11296 5C31 POPE8 285      51.808 101.788  52.326  1.00  0.00           C
ATOM  11299 6C31 POPE8 285      52.138 101.098  53.655  1.00  0.00           C
ATOM  11303  NH3 POPE9 286     112.178  93.598  81.016  1.00  0.00           N
ATOM  11307  C12 POPE9 286     113.188  92.968  80.105  1.00  0.00           C
ATOM  11310  C11 POPE9 286     113.428  91.508  80.536  1.00  0.00           C
ATOM  11313  P   POPE9 286     111.128  90.318  80.035  1.00  0.00           P
ATOM  11314  O13 POPE9 286     110.138  89.588  80.865  1.00  0.00           O
ATOM  11315  O14 POPE9 286     110.628  91.498  79.286  1.00  0.00           O
ATOM  11316  O11 POPE9 286     111.928  89.338  79.105  1.00  0.00           O
ATOM  11317  O12 POPE9 286     112.218  90.898  81.016  1.00  0.00           O
ATOM  11318  C1  POPE9 286     111.968  89.538  77.686  1.00  0.00           C
ATOM  11321  C2  POPE9 286     110.778  88.848  76.976  1.00  0.00           C
ATOM  11323  O21 POPE9 286     111.258  88.328  75.715  1.00  0.00           O
ATOM  11324  C21 POPE9 286     111.608  87.058  75.765  1.00  0.00           C
ATOM  11325  O22 POPE9 286     111.698  86.368  76.766  1.00  0.00           O
ATOM  11326  C22 POPE9 286     111.788  86.608  74.316  1.00  0.00           C
ATOM  11329  C3  POPE9 286     109.568  89.778  76.696  1.00  0.00           C
ATOM  11332  O31 POPE9 286     109.298  89.938  75.265  1.00  0.00           O
ATOM  11333  C31 POPE9 286     108.228  89.298  74.795  1.00  0.00           C
ATOM  11334  O32 POPE9 286     107.388  88.728  75.475  1.00  0.00           O
ATOM  11335  C32 POPE9 286     108.158  89.458  73.276  1.00  0.00           C
ATOM  11338  C23 POPE9 286     112.048  85.108  74.085  1.00  0.00           C
ATOM  11341  C24 POPE9 286     112.148  84.808  72.575  1.00  0.00           C
ATOM  11344  C25 POPE9 286     112.328  83.318  72.266  1.00  0.00           C
ATOM  11347  C26 POPE9 286     112.698  83.038  70.796  1.00  0.00           C
ATOM  11350  C27 POPE9 286     111.648  83.398  69.736  1.00  0.00           C
ATOM  11353  C28 POPE9 286     112.108  82.818  68.375  1.00  0.00           C
ATOM  11356  C29 POPE9 286     111.208  83.128  67.205  1.00  0.00           C
ATOM  11358 0C21 POPE9 286     111.568  83.818  66.105  1.00  0.00           C
ATOM  11360 1C21 POPE9 286     112.908  84.488  65.885  1.00  0.00           C
ATOM  11363 2C21 POPE9 286     112.888  85.528  64.736  1.00  0.00           C
ATOM  11366 3C21 POPE9 286     112.848  84.888  63.335  1.00  0.00           C
ATOM  11369 4C21 POPE9 286     112.878  85.908  62.186  1.00  0.00           C
ATOM  11372 5C21 POPE9 286     111.598  86.748  62.075  1.00  0.00           C
ATOM  11375 6C21 POPE9 286     111.688  87.828  60.996  1.00  0.00           C
ATOM  11378 7C21 POPE9 286     110.398  88.658  60.895  1.00  0.00           C
ATOM  11381 8C21 POPE9 286     110.508  89.858  59.945  1.00  0.00           C
ATOM  11385  C33 POPE9 286     108.928  88.368  72.476  1.00  0.00           C
ATOM  11388  C34 POPE9 286     108.788  88.548  70.955  1.00  0.00           C
ATOM  11391  C35 POPE9 286     109.388  87.418  70.105  1.00  0.00           C
ATOM  11394  C36 POPE9 286     109.058  87.598  68.616  1.00  0.00           C
ATOM  11397  C37 POPE9 286     109.728  86.558  67.706  1.00  0.00           C
ATOM  11400  C38 POPE9 286     109.398  86.748  66.215  1.00  0.00           C
ATOM  11403  C39 POPE9 286     107.928  86.498  65.856  1.00  0.00           C
ATOM  11406 0C31 POPE9 286     107.718  86.388  64.346  1.00  0.00           C
ATOM  11409 1C31 POPE9 286     106.228  86.258  63.956  1.00  0.00           C
ATOM  11412 2C31 POPE9 286     105.918  85.078  63.015  1.00  0.00           C
ATOM  11415 3C31 POPE9 286     105.968  83.718  63.715  1.00  0.00           C
ATOM  11418 4C31 POPE9 286     105.668  82.558  62.745  1.00  0.00           C
ATOM  11421 5C31 POPE9 286     105.648  81.188  63.416  1.00  0.00           C
ATOM  11424 6C31 POPE9 286     105.418  80.048  62.415  1.00  0.00           C
ATOM  11428  NH3 POPE  287       9.908  84.708  77.625  1.00  0.00           N
ATOM  11432  C12 POPE  287      10.578  85.958  78.136  1.00  0.00           C
ATOM  11435  C11 POPE  287      11.968  86.148  77.535  1.00  0.00           C
ATOM  11438  P   POPE  287      13.588  84.218  78.305  1.00  0.00           P
ATOM  11439  O13 POPE  287      13.938  83.778  79.675  1.00  0.00           O
ATOM  11440  O14 POPE  287      12.608  83.388  77.585  1.00  0.00           O
ATOM  11441  O11 POPE  287      14.898  84.428  77.435  1.00  0.00           O
ATOM  11442  O12 POPE  287      12.998  85.678  78.416  1.00  0.00           O
ATOM  11443  C1  POPE  287      15.368  85.668  76.875  1.00  0.00           C
ATOM  11446  C2  POPE  287      14.608  86.128  75.586  1.00  0.00           C
ATOM  11448  O21 POPE  287      13.798  85.078  75.035  1.00  0.00           O
ATOM  11449  C21 POPE  287      14.418  83.968  74.705  1.00  0.00           C
ATOM  11450  O22 POPE  287      15.618  83.748  74.815  1.00  0.00           O
ATOM  11451  C22 POPE  287      13.388  83.008  74.135  1.00  0.00           C
ATOM  11454  C3  POPE  287      15.428  86.828  74.465  1.00  0.00           C
ATOM  11457  O31 POPE  287      14.508  87.318  73.466  1.00  0.00           O
ATOM  11458  C31 POPE  287      14.248  86.508  72.435  1.00  0.00           C
ATOM  11459  O32 POPE  287      14.848  85.458  72.205  1.00  0.00           O
ATOM  11460  C32 POPE  287      13.178  87.078  71.556  1.00  0.00           C
ATOM  11463  C23 POPE  287      13.958  82.058  73.066  1.00  0.00           C
ATOM  11466  C24 POPE  287      12.858  81.278  72.336  1.00  0.00           C
ATOM  11469  C25 POPE  287      13.398  80.618  71.055  1.00  0.00           C
ATOM  11472  C26 POPE  287      12.288  80.148  70.105  1.00  0.00           C
ATOM  11475  C27 POPE  287      12.848  79.618  68.776  1.00  0.00           C
ATOM  11478  C28 POPE  287      11.918  79.908  67.596  1.00  0.00           C
ATOM  11481  C29 POPE  287      12.478  79.438  66.276  1.00  0.00           C
ATOM  11483 0C21 POPE  287      11.928  78.498  65.486  1.00  0.00           C
ATOM  11485 1C21 POPE  287      10.668  77.748  65.825  1.00  0.00           C
ATOM  11488 2C21 POPE  287      10.488  76.448  65.026  1.00  0.00           C
ATOM  11491 3C21 POPE  287      10.128  76.668  63.545  1.00  0.00           C
ATOM  11494 4C21 POPE  287       9.528  75.408  62.905  1.00  0.00           C
ATOM  11497 5C21 POPE  287       8.998  75.628  61.486  1.00  0.00           C
ATOM  11500 6C21 POPE  287       7.968  74.558  61.095  1.00  0.00           C
ATOM  11503 7C21 POPE  287       7.468  74.678  59.655  1.00  0.00           C
ATOM  11506 8C21 POPE  287       6.328  73.698  59.346  1.00  0.00           C
ATOM  11510  C33 POPE  287      13.058  86.328  70.206  1.00  0.00           C
ATOM  11513  C34 POPE  287      11.988  87.008  69.346  1.00  0.00           C
ATOM  11516  C35 POPE  287      11.798  86.418  67.945  1.00  0.00           C
ATOM  11519  C36 POPE  287      10.948  85.148  67.935  1.00  0.00           C
ATOM  11522  C37 POPE  287      10.488  84.738  66.526  1.00  0.00           C
ATOM  11525  C38 POPE  287       9.918  83.308  66.445  1.00  0.00           C
ATOM  11528  C39 POPE  287       8.748  83.028  67.405  1.00  0.00           C
ATOM  11531 0C31 POPE  287       8.418  81.528  67.526  1.00  0.00           C
ATOM  11534 1C31 POPE  287       7.268  81.258  68.496  1.00  0.00           C
ATOM  11537 2C31 POPE  287       7.278  79.848  69.096  1.00  0.00           C
ATOM  11540 3C31 POPE  287       8.478  79.608  70.025  1.00  0.00           C
ATOM  11543 4C31 POPE  287       8.188  78.618  71.165  1.00  0.00           C
ATOM  11546 5C31 POPE  287       9.338  78.498  72.175  1.00  0.00           C
ATOM  11549 6C31 POPE  287       8.948  77.708  73.425  1.00  0.00           C
ATOM  11553  NH3 POPE  288      92.908 118.698  38.296  1.00  0.00           N
ATOM  11557  C12 POPE  288      93.658 119.498  37.256  1.00  0.00           C
ATOM  11560  C11 POPE  288      94.738 120.398  37.865  1.00  0.00           C
ATOM  11563  P   POPE  288      96.348 122.328  37.095  1.00  0.00           P
ATOM  11564  O13 POPE  288      97.478 121.588  36.495  1.00  0.00           O
ATOM  11565  O14 POPE  288      96.098 123.678  36.526  1.00  0.00           O
ATOM  11566  O11 POPE  288      96.568 122.468  38.655  1.00  0.00           O
ATOM  11567  O12 POPE  288      95.058 121.428  36.925  1.00  0.00           O
ATOM  11568  C1  POPE  288      95.898 123.458  39.435  1.00  0.00           C
ATOM  11571  C2  POPE  288      95.878 123.088  40.945  1.00  0.00           C
ATOM  11573  O21 POPE  288      94.848 123.868  41.615  1.00  0.00           O
ATOM  11574  C21 POPE  288      94.098 123.168  42.475  1.00  0.00           C
ATOM  11575  O22 POPE  288      94.148 121.958  42.625  1.00  0.00           O
ATOM  11576  C22 POPE  288      93.038 124.048  43.135  1.00  0.00           C
ATOM  11579  C3  POPE  288      97.268 123.338  41.615  1.00  0.00           C
ATOM  11582  O31 POPE  288      97.458 122.598  42.836  1.00  0.00           O
ATOM  11583  C31 POPE  288      96.888 123.088  43.925  1.00  0.00           C
ATOM  11584  O32 POPE  288      96.448 124.218  44.055  1.00  0.00           O
ATOM  11585  C32 POPE  288      96.828 121.968  44.975  1.00  0.00           C
ATOM  11588  C23 POPE  288      92.898 123.668  44.625  1.00  0.00           C
ATOM  11591  C24 POPE  288      91.638 124.188  45.326  1.00  0.00           C
ATOM  11594  C25 POPE  288      91.508 123.538  46.706  1.00  0.00           C
ATOM  11597  C26 POPE  288      90.368 124.068  47.596  1.00  0.00           C
ATOM  11600  C27 POPE  288      90.438 123.448  48.995  1.00  0.00           C
ATOM  11603  C28 POPE  288      89.368 123.958  49.985  1.00  0.00           C
ATOM  11606  C29 POPE  288      87.998 123.458  49.616  1.00  0.00           C
ATOM  11608 0C21 POPE  288      87.388 122.378  50.136  1.00  0.00           C
ATOM  11610 1C21 POPE  288      87.988 121.448  51.165  1.00  0.00           C
ATOM  11613 2C21 POPE  288      87.588 121.808  52.605  1.00  0.00           C
ATOM  11616 3C21 POPE  288      86.768 120.708  53.296  1.00  0.00           C
ATOM  11619 4C21 POPE  288      87.578 119.458  53.695  1.00  0.00           C
ATOM  11622 5C21 POPE  288      88.568 119.718  54.835  1.00  0.00           C
ATOM  11625 6C21 POPE  288      89.188 118.428  55.385  1.00  0.00           C
ATOM  11628 7C21 POPE  288      90.268 118.718  56.445  1.00  0.00           C
ATOM  11631 8C21 POPE  288      90.768 117.458  57.155  1.00  0.00           C
ATOM  11635  C33 POPE  288      96.118 122.338  46.305  1.00  0.00           C
ATOM  11638  C34 POPE  288      96.048 121.148  47.265  1.00  0.00           C
ATOM  11641  C35 POPE  288      95.408 121.458  48.636  1.00  0.00           C
ATOM  11644  C36 POPE  288      96.148 122.548  49.425  1.00  0.00           C
ATOM  11647  C37 POPE  288      96.148 122.308  50.945  1.00  0.00           C
ATOM  11650  C38 POPE  288      96.908 123.398  51.706  1.00  0.00           C
ATOM  11653  C39 POPE  288      97.108 123.068  53.195  1.00  0.00           C
ATOM  11656 0C31 POPE  288      98.048 124.078  53.875  1.00  0.00           C
ATOM  11659 1C31 POPE  288      98.228 123.818  55.385  1.00  0.00           C
ATOM  11662 2C31 POPE  288      99.408 124.578  56.015  1.00  0.00           C
ATOM  11665 3C31 POPE  288      99.068 125.988  56.565  1.00  0.00           C
ATOM  11668 4C31 POPE  288      98.618 126.994  55.505  1.00  0.00           C
ATOM  11671 5C31 POPE  288      98.558 128.434  56.025  1.00  0.00           C
ATOM  11674 6C31 POPE  288      98.158 129.444  54.945  1.00  0.00           C
ATOM  11678  NH3 POPE  289     102.418  67.648  36.215  1.00  0.00           N
ATOM  11682  C12 POPE  289     101.778  68.968  36.576  1.00  0.00           C
ATOM  11685  C11 POPE  289     102.718  70.168  36.305  1.00  0.00           C
ATOM  11688  P   POPE  289     102.558  72.108  38.075  1.00  0.00           P
ATOM  11689  O13 POPE  289     103.878  71.658  38.545  1.00  0.00           O
ATOM  11690  O14 POPE  289     102.318  73.558  37.945  1.00  0.00           O
ATOM  11691  O11 POPE  289     101.398  71.448  38.935  1.00  0.00           O
ATOM  11692  O12 POPE  289     102.158  71.408  36.715  1.00  0.00           O
ATOM  11693  C1  POPE  289     101.198  71.778  40.305  1.00  0.00           C
ATOM  11696  C2  POPE  289     100.818  70.558  41.186  1.00  0.00           C
ATOM  11698  O21 POPE  289     100.978  70.978  42.545  1.00  0.00           O
ATOM  11699  C21 POPE  289     100.248  70.378  43.475  1.00  0.00           C
ATOM  11700  O22 POPE  289      99.338  69.588  43.275  1.00  0.00           O
ATOM  11701  C22 POPE  289     100.688  70.918  44.845  1.00  0.00           C
ATOM  11704  C3  POPE  289     101.748  69.348  40.856  1.00  0.00           C
ATOM  11707  O31 POPE  289     101.188  68.068  41.235  1.00  0.00           O
ATOM  11708  C31 POPE  289     101.528  67.608  42.425  1.00  0.00           C
ATOM  11709  O32 POPE  289     102.268  68.158  43.215  1.00  0.00           O
ATOM  11710  C32 POPE  289     100.818  66.288  42.675  1.00  0.00           C
ATOM  11713  C23 POPE  289     100.298  70.038  46.066  1.00  0.00           C
ATOM  11716  C24 POPE  289     100.998  70.518  47.355  1.00  0.00           C
ATOM  11719  C25 POPE  289     100.688  69.668  48.605  1.00  0.00           C
ATOM  11722  C26 POPE  289      99.268  69.838  49.166  1.00  0.00           C
ATOM  11725  C27 POPE  289      99.078  69.118  50.515  1.00  0.00           C
ATOM  11728  C28 POPE  289      97.618  69.078  51.025  1.00  0.00           C
ATOM  11731  C29 POPE  289      97.008  70.448  51.265  1.00  0.00           C
ATOM  11733 0C21 POPE  289      96.698  71.018  52.456  1.00  0.00           C
ATOM  11735 1C21 POPE  289      96.888  70.418  53.826  1.00  0.00           C
ATOM  11738 2C21 POPE  289      95.698  70.598  54.785  1.00  0.00           C
ATOM  11741 3C21 POPE  289      94.428  69.858  54.325  1.00  0.00           C
ATOM  11744 4C21 POPE  289      93.418  69.598  55.456  1.00  0.00           C
ATOM  11747 5C21 POPE  289      93.468  68.168  56.015  1.00  0.00           C
ATOM  11750 6C21 POPE  289      94.808  67.788  56.675  1.00  0.00           C
ATOM  11753 7C21 POPE  289      94.838  66.318  57.135  1.00  0.00           C
ATOM  11756 8C21 POPE  289      96.178  65.928  57.765  1.00  0.00           C
ATOM  11760  C33 POPE  289     100.798  65.978  44.195  1.00  0.00           C
ATOM  11763  C34 POPE  289      99.998  64.728  44.555  1.00  0.00           C
ATOM  11766  C35 POPE  289      99.448  64.798  45.986  1.00  0.00           C
ATOM  11769  C36 POPE  289     100.528  64.968  47.055  1.00  0.00           C
ATOM  11772  C37 POPE  289      99.928  65.228  48.445  1.00  0.00           C
ATOM  11775  C38 POPE  289     100.998  65.288  49.546  1.00  0.00           C
ATOM  11778  C39 POPE  289     101.618  63.908  49.795  1.00  0.00           C
ATOM  11781 0C31 POPE  289     102.428  63.848  51.095  1.00  0.00           C
ATOM  11784 1C31 POPE  289     102.768  62.408  51.475  1.00  0.00           C
ATOM  11787 2C31 POPE  289     103.728  62.318  52.675  1.00  0.00           C
ATOM  11790 3C31 POPE  289     103.188  62.928  53.975  1.00  0.00           C
ATOM  11793 4C31 POPE  289     102.148  62.028  54.666  1.00  0.00           C
ATOM  11796 5C31 POPE  289     101.778  62.548  56.066  1.00  0.00           C
ATOM  11799 6C31 POPE  289     100.948  61.558  56.875  1.00  0.00           C
ATOM  11803  NH3 POPE  290      72.018  33.578  76.076  1.00  0.00           N
ATOM  11807  C12 POPE  290      72.008  33.528  77.585  1.00  0.00           C
ATOM  11810  C11 POPE  290      73.138  32.678  78.186  1.00  0.00           C
ATOM  11813  P   POPE  290      75.618  32.168  77.535  1.00  0.00           P
ATOM  11814  O13 POPE  290      75.048  31.168  76.605  1.00  0.00           O
ATOM  11815  O14 POPE  290      76.248  31.618  78.746  1.00  0.00           O
ATOM  11816  O11 POPE  290      76.678  33.038  76.746  1.00  0.00           O
ATOM  11817  O12 POPE  290      74.448  33.198  77.885  1.00  0.00           O
ATOM  11818  C1  POPE  290      76.338  34.238  76.045  1.00  0.00           C
ATOM  11821  C2  POPE  290      75.698  33.908  74.675  1.00  0.00           C
ATOM  11823  O21 POPE  290      76.638  33.108  73.905  1.00  0.00           O
ATOM  11824  C21 POPE  290      76.008  32.218  73.136  1.00  0.00           C
ATOM  11825  O22 POPE  290      74.798  32.098  73.066  1.00  0.00           O
ATOM  11826  C22 POPE  290      77.008  31.388  72.336  1.00  0.00           C
ATOM  11829  C3  POPE  290      75.278  35.208  73.925  1.00  0.00           C
ATOM  11832  O31 POPE  290      74.828  34.888  72.596  1.00  0.00           O
ATOM  11833  C31 POPE  290      74.298  35.908  71.936  1.00  0.00           C
ATOM  11834  O32 POPE  290      74.198  37.048  72.365  1.00  0.00           O
ATOM  11835  C32 POPE  290      73.858  35.398  70.566  1.00  0.00           C
ATOM  11838  C23 POPE  290      76.318  30.548  71.226  1.00  0.00           C
ATOM  11841  C24 POPE  290      76.188  31.268  69.866  1.00  0.00           C
ATOM  11844  C25 POPE  290      77.458  31.128  68.995  1.00  0.00           C
ATOM  11847  C26 POPE  290      77.358  31.698  67.576  1.00  0.00           C
ATOM  11850  C27 POPE  290      78.518  31.208  66.695  1.00  0.00           C
ATOM  11853  C28 POPE  290      78.568  31.878  65.305  1.00  0.00           C
ATOM  11856  C29 POPE  290      79.358  31.078  64.305  1.00  0.00           C
ATOM  11858 0C21 POPE  290      78.888  30.598  63.135  1.00  0.00           C
ATOM  11860 1C21 POPE  290      77.498  30.788  62.596  1.00  0.00           C
ATOM  11863 2C21 POPE  290      77.138  29.788  61.486  1.00  0.00           C
ATOM  11866 3C21 POPE  290      76.928  28.348  61.986  1.00  0.00           C
ATOM  11869 4C21 POPE  290      76.748  27.318  60.856  1.00  0.00           C
ATOM  11872 5C21 POPE  290      75.668  27.718  59.835  1.00  0.00           C
ATOM  11875 6C21 POPE  290      75.358  26.588  58.846  1.00  0.00           C
ATOM  11878 7C21 POPE  290      74.348  27.008  57.776  1.00  0.00           C
ATOM  11881 8C21 POPE  290      74.068  25.898  56.776  1.00  0.00           C
ATOM  11885  C33 POPE  290      73.018  36.378  69.695  1.00  0.00           C
ATOM  11888  C34 POPE  290      73.118  35.958  68.226  1.00  0.00           C
ATOM  11891  C35 POPE  290      72.738  37.038  67.205  1.00  0.00           C
ATOM  11894  C36 POPE  290      71.238  37.308  67.145  1.00  0.00           C
ATOM  11897  C37 POPE  290      70.848  38.218  65.965  1.00  0.00           C
ATOM  11900  C38 POPE  290      69.328  38.288  65.835  1.00  0.00           C
ATOM  11903  C39 POPE  290      68.818  39.078  64.625  1.00  0.00           C
ATOM  11906 0C31 POPE  290      68.328  40.488  64.975  1.00  0.00           C
ATOM  11909 1C31 POPE  290      68.048  41.288  63.695  1.00  0.00           C
ATOM  11912 2C31 POPE  290      67.558  42.718  63.956  1.00  0.00           C
ATOM  11915 3C31 POPE  290      67.378  43.558  62.685  1.00  0.00           C
ATOM  11918 4C31 POPE  290      68.608  43.548  61.765  1.00  0.00           C
ATOM  11921 5C31 POPE  290      68.528  44.598  60.645  1.00  0.00           C
ATOM  11924 6C31 POPE  290      69.648  44.468  59.616  1.00  0.00           C
ATOM  11928  NH3 POPE  291      29.748  93.948  71.416  1.00  0.00           N
ATOM  11932  C12 POPE  291      28.488  93.198  71.755  1.00  0.00           C
ATOM  11935  C11 POPE  291      27.268  94.008  71.305  1.00  0.00           C
[truncated: 1,785,886 more chars]
