# Supplementary material for: Characterizing Membrane Association and Periplasmic Transfer of Bacterial Lipoproteins through Molecular Dynamics Simulations
Source: Structure. 2020 Apr 7;28(4):475–487.e3. doi: 10.1016/j.str.2020.01.012 (PMC7139219; doi:10.1016/j.str.2020.01.012)
Supplement: Data S1. Final Coordinates from Simulations (Y–Z), Related to Figure 3 [file mmc3.zip › Y-Z/YQIH-5-atomistic.pdb]

TITLE     Protein
REMARK    THIS IS A SIMULATION BOX
CRYST1  129.132  129.132  135.402  90.00  90.00  90.00 P 1           1
MODEL        1
ATOM      1  N   CYSTA   1      81.971  48.716  63.620  1.00  0.00           N
ATOM      3  CA  CYSTA   1      81.151  48.456  64.790  1.00  0.00           C
ATOM      5  C   CYSTA   1      81.531  47.186  65.570  1.00  0.00           C
ATOM      6  O   CYSTA   1      80.661  46.496  66.110  1.00  0.00           O
ATOM      7  CB  CYSTA   1      79.631  48.446  64.390  1.00  0.00           C
ATOM     10  SG  CYSTA   1      79.201  49.696  63.110  1.00  0.00           S
ATOM     11  C1  CYSTA   1      79.721  51.376  63.650  1.00  0.00           C
ATOM     14  CA1 CYSTA   1      81.951  48.046  62.470  1.00  0.00           C
ATOM     15  OA1 CYSTA   1      82.531  48.576  61.530  1.00  0.00           O
ATOM     16  CA2 CYSTA   1      81.341  46.686  62.320  1.00  0.00           C
ATOM     19  C11 CYSTA   1      80.251  52.356  62.540  1.00  0.00           C
ATOM     21  O11 CYSTA   1      79.761  51.976  61.240  1.00  0.00           O
ATOM     22  CX1 CYSTA   1      78.531  52.416  61.020  1.00  0.00           C
ATOM     23  OX1 CYSTA   1      77.861  53.076  61.790  1.00  0.00           O
ATOM     24  CX2 CYSTA   1      78.121  52.016  59.620  1.00  0.00           C
ATOM     27  C12 CYSTA   1      81.811  52.396  62.480  1.00  0.00           C
ATOM     30  O12 CYSTA   1      82.341  52.556  61.160  1.00  0.00           O
ATOM     31  CD1 CYSTA   1      82.201  53.736  60.580  1.00  0.00           C
ATOM     32  OD1 CYSTA   1      81.641  54.716  61.020  1.00  0.00           O
ATOM     33  CD2 CYSTA   1      82.901  53.696  59.210  1.00  0.00           C
ATOM     36  CA3 CYSTA   1      81.971  45.916  61.170  1.00  0.00           C
ATOM     39  CA4 CYSTA   1      82.441  44.506  61.550  1.00  0.00           C
ATOM     42  CA5 CYSTA   1      82.681  43.676  60.280  1.00  0.00           C
ATOM     45  CA6 CYSTA   1      83.331  44.436  59.120  1.00  0.00           C
ATOM     48  CA7 CYSTA   1      82.981  43.886  57.740  1.00  0.00           C
ATOM     51  CA8 CYSTA   1      83.131  44.976  56.690  1.00  0.00           C
ATOM     54  CA9 CYSTA   1      82.931  44.436  55.280  1.00  0.00           C
ATOM     57 0CA1 CYSTA   1      83.171  45.456  54.180  1.00  0.00           C
ATOM     60 1CA1 CYSTA   1      84.551  46.096  54.310  1.00  0.00           C
ATOM     63 2CA1 CYSTA   1      85.011  46.716  52.990  1.00  0.00           C
ATOM     66 3CA1 CYSTA   1      86.341  47.456  53.130  1.00  0.00           C
ATOM     69 4CA1 CYSTA   1      86.821  48.026  51.790  1.00  0.00           C
ATOM     72 5CA1 CYSTA   1      87.351  46.936  50.850  1.00  0.00           C
ATOM     75 6CA1 CYSTA   1      87.791  47.486  49.490  1.00  0.00           C
ATOM     79  CD3 CYSTA   1      82.161  54.566  58.170  1.00  0.00           C
ATOM     82  CD4 CYSTA   1      80.801  53.946  57.790  1.00  0.00           C
ATOM     85  CD5 CYSTA   1      79.931  54.826  56.900  1.00  0.00           C
ATOM     88  CD6 CYSTA   1      80.281  54.836  55.410  1.00  0.00           C
ATOM     91  CD7 CYSTA   1      81.231  55.966  55.000  1.00  0.00           C
ATOM     94  CD8 CYSTA   1      80.731  56.676  53.740  1.00  0.00           C
ATOM     97  CD9 CYSTA   1      81.571  57.876  53.310  1.00  0.00           C
ATOM    100 0CD1 CYSTA   1      81.011  58.576  52.050  1.00  0.00           C
ATOM    103 1CD1 CYSTA   1      81.031  57.676  50.810  1.00  0.00           C
ATOM    106 2CD1 CYSTA   1      80.381  58.326  49.580  1.00  0.00           C
ATOM    109 3CD1 CYSTA   1      80.491  57.426  48.340  1.00  0.00           C
ATOM    112 4CD1 CYSTA   1      79.711  57.956  47.130  1.00  0.00           C
ATOM    115 5CD1 CYSTA   1      80.431  57.676  45.810  1.00  0.00           C
ATOM    118 6CD1 CYSTA   1      79.591  58.026  44.570  1.00  0.00           C
ATOM    122  CX3 CYSTA   1      77.171  53.056  59.010  1.00  0.00           C
ATOM    125  CX4 CYSTA   1      76.701  52.656  57.610  1.00  0.00           C
ATOM    128  CX5 CYSTA   1      76.081  51.256  57.590  1.00  0.00           C
ATOM    131  CX6 CYSTA   1      75.581  50.866  56.210  1.00  0.00           C
ATOM    134  CX7 CYSTA   1      75.441  49.346  56.060  1.00  0.00           C
ATOM    137  CX8 CYSTA   1      74.921  48.936  54.670  1.00  0.00           C
ATOM    140  CX9 CYSTA   1      73.481  49.326  54.490  1.00  0.00           C
ATOM    142 0CX1 CYSTA   1      72.941  49.956  53.440  1.00  0.00           C
ATOM    144 1CX1 CYSTA   1      73.681  50.456  52.220  1.00  0.00           C
ATOM    147 2CX1 CYSTA   1      72.791  51.426  51.430  1.00  0.00           C
ATOM    150 3CX1 CYSTA   1      73.551  52.256  50.390  1.00  0.00           C
ATOM    153 4CX1 CYSTA   1      72.601  53.156  49.600  1.00  0.00           C
ATOM    156 5CX1 CYSTA   1      73.301  54.216  48.740  1.00  0.00           C
ATOM    159 6CX1 CYSTA   1      73.811  55.416  49.560  1.00  0.00           C
ATOM    162 7CX1 CYSTA   1      74.451  56.506  48.680  1.00  0.00           C
ATOM    165 8CX1 CYSTA   1      74.981  57.696  49.470  1.00  0.00           C
ATOM    169  N   MET A   2      82.811  46.736  65.670  1.00  0.00           N
ATOM    171  CA  MET A   2      84.081  47.466  65.550  1.00  0.00           C
ATOM    173  CB  MET A   2      84.781  47.226  64.160  1.00  0.00           C
ATOM    176  CG  MET A   2      85.571  48.346  63.450  1.00  0.00           C
ATOM    179  SD  MET A   2      86.241  47.806  61.850  1.00  0.00           S
ATOM    180  CE  MET A   2      85.851  49.326  60.950  1.00  0.00           C
ATOM    184  C   MET A   2      84.061  48.826  66.280  1.00  0.00           C
ATOM    185  O   MET A   2      83.241  48.986  67.180  1.00  0.00           O
ATOM    186  N   SER A   3      84.961  49.786  66.000  1.00  0.00           N
ATOM    188  CA  SER A   3      84.981  51.096  66.650  1.00  0.00           C
ATOM    190  CB  SER A   3      83.701  51.946  66.550  1.00  0.00           C
ATOM    193  OG  SER A   3      83.441  52.386  65.220  1.00  0.00           O
ATOM    195  C   SER A   3      85.371  51.046  68.110  1.00  0.00           C
ATOM    196  O   SER A   3      84.541  51.096  69.020  1.00  0.00           O
ATOM    197  N   SER A   4      86.661  50.906  68.400  1.00  0.00           N
ATOM    199  CA  SER A   4      87.111  50.566  69.730  1.00  0.00           C
ATOM    201  CB  SER A   4      88.331  49.626  69.610  1.00  0.00           C
ATOM    204  OG  SER A   4      88.741  49.026  70.840  1.00  0.00           O
ATOM    206  C   SER A   4      87.381  51.826  70.540  1.00  0.00           C
ATOM    207  O   SER A   4      88.381  51.906  71.240  1.00  0.00           O
ATOM    208  N   ILE A   5      86.451  52.816  70.400  1.00  0.00           N
ATOM    210  CA  ILE A   5      86.431  54.216  70.840  1.00  0.00           C
ATOM    212  CB  ILE A   5      87.771  54.966  70.810  1.00  0.00           C
ATOM    214  CG2 ILE A   5      88.471  54.806  72.180  1.00  0.00           C
ATOM    218  CG1 ILE A   5      88.651  54.566  69.590  1.00  0.00           C
ATOM    221  CD  ILE A   5      89.581  55.686  69.130  1.00  0.00           C
ATOM    225  C   ILE A   5      85.431  54.986  69.960  1.00  0.00           C
ATOM    226  O   ILE A   5      85.321  54.726  68.770  1.00  0.00           O
ATOM    227  N   ALA A   6      84.671  55.966  70.490  1.00  0.00           N
ATOM    229  CA  ALA A   6      83.741  55.736  71.580  1.00  0.00           C
ATOM    231  CB  ALA A   6      84.151  56.486  72.860  1.00  0.00           C
ATOM    235  C   ALA A   6      82.301  56.056  71.160  1.00  0.00           C
ATOM    236  O   ALA A   6      81.451  55.176  71.290  1.00  0.00           O
ATOM    237  N   TRP A   7      82.011  57.226  70.510  1.00  0.00           N
ATOM    239  CA  TRP A   7      82.181  58.596  71.040  1.00  0.00           C
ATOM    241  CB  TRP A   7      82.331  59.746  69.960  1.00  0.00           C
ATOM    244  CG  TRP A   7      81.841  59.566  68.560  1.00  0.00           C
ATOM    245  CD1 TRP A   7      80.801  60.206  67.950  1.00  0.00           C
ATOM    247  NE1 TRP A   7      80.771  59.886  66.610  1.00  0.00           N
ATOM    249  CE2 TRP A   7      81.801  59.046  66.320  1.00  0.00           C
ATOM    250  CD2 TRP A   7      82.511  58.826  67.520  1.00  0.00           C
ATOM    251  CE3 TRP A   7      83.631  57.986  67.500  1.00  0.00           C
ATOM    253  CZ3 TRP A   7      83.921  57.286  66.330  1.00  0.00           C
ATOM    255  CZ2 TRP A   7      82.141  58.426  65.130  1.00  0.00           C
ATOM    257  CH2 TRP A   7      83.181  57.486  65.170  1.00  0.00           C
ATOM    259  C   TRP A   7      81.251  58.926  72.250  1.00  0.00           C
ATOM    260  O   TRP A   7      81.041  58.096  73.120  1.00  0.00           O
ATOM    261  N   GLY A   8      80.751  60.176  72.430  1.00  0.00           N
ATOM    263  CA  GLY A   8      79.761  60.486  73.480  1.00  0.00           C
ATOM    266  C   GLY A   8      79.601  61.966  73.740  1.00  0.00           C
ATOM    267  O   GLY A   8      80.621  62.666  73.700  1.00  0.00           O
ATOM    268  N   ALA A   9      78.371  62.446  74.060  1.00  0.00           N
ATOM    270  CA  ALA A   9      78.161  63.816  74.520  1.00  0.00           C
ATOM    272  CB  ALA A   9      78.521  64.876  73.450  1.00  0.00           C
ATOM    276  C   ALA A   9      76.751  64.126  75.070  1.00  0.00           C
ATOM    277  O   ALA A   9      76.191  63.396  75.870  1.00  0.00           O
ATOM    278  N   ILE A  10      76.231  65.316  74.710  1.00  0.00           N
ATOM    280  CA  ILE A  10      75.021  66.026  75.130  1.00  0.00           C
ATOM    282  CB  ILE A  10      73.821  65.826  74.200  1.00  0.00           C
ATOM    284  CG2 ILE A  10      73.071  64.536  74.580  1.00  0.00           C
ATOM    288  CG1 ILE A  10      72.811  67.016  74.140  1.00  0.00           C
ATOM    291  CD  ILE A  10      73.441  68.406  74.000  1.00  0.00           C
ATOM    295  C   ILE A  10      74.661  66.086  76.610  1.00  0.00           C
ATOM    296  O   ILE A  10      74.931  65.216  77.440  1.00  0.00           O
ATOM    297  N   ILE A  11      74.101  67.246  77.030  1.00  0.00           N
ATOM    299  CA  ILE A  11      73.981  67.536  78.440  1.00  0.00           C
ATOM    301  CB  ILE A  11      75.321  68.036  78.980  1.00  0.00           C
ATOM    303  CG2 ILE A  11      75.351  69.536  79.330  1.00  0.00           C
ATOM    307  CG1 ILE A  11      75.781  67.156  80.160  1.00  0.00           C
ATOM    310  CD  ILE A  11      77.291  67.226  80.360  1.00  0.00           C
ATOM    314  C   ILE A  11      72.851  68.516  78.690  1.00  0.00           C
ATOM    315  O   ILE A  11      72.691  69.476  77.930  1.00  0.00           O
ATOM    316  N   PRO A  12      72.061  68.326  79.740  1.00  0.00           N
ATOM    317  CD  PRO A  12      71.531  66.996  80.040  1.00  0.00           C
ATOM    320  CA  PRO A  12      71.151  69.376  80.220  1.00  0.00           C
ATOM    322  CB  PRO A  12      70.051  68.576  80.920  1.00  0.00           C
ATOM    325  CG  PRO A  12      70.051  67.256  80.140  1.00  0.00           C
ATOM    328  C   PRO A  12      71.731  70.316  81.260  1.00  0.00           C
ATOM    329  O   PRO A  12      72.671  69.956  81.960  1.00  0.00           O
ATOM    330  N   ASP A  13      71.131  71.516  81.400  1.00  0.00           N
ATOM    332  CA  ASP A  13      71.391  72.466  82.470  1.00  0.00           C
ATOM    334  CB  ASP A  13      70.721  73.816  81.990  1.00  0.00           C
ATOM    337  CG  ASP A  13      69.771  74.656  82.840  1.00  0.00           C
ATOM    338  OD1 ASP A  13      69.601  74.446  84.060  1.00  0.00           O
ATOM    339  OD2 ASP A  13      69.141  75.556  82.220  1.00  0.00           O
ATOM    340  C   ASP A  13      71.101  71.856  83.860  1.00  0.00           C
ATOM    341  O   ASP A  13      71.941  71.876  84.760  1.00  0.00           O
ATOM    342  N   ARG A  14      69.951  71.166  84.040  1.00  0.00           N
ATOM    344  CA  ARG A  14      69.491  70.786  85.360  1.00  0.00           C
ATOM    346  CB  ARG A  14      68.371  71.736  85.820  1.00  0.00           C
ATOM    349  CG  ARG A  14      67.111  71.726  84.940  1.00  0.00           C
ATOM    352  CD  ARG A  14      66.231  72.976  85.100  1.00  0.00           C
ATOM    355  NE  ARG A  14      66.701  74.006  84.130  1.00  0.00           N
ATOM    357  CZ  ARG A  14      66.011  75.116  83.860  1.00  0.00           C
ATOM    358  NH1 ARG A  14      64.791  75.286  84.310  1.00  0.00           N
ATOM    361  NH2 ARG A  14      66.561  76.086  83.170  1.00  0.00           N
ATOM    364  C   ARG A  14      69.051  69.336  85.480  1.00  0.00           C
ATOM    365  O   ARG A  14      68.551  68.706  84.560  1.00  0.00           O
ATOM    366  N   THR A  15      69.261  68.756  86.670  1.00  0.00           N
ATOM    368  CA  THR A  15      68.901  67.366  86.980  1.00  0.00           C
ATOM    370  CB  THR A  15      69.541  66.886  88.300  1.00  0.00           C
ATOM    372  OG1 THR A  15      69.131  65.586  88.690  1.00  0.00           O
ATOM    374  CG2 THR A  15      69.161  67.806  89.470  1.00  0.00           C
ATOM    378  C   THR A  15      67.401  67.076  86.940  1.00  0.00           C
ATOM    379  O   THR A  15      66.951  65.996  86.610  1.00  0.00           O
ATOM    380  N   ARG A  16      66.591  68.066  87.320  1.00  0.00           N
ATOM    382  CA  ARG A  16      65.161  67.956  87.520  1.00  0.00           C
ATOM    384  CB  ARG A  16      64.751  67.566  88.970  1.00  0.00           C
ATOM    387  CG  ARG A  16      65.141  66.146  89.390  1.00  0.00           C
ATOM    390  CD  ARG A  16      65.291  65.926  90.900  1.00  0.00           C
ATOM    393  NE  ARG A  16      64.151  66.586  91.610  1.00  0.00           N
ATOM    395  CZ  ARG A  16      63.651  66.136  92.750  1.00  0.00           C
ATOM    396  NH1 ARG A  16      64.161  65.066  93.340  1.00  0.00           N
ATOM    399  NH2 ARG A  16      62.581  66.716  93.250  1.00  0.00           N
ATOM    402  C   ARG A  16      64.621  69.326  87.280  1.00  0.00           C
ATOM    403  O   ARG A  16      65.301  70.326  87.490  1.00  0.00           O
ATOM    404  N   ILE A  17      63.361  69.386  86.840  1.00  0.00           N
ATOM    406  CA  ILE A  17      62.741  70.616  86.440  1.00  0.00           C
ATOM    408  CB  ILE A  17      62.921  70.876  84.950  1.00  0.00           C
ATOM    410  CG2 ILE A  17      62.511  69.636  84.110  1.00  0.00           C
ATOM    414  CG1 ILE A  17      62.221  72.176  84.500  1.00  0.00           C
ATOM    417  CD  ILE A  17      62.791  72.716  83.190  1.00  0.00           C
ATOM    421  C   ILE A  17      61.301  70.596  86.880  1.00  0.00           C
ATOM    422  O   ILE A  17      60.571  69.616  86.740  1.00  0.00           O
ATOM    423  N   ILE A  18      60.841  71.706  87.470  1.00  0.00           N
ATOM    425  CA  ILE A  18      59.441  72.006  87.610  1.00  0.00           C
ATOM    427  CB  ILE A  18      59.091  72.696  88.940  1.00  0.00           C
ATOM    429  CG2 ILE A  18      58.931  71.606  90.020  1.00  0.00           C
ATOM    433  CG1 ILE A  18      60.161  73.736  89.340  1.00  0.00           C
ATOM    436  CD  ILE A  18      59.741  74.636  90.500  1.00  0.00           C
ATOM    440  C   ILE A  18      59.141  72.906  86.460  1.00  0.00           C
ATOM    441  O   ILE A  18      59.851  73.896  86.250  1.00  0.00           O
ATOM    442  N   MET A  19      58.091  72.616  85.690  1.00  0.00           N
ATOM    444  CA  MET A  19      57.421  73.616  84.890  1.00  0.00           C
ATOM    446  CB  MET A  19      56.401  72.966  83.930  1.00  0.00           C
ATOM    449  CG  MET A  19      55.771  73.916  82.880  1.00  0.00           C
ATOM    452  SD  MET A  19      56.871  74.576  81.610  1.00  0.00           S
ATOM    453  CE  MET A  19      57.511  73.026  80.910  1.00  0.00           C
ATOM    457  C   MET A  19      56.791  74.646  85.810  1.00  0.00           C
ATOM    458  O   MET A  19      56.491  74.386  86.980  1.00  0.00           O
ATOM    459  N   ASN A  20      56.581  75.876  85.300  1.00  0.00           N
ATOM    461  CA  ASN A  20      55.611  76.756  85.890  1.00  0.00           C
ATOM    463  CB  ASN A  20      56.271  78.066  86.370  1.00  0.00           C
ATOM    466  CG  ASN A  20      55.441  78.706  87.470  1.00  0.00           C
ATOM    467  OD1 ASN A  20      54.421  78.166  87.900  1.00  0.00           O
ATOM    468  ND2 ASN A  20      55.871  79.886  87.950  1.00  0.00           N
ATOM    471  C   ASN A  20      54.561  77.046  84.840  1.00  0.00           C
ATOM    472  O   ASN A  20      54.851  77.526  83.750  1.00  0.00           O
ATOM    473  N   GLU A  21      53.291  76.756  85.160  1.00  0.00           N
ATOM    475  CA  GLU A  21      52.181  76.846  84.230  1.00  0.00           C
ATOM    477  CB  GLU A  21      51.001  75.996  84.740  1.00  0.00           C
ATOM    480  CG  GLU A  21      51.121  74.506  84.350  1.00  0.00           C
ATOM    483  CD  GLU A  21      50.301  74.256  83.100  1.00  0.00           C
ATOM    484  OE1 GLU A  21      50.801  74.606  82.000  1.00  0.00           O
ATOM    485  OE2 GLU A  21      49.131  73.836  83.240  1.00  0.00           O
ATOM    486  C   GLU A  21      51.731  78.286  84.030  1.00  0.00           C
ATOM    487  O   GLU A  21      51.001  78.616  83.100  1.00  0.00           O
ATOM    488  N   SER A  22      52.191  79.176  84.910  1.00  0.00           N
ATOM    490  CA  SER A  22      52.061  80.616  84.780  1.00  0.00           C
ATOM    492  CB  SER A  22      52.381  81.276  86.120  1.00  0.00           C
ATOM    495  OG  SER A  22      52.061  82.666  86.170  1.00  0.00           O
ATOM    497  C   SER A  22      52.851  81.166  83.580  1.00  0.00           C
ATOM    498  O   SER A  22      52.441  82.146  82.960  1.00  0.00           O
ATOM    499  N   ASP A  23      53.901  80.436  83.150  1.00  0.00           N
ATOM    501  CA  ASP A  23      54.591  80.656  81.900  1.00  0.00           C
ATOM    503  CB  ASP A  23      56.121  80.466  82.070  1.00  0.00           C
ATOM    506  CG  ASP A  23      56.771  81.516  82.960  1.00  0.00           C
ATOM    507  OD1 ASP A  23      56.141  82.566  83.250  1.00  0.00           O
ATOM    508  OD2 ASP A  23      57.971  81.316  83.320  1.00  0.00           O
ATOM    509  C   ASP A  23      54.031  79.756  80.790  1.00  0.00           C
ATOM    510  O   ASP A  23      53.621  78.616  80.990  1.00  0.00           O
ATOM    511  N   LYS A  24      53.891  80.296  79.560  1.00  0.00           N
ATOM    513  CA  LYS A  24      53.421  79.566  78.390  1.00  0.00           C
ATOM    515  CB  LYS A  24      53.211  80.496  77.180  1.00  0.00           C
ATOM    518  CG  LYS A  24      52.021  81.466  77.350  1.00  0.00           C
ATOM    521  CD  LYS A  24      52.151  82.626  76.360  1.00  0.00           C
ATOM    524  CE  LYS A  24      50.951  83.576  76.240  1.00  0.00           C
ATOM    527  NZ  LYS A  24      51.241  84.556  75.190  1.00  0.00           N
ATOM    531  C   LYS A  24      54.331  78.436  77.950  1.00  0.00           C
ATOM    532  O   LYS A  24      53.881  77.386  77.480  1.00  0.00           O
ATOM    533  N   GLY A  25      55.641  78.646  78.030  1.00  0.00           N
ATOM    535  CA  GLY A  25      56.581  77.576  77.780  1.00  0.00           C
ATOM    538  C   GLY A  25      57.691  77.726  78.740  1.00  0.00           C
ATOM    539  O   GLY A  25      57.701  78.596  79.610  1.00  0.00           O
ATOM    540  N   GLU A  26      58.701  76.886  78.550  1.00  0.00           N
ATOM    542  CA  GLU A  26      59.891  76.906  79.330  1.00  0.00           C
ATOM    544  CB  GLU A  26      59.751  76.046  80.610  1.00  0.00           C
ATOM    547  CG  GLU A  26      60.941  76.076  81.590  1.00  0.00           C
ATOM    550  CD  GLU A  26      60.581  75.476  82.940  1.00  0.00           C
ATOM    551  OE1 GLU A  26      59.951  74.396  82.980  1.00  0.00           O
ATOM    552  OE2 GLU A  26      61.001  76.096  83.950  1.00  0.00           O
ATOM    553  C   GLU A  26      60.941  76.366  78.400  1.00  0.00           C
ATOM    554  O   GLU A  26      60.651  75.926  77.290  1.00  0.00           O
ATOM    555  N   ALA A  27      62.211  76.486  78.790  1.00  0.00           N
ATOM    557  CA  ALA A  27      63.281  76.176  77.910  1.00  0.00           C
ATOM    559  CB  ALA A  27      63.711  77.456  77.170  1.00  0.00           C
ATOM    563  C   ALA A  27      64.431  75.606  78.690  1.00  0.00           C
ATOM    564  O   ALA A  27      64.771  76.046  79.780  1.00  0.00           O
ATOM    565  N   LEU A  28      65.101  74.596  78.130  1.00  0.00           N
ATOM    567  CA  LEU A  28      66.271  73.996  78.740  1.00  0.00           C
ATOM    569  CB  LEU A  28      66.131  72.466  78.800  1.00  0.00           C
ATOM    572  CG  LEU A  28      65.101  72.036  79.860  1.00  0.00           C
ATOM    574  CD1 LEU A  28      64.761  70.556  79.740  1.00  0.00           C
ATOM    578  CD2 LEU A  28      65.621  72.336  81.270  1.00  0.00           C
ATOM    582  C   LEU A  28      67.481  74.326  77.920  1.00  0.00           C
ATOM    583  O   LEU A  28      67.471  74.246  76.700  1.00  0.00           O
ATOM    584  N   LYS A  29      68.601  74.706  78.570  1.00  0.00           N
ATOM    586  CA  LYS A  29      69.841  74.866  77.850  1.00  0.00           C
ATOM    588  CB  LYS A  29      70.791  75.826  78.590  1.00  0.00           C
ATOM    591  CG  LYS A  29      70.191  77.206  78.900  1.00  0.00           C
ATOM    594  CD  LYS A  29      69.861  78.056  77.660  1.00  0.00           C
ATOM    597  CE  LYS A  29      69.611  79.556  77.930  1.00  0.00           C
ATOM    600  NZ  LYS A  29      70.821  80.246  78.450  1.00  0.00           N
ATOM    604  C   LYS A  29      70.491  73.506  77.680  1.00  0.00           C
ATOM    605  O   LYS A  29      70.711  72.796  78.660  1.00  0.00           O
ATOM    606  N   LEU A  30      70.801  73.126  76.430  1.00  0.00           N
ATOM    608  CA  LEU A  30      71.601  71.956  76.180  1.00  0.00           C
ATOM    610  CB  LEU A  30      70.991  70.896  75.230  1.00  0.00           C
ATOM    613  CG  LEU A  30      69.561  70.416  75.530  1.00  0.00           C
ATOM    615  CD1 LEU A  30      69.191  69.326  74.520  1.00  0.00           C
ATOM    619  CD2 LEU A  30      69.401  69.876  76.950  1.00  0.00           C
ATOM    623  C   LEU A  30      72.891  72.416  75.560  1.00  0.00           C
ATOM    624  O   LEU A  30      72.911  73.336  74.740  1.00  0.00           O
ATOM    625  N   THR A  31      74.011  71.806  75.940  1.00  0.00           N
ATOM    627  CA  THR A  31      75.311  72.126  75.380  1.00  0.00           C
ATOM    629  CB  THR A  31      76.221  72.906  76.310  1.00  0.00           C
ATOM    631  OG1 THR A  31      76.321  72.306  77.590  1.00  0.00           O
ATOM    633  CG2 THR A  31      75.571  74.256  76.550  1.00  0.00           C
ATOM    637  C   THR A  31      76.021  70.876  74.950  1.00  0.00           C
ATOM    638  O   THR A  31      75.921  69.816  75.570  1.00  0.00           O
ATOM    639  N   ASN A  32      76.731  70.976  73.820  1.00  0.00           N
ATOM    641  CA  ASN A  32      77.481  69.876  73.300  1.00  0.00           C
ATOM    643  CB  ASN A  32      77.571  70.016  71.750  1.00  0.00           C
ATOM    646  CG  ASN A  32      78.101  68.736  71.130  1.00  0.00           C
ATOM    647  OD1 ASN A  32      78.111  67.706  71.810  1.00  0.00           O
ATOM    648  ND2 ASN A  32      78.601  68.786  69.880  1.00  0.00           N
ATOM    651  C   ASN A  32      78.871  69.866  73.930  1.00  0.00           C
ATOM    652  O   ASN A  32      79.701  70.726  73.660  1.00  0.00           O
ATOM    653  N   GLN A  33      79.191  68.876  74.780  1.00  0.00           N
ATOM    655  CA  GLN A  33      80.491  68.856  75.410  1.00  0.00           C
ATOM    657  CB  GLN A  33      80.501  67.976  76.680  1.00  0.00           C
ATOM    660  CG  GLN A  33      79.511  68.426  77.780  1.00  0.00           C
ATOM    663  CD  GLN A  33      79.631  69.886  78.240  1.00  0.00           C
ATOM    664  OE1 GLN A  33      78.641  70.596  78.370  1.00  0.00           O
ATOM    665  NE2 GLN A  33      80.861  70.306  78.590  1.00  0.00           N
ATOM    668  C   GLN A  33      81.591  68.356  74.500  1.00  0.00           C
ATOM    669  O   GLN A  33      82.771  68.546  74.770  1.00  0.00           O
ATOM    670  N   SER A  34      81.261  67.716  73.360  1.00  0.00           N
ATOM    672  CA  SER A  34      82.281  67.176  72.480  1.00  0.00           C
ATOM    674  CB  SER A  34      81.831  65.896  71.740  1.00  0.00           C
ATOM    677  OG  SER A  34      80.641  66.126  70.980  1.00  0.00           O
ATOM    679  C   SER A  34      82.751  68.226  71.510  1.00  0.00           C
ATOM    680  O   SER A  34      82.001  68.846  70.760  1.00  0.00           O
ATOM    681  N   LYS A  35      84.061  68.546  71.550  1.00  0.00           N
ATOM    683  CA  LYS A  35      84.651  69.496  70.640  1.00  0.00           C
ATOM    685  CB  LYS A  35      85.951  70.046  71.280  1.00  0.00           C
ATOM    688  CG  LYS A  35      86.971  68.956  71.630  1.00  0.00           C
ATOM    691  CD  LYS A  35      88.391  69.486  71.730  1.00  0.00           C
ATOM    694  CE  LYS A  35      88.681  70.246  73.010  1.00  0.00           C
ATOM    697  NZ  LYS A  35      90.111  70.626  73.000  1.00  0.00           N
ATOM    701  C   LYS A  35      85.001  68.846  69.320  1.00  0.00           C
ATOM    702  O   LYS A  35      85.231  69.516  68.320  1.00  0.00           O
ATOM    703  N   ASN A  36      85.121  67.506  69.280  1.00  0.00           N
ATOM    705  CA  ASN A  36      85.611  66.796  68.110  1.00  0.00           C
ATOM    707  CB  ASN A  36      85.911  65.306  68.400  1.00  0.00           C
ATOM    710  CG  ASN A  36      87.181  65.166  69.230  1.00  0.00           C
ATOM    711  OD1 ASN A  36      87.281  65.676  70.350  1.00  0.00           O
ATOM    712  ND2 ASN A  36      88.181  64.446  68.690  1.00  0.00           N
ATOM    715  C   ASN A  36      84.621  66.856  66.970  1.00  0.00           C
ATOM    716  O   ASN A  36      84.951  67.196  65.840  1.00  0.00           O
ATOM    717  N   LEU A  37      83.361  66.536  67.280  1.00  0.00           N
ATOM    719  CA  LEU A  37      82.421  66.106  66.280  1.00  0.00           C
ATOM    721  CB  LEU A  37      82.281  64.566  66.240  1.00  0.00           C
ATOM    724  CG  LEU A  37      83.491  63.786  65.680  1.00  0.00           C
ATOM    726  CD1 LEU A  37      83.151  62.296  65.590  1.00  0.00           C
ATOM    730  CD2 LEU A  37      83.961  64.286  64.310  1.00  0.00           C
ATOM    734  C   LEU A  37      81.081  66.716  66.620  1.00  0.00           C
ATOM    735  O   LEU A  37      80.811  67.026  67.780  1.00  0.00           O
ATOM    736  N   PRO A  38      80.191  66.916  65.660  1.00  0.00           N
ATOM    737  CD  PRO A  38      80.471  66.756  64.240  1.00  0.00           C
ATOM    740  CA  PRO A  38      78.781  67.146  65.920  1.00  0.00           C
ATOM    742  CB  PRO A  38      78.121  67.156  64.530  1.00  0.00           C
ATOM    745  CG  PRO A  38      79.261  67.366  63.540  1.00  0.00           C
ATOM    748  C   PRO A  38      78.111  66.116  66.800  1.00  0.00           C
ATOM    749  O   PRO A  38      78.641  65.016  66.980  1.00  0.00           O
ATOM    750  N   TYR A  39      76.921  66.416  67.300  1.00  0.00           N
ATOM    752  CA  TYR A  39      76.021  65.436  67.860  1.00  0.00           C
ATOM    754  CB  TYR A  39      76.121  65.376  69.410  1.00  0.00           C
ATOM    757  CG  TYR A  39      76.751  64.066  69.780  1.00  0.00           C
ATOM    758  CD1 TYR A  39      75.961  62.916  69.810  1.00  0.00           C
ATOM    760  CE1 TYR A  39      76.511  61.686  70.150  1.00  0.00           C
ATOM    762  CZ  TYR A  39      77.861  61.576  70.450  1.00  0.00           C
ATOM    763  OH  TYR A  39      78.351  60.286  70.720  1.00  0.00           O
ATOM    765  CD2 TYR A  39      78.121  63.956  70.080  1.00  0.00           C
ATOM    767  CE2 TYR A  39      78.681  62.716  70.430  1.00  0.00           C
ATOM    769  C   TYR A  39      74.651  65.866  67.430  1.00  0.00           C
ATOM    770  O   TYR A  39      74.361  67.056  67.350  1.00  0.00           O
ATOM    771  N   LEU A  40      73.741  64.926  67.110  1.00  0.00           N
ATOM    773  CA  LEU A  40      72.331  65.276  67.040  1.00  0.00           C
ATOM    775  CB  LEU A  40      71.471  64.436  66.060  1.00  0.00           C
ATOM    778  CG  LEU A  40      72.091  64.196  64.660  1.00  0.00           C
ATOM    780  CD1 LEU A  40      71.251  63.176  63.870  1.00  0.00           C
ATOM    784  CD2 LEU A  40      72.201  65.506  63.880  1.00  0.00           C
ATOM    788  C   LEU A  40      71.751  65.136  68.430  1.00  0.00           C
ATOM    789  O   LEU A  40      72.101  64.196  69.150  1.00  0.00           O
ATOM    790  N   ALA A  41      70.841  66.036  68.810  1.00  0.00           N
ATOM    792  CA  ALA A  41      70.081  65.886  70.030  1.00  0.00           C
ATOM    794  CB  ALA A  41      70.171  67.126  70.940  1.00  0.00           C
ATOM    798  C   ALA A  41      68.651  65.636  69.590  1.00  0.00           C
ATOM    799  O   ALA A  41      68.081  66.426  68.830  1.00  0.00           O
ATOM    800  N   GLN A  42      68.071  64.506  70.010  1.00  0.00           N
ATOM    802  CA  GLN A  42      66.701  64.176  69.710  1.00  0.00           C
ATOM    804  CB  GLN A  42      66.551  62.826  68.970  1.00  0.00           C
ATOM    807  CG  GLN A  42      65.141  62.566  68.380  1.00  0.00           C
ATOM    810  CD  GLN A  42      64.991  61.106  67.960  1.00  0.00           C
ATOM    811  OE1 GLN A  42      65.941  60.406  67.620  1.00  0.00           O
ATOM    812  NE2 GLN A  42      63.731  60.596  67.970  1.00  0.00           N
ATOM    815  C   GLN A  42      66.001  64.126  71.040  1.00  0.00           C
ATOM    816  O   GLN A  42      66.521  63.616  72.030  1.00  0.00           O
ATOM    817  N   THR A  43      64.831  64.766  71.100  1.00  0.00           N
ATOM    819  CA  THR A  43      64.251  65.166  72.350  1.00  0.00           C
ATOM    821  CB  THR A  43      64.471  66.626  72.700  1.00  0.00           C
ATOM    823  OG1 THR A  43      64.111  67.456  71.610  1.00  0.00           O
ATOM    825  CG2 THR A  43      65.971  66.866  72.970  1.00  0.00           C
ATOM    829  C   THR A  43      62.771  64.856  72.320  1.00  0.00           C
ATOM    830  O   THR A  43      62.051  64.996  71.330  1.00  0.00           O
ATOM    831  N   TRP A  44      62.281  64.336  73.450  1.00  0.00           N
ATOM    833  CA  TRP A  44      60.911  63.946  73.550  1.00  0.00           C
ATOM    835  CB  TRP A  44      60.611  62.516  73.020  1.00  0.00           C
ATOM    838  CG  TRP A  44      61.101  61.336  73.790  1.00  0.00           C
ATOM    839  CD1 TRP A  44      60.391  60.516  74.620  1.00  0.00           C
ATOM    841  NE1 TRP A  44      61.201  59.486  75.060  1.00  0.00           N
ATOM    843  CE2 TRP A  44      62.461  59.656  74.550  1.00  0.00           C
ATOM    844  CD2 TRP A  44      62.441  60.826  73.760  1.00  0.00           C
ATOM    845  CE3 TRP A  44      63.601  61.266  73.150  1.00  0.00           C
ATOM    847  CZ3 TRP A  44      64.781  60.566  73.380  1.00  0.00           C
ATOM    849  CZ2 TRP A  44      63.611  58.896  74.690  1.00  0.00           C
ATOM    851  CH2 TRP A  44      64.781  59.376  74.110  1.00  0.00           C
ATOM    853  C   TRP A  44      60.551  64.076  75.000  1.00  0.00           C
ATOM    854  O   TRP A  44      61.371  64.406  75.850  1.00  0.00           O
ATOM    855  N   ILE A  45      59.271  63.856  75.290  1.00  0.00           N
ATOM    857  CA  ILE A  45      58.731  63.956  76.620  1.00  0.00           C
ATOM    859  CB  ILE A  45      58.001  65.286  76.830  1.00  0.00           C
ATOM    861  CG2 ILE A  45      57.141  65.236  78.110  1.00  0.00           C
ATOM    865  CG1 ILE A  45      59.041  66.406  76.940  1.00  0.00           C
ATOM    868  CD  ILE A  45      58.481  67.816  77.020  1.00  0.00           C
ATOM    872  C   ILE A  45      57.821  62.776  76.780  1.00  0.00           C
ATOM    873  O   ILE A  45      57.001  62.496  75.910  1.00  0.00           O
ATOM    874  N   GLU A  46      57.981  62.046  77.900  1.00  0.00           N
ATOM    876  CA  GLU A  46      57.191  60.876  78.240  1.00  0.00           C
ATOM    878  CB  GLU A  46      58.111  59.706  78.700  1.00  0.00           C
ATOM    881  CG  GLU A  46      59.281  59.456  77.710  1.00  0.00           C
ATOM    884  CD  GLU A  46      60.081  58.156  77.840  1.00  0.00           C
ATOM    885  OE1 GLU A  46      60.711  57.916  78.900  1.00  0.00           O
ATOM    886  OE2 GLU A  46      60.231  57.466  76.790  1.00  0.00           O
ATOM    887  C   GLU A  46      56.251  61.306  79.350  1.00  0.00           C
ATOM    888  O   GLU A  46      56.541  62.256  80.080  1.00  0.00           O
ATOM    889  N   ASP A  47      55.091  60.636  79.490  1.00  0.00           N
ATOM    891  CA  ASP A  47      54.151  60.856  80.580  1.00  0.00           C
ATOM    893  CB  ASP A  47      52.671  60.596  80.140  1.00  0.00           C
ATOM    896  CG  ASP A  47      52.281  59.176  79.740  1.00  0.00           C
ATOM    897  OD1 ASP A  47      53.151  58.336  79.430  1.00  0.00           O
ATOM    898  OD2 ASP A  47      51.041  58.936  79.710  1.00  0.00           O
ATOM    899  C   ASP A  47      54.581  60.036  81.780  1.00  0.00           C
ATOM    900  O   ASP A  47      55.621  59.396  81.760  1.00  0.00           O
ATOM    901  N   THR A  48      53.801  60.036  82.880  1.00  0.00           N
ATOM    903  CA  THR A  48      54.081  59.246  84.080  1.00  0.00           C
ATOM    905  CB  THR A  48      52.941  59.286  85.110  1.00  0.00           C
ATOM    907  OG1 THR A  48      52.411  60.596  85.260  1.00  0.00           O
ATOM    909  CG2 THR A  48      53.461  58.866  86.490  1.00  0.00           C
ATOM    913  C   THR A  48      54.281  57.776  83.790  1.00  0.00           C
ATOM    914  O   THR A  48      54.981  57.056  84.500  1.00  0.00           O
ATOM    915  N   LYS A  49      53.611  57.286  82.730  1.00  0.00           N
ATOM    917  CA  LYS A  49      53.601  55.916  82.290  1.00  0.00           C
ATOM    919  CB  LYS A  49      52.361  55.616  81.420  1.00  0.00           C
ATOM    922  CG  LYS A  49      51.021  55.626  82.150  1.00  0.00           C
ATOM    925  CD  LYS A  49      50.451  57.006  82.470  1.00  0.00           C
ATOM    928  CE  LYS A  49      49.041  56.956  83.070  1.00  0.00           C
ATOM    931  NZ  LYS A  49      48.091  56.366  82.100  1.00  0.00           N
ATOM    935  C   LYS A  49      54.841  55.566  81.500  1.00  0.00           C
ATOM    936  O   LYS A  49      55.081  54.396  81.270  1.00  0.00           O
ATOM    937  N   GLY A  50      55.621  56.566  81.060  1.00  0.00           N
ATOM    939  CA  GLY A  50      56.821  56.376  80.280  1.00  0.00           C
ATOM    942  C   GLY A  50      56.531  56.116  78.840  1.00  0.00           C
ATOM    943  O   GLY A  50      57.251  55.376  78.190  1.00  0.00           O
ATOM    944  N   ASN A  51      55.451  56.696  78.290  1.00  0.00           N
ATOM    946  CA  ASN A  51      55.161  56.526  76.870  1.00  0.00           C
ATOM    948  CB  ASN A  51      53.651  56.286  76.650  1.00  0.00           C
ATOM    951  CG  ASN A  51      53.291  55.016  77.400  1.00  0.00           C
ATOM    952  OD1 ASN A  51      53.991  53.996  77.380  1.00  0.00           O
ATOM    953  ND2 ASN A  51      52.161  55.056  78.140  1.00  0.00           N
ATOM    956  C   ASN A  51      55.671  57.736  76.110  1.00  0.00           C
ATOM    957  O   ASN A  51      56.721  58.286  76.420  1.00  0.00           O
ATOM    958  N   LYS A  52      54.951  58.196  75.080  1.00  0.00           N
ATOM    960  CA  LYS A  52      55.261  59.446  74.410  1.00  0.00           C
ATOM    962  CB  LYS A  52      56.531  59.306  73.510  1.00  0.00           C
ATOM    965  CG  LYS A  52      56.971  60.586  72.770  1.00  0.00           C
ATOM    968  CD  LYS A  52      58.161  60.396  71.830  1.00  0.00           C
ATOM    971  CE  LYS A  52      57.941  59.416  70.680  1.00  0.00           C
ATOM    974  NZ  LYS A  52      59.071  59.556  69.730  1.00  0.00           N
ATOM    978  C   LYS A  52      54.051  59.826  73.560  1.00  0.00           C
ATOM    979  O   LYS A  52      53.311  58.956  73.120  1.00  0.00           O
ATOM    980  N   SER A  53      53.871  61.126  73.300  1.00  0.00           N
ATOM    982  CA  SER A  53      53.401  61.676  72.020  1.00  0.00           C
ATOM    984  CB  SER A  53      53.281  60.746  70.760  1.00  0.00           C
ATOM    987  OG  SER A  53      54.561  60.356  70.260  1.00  0.00           O
ATOM    989  C   SER A  53      52.191  62.566  72.140  1.00  0.00           C
ATOM    990  O   SER A  53      51.531  62.606  73.170  1.00  0.00           O
ATOM    991  N   ARG A  54      51.921  63.346  71.070  1.00  0.00           N
ATOM    993  CA  ARG A  54      50.781  64.226  70.930  1.00  0.00           C
ATOM    995  CB  ARG A  54      49.391  63.556  71.170  1.00  0.00           C
ATOM    998  CG  ARG A  54      49.021  62.546  70.060  1.00  0.00           C
ATOM   1001  CD  ARG A  54      47.521  62.266  69.960  1.00  0.00           C
ATOM   1004  NE  ARG A  54      47.091  61.526  71.190  1.00  0.00           N
ATOM   1006  CZ  ARG A  54      46.351  62.086  72.130  1.00  0.00           C
ATOM   1007  NH1 ARG A  54      45.901  63.316  72.070  1.00  0.00           N
ATOM   1010  NH2 ARG A  54      46.081  61.386  73.220  1.00  0.00           N
ATOM   1013  C   ARG A  54      50.891  65.536  71.660  1.00  0.00           C
ATOM   1014  O   ARG A  54      51.141  66.566  71.030  1.00  0.00           O
ATOM   1015  N   ASP A  55      50.731  65.516  73.000  1.00  0.00           N
ATOM   1017  CA  ASP A  55      50.341  66.656  73.810  1.00  0.00           C
ATOM   1019  CB  ASP A  55      49.221  67.546  73.130  1.00  0.00           C
ATOM   1022  CG  ASP A  55      47.851  66.906  72.960  1.00  0.00           C
ATOM   1023  OD1 ASP A  55      47.651  65.736  73.340  1.00  0.00           O
ATOM   1024  OD2 ASP A  55      46.951  67.606  72.430  1.00  0.00           O
ATOM   1025  C   ASP A  55      49.971  66.096  75.190  1.00  0.00           C
ATOM   1026  O   ASP A  55      49.861  64.886  75.390  1.00  0.00           O
ATOM   1027  N   PHE A  56      49.871  66.876  76.290  1.00  0.00           N
ATOM   1029  CA  PHE A  56      49.671  68.316  76.380  1.00  0.00           C
ATOM   1031  CB  PHE A  56      49.031  68.716  77.730  1.00  0.00           C
ATOM   1034  CG  PHE A  56      49.831  68.226  78.900  1.00  0.00           C
ATOM   1035  CD1 PHE A  56      50.811  69.066  79.440  1.00  0.00           C
ATOM   1037  CE1 PHE A  56      51.451  68.726  80.630  1.00  0.00           C
ATOM   1039  CZ  PHE A  56      51.111  67.556  81.300  1.00  0.00           C
ATOM   1041  CD2 PHE A  56      49.551  67.006  79.530  1.00  0.00           C
ATOM   1043  CE2 PHE A  56      50.151  66.696  80.750  1.00  0.00           C
ATOM   1045  C   PHE A  56      50.951  69.086  76.210  1.00  0.00           C
ATOM   1046  O   PHE A  56      50.931  70.256  75.830  1.00  0.00           O
ATOM   1047  N   ILE A  57      52.081  68.426  76.480  1.00  0.00           N
ATOM   1049  CA  ILE A  57      53.391  69.016  76.430  1.00  0.00           C
ATOM   1051  CB  ILE A  57      54.161  68.916  77.750  1.00  0.00           C
ATOM   1053  CG2 ILE A  57      54.131  67.476  78.300  1.00  0.00           C
ATOM   1057  CG1 ILE A  57      55.611  69.436  77.630  1.00  0.00           C
ATOM   1060  CD  ILE A  57      55.741  70.966  77.600  1.00  0.00           C
ATOM   1064  C   ILE A  57      54.111  68.376  75.280  1.00  0.00           C
ATOM   1065  O   ILE A  57      54.161  67.146  75.130  1.00  0.00           O
ATOM   1066  N   VAL A  58      54.691  69.236  74.430  1.00  0.00           N
ATOM   1068  CA  VAL A  58      55.501  68.876  73.300  1.00  0.00           C
ATOM   1070  CB  VAL A  58      54.801  69.216  71.980  1.00  0.00           C
ATOM   1072  CG1 VAL A  58      55.731  69.136  70.760  1.00  0.00           C
ATOM   1076  CG2 VAL A  58      53.671  68.196  71.770  1.00  0.00           C
ATOM   1080  C   VAL A  58      56.801  69.626  73.480  1.00  0.00           C
ATOM   1081  O   VAL A  58      56.851  70.686  74.100  1.00  0.00           O
ATOM   1082  N   THR A  59      57.911  69.066  72.970  1.00  0.00           N
ATOM   1084  CA  THR A  59      59.231  69.646  73.060  1.00  0.00           C
ATOM   1086  CB  THR A  59      60.181  68.756  73.850  1.00  0.00           C
ATOM   1088  OG1 THR A  59      61.121  69.536  74.550  1.00  0.00           O
ATOM   1090  CG2 THR A  59      60.941  67.716  73.000  1.00  0.00           C
ATOM   1094  C   THR A  59      59.711  69.906  71.650  1.00  0.00           C
ATOM   1095  O   THR A  59      59.411  69.146  70.730  1.00  0.00           O
ATOM   1096  N   VAL A  60      60.351  71.056  71.430  1.00  0.00           N
ATOM   1098  CA  VAL A  60      60.601  71.586  70.110  1.00  0.00           C
ATOM   1100  CB  VAL A  60      59.621  72.716  69.770  1.00  0.00           C
ATOM   1102  CG1 VAL A  60      59.981  73.376  68.430  1.00  0.00           C
ATOM   1106  CG2 VAL A  60      58.191  72.126  69.680  1.00  0.00           C
ATOM   1110  C   VAL A  60      62.021  72.136  70.070  1.00  0.00           C
ATOM   1111  O   VAL A  60      62.381  72.926  70.950  1.00  0.00           O
ATOM   1112  N   PRO A  61      62.881  71.796  69.130  1.00  0.00           N
ATOM   1113  CD  PRO A  61      64.121  72.566  69.010  1.00  0.00           C
ATOM   1116  CA  PRO A  61      62.641  70.946  67.970  1.00  0.00           C
ATOM   1118  CB  PRO A  61      63.731  71.406  66.970  1.00  0.00           C
ATOM   1121  CG  PRO A  61      64.871  71.896  67.870  1.00  0.00           C
ATOM   1124  C   PRO A  61      62.831  69.496  68.360  1.00  0.00           C
ATOM   1125  O   PRO A  61      63.551  69.256  69.320  1.00  0.00           O
ATOM   1126  N   PRO A  62      62.201  68.506  67.710  1.00  0.00           N
ATOM   1127  CD  PRO A  62      61.301  68.706  66.570  1.00  0.00           C
ATOM   1130  CA  PRO A  62      62.281  67.106  68.120  1.00  0.00           C
ATOM   1132  CB  PRO A  62      61.101  66.466  67.370  1.00  0.00           C
ATOM   1135  CG  PRO A  62      61.001  67.286  66.080  1.00  0.00           C
ATOM   1138  C   PRO A  62      63.601  66.466  67.740  1.00  0.00           C
ATOM   1139  O   PRO A  62      63.951  65.426  68.290  1.00  0.00           O
ATOM   1140  N   MET A  63      64.311  67.026  66.740  1.00  0.00           N
ATOM   1142  CA  MET A  63      65.671  66.656  66.440  1.00  0.00           C
ATOM   1144  CB  MET A  63      65.761  65.526  65.380  1.00  0.00           C
ATOM   1147  CG  MET A  63      67.191  64.976  65.150  1.00  0.00           C
ATOM   1150  SD  MET A  63      67.271  63.596  63.960  1.00  0.00           S
ATOM   1151  CE  MET A  63      66.991  64.606  62.480  1.00  0.00           C
ATOM   1155  C   MET A  63      66.371  67.906  65.960  1.00  0.00           C
ATOM   1156  O   MET A  63      65.821  68.686  65.180  1.00  0.00           O
ATOM   1157  N   VAL A  64      67.601  68.116  66.440  1.00  0.00           N
ATOM   1159  CA  VAL A  64      68.411  69.276  66.140  1.00  0.00           C
ATOM   1161  CB  VAL A  64      68.301  70.316  67.250  1.00  0.00           C
ATOM   1163  CG1 VAL A  64      68.901  69.816  68.570  1.00  0.00           C
ATOM   1167  CG2 VAL A  64      68.881  71.696  66.880  1.00  0.00           C
ATOM   1171  C   VAL A  64      69.831  68.766  65.990  1.00  0.00           C
ATOM   1172  O   VAL A  64      70.141  67.656  66.440  1.00  0.00           O
ATOM   1173  N   ARG A  65      70.741  69.526  65.360  1.00  0.00           N
ATOM   1175  CA  ARG A  65      72.141  69.186  65.360  1.00  0.00           C
ATOM   1177  CB  ARG A  65      72.721  69.086  63.940  1.00  0.00           C
ATOM   1180  CG  ARG A  65      74.241  68.846  63.810  1.00  0.00           C
ATOM   1183  CD  ARG A  65      74.621  68.636  62.340  1.00  0.00           C
ATOM   1186  NE  ARG A  65      76.101  68.776  62.220  1.00  0.00           N
ATOM   1188  CZ  ARG A  65      76.771  68.796  61.080  1.00  0.00           C
ATOM   1189  NH1 ARG A  65      76.231  68.496  59.920  1.00  0.00           N
ATOM   1192  NH2 ARG A  65      78.031  69.176  61.120  1.00  0.00           N
ATOM   1195  C   ARG A  65      72.911  70.186  66.170  1.00  0.00           C
ATOM   1196  O   ARG A  65      72.631  71.366  66.190  1.00  0.00           O
ATOM   1197  N   LEU A  66      73.951  69.706  66.840  1.00  0.00           N
ATOM   1199  CA  LEU A  66      74.931  70.506  67.510  1.00  0.00           C
ATOM   1201  CB  LEU A  66      75.201  69.906  68.900  1.00  0.00           C
ATOM   1204  CG  LEU A  66      73.941  69.746  69.780  1.00  0.00           C
ATOM   1206  CD1 LEU A  66      74.051  68.506  70.660  1.00  0.00           C
ATOM   1210  CD2 LEU A  66      73.711  71.006  70.610  1.00  0.00           C
ATOM   1214  C   LEU A  66      76.191  70.356  66.710  1.00  0.00           C
ATOM   1215  O   LEU A  66      76.551  69.246  66.350  1.00  0.00           O
ATOM   1216  N   ASN A  67      76.891  71.456  66.390  1.00  0.00           N
ATOM   1218  CA  ASN A  67      78.241  71.386  65.870  1.00  0.00           C
ATOM   1220  CB  ASN A  67      78.471  72.516  64.850  1.00  0.00           C
ATOM   1223  CG  ASN A  67      77.371  72.376  63.800  1.00  0.00           C
ATOM   1224  OD1 ASN A  67      77.011  71.296  63.300  1.00  0.00           O
ATOM   1225  ND2 ASN A  67      76.701  73.506  63.520  1.00  0.00           N
ATOM   1228  C   ASN A  67      79.211  71.396  67.060  1.00  0.00           C
ATOM   1229  O   ASN A  67      78.781  71.586  68.200  1.00  0.00           O
ATOM   1230  N   PRO A  68      80.481  71.086  66.860  1.00  0.00           N
ATOM   1231  CD  PRO A  68      80.981  70.466  65.630  1.00  0.00           C
ATOM   1234  CA  PRO A  68      81.551  71.166  67.860  1.00  0.00           C
ATOM   1236  CB  PRO A  68      82.771  71.196  66.950  1.00  0.00           C
ATOM   1239  CG  PRO A  68      82.421  70.096  65.960  1.00  0.00           C
ATOM   1242  C   PRO A  68      81.541  72.296  68.870  1.00  0.00           C
ATOM   1243  O   PRO A  68      81.851  73.426  68.520  1.00  0.00           O
ATOM   1244  N   SER A  69      81.221  72.006  70.150  1.00  0.00           N
ATOM   1246  CA  SER A  69      81.101  72.996  71.220  1.00  0.00           C
ATOM   1248  CB  SER A  69      82.411  73.666  71.790  1.00  0.00           C
ATOM   1251  OG  SER A  69      83.151  74.506  70.890  1.00  0.00           O
ATOM   1253  C   SER A  69      79.931  73.956  71.110  1.00  0.00           C
ATOM   1254  O   SER A  69      79.871  74.946  71.830  1.00  0.00           O
ATOM   1255  N   GLU A  70      78.901  73.646  70.300  1.00  0.00           N
ATOM   1257  CA  GLU A  70      77.651  74.376  70.300  1.00  0.00           C
ATOM   1259  CB  GLU A  70      76.691  74.036  69.120  1.00  0.00           C
ATOM   1262  CG  GLU A  70      77.001  74.706  67.750  1.00  0.00           C
ATOM   1265  CD  GLU A  70      77.911  75.936  67.730  1.00  0.00           C
ATOM   1266  OE1 GLU A  70      77.351  77.056  67.860  1.00  0.00           O
ATOM   1267  OE2 GLU A  70      79.141  75.776  67.540  1.00  0.00           O
ATOM   1268  C   GLU A  70      76.831  74.346  71.580  1.00  0.00           C
ATOM   1269  O   GLU A  70      76.821  73.386  72.370  1.00  0.00           O
ATOM   1270  N   GLN A  71      76.071  75.436  71.770  1.00  0.00           N
ATOM   1272  CA  GLN A  71      75.151  75.596  72.870  1.00  0.00           C
ATOM   1274  CB  GLN A  71      75.641  76.746  73.790  1.00  0.00           C
ATOM   1277  CG  GLN A  71      77.091  76.536  74.300  1.00  0.00           C
ATOM   1280  CD  GLN A  71      77.481  77.516  75.410  1.00  0.00           C
ATOM   1281  OE1 GLN A  71      76.811  78.516  75.690  1.00  0.00           O
ATOM   1282  NE2 GLN A  71      78.621  77.226  76.080  1.00  0.00           N
ATOM   1285  C   GLN A  71      73.801  75.896  72.260  1.00  0.00           C
ATOM   1286  O   GLN A  71      73.671  76.816  71.470  1.00  0.00           O
ATOM   1287  N   ILE A  72      72.751  75.136  72.590  1.00  0.00           N
ATOM   1289  CA  ILE A  72      71.441  75.326  72.000  1.00  0.00           C
ATOM   1291  CB  ILE A  72      71.011  74.166  71.100  1.00  0.00           C
ATOM   1293  CG2 ILE A  72      71.951  74.156  69.860  1.00  0.00           C
ATOM   1297  CG1 ILE A  72      70.981  72.836  71.880  1.00  0.00           C
ATOM   1300  CD  ILE A  72      70.261  71.716  71.120  1.00  0.00           C
ATOM   1304  C   ILE A  72      70.451  75.476  73.130  1.00  0.00           C
ATOM   1305  O   ILE A  72      70.821  75.586  74.300  1.00  0.00           O
ATOM   1306  N   GLN A  73      69.151  75.446  72.820  1.00  0.00           N
ATOM   1308  CA  GLN A  73      68.161  75.426  73.850  1.00  0.00           C
ATOM   1310  CB  GLN A  73      67.891  76.896  74.240  1.00  0.00           C
ATOM   1313  CG  GLN A  73      66.721  77.156  75.190  1.00  0.00           C
ATOM   1316  CD  GLN A  73      66.501  78.666  75.270  1.00  0.00           C
ATOM   1317  OE1 GLN A  73      66.841  79.296  76.270  1.00  0.00           O
ATOM   1318  NE2 GLN A  73      65.981  79.276  74.180  1.00  0.00           N
ATOM   1321  C   GLN A  73      66.931  74.716  73.330  1.00  0.00           C
ATOM   1322  O   GLN A  73      66.521  74.946  72.200  1.00  0.00           O
ATOM   1323  N   ILE A  74      66.301  73.836  74.130  1.00  0.00           N
ATOM   1325  CA  ILE A  74      65.131  73.086  73.680  1.00  0.00           C
ATOM   1327  CB  ILE A  74      65.201  71.596  74.010  1.00  0.00           C
ATOM   1329  CG2 ILE A  74      63.891  70.876  73.580  1.00  0.00           C
ATOM   1333  CG1 ILE A  74      66.431  70.916  73.370  1.00  0.00           C
ATOM   1336  CD  ILE A  74      66.421  70.816  71.840  1.00  0.00           C
ATOM   1340  C   ILE A  74      63.951  73.696  74.360  1.00  0.00           C
ATOM   1341  O   ILE A  74      63.971  73.876  75.580  1.00  0.00           O
ATOM   1342  N   ARG A  75      62.901  74.066  73.610  1.00  0.00           N
ATOM   1344  CA  ARG A  75      61.751  74.726  74.160  1.00  0.00           C
ATOM   1346  CB  ARG A  75      61.191  75.836  73.230  1.00  0.00           C
ATOM   1349  CG  ARG A  75      60.291  76.836  73.980  1.00  0.00           C
ATOM   1352  CD  ARG A  75      59.631  77.866  73.060  1.00  0.00           C
ATOM   1355  NE  ARG A  75      58.811  78.796  73.910  1.00  0.00           N
ATOM   1357  CZ  ARG A  75      59.321  79.746  74.680  1.00  0.00           C
ATOM   1358  NH1 ARG A  75      60.591  80.096  74.640  1.00  0.00           N
ATOM   1361  NH2 ARG A  75      58.511  80.406  75.490  1.00  0.00           N
ATOM   1364  C   ARG A  75      60.661  73.706  74.430  1.00  0.00           C
ATOM   1365  O   ARG A  75      60.431  72.766  73.670  1.00  0.00           O
ATOM   1366  N   MET A  76      59.981  73.876  75.570  1.00  0.00           N
ATOM   1368  CA  MET A  76      58.951  72.996  76.050  1.00  0.00           C
ATOM   1370  CB  MET A  76      59.301  72.576  77.500  1.00  0.00           C
ATOM   1373  CG  MET A  76      60.721  71.966  77.660  1.00  0.00           C
ATOM   1376  SD  MET A  76      61.411  72.216  79.310  1.00  0.00           S
ATOM   1377  CE  MET A  76      60.591  70.826  80.120  1.00  0.00           C
ATOM   1381  C   MET A  76      57.681  73.836  76.030  1.00  0.00           C
ATOM   1382  O   MET A  76      57.661  74.936  76.560  1.00  0.00           O
ATOM   1383  N   ILE A  77      56.621  73.376  75.350  1.00  0.00           N
ATOM   1385  CA  ILE A  77      55.451  74.216  75.110  1.00  0.00           C
ATOM   1387  CB  ILE A  77      55.441  74.866  73.720  1.00  0.00           C
ATOM   1389  CG2 ILE A  77      56.571  75.926  73.670  1.00  0.00           C
ATOM   1393  CG1 ILE A  77      55.611  73.876  72.540  1.00  0.00           C
ATOM   1396  CD  ILE A  77      54.291  73.336  71.980  1.00  0.00           C
ATOM   1400  C   ILE A  77      54.171  73.446  75.340  1.00  0.00           C
ATOM   1401  O   ILE A  77      54.061  72.246  75.100  1.00  0.00           O
ATOM   1402  N   THR A  78      53.131  74.156  75.840  1.00  0.00           N
ATOM   1404  CA  THR A  78      51.841  73.576  76.140  1.00  0.00           C
ATOM   1406  CB  THR A  78      51.251  73.986  77.480  1.00  0.00           C
ATOM   1408  OG1 THR A  78      51.491  75.366  77.740  1.00  0.00           O
ATOM   1410  CG2 THR A  78      52.011  73.226  78.570  1.00  0.00           C
ATOM   1414  C   THR A  78      50.811  73.806  75.050  1.00  0.00           C
ATOM   1415  O   THR A  78      50.521  74.896  74.570  1.00  0.00           O
ATOM   1416  N   GLN A  79      50.201  72.696  74.620  1.00  0.00           N
ATOM   1418  CA  GLN A  79      48.981  72.676  73.850  1.00  0.00           C
ATOM   1420  CB  GLN A  79      48.711  71.296  73.190  1.00  0.00           C
ATOM   1423  CG  GLN A  79      49.511  70.976  71.910  1.00  0.00           C
ATOM   1426  CD  GLN A  79      51.031  70.946  71.970  1.00  0.00           C
ATOM   1427  OE1 GLN A  79      51.661  71.406  71.020  1.00  0.00           O
ATOM   1428  NE2 GLN A  79      51.621  70.406  73.050  1.00  0.00           N
ATOM   1431  C   GLN A  79      47.771  73.016  74.710  1.00  0.00           C
ATOM   1432  O   GLN A  79      47.841  73.056  75.930  1.00  0.00           O
ATOM   1433  N   GLU A  80      46.601  73.196  74.050  1.00  0.00           N
ATOM   1435  CA  GLU A  80      45.311  73.486  74.660  1.00  0.00           C
ATOM   1437  CB  GLU A  80      44.251  73.726  73.550  1.00  0.00           C
ATOM   1440  CG  GLU A  80      44.591  74.826  72.510  1.00  0.00           C
ATOM   1443  CD  GLU A  80      43.581  74.826  71.360  1.00  0.00           C
ATOM   1444  OE1 GLU A  80      42.411  74.456  71.640  1.00  0.00           O
ATOM   1445  OE2 GLU A  80      43.961  75.186  70.210  1.00  0.00           O
ATOM   1446  C   GLU A  80      44.811  72.356  75.580  1.00  0.00           C
ATOM   1447  O   GLU A  80      43.981  72.556  76.470  1.00  0.00           O
ATOM   1448  N   LYS A  81      45.341  71.126  75.390  1.00  0.00           N
ATOM   1450  CA  LYS A  81      45.011  69.906  76.120  1.00  0.00           C
ATOM   1452  CB  LYS A  81      45.671  68.706  75.390  1.00  0.00           C
ATOM   1455  CG  LYS A  81      44.951  67.336  75.480  1.00  0.00           C
ATOM   1458  CD  LYS A  81      45.091  66.526  76.790  1.00  0.00           C
ATOM   1461  CE  LYS A  81      46.541  66.146  77.150  1.00  0.00           C
ATOM   1464  NZ  LYS A  81      46.871  64.746  76.860  1.00  0.00           N
ATOM   1468  C   LYS A  81      45.491  70.016  77.570  1.00  0.00           C
ATOM   1469  O   LYS A  81      45.081  69.266  78.450  1.00  0.00           O
ATOM   1470  N   ILE A  82      46.351  71.006  77.880  1.00  0.00           N
ATOM   1472  CA  ILE A  82      46.821  71.326  79.220  1.00  0.00           C
ATOM   1474  CB  ILE A  82      47.901  72.396  79.220  1.00  0.00           C
ATOM   1476  CG2 ILE A  82      47.331  73.786  78.860  1.00  0.00           C
ATOM   1480  CG1 ILE A  82      48.621  72.516  80.580  1.00  0.00           C
ATOM   1483  CD  ILE A  82      49.221  71.246  81.200  1.00  0.00           C
ATOM   1487  C   ILE A  82      45.711  71.656  80.210  1.00  0.00           C
ATOM   1488  O   ILE A  82      45.761  71.346  81.400  1.00  0.00           O
ATOM   1489  N   ALA A  83      44.601  72.266  79.730  1.00  0.00           N
ATOM   1491  CA  ALA A  83      43.481  72.596  80.580  1.00  0.00           C
ATOM   1493  CB  ALA A  83      42.621  73.636  79.860  1.00  0.00           C
ATOM   1497  C   ALA A  83      42.601  71.406  80.950  1.00  0.00           C
ATOM   1498  O   ALA A  83      41.731  71.546  81.810  1.00  0.00           O
ATOM   1499  N   GLN A  84      42.791  70.226  80.340  1.00  0.00           N
ATOM   1501  CA  GLN A  84      42.231  68.976  80.850  1.00  0.00           C
ATOM   1503  CB  GLN A  84      42.441  67.826  79.830  1.00  0.00           C
ATOM   1506  CG  GLN A  84      41.881  66.456  80.300  1.00  0.00           C
ATOM   1509  CD  GLN A  84      42.251  65.356  79.300  1.00  0.00           C
ATOM   1510  OE1 GLN A  84      43.421  64.986  79.180  1.00  0.00           O
ATOM   1511  NE2 GLN A  84      41.241  64.846  78.570  1.00  0.00           N
ATOM   1514  C   GLN A  84      42.811  68.546  82.190  1.00  0.00           C
ATOM   1515  O   GLN A  84      42.151  67.896  82.990  1.00  0.00           O
ATOM   1516  N   LEU A  85      44.111  68.826  82.420  1.00  0.00           N
ATOM   1518  CA  LEU A  85      44.841  68.236  83.520  1.00  0.00           C
ATOM   1520  CB  LEU A  85      46.391  68.406  83.400  1.00  0.00           C
ATOM   1523  CG  LEU A  85      47.091  67.586  82.280  1.00  0.00           C
ATOM   1525  CD1 LEU A  85      47.021  66.066  82.490  1.00  0.00           C
ATOM   1529  CD2 LEU A  85      46.551  67.926  80.890  1.00  0.00           C
ATOM   1533  C   LEU A  85      44.361  68.746  84.880  1.00  0.00           C
ATOM   1534  O   LEU A  85      43.921  69.896  84.950  1.00  0.00           O
ATOM   1535  N   PRO A  86      44.401  67.946  85.970  1.00  0.00           N
ATOM   1536  CD  PRO A  86      44.701  66.506  85.940  1.00  0.00           C
ATOM   1539  CA  PRO A  86      43.961  68.356  87.290  1.00  0.00           C
ATOM   1541  CB  PRO A  86      44.311  67.166  88.210  1.00  0.00           C
ATOM   1544  CG  PRO A  86      44.201  65.956  87.280  1.00  0.00           C
ATOM   1547  C   PRO A  86      44.571  69.656  87.790  1.00  0.00           C
ATOM   1548  O   PRO A  86      45.791  69.736  87.960  1.00  0.00           O
ATOM   1549  N   LYS A  87      43.751  70.666  88.100  1.00  0.00           N
ATOM   1551  CA  LYS A  87      44.251  71.976  88.470  1.00  0.00           C
ATOM   1553  CB  LYS A  87      43.211  73.086  88.140  1.00  0.00           C
ATOM   1556  CG  LYS A  87      42.871  73.256  86.650  1.00  0.00           C
ATOM   1559  CD  LYS A  87      44.101  73.506  85.760  1.00  0.00           C
ATOM   1562  CE  LYS A  87      43.761  73.866  84.300  1.00  0.00           C
ATOM   1565  NZ  LYS A  87      43.121  75.186  84.260  1.00  0.00           N
ATOM   1569  C   LYS A  87      44.611  72.056  89.940  1.00  0.00           C
ATOM   1570  O   LYS A  87      45.211  73.036  90.390  1.00  0.00           O
ATOM   1571  N   ASP A  88      44.261  70.996  90.700  1.00  0.00           N
ATOM   1573  CA  ASP A  88      44.541  70.846  92.100  1.00  0.00           C
ATOM   1575  CB  ASP A  88      43.351  70.086  92.800  1.00  0.00           C
ATOM   1578  CG  ASP A  88      43.321  68.556  92.670  1.00  0.00           C
ATOM   1579  OD1 ASP A  88      43.751  68.026  91.610  1.00  0.00           O
ATOM   1580  OD2 ASP A  88      42.841  67.886  93.630  1.00  0.00           O
ATOM   1581  C   ASP A  88      45.841  70.086  92.310  1.00  0.00           C
ATOM   1582  O   ASP A  88      46.201  69.856  93.450  1.00  0.00           O
ATOM   1583  N   ARG A  89      46.591  69.666  91.270  1.00  0.00           N
ATOM   1585  CA  ARG A  89      47.621  68.686  91.520  1.00  0.00           C
ATOM   1587  CB  ARG A  89      47.041  67.256  91.360  1.00  0.00           C
ATOM   1590  CG  ARG A  89      47.841  66.186  92.120  1.00  0.00           C
ATOM   1593  CD  ARG A  89      47.401  64.746  91.820  1.00  0.00           C
ATOM   1596  NE  ARG A  89      48.011  64.356  90.510  1.00  0.00           N
ATOM   1598  CZ  ARG A  89      48.691  63.246  90.290  1.00  0.00           C
ATOM   1599  NH1 ARG A  89      48.921  62.326  91.200  1.00  0.00           N
ATOM   1602  NH2 ARG A  89      49.091  62.986  89.070  1.00  0.00           N
ATOM   1605  C   ARG A  89      48.761  68.826  90.530  1.00  0.00           C
ATOM   1606  O   ARG A  89      48.551  69.096  89.350  1.00  0.00           O
ATOM   1607  N   GLU A  90      50.011  68.556  90.970  1.00  0.00           N
ATOM   1609  CA  GLU A  90      51.091  68.216  90.070  1.00  0.00           C
ATOM   1611  CB  GLU A  90      52.511  68.216  90.740  1.00  0.00           C
ATOM   1614  CG  GLU A  90      52.981  69.606  91.260  1.00  0.00           C
ATOM   1617  CD  GLU A  90      54.461  69.696  91.630  1.00  0.00           C
ATOM   1618  OE1 GLU A  90      54.971  68.816  92.360  1.00  0.00           O
ATOM   1619  OE2 GLU A  90      55.121  70.696  91.230  1.00  0.00           O
ATOM   1620  C   GLU A  90      50.871  66.946  89.260  1.00  0.00           C
ATOM   1621  O   GLU A  90      50.261  65.956  89.690  1.00  0.00           O
ATOM   1622  N   THR A  91      51.351  66.916  88.000  1.00  0.00           N
ATOM   1624  CA  THR A  91      51.361  65.716  87.170  1.00  0.00           C
ATOM   1626  CB  THR A  91      50.531  65.826  85.890  1.00  0.00           C
ATOM   1628  OG1 THR A  91      51.031  66.786  84.980  1.00  0.00           O
ATOM   1630  CG2 THR A  91      49.091  66.256  86.240  1.00  0.00           C
ATOM   1634  C   THR A  91      52.821  65.416  86.890  1.00  0.00           C
ATOM   1635  O   THR A  91      53.671  66.296  87.020  1.00  0.00           O
ATOM   1636  N   LEU A  92      53.171  64.156  86.560  1.00  0.00           N
ATOM   1638  CA  LEU A  92      54.561  63.796  86.310  1.00  0.00           C
ATOM   1640  CB  LEU A  92      55.051  62.606  87.180  1.00  0.00           C
ATOM   1643  CG  LEU A  92      56.511  62.166  86.920  1.00  0.00           C
ATOM   1645  CD1 LEU A  92      57.501  63.316  87.210  1.00  0.00           C
ATOM   1649  CD2 LEU A  92      56.881  60.916  87.720  1.00  0.00           C
ATOM   1653  C   LEU A  92      54.781  63.446  84.860  1.00  0.00           C
ATOM   1654  O   LEU A  92      54.061  62.646  84.260  1.00  0.00           O
ATOM   1655  N   PHE A  93      55.831  64.046  84.290  1.00  0.00           N
ATOM   1657  CA  PHE A  93      56.321  63.776  82.970  1.00  0.00           C
ATOM   1659  CB  PHE A  93      56.001  64.966  82.020  1.00  0.00           C
ATOM   1662  CG  PHE A  93      54.571  64.836  81.550  1.00  0.00           C
ATOM   1663  CD1 PHE A  93      53.481  65.016  82.410  1.00  0.00           C
ATOM   1665  CE1 PHE A  93      52.201  64.606  82.030  1.00  0.00           C
ATOM   1667  CZ  PHE A  93      51.981  64.136  80.730  1.00  0.00           C
ATOM   1669  CD2 PHE A  93      54.321  64.416  80.240  1.00  0.00           C
ATOM   1671  CE2 PHE A  93      53.041  64.076  79.820  1.00  0.00           C
ATOM   1673  C   PHE A  93      57.811  63.546  83.090  1.00  0.00           C
ATOM   1674  O   PHE A  93      58.421  63.836  84.120  1.00  0.00           O
ATOM   1675  N   TYR A  94      58.431  62.986  82.050  1.00  0.00           N
ATOM   1677  CA  TYR A  94      59.861  62.856  81.950  1.00  0.00           C
ATOM   1679  CB  TYR A  94      60.331  61.386  81.860  1.00  0.00           C
ATOM   1682  CG  TYR A  94      60.051  60.686  83.170  1.00  0.00           C
ATOM   1683  CD1 TYR A  94      58.811  60.086  83.450  1.00  0.00           C
ATOM   1685  CE1 TYR A  94      58.611  59.396  84.660  1.00  0.00           C
ATOM   1687  CZ  TYR A  94      59.671  59.256  85.560  1.00  0.00           C
ATOM   1688  OH  TYR A  94      59.521  58.516  86.760  1.00  0.00           O
ATOM   1690  CD2 TYR A  94      61.091  60.576  84.100  1.00  0.00           C
ATOM   1692  CE2 TYR A  94      60.921  59.806  85.260  1.00  0.00           C
ATOM   1694  C   TYR A  94      60.291  63.606  80.710  1.00  0.00           C
ATOM   1695  O   TYR A  94      59.681  63.486  79.650  1.00  0.00           O
ATOM   1696  N   PHE A  95      61.351  64.426  80.810  1.00  0.00           N
ATOM   1698  CA  PHE A  95      61.961  65.036  79.660  1.00  0.00           C
ATOM   1700  CB  PHE A  95      62.361  66.536  79.880  1.00  0.00           C
ATOM   1703  CG  PHE A  95      63.091  67.106  78.680  1.00  0.00           C
ATOM   1704  CD1 PHE A  95      62.431  67.326  77.460  1.00  0.00           C
ATOM   1706  CE1 PHE A  95      63.131  67.756  76.330  1.00  0.00           C
ATOM   1708  CZ  PHE A  95      64.491  68.056  76.420  1.00  0.00           C
ATOM   1710  CD2 PHE A  95      64.461  67.376  78.750  1.00  0.00           C
ATOM   1712  CE2 PHE A  95      65.151  67.866  77.630  1.00  0.00           C
ATOM   1714  C   PHE A  95      63.151  64.196  79.270  1.00  0.00           C
ATOM   1715  O   PHE A  95      64.041  63.936  80.080  1.00  0.00           O
ATOM   1716  N   ASN A  96      63.171  63.746  78.010  1.00  0.00           N
ATOM   1718  CA  ASN A  96      64.141  62.776  77.570  1.00  0.00           C
ATOM   1720  CB  ASN A  96      63.531  61.446  77.080  1.00  0.00           C
ATOM   1723  CG  ASN A  96      62.851  60.676  78.210  1.00  0.00           C
ATOM   1724  OD1 ASN A  96      62.111  61.226  79.020  1.00  0.00           O
ATOM   1725  ND2 ASN A  96      63.091  59.346  78.270  1.00  0.00           N
ATOM   1728  C   ASN A  96      64.951  63.416  76.470  1.00  0.00           C
ATOM   1729  O   ASN A  96      64.441  64.026  75.530  1.00  0.00           O
ATOM   1730  N   VAL A  97      66.271  63.256  76.600  1.00  0.00           N
ATOM   1732  CA  VAL A  97      67.261  63.636  75.640  1.00  0.00           C
ATOM   1734  CB  VAL A  97      68.311  64.576  76.220  1.00  0.00           C
ATOM   1736  CG1 VAL A  97      69.381  64.956  75.170  1.00  0.00           C
ATOM   1740  CG2 VAL A  97      67.601  65.846  76.730  1.00  0.00           C
ATOM   1744  C   VAL A  97      67.901  62.356  75.230  1.00  0.00           C
ATOM   1745  O   VAL A  97      68.071  61.436  76.040  1.00  0.00           O
ATOM   1746  N   ARG A  98      68.271  62.246  73.960  1.00  0.00           N
ATOM   1748  CA  ARG A  98      69.211  61.256  73.530  1.00  0.00           C
ATOM   1750  CB  ARG A  98      68.511  60.156  72.720  1.00  0.00           C
ATOM   1753  CG  ARG A  98      67.881  60.616  71.390  1.00  0.00           C
ATOM   1756  CD  ARG A  98      68.401  59.896  70.160  1.00  0.00           C
ATOM   1759  NE  ARG A  98      67.961  58.476  70.310  1.00  0.00           N
ATOM   1761  CZ  ARG A  98      68.781  57.506  70.640  1.00  0.00           C
ATOM   1762  NH1 ARG A  98      70.081  57.596  70.480  1.00  0.00           N
ATOM   1765  NH2 ARG A  98      68.311  56.376  71.110  1.00  0.00           N
ATOM   1768  C   ARG A  98      70.231  61.916  72.650  1.00  0.00           C
ATOM   1769  O   ARG A  98      69.981  62.956  72.040  1.00  0.00           O
ATOM   1770  N   GLU A  99      71.391  61.266  72.500  1.00  0.00           N
ATOM   1772  CA  GLU A  99      72.401  61.686  71.570  1.00  0.00           C
ATOM   1774  CB  GLU A  99      73.741  61.736  72.320  1.00  0.00           C
ATOM   1777  CG  GLU A  99      74.381  60.386  72.720  1.00  0.00           C
ATOM   1780  CD  GLU A  99      75.101  60.586  74.040  1.00  0.00           C
ATOM   1781  OE1 GLU A  99      76.351  60.486  74.130  1.00  0.00           O
ATOM   1782  OE2 GLU A  99      74.361  60.876  75.010  1.00  0.00           O
ATOM   1783  C   GLU A  99      72.391  60.746  70.390  1.00  0.00           C
ATOM   1784  O   GLU A  99      72.081  59.556  70.490  1.00  0.00           O
ATOM   1785  N   ILE A 100      72.671  61.266  69.180  1.00  0.00           N
ATOM   1787  CA  ILE A 100      72.971  60.446  68.010  1.00  0.00           C
ATOM   1789  CB  ILE A 100      71.911  60.506  66.910  1.00  0.00           C
ATOM   1791  CG2 ILE A 100      72.371  59.736  65.650  1.00  0.00           C
ATOM   1795  CG1 ILE A 100      70.561  59.986  67.470  1.00  0.00           C
ATOM   1798  CD  ILE A 100      69.381  60.046  66.500  1.00  0.00           C
ATOM   1802  C   ILE A 100      74.331  60.886  67.510  1.00  0.00           C
ATOM   1803  O   ILE A 100      74.451  62.036  67.060  1.00  0.00           O
ATOM   1804  N   PRO A 101      75.381  60.066  67.600  1.00  0.00           N
ATOM   1805  CD  PRO A 101      75.321  58.686  68.090  1.00  0.00           C
ATOM   1808  CA  PRO A 101      76.681  60.346  67.020  1.00  0.00           C
ATOM   1810  CB  PRO A 101      77.541  59.146  67.420  1.00  0.00           C
ATOM   1813  CG  PRO A 101      76.541  58.006  67.510  1.00  0.00           C
ATOM   1816  C   PRO A 101      76.631  60.486  65.510  1.00  0.00           C
ATOM   1817  O   PRO A 101      75.751  59.886  64.890  1.00  0.00           O
ATOM   1818  N   PRO A 102      77.531  61.206  64.870  1.00  0.00           N
ATOM   1819  CD  PRO A 102      78.291  62.306  65.460  1.00  0.00           C
ATOM   1822  CA  PRO A 102      77.761  61.086  63.440  1.00  0.00           C
ATOM   1824  CB  PRO A 102      78.901  62.076  63.180  1.00  0.00           C
ATOM   1827  CG  PRO A 102      78.741  63.136  64.270  1.00  0.00           C
ATOM   1830  C   PRO A 102      78.131  59.686  62.980  1.00  0.00           C
ATOM   1831  O   PRO A 102      79.281  59.296  63.160  1.00  0.00           O
ATOM   1832  N   LYS A 103      77.201  58.966  62.320  1.00  0.00           N
ATOM   1834  CA  LYS A 103      77.511  57.796  61.530  1.00  0.00           C
ATOM   1836  CB  LYS A 103      78.701  58.026  60.570  1.00  0.00           C
ATOM   1839  CG  LYS A 103      78.751  57.036  59.400  1.00  0.00           C
ATOM   1842  CD  LYS A 103      78.141  57.626  58.120  1.00  0.00           C
ATOM   1845  CE  LYS A 103      78.871  58.856  57.560  1.00  0.00           C
ATOM   1848  NZ  LYS A 103      80.341  58.736  57.750  1.00  0.00           N
ATOM   1852  C   LYS A 103      77.741  56.526  62.320  1.00  0.00           C
ATOM   1853  O   LYS A 103      78.691  55.806  62.050  1.00  0.00           O
ATOM   1854  N   THR A 104      76.891  56.216  63.310  1.00  0.00           N
ATOM   1856  CA  THR A 104      77.091  55.006  64.110  1.00  0.00           C
ATOM   1858  CB  THR A 104      77.481  55.286  65.550  1.00  0.00           C
ATOM   1860  OG1 THR A 104      78.431  56.346  65.550  1.00  0.00           O
ATOM   1862  CG2 THR A 104      78.131  54.026  66.150  1.00  0.00           C
ATOM   1866  C   THR A 104      75.861  54.146  64.100  1.00  0.00           C
ATOM   1867  O   THR A 104      74.751  54.606  64.380  1.00  0.00           O
ATOM   1868  N   ASP A 105      76.031  52.846  63.790  1.00  0.00           N
ATOM   1870  CA  ASP A 105      75.071  51.796  63.980  1.00  0.00           C
ATOM   1872  CB  ASP A 105      75.611  50.416  63.520  1.00  0.00           C
ATOM   1875  CG  ASP A 105      75.831  50.346  62.020  1.00  0.00           C
ATOM   1876  OD1 ASP A 105      75.211  51.166  61.300  1.00  0.00           O
ATOM   1877  OD2 ASP A 105      76.491  49.386  61.560  1.00  0.00           O
ATOM   1878  C   ASP A 105      74.601  51.686  65.420  1.00  0.00           C
ATOM   1879  O   ASP A 105      75.331  51.926  66.380  1.00  0.00           O
ATOM   1880  N   LYS A 106      73.331  51.326  65.590  1.00  0.00           N
ATOM   1882  CA  LYS A 106      72.691  51.356  66.880  1.00  0.00           C
ATOM   1884  CB  LYS A 106      72.231  52.776  67.290  1.00  0.00           C
ATOM   1887  CG  LYS A 106      71.171  53.376  66.360  1.00  0.00           C
ATOM   1890  CD  LYS A 106      70.901  54.876  66.620  1.00  0.00           C
ATOM   1893  CE  LYS A 106      70.531  55.306  68.060  1.00  0.00           C
ATOM   1896  NZ  LYS A 106      69.121  55.136  68.430  1.00  0.00           N
ATOM   1900  C   LYS A 106      71.541  50.386  66.810  1.00  0.00           C
ATOM   1901  O   LYS A 106      71.271  49.816  65.760  1.00  0.00           O
ATOM   1902  N   LYS A 107      70.871  50.116  67.950  1.00  0.00           N
ATOM   1904  CA  LYS A 107      69.881  49.056  68.130  1.00  0.00           C
ATOM   1906  CB  LYS A 107      68.771  48.946  67.040  1.00  0.00           C
ATOM   1909  CG  LYS A 107      67.751  47.816  67.290  1.00  0.00           C
ATOM   1912  CD  LYS A 107      66.431  47.936  66.490  1.00  0.00           C
ATOM   1915  CE  LYS A 107      65.471  48.956  67.090  1.00  0.00           C
ATOM   1918  NZ  LYS A 107      64.251  49.096  66.260  1.00  0.00           N
ATOM   1922  C   LYS A 107      70.531  47.706  68.420  1.00  0.00           C
ATOM   1923  O   LYS A 107      69.941  46.866  69.090  1.00  0.00           O
ATOM   1924  N   ASN A 108      71.781  47.496  67.960  1.00  0.00           N
ATOM   1926  CA  ASN A 108      72.511  46.256  68.050  1.00  0.00           C
ATOM   1928  CB  ASN A 108      73.831  46.316  67.250  1.00  0.00           C
ATOM   1931  CG  ASN A 108      74.361  44.906  67.040  1.00  0.00           C
ATOM   1932  OD1 ASN A 108      75.201  44.406  67.790  1.00  0.00           O
ATOM   1933  ND2 ASN A 108      73.821  44.216  66.010  1.00  0.00           N
ATOM   1936  C   ASN A 108      72.731  45.776  69.480  1.00  0.00           C
ATOM   1937  O   ASN A 108      72.521  44.606  69.810  1.00  0.00           O
ATOM   1938  N   VAL A 109      73.051  46.716  70.370  1.00  0.00           N
ATOM   1940  CA  VAL A 109      72.841  46.576  71.800  1.00  0.00           C
ATOM   1942  CB  VAL A 109      73.941  45.746  72.480  1.00  0.00           C
ATOM   1944  CG1 VAL A 109      75.251  46.516  72.660  1.00  0.00           C
ATOM   1948  CG2 VAL A 109      73.481  45.126  73.820  1.00  0.00           C
ATOM   1952  C   VAL A 109      72.711  47.996  72.340  1.00  0.00           C
ATOM   1953  O   VAL A 109      72.561  48.966  71.580  1.00  0.00           O
ATOM   1954  N   MET A 110      72.751  48.176  73.670  1.00  0.00           N
ATOM   1956  CA  MET A 110      72.971  49.456  74.290  1.00  0.00           C
ATOM   1958  CB  MET A 110      72.761  49.326  75.820  1.00  0.00           C
ATOM   1961  CG  MET A 110      71.361  48.806  76.220  1.00  0.00           C
ATOM   1964  SD  MET A 110      71.111  48.566  78.010  1.00  0.00           S
ATOM   1965  CE  MET A 110      71.491  50.256  78.560  1.00  0.00           C
ATOM   1969  C   MET A 110      74.381  49.956  74.000  1.00  0.00           C
ATOM   1970  O   MET A 110      75.331  49.586  74.690  1.00  0.00           O
ATOM   1971  N   GLN A 111      74.571  50.766  72.950  1.00  0.00           N
ATOM   1973  CA  GLN A 111      75.881  51.286  72.570  1.00  0.00           C
ATOM   1975  CB  GLN A 111      76.121  51.076  71.060  1.00  0.00           C
ATOM   1978  CG  GLN A 111      76.191  49.576  70.720  1.00  0.00           C
ATOM   1981  CD  GLN A 111      76.011  49.356  69.230  1.00  0.00           C
ATOM   1982  OE1 GLN A 111      75.081  49.906  68.630  1.00  0.00           O
ATOM   1983  NE2 GLN A 111      76.841  48.496  68.620  1.00  0.00           N
ATOM   1986  C   GLN A 111      76.081  52.736  72.980  1.00  0.00           C
ATOM   1987  O   GLN A 111      75.561  53.186  74.000  1.00  0.00           O
ATOM   1988  N   VAL A 112      76.811  53.486  72.130  1.00  0.00           N
ATOM   1990  CA  VAL A 112      77.321  54.846  72.280  1.00  0.00           C
ATOM   1992  CB  VAL A 112      78.121  55.216  71.040  1.00  0.00           C
ATOM   1994  CG1 VAL A 112      77.351  54.946  69.730  1.00  0.00           C
ATOM   1998  CG2 VAL A 112      78.581  56.686  71.080  1.00  0.00           C
ATOM   2002  C   VAL A 112      76.231  55.856  72.510  1.00  0.00           C
ATOM   2003  O   VAL A 112      76.401  56.886  73.160  1.00  0.00           O
ATOM   2004  N   THR A 113      75.051  55.536  71.960  1.00  0.00           N
ATOM   2006  CA  THR A 113      73.831  56.276  72.010  1.00  0.00           C
ATOM   2008  CB  THR A 113      72.871  55.806  70.930  1.00  0.00           C
ATOM   2010  OG1 THR A 113      72.921  54.406  70.690  1.00  0.00           O
ATOM   2012  CG2 THR A 113      73.351  56.476  69.650  1.00  0.00           C
ATOM   2016  C   THR A 113      73.191  56.226  73.360  1.00  0.00           C
ATOM   2017  O   THR A 113      72.201  55.526  73.590  1.00  0.00           O
ATOM   2018  N   MET A 114      73.741  57.026  74.280  1.00  0.00           N
ATOM   2020  CA  MET A 114      73.241  57.266  75.600  1.00  0.00           C
ATOM   2022  CB  MET A 114      74.311  57.956  76.470  1.00  0.00           C
ATOM   2025  CG  MET A 114      74.261  57.596  77.970  1.00  0.00           C
ATOM   2028  SD  MET A 114      75.311  58.656  79.020  1.00  0.00           S
ATOM   2029  CE  MET A 114      76.881  58.166  78.260  1.00  0.00           C
ATOM   2033  C   MET A 114      71.961  58.086  75.540  1.00  0.00           C
ATOM   2034  O   MET A 114      71.601  58.706  74.540  1.00  0.00           O
ATOM   2035  N   GLN A 115      71.181  58.006  76.630  1.00  0.00           N
ATOM   2037  CA  GLN A 115      69.921  58.686  76.750  1.00  0.00           C
ATOM   2039  CB  GLN A 115      68.741  57.746  76.410  1.00  0.00           C
ATOM   2042  CG  GLN A 115      68.831  57.216  74.960  1.00  0.00           C
ATOM   2045  CD  GLN A 115      67.711  56.276  74.550  1.00  0.00           C
ATOM   2046  OE1 GLN A 115      67.021  56.486  73.550  1.00  0.00           O
ATOM   2047  NE2 GLN A 115      67.571  55.176  75.320  1.00  0.00           N
ATOM   2050  C   GLN A 115      69.781  59.176  78.170  1.00  0.00           C
ATOM   2051  O   GLN A 115      69.981  58.416  79.120  1.00  0.00           O
ATOM   2052  N   HIS A 116      69.421  60.456  78.360  1.00  0.00           N
ATOM   2054  CA  HIS A 116      69.201  61.046  79.660  1.00  0.00           C
ATOM   2056  CB  HIS A 116      69.921  62.406  79.840  1.00  0.00           C
ATOM   2059  ND1 HIS A 116      71.821  62.906  78.310  1.00  0.00           N
ATOM   2060  CG  HIS A 116      71.351  62.316  79.470  1.00  0.00           C
ATOM   2061  CE1 HIS A 116      73.121  62.706  78.330  1.00  0.00           C
ATOM   2063  NE2 HIS A 116      73.511  62.066  79.450  1.00  0.00           N
ATOM   2065  CD2 HIS A 116      72.381  61.816  80.200  1.00  0.00           C
ATOM   2067  C   HIS A 116      67.731  61.346  79.810  1.00  0.00           C
ATOM   2068  O   HIS A 116      67.121  61.996  78.970  1.00  0.00           O
ATOM   2069  N   ALA A 117      67.131  60.896  80.920  1.00  0.00           N
ATOM   2071  CA  ALA A 117      65.761  61.166  81.200  1.00  0.00           C
ATOM   2073  CB  ALA A 117      64.941  59.886  81.060  1.00  0.00           C
ATOM   2077  C   ALA A 117      65.671  61.756  82.580  1.00  0.00           C
ATOM   2078  O   ALA A 117      66.221  61.226  83.540  1.00  0.00           O
ATOM   2079  N   LEU A 118      65.031  62.936  82.670  1.00  0.00           N
ATOM   2081  CA  LEU A 118      65.001  63.806  83.820  1.00  0.00           C
ATOM   2083  CB  LEU A 118      65.651  65.196  83.600  1.00  0.00           C
ATOM   2086  CG  LEU A 118      67.141  65.226  83.200  1.00  0.00           C
ATOM   2088  CD1 LEU A 118      68.011  64.276  84.030  1.00  0.00           C
ATOM   2092  CD2 LEU A 118      67.341  64.976  81.700  1.00  0.00           C
ATOM   2096  C   LEU A 118      63.561  64.076  84.170  1.00  0.00           C
ATOM   2097  O   LEU A 118      62.711  64.256  83.300  1.00  0.00           O
ATOM   2098  N   LYS A 119      63.251  64.116  85.470  1.00  0.00           N
ATOM   2100  CA  LYS A 119      61.911  64.386  85.940  1.00  0.00           C
ATOM   2102  CB  LYS A 119      61.851  64.176  87.470  1.00  0.00           C
ATOM   2105  CG  LYS A 119      62.271  62.756  87.880  1.00  0.00           C
ATOM   2108  CD  LYS A 119      61.121  61.756  87.840  1.00  0.00           C
ATOM   2111  CE  LYS A 119      60.101  61.896  88.950  1.00  0.00           C
ATOM   2114  NZ  LYS A 119      60.771  61.776  90.250  1.00  0.00           N
ATOM   2118  C   LYS A 119      61.431  65.776  85.610  1.00  0.00           C
ATOM   2119  O   LYS A 119      62.071  66.776  85.960  1.00  0.00           O
ATOM   2120  N   LEU A 120      60.251  65.856  84.960  1.00  0.00           N
ATOM   2122  CA  LEU A 120      59.551  67.076  84.670  1.00  0.00           C
ATOM   2124  CB  LEU A 120      59.271  67.226  83.150  1.00  0.00           C
ATOM   2127  CG  LEU A 120      58.401  68.436  82.750  1.00  0.00           C
ATOM   2129  CD1 LEU A 120      58.981  69.766  83.230  1.00  0.00           C
ATOM   2133  CD2 LEU A 120      58.171  68.456  81.240  1.00  0.00           C
ATOM   2137  C   LEU A 120      58.251  67.096  85.430  1.00  0.00           C
ATOM   2138  O   LEU A 120      57.281  66.406  85.120  1.00  0.00           O
ATOM   2139  N   PHE A 121      58.221  67.926  86.470  1.00  0.00           N
ATOM   2141  CA  PHE A 121      57.051  68.086  87.290  1.00  0.00           C
ATOM   2143  CB  PHE A 121      57.411  68.326  88.760  1.00  0.00           C
ATOM   2146  CG  PHE A 121      58.261  67.196  89.270  1.00  0.00           C
ATOM   2147  CD1 PHE A 121      57.661  66.066  89.850  1.00  0.00           C
ATOM   2149  CE1 PHE A 121      58.431  65.076  90.460  1.00  0.00           C
ATOM   2151  CZ  PHE A 121      59.821  65.206  90.480  1.00  0.00           C
ATOM   2153  CD2 PHE A 121      59.661  67.266  89.230  1.00  0.00           C
ATOM   2155  CE2 PHE A 121      60.441  66.276  89.830  1.00  0.00           C
ATOM   2157  C   PHE A 121      56.251  69.246  86.740  1.00  0.00           C
ATOM   2158  O   PHE A 121      56.781  70.206  86.180  1.00  0.00           O
ATOM   2159  N   TRP A 122      54.921  69.136  86.860  1.00  0.00           N
ATOM   2161  CA  TRP A 122      54.001  70.096  86.290  1.00  0.00           C
ATOM   2163  CB  TRP A 122      53.001  69.386  85.370  1.00  0.00           C
ATOM   2166  CG  TRP A 122      53.621  69.116  84.060  1.00  0.00           C
ATOM   2167  CD1 TRP A 122      54.471  68.126  83.690  1.00  0.00           C
ATOM   2169  NE1 TRP A 122      54.981  68.406  82.440  1.00  0.00           N
ATOM   2171  CE2 TRP A 122      54.491  69.606  82.020  1.00  0.00           C
ATOM   2172  CD2 TRP A 122      53.591  70.076  83.000  1.00  0.00           C
ATOM   2173  CE3 TRP A 122      52.901  71.276  82.810  1.00  0.00           C
ATOM   2175  CZ3 TRP A 122      53.101  71.956  81.610  1.00  0.00           C
ATOM   2177  CZ2 TRP A 122      54.751  70.336  80.890  1.00  0.00           C
ATOM   2179  CH2 TRP A 122      54.031  71.516  80.680  1.00  0.00           C
ATOM   2181  C   TRP A 122      53.211  70.726  87.370  1.00  0.00           C
ATOM   2182  O   TRP A 122      52.441  70.036  88.030  1.00  0.00           O
ATOM   2183  N   ARG A 123      53.331  72.036  87.550  1.00  0.00           N
ATOM   2185  CA  ARG A 123      52.701  72.746  88.630  1.00  0.00           C
ATOM   2187  CB  ARG A 123      53.841  73.406  89.410  1.00  0.00           C
ATOM   2190  CG  ARG A 123      53.391  74.086  90.710  1.00  0.00           C
ATOM   2193  CD  ARG A 123      54.581  74.546  91.550  1.00  0.00           C
ATOM   2196  NE  ARG A 123      55.311  73.346  92.050  1.00  0.00           N
ATOM   2198  CZ  ARG A 123      56.461  73.416  92.690  1.00  0.00           C
ATOM   2199  NH1 ARG A 123      57.161  74.536  92.760  1.00  0.00           N
ATOM   2202  NH2 ARG A 123      56.961  72.366  93.300  1.00  0.00           N
ATOM   2205  C   ARG A 123      51.731  73.796  88.100  1.00  0.00           C
ATOM   2206  O   ARG A 123      52.151  74.866  87.680  1.00  0.00           O
ATOM   2207  N   PRO A 124      50.421  73.506  88.100  1.00  0.00           N
ATOM   2208  CD  PRO A 124      49.921  72.136  88.080  1.00  0.00           C
ATOM   2211  CA  PRO A 124      49.361  74.446  87.760  1.00  0.00           C
ATOM   2213  CB  PRO A 124      48.071  73.656  88.040  1.00  0.00           C
ATOM   2216  CG  PRO A 124      48.441  72.226  87.690  1.00  0.00           C
ATOM   2219  C   PRO A 124      49.371  75.786  88.460  1.00  0.00           C
ATOM   2220  O   PRO A 124      49.751  75.896  89.620  1.00  0.00           O
ATOM   2221  N   LYS A 125      48.851  76.826  87.770  1.00  0.00           N
ATOM   2223  CA  LYS A 125      48.731  78.206  88.260  1.00  0.00           C
ATOM   2225  CB  LYS A 125      47.971  79.046  87.210  1.00  0.00           C
ATOM   2228  CG  LYS A 125      48.681  79.196  85.860  1.00  0.00           C
ATOM   2231  CD  LYS A 125      47.821  79.996  84.860  1.00  0.00           C
ATOM   2234  CE  LYS A 125      48.481  80.166  83.480  1.00  0.00           C
ATOM   2237  NZ  LYS A 125      47.651  80.926  82.540  1.00  0.00           N
ATOM   2241  C   LYS A 125      48.081  78.356  89.630  1.00  0.00           C
ATOM   2242  O   LYS A 125      48.501  79.126  90.480  1.00  0.00           O
ATOM   2243  N   ALA A 126      47.041  77.546  89.900  1.00  0.00           N
ATOM   2245  CA  ALA A 126      46.381  77.536  91.190  1.00  0.00           C
ATOM   2247  CB  ALA A 126      45.081  76.716  91.110  1.00  0.00           C
ATOM   2251  C   ALA A 126      47.211  76.946  92.340  1.00  0.00           C
ATOM   2252  O   ALA A 126      46.931  77.226  93.500  1.00  0.00           O
ATOM   2253  N   ILE A 127      48.261  76.166  92.050  1.00  0.00           N
ATOM   2255  CA  ILE A 127      49.061  75.516  93.080  1.00  0.00           C
ATOM   2257  CB  ILE A 127      49.091  73.986  92.960  1.00  0.00           C
ATOM   2259  CG2 ILE A 127      47.641  73.436  93.050  1.00  0.00           C
ATOM   2263  CG1 ILE A 127      49.801  73.466  91.690  1.00  0.00           C
ATOM   2266  CD  ILE A 127      50.181  71.986  91.820  1.00  0.00           C
ATOM   2270  C   ILE A 127      50.471  76.116  93.070  1.00  0.00           C
ATOM   2271  O   ILE A 127      51.421  75.536  93.580  1.00  0.00           O
ATOM   2272  N   GLU A 128      50.651  77.326  92.490  1.00  0.00           N
ATOM   2274  CA  GLU A 128      51.901  78.056  92.630  1.00  0.00           C
ATOM   2276  CB  GLU A 128      51.841  79.396  91.850  1.00  0.00           C
ATOM   2279  CG  GLU A 128      51.971  79.276  90.320  1.00  0.00           C
ATOM   2282  CD  GLU A 128      51.901  80.636  89.620  1.00  0.00           C
ATOM   2283  OE1 GLU A 128      52.911  81.016  88.970  1.00  0.00           O
ATOM   2284  OE2 GLU A 128      50.821  81.286  89.680  1.00  0.00           O
ATOM   2285  C   GLU A 128      52.311  78.356  94.080  1.00  0.00           C
ATOM   2286  O   GLU A 128      51.541  78.856  94.890  1.00  0.00           O
ATOM   2287  N   LEU A 129      53.571  78.056  94.440  1.00  0.00           N
ATOM   2289  CA  LEU A 129      54.161  78.416  95.710  1.00  0.00           C
ATOM   2291  CB  LEU A 129      55.261  77.426  96.210  1.00  0.00           C
ATOM   2294  CG  LEU A 129      54.831  75.956  96.460  1.00  0.00           C
ATOM   2296  CD1 LEU A 129      53.581  75.846  97.340  1.00  0.00           C
ATOM   2300  CD2 LEU A 129      54.651  75.166  95.170  1.00  0.00           C
ATOM   2304  C   LEU A 129      54.821  79.786  95.600  1.00  0.00           C
ATOM   2305  O   LEU A 129      55.171  80.226  94.520  1.00  0.00           O
ATOM   2306  N   GLU A 130      55.071  80.456  96.750  1.00  0.00           N
ATOM   2308  CA  GLU A 130      56.081  81.496  96.810  1.00  0.00           C
ATOM   2310  CB  GLU A 130      56.061  82.236  98.180  1.00  0.00           C
ATOM   2313  CG  GLU A 130      54.811  83.116  98.420  1.00  0.00           C
ATOM   2316  CD  GLU A 130      54.631  84.286  97.450  1.00  0.00           C
ATOM   2317  OE1 GLU A 130      55.581  84.656  96.720  1.00  0.00           O
ATOM   2318  OE2 GLU A 130      53.501  84.836  97.440  1.00  0.00           O
ATOM   2319  C   GLU A 130      57.481  80.946  96.540  1.00  0.00           C
ATOM   2320  O   GLU A 130      57.801  79.836  96.960  1.00  0.00           O
ATOM   2321  N   ASP A 131      58.381  81.726  95.900  1.00  0.00           N
ATOM   2323  CA  ASP A 131      59.791  81.386  95.750  1.00  0.00           C
ATOM   2325  CB  ASP A 131      60.531  82.486  94.960  1.00  0.00           C
ATOM   2328  CG  ASP A 131      60.031  82.496  93.540  1.00  0.00           C
ATOM   2329  OD1 ASP A 131      59.991  81.406  92.910  1.00  0.00           O
ATOM   2330  OD2 ASP A 131      59.671  83.596  93.040  1.00  0.00           O
ATOM   2331  C   ASP A 131      60.521  81.186  97.070  1.00  0.00           C
ATOM   2332  O   ASP A 131      61.291  80.256  97.250  1.00  0.00           O
ATOM   2333  N   ASP A 132      60.251  82.036  98.070  1.00  0.00           N
ATOM   2335  CA  ASP A 132      60.731  81.766  99.410  1.00  0.00           C
ATOM   2337  CB  ASP A 132      60.271  82.926 100.330  1.00  0.00           C
ATOM   2340  CG  ASP A 132      60.961  84.236  99.980  1.00  0.00           C
ATOM   2341  OD1 ASP A 132      61.871  84.286  99.100  1.00  0.00           O
ATOM   2342  OD2 ASP A 132      60.591  85.236 100.650  1.00  0.00           O
ATOM   2343  C   ASP A 132      60.201  80.436  99.970  1.00  0.00           C
ATOM   2344  O   ASP A 132      60.951  79.616 100.520  1.00  0.00           O
ATOM   2345  N   GLY A 133      58.881  80.196  99.810  1.00  0.00           N
ATOM   2347  CA  GLY A 133      58.221  78.956 100.190  1.00  0.00           C
ATOM   2350  C   GLY A 133      58.181  78.666 101.670  1.00  0.00           C
ATOM   2351  O   GLY A 133      58.301  77.526 102.080  1.00  0.00           O
ATOM   2352  N   VAL A 134      57.971  79.706 102.500  1.00  0.00           N
ATOM   2354  CA  VAL A 134      58.051  79.676 103.960  1.00  0.00           C
ATOM   2356  CB  VAL A 134      57.971  81.076 104.580  1.00  0.00           C
ATOM   2358  CG1 VAL A 134      56.581  81.716 104.450  1.00  0.00           C
ATOM   2362  CG2 VAL A 134      58.391  81.026 106.060  1.00  0.00           C
ATOM   2366  C   VAL A 134      57.061  78.736 104.610  1.00  0.00           C
ATOM   2367  O   VAL A 134      57.331  78.066 105.610  1.00  0.00           O
ATOM   2368  N   MET A 135      55.871  78.616 104.000  1.00  0.00           N
ATOM   2370  CA  MET A 135      54.951  77.536 104.220  1.00  0.00           C
ATOM   2372  CB  MET A 135      53.531  77.976 103.830  1.00  0.00           C
ATOM   2375  CG  MET A 135      53.111  79.216 104.620  1.00  0.00           C
ATOM   2378  SD  MET A 135      51.381  79.636 104.450  1.00  0.00           S
ATOM   2379  CE  MET A 135      51.571  80.406 102.830  1.00  0.00           C
ATOM   2383  C   MET A 135      55.381  76.336 103.420  1.00  0.00           C
ATOM   2384  O   MET A 135      54.671  75.856 102.530  1.00  0.00           O
ATOM   2385  N   THR A 136      56.571  75.806 103.750  1.00  0.00           N
ATOM   2387  CA  THR A 136      57.221  74.736 103.020  1.00  0.00           C
ATOM   2389  CB  THR A 136      58.591  74.386 103.590  1.00  0.00           C
ATOM   2391  OG1 THR A 136      59.391  75.536 103.810  1.00  0.00           O
ATOM   2393  CG2 THR A 136      59.361  73.556 102.580  1.00  0.00           C
ATOM   2397  C   THR A 136      56.331  73.526 103.040  1.00  0.00           C
ATOM   2398  O   THR A 136      55.821  73.156 104.080  1.00  0.00           O
ATOM   2399  N   TYR A 137      56.021  72.946 101.870  1.00  0.00           N
ATOM   2401  CA  TYR A 137      54.811  72.166 101.730  1.00  0.00           C
ATOM   2403  CB  TYR A 137      54.261  72.396 100.300  1.00  0.00           C
ATOM   2406  CG  TYR A 137      55.111  71.826  99.210  1.00  0.00           C
ATOM   2407  CD1 TYR A 137      55.131  70.436  98.990  1.00  0.00           C
ATOM   2409  CE1 TYR A 137      55.911  69.906  97.960  1.00  0.00           C
ATOM   2411  CZ  TYR A 137      56.621  70.746  97.100  1.00  0.00           C
ATOM   2412  OH  TYR A 137      57.481  70.176  96.150  1.00  0.00           O
ATOM   2414  CD2 TYR A 137      55.841  72.666  98.350  1.00  0.00           C
ATOM   2416  CE2 TYR A 137      56.591  72.126  97.290  1.00  0.00           C
ATOM   2418  C   TYR A 137      55.101  70.706 102.110  1.00  0.00           C
ATOM   2419  O   TYR A 137      54.211  69.906 102.330  1.00  0.00           O
ATOM   2420  N   GLU A 138      56.391  70.386 102.320  1.00  0.00           N
ATOM   2422  CA  GLU A 138      56.841  69.156 102.940  1.00  0.00           C
ATOM   2424  CB  GLU A 138      58.271  68.846 102.460  1.00  0.00           C
ATOM   2427  CG  GLU A 138      58.351  68.756 100.920  1.00  0.00           C
ATOM   2430  CD  GLU A 138      58.581  70.096 100.250  1.00  0.00           C
ATOM   2431  OE1 GLU A 138      58.651  71.146 100.930  1.00  0.00           O
ATOM   2432  OE2 GLU A 138      58.731  70.086  99.020  1.00  0.00           O
ATOM   2433  C   GLU A 138      56.851  69.296 104.450  1.00  0.00           C
ATOM   2434  O   GLU A 138      57.261  68.396 105.180  1.00  0.00           O
ATOM   2435  N   LYS A 139      56.331  70.406 105.010  1.00  0.00           N
ATOM   2437  CA  LYS A 139      56.001  70.446 106.420  1.00  0.00           C
ATOM   2439  CB  LYS A 139      56.001  71.916 106.940  1.00  0.00           C
ATOM   2442  CG  LYS A 139      55.811  72.046 108.470  1.00  0.00           C
ATOM   2445  CD  LYS A 139      56.241  73.366 109.140  1.00  0.00           C
ATOM   2448  CE  LYS A 139      57.751  73.616 109.150  1.00  0.00           C
ATOM   2451  NZ  LYS A 139      58.101  74.886 109.830  1.00  0.00           N
ATOM   2455  C   LYS A 139      54.671  69.746 106.720  1.00  0.00           C
ATOM   2456  O   LYS A 139      54.321  69.466 107.850  1.00  0.00           O
ATOM   2457  N   VAL A 140      53.881  69.446 105.680  1.00  0.00           N
ATOM   2459  CA  VAL A 140      52.541  68.906 105.830  1.00  0.00           C
ATOM   2461  CB  VAL A 140      51.711  69.336 104.620  1.00  0.00           C
ATOM   2463  CG1 VAL A 140      50.261  68.816 104.700  1.00  0.00           C
ATOM   2467  CG2 VAL A 140      51.761  70.866 104.550  1.00  0.00           C
ATOM   2471  C   VAL A 140      52.521  67.396 106.030  1.00  0.00           C
ATOM   2472  O   VAL A 140      51.521  66.786 106.420  1.00  0.00           O
ATOM   2473  N   GLU A 141      53.651  66.726 105.730  1.00  0.00           N
ATOM   2475  CA  GLU A 141      53.771  65.296 105.750  1.00  0.00           C
ATOM   2477  CB  GLU A 141      55.071  64.806 105.090  1.00  0.00           C
ATOM   2480  CG  GLU A 141      56.401  65.276 105.750  1.00  0.00           C
ATOM   2483  CD  GLU A 141      57.561  65.256 104.750  1.00  0.00           C
ATOM   2484  OE1 GLU A 141      57.381  65.846 103.640  1.00  0.00           O
ATOM   2485  OE2 GLU A 141      58.611  64.646 105.060  1.00  0.00           O
ATOM   2486  C   GLU A 141      53.551  64.636 107.100  1.00  0.00           C
ATOM   2487  O   GLU A 141      54.061  65.056 108.140  1.00  0.00           O
ATOM   2488  N   ILE A 142      52.781  63.526 107.090  1.00  0.00           N
ATOM   2490  CA  ILE A 142      52.411  62.816 108.310  1.00  0.00           C
ATOM   2492  CB  ILE A 142      50.911  62.746 108.590  1.00  0.00           C
ATOM   2494  CG2 ILE A 142      50.631  61.956 109.900  1.00  0.00           C
ATOM   2498  CG1 ILE A 142      50.291  64.156 108.680  1.00  0.00           C
ATOM   2501  CD  ILE A 142      50.891  65.046 109.760  1.00  0.00           C
ATOM   2505  C   ILE A 142      52.941  61.406 108.270  1.00  0.00           C
ATOM   2506  O   ILE A 142      52.731  60.626 107.330  1.00  0.00           O
ATOM   2507  N   ILE A 143      53.631  61.016 109.350  1.00  0.00           N
ATOM   2509  CA  ILE A 143      54.401  59.806 109.410  1.00  0.00           C
ATOM   2511  CB  ILE A 143      55.851  60.186 109.670  1.00  0.00           C
ATOM   2513  CG2 ILE A 143      56.701  58.966 110.060  1.00  0.00           C
ATOM   2517  CG1 ILE A 143      56.421  60.896 108.410  1.00  0.00           C
ATOM   2520  CD  ILE A 143      57.601  61.796 108.720  1.00  0.00           C
ATOM   2524  C   ILE A 143      53.811  58.956 110.520  1.00  0.00           C
ATOM   2525  O   ILE A 143      53.611  59.416 111.630  1.00  0.00           O
ATOM   2526  N   ARG A 144      53.481  57.686 110.250  1.00  0.00           N
ATOM   2528  CA  ARG A 144      52.981  56.776 111.270  1.00  0.00           C
ATOM   2530  CB  ARG A 144      51.461  56.486 111.170  1.00  0.00           C
ATOM   2533  CG  ARG A 144      50.931  56.196 109.760  1.00  0.00           C
ATOM   2536  CD  ARG A 144      50.171  57.376 109.160  1.00  0.00           C
ATOM   2539  NE  ARG A 144      48.881  57.526 109.900  1.00  0.00           N
ATOM   2541  CZ  ARG A 144      48.061  58.576 109.830  1.00  0.00           C
ATOM   2542  NH1 ARG A 144      48.341  59.626 109.100  1.00  0.00           N
ATOM   2545  NH2 ARG A 144      46.941  58.596 110.520  1.00  0.00           N
ATOM   2548  C   ARG A 144      53.741  55.466 111.330  1.00  0.00           C
ATOM   2549  O   ARG A 144      53.851  54.776 110.320  1.00  0.00           O
ATOM   2550  N   ARG A 145      54.251  55.106 112.520  1.00  0.00           N
ATOM   2552  CA  ARG A 145      54.871  53.846 112.860  1.00  0.00           C
ATOM   2554  CB  ARG A 145      55.441  53.946 114.302  1.00  0.00           C
ATOM   2557  CG  ARG A 145      56.291  52.766 114.832  1.00  0.00           C
ATOM   2560  CD  ARG A 145      55.511  51.586 115.402  1.00  0.00           C
ATOM   2563  NE  ARG A 145      56.521  50.596 115.902  1.00  0.00           N
ATOM   2565  CZ  ARG A 145      56.301  49.286 115.972  1.00  0.00           C
ATOM   2566  NH1 ARG A 145      55.101  48.796 115.772  1.00  0.00           N
ATOM   2569  NH2 ARG A 145      57.331  48.486 116.172  1.00  0.00           N
ATOM   2572  C   ARG A 145      53.921  52.676 112.700  1.00  0.00           C
ATOM   2573  O   ARG A 145      53.071  52.366 113.532  1.00  0.00           O
ATOM   2574  N   ASN A 146      54.121  51.926 111.620  1.00  0.00           N
ATOM   2576  CA  ASN A 146      53.551  50.626 111.410  1.00  0.00           C
ATOM   2578  CB  ASN A 146      53.051  50.516 109.940  1.00  0.00           C
ATOM   2581  CG  ASN A 146      54.161  50.326 108.910  1.00  0.00           C
ATOM   2582  OD1 ASN A 146      54.971  49.406 108.990  1.00  0.00           O
ATOM   2583  ND2 ASN A 146      54.211  51.206 107.890  1.00  0.00           N
ATOM   2586  C   ASN A 146      54.561  49.586 111.910  1.00  0.00           C
ATOM   2587  O   ASN A 146      55.591  49.876 112.510  1.00  0.00           O
ATOM   2588  N   ASP A 147      54.241  48.286 111.740  1.00  0.00           N
ATOM   2590  CA  ASP A 147      55.061  47.196 112.230  1.00  0.00           C
ATOM   2592  CB  ASP A 147      54.311  45.856 112.070  1.00  0.00           C
ATOM   2595  CG  ASP A 147      53.011  45.836 112.840  1.00  0.00           C
ATOM   2596  OD1 ASP A 147      52.711  46.796 113.592  1.00  0.00           O
ATOM   2597  OD2 ASP A 147      52.261  44.846 112.700  1.00  0.00           O
ATOM   2598  C   ASP A 147      56.451  47.136 111.600  1.00  0.00           C
ATOM   2599  O   ASP A 147      57.451  46.946 112.300  1.00  0.00           O
ATOM   2600  N   GLY A 148      56.561  47.366 110.280  1.00  0.00           N
ATOM   2602  CA  GLY A 148      57.821  47.306 109.550  1.00  0.00           C
ATOM   2605  C   GLY A 148      58.671  48.526 109.680  1.00  0.00           C
ATOM   2606  O   GLY A 148      59.891  48.446 109.550  1.00  0.00           O
ATOM   2607  N   SER A 149      58.031  49.676 109.930  1.00  0.00           N
ATOM   2609  CA  SER A 149      58.591  51.006 109.710  1.00  0.00           C
ATOM   2611  CB  SER A 149      59.271  51.146 108.330  1.00  0.00           C
ATOM   2614  OG  SER A 149      58.371  50.776 107.270  1.00  0.00           O
ATOM   2616  C   SER A 149      57.501  52.066 109.810  1.00  0.00           C
ATOM   2617  O   SER A 149      56.671  52.036 110.710  1.00  0.00           O
ATOM   2618  N   ILE A 150      57.461  53.046 108.880  1.00  0.00           N
ATOM   2620  CA  ILE A 150      56.491  54.126 108.830  1.00  0.00           C
ATOM   2622  CB  ILE A 150      57.071  55.546 108.790  1.00  0.00           C
ATOM   2624  CG2 ILE A 150      57.981  55.706 110.020  1.00  0.00           C
ATOM   2628  CG1 ILE A 150      57.771  55.916 107.440  1.00  0.00           C
ATOM   2631  CD  ILE A 150      58.301  57.346 107.310  1.00  0.00           C
ATOM   2635  C   ILE A 150      55.641  53.946 107.590  1.00  0.00           C
ATOM   2636  O   ILE A 150      56.111  53.456 106.560  1.00  0.00           O
ATOM   2637  N   ARG A 151      54.371  54.386 107.650  1.00  0.00           N
ATOM   2639  CA  ARG A 151      53.601  54.726 106.480  1.00  0.00           C
ATOM   2641  CB  ARG A 151      52.131  54.236 106.560  1.00  0.00           C
ATOM   2644  CG  ARG A 151      51.381  54.366 105.230  1.00  0.00           C
ATOM   2647  CD  ARG A 151      49.881  54.036 105.350  1.00  0.00           C
ATOM   2650  NE  ARG A 151      49.171  55.266 105.830  1.00  0.00           N
ATOM   2652  CZ  ARG A 151      48.331  55.296 106.860  1.00  0.00           C
ATOM   2653  NH1 ARG A 151      48.311  54.406 107.820  1.00  0.00           N
ATOM   2656  NH2 ARG A 151      47.491  56.316 106.930  1.00  0.00           N
ATOM   2659  C   ARG A 151      53.621  56.226 106.360  1.00  0.00           C
ATOM   2660  O   ARG A 151      53.131  56.966 107.220  1.00  0.00           O
ATOM   2661  N   PHE A 152      54.221  56.726 105.270  1.00  0.00           N
ATOM   2663  CA  PHE A 152      54.341  58.136 105.010  1.00  0.00           C
ATOM   2665  CB  PHE A 152      55.651  58.336 104.200  1.00  0.00           C
ATOM   2668  CG  PHE A 152      55.881  59.766 103.860  1.00  0.00           C
ATOM   2669  CD1 PHE A 152      56.691  60.556 104.690  1.00  0.00           C
ATOM   2671  CE1 PHE A 152      56.951  61.886 104.350  1.00  0.00           C
ATOM   2673  CZ  PHE A 152      56.431  62.426 103.170  1.00  0.00           C
ATOM   2675  CD2 PHE A 152      55.341  60.326 102.690  1.00  0.00           C
ATOM   2677  CE2 PHE A 152      55.621  61.646 102.350  1.00  0.00           C
ATOM   2679  C   PHE A 152      53.101  58.596 104.260  1.00  0.00           C
ATOM   2680  O   PHE A 152      52.661  57.926 103.340  1.00  0.00           O
ATOM   2681  N   ASN A 153      52.491  59.736 104.630  1.00  0.00           N
ATOM   2683  CA  ASN A 153      51.441  60.346 103.830  1.00  0.00           C
ATOM   2685  CB  ASN A 153      50.071  60.556 104.550  1.00  0.00           C
ATOM   2688  CG  ASN A 153      49.551  59.276 105.200  1.00  0.00           C
ATOM   2689  OD1 ASN A 153      48.641  58.566 104.760  1.00  0.00           O
ATOM   2690  ND2 ASN A 153      50.141  58.966 106.380  1.00  0.00           N
ATOM   2693  C   ASN A 153      51.881  61.726 103.380  1.00  0.00           C
ATOM   2694  O   ASN A 153      52.311  62.546 104.190  1.00  0.00           O
ATOM   2695  N   ASN A 154      51.681  62.016 102.090  1.00  0.00           N
ATOM   2697  CA  ASN A 154      51.771  63.346 101.540  1.00  0.00           C
ATOM   2699  CB  ASN A 154      52.551  63.256 100.210  1.00  0.00           C
ATOM   2702  CG  ASN A 154      52.711  64.616  99.550  1.00  0.00           C
ATOM   2703  OD1 ASN A 154      52.451  65.656 100.160  1.00  0.00           O
ATOM   2704  ND2 ASN A 154      53.071  64.626  98.250  1.00  0.00           N
ATOM   2707  C   ASN A 154      50.371  63.866 101.280  1.00  0.00           C
ATOM   2708  O   ASN A 154      49.681  63.426 100.360  1.00  0.00           O
ATOM   2709  N   LYS A 155      49.911  64.876 102.050  1.00  0.00           N
ATOM   2711  CA  LYS A 155      48.551  65.386 101.930  1.00  0.00           C
ATOM   2713  CB  LYS A 155      48.011  65.906 103.300  1.00  0.00           C
ATOM   2716  CG  LYS A 155      47.921  64.856 104.420  1.00  0.00           C
ATOM   2719  CD  LYS A 155      47.511  65.496 105.760  1.00  0.00           C
ATOM   2722  CE  LYS A 155      47.121  64.466 106.820  1.00  0.00           C
ATOM   2725  NZ  LYS A 155      46.741  65.146 108.070  1.00  0.00           N
ATOM   2729  C   LYS A 155      48.471  66.546 100.960  1.00  0.00           C
ATOM   2730  O   LYS A 155      47.501  67.296 100.920  1.00  0.00           O
ATOM   2731  N   MET A 156      49.541  66.776 100.170  1.00  0.00           N
ATOM   2733  CA  MET A 156      49.801  68.036  99.540  1.00  0.00           C
ATOM   2735  CB  MET A 156      51.181  68.496 100.070  1.00  0.00           C
ATOM   2738  CG  MET A 156      51.351  70.016 100.120  1.00  0.00           C
ATOM   2741  SD  MET A 156      50.181  70.856 101.240  1.00  0.00           S
ATOM   2742  CE  MET A 156      50.281  72.506 100.480  1.00  0.00           C
ATOM   2746  C   MET A 156      49.841  67.836  98.030  1.00  0.00           C
ATOM   2747  O   MET A 156      50.221  66.746  97.580  1.00  0.00           O
ATOM   2748  N   PRO A 157      49.451  68.806  97.190  1.00  0.00           N
ATOM   2749  CD  PRO A 157      48.701  69.966  97.670  1.00  0.00           C
ATOM   2752  CA  PRO A 157      49.311  68.626  95.740  1.00  0.00           C
ATOM   2754  CB  PRO A 157      48.431  69.816  95.340  1.00  0.00           C
ATOM   2757  CG  PRO A 157      48.551  70.856  96.450  1.00  0.00           C
ATOM   2760  C   PRO A 157      50.581  68.586  94.910  1.00  0.00           C
ATOM   2761  O   PRO A 157      50.531  68.866  93.710  1.00  0.00           O
ATOM   2762  N   TYR A 158      51.721  68.136  95.470  1.00  0.00           N
ATOM   2764  CA  TYR A 158      53.011  68.196  94.810  1.00  0.00           C
ATOM   2766  CB  TYR A 158      53.941  69.266  95.420  1.00  0.00           C
ATOM   2769  CG  TYR A 158      53.241  70.576  95.550  1.00  0.00           C
ATOM   2770  CD1 TYR A 158      52.691  70.946  96.790  1.00  0.00           C
ATOM   2772  CE1 TYR A 158      52.011  72.166  96.930  1.00  0.00           C
ATOM   2774  CZ  TYR A 158      51.881  73.006  95.830  1.00  0.00           C
ATOM   2775  OH  TYR A 158      51.151  74.196  96.000  1.00  0.00           O
ATOM   2777  CD2 TYR A 158      53.141  71.456  94.470  1.00  0.00           C
ATOM   2779  CE2 TYR A 158      52.451  72.666  94.600  1.00  0.00           C
ATOM   2781  C   TYR A 158      53.721  66.886  95.010  1.00  0.00           C
ATOM   2782  O   TYR A 158      53.371  66.066  95.870  1.00  0.00           O
ATOM   2783  N   HIS A 159      54.761  66.626  94.200  1.00  0.00           N
ATOM   2785  CA  HIS A 159      55.581  65.446  94.390  1.00  0.00           C
ATOM   2787  CB  HIS A 159      56.221  64.976  93.070  1.00  0.00           C
ATOM   2790  ND1 HIS A 159      54.621  65.576  91.300  1.00  0.00           N
ATOM   2791  CG  HIS A 159      55.211  64.586  92.050  1.00  0.00           C
ATOM   2792  CE1 HIS A 159      53.901  64.966  90.400  1.00  0.00           C
ATOM   2794  NE2 HIS A 159      54.001  63.626  90.520  1.00  0.00           N
ATOM   2796  CD2 HIS A 159      54.851  63.366  91.570  1.00  0.00           C
ATOM   2798  C   HIS A 159      56.701  65.676  95.380  1.00  0.00           C
ATOM   2799  O   HIS A 159      57.651  66.416  95.130  1.00  0.00           O
ATOM   2800  N   VAL A 160      56.681  64.966  96.510  1.00  0.00           N
ATOM   2802  CA  VAL A 160      57.811  65.006  97.430  1.00  0.00           C
ATOM   2804  CB  VAL A 160      57.401  64.946  98.900  1.00  0.00           C
ATOM   2806  CG1 VAL A 160      58.621  65.136  99.820  1.00  0.00           C
ATOM   2810  CG2 VAL A 160      56.371  66.066  99.170  1.00  0.00           C
ATOM   2814  C   VAL A 160      58.791  63.896  97.040  1.00  0.00           C
ATOM   2815  O   VAL A 160      58.421  62.766  96.760  1.00  0.00           O
ATOM   2816  N   THR A 161      60.101  64.216  96.980  1.00  0.00           N
ATOM   2818  CA  THR A 161      61.151  63.206  96.950  1.00  0.00           C
ATOM   2820  CB  THR A 161      62.251  63.396  95.890  1.00  0.00           C
ATOM   2822  OG1 THR A 161      61.721  63.396  94.560  1.00  0.00           O
ATOM   2824  CG2 THR A 161      63.281  62.246  95.900  1.00  0.00           C
ATOM   2828  C   THR A 161      61.801  63.286  98.300  1.00  0.00           C
ATOM   2829  O   THR A 161      62.421  64.296  98.650  1.00  0.00           O
ATOM   2830  N   LEU A 162      61.661  62.216  99.110  1.00  0.00           N
ATOM   2832  CA  LEU A 162      62.361  62.096 100.370  1.00  0.00           C
ATOM   2834  CB  LEU A 162      61.661  61.146 101.380  1.00  0.00           C
ATOM   2837  CG  LEU A 162      60.201  61.506 101.690  1.00  0.00           C
ATOM   2839  CD1 LEU A 162      59.621  60.476 102.670  1.00  0.00           C
ATOM   2843  CD2 LEU A 162      60.051  62.926 102.250  1.00  0.00           C
ATOM   2847  C   LEU A 162      63.741  61.556 100.080  1.00  0.00           C
ATOM   2848  O   LEU A 162      63.901  60.586  99.340  1.00  0.00           O
ATOM   2849  N   GLY A 163      64.791  62.236 100.590  1.00  0.00           N
ATOM   2851  CA  GLY A 163      66.161  61.876 100.270  1.00  0.00           C
ATOM   2854  C   GLY A 163      66.731  60.996 101.310  1.00  0.00           C
ATOM   2855  O   GLY A 163      67.601  60.176 101.040  1.00  0.00           O
ATOM   2856  N   TYR A 164      66.251  61.176 102.550  1.00  0.00           N
ATOM   2858  CA  TYR A 164      66.801  60.486 103.680  1.00  0.00           C
ATOM   2860  CB  TYR A 164      68.241  60.956 104.070  1.00  0.00           C
ATOM   2863  CG  TYR A 164      68.321  62.456 104.080  1.00  0.00           C
ATOM   2864  CD1 TYR A 164      67.881  63.206 105.180  1.00  0.00           C
ATOM   2866  CE1 TYR A 164      67.951  64.596 105.150  1.00  0.00           C
ATOM   2868  CZ  TYR A 164      68.411  65.256 104.010  1.00  0.00           C
ATOM   2869  OH  TYR A 164      68.341  66.646 103.930  1.00  0.00           O
ATOM   2871  CD2 TYR A 164      68.861  63.126 102.970  1.00  0.00           C
ATOM   2873  CE2 TYR A 164      68.891  64.526 102.920  1.00  0.00           C
ATOM   2875  C   TYR A 164      65.921  60.506 104.890  1.00  0.00           C
ATOM   2876  O   TYR A 164      65.031  61.346 105.050  1.00  0.00           O
ATOM   2877  N   ILE A 165      66.161  59.516 105.750  1.00  0.00           N
ATOM   2879  CA  ILE A 165      65.321  59.066 106.820  1.00  0.00           C
ATOM   2881  CB  ILE A 165      64.481  57.896 106.300  1.00  0.00           C
ATOM   2883  CG2 ILE A 165      64.101  56.856 107.370  1.00  0.00           C
ATOM   2887  CG1 ILE A 165      63.251  58.456 105.540  1.00  0.00           C
ATOM   2890  CD  ILE A 165      62.211  57.396 105.140  1.00  0.00           C
ATOM   2894  C   ILE A 165      66.291  58.636 107.900  1.00  0.00           C
ATOM   2895  O   ILE A 165      67.261  57.936 107.620  1.00  0.00           O
ATOM   2896  N   GLY A 166      66.081  59.036 109.180  1.00  0.00           N
ATOM   2898  CA  GLY A 166      66.991  58.616 110.220  1.00  0.00           C
ATOM   2901  C   GLY A 166      66.631  59.046 111.620  1.00  0.00           C
ATOM   2902  O   GLY A 166      65.671  59.776 111.860  1.00  0.00           O
ATOM   2903  N   THR A 167      67.391  58.546 112.620  1.00  0.00           N
ATOM   2905  CA  THR A 167      67.271  58.916 114.042  1.00  0.00           C
ATOM   2907  CB  THR A 167      68.161  58.026 114.922  1.00  0.00           C
ATOM   2909  OG1 THR A 167      67.941  56.656 114.642  1.00  0.00           O
ATOM   2911  CG2 THR A 167      67.931  58.216 116.422  1.00  0.00           C
ATOM   2915  C   THR A 167      67.581  60.356 114.412  1.00  0.00           C
ATOM   2916  O   THR A 167      66.831  61.006 115.122  1.00  0.00           O
ATOM   2917  N   ASN A 168      68.711  60.916 113.932  1.00  0.00           N
ATOM   2919  CA  ASN A 168      69.191  62.236 114.322  1.00  0.00           C
ATOM   2921  CB  ASN A 168      70.391  62.246 115.332  1.00  0.00           C
ATOM   2924  CG  ASN A 168      70.151  61.426 116.582  1.00  0.00           C
ATOM   2925  OD1 ASN A 168      70.901  60.466 116.802  1.00  0.00           O
ATOM   2926  ND2 ASN A 168      69.161  61.766 117.422  1.00  0.00           N
ATOM   2929  C   ASN A 168      69.681  62.956 113.080  1.00  0.00           C
ATOM   2930  O   ASN A 168      69.721  62.396 111.980  1.00  0.00           O
ATOM   2931  N   GLY A 169      70.111  64.226 113.250  1.00  0.00           N
ATOM   2933  CA  GLY A 169      70.611  65.116 112.200  1.00  0.00           C
ATOM   2936  C   GLY A 169      71.741  64.596 111.360  1.00  0.00           C
ATOM   2937  O   GLY A 169      71.921  64.936 110.190  1.00  0.00           O
ATOM   2938  N   VAL A 170      72.591  63.746 111.970  1.00  0.00           N
ATOM   2940  CA  VAL A 170      73.721  63.136 111.290  1.00  0.00           C
ATOM   2942  CB  VAL A 170      74.791  62.696 112.290  1.00  0.00           C
ATOM   2944  CG1 VAL A 170      75.941  61.986 111.550  1.00  0.00           C
ATOM   2948  CG2 VAL A 170      75.351  63.926 113.010  1.00  0.00           C
ATOM   2952  C   VAL A 170      73.311  61.946 110.440  1.00  0.00           C
ATOM   2953  O   VAL A 170      73.801  61.736 109.340  1.00  0.00           O
ATOM   2954  N   THR A 171      72.351  61.126 110.930  1.00  0.00           N
ATOM   2956  CA  THR A 171      71.981  59.866 110.280  1.00  0.00           C
ATOM   2958  CB  THR A 171      71.671  58.716 111.220  1.00  0.00           C
ATOM   2960  OG1 THR A 171      71.721  57.426 110.620  1.00  0.00           O
ATOM   2962  CG2 THR A 171      70.291  58.886 111.800  1.00  0.00           C
ATOM   2966  C   THR A 171      70.851  60.136 109.290  1.00  0.00           C
ATOM   2967  O   THR A 171      70.351  59.266 108.590  1.00  0.00           O
ATOM   2968  N   MET A 172      70.461  61.426 109.150  1.00  0.00           N
ATOM   2970  CA  MET A 172      69.851  61.976 107.970  1.00  0.00           C
ATOM   2972  CB  MET A 172      69.391  63.426 108.270  1.00  0.00           C
ATOM   2975  CG  MET A 172      68.131  63.506 109.140  1.00  0.00           C
ATOM   2978  SD  MET A 172      67.901  65.156 109.860  1.00  0.00           S
ATOM   2979  CE  MET A 172      66.381  65.616 108.990  1.00  0.00           C
ATOM   2983  C   MET A 172      70.781  61.966 106.760  1.00  0.00           C
ATOM   2984  O   MET A 172      70.731  61.076 105.920  1.00  0.00           O
ATOM   2985  N   LEU A 173      71.651  62.986 106.620  1.00  0.00           N
ATOM   2987  CA  LEU A 173      72.301  63.276 105.350  1.00  0.00           C
ATOM   2989  CB  LEU A 173      72.961  64.686 105.470  1.00  0.00           C
ATOM   2992  CG  LEU A 173      73.431  65.386 104.170  1.00  0.00           C
ATOM   2994  CD1 LEU A 173      74.731  64.786 103.620  1.00  0.00           C
ATOM   2998  CD2 LEU A 173      72.311  65.436 103.110  1.00  0.00           C
ATOM   3002  C   LEU A 173      73.171  62.116 104.800  1.00  0.00           C
ATOM   3003  O   LEU A 173      72.891  61.656 103.700  1.00  0.00           O
ATOM   3004  N   PRO A 174      74.111  61.526 105.540  1.00  0.00           N
ATOM   3005  CD  PRO A 174      74.981  62.386 106.340  1.00  0.00           C
ATOM   3008  CA  PRO A 174      74.851  60.346 105.060  1.00  0.00           C
ATOM   3010  CB  PRO A 174      76.001  60.216 106.100  1.00  0.00           C
ATOM   3013  CG  PRO A 174      76.281  61.636 106.580  1.00  0.00           C
ATOM   3016  C   PRO A 174      74.111  59.006 105.010  1.00  0.00           C
ATOM   3017  O   PRO A 174      74.801  57.996 104.960  1.00  0.00           O
ATOM   3018  N   GLN A 175      72.761  58.866 105.030  1.00  0.00           N
ATOM   3020  CA  GLN A 175      72.171  57.546 104.800  1.00  0.00           C
ATOM   3022  CB  GLN A 175      71.021  57.106 105.760  1.00  0.00           C
ATOM   3025  CG  GLN A 175      70.751  55.556 105.740  1.00  0.00           C
ATOM   3028  CD  GLN A 175      69.771  55.056 106.800  1.00  0.00           C
ATOM   3029  OE1 GLN A 175      69.471  55.716 107.790  1.00  0.00           O
ATOM   3030  NE2 GLN A 175      69.211  53.836 106.590  1.00  0.00           N
ATOM   3033  C   GLN A 175      71.771  57.566 103.340  1.00  0.00           C
ATOM   3034  O   GLN A 175      72.171  58.456 102.590  1.00  0.00           O
ATOM   3035  N   THR A 176      71.011  56.606 102.850  1.00  0.00           N
ATOM   3037  CA  THR A 176      70.731  56.476 101.450  1.00  0.00           C
ATOM   3039  CB  THR A 176      71.851  55.726 100.750  1.00  0.00           C
ATOM   3041  OG1 THR A 176      71.691  55.636  99.340  1.00  0.00           O
ATOM   3043  CG2 THR A 176      71.981  54.306 101.320  1.00  0.00           C
ATOM   3047  C   THR A 176      69.451  55.726 101.330  1.00  0.00           C
ATOM   3048  O   THR A 176      69.041  55.066 102.280  1.00  0.00           O
ATOM   3049  N   GLN A 177      68.801  55.856 100.160  1.00  0.00           N
ATOM   3051  CA  GLN A 177      67.541  55.266  99.770  1.00  0.00           C
ATOM   3053  CB  GLN A 177      66.871  54.236 100.710  1.00  0.00           C
ATOM   3056  CG  GLN A 177      65.651  53.526 100.090  1.00  0.00           C
ATOM   3059  CD  GLN A 177      65.001  52.586 101.110  1.00  0.00           C
ATOM   3060  OE1 GLN A 177      65.311  52.586 102.300  1.00  0.00           O
ATOM   3061  NE2 GLN A 177      64.061  51.746 100.660  1.00  0.00           N
ATOM   3064  C   GLN A 177      66.561  56.386  99.470  1.00  0.00           C
ATOM   3065  O   GLN A 177      66.151  57.156 100.340  1.00  0.00           O
ATOM   3066  N   SER A 178      66.211  56.506  98.180  1.00  0.00           N
ATOM   3068  CA  SER A 178      65.421  57.616  97.680  1.00  0.00           C
ATOM   3070  CB  SER A 178      65.981  58.226  96.390  1.00  0.00           C
ATOM   3073  OG  SER A 178      67.241  58.806  96.690  1.00  0.00           O
ATOM   3075  C   SER A 178      64.041  57.186  97.370  1.00  0.00           C
ATOM   3076  O   SER A 178      63.811  56.146  96.760  1.00  0.00           O
ATOM   3077  N   LEU A 179      63.071  57.986  97.820  1.00  0.00           N
ATOM   3079  CA  LEU A 179      61.681  57.656  97.750  1.00  0.00           C
ATOM   3081  CB  LEU A 179      61.071  57.536  99.170  1.00  0.00           C
ATOM   3084  CG  LEU A 179      61.911  56.706 100.160  1.00  0.00           C
ATOM   3086  CD1 LEU A 179      61.371  56.916 101.580  1.00  0.00           C
ATOM   3090  CD2 LEU A 179      61.961  55.226  99.780  1.00  0.00           C
ATOM   3094  C   LEU A 179      61.031  58.786  97.000  1.00  0.00           C
ATOM   3095  O   LEU A 179      61.411  59.946  97.160  1.00  0.00           O
ATOM   3096  N   MET A 180      60.021  58.506  96.170  1.00  0.00           N
ATOM   3098  CA  MET A 180      59.241  59.576  95.590  1.00  0.00           C
ATOM   3100  CB  MET A 180      59.581  59.786  94.100  1.00  0.00           C
ATOM   3103  CG  MET A 180      59.101  61.136  93.530  1.00  0.00           C
ATOM   3106  SD  MET A 180      57.361  61.246  93.020  1.00  0.00           S
ATOM   3107  CE  MET A 180      57.351  60.076  91.640  1.00  0.00           C
ATOM   3111  C   MET A 180      57.781  59.256  95.790  1.00  0.00           C
ATOM   3112  O   MET A 180      57.301  58.186  95.410  1.00  0.00           O
ATOM   3113  N   VAL A 181      57.051  60.186  96.420  1.00  0.00           N
ATOM   3115  CA  VAL A 181      55.661  60.016  96.760  1.00  0.00           C
ATOM   3117  CB  VAL A 181      55.351  60.426  98.210  1.00  0.00           C
ATOM   3119  CG1 VAL A 181      55.311  61.956  98.350  1.00  0.00           C
ATOM   3123  CG2 VAL A 181      54.041  59.786  98.700  1.00  0.00           C
ATOM   3127  C   VAL A 181      54.861  60.826  95.760  1.00  0.00           C
ATOM   3128  O   VAL A 181      55.221  61.936  95.350  1.00  0.00           O
ATOM   3129  N   THR A 182      53.731  60.276  95.290  1.00  0.00           N
ATOM   3131  CA  THR A 182      52.801  61.026  94.470  1.00  0.00           C
ATOM   3133  CB  THR A 182      51.931  60.126  93.600  1.00  0.00           C
ATOM   3135  OG1 THR A 182      51.151  59.196  94.330  1.00  0.00           O
ATOM   3137  CG2 THR A 182      52.881  59.296  92.750  1.00  0.00           C
ATOM   3141  C   THR A 182      52.011  62.026  95.310  1.00  0.00           C
ATOM   3142  O   THR A 182      51.881  61.846  96.520  1.00  0.00           O
ATOM   3143  N   PRO A 183      51.521  63.126  94.750  1.00  0.00           N
ATOM   3144  CD  PRO A 183      51.801  63.566  93.380  1.00  0.00           C
ATOM   3147  CA  PRO A 183      50.601  64.006  95.450  1.00  0.00           C
ATOM   3149  CB  PRO A 183      50.181  65.046  94.400  1.00  0.00           C
ATOM   3152  CG  PRO A 183      51.211  64.966  93.260  1.00  0.00           C
ATOM   3155  C   PRO A 183      49.371  63.296  95.990  1.00  0.00           C
ATOM   3156  O   PRO A 183      48.771  62.556  95.210  1.00  0.00           O
ATOM   3157  N   PHE A 184      49.001  63.516  97.260  1.00  0.00           N
ATOM   3159  CA  PHE A 184      47.791  62.966  97.870  1.00  0.00           C
ATOM   3161  CB  PHE A 184      46.471  63.366  97.180  1.00  0.00           C
ATOM   3164  CG  PHE A 184      46.341  64.856  97.130  1.00  0.00           C
ATOM   3165  CD1 PHE A 184      46.511  65.546  95.920  1.00  0.00           C
ATOM   3167  CE1 PHE A 184      46.281  66.916  95.850  1.00  0.00           C
ATOM   3169  CZ  PHE A 184      45.951  67.626  97.020  1.00  0.00           C
ATOM   3171  CD2 PHE A 184      45.991  65.566  98.280  1.00  0.00           C
ATOM   3173  CE2 PHE A 184      45.801  66.946  98.230  1.00  0.00           C
ATOM   3175  C   PHE A 184      47.841  61.466  98.070  1.00  0.00           C
ATOM   3176  O   PHE A 184      46.821  60.786  98.060  1.00  0.00           O
ATOM   3177  N   SER A 185      49.041  60.906  98.260  1.00  0.00           N
ATOM   3179  CA  SER A 185      49.231  59.476  98.370  1.00  0.00           C
ATOM   3181  CB  SER A 185      49.751  58.776  97.080  1.00  0.00           C
ATOM   3184  OG  SER A 185      48.821  58.926  96.010  1.00  0.00           O
ATOM   3186  C   SER A 185      50.191  59.156  99.480  1.00  0.00           C
ATOM   3187  O   SER A 185      50.751  60.016 100.160  1.00  0.00           O
ATOM   3188  N   TYR A 186      50.361  57.846  99.720  1.00  0.00           N
ATOM   3190  CA  TYR A 186      51.131  57.326 100.800  1.00  0.00           C
ATOM   3192  CB  TYR A 186      50.201  56.816 101.960  1.00  0.00           C
ATOM   3195  CG  TYR A 186      49.211  55.786 101.470  1.00  0.00           C
ATOM   3196  CD1 TYR A 186      49.531  54.426 101.510  1.00  0.00           C
ATOM   3198  CE1 TYR A 186      48.661  53.476 100.960  1.00  0.00           C
ATOM   3200  CZ  TYR A 186      47.451  53.886 100.390  1.00  0.00           C
ATOM   3201  OH  TYR A 186      46.631  52.926  99.760  1.00  0.00           O
ATOM   3203  CD2 TYR A 186      47.961  56.176 100.950  1.00  0.00           C
ATOM   3205  CE2 TYR A 186      47.081  55.226 100.410  1.00  0.00           C
ATOM   3207  C   TYR A 186      52.021  56.216 100.250  1.00  0.00           C
ATOM   3208  O   TYR A 186      51.741  55.616  99.220  1.00  0.00           O
ATOM   3209  N   ALA A 187      53.121  55.936 100.960  1.00  0.00           N
ATOM   3211  CA  ALA A 187      53.961  54.816 100.660  1.00  0.00           C
ATOM   3213  CB  ALA A 187      54.911  55.146  99.500  1.00  0.00           C
ATOM   3217  C   ALA A 187      54.701  54.486 101.940  1.00  0.00           C
ATOM   3218  O   ALA A 187      54.831  55.316 102.840  1.00  0.00           O
ATOM   3219  N   ASN A 188      55.141  53.236 102.110  1.00  0.00           N
ATOM   3221  CA  ASN A 188      55.691  52.776 103.350  1.00  0.00           C
ATOM   3223  CB  ASN A 188      54.631  51.906 104.120  1.00  0.00           C
ATOM   3226  CG  ASN A 188      54.961  50.436 104.270  1.00  0.00           C
ATOM   3227  OD1 ASN A 188      55.801  50.046 105.070  1.00  0.00           O
ATOM   3228  ND2 ASN A 188      54.251  49.556 103.520  1.00  0.00           N
ATOM   3231  C   ASN A 188      57.051  52.156 103.030  1.00  0.00           C
ATOM   3232  O   ASN A 188      57.191  51.346 102.110  1.00  0.00           O
ATOM   3233  N   THR A 189      58.091  52.556 103.760  1.00  0.00           N
ATOM   3235  CA  THR A 189      59.471  52.266 103.380  1.00  0.00           C
ATOM   3237  CB  THR A 189      60.261  53.516 103.060  1.00  0.00           C
ATOM   3239  OG1 THR A 189      59.731  54.086 101.870  1.00  0.00           O
ATOM   3241  CG2 THR A 189      61.741  53.196 102.790  1.00  0.00           C
ATOM   3245  C   THR A 189      60.111  51.626 104.560  1.00  0.00           C
ATOM   3246  O   THR A 189      60.061  52.196 105.640  1.00  0.00           O
ATOM   3247  N   GLN A 190      60.701  50.416 104.440  1.00  0.00           N
ATOM   3249  CA  GLN A 190      61.271  49.756 105.600  1.00  0.00           C
ATOM   3251  CB  GLN A 190      61.461  48.246 105.380  1.00  0.00           C
ATOM   3254  CG  GLN A 190      62.041  47.526 106.620  1.00  0.00           C
ATOM   3257  CD  GLN A 190      62.231  46.036 106.360  1.00  0.00           C
ATOM   3258  OE1 GLN A 190      61.941  45.496 105.300  1.00  0.00           O
ATOM   3259  NE2 GLN A 190      62.761  45.326 107.370  1.00  0.00           N
ATOM   3262  C   GLN A 190      62.521  50.406 106.220  1.00  0.00           C
ATOM   3263  O   GLN A 190      63.491  50.686 105.520  1.00  0.00           O
ATOM   3264  N   PHE A 191      62.541  50.556 107.570  1.00  0.00           N
ATOM   3266  CA  PHE A 191      63.681  50.956 108.370  1.00  0.00           C
ATOM   3268  CB  PHE A 191      64.131  52.436 108.180  1.00  0.00           C
ATOM   3271  CG  PHE A 191      63.081  53.476 108.440  1.00  0.00           C
ATOM   3272  CD1 PHE A 191      63.111  54.286 109.580  1.00  0.00           C
ATOM   3274  CE1 PHE A 191      62.191  55.326 109.750  1.00  0.00           C
ATOM   3276  CZ  PHE A 191      61.241  55.576 108.750  1.00  0.00           C
ATOM   3278  CD2 PHE A 191      62.161  53.776 107.420  1.00  0.00           C
ATOM   3280  CE2 PHE A 191      61.241  54.816 107.580  1.00  0.00           C
ATOM   3282  C   PHE A 191      63.371  50.576 109.830  1.00  0.00           C
ATOM   3283  O   PHE A 191      62.621  49.646 110.090  1.00  0.00           O
ATOM   3284  N   LYS A 192      63.951  51.266 110.830  1.00  0.00           N
ATOM   3286  CA  LYS A 192      63.781  50.946 112.240  1.00  0.00           C
ATOM   3288  CB  LYS A 192      65.151  50.926 112.970  1.00  0.00           C
ATOM   3291  CG  LYS A 192      66.211  49.926 112.460  1.00  0.00           C
ATOM   3294  CD  LYS A 192      67.541  50.136 113.220  1.00  0.00           C
ATOM   3297  CE  LYS A 192      68.591  49.046 112.990  1.00  0.00           C
ATOM   3300  NZ  LYS A 192      69.771  49.246 113.862  1.00  0.00           N
ATOM   3304  C   LYS A 192      62.981  52.056 112.930  1.00  0.00           C
ATOM   3305  O   LYS A 192      63.111  53.216 112.570  1.00  0.00           O
ATOM   3306  N   ASN A 193      62.141  51.786 113.942  1.00  0.00           N
ATOM   3308  CA  ASN A 193      61.551  52.856 114.742  1.00  0.00           C
ATOM   3310  CB  ASN A 193      60.081  52.526 115.132  1.00  0.00           C
ATOM   3313  CG  ASN A 193      59.991  51.456 116.202  1.00  0.00           C
ATOM   3314  OD1 ASN A 193      60.671  50.436 116.102  1.00  0.00           O
ATOM   3315  ND2 ASN A 193      59.211  51.696 117.272  1.00  0.00           N
ATOM   3318  C   ASN A 193      62.451  53.206 115.942  1.00  0.00           C
ATOM   3319  O   ASN A 193      62.021  53.266 117.092  1.00  0.00           O
ATOM   3320  N   VAL A 194      63.741  53.496 115.682  1.00  0.00           N
ATOM   3322  CA  VAL A 194      64.651  54.096 116.652  1.00  0.00           C
ATOM   3324  CB  VAL A 194      66.091  54.166 116.152  1.00  0.00           C
ATOM   3326  CG1 VAL A 194      67.021  54.716 117.242  1.00  0.00           C
ATOM   3330  CG2 VAL A 194      66.561  52.756 115.762  1.00  0.00           C
ATOM   3334  C   VAL A 194      64.221  55.466 117.212  1.00  0.00           C
ATOM   3335  O   VAL A 194      64.471  55.696 118.402  1.00  0.00           O
ATOM   3336  N   PRO A 195      63.591  56.406 116.502  1.00  0.00           N
ATOM   3337  CD  PRO A 195      63.541  56.416 115.042  1.00  0.00           C
ATOM   3340  CA  PRO A 195      63.531  57.766 117.032  1.00  0.00           C
ATOM   3342  CB  PRO A 195      64.031  58.626 115.882  1.00  0.00           C
ATOM   3345  CG  PRO A 195      63.601  57.876 114.622  1.00  0.00           C
ATOM   3348  C   PRO A 195      62.141  58.196 117.442  1.00  0.00           C
ATOM   3349  O   PRO A 195      61.221  58.266 116.632  1.00  0.00           O
ATOM   3350  N   SER A 196      62.021  58.606 118.702  1.00  0.00           N
ATOM   3352  CA  SER A 196      60.851  59.346 119.172  1.00  0.00           C
ATOM   3354  CB  SER A 196      60.911  59.586 120.702  1.00  0.00           C
ATOM   3357  OG  SER A 196      62.181  60.066 121.152  1.00  0.00           O
ATOM   3359  C   SER A 196      60.731  60.656 118.442  1.00  0.00           C
ATOM   3360  O   SER A 196      59.651  61.096 118.032  1.00  0.00           O
ATOM   3361  N   THR A 197      61.901  61.276 118.232  1.00  0.00           N
ATOM   3363  CA  THR A 197      62.121  62.516 117.522  1.00  0.00           C
ATOM   3365  CB  THR A 197      63.041  63.456 118.312  1.00  0.00           C
ATOM   3367  OG1 THR A 197      64.311  62.896 118.642  1.00  0.00           O
ATOM   3369  CG2 THR A 197      62.361  63.706 119.662  1.00  0.00           C
ATOM   3373  C   THR A 197      62.641  62.246 116.122  1.00  0.00           C
ATOM   3374  O   THR A 197      63.771  62.546 115.762  1.00  0.00           O
ATOM   3375  N   PHE A 198      61.801  61.586 115.292  1.00  0.00           N
ATOM   3377  CA  PHE A 198      62.131  61.176 113.932  1.00  0.00           C
ATOM   3379  CB  PHE A 198      61.031  60.206 113.342  1.00  0.00           C
ATOM   3382  CG  PHE A 198      61.271  59.716 111.930  1.00  0.00           C
ATOM   3383  CD1 PHE A 198      62.511  59.176 111.550  1.00  0.00           C
ATOM   3385  CE1 PHE A 198      62.771  58.826 110.220  1.00  0.00           C
ATOM   3387  CZ  PHE A 198      61.781  59.006 109.250  1.00  0.00           C
ATOM   3389  CD2 PHE A 198      60.261  59.816 110.950  1.00  0.00           C
ATOM   3391  CE2 PHE A 198      60.521  59.476 109.620  1.00  0.00           C
ATOM   3393  C   PHE A 198      62.571  62.336 113.030  1.00  0.00           C
ATOM   3394  O   PHE A 198      62.261  63.506 113.260  1.00  0.00           O
ATOM   3395  N   GLN A 199      63.391  62.046 112.010  1.00  0.00           N
ATOM   3397  CA  GLN A 199      64.041  63.056 111.220  1.00  0.00           C
ATOM   3399  CB  GLN A 199      65.531  63.126 111.620  1.00  0.00           C
ATOM   3402  CG  GLN A 199      65.851  63.516 113.090  1.00  0.00           C
ATOM   3405  CD  GLN A 199      65.931  65.016 113.382  1.00  0.00           C
ATOM   3406  OE1 GLN A 199      65.891  65.896 112.520  1.00  0.00           O
ATOM   3407  NE2 GLN A 199      66.151  65.326 114.682  1.00  0.00           N
ATOM   3410  C   GLN A 199      63.911  62.736 109.730  1.00  0.00           C
ATOM   3411  O   GLN A 199      64.241  61.636 109.290  1.00  0.00           O
ATOM   3412  N   VAL A 200      63.431  63.696 108.910  1.00  0.00           N
ATOM   3414  CA  VAL A 200      63.191  63.506 107.480  1.00  0.00           C
ATOM   3416  CB  VAL A 200      61.721  63.576 107.080  1.00  0.00           C
ATOM   3418  CG1 VAL A 200      61.511  62.926 105.700  1.00  0.00           C
ATOM   3422  CG2 VAL A 200      60.871  62.836 108.100  1.00  0.00           C
ATOM   3426  C   VAL A 200      63.861  64.626 106.720  1.00  0.00           C
ATOM   3427  O   VAL A 200      63.801  65.786 107.150  1.00  0.00           O
ATOM   3428  N   GLY A 201      64.491  64.336 105.560  1.00  0.00           N
ATOM   3430  CA  GLY A 201      64.761  65.386 104.590  1.00  0.00           C
ATOM   3433  C   GLY A 201      64.421  64.986 103.190  1.00  0.00           C
ATOM   3434  O   GLY A 201      64.101  63.836 102.870  1.00  0.00           O
ATOM   3435  N   TYR A 202      64.521  65.966 102.300  1.00  0.00           N
ATOM   3437  CA  TYR A 202      63.861  65.946 101.020  1.00  0.00           C
ATOM   3439  CB  TYR A 202      62.361  66.356 101.190  1.00  0.00           C
ATOM   3442  CG  TYR A 202      62.211  67.806 101.580  1.00  0.00           C
ATOM   3443  CD1 TYR A 202      62.451  68.246 102.890  1.00  0.00           C
ATOM   3445  CE1 TYR A 202      62.461  69.616 103.180  1.00  0.00           C
ATOM   3447  CZ  TYR A 202      62.161  70.546 102.190  1.00  0.00           C
ATOM   3448  OH  TYR A 202      62.161  71.926 102.460  1.00  0.00           O
ATOM   3450  CD2 TYR A 202      61.871  68.746 100.610  1.00  0.00           C
ATOM   3452  CE2 TYR A 202      61.821  70.106 100.910  1.00  0.00           C
ATOM   3454  C   TYR A 202      64.671  66.916 100.140  1.00  0.00           C
ATOM   3455  O   TYR A 202      65.511  67.666 100.640  1.00  0.00           O
ATOM   3456  N   ILE A 203      64.461  66.916  98.820  1.00  0.00           N
ATOM   3458  CA  ILE A 203      65.131  67.846  97.910  1.00  0.00           C
ATOM   3460  CB  ILE A 203      65.611  67.206  96.600  1.00  0.00           C
ATOM   3462  CG2 ILE A 203      66.211  68.246  95.640  1.00  0.00           C
ATOM   3466  CG1 ILE A 203      66.641  66.086  96.820  1.00  0.00           C
ATOM   3469  CD  ILE A 203      66.511  65.006  95.740  1.00  0.00           C
ATOM   3473  C   ILE A 203      64.141  68.896  97.490  1.00  0.00           C
ATOM   3474  O   ILE A 203      63.071  68.526  97.000  1.00  0.00           O
ATOM   3475  N   ASN A 204      64.461  70.196  97.650  1.00  0.00           N
ATOM   3477  CA  ASN A 204      63.601  71.276  97.180  1.00  0.00           C
ATOM   3479  CB  ASN A 204      63.411  72.406  98.220  1.00  0.00           C
ATOM   3482  CG  ASN A 204      64.621  73.326  98.340  1.00  0.00           C
ATOM   3483  OD1 ASN A 204      65.531  73.346  97.520  1.00  0.00           O
ATOM   3484  ND2 ASN A 204      64.621  74.146  99.410  1.00  0.00           N
ATOM   3487  C   ASN A 204      63.821  71.686  95.750  1.00  0.00           C
ATOM   3488  O   ASN A 204      64.701  71.196  95.050  1.00  0.00           O
ATOM   3489  N   ASP A 205      62.961  72.566  95.240  1.00  0.00           N
ATOM   3491  CA  ASP A 205      62.981  73.076  93.890  1.00  0.00           C
ATOM   3493  CB  ASP A 205      61.741  73.976  93.700  1.00  0.00           C
ATOM   3496  CG  ASP A 205      60.501  73.106  93.740  1.00  0.00           C
ATOM   3497  OD1 ASP A 205      60.601  71.896  93.390  1.00  0.00           O
ATOM   3498  OD2 ASP A 205      59.411  73.666  94.000  1.00  0.00           O
ATOM   3499  C   ASP A 205      64.271  73.816  93.570  1.00  0.00           C
ATOM   3500  O   ASP A 205      64.741  73.826  92.440  1.00  0.00           O
ATOM   3501  N   PHE A 206      64.871  74.406  94.610  1.00  0.00           N
ATOM   3503  CA  PHE A 206      66.111  75.146  94.600  1.00  0.00           C
ATOM   3505  CB  PHE A 206      66.141  76.086  95.840  1.00  0.00           C
ATOM   3508  CG  PHE A 206      65.071  77.146  95.720  1.00  0.00           C
ATOM   3509  CD1 PHE A 206      63.701  76.896  95.910  1.00  0.00           C
ATOM   3511  CE1 PHE A 206      62.761  77.916  95.680  1.00  0.00           C
ATOM   3513  CZ  PHE A 206      63.201  79.196  95.340  1.00  0.00           C
ATOM   3515  CD2 PHE A 206      65.481  78.456  95.460  1.00  0.00           C
ATOM   3517  CE2 PHE A 206      64.561  79.486  95.290  1.00  0.00           C
ATOM   3519  C   PHE A 206      67.321  74.226  94.600  1.00  0.00           C
ATOM   3520  O   PHE A 206      68.441  74.646  94.280  1.00  0.00           O
ATOM   3521  N   GLY A 207      67.121  72.946  94.990  1.00  0.00           N
ATOM   3523  CA  GLY A 207      68.151  71.936  95.080  1.00  0.00           C
ATOM   3526  C   GLY A 207      68.771  71.916  96.450  1.00  0.00           C
ATOM   3527  O   GLY A 207      69.761  71.236  96.710  1.00  0.00           O
ATOM   3528  N   GLY A 208      68.171  72.646  97.390  1.00  0.00           N
ATOM   3530  CA  GLY A 208      68.481  72.516  98.790  1.00  0.00           C
ATOM   3533  C   GLY A 208      68.011  71.206  99.370  1.00  0.00           C
ATOM   3534  O   GLY A 208      67.001  70.636  98.980  1.00  0.00           O
ATOM   3535  N   LEU A 209      68.771  70.716 100.360  1.00  0.00           N
ATOM   3537  CA  LEU A 209      68.421  69.586 101.170  1.00  0.00           C
ATOM   3539  CB  LEU A 209      69.551  68.516 101.150  1.00  0.00           C
ATOM   3542  CG  LEU A 209      69.631  67.566  99.950  1.00  0.00           C
ATOM   3544  CD1 LEU A 209      68.351  66.756  99.760  1.00  0.00           C
ATOM   3548  CD2 LEU A 209      70.021  68.296  98.660  1.00  0.00           C
ATOM   3552  C   LEU A 209      68.341  70.156 102.570  1.00  0.00           C
ATOM   3553  O   LEU A 209      69.311  70.696 103.080  1.00  0.00           O
ATOM   3554  N   SER A 210      67.161  70.106 103.190  1.00  0.00           N
ATOM   3556  CA  SER A 210      66.931  70.736 104.470  1.00  0.00           C
ATOM   3558  CB  SER A 210      66.061  72.016 104.380  1.00  0.00           C
ATOM   3561  OG  SER A 210      64.841  71.746 103.700  1.00  0.00           O
ATOM   3563  C   SER A 210      66.361  69.676 105.380  1.00  0.00           C
ATOM   3564  O   SER A 210      66.181  68.546 104.940  1.00  0.00           O
ATOM   3565  N   PHE A 211      66.231  69.976 106.690  1.00  0.00           N
ATOM   3567  CA  PHE A 211      66.191  68.966 107.730  1.00  0.00           C
ATOM   3569  CB  PHE A 211      67.521  68.946 108.520  1.00  0.00           C
ATOM   3572  CG  PHE A 211      68.671  68.656 107.600  1.00  0.00           C
ATOM   3573  CD1 PHE A 211      69.331  69.686 106.910  1.00  0.00           C
ATOM   3575  CE1 PHE A 211      70.381  69.386 106.030  1.00  0.00           C
ATOM   3577  CZ  PHE A 211      70.821  68.066 105.890  1.00  0.00           C
ATOM   3579  CD2 PHE A 211      69.081  67.346 107.380  1.00  0.00           C
ATOM   3581  CE2 PHE A 211      70.151  67.046 106.550  1.00  0.00           C
ATOM   3583  C   PHE A 211      65.061  69.216 108.730  1.00  0.00           C
ATOM   3584  O   PHE A 211      65.071  70.196 109.470  1.00  0.00           O
ATOM   3585  N   TYR A 212      64.081  68.286 108.780  1.00  0.00           N
ATOM   3587  CA  TYR A 212      62.901  68.346 109.620  1.00  0.00           C
ATOM   3589  CB  TYR A 212      61.601  67.966 108.850  1.00  0.00           C
ATOM   3592  CG  TYR A 212      61.221  68.916 107.760  1.00  0.00           C
ATOM   3593  CD1 TYR A 212      61.491  70.296 107.830  1.00  0.00           C
ATOM   3595  CE1 TYR A 212      61.071  71.136 106.780  1.00  0.00           C
ATOM   3597  CZ  TYR A 212      60.401  70.606 105.680  1.00  0.00           C
ATOM   3598  OH  TYR A 212      59.891  71.476 104.710  1.00  0.00           O
ATOM   3600  CD2 TYR A 212      60.541  68.396 106.650  1.00  0.00           C
ATOM   3602  CE2 TYR A 212      60.161  69.236 105.600  1.00  0.00           C
ATOM   3604  C   TYR A 212      62.971  67.336 110.740  1.00  0.00           C
ATOM   3605  O   TYR A 212      63.411  66.206 110.560  1.00  0.00           O
ATOM   3606  N   GLU A 213      62.481  67.746 111.930  1.00  0.00           N
ATOM   3608  CA  GLU A 213      62.381  66.916 113.100  1.00  0.00           C
ATOM   3610  CB  GLU A 213      63.231  67.536 114.232  1.00  0.00           C
ATOM   3613  CG  GLU A 213      63.201  66.766 115.572  1.00  0.00           C
ATOM   3616  CD  GLU A 213      64.041  67.446 116.632  1.00  0.00           C
ATOM   3617  OE1 GLU A 213      64.831  68.386 116.322  1.00  0.00           O
ATOM   3618  OE2 GLU A 213      63.881  67.116 117.832  1.00  0.00           O
ATOM   3619  C   GLU A 213      60.911  66.816 113.502  1.00  0.00           C
ATOM   3620  O   GLU A 213      60.271  67.816 113.822  1.00  0.00           O
ATOM   3621  N   ILE A 214      60.341  65.596 113.452  1.00  0.00           N
ATOM   3623  CA  ILE A 214      58.971  65.306 113.852  1.00  0.00           C
ATOM   3625  CB  ILE A 214      58.261  64.206 113.020  1.00  0.00           C
ATOM   3627  CG2 ILE A 214      57.611  64.746 111.740  1.00  0.00           C
ATOM   3631  CG1 ILE A 214      59.171  63.026 112.650  1.00  0.00           C
ATOM   3634  CD  ILE A 214      59.951  63.196 111.340  1.00  0.00           C
ATOM   3638  C   ILE A 214      58.971  64.856 115.312  1.00  0.00           C
ATOM   3639  O   ILE A 214      59.901  64.236 115.812  1.00  0.00           O
ATOM   3640  N   ASN A 215      57.871  65.126 116.042  1.00  0.00           N
ATOM   3642  CA  ASN A 215      57.631  64.516 117.322  1.00  0.00           C
ATOM   3644  CB  ASN A 215      57.431  65.546 118.492  1.00  0.00           C
ATOM   3647  CG  ASN A 215      56.201  66.436 118.352  1.00  0.00           C
ATOM   3648  OD1 ASN A 215      55.951  67.036 117.312  1.00  0.00           O
ATOM   3649  ND2 ASN A 215      55.391  66.566 119.432  1.00  0.00           N
ATOM   3652  C   ASN A 215      56.471  63.556 117.172  1.00  0.00           C
ATOM   3653  O   ASN A 215      55.381  63.906 116.722  1.00  0.00           O
ATOM   3654  N   CYS A 216      56.681  62.286 117.572  1.00  0.00           N
ATOM   3656  CA  CYS A 216      55.571  61.366 117.742  1.00  0.00           C
ATOM   3658  CB  CYS A 216      56.051  59.896 117.562  1.00  0.00           C
ATOM   3661  SG  CYS A 216      54.741  58.796 116.932  1.00  0.00           S
ATOM   3663  C   CYS A 216      55.111  61.566 119.172  1.00  0.00           C
ATOM   3664  O   CYS A 216      55.961  61.416 120.052  1.00  0.00           O
ATOM   3665  N   PRO A 217      53.891  61.886 119.572  1.00  0.00           N
ATOM   3666  CD  PRO A 217      52.791  62.196 118.682  1.00  0.00           C
ATOM   3669  CA  PRO A 217      53.441  61.676 120.932  1.00  0.00           C
ATOM   3671  CB  PRO A 217      51.961  62.076 120.942  1.00  0.00           C
ATOM   3674  CG  PRO A 217      51.731  62.786 119.612  1.00  0.00           C
ATOM   3677  C   PRO A 217      53.711  60.246 121.382  1.00  0.00           C
ATOM   3678  O   PRO A 217      53.511  59.316 120.602  1.00  0.00           O
ATOM   3679  N   VAL A 218      54.151  60.076 122.632  1.00  0.00           N
ATOM   3681  CA  VAL A 218      54.801  58.886 123.172  1.00  0.00           C
ATOM   3683  CB  VAL A 218      54.991  59.136 124.662  1.00  0.00           C
ATOM   3685  CG1 VAL A 218      55.651  57.926 125.362  1.00  0.00           C
ATOM   3689  CG2 VAL A 218      55.871  60.396 124.832  1.00  0.00           C
ATOM   3693  C   VAL A 218      54.051  57.576 122.962  1.00  0.00           C
ATOM   3694  O   VAL A 218      54.591  56.496 122.732  1.00  0.00           O
ATOM   3695  N   VAL A 219      52.721  57.666 123.082  1.00  0.00           N
ATOM   3697  CA  VAL A 219      51.821  56.556 123.022  1.00  0.00           C
ATOM   3699  CB  VAL A 219      50.941  56.536 124.262  1.00  0.00           C
ATOM   3701  CG1 VAL A 219      51.841  56.206 125.472  1.00  0.00           C
ATOM   3705  CG2 VAL A 219      50.241  57.886 124.482  1.00  0.00           C
ATOM   3709  C   VAL A 219      50.991  56.606 121.772  1.00  0.00           C
ATOM   3710  O   VAL A 219      50.081  55.796 121.592  1.00  0.00           O
ATOM   3711  N   ASN A 220      51.271  57.536 120.842  1.00  0.00           N
ATOM   3713  CA  ASN A 220      50.501  57.746 119.632  1.00  0.00           C
ATOM   3715  CB  ASN A 220      50.151  59.226 119.312  1.00  0.00           C
ATOM   3718  CG  ASN A 220      49.181  59.756 120.362  1.00  0.00           C
ATOM   3719  OD1 ASN A 220      48.831  59.076 121.332  1.00  0.00           O
ATOM   3720  ND2 ASN A 220      48.691  60.996 120.182  1.00  0.00           N
ATOM   3723  C   ASN A 220      51.201  57.126 118.452  1.00  0.00           C
ATOM   3724  O   ASN A 220      52.301  56.606 118.512  1.00  0.00           O
ATOM   3725  N   ASN A 221      50.491  57.136 117.312  1.00  0.00           N
ATOM   3727  CA  ASN A 221      50.921  56.476 116.112  1.00  0.00           C
ATOM   3729  CB  ASN A 221      49.971  55.276 115.842  1.00  0.00           C
ATOM   3732  CG  ASN A 221      50.551  54.346 114.772  1.00  0.00           C
ATOM   3733  OD1 ASN A 221      51.601  54.646 114.212  1.00  0.00           O
ATOM   3734  ND2 ASN A 221      49.881  53.206 114.512  1.00  0.00           N
ATOM   3737  C   ASN A 221      50.861  57.516 114.992  1.00  0.00           C
ATOM   3738  O   ASN A 221      50.451  57.206 113.892  1.00  0.00           O
ATOM   3739  N   ILE A 222      51.261  58.776 115.252  1.00  0.00           N
ATOM   3741  CA  ILE A 222      51.511  59.736 114.192  1.00  0.00           C
ATOM   3743  CB  ILE A 222      50.281  60.496 113.642  1.00  0.00           C
ATOM   3745  CG2 ILE A 222      49.601  59.716 112.500  1.00  0.00           C
ATOM   3749  CG1 ILE A 222      49.271  60.956 114.732  1.00  0.00           C
ATOM   3752  CD  ILE A 222      48.291  59.926 115.292  1.00  0.00           C
ATOM   3756  C   ILE A 222      52.561  60.756 114.632  1.00  0.00           C
ATOM   3757  O   ILE A 222      52.521  61.276 115.742  1.00  0.00           O
ATOM   3758  N   CYS A 223      53.471  61.096 113.712  1.00  0.00           N
ATOM   3760  CA  CYS A 223      54.461  62.156 113.782  1.00  0.00           C
ATOM   3762  CB  CYS A 223      55.801  61.606 113.220  1.00  0.00           C
ATOM   3765  SG  CYS A 223      56.991  61.166 114.522  1.00  0.00           S
ATOM   3767  C   CYS A 223      54.011  63.356 112.950  1.00  0.00           C
ATOM   3768  O   CYS A 223      53.381  63.176 111.910  1.00  0.00           O
ATOM   3769  N   ASN A 224      54.291  64.606 113.402  1.00  0.00           N
ATOM   3771  CA  ASN A 224      53.941  65.816 112.680  1.00  0.00           C
ATOM   3773  CB  ASN A 224      52.501  66.286 113.060  1.00  0.00           C
ATOM   3776  CG  ASN A 224      51.941  67.326 112.110  1.00  0.00           C
ATOM   3777  OD1 ASN A 224      52.581  67.816 111.190  1.00  0.00           O
ATOM   3778  ND2 ASN A 224      50.621  67.626 112.250  1.00  0.00           N
ATOM   3781  C   ASN A 224      55.001  66.866 113.030  1.00  0.00           C
ATOM   3782  O   ASN A 224      55.551  66.826 114.132  1.00  0.00           O
ATOM   3783  N   ILE A 225      55.381  67.746 112.080  1.00  0.00           N
ATOM   3785  CA  ILE A 225      56.461  68.726 112.170  1.00  0.00           C
ATOM   3787  CB  ILE A 225      57.781  68.296 111.490  1.00  0.00           C
ATOM   3789  CG2 ILE A 225      58.801  69.466 111.450  1.00  0.00           C
ATOM   3793  CG1 ILE A 225      57.681  67.506 110.150  1.00  0.00           C
ATOM   3796  CD  ILE A 225      57.631  68.306 108.860  1.00  0.00           C
ATOM   3800  C   ILE A 225      55.881  70.046 111.630  1.00  0.00           C
ATOM   3801  OT1 ILE A 225      55.101  69.976 110.650  1.00  0.00           O
ATOM   3802  OT2 ILE A 225      56.141  71.156 112.190  1.00  0.00           O
ATOM   3803  NH3 POPEB 226      72.071 121.816  62.140  1.00  0.00           N
ATOM   3807  C12 POPEB 226      73.041 120.686  62.360  1.00  0.00           C
ATOM   3810  C11 POPEB 226      72.781 119.526  61.360  1.00  0.00           C
ATOM   3813  P   POPEB 226      70.161 119.126  61.490  1.00  0.00           P
ATOM   3814  O13 POPEB 226      69.321 117.916  61.480  1.00  0.00           O
ATOM   3815  O14 POPEB 226      69.851 120.246  62.420  1.00  0.00           O
ATOM   3816  O11 POPEB 226      70.251 119.696  60.010  1.00  0.00           O
ATOM   3817  O12 POPEB 226      71.661 118.726  61.740  1.00  0.00           O
ATOM   3818  C1  POPEB 226      69.101 120.196  59.320  1.00  0.00           C
ATOM   3821  C2  POPEB 226      68.791 119.466  57.970  1.00  0.00           C
ATOM   3823  O21 POPEB 226      67.981 120.306  57.140  1.00  0.00           O
ATOM   3824  C21 POPEB 226      68.411 121.436  56.550  1.00  0.00           C
ATOM   3825  O22 POPEB 226      67.671 122.226  56.000  1.00  0.00           O
ATOM   3826  C22 POPEB 226      69.931 121.696  56.560  1.00  0.00           C
ATOM   3829  C3  POPEB 226      68.091 118.086  58.190  1.00  0.00           C
ATOM   3832  O31 POPEB 226      67.491 117.576  56.960  1.00  0.00           O
ATOM   3833  C31 POPEB 226      66.151 117.616  56.900  1.00  0.00           C
ATOM   3834  O32 POPEB 226      65.421 117.956  57.820  1.00  0.00           O
ATOM   3835  C32 POPEB 226      65.701 117.146  55.510  1.00  0.00           C
ATOM   3838  C23 POPEB 226      70.511 121.616  55.130  1.00  0.00           C
ATOM   3841  C24 POPEB 226      70.361 120.226  54.490  1.00  0.00           C
ATOM   3844  C25 POPEB 226      71.091 120.156  53.150  1.00  0.00           C
ATOM   3847  C26 POPEB 226      70.841 118.846  52.380  1.00  0.00           C
ATOM   3850  C27 POPEB 226      71.481 117.616  53.050  1.00  0.00           C
ATOM   3853  C28 POPEB 226      71.171 116.336  52.250  1.00  0.00           C
ATOM   3856  C29 POPEB 226      71.861 115.136  52.840  1.00  0.00           C
ATOM   3858 0C21 POPEB 226      72.761 114.346  52.230  1.00  0.00           C
ATOM   3860 1C21 POPEB 226      73.261 114.456  50.810  1.00  0.00           C
ATOM   3863 2C21 POPEB 226      73.341 113.106  50.080  1.00  0.00           C
ATOM   3866 3C21 POPEB 226      74.271 112.096  50.770  1.00  0.00           C
ATOM   3869 4C21 POPEB 226      74.561 110.846  49.930  1.00  0.00           C
ATOM   3872 5C21 POPEB 226      74.451 109.556  50.750  1.00  0.00           C
ATOM   3875 6C21 POPEB 226      74.511 108.286  49.890  1.00  0.00           C
ATOM   3878 7C21 POPEB 226      74.081 107.016  50.650  1.00  0.00           C
ATOM   3881 8C21 POPEB 226      74.131 105.756  49.790  1.00  0.00           C
ATOM   3885  C33 POPEB 226      64.171 117.266  55.260  1.00  0.00           C
ATOM   3888  C34 POPEB 226      63.861 117.706  53.810  1.00  0.00           C
ATOM   3891  C35 POPEB 226      62.361 117.906  53.550  1.00  0.00           C
ATOM   3894  C36 POPEB 226      62.081 118.546  52.180  1.00  0.00           C
ATOM   3897  C37 POPEB 226      60.611 118.396  51.750  1.00  0.00           C
ATOM   3900  C38 POPEB 226      60.211 119.186  50.480  1.00  0.00           C
ATOM   3903  C39 POPEB 226      61.151 118.986  49.280  1.00  0.00           C
ATOM   3906 0C31 POPEB 226      62.091 120.186  49.100  1.00  0.00           C
ATOM   3909 1C31 POPEB 226      63.181 119.946  48.060  1.00  0.00           C
ATOM   3912 2C31 POPEB 226      64.161 121.116  47.930  1.00  0.00           C
ATOM   3915 3C31 POPEB 226      63.531 122.376  47.300  1.00  0.00           C
ATOM   3918 4C31 POPEB 226      64.561 123.496  47.090  1.00  0.00           C
ATOM   3921 5C31 POPEB 226      63.961 124.746  46.440  1.00  0.00           C
ATOM   3924 6C31 POPEB 226      65.011 125.826  46.160  1.00  0.00           C
ATOM   3928  NH3 POPEC 227      40.451  82.496  21.260  1.00  0.00           N
ATOM   3932  C12 POPEC 227      39.741  81.166  21.130  1.00  0.00           C
ATOM   3935  C11 POPEC 227      38.321  81.216  21.720  1.00  0.00           C
ATOM   3938  P   POPEC 227      36.171  81.436  20.140  1.00  0.00           P
ATOM   3939  O13 POPEC 227      36.061  82.306  18.940  1.00  0.00           O
ATOM   3940  O14 POPEC 227      36.271  79.976  19.930  1.00  0.00           O
ATOM   3941  O11 POPEC 227      35.001  81.786  21.120  1.00  0.00           O
ATOM   3942  O12 POPEC 227      37.461  81.966  20.880  1.00  0.00           O
ATOM   3943  C1  POPEC 227      35.131  81.566  22.520  1.00  0.00           C
ATOM   3946  C2  POPEC 227      34.011  82.336  23.250  1.00  0.00           C
ATOM   3948  O21 POPEC 227      34.351  82.566  24.630  1.00  0.00           O
ATOM   3949  C21 POPEC 227      34.531  81.516  25.420  1.00  0.00           C
ATOM   3950  O22 POPEC 227      34.381  80.346  25.120  1.00  0.00           O
ATOM   3951  C22 POPEC 227      34.951  82.026  26.790  1.00  0.00           C
ATOM   3954  C3  POPEC 227      32.651  81.616  22.970  1.00  0.00           C
ATOM   3957  O31 POPEC 227      31.641  81.716  23.980  1.00  0.00           O
ATOM   3958  C31 POPEC 227      30.971  82.866  24.040  1.00  0.00           C
ATOM   3959  O32 POPEC 227      31.231  83.886  23.420  1.00  0.00           O
ATOM   3960  C32 POPEC 227      29.661  82.546  24.780  1.00  0.00           C
ATOM   3963  C23 POPEC 227      33.791  82.626  27.620  1.00  0.00           C
ATOM   3966  C24 POPEC 227      34.331  83.556  28.700  1.00  0.00           C
ATOM   3969  C25 POPEC 227      33.301  84.016  29.740  1.00  0.00           C
ATOM   3972  C26 POPEC 227      33.211  83.096  30.970  1.00  0.00           C
ATOM   3975  C27 POPEC 227      32.701  83.856  32.200  1.00  0.00           C
ATOM   3978  C28 POPEC 227      32.891  83.086  33.520  1.00  0.00           C
ATOM   3981  C29 POPEC 227      31.781  82.086  33.760  1.00  0.00           C
ATOM   3983 0C21 POPEC 227      30.681  82.316  34.490  1.00  0.00           C
ATOM   3985 1C21 POPEC 227      30.321  83.616  35.190  1.00  0.00           C
ATOM   3988 2C21 POPEC 227      30.701  83.616  36.680  1.00  0.00           C
ATOM   3991 3C21 POPEC 227      30.031  82.466  37.460  1.00  0.00           C
ATOM   3994 4C21 POPEC 227      30.321  82.436  38.960  1.00  0.00           C
ATOM   3997 5C21 POPEC 227      29.701  83.616  39.720  1.00  0.00           C
ATOM   4000 6C21 POPEC 227      29.731  83.426  41.240  1.00  0.00           C
ATOM   4003 7C21 POPEC 227      28.991  84.526  42.000  1.00  0.00           C
ATOM   4006 8C21 POPEC 227      28.951  84.286  43.510  1.00  0.00           C
ATOM   4010  C33 POPEC 227      29.851  82.026  26.220  1.00  0.00           C
ATOM   4013  C34 POPEC 227      28.501  81.596  26.830  1.00  0.00           C
ATOM   4016  C35 POPEC 227      28.581  81.236  28.320  1.00  0.00           C
ATOM   4019  C36 POPEC 227      28.601  82.476  29.230  1.00  0.00           C
ATOM   4022  C37 POPEC 227      28.561  82.096  30.720  1.00  0.00           C
ATOM   4025  C38 POPEC 227      28.351  83.296  31.660  1.00  0.00           C
ATOM   4028  C39 POPEC 227      26.881  83.566  32.010  1.00  0.00           C
ATOM   4031 0C31 POPEC 227      26.711  84.726  33.010  1.00  0.00           C
ATOM   4034 1C31 POPEC 227      25.251  84.916  33.470  1.00  0.00           C
ATOM   4037 2C31 POPEC 227      25.061  86.106  34.430  1.00  0.00           C
ATOM   4040 3C31 POPEC 227      25.761  85.946  35.790  1.00  0.00           C
ATOM   4043 4C31 POPEC 227      25.201  84.786  36.620  1.00  0.00           C
ATOM   4046 5C31 POPEC 227      25.961  84.576  37.940  1.00  0.00           C
ATOM   4049 6C31 POPEC 227      25.471  83.346  38.680  1.00  0.00           C
ATOM   4053  NH3 POPED 228      94.631  48.886  20.530  1.00  0.00           N
ATOM   4057  C12 POPED 228      96.021  49.236  20.980  1.00  0.00           C
ATOM   4060  C11 POPED 228      95.981  49.716  22.450  1.00  0.00           C
ATOM   4063  P   POPED 228      96.101  52.326  22.110  1.00  0.00           P
ATOM   4064  O13 POPED 228      97.211  53.156  21.630  1.00  0.00           O
ATOM   4065  O14 POPED 228      94.991  52.106  21.150  1.00  0.00           O
ATOM   4066  O11 POPED 228      95.481  53.036  23.400  1.00  0.00           O
ATOM   4067  O12 POPED 228      96.641  50.956  22.650  1.00  0.00           O
ATOM   4068  C1  POPED 228      94.871  52.306  24.470  1.00  0.00           C
ATOM   4071  C2  POPED 228      95.691  52.336  25.790  1.00  0.00           C
ATOM   4073  O21 POPED 228      95.671  53.696  26.300  1.00  0.00           O
ATOM   4074  C21 POPED 228      95.651  53.756  27.630  1.00  0.00           C
ATOM   4075  O22 POPED 228      95.511  52.806  28.380  1.00  0.00           O
ATOM   4076  C22 POPED 228      95.931  55.176  28.080  1.00  0.00           C
ATOM   4079  C3  POPED 228      97.151  51.806  25.610  1.00  0.00           C
ATOM   4082  O31 POPED 228      97.991  51.966  26.770  1.00  0.00           O
ATOM   4083  C31 POPED 228      97.901  51.026  27.710  1.00  0.00           C
ATOM   4084  O32 POPED 228      97.161  50.066  27.690  1.00  0.00           O
ATOM   4085  C32 POPED 228      98.891  51.406  28.820  1.00  0.00           C
ATOM   4088  C23 POPED 228      96.071  55.236  29.610  1.00  0.00           C
ATOM   4091  C24 POPED 228      96.681  56.546  30.090  1.00  0.00           C
ATOM   4094  C25 POPED 228      97.461  56.406  31.400  1.00  0.00           C
ATOM   4097  C26 POPED 228      96.561  56.336  32.640  1.00  0.00           C
ATOM   4100  C27 POPED 228      97.351  55.906  33.890  1.00  0.00           C
ATOM   4103  C28 POPED 228      96.651  56.256  35.210  1.00  0.00           C
ATOM   4106  C29 POPED 228      97.461  55.796  36.390  1.00  0.00           C
ATOM   4108 0C21 POPED 228      97.011  55.286  37.550  1.00  0.00           C
ATOM   4110 1C21 POPED 228      95.561  55.066  37.920  1.00  0.00           C
ATOM   4113 2C21 POPED 228      95.281  53.566  38.120  1.00  0.00           C
ATOM   4116 3C21 POPED 228      93.801  53.266  38.350  1.00  0.00           C
ATOM   4119 4C21 POPED 228      93.571  51.826  38.820  1.00  0.00           C
ATOM   4122 5C21 POPED 228      93.861  51.646  40.320  1.00  0.00           C
ATOM   4125 6C21 POPED 228      94.421  50.276  40.670  1.00  0.00           C
ATOM   4128 7C21 POPED 228      94.661  50.096  42.180  1.00  0.00           C
ATOM   4131 8C21 POPED 228      95.301  48.756  42.530  1.00  0.00           C
ATOM   4135  C33 POPED 228      98.981  50.426  30.010  1.00  0.00           C
ATOM   4138  C34 POPED 228      97.981  50.746  31.130  1.00  0.00           C
ATOM   4141  C35 POPED 228      98.321  50.036  32.460  1.00  0.00           C
ATOM   4144  C36 POPED 228      97.421  50.506  33.610  1.00  0.00           C
ATOM   4147  C37 POPED 228      97.911  50.076  35.010  1.00  0.00           C
ATOM   4150  C38 POPED 228      97.021  50.646  36.120  1.00  0.00           C
ATOM   4153  C39 POPED 228      97.421  50.236  37.540  1.00  0.00           C
ATOM   4156 0C31 POPED 228      98.611  51.006  38.130  1.00  0.00           C
ATOM   4159 1C31 POPED 228      98.831  50.676  39.620  1.00  0.00           C
ATOM   4162 2C31 POPED 228      99.901  51.546  40.290  1.00  0.00           C
ATOM   4165 3C31 POPED 228     100.281  51.076  41.710  1.00  0.00           C
ATOM   4168 4C31 POPED 228      99.191  51.276  42.780  1.00  0.00           C
ATOM   4171 5C31 POPED 228      99.161  52.686  43.370  1.00  0.00           C
ATOM   4174 6C31 POPED 228      98.291  52.796  44.630  1.00  0.00           C
ATOM   4178  NH3 POPEE 229      58.741  50.966  28.020  1.00  0.00           N
ATOM   4182  C12 POPEE 229      59.641  51.366  26.890  1.00  0.00           C
ATOM   4185  C11 POPEE 229      59.971  52.866  26.790  1.00  0.00           C
ATOM   4188  P   POPEE 229      62.121  54.276  26.120  1.00  0.00           P
ATOM   4189  O13 POPEE 229      63.001  54.226  24.940  1.00  0.00           O
ATOM   4190  O14 POPEE 229      61.351  55.536  26.280  1.00  0.00           O
ATOM   4191  O11 POPEE 229      63.071  54.066  27.380  1.00  0.00           O
ATOM   4192  O12 POPEE 229      61.201  52.996  26.080  1.00  0.00           O
ATOM   4193  C1  POPEE 229      62.651  54.646  28.630  1.00  0.00           C
ATOM   4196  C2  POPEE 229      63.801  54.546  29.650  1.00  0.00           C
ATOM   4198  O21 POPEE 229      63.351  54.986  30.950  1.00  0.00           O
ATOM   4199  C21 POPEE 229      62.751  54.046  31.640  1.00  0.00           C
ATOM   4200  O22 POPEE 229      62.581  52.886  31.260  1.00  0.00           O
ATOM   4201  C22 POPEE 229      62.371  54.526  33.020  1.00  0.00           C
ATOM   4204  C3  POPEE 229      65.031  55.386  29.250  1.00  0.00           C
ATOM   4207  O31 POPEE 229      66.141  54.956  30.050  1.00  0.00           O
ATOM   4208  C31 POPEE 229      66.771  55.896  30.730  1.00  0.00           C
ATOM   4209  O32 POPEE 229      66.591  57.096  30.600  1.00  0.00           O
ATOM   4210  C32 POPEE 229      67.761  55.246  31.700  1.00  0.00           C
ATOM   4213  C23 POPEE 229      63.101  53.696  34.110  1.00  0.00           C
ATOM   4216  C24 POPEE 229      62.851  54.286  35.490  1.00  0.00           C
ATOM   4219  C25 POPEE 229      63.241  53.376  36.650  1.00  0.00           C
ATOM   4222  C26 POPEE 229      62.461  53.766  37.910  1.00  0.00           C
ATOM   4225  C27 POPEE 229      62.881  53.016  39.180  1.00  0.00           C
ATOM   4228  C28 POPEE 229      61.931  53.246  40.380  1.00  0.00           C
ATOM   4231  C29 POPEE 229      60.651  52.466  40.260  1.00  0.00           C
ATOM   4233 0C21 POPEE 229      59.711  52.336  41.210  1.00  0.00           C
ATOM   4235 1C21 POPEE 229      59.741  52.936  42.590  1.00  0.00           C
ATOM   4238 2C21 POPEE 229      58.981  54.276  42.690  1.00  0.00           C
ATOM   4241 3C21 POPEE 229      57.461  54.146  42.510  1.00  0.00           C
ATOM   4244 4C21 POPEE 229      56.741  55.496  42.590  1.00  0.00           C
ATOM   4247 5C21 POPEE 229      55.221  55.366  42.430  1.00  0.00           C
ATOM   4250 6C21 POPEE 229      54.451  55.186  43.750  1.00  0.00           C
ATOM   4253 7C21 POPEE 229      52.941  55.056  43.510  1.00  0.00           C
ATOM   4256 8C21 POPEE 229      52.111  55.146  44.780  1.00  0.00           C
ATOM   4260  C33 POPEE 229      67.941  56.066  33.000  1.00  0.00           C
ATOM   4263  C34 POPEE 229      67.471  55.326  34.270  1.00  0.00           C
ATOM   4266  C35 POPEE 229      67.571  56.246  35.490  1.00  0.00           C
ATOM   4269  C36 POPEE 229      67.241  55.596  36.840  1.00  0.00           C
ATOM   4272  C37 POPEE 229      67.431  56.606  37.980  1.00  0.00           C
ATOM   4275  C38 POPEE 229      67.551  55.986  39.380  1.00  0.00           C
ATOM   4278  C39 POPEE 229      68.141  57.016  40.360  1.00  0.00           C
ATOM   4281 0C31 POPEE 229      68.551  56.456  41.730  1.00  0.00           C
ATOM   4284 1C31 POPEE 229      69.311  57.506  42.550  1.00  0.00           C
ATOM   4287 2C31 POPEE 229      69.981  56.976  43.830  1.00  0.00           C
ATOM   4290 3C31 POPEE 229      69.011  56.236  44.770  1.00  0.00           C
ATOM   4293 4C31 POPEE 229      69.651  55.866  46.110  1.00  0.00           C
ATOM   4296 5C31 POPEE 229      68.731  54.996  46.970  1.00  0.00           C
ATOM   4299 6C31 POPEE 229      69.261  54.746  48.390  1.00  0.00           C
ATOM   4303  NH3 POPEF 230      81.501 124.986  20.410  1.00  0.00           N
ATOM   4307  C12 POPEF 230      80.111 124.946  20.970  1.00  0.00           C
ATOM   4310  C11 POPEF 230      79.091 124.946  19.830  1.00  0.00           C
ATOM   4313  P   POPEF 230      77.101 123.466  18.990  1.00  0.00           P
ATOM   4314  O13 POPEF 230      77.411 124.216  17.740  1.00  0.00           O
ATOM   4315  O14 POPEF 230      77.191 121.986  18.990  1.00  0.00           O
ATOM   4316  O11 POPEF 230      75.681 123.886  19.540  1.00  0.00           O
ATOM   4317  O12 POPEF 230      78.071 123.976  20.110  1.00  0.00           O
ATOM   4318  C1  POPEF 230      75.491 124.776  20.640  1.00  0.00           C
ATOM   4321  C2  POPEF 230      75.461 124.046  22.020  1.00  0.00           C
ATOM   4323  O21 POPEF 230      74.401 124.616  22.830  1.00  0.00           O
ATOM   4324  C21 POPEF 230      73.251 123.966  22.760  1.00  0.00           C
ATOM   4325  O22 POPEF 230      73.021 123.006  22.030  1.00  0.00           O
ATOM   4326  C22 POPEF 230      72.251 124.646  23.690  1.00  0.00           C
ATOM   4329  C3  POPEF 230      76.791 124.196  22.810  1.00  0.00           C
ATOM   4332  O31 POPEF 230      76.671 123.666  24.140  1.00  0.00           O
ATOM   4333  C31 POPEF 230      76.981 122.376  24.280  1.00  0.00           C
ATOM   4334  O32 POPEF 230      77.451 121.656  23.420  1.00  0.00           O
ATOM   4335  C32 POPEF 230      76.781 122.076  25.770  1.00  0.00           C
ATOM   4338  C23 POPEF 230      70.991 123.796  23.990  1.00  0.00           C
ATOM   4341  C24 POPEF 230      71.051 123.016  25.310  1.00  0.00           C
ATOM   4344  C25 POPEF 230      72.021 121.826  25.320  1.00  0.00           C
ATOM   4347  C26 POPEF 230      71.711 120.796  26.420  1.00  0.00           C
ATOM   4350  C27 POPEF 230      72.741 119.656  26.540  1.00  0.00           C
ATOM   4353  C28 POPEF 230      72.531 118.756  27.770  1.00  0.00           C
ATOM   4356  C29 POPEF 230      71.211 118.036  27.740  1.00  0.00           C
ATOM   4358 0C21 POPEF 230      70.681 117.306  28.730  1.00  0.00           C
ATOM   4360 1C21 POPEF 230      71.301 117.056  30.080  1.00  0.00           C
ATOM   4363 2C21 POPEF 230      70.311 116.406  31.080  1.00  0.00           C
ATOM   4366 3C21 POPEF 230      69.131 117.316  31.490  1.00  0.00           C
ATOM   4369 4C21 POPEF 230      68.091 116.576  32.340  1.00  0.00           C
ATOM   4372 5C21 POPEF 230      66.881 117.456  32.680  1.00  0.00           C
ATOM   4375 6C21 POPEF 230      65.801 116.706  33.490  1.00  0.00           C
ATOM   4378 7C21 POPEF 230      65.761 117.136  34.960  1.00  0.00           C
ATOM   4381 8C21 POPEF 230      64.681 116.426  35.780  1.00  0.00           C
ATOM   4385  C33 POPEF 230      77.511 120.826  26.280  1.00  0.00           C
ATOM   4388  C34 POPEF 230      77.881 120.926  27.760  1.00  0.00           C
ATOM   4391  C35 POPEF 230      78.501 119.656  28.340  1.00  0.00           C
ATOM   4394  C36 POPEF 230      78.861 119.836  29.820  1.00  0.00           C
ATOM   4397  C37 POPEF 230      79.311 118.536  30.500  1.00  0.00           C
ATOM   4400  C38 POPEF 230      79.571 118.746  31.990  1.00  0.00           C
ATOM   4403  C39 POPEF 230      79.911 117.436  32.710  1.00  0.00           C
ATOM   4406 0C31 POPEF 230      80.281 117.636  34.190  1.00  0.00           C
ATOM   4409 1C31 POPEF 230      80.401 116.306  34.960  1.00  0.00           C
ATOM   4412 2C31 POPEF 230      80.451 116.496  36.480  1.00  0.00           C
ATOM   4415 3C31 POPEF 230      81.761 117.096  37.000  1.00  0.00           C
ATOM   4418 4C31 POPEF 230      81.691 117.406  38.500  1.00  0.00           C
ATOM   4421 5C31 POPEF 230      83.021 117.886  39.090  1.00  0.00           C
ATOM   4424 6C31 POPEF 230      82.911 118.326  40.550  1.00  0.00           C
ATOM   4428  NH3 POPEG 231      41.811  40.316  25.620  1.00  0.00           N
ATOM   4432  C12 POPEG 231      40.941  39.466  24.710  1.00  0.00           C
ATOM   4435  C11 POPEG 231      40.391  40.266  23.510  1.00  0.00           C
ATOM   4438  P   POPEG 231      38.981  38.276  22.430  1.00  0.00           P
ATOM   4439  O13 POPEG 231      37.991  38.346  21.350  1.00  0.00           O
ATOM   4440  O14 POPEG 231      40.261  37.596  22.120  1.00  0.00           O
ATOM   4441  O11 POPEG 231      38.311  37.526  23.650  1.00  0.00           O
ATOM   4442  O12 POPEG 231      39.181  39.726  23.020  1.00  0.00           O
ATOM   4443  C1  POPEG 231      37.281  38.176  24.400  1.00  0.00           C
ATOM   4446  C2  POPEG 231      36.671  37.206  25.450  1.00  0.00           C
ATOM   4448  O21 POPEG 231      36.291  37.906  26.650  1.00  0.00           O
ATOM   4449  C21 POPEG 231      35.141  38.506  26.700  1.00  0.00           C
ATOM   4450  O22 POPEG 231      34.381  38.766  25.770  1.00  0.00           O
ATOM   4451  C22 POPEG 231      34.761  38.766  28.160  1.00  0.00           C
ATOM   4454  C3  POPEG 231      37.711  36.136  25.890  1.00  0.00           C
ATOM   4457  O31 POPEG 231      37.131  35.336  26.930  1.00  0.00           O
ATOM   4458  C31 POPEG 231      37.951  34.886  27.870  1.00  0.00           C
ATOM   4459  O32 POPEG 231      39.171  34.976  27.860  1.00  0.00           O
ATOM   4460  C32 POPEG 231      37.101  34.276  28.980  1.00  0.00           C
ATOM   4463  C23 POPEG 231      35.861  39.506  28.960  1.00  0.00           C
ATOM   4466  C24 POPEG 231      35.581  39.606  30.470  1.00  0.00           C
ATOM   4469  C25 POPEG 231      34.271  40.316  30.850  1.00  0.00           C
ATOM   4472  C26 POPEG 231      33.101  39.356  31.120  1.00  0.00           C
ATOM   4475  C27 POPEG 231      33.261  38.486  32.380  1.00  0.00           C
ATOM   4478  C28 POPEG 231      31.931  37.896  32.890  1.00  0.00           C
ATOM   4481  C29 POPEG 231      31.031  38.876  33.590  1.00  0.00           C
ATOM   4483 0C21 POPEG 231      30.391  38.696  34.750  1.00  0.00           C
ATOM   4485 1C21 POPEG 231      30.421  37.466  35.630  1.00  0.00           C
ATOM   4488 2C21 POPEG 231      30.031  37.866  37.060  1.00  0.00           C
ATOM   4491 3C21 POPEG 231      29.861  36.706  38.040  1.00  0.00           C
ATOM   4494 4C21 POPEG 231      29.321  37.226  39.380  1.00  0.00           C
ATOM   4497 5C21 POPEG 231      28.811  36.146  40.340  1.00  0.00           C
ATOM   4500 6C21 POPEG 231      29.771  35.826  41.490  1.00  0.00           C
ATOM   4503 7C21 POPEG 231      29.171  34.806  42.450  1.00  0.00           C
ATOM   4506 8C21 POPEG 231      29.971  34.526  43.720  1.00  0.00           C
ATOM   4510  C33 POPEG 231      36.761  35.286  30.100  1.00  0.00           C
ATOM   4513  C34 POPEG 231      37.771  35.236  31.260  1.00  0.00           C
ATOM   4516  C35 POPEG 231      37.581  36.376  32.280  1.00  0.00           C
ATOM   4519  C36 POPEG 231      38.451  36.166  33.530  1.00  0.00           C
ATOM   4522  C37 POPEG 231      38.651  37.436  34.370  1.00  0.00           C
ATOM   4525  C38 POPEG 231      39.681  37.236  35.500  1.00  0.00           C
ATOM   4528  C39 POPEG 231      39.191  36.346  36.660  1.00  0.00           C
ATOM   4531 0C31 POPEG 231      38.201  37.076  37.580  1.00  0.00           C
ATOM   4534 1C31 POPEG 231      37.821  36.256  38.830  1.00  0.00           C
ATOM   4537 2C31 POPEG 231      37.031  37.096  39.850  1.00  0.00           C
ATOM   4540 3C31 POPEG 231      37.771  37.376  41.170  1.00  0.00           C
ATOM   4543 4C31 POPEG 231      39.141  38.046  41.000  1.00  0.00           C
ATOM   4546 5C31 POPEG 231      39.751  38.486  42.340  1.00  0.00           C
ATOM   4549 6C31 POPEG 231      41.171  39.046  42.230  1.00  0.00           C
ATOM   4553  NH3 POPEH 232     109.771  55.226  19.130  1.00  0.00           N
ATOM   4557  C12 POPEH 232     110.591  54.046  18.680  1.00  0.00           C
ATOM   4560  C11 POPEH 232     111.711  53.696  19.670  1.00  0.00           C
ATOM   4563  P   POPEH 232     111.931  51.316  20.670  1.00  0.00           P
ATOM   4564  O13 POPEH 232     110.501  51.436  21.040  1.00  0.00           O
ATOM   4565  O14 POPEH 232     112.391  49.956  20.300  1.00  0.00           O
ATOM   4566  O11 POPEH 232     112.841  51.926  21.820  1.00  0.00           O
ATOM   4567  O12 POPEH 232     112.131  52.336  19.460  1.00  0.00           O
ATOM   4568  C1  POPEH 232     113.491  51.076  22.770  1.00  0.00           C
ATOM   4571  C2  POPEH 232     114.761  51.746  23.420  1.00  0.00           C
ATOM   4573  O21 POPEH 232     115.251  51.016  24.570  1.00  0.00           O
ATOM   4574  C21 POPEH 232     114.461  50.896  25.600  1.00  0.00           C
ATOM   4575  O22 POPEH 232     113.281  51.186  25.660  1.00  0.00           O
ATOM   4576  C22 POPEH 232     115.211  50.346  26.810  1.00  0.00           C
ATOM   4579  C3  POPEH 232     114.611  53.296  23.710  1.00  0.00           C
ATOM   4582  O31 POPEH 232     114.911  53.746  25.060  1.00  0.00           O
ATOM   4583  C31 POPEH 232     116.181  54.006  25.350  1.00  0.00           C
ATOM   4584  O32 POPEH 232     117.161  53.686  24.690  1.00  0.00           O
ATOM   4585  C32 POPEH 232     116.261  54.816  26.660  1.00  0.00           C
ATOM   4588  C23 POPEH 232     114.411  50.586  28.120  1.00  0.00           C
ATOM   4591  C24 POPEH 232     115.221  50.346  29.400  1.00  0.00           C
ATOM   4594  C25 POPEH 232     114.371  50.546  30.660  1.00  0.00           C
ATOM   4597  C26 POPEH 232     115.131  50.326  31.970  1.00  0.00           C
ATOM   4600  C27 POPEH 232     114.261  50.626  33.200  1.00  0.00           C
ATOM   4603  C28 POPEH 232     115.061  50.686  34.510  1.00  0.00           C
ATOM   4606  C29 POPEH 232     114.121  50.836  35.680  1.00  0.00           C
ATOM   4608 0C21 POPEH 232     113.671  49.816  36.430  1.00  0.00           C
ATOM   4610 1C21 POPEH 232     114.061  48.376  36.230  1.00  0.00           C
ATOM   4613 2C21 POPEH 232     113.461  47.416  37.280  1.00  0.00           C
ATOM   4616 3C21 POPEH 232     113.851  47.776  38.720  1.00  0.00           C
ATOM   4619 4C21 POPEH 232     113.431  46.716  39.740  1.00  0.00           C
ATOM   4622 5C21 POPEH 232     113.811  47.116  41.180  1.00  0.00           C
ATOM   4625 6C21 POPEH 232     113.121  48.386  41.700  1.00  0.00           C
ATOM   4628 7C21 POPEH 232     113.451  48.676  43.170  1.00  0.00           C
ATOM   4631 8C21 POPEH 232     112.501  49.686  43.820  1.00  0.00           C
ATOM   4635  C33 POPEH 232     115.381  56.086  26.600  1.00  0.00           C
ATOM   4638  C34 POPEH 232     115.771  57.226  27.570  1.00  0.00           C
ATOM   4641  C35 POPEH 232     115.041  57.256  28.930  1.00  0.00           C
ATOM   4644  C36 POPEH 232     115.801  56.586  30.080  1.00  0.00           C
ATOM   4647  C37 POPEH 232     115.281  57.036  31.470  1.00  0.00           C
ATOM   4650  C38 POPEH 232     116.131  56.496  32.630  1.00  0.00           C
ATOM   4653  C39 POPEH 232     115.911  57.246  33.960  1.00  0.00           C
ATOM   4656 0C31 POPEH 232     114.821  56.646  34.860  1.00  0.00           C
ATOM   4659 1C31 POPEH 232     114.591  57.516  36.110  1.00  0.00           C
ATOM   4662 2C31 POPEH 232     113.521  56.976  37.060  1.00  0.00           C
ATOM   4665 3C31 POPEH 232     114.021  55.816  37.940  1.00  0.00           C
ATOM   4668 4C31 POPEH 232     112.881  55.016  38.600  1.00  0.00           C
ATOM   4671 5C31 POPEH 232     113.381  53.756  39.310  1.00  0.00           C
ATOM   4674 6C31 POPEH 232     112.251  52.816  39.730  1.00  0.00           C
ATOM   4678  NH3 POPEI 233      26.101 116.516  18.550  1.00  0.00           N
ATOM   4682  C12 POPEI 233      27.021 115.346  18.740  1.00  0.00           C
ATOM   4685  C11 POPEI 233      26.781 114.656  20.070  1.00  0.00           C
ATOM   4688  P   POPEI 233      28.071 112.406  20.410  1.00  0.00           P
ATOM   4689  O13 POPEI 233      27.121 111.936  19.370  1.00  0.00           O
ATOM   4690  O14 POPEI 233      29.491 112.066  20.200  1.00  0.00           O
ATOM   4691  O11 POPEI 233      27.651 111.986  21.890  1.00  0.00           O
ATOM   4692  O12 POPEI 233      27.981 113.996  20.470  1.00  0.00           O
ATOM   4693  C1  POPEI 233      27.241 112.986  22.850  1.00  0.00           C
ATOM   4696  C2  POPEI 233      26.951 112.366  24.250  1.00  0.00           C
ATOM   4698  O21 POPEI 233      26.031 113.176  25.010  1.00  0.00           O
ATOM   4699  C21 POPEI 233      26.391 114.396  25.350  1.00  0.00           C
ATOM   4700  O22 POPEI 233      27.501 114.896  25.220  1.00  0.00           O
ATOM   4701  C22 POPEI 233      25.181 115.126  25.940  1.00  0.00           C
ATOM   4704  C3  POPEI 233      28.241 111.996  25.030  1.00  0.00           C
ATOM   4707  O31 POPEI 233      28.141 110.706  25.630  1.00  0.00           O
ATOM   4708  C31 POPEI 233      27.961 110.626  26.930  1.00  0.00           C
ATOM   4709  O32 POPEI 233      27.791 111.546  27.700  1.00  0.00           O
ATOM   4710  C32 POPEI 233      28.091 109.146  27.310  1.00  0.00           C
ATOM   4713  C23 POPEI 233      25.521 115.756  27.300  1.00  0.00           C
ATOM   4716  C24 POPEI 233      24.291 116.296  28.050  1.00  0.00           C
ATOM   4719  C25 POPEI 233      24.721 116.996  29.350  1.00  0.00           C
ATOM   4722  C26 POPEI 233      23.581 117.336  30.320  1.00  0.00           C
ATOM   4725  C27 POPEI 233      24.091 117.416  31.760  1.00  0.00           C
ATOM   4728  C28 POPEI 233      23.021 117.746  32.830  1.00  0.00           C
ATOM   4731  C29 POPEI 233      23.511 117.566  34.250  1.00  0.00           C
ATOM   4733 0C21 POPEI 233      22.721 117.336  35.310  1.00  0.00           C
ATOM   4735 1C21 POPEI 233      21.211 117.286  35.250  1.00  0.00           C
ATOM   4738 2C21 POPEI 233      20.551 117.446  36.630  1.00  0.00           C
ATOM   4741 3C21 POPEI 233      19.011 117.356  36.550  1.00  0.00           C
ATOM   4744 4C21 POPEI 233      18.301 117.326  37.920  1.00  0.00           C
ATOM   4747 5C21 POPEI 233      18.821 116.226  38.850  1.00  0.00           C
ATOM   4750 6C21 POPEI 233      17.741 115.646  39.770  1.00  0.00           C
ATOM   4753 7C21 POPEI 233      18.271 114.556  40.710  1.00  0.00           C
ATOM   4756 8C21 POPEI 233      17.611 113.196  40.460  1.00  0.00           C
ATOM   4760  C33 POPEI 233      27.961 108.856  28.820  1.00  0.00           C
ATOM   4763  C34 POPEI 233      28.331 107.406  29.100  1.00  0.00           C
ATOM   4766  C35 POPEI 233      27.951 106.906  30.500  1.00  0.00           C
ATOM   4769  C36 POPEI 233      28.691 107.576  31.660  1.00  0.00           C
ATOM   4772  C37 POPEI 233      28.191 107.076  33.020  1.00  0.00           C
ATOM   4775  C38 POPEI 233      28.751 107.886  34.190  1.00  0.00           C
ATOM   4778  C39 POPEI 233      28.131 107.486  35.530  1.00  0.00           C
ATOM   4781 0C31 POPEI 233      28.851 106.346  36.250  1.00  0.00           C
ATOM   4784 1C31 POPEI 233      28.161 106.036  37.590  1.00  0.00           C
ATOM   4787 2C31 POPEI 233      28.891 105.026  38.490  1.00  0.00           C
ATOM   4790 3C31 POPEI 233      29.981 105.656  39.370  1.00  0.00           C
ATOM   4793 4C31 POPEI 233      29.411 106.516  40.510  1.00  0.00           C
ATOM   4796 5C31 POPEI 233      30.481 107.036  41.470  1.00  0.00           C
ATOM   4799 6C31 POPEI 233      29.911 107.856  42.630  1.00  0.00           C
ATOM   4803  NH3 POPEJ 234      54.281  83.506  65.940  1.00  0.00           N
ATOM   4807  C12 POPEJ 234      53.221  84.526  66.270  1.00  0.00           C
ATOM   4810  C11 POPEJ 234      53.421  85.196  67.650  1.00  0.00           C
ATOM   4813  P   POPEJ 234      52.151  87.446  67.320  1.00  0.00           P
ATOM   4814  O13 POPEJ 234      51.151  88.326  67.980  1.00  0.00           O
ATOM   4815  O14 POPEJ 234      53.491  88.026  67.120  1.00  0.00           O
ATOM   4816  O11 POPEJ 234      51.611  87.066  65.890  1.00  0.00           O
ATOM   4817  O12 POPEJ 234      52.311  86.026  68.010  1.00  0.00           O
ATOM   4818  C1  POPEJ 234      50.221  86.836  65.650  1.00  0.00           C
ATOM   4821  C2  POPEJ 234      49.851  87.166  64.180  1.00  0.00           C
ATOM   4823  O21 POPEJ 234      50.551  86.266  63.290  1.00  0.00           O
ATOM   4824  C21 POPEJ 234      49.921  86.046  62.150  1.00  0.00           C
ATOM   4825  O22 POPEJ 234      48.801  86.426  61.860  1.00  0.00           O
ATOM   4826  C22 POPEJ 234      50.781  85.216  61.210  1.00  0.00           C
ATOM   4829  C3  POPEJ 234      50.211  88.656  63.830  1.00  0.00           C
ATOM   4832  O31 POPEJ 234      50.181  88.906  62.410  1.00  0.00           O
ATOM   4833  C31 POPEJ 234      49.071  89.416  61.900  1.00  0.00           C
ATOM   4834  O32 POPEJ 234      48.131  89.886  62.540  1.00  0.00           O
ATOM   4835  C32 POPEJ 234      49.241  89.436  60.370  1.00  0.00           C
ATOM   4838  C23 POPEJ 234      50.131  85.146  59.820  1.00  0.00           C
ATOM   4841  C24 POPEJ 234      50.991  84.456  58.760  1.00  0.00           C
ATOM   4844  C25 POPEJ 234      52.401  85.036  58.680  1.00  0.00           C
ATOM   4847  C26 POPEJ 234      53.091  84.846  57.320  1.00  0.00           C
ATOM   4850  C27 POPEJ 234      52.501  85.736  56.230  1.00  0.00           C
ATOM   4853  C28 POPEJ 234      53.591  86.266  55.280  1.00  0.00           C
ATOM   4856  C29 POPEJ 234      53.001  87.176  54.230  1.00  0.00           C
ATOM   4858 0C21 POPEJ 234      52.481  86.796  53.060  1.00  0.00           C
ATOM   4860 1C21 POPEJ 234      52.371  85.376  52.550  1.00  0.00           C
ATOM   4863 2C21 POPEJ 234      53.091  85.206  51.200  1.00  0.00           C
ATOM   4866 3C21 POPEJ 234      53.151  83.746  50.750  1.00  0.00           C
ATOM   4869 4C21 POPEJ 234      53.681  83.606  49.320  1.00  0.00           C
ATOM   4872 5C21 POPEJ 234      52.571  83.676  48.250  1.00  0.00           C
ATOM   4875 6C21 POPEJ 234      51.881  82.326  48.010  1.00  0.00           C
ATOM   4878 7C21 POPEJ 234      50.881  82.386  46.850  1.00  0.00           C
ATOM   4881 8C21 POPEJ 234      50.581  81.016  46.220  1.00  0.00           C
ATOM   4885  C33 POPEJ 234      48.091  90.076  59.560  1.00  0.00           C
ATOM   4888  C34 POPEJ 234      46.961  89.106  59.200  1.00  0.00           C
ATOM   4891  C35 POPEJ 234      46.011  89.746  58.170  1.00  0.00           C
ATOM   4894  C36 POPEJ 234      44.801  88.896  57.760  1.00  0.00           C
ATOM   4897  C37 POPEJ 234      44.081  89.516  56.550  1.00  0.00           C
ATOM   4900  C38 POPEJ 234      42.721  88.886  56.200  1.00  0.00           C
ATOM   4903  C39 POPEJ 234      42.151  89.456  54.890  1.00  0.00           C
ATOM   4906 0C31 POPEJ 234      40.631  89.246  54.730  1.00  0.00           C
ATOM   4909 1C31 POPEJ 234      40.111  89.786  53.390  1.00  0.00           C
ATOM   4912 2C31 POPEJ 234      38.601  89.596  53.220  1.00  0.00           C
ATOM   4915 3C31 POPEJ 234      38.071  90.076  51.850  1.00  0.00           C
ATOM   4918 4C31 POPEJ 234      37.801  91.596  51.790  1.00  0.00           C
ATOM   4921 5C31 POPEJ 234      37.331  92.066  50.410  1.00  0.00           C
ATOM   4924 6C31 POPEJ 234      38.241  93.116  49.770  1.00  0.00           C
ATOM   4928  NH3 POPEK 235      28.801  35.176  21.880  1.00  0.00           N
ATOM   4932  C12 POPEK 235      29.091  34.216  20.750  1.00  0.00           C
ATOM   4935  C11 POPEK 235      30.281  33.276  20.970  1.00  0.00           C
ATOM   4938  P   POPEK 235      30.551  30.816  19.930  1.00  0.00           P
ATOM   4939  O13 POPEK 235      29.621  30.136  19.000  1.00  0.00           O
ATOM   4940  O14 POPEK 235      31.991  30.496  19.780  1.00  0.00           O
ATOM   4941  O11 POPEK 235      30.161  30.416  21.380  1.00  0.00           O
ATOM   4942  O12 POPEK 235      30.331  32.376  19.870  1.00  0.00           O
ATOM   4943  C1  POPEK 235      28.851  30.416  21.920  1.00  0.00           C
ATOM   4946  C2  POPEK 235      29.021  30.146  23.430  1.00  0.00           C
ATOM   4948  O21 POPEK 235      28.341  28.916  23.760  1.00  0.00           O
ATOM   4949  C21 POPEK 235      28.711  28.446  24.920  1.00  0.00           C
ATOM   4950  O22 POPEK 235      29.671  28.816  25.580  1.00  0.00           O
ATOM   4951  C22 POPEK 235      27.771  27.326  25.320  1.00  0.00           C
ATOM   4954  C3  POPEK 235      28.621  31.346  24.350  1.00  0.00           C
ATOM   4957  O31 POPEK 235      27.191  31.516  24.460  1.00  0.00           O
ATOM   4958  C31 POPEK 235      26.691  32.646  23.990  1.00  0.00           C
ATOM   4959  O32 POPEK 235      27.321  33.506  23.420  1.00  0.00           O
ATOM   4960  C32 POPEK 235      25.211  32.766  24.400  1.00  0.00           C
ATOM   4963  C23 POPEK 235      27.871  27.066  26.830  1.00  0.00           C
ATOM   4966  C24 POPEK 235      27.271  28.266  27.570  1.00  0.00           C
ATOM   4969  C25 POPEK 235      27.161  28.116  29.090  1.00  0.00           C
ATOM   4972  C26 POPEK 235      26.571  29.396  29.700  1.00  0.00           C
ATOM   4975  C27 POPEK 235      25.481  29.126  30.750  1.00  0.00           C
ATOM   4978  C28 POPEK 235      26.001  28.426  32.020  1.00  0.00           C
ATOM   4981  C29 POPEK 235      26.951  29.326  32.770  1.00  0.00           C
ATOM   4983 0C21 POPEK 235      26.611  30.176  33.760  1.00  0.00           C
ATOM   4985 1C21 POPEK 235      25.231  30.406  34.320  1.00  0.00           C
ATOM   4988 2C21 POPEK 235      25.141  29.926  35.780  1.00  0.00           C
ATOM   4991 3C21 POPEK 235      25.981  30.786  36.750  1.00  0.00           C
ATOM   4994 4C21 POPEK 235      25.971  30.226  38.170  1.00  0.00           C
ATOM   4997 5C21 POPEK 235      25.531  31.266  39.210  1.00  0.00           C
ATOM   5000 6C21 POPEK 235      24.031  31.556  39.280  1.00  0.00           C
ATOM   5003 7C21 POPEK 235      23.721  32.626  40.340  1.00  0.00           C
ATOM   5006 8C21 POPEK 235      22.241  33.006  40.400  1.00  0.00           C
ATOM   5010  C33 POPEK 235      24.851  34.146  25.020  1.00  0.00           C
ATOM   5013  C34 POPEK 235      24.101  34.056  26.370  1.00  0.00           C
ATOM   5016  C35 POPEK 235      22.711  33.406  26.310  1.00  0.00           C
ATOM   5019  C36 POPEK 235      21.931  33.576  27.630  1.00  0.00           C
ATOM   5022  C37 POPEK 235      20.501  33.016  27.620  1.00  0.00           C
ATOM   5025  C38 POPEK 235      19.771  33.196  28.960  1.00  0.00           C
ATOM   5028  C39 POPEK 235      18.381  32.536  28.980  1.00  0.00           C
ATOM   5031 0C31 POPEK 235      17.631  32.686  30.310  1.00  0.00           C
ATOM   5034 1C31 POPEK 235      16.481  31.686  30.420  1.00  0.00           C
ATOM   5037 2C31 POPEK 235      15.431  31.996  31.510  1.00  0.00           C
ATOM   5040 3C31 POPEK 235      15.991  32.116  32.940  1.00  0.00           C
ATOM   5043 4C31 POPEK 235      14.871  31.906  33.970  1.00  0.00           C
ATOM   5046 5C31 POPEK 235      15.351  32.046  35.420  1.00  0.00           C
ATOM   5049 6C31 POPEK 235      14.301  31.596  36.440  1.00  0.00           C
ATOM   5053  NH3 POPEL 236      56.881   8.316  20.960  1.00  0.00           N
ATOM   5057  C12 POPEL 236      58.221   7.696  21.210  1.00  0.00           C
ATOM   5060  C11 POPEL 236      58.651   6.736  20.080  1.00  0.00           C
ATOM   5063  P   POPEL 236      60.871   5.516  20.750  1.00  0.00           P
ATOM   5064  O13 POPEL 236      60.361   4.226  20.260  1.00  0.00           O
ATOM   5065  O14 POPEL 236      62.311   5.806  20.550  1.00  0.00           O
ATOM   5066  O11 POPEL 236      60.461   5.696  22.270  1.00  0.00           O
ATOM   5067  O12 POPEL 236      60.081   6.666  20.030  1.00  0.00           O
ATOM   5068  C1  POPEL 236      59.811   4.616  22.960  1.00  0.00           C
ATOM   5071  C2  POPEL 236      59.751   4.886  24.490  1.00  0.00           C
ATOM   5073  O21 POPEL 236      58.611   4.186  25.010  1.00  0.00           O
ATOM   5074  C21 POPEL 236      58.861   2.986  25.500  1.00  0.00           C
ATOM   5075  O22 POPEL 236      58.461   1.936  25.020  1.00  0.00           O
ATOM   5076  C22 POPEL 236      59.571   3.096  26.850  1.00  0.00           C
ATOM   5079  C3  POPEL 236      59.561   6.386  24.860  1.00  0.00           C
ATOM   5082  O31 POPEL 236      60.811   7.076  25.090  1.00  0.00           O
ATOM   5083  C31 POPEL 236      61.351   6.896  26.300  1.00  0.00           C
ATOM   5084  O32 POPEL 236      60.811   6.346  27.250  1.00  0.00           O
ATOM   5085  C32 POPEL 236      62.801   7.386  26.250  1.00  0.00           C
ATOM   5088  C23 POPEL 236      60.671   2.046  27.070  1.00  0.00           C
ATOM   5091  C24 POPEL 236      61.491   2.356  28.310  1.00  0.00           C
ATOM   5094  C25 POPEL 236      62.381   1.196  28.780  1.00  0.00           C
ATOM   5097  C26 POPEL 236      61.631   0.166  29.630  1.00  0.00           C
ATOM   5100  C27 POPEL 236      62.581  -0.694  30.470  1.00  0.00           C
ATOM   5103  C28 POPEL 236      61.871  -1.486  31.580  1.00  0.00           C
ATOM   5106  C29 POPEL 236      60.991  -2.576  31.030  1.00  0.00           C
ATOM   5108 0C21 POPEL 236      60.381  -3.526  31.740  1.00  0.00           C
ATOM   5110 1C21 POPEL 236      60.431  -3.696  33.240  1.00  0.00           C
ATOM   5113 2C21 POPEL 236      61.001  -5.046  33.720  1.00  0.00           C
ATOM   5116 3C21 POPEL 236      60.111  -5.786  34.730  1.00  0.00           C
ATOM   5119 4C21 POPEL 236      59.911  -5.046  36.060  1.00  0.00           C
ATOM   5122 5C21 POPEL 236      59.101  -5.876  37.060  1.00  0.00           C
ATOM   5125 6C21 POPEL 236      58.821  -5.136  38.370  1.00  0.00           C
ATOM   5128 7C21 POPEL 236      58.151  -6.036  39.420  1.00  0.00           C
ATOM   5131 8C21 POPEL 236      57.791  -5.306  40.710  1.00  0.00           C
ATOM   5135  C33 POPEL 236      63.571   7.376  27.600  1.00  0.00           C
ATOM   5138  C34 POPEL 236      65.091   7.396  27.390  1.00  0.00           C
ATOM   5141  C35 POPEL 236      65.941   7.516  28.670  1.00  0.00           C
ATOM   5144  C36 POPEL 236      65.811   6.306  29.600  1.00  0.00           C
ATOM   5147  C37 POPEL 236      66.981   6.126  30.590  1.00  0.00           C
ATOM   5150  C38 POPEL 236      66.691   5.086  31.680  1.00  0.00           C
ATOM   5153  C39 POPEL 236      66.011   5.666  32.930  1.00  0.00           C
ATOM   5156 0C31 POPEL 236      67.011   6.346  33.880  1.00  0.00           C
ATOM   5159 1C31 POPEL 236      66.341   6.906  35.140  1.00  0.00           C
ATOM   5162 2C31 POPEL 236      67.361   7.386  36.180  1.00  0.00           C
ATOM   5165 3C31 POPEL 236      66.691   7.756  37.520  1.00  0.00           C
ATOM   5168 4C31 POPEL 236      67.701   8.076  38.620  1.00  0.00           C
ATOM   5171 5C31 POPEL 236      67.041   8.216  40.000  1.00  0.00           C
ATOM   5174 6C31 POPEL 236      68.031   8.516  41.130  1.00  0.00           C
ATOM   5178  NH3 POPEM 237      14.811  13.506  16.050  1.00  0.00           N
ATOM   5182  C12 POPEM 237      15.661  14.696  16.370  1.00  0.00           C
ATOM   5185  C11 POPEM 237      17.111  14.556  15.920  1.00  0.00           C
ATOM   5188  P   POPEM 237      19.221  16.056  16.430  1.00  0.00           P
ATOM   5189  O13 POPEM 237      19.921  15.616  15.200  1.00  0.00           O
ATOM   5190  O14 POPEM 237      19.361  17.476  16.870  1.00  0.00           O
ATOM   5191  O11 POPEM 237      19.471  15.106  17.690  1.00  0.00           O
ATOM   5192  O12 POPEM 237      17.691  15.826  16.160  1.00  0.00           O
ATOM   5193  C1  POPEM 237      18.441  15.056  18.710  1.00  0.00           C
ATOM   5196  C2  POPEM 237      19.001  15.006  20.150  1.00  0.00           C
ATOM   5198  O21 POPEM 237      17.961  15.366  21.080  1.00  0.00           O
ATOM   5199  C21 POPEM 237      17.741  16.666  21.280  1.00  0.00           C
ATOM   5200  O22 POPEM 237      17.981  17.576  20.490  1.00  0.00           O
ATOM   5201  C22 POPEM 237      17.211  16.826  22.700  1.00  0.00           C
ATOM   5204  C3  POPEM 237      20.301  15.826  20.380  1.00  0.00           C
ATOM   5207  O31 POPEM 237      20.591  16.006  21.790  1.00  0.00           O
ATOM   5208  C31 POPEM 237      21.321  15.036  22.370  1.00  0.00           C
ATOM   5209  O32 POPEM 237      21.941  14.176  21.770  1.00  0.00           O
ATOM   5210  C32 POPEM 237      21.231  15.236  23.890  1.00  0.00           C
ATOM   5213  C23 POPEM 237      18.111  17.776  23.520  1.00  0.00           C
ATOM   5216  C24 POPEM 237      17.481  18.266  24.840  1.00  0.00           C
ATOM   5219  C25 POPEM 237      17.181  17.186  25.870  1.00  0.00           C
ATOM   5222  C26 POPEM 237      16.721  17.776  27.220  1.00  0.00           C
ATOM   5225  C27 POPEM 237      16.161  16.706  28.170  1.00  0.00           C
ATOM   5228  C28 POPEM 237      15.871  17.206  29.590  1.00  0.00           C
ATOM   5231  C29 POPEM 237      15.671  16.036  30.530  1.00  0.00           C
ATOM   5233 0C21 POPEM 237      15.621  16.076  31.870  1.00  0.00           C
ATOM   5235 1C21 POPEM 237      15.671  17.316  32.740  1.00  0.00           C
ATOM   5238 2C21 POPEM 237      14.501  17.356  33.750  1.00  0.00           C
ATOM   5241 3C21 POPEM 237      13.131  17.346  33.070  1.00  0.00           C
ATOM   5244 4C21 POPEM 237      11.941  17.536  34.010  1.00  0.00           C
ATOM   5247 5C21 POPEM 237      11.861  16.506  35.140  1.00  0.00           C
ATOM   5250 6C21 POPEM 237      10.421  16.286  35.620  1.00  0.00           C
ATOM   5253 7C21 POPEM 237      10.351  15.536  36.950  1.00  0.00           C
ATOM   5256 8C21 POPEM 237       8.941  15.036  37.280  1.00  0.00           C
ATOM   5260  C33 POPEM 237      22.021  14.196  24.710  1.00  0.00           C
ATOM   5263  C34 POPEM 237      22.211  14.616  26.180  1.00  0.00           C
ATOM   5266  C35 POPEM 237      20.911  14.796  26.970  1.00  0.00           C
ATOM   5269  C36 POPEM 237      21.091  15.646  28.230  1.00  0.00           C
ATOM   5272  C37 POPEM 237      19.751  16.016  28.880  1.00  0.00           C
ATOM   5275  C38 POPEM 237      19.861  17.186  29.880  1.00  0.00           C
ATOM   5278  C39 POPEM 237      20.501  16.786  31.220  1.00  0.00           C
ATOM   5281 0C31 POPEM 237      19.521  16.116  32.190  1.00  0.00           C
ATOM   5284 1C31 POPEM 237      20.191  15.786  33.530  1.00  0.00           C
ATOM   5287 2C31 POPEM 237      19.271  15.016  34.490  1.00  0.00           C
ATOM   5290 3C31 POPEM 237      19.971  14.676  35.820  1.00  0.00           C
ATOM   5293 4C31 POPEM 237      20.021  15.856  36.790  1.00  0.00           C
ATOM   5296 5C31 POPEM 237      20.821  15.546  38.060  1.00  0.00           C
ATOM   5299 6C31 POPEM 237      20.841  16.686  39.080  1.00  0.00           C
ATOM   5303  NH3 POPEN 238       6.781   1.696  60.080  1.00  0.00           N
ATOM   5307  C12 POPEN 238       6.451   0.456  60.860  1.00  0.00           C
ATOM   5310  C11 POPEN 238       7.161   0.446  62.210  1.00  0.00           C
ATOM   5313  P   POPEN 238       9.591   0.216  63.030  1.00  0.00           P
ATOM   5314  O13 POPEN 238       9.231   0.536  64.420  1.00  0.00           O
ATOM   5315  O14 POPEN 238       9.731  -1.214  62.680  1.00  0.00           O
ATOM   5316  O11 POPEN 238      10.901   1.006  62.630  1.00  0.00           O
ATOM   5317  O12 POPEN 238       8.521   0.856  62.050  1.00  0.00           O
ATOM   5318  C1  POPEN 238      11.051   1.926  61.540  1.00  0.00           C
ATOM   5321  C2  POPEN 238      11.531   1.206  60.250  1.00  0.00           C
ATOM   5323  O21 POPEN 238      12.271   2.126  59.410  1.00  0.00           O
ATOM   5324  C21 POPEN 238      11.681   2.756  58.420  1.00  0.00           C
ATOM   5325  O22 POPEN 238      10.491   3.066  58.360  1.00  0.00           O
ATOM   5326  C22 POPEN 238      12.701   2.946  57.300  1.00  0.00           C
ATOM   5329  C3  POPEN 238      10.391   0.416  59.530  1.00  0.00           C
ATOM   5332  O31 POPEN 238      10.761  -0.024  58.210  1.00  0.00           O
ATOM   5333  C31 POPEN 238       9.731  -0.354  57.440  1.00  0.00           C
ATOM   5334  O32 POPEN 238       8.561  -0.344  57.800  1.00  0.00           O
ATOM   5335  C32 POPEN 238      10.241  -0.744  56.070  1.00  0.00           C
ATOM   5338  C23 POPEN 238      12.051   2.966  55.890  1.00  0.00           C
ATOM   5341  C24 POPEN 238      13.051   2.626  54.780  1.00  0.00           C
ATOM   5344  C25 POPEN 238      12.491   2.956  53.390  1.00  0.00           C
ATOM   5347  C26 POPEN 238      13.351   2.416  52.240  1.00  0.00           C
ATOM   5350  C27 POPEN 238      12.541   2.236  50.950  1.00  0.00           C
ATOM   5353  C28 POPEN 238      13.351   1.626  49.790  1.00  0.00           C
ATOM   5356  C29 POPEN 238      12.431   0.906  48.840  1.00  0.00           C
ATOM   5358 0C21 POPEN 238      12.261   1.106  47.520  1.00  0.00           C
ATOM   5360 1C21 POPEN 238      13.001   2.076  46.630  1.00  0.00           C
ATOM   5363 2C21 POPEN 238      13.581   1.356  45.400  1.00  0.00           C
ATOM   5366 3C21 POPEN 238      14.711   0.356  45.740  1.00  0.00           C
ATOM   5369 4C21 POPEN 238      14.701  -0.904  44.860  1.00  0.00           C
ATOM   5372 5C21 POPEN 238      15.071  -0.644  43.390  1.00  0.00           C
ATOM   5375 6C21 POPEN 238      16.591  -0.564  43.200  1.00  0.00           C
ATOM   5378 7C21 POPEN 238      17.051  -0.274  41.770  1.00  0.00           C
ATOM   5381 8C21 POPEN 238      18.571  -0.144  41.640  1.00  0.00           C
ATOM   5385  C33 POPEN 238       9.201  -0.554  54.950  1.00  0.00           C
ATOM   5388  C34 POPEN 238       9.591  -1.274  53.660  1.00  0.00           C
ATOM   5391  C35 POPEN 238      10.911  -0.824  53.030  1.00  0.00           C
ATOM   5394  C36 POPEN 238      11.181  -1.616  51.740  1.00  0.00           C
ATOM   5397  C37 POPEN 238      12.651  -1.986  51.530  1.00  0.00           C
ATOM   5400  C38 POPEN 238      12.811  -3.076  50.460  1.00  0.00           C
ATOM   5403  C39 POPEN 238      14.241  -3.606  50.350  1.00  0.00           C
ATOM   5406 0C31 POPEN 238      15.161  -2.606  49.650  1.00  0.00           C
ATOM   5409 1C31 POPEN 238      16.651  -2.936  49.760  1.00  0.00           C
ATOM   5412 2C31 POPEN 238      17.511  -2.046  48.850  1.00  0.00           C
ATOM   5415 3C31 POPEN 238      17.251  -0.544  49.010  1.00  0.00           C
ATOM   5418 4C31 POPEN 238      17.951   0.296  47.940  1.00  0.00           C
ATOM   5421 5C31 POPEN 238      17.491   1.756  47.930  1.00  0.00           C
ATOM   5424 6C31 POPEN 238      18.071   2.526  46.740  1.00  0.00           C
ATOM   5428  NH3 POPEO 239      62.911  52.686  70.750  1.00  0.00           N
ATOM   5432  C12 POPEO 239      62.091  53.036  71.970  1.00  0.00           C
ATOM   5435  C11 POPEO 239      61.831  54.556  72.140  1.00  0.00           C
ATOM   5438  P   POPEO 239      60.251  54.816  70.110  1.00  0.00           P
ATOM   5439  O13 POPEO 239      60.831  54.126  68.950  1.00  0.00           O
ATOM   5440  O14 POPEO 239      59.361  54.016  70.950  1.00  0.00           O
ATOM   5441  O11 POPEO 239      59.521  56.136  69.580  1.00  0.00           O
ATOM   5442  O12 POPEO 239      61.501  55.286  70.950  1.00  0.00           O
ATOM   5443  C1  POPEO 239      58.431  55.926  68.640  1.00  0.00           C
ATOM   5446  C2  POPEO 239      58.441  57.036  67.540  1.00  0.00           C
ATOM   5448  O21 POPEO 239      57.561  56.806  66.430  1.00  0.00           O
ATOM   5449  C21 POPEO 239      57.751  55.756  65.650  1.00  0.00           C
ATOM   5450  O22 POPEO 239      58.571  54.866  65.810  1.00  0.00           O
ATOM   5451  C22 POPEO 239      56.811  55.846  64.450  1.00  0.00           C
ATOM   5454  C3  POPEO 239      59.881  57.436  67.090  1.00  0.00           C
ATOM   5457  O31 POPEO 239      59.931  58.866  66.920  1.00  0.00           O
ATOM   5458  C31 POPEO 239      60.571  59.486  65.900  1.00  0.00           C
ATOM   5459  O32 POPEO 239      60.511  60.696  65.750  1.00  0.00           O
ATOM   5460  C32 POPEO 239      61.461  58.566  65.080  1.00  0.00           C
ATOM   5463  C23 POPEO 239      57.541  56.366  63.190  1.00  0.00           C
ATOM   5466  C24 POPEO 239      56.601  56.446  61.970  1.00  0.00           C
ATOM   5469  C25 POPEO 239      55.931  57.816  61.810  1.00  0.00           C
ATOM   5472  C26 POPEO 239      55.061  57.896  60.540  1.00  0.00           C
ATOM   5475  C27 POPEO 239      54.791  59.336  60.090  1.00  0.00           C
ATOM   5478  C28 POPEO 239      54.361  59.466  58.610  1.00  0.00           C
ATOM   5481  C29 POPEO 239      53.141  58.646  58.220  1.00  0.00           C
ATOM   5483 0C21 POPEO 239      52.061  59.116  57.560  1.00  0.00           C
ATOM   5485 1C21 POPEO 239      51.881  60.526  57.080  1.00  0.00           C
ATOM   5488 2C21 POPEO 239      50.671  60.706  56.140  1.00  0.00           C
ATOM   5491 3C21 POPEO 239      50.801  59.966  54.790  1.00  0.00           C
ATOM   5494 4C21 POPEO 239      49.781  60.466  53.760  1.00  0.00           C
ATOM   5497 5C21 POPEO 239      49.801  59.726  52.420  1.00  0.00           C
ATOM   5500 6C21 POPEO 239      51.171  59.706  51.730  1.00  0.00           C
ATOM   5503 7C21 POPEO 239      51.081  59.376  50.230  1.00  0.00           C
ATOM   5506 8C21 POPEO 239      52.421  59.446  49.500  1.00  0.00           C
ATOM   5510  C33 POPEO 239      62.371  59.356  64.110  1.00  0.00           C
ATOM   5513  C34 POPEO 239      63.191  58.386  63.250  1.00  0.00           C
ATOM   5516  C35 POPEO 239      64.641  58.846  63.060  1.00  0.00           C
ATOM   5519  C36 POPEO 239      64.901  60.006  62.090  1.00  0.00           C
ATOM   5522  C37 POPEO 239      65.161  59.466  60.680  1.00  0.00           C
ATOM   5525  C38 POPEO 239      65.211  60.536  59.580  1.00  0.00           C
ATOM   5528  C39 POPEO 239      65.771  59.996  58.240  1.00  0.00           C
ATOM   5531 0C31 POPEO 239      65.331  58.556  57.890  1.00  0.00           C
ATOM   5534 1C31 POPEO 239      65.811  58.096  56.510  1.00  0.00           C
ATOM   5537 2C31 POPEO 239      65.601  56.596  56.250  1.00  0.00           C
ATOM   5540 3C31 POPEO 239      65.881  56.166  54.810  1.00  0.00           C
ATOM   5543 4C31 POPEO 239      67.371  55.966  54.490  1.00  0.00           C
ATOM   5546 5C31 POPEO 239      67.601  55.826  52.990  1.00  0.00           C
ATOM   5549 6C31 POPEO 239      69.051  55.546  52.580  1.00  0.00           C
ATOM   5553  NH3 POPEP 240     130.213 110.086  17.180  1.00  0.00           N
ATOM   5557  C12 POPEP 240     130.293 108.636  16.760  1.00  0.00           C
ATOM   5560  C11 POPEP 240     131.573 107.936  17.270  1.00  0.00           C
ATOM   5563  P   POPEP 240     132.403 105.446  17.490  1.00  0.00           P
ATOM   5564  O13 POPEP 240     131.813 104.136  17.150  1.00  0.00           O
ATOM   5565  O14 POPEP 240     133.863 105.606  17.330  1.00  0.00           O
ATOM   5566  O11 POPEP 240     132.043 105.706  19.010  1.00  0.00           O
ATOM   5567  O12 POPEP 240     131.683 106.626  16.690  1.00  0.00           O
ATOM   5568  C1  POPEP 240     132.843 105.106  20.050  1.00  0.00           C
ATOM   5571  C2  POPEP 240     132.003 104.446  21.200  1.00  0.00           C
ATOM   5573  O21 POPEP 240     130.893 105.296  21.510  1.00  0.00           O
ATOM   5574  C21 POPEP 240     129.893 104.656  22.070  1.00  0.00           C
ATOM   5575  O22 POPEP 240     129.873 103.466  22.330  1.00  0.00           O
ATOM   5576  C22 POPEP 240     128.771 105.616  22.380  1.00  0.00           C
ATOM   5579  C3  POPEP 240     132.903 104.246  22.460  1.00  0.00           C
ATOM   5582  O31 POPEP 240     132.203 103.966  23.700  1.00  0.00           O
ATOM   5583  C31 POPEP 240     132.133 102.706  24.090  1.00  0.00           C
ATOM   5584  O32 POPEP 240     132.443 101.736  23.430  1.00  0.00           O
ATOM   5585  C32 POPEP 240     131.643 102.626  25.530  1.00  0.00           C
ATOM   5588  C23 POPEP 240     127.591 104.966  23.140  1.00  0.00           C
ATOM   5591  C24 POPEP 240     127.211 105.746  24.400  1.00  0.00           C
ATOM   5594  C25 POPEP 240     125.751 105.466  24.770  1.00  0.00           C
ATOM   5597  C26 POPEP 240     125.261 106.286  25.970  1.00  0.00           C
ATOM   5600  C27 POPEP 240     123.731 106.346  26.000  1.00  0.00           C
ATOM   5603  C28 POPEP 240     123.121 106.806  27.330  1.00  0.00           C
ATOM   5606  C29 POPEP 240     123.461 105.856  28.450  1.00  0.00           C
ATOM   5608 0C21 POPEP 240     123.521 106.156  29.750  1.00  0.00           C
ATOM   5610 1C21 POPEP 240     123.181 107.486  30.370  1.00  0.00           C
ATOM   5613 2C21 POPEP 240     121.991 107.346  31.330  1.00  0.00           C
ATOM   5616 3C21 POPEP 240     121.731 108.646  32.090  1.00  0.00           C
ATOM   5619 4C21 POPEP 240     120.621 108.506  33.130  1.00  0.00           C
ATOM   5622 5C21 POPEP 240     120.371 109.816  33.890  1.00  0.00           C
ATOM   5625 6C21 POPEP 240     121.521 110.176  34.840  1.00  0.00           C
ATOM   5628 7C21 POPEP 240     121.431 111.616  35.350  1.00  0.00           C
ATOM   5631 8C21 POPEP 240     122.641 111.996  36.190  1.00  0.00           C
ATOM   5635  C33 POPEP 240     130.433 101.676  25.620  1.00  0.00           C
ATOM   5638  C34 POPEP 240     130.023 101.316  27.060  1.00  0.00           C
ATOM   5641  C35 POPEP 240     131.013 100.336  27.720  1.00  0.00           C
ATOM   5644  C36 POPEP 240     130.363  99.516  28.850  1.00  0.00           C
ATOM   5647  C37 POPEP 240     131.223  98.326  29.290  1.00  0.00           C
ATOM   5650  C38 POPEP 240     132.393  98.706  30.220  1.00  0.00           C
ATOM   5653  C39 POPEP 240     131.993  98.846  31.700  1.00  0.00           C
ATOM   5656 0C31 POPEP 240     131.673  97.506  32.370  1.00  0.00           C
ATOM   5659 1C31 POPEP 240     131.403  97.606  33.870  1.00  0.00           C
ATOM   5662 2C31 POPEP 240     131.023  96.266  34.530  1.00  0.00           C
ATOM   5665 3C31 POPEP 240     132.103  95.176  34.370  1.00  0.00           C
ATOM   5668 4C31 POPEP 240     131.803  93.906  35.170  1.00  0.00           C
ATOM   5671 5C31 POPEP 240     132.873  92.826  34.990  1.00  0.00           C
ATOM   5674 6C31 POPEP 240     132.623  91.566  35.820  1.00  0.00           C
ATOM   5678  NH3 POPEQ 241      13.241  96.796  61.150  1.00  0.00           N
ATOM   5682  C12 POPEQ 241      14.731  97.066  61.130  1.00  0.00           C
ATOM   5685  C11 POPEQ 241      15.021  98.576  61.240  1.00  0.00           C
ATOM   5688  P   POPEQ 241      17.431  98.476  60.220  1.00  0.00           P
ATOM   5689  O13 POPEQ 241      18.631  99.316  60.320  1.00  0.00           O
ATOM   5690  O14 POPEQ 241      17.561  96.996  60.240  1.00  0.00           O
ATOM   5691  O11 POPEQ 241      16.721  98.946  58.880  1.00  0.00           O
ATOM   5692  O12 POPEQ 241      16.401  98.916  61.310  1.00  0.00           O
ATOM   5693  C1  POPEQ 241      16.311  97.996  57.910  1.00  0.00           C
ATOM   5696  C2  POPEQ 241      17.301  97.806  56.710  1.00  0.00           C
ATOM   5698  O21 POPEQ 241      16.621  97.116  55.650  1.00  0.00           O
ATOM   5699  C21 POPEQ 241      16.221  95.876  55.900  1.00  0.00           C
ATOM   5700  O22 POPEQ 241      16.441  95.206  56.880  1.00  0.00           O
ATOM   5701  C22 POPEQ 241      15.341  95.406  54.760  1.00  0.00           C
ATOM   5704  C3  POPEQ 241      18.711  97.186  57.000  1.00  0.00           C
ATOM   5707  O31 POPEQ 241      19.781  97.986  56.450  1.00  0.00           O
ATOM   5708  C31 POPEQ 241      20.051  97.816  55.160  1.00  0.00           C
ATOM   5709  O32 POPEQ 241      19.521  97.006  54.430  1.00  0.00           O
ATOM   5710  C32 POPEQ 241      21.061  98.886  54.710  1.00  0.00           C
ATOM   5713  C23 POPEQ 241      15.321  93.866  54.720  1.00  0.00           C
ATOM   5716  C24 POPEQ 241      14.311  93.346  53.700  1.00  0.00           C
ATOM   5719  C25 POPEQ 241      14.601  91.906  53.270  1.00  0.00           C
ATOM   5722  C26 POPEQ 241      13.911  91.596  51.940  1.00  0.00           C
ATOM   5725  C27 POPEQ 241      14.301  90.226  51.370  1.00  0.00           C
ATOM   5728  C28 POPEQ 241      13.851  90.046  49.910  1.00  0.00           C
ATOM   5731  C29 POPEQ 241      12.341  90.016  49.800  1.00  0.00           C
ATOM   5733 0C21 POPEQ 241      11.621  89.536  48.770  1.00  0.00           C
ATOM   5735 1C21 POPEQ 241      12.151  88.916  47.500  1.00  0.00           C
ATOM   5738 2C21 POPEQ 241      11.841  89.736  46.240  1.00  0.00           C
ATOM   5741 3C21 POPEQ 241      10.341  90.036  46.050  1.00  0.00           C
ATOM   5744 4C21 POPEQ 241      10.021  90.596  44.660  1.00  0.00           C
ATOM   5747 5C21 POPEQ 241       8.591  91.146  44.590  1.00  0.00           C
ATOM   5750 6C21 POPEQ 241       8.221  91.676  43.210  1.00  0.00           C
ATOM   5753 7C21 POPEQ 241       6.861  92.386  43.190  1.00  0.00           C
ATOM   5756 8C21 POPEQ 241       6.451  92.816  41.790  1.00  0.00           C
ATOM   5760  C33 POPEQ 241      22.211  98.316  53.850  1.00  0.00           C
ATOM   5763  C34 POPEQ 241      23.011  99.396  53.120  1.00  0.00           C
ATOM   5766  C35 POPEQ 241      23.961 100.226  54.010  1.00  0.00           C
ATOM   5769  C36 POPEQ 241      24.851 101.156  53.160  1.00  0.00           C
ATOM   5772  C37 POPEQ 241      26.231 101.456  53.760  1.00  0.00           C
ATOM   5775  C38 POPEQ 241      27.171 102.076  52.710  1.00  0.00           C
ATOM   5778  C39 POPEQ 241      28.601 102.346  53.200  1.00  0.00           C
ATOM   5781 0C31 POPEQ 241      29.491 102.866  52.070  1.00  0.00           C
ATOM   5784 1C31 POPEQ 241      30.981 102.956  52.430  1.00  0.00           C
ATOM   5787 2C31 POPEQ 241      31.801 103.706  51.370  1.00  0.00           C
ATOM   5790 3C31 POPEQ 241      33.311 103.426  51.480  1.00  0.00           C
ATOM   5793 4C31 POPEQ 241      33.761 102.236  50.620  1.00  0.00           C
ATOM   5796 5C31 POPEQ 241      34.721 101.276  51.350  1.00  0.00           C
ATOM   5799 6C31 POPEQ 241      35.801 100.686  50.430  1.00  0.00           C
ATOM   5803  NH3 POPER 242      67.711  37.906  66.230  1.00  0.00           N
ATOM   5807  C12 POPER 242      68.681  38.116  65.090  1.00  0.00           C
ATOM   5810  C11 POPER 242      70.101  38.376  65.580  1.00  0.00           C
ATOM   5813  P   POPER 242      72.521  38.426  64.590  1.00  0.00           P
ATOM   5814  O13 POPER 242      72.901  37.986  65.950  1.00  0.00           O
ATOM   5815  O14 POPER 242      73.201  39.616  64.040  1.00  0.00           O
ATOM   5816  O11 POPER 242      72.901  37.246  63.630  1.00  0.00           O
ATOM   5817  O12 POPER 242      70.951  38.476  64.440  1.00  0.00           O
ATOM   5818  C1  POPER 242      72.391  35.936  63.810  1.00  0.00           C
ATOM   5821  C2  POPER 242      71.721  35.416  62.530  1.00  0.00           C
ATOM   5823  O21 POPER 242      72.661  34.826  61.630  1.00  0.00           O
ATOM   5824  C21 POPER 242      73.511  35.566  60.970  1.00  0.00           C
ATOM   5825  O22 POPER 242      73.731  36.756  61.090  1.00  0.00           O
ATOM   5826  C22 POPER 242      74.241  34.656  59.980  1.00  0.00           C
ATOM   5829  C3  POPER 242      70.781  36.466  61.880  1.00  0.00           C
ATOM   5832  O31 POPER 242      70.041  35.836  60.810  1.00  0.00           O
ATOM   5833  C31 POPER 242      69.051  36.606  60.390  1.00  0.00           C
ATOM   5834  O32 POPER 242      68.671  37.636  60.910  1.00  0.00           O
ATOM   5835  C32 POPER 242      68.461  35.996  59.140  1.00  0.00           C
ATOM   5838  C23 POPER 242      74.251  35.226  58.550  1.00  0.00           C
ATOM   5841  C24 POPER 242      74.431  34.116  57.510  1.00  0.00           C
ATOM   5844  C25 POPER 242      74.821  34.646  56.120  1.00  0.00           C
ATOM   5847  C26 POPER 242      73.741  35.456  55.390  1.00  0.00           C
ATOM   5850  C27 POPER 242      74.161  35.686  53.940  1.00  0.00           C
ATOM   5853  C28 POPER 242      73.171  36.506  53.080  1.00  0.00           C
ATOM   5856  C29 POPER 242      72.931  35.876  51.730  1.00  0.00           C
ATOM   5858 0C21 POPER 242      73.621  36.076  50.590  1.00  0.00           C
ATOM   5860 1C21 POPER 242      74.821  36.976  50.370  1.00  0.00           C
ATOM   5863 2C21 POPER 242      74.481  38.156  49.440  1.00  0.00           C
ATOM   5866 3C21 POPER 242      75.731  38.836  48.850  1.00  0.00           C
ATOM   5869 4C21 POPER 242      75.411  40.036  47.950  1.00  0.00           C
ATOM   5872 5C21 POPER 242      76.601  40.486  47.090  1.00  0.00           C
ATOM   5875 6C21 POPER 242      77.831  40.926  47.900  1.00  0.00           C
ATOM   5878 7C21 POPER 242      79.061  41.166  47.020  1.00  0.00           C
ATOM   5881 8C21 POPER 242      80.311  41.516  47.820  1.00  0.00           C
ATOM   5885  C33 POPER 242      68.781  36.886  57.920  1.00  0.00           C
ATOM   5888  C34 POPER 242      67.651  36.856  56.900  1.00  0.00           C
ATOM   5891  C35 POPER 242      67.891  37.876  55.790  1.00  0.00           C
ATOM   5894  C36 POPER 242      66.641  38.096  54.930  1.00  0.00           C
ATOM   5897  C37 POPER 242      66.831  39.266  53.960  1.00  0.00           C
ATOM   5900  C38 POPER 242      65.571  39.586  53.150  1.00  0.00           C
ATOM   5903  C39 POPER 242      64.471  40.226  54.000  1.00  0.00           C
ATOM   5906 0C31 POPER 242      63.271  40.626  53.150  1.00  0.00           C
ATOM   5909 1C31 POPER 242      62.231  41.436  53.940  1.00  0.00           C
ATOM   5912 2C31 POPER 242      61.171  42.086  53.040  1.00  0.00           C
ATOM   5915 3C31 POPER 242      61.751  43.186  52.140  1.00  0.00           C
ATOM   5918 4C31 POPER 242      60.701  43.866  51.270  1.00  0.00           C
ATOM   5921 5C31 POPER 242      61.311  44.966  50.400  1.00  0.00           C
ATOM   5924 6C31 POPER 242      60.291  45.736  49.560  1.00  0.00           C
ATOM   5928  NH3 POPES 243      53.201  26.246  22.540  1.00  0.00           N
ATOM   5932  C12 POPES 243      54.151  27.376  22.840  1.00  0.00           C
ATOM   5935  C11 POPES 243      55.631  26.906  22.710  1.00  0.00           C
ATOM   5938  P   POPES 243      56.661  29.116  21.810  1.00  0.00           P
ATOM   5939  O13 POPES 243      58.081  29.366  21.440  1.00  0.00           O
ATOM   5940  O14 POPES 243      55.721  28.756  20.730  1.00  0.00           O
ATOM   5941  O11 POPES 243      56.071  30.356  22.600  1.00  0.00           O
ATOM   5942  O12 POPES 243      56.611  27.946  22.880  1.00  0.00           O
ATOM   5943  C1  POPES 243      56.631  30.916  23.790  1.00  0.00           C
ATOM   5946  C2  POPES 243      56.251  30.106  25.070  1.00  0.00           C
ATOM   5948  O21 POPES 243      55.651  30.906  26.110  1.00  0.00           O
ATOM   5949  C21 POPES 243      56.491  31.706  26.740  1.00  0.00           C
ATOM   5950  O22 POPES 243      57.561  32.096  26.310  1.00  0.00           O
ATOM   5951  C22 POPES 243      55.921  32.006  28.130  1.00  0.00           C
ATOM   5954  C3  POPES 243      57.441  29.256  25.600  1.00  0.00           C
ATOM   5957  O31 POPES 243      56.991  28.266  26.530  1.00  0.00           O
ATOM   5958  C31 POPES 243      57.291  27.016  26.250  1.00  0.00           C
ATOM   5959  O32 POPES 243      57.941  26.646  25.280  1.00  0.00           O
ATOM   5960  C32 POPES 243      56.851  26.126  27.410  1.00  0.00           C
ATOM   5963  C23 POPES 243      56.841  32.856  29.040  1.00  0.00           C
ATOM   5966  C24 POPES 243      56.371  32.906  30.500  1.00  0.00           C
ATOM   5969  C25 POPES 243      56.401  31.546  31.220  1.00  0.00           C
ATOM   5972  C26 POPES 243      56.481  31.696  32.740  1.00  0.00           C
ATOM   5975  C27 POPES 243      56.611  30.346  33.460  1.00  0.00           C
ATOM   5978  C28 POPES 243      56.821  30.496  34.980  1.00  0.00           C
ATOM   5981  C29 POPES 243      57.011  29.136  35.600  1.00  0.00           C
ATOM   5983 0C21 POPES 243      56.711  28.746  36.850  1.00  0.00           C
ATOM   5985 1C21 POPES 243      56.191  29.586  37.990  1.00  0.00           C
ATOM   5988 2C21 POPES 243      57.181  29.616  39.180  1.00  0.00           C
ATOM   5991 3C21 POPES 243      57.471  28.236  39.800  1.00  0.00           C
ATOM   5994 4C21 POPES 243      58.541  28.276  40.890  1.00  0.00           C
ATOM   5997 5C21 POPES 243      58.031  28.706  42.270  1.00  0.00           C
ATOM   6000 6C21 POPES 243      59.161  28.736  43.300  1.00  0.00           C
ATOM   6003 7C21 POPES 243      58.661  28.886  44.730  1.00  0.00           C
ATOM   6006 8C21 POPES 243      59.801  29.026  45.740  1.00  0.00           C
ATOM   6010  C33 POPES 243      57.931  26.106  28.510  1.00  0.00           C
ATOM   6013  C34 POPES 243      57.971  27.356  29.410  1.00  0.00           C
ATOM   6016  C35 POPES 243      57.111  27.196  30.680  1.00  0.00           C
ATOM   6019  C36 POPES 243      57.791  26.316  31.740  1.00  0.00           C
ATOM   6022  C37 POPES 243      56.841  25.956  32.890  1.00  0.00           C
ATOM   6025  C38 POPES 243      57.451  24.956  33.870  1.00  0.00           C
ATOM   6028  C39 POPES 243      58.331  25.606  34.950  1.00  0.00           C
ATOM   6031 0C31 POPES 243      58.991  24.546  35.840  1.00  0.00           C
ATOM   6034 1C31 POPES 243      59.471  25.076  37.190  1.00  0.00           C
ATOM   6037 2C31 POPES 243      59.741  23.916  38.170  1.00  0.00           C
ATOM   6040 3C31 POPES 243      60.061  24.396  39.580  1.00  0.00           C
ATOM   6043 4C31 POPES 243      60.141  23.226  40.580  1.00  0.00           C
ATOM   6046 5C31 POPES 243      60.551  23.686  41.980  1.00  0.00           C
ATOM   6049 6C31 POPES 243      60.591  22.546  43.010  1.00  0.00           C
ATOM   6053  NH3 POPET 244      82.081  78.836  66.030  1.00  0.00           N
ATOM   6057  C12 POPET 244      81.931  80.296  66.410  1.00  0.00           C
ATOM   6060  C11 POPET 244      82.901  80.686  67.560  1.00  0.00           C
ATOM   6063  P   POPET 244      83.961  82.916  66.660  1.00  0.00           P
ATOM   6064  O13 POPET 244      83.021  83.696  65.840  1.00  0.00           O
ATOM   6065  O14 POPET 244      85.061  83.686  67.320  1.00  0.00           O
ATOM   6066  O11 POPET 244      84.531  81.776  65.730  1.00  0.00           O
ATOM   6067  O12 POPET 244      83.141  82.086  67.730  1.00  0.00           O
ATOM   6068  C1  POPET 244      85.901  81.576  65.440  1.00  0.00           C
ATOM   6071  C2  POPET 244      86.161  82.006  63.980  1.00  0.00           C
ATOM   6073  O21 POPET 244      87.471  81.556  63.630  1.00  0.00           O
ATOM   6074  C21 POPET 244      87.781  81.006  62.440  1.00  0.00           C
ATOM   6075  O22 POPET 244      88.941  80.786  62.120  1.00  0.00           O
ATOM   6076  C22 POPET 244      86.591  80.756  61.500  1.00  0.00           C
ATOM   6079  C3  POPET 244      86.051  83.556  63.800  1.00  0.00           C
ATOM   6082  O31 POPET 244      86.141  83.936  62.410  1.00  0.00           O
ATOM   6083  C31 POPET 244      86.651  85.126  62.130  1.00  0.00           C
ATOM   6084  O32 POPET 244      87.111  85.946  62.920  1.00  0.00           O
ATOM   6085  C32 POPET 244      86.621  85.356  60.620  1.00  0.00           C
ATOM   6088  C23 POPET 244      87.001  80.306  60.080  1.00  0.00           C
ATOM   6091  C24 POPET 244      85.841  80.416  59.060  1.00  0.00           C
ATOM   6094  C25 POPET 244      86.251  79.906  57.670  1.00  0.00           C
ATOM   6097  C26 POPET 244      85.151  80.066  56.610  1.00  0.00           C
ATOM   6100  C27 POPET 244      85.281  79.036  55.470  1.00  0.00           C
ATOM   6103  C28 POPET 244      84.091  79.086  54.500  1.00  0.00           C
ATOM   6106  C29 POPET 244      84.231  78.106  53.350  1.00  0.00           C
ATOM   6108 0C21 POPET 244      84.371  78.416  52.050  1.00  0.00           C
ATOM   6110 1C21 POPET 244      84.461  79.806  51.470  1.00  0.00           C
ATOM   6113 2C21 POPET 244      85.401  79.876  50.260  1.00  0.00           C
ATOM   6116 3C21 POPET 244      85.681  81.336  49.860  1.00  0.00           C
ATOM   6119 4C21 POPET 244      85.621  81.586  48.350  1.00  0.00           C
ATOM   6122 5C21 POPET 244      86.051  83.016  47.960  1.00  0.00           C
ATOM   6125 6C21 POPET 244      85.261  84.096  48.710  1.00  0.00           C
ATOM   6128 7C21 POPET 244      85.611  85.526  48.310  1.00  0.00           C
ATOM   6131 8C21 POPET 244      84.851  86.546  49.170  1.00  0.00           C
ATOM   6135  C33 POPET 244      86.711  84.086  59.750  1.00  0.00           C
ATOM   6138  C34 POPET 244      86.851  84.386  58.240  1.00  0.00           C
ATOM   6141  C35 POPET 244      85.821  85.386  57.680  1.00  0.00           C
ATOM   6144  C36 POPET 244      84.351  84.926  57.710  1.00  0.00           C
ATOM   6147  C37 POPET 244      83.961  84.106  56.470  1.00  0.00           C
ATOM   6150  C38 POPET 244      82.451  83.826  56.380  1.00  0.00           C
ATOM   6153  C39 POPET 244      82.021  83.026  55.140  1.00  0.00           C
ATOM   6156 0C31 POPET 244      82.311  83.766  53.820  1.00  0.00           C
ATOM   6159 1C31 POPET 244      81.701  83.086  52.590  1.00  0.00           C
ATOM   6162 2C31 POPET 244      81.901  83.926  51.320  1.00  0.00           C
ATOM   6165 3C31 POPET 244      81.121  83.426  50.090  1.00  0.00           C
ATOM   6168 4C31 POPET 244      81.651  82.106  49.510  1.00  0.00           C
ATOM   6171 5C31 POPET 244      80.991  81.746  48.180  1.00  0.00           C
ATOM   6174 6C31 POPET 244      81.591  80.506  47.520  1.00  0.00           C
ATOM   6178  NH3 POPEU 245     106.061  59.816  20.010  1.00  0.00           N
ATOM   6182  C12 POPEU 245     106.671  60.776  19.030  1.00  0.00           C
ATOM   6185  C11 POPEU 245     108.001  60.226  18.490  1.00  0.00           C
ATOM   6188  P   POPEU 245     110.351  59.356  19.100  1.00  0.00           P
ATOM   6189  O13 POPEU 245     110.051  57.906  18.950  1.00  0.00           O
ATOM   6190  O14 POPEU 245     110.931  60.076  17.960  1.00  0.00           O
ATOM   6191  O11 POPEU 245     111.281  59.596  20.350  1.00  0.00           O
ATOM   6192  O12 POPEU 245     108.981  60.076  19.510  1.00  0.00           O
ATOM   6193  C1  POPEU 245     110.791  60.006  21.620  1.00  0.00           C
ATOM   6196  C2  POPEU 245     111.181  59.026  22.740  1.00  0.00           C
ATOM   6198  O21 POPEU 245     112.241  59.506  23.580  1.00  0.00           O
ATOM   6199  C21 POPEU 245     111.901  60.476  24.430  1.00  0.00           C
ATOM   6200  O22 POPEU 245     110.911  61.196  24.340  1.00  0.00           O
ATOM   6201  C22 POPEU 245     112.821  60.316  25.640  1.00  0.00           C
ATOM   6204  C3  POPEU 245     111.561  57.626  22.160  1.00  0.00           C
ATOM   6207  O31 POPEU 245     111.981  56.706  23.190  1.00  0.00           O
ATOM   6208  C31 POPEU 245     111.021  56.336  24.010  1.00  0.00           C
ATOM   6209  O32 POPEU 245     109.821  56.506  23.830  1.00  0.00           O
ATOM   6210  C32 POPEU 245     111.671  55.836  25.290  1.00  0.00           C
ATOM   6213  C23 POPEU 245     113.041  61.576  26.500  1.00  0.00           C
ATOM   6216  C24 POPEU 245     114.121  61.316  27.560  1.00  0.00           C
ATOM   6219  C25 POPEU 245     114.071  62.296  28.730  1.00  0.00           C
ATOM   6222  C26 POPEU 245     114.971  61.856  29.900  1.00  0.00           C
ATOM   6225  C27 POPEU 245     114.811  62.746  31.140  1.00  0.00           C
ATOM   6228  C28 POPEU 245     115.561  62.206  32.370  1.00  0.00           C
ATOM   6231  C29 POPEU 245     115.401  63.136  33.550  1.00  0.00           C
ATOM   6233 0C21 POPEU 245     114.741  62.896  34.700  1.00  0.00           C
ATOM   6235 1C21 POPEU 245     114.041  61.606  35.080  1.00  0.00           C
ATOM   6238 2C21 POPEU 245     114.031  61.356  36.600  1.00  0.00           C
ATOM   6241 3C21 POPEU 245     113.051  62.256  37.370  1.00  0.00           C
ATOM   6244 4C21 POPEU 245     113.011  61.906  38.870  1.00  0.00           C
ATOM   6247 5C21 POPEU 245     112.031  62.796  39.650  1.00  0.00           C
ATOM   6250 6C21 POPEU 245     112.001  62.486  41.150  1.00  0.00           C
ATOM   6253 7C21 POPEU 245     111.171  63.496  41.940  1.00  0.00           C
ATOM   6256 8C21 POPEU 245     111.021  63.146  43.420  1.00  0.00           C
ATOM   6260  C33 POPEU 245     110.631  55.716  26.430  1.00  0.00           C
ATOM   6263  C34 POPEU 245     111.271  55.546  27.810  1.00  0.00           C
ATOM   6266  C35 POPEU 245     110.181  55.236  28.840  1.00  0.00           C
ATOM   6269  C36 POPEU 245     110.661  55.196  30.300  1.00  0.00           C
ATOM   6272  C37 POPEU 245     111.151  53.806  30.730  1.00  0.00           C
ATOM   6275  C38 POPEU 245     111.441  53.696  32.240  1.00  0.00           C
ATOM   6278  C39 POPEU 245     110.231  54.086  33.110  1.00  0.00           C
ATOM   6281 0C31 POPEU 245     110.361  53.646  34.570  1.00  0.00           C
ATOM   6284 1C31 POPEU 245     109.241  54.236  35.440  1.00  0.00           C
ATOM   6287 2C31 POPEU 245     109.271  53.726  36.890  1.00  0.00           C
ATOM   6290 3C31 POPEU 245     108.611  52.356  37.110  1.00  0.00           C
ATOM   6293 4C31 POPEU 245     107.071  52.416  37.110  1.00  0.00           C
ATOM   6296 5C31 POPEU 245     106.421  51.096  37.550  1.00  0.00           C
ATOM   6299 6C31 POPEU 245     104.891  51.086  37.410  1.00  0.00           C
ATOM   6303  NH3 POPEV 246     110.581 125.376  57.510  1.00  0.00           N
ATOM   6307  C12 POPEV 246     110.111 124.526  58.650  1.00  0.00           C
ATOM   6310  C11 POPEV 246     110.791 123.186  58.480  1.00  0.00           C
ATOM   6313  P   POPEV 246     110.831 120.776  59.320  1.00  0.00           P
ATOM   6314  O13 POPEV 246     111.991 120.616  60.210  1.00  0.00           O
ATOM   6315  O14 POPEV 246     109.651 119.926  59.490  1.00  0.00           O
ATOM   6316  O11 POPEV 246     111.291 120.776  57.810  1.00  0.00           O
ATOM   6317  O12 POPEV 246     110.301 122.276  59.450  1.00  0.00           O
ATOM   6318  C1  POPEV 246     111.251 119.646  56.940  1.00  0.00           C
ATOM   6321  C2  POPEV 246     111.581 120.046  55.470  1.00  0.00           C
ATOM   6323  O21 POPEV 246     112.841 120.746  55.420  1.00  0.00           O
ATOM   6324  C21 POPEV 246     113.511 120.636  54.290  1.00  0.00           C
ATOM   6325  O22 POPEV 246     113.171 119.996  53.300  1.00  0.00           O
ATOM   6326  C22 POPEV 246     114.751 121.526  54.370  1.00  0.00           C
ATOM   6329  C3  POPEV 246     110.431 120.916  54.870  1.00  0.00           C
ATOM   6332  O31 POPEV 246     110.761 121.396  53.550  1.00  0.00           O
ATOM   6333  C31 POPEV 246     109.741 121.556  52.710  1.00  0.00           C
ATOM   6334  O32 POPEV 246     108.571 121.406  52.980  1.00  0.00           O
ATOM   6335  C32 POPEV 246     110.291 121.996  51.350  1.00  0.00           C
ATOM   6338  C23 POPEV 246     115.211 121.976  52.970  1.00  0.00           C
ATOM   6341  C24 POPEV 246     116.281 123.076  53.000  1.00  0.00           C
ATOM   6344  C25 POPEV 246     116.711 123.506  51.580  1.00  0.00           C
ATOM   6347  C26 POPEV 246     117.301 122.356  50.750  1.00  0.00           C
ATOM   6350  C27 POPEV 246     117.721 122.786  49.330  1.00  0.00           C
ATOM   6353  C28 POPEV 246     118.071 121.586  48.410  1.00  0.00           C
ATOM   6356  C29 POPEV 246     119.321 120.846  48.820  1.00  0.00           C
ATOM   6358 0C21 POPEV 246     120.271 120.336  48.000  1.00  0.00           C
ATOM   6360 1C21 POPEV 246     120.271 120.346  46.490  1.00  0.00           C
ATOM   6363 2C21 POPEV 246     120.891 119.056  45.930  1.00  0.00           C
ATOM   6366 3C21 POPEV 246     120.931 118.996  44.390  1.00  0.00           C
ATOM   6369 4C21 POPEV 246     121.881 120.016  43.760  1.00  0.00           C
ATOM   6372 5C21 POPEV 246     122.171 119.756  42.270  1.00  0.00           C
ATOM   6375 6C21 POPEV 246     123.461 120.436  41.800  1.00  0.00           C
ATOM   6378 7C21 POPEV 246     123.871 120.076  40.370  1.00  0.00           C
ATOM   6381 8C21 POPEV 246     125.261 120.616  40.010  1.00  0.00           C
ATOM   6385  C33 POPEV 246     109.221 122.036  50.240  1.00  0.00           C
ATOM   6388  C34 POPEV 246     109.821 122.416  48.870  1.00  0.00           C
ATOM   6391  C35 POPEV 246     110.851 121.436  48.300  1.00  0.00           C
ATOM   6394  C36 POPEV 246     110.301 120.036  48.040  1.00  0.00           C
ATOM   6397  C37 POPEV 246     110.681 119.016  49.120  1.00  0.00           C
ATOM   6400  C38 POPEV 246     109.881 117.726  48.930  1.00  0.00           C
ATOM   6403  C39 POPEV 246     110.401 116.826  47.810  1.00  0.00           C
ATOM   6406 0C31 POPEV 246     111.281 115.666  48.320  1.00  0.00           C
ATOM   6409 1C31 POPEV 246     111.931 114.956  47.140  1.00  0.00           C
ATOM   6412 2C31 POPEV 246     112.911 113.826  47.490  1.00  0.00           C
ATOM   6415 3C31 POPEV 246     114.031 113.636  46.460  1.00  0.00           C
ATOM   6418 4C31 POPEV 246     113.611 113.876  45.000  1.00  0.00           C
ATOM   6421 5C31 POPEV 246     114.741 113.566  44.010  1.00  0.00           C
ATOM   6424 6C31 POPEV 246     114.681 114.416  42.740  1.00  0.00           C
ATOM   6428  NH3 POPEW 247      69.481  92.926  64.590  1.00  0.00           N
ATOM   6432  C12 POPEW 247      68.901  91.706  65.260  1.00  0.00           C
ATOM   6435  C11 POPEW 247      69.641  91.306  66.540  1.00  0.00           C
ATOM   6438  P   POPEW 247      69.731  88.786  67.180  1.00  0.00           P
ATOM   6439  O13 POPEW 247      70.751  88.896  68.250  1.00  0.00           O
ATOM   6440  O14 POPEW 247      68.781  87.666  67.310  1.00  0.00           O
ATOM   6441  O11 POPEW 247      70.431  88.736  65.760  1.00  0.00           O
ATOM   6442  O12 POPEW 247      68.961  90.176  67.080  1.00  0.00           O
ATOM   6443  C1  POPEW 247      69.981  87.826  64.740  1.00  0.00           C
ATOM   6446  C2  POPEW 247      70.911  87.906  63.500  1.00  0.00           C
ATOM   6448  O21 POPEW 247      70.511  86.926  62.520  1.00  0.00           O
ATOM   6449  C21 POPEW 247      69.671  87.366  61.600  1.00  0.00           C
ATOM   6450  O22 POPEW 247      69.091  88.446  61.630  1.00  0.00           O
ATOM   6451  C22 POPEW 247      69.521  86.326  60.490  1.00  0.00           C
ATOM   6454  C3  POPEW 247      72.411  87.666  63.890  1.00  0.00           C
ATOM   6457  O31 POPEW 247      73.331  87.286  62.820  1.00  0.00           O
ATOM   6458  C31 POPEW 247      73.321  88.006  61.700  1.00  0.00           C
ATOM   6459  O32 POPEW 247      72.591  88.946  61.460  1.00  0.00           O
ATOM   6460  C32 POPEW 247      74.491  87.566  60.820  1.00  0.00           C
ATOM   6463  C23 POPEW 247      69.931  86.866  59.090  1.00  0.00           C
ATOM   6466  C24 POPEW 247      69.581  85.886  57.950  1.00  0.00           C
ATOM   6469  C25 POPEW 247      70.761  85.006  57.510  1.00  0.00           C
ATOM   6472  C26 POPEW 247      70.361  83.816  56.620  1.00  0.00           C
ATOM   6475  C27 POPEW 247      69.801  84.186  55.230  1.00  0.00           C
ATOM   6478  C28 POPEW 247      68.941  83.056  54.610  1.00  0.00           C
ATOM   6481  C29 POPEW 247      69.691  81.766  54.390  1.00  0.00           C
ATOM   6483 0C21 POPEW 247      69.971  81.156  53.220  1.00  0.00           C
ATOM   6485 1C21 POPEW 247      69.661  81.646  51.830  1.00  0.00           C
ATOM   6488 2C21 POPEW 247      70.941  82.026  51.070  1.00  0.00           C
ATOM   6491 3C21 POPEW 247      71.681  83.216  51.700  1.00  0.00           C
ATOM   6494 4C21 POPEW 247      72.801  83.796  50.810  1.00  0.00           C
ATOM   6497 5C21 POPEW 247      74.181  83.136  50.980  1.00  0.00           C
ATOM   6500 6C21 POPEW 247      74.791  83.356  52.370  1.00  0.00           C
ATOM   6503 7C21 POPEW 247      76.311  83.166  52.420  1.00  0.00           C
ATOM   6506 8C21 POPEW 247      76.911  83.456  53.800  1.00  0.00           C
ATOM   6510  C33 POPEW 247      74.211  87.766  59.320  1.00  0.00           C
ATOM   6513  C34 POPEW 247      75.371  87.316  58.440  1.00  0.00           C
ATOM   6516  C35 POPEW 247      75.221  87.716  56.960  1.00  0.00           C
ATOM   6519  C36 POPEW 247      73.891  87.316  56.290  1.00  0.00           C
ATOM   6522  C37 POPEW 247      73.861  87.726  54.810  1.00  0.00           C
ATOM   6525  C38 POPEW 247      72.451  87.886  54.220  1.00  0.00           C
ATOM   6528  C39 POPEW 247      72.471  88.566  52.840  1.00  0.00           C
ATOM   6531 0C31 POPEW 247      72.841  87.596  51.710  1.00  0.00           C
ATOM   6534 1C31 POPEW 247      73.381  88.286  50.440  1.00  0.00           C
ATOM   6537 2C31 POPEW 247      73.701  87.266  49.330  1.00  0.00           C
ATOM   6540 3C31 POPEW 247      74.941  87.626  48.490  1.00  0.00           C
ATOM   6543 4C31 POPEW 247      74.721  88.796  47.520  1.00  0.00           C
ATOM   6546 5C31 POPEW 247      74.111  88.356  46.190  1.00  0.00           C
ATOM   6549 6C31 POPEW 247      73.901  89.516  45.210  1.00  0.00           C
ATOM   6553  NH3 POPEX 248      86.141   6.806  61.240  1.00  0.00           N
ATOM   6557  C12 POPEX 248      87.601   7.106  61.280  1.00  0.00           C
ATOM   6560  C11 POPEX 248      88.291   6.086  62.200  1.00  0.00           C
ATOM   6563  P   POPEX 248      89.091   3.956  60.930  1.00  0.00           P
ATOM   6564  O13 POPEX 248      90.431   4.066  61.540  1.00  0.00           O
ATOM   6565  O14 POPEX 248      88.651   2.586  60.580  1.00  0.00           O
ATOM   6566  O11 POPEX 248      89.101   4.796  59.600  1.00  0.00           O
ATOM   6567  O12 POPEX 248      88.011   4.746  61.760  1.00  0.00           O
ATOM   6568  C1  POPEX 248      88.121   4.536  58.590  1.00  0.00           C
ATOM   6571  C2  POPEX 248      88.791   3.786  57.430  1.00  0.00           C
ATOM   6573  O21 POPEX 248      88.421   4.416  56.200  1.00  0.00           O
ATOM   6574  C21 POPEX 248      89.201   5.426  55.820  1.00  0.00           C
ATOM   6575  O22 POPEX 248      88.921   6.596  55.910  1.00  0.00           O
ATOM   6576  C22 POPEX 248      90.511   4.876  55.280  1.00  0.00           C
ATOM   6579  C3  POPEX 248      88.461   2.266  57.390  1.00  0.00           C
ATOM   6582  O31 POPEX 248      89.401   1.536  56.570  1.00  0.00           O
ATOM   6583  C31 POPEX 248      89.041   1.486  55.290  1.00  0.00           C
ATOM   6584  O32 POPEX 248      87.991   1.916  54.830  1.00  0.00           O
ATOM   6585  C32 POPEX 248      90.131   0.816  54.470  1.00  0.00           C
ATOM   6588  C23 POPEX 248      90.621   5.176  53.780  1.00  0.00           C
ATOM   6591  C24 POPEX 248      91.841   4.496  53.140  1.00  0.00           C
ATOM   6594  C25 POPEX 248      92.211   5.136  51.800  1.00  0.00           C
ATOM   6597  C26 POPEX 248      91.141   4.986  50.710  1.00  0.00           C
ATOM   6600  C27 POPEX 248      91.351   6.016  49.600  1.00  0.00           C
ATOM   6603  C28 POPEX 248      90.251   6.026  48.520  1.00  0.00           C
ATOM   6606  C29 POPEX 248      90.291   4.836  47.590  1.00  0.00           C
ATOM   6608 0C21 POPEX 248      89.241   4.366  46.890  1.00  0.00           C
ATOM   6610 1C21 POPEX 248      87.831   4.916  46.900  1.00  0.00           C
ATOM   6613 2C21 POPEX 248      86.801   3.796  47.190  1.00  0.00           C
ATOM   6616 3C21 POPEX 248      85.381   4.346  47.400  1.00  0.00           C
ATOM   6619 4C21 POPEX 248      84.291   3.256  47.490  1.00  0.00           C
ATOM   6622 5C21 POPEX 248      84.101   2.496  46.170  1.00  0.00           C
ATOM   6625 6C21 POPEX 248      82.931   1.516  46.160  1.00  0.00           C
ATOM   6628 7C21 POPEX 248      82.981   0.586  44.930  1.00  0.00           C
ATOM   6631 8C21 POPEX 248      81.991  -0.574  44.990  1.00  0.00           C
ATOM   6635  C33 POPEX 248      89.731   0.866  52.990  1.00  0.00           C
ATOM   6638  C34 POPEX 248      90.801   0.356  52.020  1.00  0.00           C
ATOM   6641  C35 POPEX 248      90.411   0.796  50.610  1.00  0.00           C
ATOM   6644  C36 POPEX 248      91.361   0.366  49.500  1.00  0.00           C
ATOM   6647  C37 POPEX 248      90.921   1.016  48.190  1.00  0.00           C
ATOM   6650  C38 POPEX 248      91.601   0.466  46.940  1.00  0.00           C
ATOM   6653  C39 POPEX 248      93.121   0.686  46.880  1.00  0.00           C
ATOM   6656 0C31 POPEX 248      93.561   2.136  47.080  1.00  0.00           C
ATOM   6659 1C31 POPEX 248      95.011   2.376  46.640  1.00  0.00           C
ATOM   6662 2C31 POPEX 248      95.651   3.566  47.350  1.00  0.00           C
ATOM   6665 3C31 POPEX 248      97.071   3.876  46.840  1.00  0.00           C
ATOM   6668 4C31 POPEX 248      97.821   4.806  47.800  1.00  0.00           C
ATOM   6671 5C31 POPEX 248      99.271   5.076  47.370  1.00  0.00           C
ATOM   6674 6C31 POPEX 248     100.081   5.826  48.430  1.00  0.00           C
ATOM   6678  NH3 POPEY 249      56.571 131.058  19.590  1.00  0.00           N
ATOM   6682  C12 POPEY 249      57.971 131.598  19.630  1.00  0.00           C
ATOM   6685  C11 POPEY 249      58.951 130.478  20.000  1.00  0.00           C
ATOM   6688  P   POPEY 249      59.451 128.548  21.640  1.00  0.00           P
ATOM   6689  O13 POPEY 249      58.471 127.516  21.990  1.00  0.00           O
ATOM   6690  O14 POPEY 249      60.461 128.288  20.590  1.00  0.00           O
ATOM   6691  O11 POPEY 249      60.221 128.988  22.940  1.00  0.00           O
ATOM   6692  O12 POPEY 249      58.611 129.858  21.250  1.00  0.00           O
ATOM   6693  C1  POPEY 249      60.891 128.018  23.770  1.00  0.00           C
ATOM   6696  C2  POPEY 249      60.181 127.918  25.150  1.00  0.00           C
ATOM   6698  O21 POPEY 249      61.001 127.406  26.220  1.00  0.00           O
ATOM   6699  C21 POPEY 249      61.581 126.236  26.100  1.00  0.00           C
ATOM   6700  O22 POPEY 249      61.621 125.536  25.110  1.00  0.00           O
ATOM   6701  C22 POPEY 249      62.261 125.916  27.430  1.00  0.00           C
ATOM   6704  C3  POPEY 249      58.831 127.166  25.080  1.00  0.00           C
ATOM   6707  O31 POPEY 249      58.091 127.296  26.310  1.00  0.00           O
ATOM   6708  C31 POPEY 249      58.131 126.256  27.110  1.00  0.00           C
ATOM   6709  O32 POPEY 249      58.761 125.226  26.950  1.00  0.00           O
ATOM   6710  C32 POPEY 249      57.191 126.586  28.270  1.00  0.00           C
ATOM   6713  C23 POPEY 249      63.241 124.716  27.350  1.00  0.00           C
ATOM   6716  C24 POPEY 249      64.141 124.606  28.590  1.00  0.00           C
ATOM   6719  C25 POPEY 249      65.311 125.606  28.570  1.00  0.00           C
ATOM   6722  C26 POPEY 249      66.121 125.586  29.870  1.00  0.00           C
ATOM   6725  C27 POPEY 249      67.351 126.506  29.830  1.00  0.00           C
ATOM   6728  C28 POPEY 249      68.051 126.686  31.190  1.00  0.00           C
ATOM   6731  C29 POPEY 249      68.551 125.396  31.800  1.00  0.00           C
ATOM   6733 0C21 POPEY 249      69.021 125.236  33.050  1.00  0.00           C
ATOM   6735 1C21 POPEY 249      69.161 126.286  34.130  1.00  0.00           C
ATOM   6738 2C21 POPEY 249      67.851 126.856  34.710  1.00  0.00           C
ATOM   6741 3C21 POPEY 249      66.801 125.786  35.050  1.00  0.00           C
ATOM   6744 4C21 POPEY 249      65.481 126.356  35.590  1.00  0.00           C
ATOM   6747 5C21 POPEY 249      65.551 126.736  37.070  1.00  0.00           C
ATOM   6750 6C21 POPEY 249      64.181 127.196  37.600  1.00  0.00           C
ATOM   6753 7C21 POPEY 249      64.171 127.426  39.120  1.00  0.00           C
ATOM   6756 8C21 POPEY 249      62.841 127.978  39.620  1.00  0.00           C
ATOM   6760  C33 POPEY 249      57.111 125.466  29.320  1.00  0.00           C
ATOM   6763  C34 POPEY 249      56.161 125.846  30.460  1.00  0.00           C
ATOM   6766  C35 POPEY 249      56.411 124.986  31.700  1.00  0.00           C
ATOM   6769  C36 POPEY 249      55.711 125.516  32.960  1.00  0.00           C
ATOM   6772  C37 POPEY 249      56.601 125.366  34.200  1.00  0.00           C
ATOM   6775  C38 POPEY 249      55.841 125.446  35.530  1.00  0.00           C
ATOM   6778  C39 POPEY 249      55.631 126.866  36.060  1.00  0.00           C
ATOM   6781 0C31 POPEY 249      54.971 126.806  37.450  1.00  0.00           C
ATOM   6784 1C31 POPEY 249      55.151 128.068  38.310  1.00  0.00           C
ATOM   6787 2C31 POPEY 249      54.511 127.938  39.710  1.00  0.00           C
ATOM   6790 3C31 POPEY 249      55.081 126.766  40.530  1.00  0.00           C
ATOM   6793 4C31 POPEY 249      54.391 126.576  41.880  1.00  0.00           C
ATOM   6796 5C31 POPEY 249      54.911 125.356  42.650  1.00  0.00           C
ATOM   6799 6C31 POPEY 249      54.191 125.126  43.980  1.00  0.00           C
ATOM   6803  NH3 POPEZ 250      25.691  16.896  20.620  1.00  0.00           N
ATOM   6807  C12 POPEZ 250      26.951  16.566  21.400  1.00  0.00           C
ATOM   6810  C11 POPEZ 250      28.111  17.546  21.100  1.00  0.00           C
ATOM   6813  P   POPEZ 250      29.761  16.176  22.660  1.00  0.00           P
ATOM   6814  O13 POPEZ 250      28.821  15.726  23.710  1.00  0.00           O
ATOM   6815  O14 POPEZ 250      30.101  15.236  21.560  1.00  0.00           O
ATOM   6816  O11 POPEZ 250      31.171  16.626  23.300  1.00  0.00           O
ATOM   6817  O12 POPEZ 250      29.191  17.506  22.050  1.00  0.00           O
ATOM   6818  C1  POPEZ 250      31.511  16.196  24.630  1.00  0.00           C
ATOM   6821  C2  POPEZ 250      32.691  17.006  25.260  1.00  0.00           C
ATOM   6823  O21 POPEZ 250      33.141  16.396  26.490  1.00  0.00           O
ATOM   6824  C21 POPEZ 250      32.381  16.486  27.570  1.00  0.00           C
ATOM   6825  O22 POPEZ 250      31.281  17.006  27.620  1.00  0.00           O
ATOM   6826  C22 POPEZ 250      33.071  15.796  28.750  1.00  0.00           C
ATOM   6829  C3  POPEZ 250      32.371  18.546  25.390  1.00  0.00           C
ATOM   6832  O31 POPEZ 250      33.241  19.246  26.330  1.00  0.00           O
ATOM   6833  C31 POPEZ 250      32.901  20.516  26.560  1.00  0.00           C
ATOM   6834  O32 POPEZ 250      32.291  21.236  25.790  1.00  0.00           O
ATOM   6835  C32 POPEZ 250      33.321  20.936  27.960  1.00  0.00           C
ATOM   6838  C23 POPEZ 250      32.901  16.556  30.100  1.00  0.00           C
ATOM   6841  C24 POPEZ 250      32.331  15.696  31.240  1.00  0.00           C
ATOM   6844  C25 POPEZ 250      32.341  16.436  32.600  1.00  0.00           C
ATOM   6847  C26 POPEZ 250      33.671  16.266  33.350  1.00  0.00           C
ATOM   6850  C27 POPEZ 250      33.891  17.236  34.520  1.00  0.00           C
ATOM   6853  C28 POPEZ 250      35.131  16.836  35.350  1.00  0.00           C
ATOM   6856  C29 POPEZ 250      35.551  17.846  36.390  1.00  0.00           C
ATOM   6858 0C21 POPEZ 250      34.911  18.116  37.540  1.00  0.00           C
ATOM   6860 1C21 POPEZ 250      33.631  17.486  38.010  1.00  0.00           C
ATOM   6863 2C21 POPEZ 250      33.831  16.566  39.230  1.00  0.00           C
ATOM   6866 3C21 POPEZ 250      34.391  17.276  40.470  1.00  0.00           C
ATOM   6869 4C21 POPEZ 250      34.191  16.446  41.740  1.00  0.00           C
ATOM   6872 5C21 POPEZ 250      34.461  17.206  43.050  1.00  0.00           C
ATOM   6875 6C21 POPEZ 250      35.941  17.486  43.320  1.00  0.00           C
ATOM   6878 7C21 POPEZ 250      36.151  18.106  44.710  1.00  0.00           C
ATOM   6881 8C21 POPEZ 250      37.611  18.386  45.060  1.00  0.00           C
ATOM   6885  C33 POPEZ 250      32.841  22.356  28.360  1.00  0.00           C
ATOM   6888  C34 POPEZ 250      32.491  22.526  29.850  1.00  0.00           C
ATOM   6891  C35 POPEZ 250      33.521  21.966  30.850  1.00  0.00           C
ATOM   6894  C36 POPEZ 250      33.041  22.146  32.300  1.00  0.00           C
ATOM   6897  C37 POPEZ 250      34.021  21.576  33.340  1.00  0.00           C
ATOM   6900  C38 POPEZ 250      33.531  21.746  34.780  1.00  0.00           C
ATOM   6903  C39 POPEZ 250      33.671  23.186  35.280  1.00  0.00           C
ATOM   6906 0C31 POPEZ 250      32.941  23.446  36.610  1.00  0.00           C
ATOM   6909 1C31 POPEZ 250      32.911  24.936  36.960  1.00  0.00           C
ATOM   6912 2C31 POPEZ 250      31.921  25.276  38.080  1.00  0.00           C
ATOM   6915 3C31 POPEZ 250      32.361  24.766  39.460  1.00  0.00           C
ATOM   6918 4C31 POPEZ 250      31.331  25.136  40.540  1.00  0.00           C
ATOM   6921 5C31 POPEZ 250      31.831  24.826  41.950  1.00  0.00           C
ATOM   6924 6C31 POPEZ 250      30.971  25.456  43.050  1.00  0.00           C
ATOM   6928  NH3 POPEa 251      26.811  58.556  66.310  1.00  0.00           N
ATOM   6932  C12 POPEa 251      26.631  59.026  67.730  1.00  0.00           C
ATOM   6935  C11 POPEa 251      25.661  60.186  67.770  1.00  0.00           C
ATOM   6938  P   POPEa 251      25.201  62.306  66.370  1.00  0.00           P
ATOM   6939  O13 POPEa 251      23.851  62.126  66.960  1.00  0.00           O
ATOM   6940  O14 POPEa 251      25.801  63.656  66.400  1.00  0.00           O
ATOM   6941  O11 POPEa 251      25.231  61.826  64.850  1.00  0.00           O
ATOM   6942  O12 POPEa 251      26.211  61.266  67.010  1.00  0.00           O
ATOM   6943  C1  POPEa 251      26.521  61.826  64.190  1.00  0.00           C
ATOM   6946  C2  POPEa 251      26.861  60.476  63.500  1.00  0.00           C
ATOM   6948  O21 POPEa 251      28.301  60.396  63.470  1.00  0.00           O
ATOM   6949  C21 POPEa 251      28.831  59.286  63.020  1.00  0.00           C
ATOM   6950  O22 POPEa 251      28.231  58.246  62.830  1.00  0.00           O
ATOM   6951  C22 POPEa 251      30.321  59.516  62.760  1.00  0.00           C
ATOM   6954  C3  POPEa 251      26.171  60.266  62.120  1.00  0.00           C
ATOM   6957  O31 POPEa 251      26.901  60.926  61.070  1.00  0.00           O
ATOM   6958  C31 POPEa 251      26.421  62.076  60.620  1.00  0.00           C
ATOM   6959  O32 POPEa 251      25.371  62.586  60.950  1.00  0.00           O
ATOM   6960  C32 POPEa 251      27.411  62.706  59.650  1.00  0.00           C
ATOM   6963  C23 POPEa 251      31.001  58.266  62.180  1.00  0.00           C
ATOM   6966  C24 POPEa 251      32.381  58.556  61.570  1.00  0.00           C
ATOM   6969  C25 POPEa 251      33.051  57.286  61.030  1.00  0.00           C
ATOM   6972  C26 POPEa 251      32.401  56.726  59.750  1.00  0.00           C
ATOM   6975  C27 POPEa 251      32.791  55.266  59.490  1.00  0.00           C
ATOM   6978  C28 POPEa 251      32.151  54.696  58.210  1.00  0.00           C
ATOM   6981  C29 POPEa 251      32.981  54.916  56.970  1.00  0.00           C
ATOM   6983 0C21 POPEa 251      33.721  53.986  56.330  1.00  0.00           C
ATOM   6985 1C21 POPEa 251      33.901  52.536  56.740  1.00  0.00           C
ATOM   6988 2C21 POPEa 251      33.301  51.506  55.760  1.00  0.00           C
ATOM   6991 3C21 POPEa 251      31.771  51.556  55.670  1.00  0.00           C
ATOM   6994 4C21 POPEa 251      31.131  50.296  55.060  1.00  0.00           C
ATOM   6997 5C21 POPEa 251      31.051  50.256  53.530  1.00  0.00           C
ATOM   7000 6C21 POPEa 251      32.391  49.956  52.820  1.00  0.00           C
ATOM   7003 7C21 POPEa 251      32.181  49.576  51.350  1.00  0.00           C
ATOM   7006 8C21 POPEa 251      33.491  49.306  50.600  1.00  0.00           C
ATOM   7010  C33 POPEa 251      28.891  62.666  60.110  1.00  0.00           C
ATOM   7013  C34 POPEa 251      29.811  61.886  59.160  1.00  0.00           C
ATOM   7016  C35 POPEa 251      31.301  61.976  59.550  1.00  0.00           C
ATOM   7019  C36 POPEa 251      31.941  63.346  59.290  1.00  0.00           C
ATOM   7022  C37 POPEa 251      32.391  63.556  57.840  1.00  0.00           C
ATOM   7025  C38 POPEa 251      32.951  64.966  57.620  1.00  0.00           C
ATOM   7028  C39 POPEa 251      33.411  65.236  56.180  1.00  0.00           C
ATOM   7031 0C31 POPEa 251      34.581  64.346  55.740  1.00  0.00           C
ATOM   7034 1C31 POPEa 251      34.291  63.646  54.420  1.00  0.00           C
ATOM   7037 2C31 POPEa 251      35.371  62.626  54.060  1.00  0.00           C
ATOM   7040 3C31 POPEa 251      35.131  61.946  52.710  1.00  0.00           C
ATOM   7043 4C31 POPEa 251      35.421  62.876  51.530  1.00  0.00           C
ATOM   7046 5C31 POPEa 251      34.961  62.266  50.200  1.00  0.00           C
ATOM   7049 6C31 POPEa 251      35.231  63.156  48.990  1.00  0.00           C
ATOM   7053  NH3 POPEb 252      95.611  48.836  61.590  1.00  0.00           N
ATOM   7057  C12 POPEb 252      95.441  50.046  60.720  1.00  0.00           C
ATOM   7060  C11 POPEb 252      96.151  51.266  61.330  1.00  0.00           C
ATOM   7063  P   POPEb 252      98.371  50.686  62.630  1.00  0.00           P
ATOM   7064  O13 POPEb 252      97.611  49.596  63.260  1.00  0.00           O
ATOM   7065  O14 POPEb 252      98.631  51.876  63.460  1.00  0.00           O
ATOM   7066  O11 POPEb 252      99.751  50.166  62.030  1.00  0.00           O
ATOM   7067  O12 POPEb 252      97.571  51.136  61.350  1.00  0.00           O
ATOM   7068  C1  POPEb 252      99.881  49.656  60.700  1.00  0.00           C
ATOM   7071  C2  POPEb 252      99.931  50.746  59.590  1.00  0.00           C
ATOM   7073  O21 POPEb 252     100.521  50.126  58.430  1.00  0.00           O
ATOM   7074  C21 POPEb 252     100.131  50.636  57.260  1.00  0.00           C
ATOM   7075  O22 POPEb 252      99.351  51.566  57.110  1.00  0.00           O
ATOM   7076  C22 POPEb 252     100.871  49.916  56.130  1.00  0.00           C
ATOM   7079  C3  POPEb 252     100.771  51.966  60.080  1.00  0.00           C
ATOM   7082  O31 POPEb 252     100.831  53.036  59.130  1.00  0.00           O
ATOM   7083  C31 POPEb 252     101.911  53.076  58.350  1.00  0.00           C
ATOM   7084  O32 POPEb 252     102.871  52.346  58.460  1.00  0.00           O
ATOM   7085  C32 POPEb 252     101.721  54.136  57.270  1.00  0.00           C
ATOM   7088  C23 POPEb 252     100.461  50.476  54.750  1.00  0.00           C
ATOM   7091  C24 POPEb 252     101.291  49.896  53.600  1.00  0.00           C
ATOM   7094  C25 POPEb 252     100.731  50.336  52.240  1.00  0.00           C
ATOM   7097  C26 POPEb 252     101.791  50.366  51.130  1.00  0.00           C
ATOM   7100  C27 POPEb 252     101.261  50.966  49.830  1.00  0.00           C
ATOM   7103  C28 POPEb 252     102.331  51.026  48.730  1.00  0.00           C
ATOM   7106  C29 POPEb 252     101.801  51.586  47.430  1.00  0.00           C
ATOM   7108 0C21 POPEb 252     102.421  51.516  46.240  1.00  0.00           C
ATOM   7110 1C21 POPEb 252     103.801  50.936  46.010  1.00  0.00           C
ATOM   7113 2C21 POPEb 252     103.801  49.576  45.290  1.00  0.00           C
ATOM   7116 3C21 POPEb 252     103.341  49.626  43.820  1.00  0.00           C
ATOM   7119 4C21 POPEb 252     104.021  48.546  42.950  1.00  0.00           C
ATOM   7122 5C21 POPEb 252     103.771  47.096  43.390  1.00  0.00           C
ATOM   7125 6C21 POPEb 252     102.331  46.636  43.120  1.00  0.00           C
ATOM   7128 7C21 POPEb 252     102.101  45.176  43.530  1.00  0.00           C
ATOM   7131 8C21 POPEb 252     100.661  44.716  43.280  1.00  0.00           C
ATOM   7135  C33 POPEb 252     101.721  55.596  57.770  1.00  0.00           C
ATOM   7138  C34 POPEb 252     101.131  56.536  56.720  1.00  0.00           C
ATOM   7141  C35 POPEb 252     101.211  58.016  57.090  1.00  0.00           C
ATOM   7144  C36 POPEb 252     102.651  58.536  57.180  1.00  0.00           C
ATOM   7147  C37 POPEb 252     102.761  60.026  56.830  1.00  0.00           C
ATOM   7150  C38 POPEb 252     104.211  60.496  56.870  1.00  0.00           C
ATOM   7153  C39 POPEb 252     104.381  61.976  56.520  1.00  0.00           C
ATOM   7156 0C31 POPEb 252     104.251  62.266  55.020  1.00  0.00           C
ATOM   7159 1C31 POPEb 252     104.621  63.726  54.700  1.00  0.00           C
ATOM   7162 2C31 POPEb 252     104.671  63.996  53.200  1.00  0.00           C
ATOM   7165 3C31 POPEb 252     105.311  65.336  52.820  1.00  0.00           C
ATOM   7168 4C31 POPEb 252     104.531  66.576  53.310  1.00  0.00           C
ATOM   7171 5C31 POPEb 252     104.951  67.116  54.680  1.00  0.00           C
ATOM   7174 6C31 POPEb 252     104.111  68.306  55.150  1.00  0.00           C
ATOM   7178  NH3 POPEc 253      42.591  78.976  24.190  1.00  0.00           N
ATOM   7182  C12 POPEc 253      43.471  77.896  24.730  1.00  0.00           C
ATOM   7185  C11 POPEc 253      44.821  78.486  25.160  1.00  0.00           C
ATOM   7188  P   POPEc 253      46.941  77.366  24.160  1.00  0.00           P
ATOM   7189  O13 POPEc 253      46.291  77.436  22.830  1.00  0.00           O
ATOM   7190  O14 POPEc 253      47.841  78.506  24.460  1.00  0.00           O
ATOM   7191  O11 POPEc 253      47.581  75.936  24.400  1.00  0.00           O
ATOM   7192  O12 POPEc 253      45.781  77.436  25.240  1.00  0.00           O
ATOM   7193  C1  POPEc 253      47.961  75.386  25.670  1.00  0.00           C
ATOM   7196  C2  POPEc 253      46.801  74.966  26.630  1.00  0.00           C
ATOM   7198  O21 POPEc 253      47.451  74.386  27.780  1.00  0.00           O
ATOM   7199  C21 POPEc 253      46.721  74.276  28.880  1.00  0.00           C
ATOM   7200  O22 POPEc 253      45.531  74.536  28.980  1.00  0.00           O
ATOM   7201  C22 POPEc 253      47.571  73.776  30.050  1.00  0.00           C
ATOM   7204  C3  POPEc 253      45.731  74.006  25.990  1.00  0.00           C
ATOM   7207  O31 POPEc 253      44.401  74.416  26.390  1.00  0.00           O
ATOM   7208  C31 POPEc 253      43.431  73.516  26.370  1.00  0.00           C
ATOM   7209  O32 POPEc 253      43.471  72.406  25.860  1.00  0.00           O
ATOM   7210  C32 POPEc 253      42.181  74.086  27.050  1.00  0.00           C
ATOM   7213  C23 POPEc 253      47.071  74.366  31.390  1.00  0.00           C
ATOM   7216  C24 POPEc 253      47.581  73.576  32.610  1.00  0.00           C
ATOM   7219  C25 POPEc 253      47.271  74.276  33.940  1.00  0.00           C
ATOM   7222  C26 POPEc 253      46.451  73.406  34.900  1.00  0.00           C
ATOM   7225  C27 POPEc 253      46.191  74.136  36.220  1.00  0.00           C
ATOM   7228  C28 POPEc 253      45.511  73.246  37.280  1.00  0.00           C
ATOM   7231  C29 POPEc 253      45.371  73.946  38.600  1.00  0.00           C
ATOM   7233 0C21 POPEc 253      44.491  73.616  39.560  1.00  0.00           C
ATOM   7235 1C21 POPEc 253      43.491  72.486  39.520  1.00  0.00           C
ATOM   7238 2C21 POPEc 253      43.581  71.576  40.760  1.00  0.00           C
ATOM   7241 3C21 POPEc 253      43.211  72.296  42.070  1.00  0.00           C
ATOM   7244 4C21 POPEc 253      43.461  71.426  43.300  1.00  0.00           C
ATOM   7247 5C21 POPEc 253      43.111  72.126  44.620  1.00  0.00           C
ATOM   7250 6C21 POPEc 253      43.811  73.476  44.850  1.00  0.00           C
ATOM   7253 7C21 POPEc 253      43.751  73.936  46.310  1.00  0.00           C
ATOM   7256 8C21 POPEc 253      44.161  75.396  46.500  1.00  0.00           C
ATOM   7260  C33 POPEc 253      41.661  73.146  28.160  1.00  0.00           C
ATOM   7263  C34 POPEc 253      40.961  73.886  29.310  1.00  0.00           C
ATOM   7266  C35 POPEc 253      41.931  74.626  30.260  1.00  0.00           C
ATOM   7269  C36 POPEc 253      41.261  74.996  31.600  1.00  0.00           C
ATOM   7272  C37 POPEc 253      42.231  75.376  32.730  1.00  0.00           C
ATOM   7275  C38 POPEc 253      41.491  75.576  34.060  1.00  0.00           C
ATOM   7278  C39 POPEc 253      42.361  75.786  35.310  1.00  0.00           C
ATOM   7281 0C31 POPEc 253      41.491  76.036  36.560  1.00  0.00           C
ATOM   7284 1C31 POPEc 253      42.271  76.016  37.890  1.00  0.00           C
ATOM   7287 2C31 POPEc 253      41.381  76.376  39.090  1.00  0.00           C
ATOM   7290 3C31 POPEc 253      42.011  76.086  40.460  1.00  0.00           C
ATOM   7293 4C31 POPEc 253      43.281  76.906  40.770  1.00  0.00           C
ATOM   7296 5C31 POPEc 253      43.751  76.706  42.220  1.00  0.00           C
ATOM   7299 6C31 POPEc 253      44.961  77.576  42.580  1.00  0.00           C
ATOM   7303  NH3 POPEd 254      32.861  15.336  21.470  1.00  0.00           N
ATOM   7307  C12 POPEd 254      34.011  14.366  21.320  1.00  0.00           C
ATOM   7310  C11 POPEd 254      33.811  13.006  22.030  1.00  0.00           C
ATOM   7313  P   POPEd 254      36.081  11.856  22.770  1.00  0.00           P
ATOM   7314  O13 POPEd 254      37.011  10.866  22.170  1.00  0.00           O
ATOM   7315  O14 POPEd 254      36.681  13.086  23.300  1.00  0.00           O
ATOM   7316  O11 POPEd 254      35.241  11.126  23.880  1.00  0.00           O
ATOM   7317  O12 POPEd 254      34.941  12.186  21.730  1.00  0.00           O
ATOM   7318  C1  POPEd 254      35.191  11.606  25.230  1.00  0.00           C
ATOM   7321  C2  POPEd 254      34.461  10.566  26.120  1.00  0.00           C
ATOM   7323  O21 POPEd 254      34.551  10.936  27.500  1.00  0.00           O
ATOM   7324  C21 POPEd 254      35.641  10.626  28.170  1.00  0.00           C
ATOM   7325  O22 POPEd 254      36.691  10.216  27.700  1.00  0.00           O
ATOM   7326  C22 POPEd 254      35.401  10.866  29.640  1.00  0.00           C
ATOM   7329  C3  POPEd 254      34.921   9.096  25.820  1.00  0.00           C
ATOM   7332  O31 POPEd 254      34.551   8.176  26.880  1.00  0.00           O
ATOM   7333  C31 POPEd 254      34.731   6.906  26.520  1.00  0.00           C
ATOM   7334  O32 POPEd 254      35.051   6.536  25.400  1.00  0.00           O
ATOM   7335  C32 POPEd 254      34.421   5.976  27.690  1.00  0.00           C
ATOM   7338  C23 POPEd 254      36.401  11.916  30.140  1.00  0.00           C
ATOM   7341  C24 POPEd 254      36.551  11.966  31.670  1.00  0.00           C
ATOM   7344  C25 POPEd 254      35.281  12.396  32.430  1.00  0.00           C
ATOM   7347  C26 POPEd 254      34.881  11.386  33.500  1.00  0.00           C
ATOM   7350  C27 POPEd 254      33.651  11.796  34.300  1.00  0.00           C
ATOM   7353  C28 POPEd 254      33.291  10.776  35.390  1.00  0.00           C
ATOM   7356  C29 POPEd 254      34.171  10.926  36.610  1.00  0.00           C
ATOM   7358 0C21 POPEd 254      33.771  10.776  37.890  1.00  0.00           C
ATOM   7360 1C21 POPEd 254      32.391  10.376  38.350  1.00  0.00           C
ATOM   7363 2C21 POPEd 254      32.441   9.296  39.440  1.00  0.00           C
ATOM   7366 3C21 POPEd 254      31.041   8.786  39.830  1.00  0.00           C
ATOM   7369 4C21 POPEd 254      31.061   7.776  40.990  1.00  0.00           C
ATOM   7372 5C21 POPEd 254      31.881   6.506  40.690  1.00  0.00           C
ATOM   7375 6C21 POPEd 254      31.991   5.566  41.900  1.00  0.00           C
ATOM   7378 7C21 POPEd 254      33.031   4.466  41.680  1.00  0.00           C
ATOM   7381 8C21 POPEd 254      33.211   3.546  42.900  1.00  0.00           C
ATOM   7385  C33 POPEd 254      35.671   5.676  28.550  1.00  0.00           C
ATOM   7388  C34 POPEd 254      35.601   4.356  29.330  1.00  0.00           C
ATOM   7391  C35 POPEd 254      34.331   4.136  30.160  1.00  0.00           C
ATOM   7394  C36 POPEd 254      34.081   5.206  31.230  1.00  0.00           C
ATOM   7397  C37 POPEd 254      32.771   4.966  31.980  1.00  0.00           C
ATOM   7400  C38 POPEd 254      32.261   6.176  32.760  1.00  0.00           C
ATOM   7403  C39 POPEd 254      31.031   5.816  33.600  1.00  0.00           C
ATOM   7406 0C31 POPEd 254      30.451   6.966  34.430  1.00  0.00           C
ATOM   7409 1C31 POPEd 254      29.641   6.406  35.610  1.00  0.00           C
ATOM   7412 2C31 POPEd 254      28.651   7.396  36.220  1.00  0.00           C
ATOM   7415 3C31 POPEd 254      28.081   6.886  37.550  1.00  0.00           C
ATOM   7418 4C31 POPEd 254      27.011   7.816  38.130  1.00  0.00           C
ATOM   7421 5C31 POPEd 254      26.701   7.536  39.600  1.00  0.00           C
ATOM   7424 6C31 POPEd 254      25.671   8.506  40.180  1.00  0.00           C
ATOM   7428  NH3 POPEe 255     100.081  87.266  19.650  1.00  0.00           N
ATOM   7432  C12 POPEe 255     100.361  88.496  20.480  1.00  0.00           C
ATOM   7435  C11 POPEe 255     100.791  89.626  19.530  1.00  0.00           C
ATOM   7438  P   POPEe 255     100.101  91.656  20.980  1.00  0.00           P
ATOM   7439  O13 POPEe 255      98.781  91.446  20.340  1.00  0.00           O
ATOM   7440  O14 POPEe 255     100.511  93.056  21.160  1.00  0.00           O
ATOM   7441  O11 POPEe 255     100.161  90.906  22.380  1.00  0.00           O
ATOM   7442  O12 POPEe 255     101.191  90.826  20.190  1.00  0.00           O
ATOM   7443  C1  POPEe 255     101.411  90.956  23.100  1.00  0.00           C
ATOM   7446  C2  POPEe 255     101.241  91.536  24.530  1.00  0.00           C
ATOM   7448  O21 POPEe 255     100.721  90.496  25.390  1.00  0.00           O
ATOM   7449  C21 POPEe 255     101.541  90.076  26.350  1.00  0.00           C
ATOM   7450  O22 POPEe 255     102.671  90.476  26.570  1.00  0.00           O
ATOM   7451  C22 POPEe 255     100.751  89.126  27.270  1.00  0.00           C
ATOM   7454  C3  POPEe 255     100.271  92.746  24.490  1.00  0.00           C
ATOM   7457  O31 POPEe 255     100.061  93.376  25.770  1.00  0.00           O
ATOM   7458  C31 POPEe 255     100.981  94.246  26.130  1.00  0.00           C
ATOM   7459  O32 POPEe 255     102.071  94.416  25.620  1.00  0.00           O
ATOM   7460  C32 POPEe 255     100.431  95.066  27.300  1.00  0.00           C
ATOM   7463  C23 POPEe 255     101.611  88.346  28.280  1.00  0.00           C
ATOM   7466  C24 POPEe 255     100.871  87.966  29.580  1.00  0.00           C
ATOM   7469  C25 POPEe 255      99.631  87.066  29.370  1.00  0.00           C
ATOM   7472  C26 POPEe 255      99.231  86.296  30.640  1.00  0.00           C
ATOM   7475  C27 POPEe 255      98.101  85.276  30.440  1.00  0.00           C
ATOM   7478  C28 POPEe 255      97.871  84.366  31.670  1.00  0.00           C
ATOM   7481  C29 POPEe 255      99.011  83.396  31.860  1.00  0.00           C
ATOM   7483 0C21 POPEe 255      99.591  83.056  33.030  1.00  0.00           C
ATOM   7485 1C21 POPEe 255      99.201  83.516  34.410  1.00  0.00           C
ATOM   7488 2C21 POPEe 255      99.101  82.326  35.390  1.00  0.00           C
ATOM   7491 3C21 POPEe 255      98.691  82.746  36.810  1.00  0.00           C
ATOM   7494 4C21 POPEe 255      98.161  81.586  37.670  1.00  0.00           C
ATOM   7497 5C21 POPEe 255      99.191  80.486  37.940  1.00  0.00           C
ATOM   7500 6C21 POPEe 255      98.591  79.296  38.710  1.00  0.00           C
ATOM   7503 7C21 POPEe 255      99.621  78.206  38.980  1.00  0.00           C
ATOM   7506 8C21 POPEe 255      99.031  76.936  39.590  1.00  0.00           C
ATOM   7510  C33 POPEe 255     100.721  94.396  28.650  1.00  0.00           C
ATOM   7513  C34 POPEe 255      99.861  94.946  29.790  1.00  0.00           C
ATOM   7516  C35 POPEe 255     100.171  94.326  31.160  1.00  0.00           C
ATOM   7519  C36 POPEe 255     101.521  94.716  31.800  1.00  0.00           C
ATOM   7522  C37 POPEe 255     101.751  93.976  33.130  1.00  0.00           C
ATOM   7525  C38 POPEe 255     103.051  94.356  33.840  1.00  0.00           C
ATOM   7528  C39 POPEe 255     103.331  93.496  35.100  1.00  0.00           C
ATOM   7531 0C31 POPEe 255     102.411  93.786  36.290  1.00  0.00           C
ATOM   7534 1C31 POPEe 255     102.871  93.076  37.570  1.00  0.00           C
ATOM   7537 2C31 POPEe 255     101.881  93.206  38.740  1.00  0.00           C
ATOM   7540 3C31 POPEe 255     102.411  92.696  40.090  1.00  0.00           C
ATOM   7543 4C31 POPEe 255     102.991  91.266  40.050  1.00  0.00           C
ATOM   7546 5C31 POPEe 255     103.311  90.716  41.450  1.00  0.00           C
ATOM   7549 6C31 POPEe 255     104.081  89.396  41.420  1.00  0.00           C
ATOM   7553  NH3 POPEf 256      42.221  62.026  27.080  1.00  0.00           N
ATOM   7557  C12 POPEf 256      42.671  62.796  28.280  1.00  0.00           C
ATOM   7560  C11 POPEf 256      43.571  63.976  27.910  1.00  0.00           C
ATOM   7563  P   POPEf 256      44.251  66.276  28.940  1.00  0.00           P
ATOM   7564  O13 POPEf 256      44.571  66.556  27.520  1.00  0.00           O
ATOM   7565  O14 POPEf 256      43.211  67.166  29.500  1.00  0.00           O
ATOM   7566  O11 POPEf 256      45.521  66.366  29.840  1.00  0.00           O
ATOM   7567  O12 POPEf 256      43.771  64.766  29.080  1.00  0.00           O
ATOM   7568  C1  POPEf 256      45.931  65.346  30.760  1.00  0.00           C
ATOM   7571  C2  POPEf 256      45.121  65.316  32.110  1.00  0.00           C
ATOM   7573  O21 POPEf 256      44.811  66.626  32.610  1.00  0.00           O
ATOM   7574  C21 POPEf 256      45.811  67.406  32.970  1.00  0.00           C
ATOM   7575  O22 POPEf 256      47.001  67.206  32.800  1.00  0.00           O
ATOM   7576  C22 POPEf 256      45.211  68.586  33.730  1.00  0.00           C
ATOM   7579  C3  POPEf 256      45.761  64.406  33.220  1.00  0.00           C
ATOM   7582  O31 POPEf 256      45.571  64.836  34.590  1.00  0.00           O
ATOM   7583  C31 POPEf 256      44.591  64.386  35.390  1.00  0.00           C
ATOM   7584  O32 POPEf 256      44.721  64.246  36.600  1.00  0.00           O
ATOM   7585  C32 POPEf 256      43.261  64.106  34.690  1.00  0.00           C
ATOM   7588  C23 POPEf 256      46.191  69.146  34.790  1.00  0.00           C
ATOM   7591  C24 POPEf 256      45.461  69.926  35.880  1.00  0.00           C
ATOM   7594  C25 POPEf 256      44.831  69.016  36.950  1.00  0.00           C
ATOM   7597  C26 POPEf 256      45.751  68.716  38.130  1.00  0.00           C
ATOM   7600  C27 POPEf 256      45.191  67.566  38.990  1.00  0.00           C
ATOM   7603  C28 POPEf 256      45.971  67.366  40.300  1.00  0.00           C
ATOM   7606  C29 POPEf 256      45.611  66.076  40.990  1.00  0.00           C
ATOM   7608 0C21 POPEf 256      44.751  65.946  42.010  1.00  0.00           C
ATOM   7610 1C21 POPEf 256      43.951  67.066  42.620  1.00  0.00           C
ATOM   7613 2C21 POPEf 256      42.941  66.546  43.670  1.00  0.00           C
ATOM   7616 3C21 POPEf 256      41.871  67.596  44.040  1.00  0.00           C
ATOM   7619 4C21 POPEf 256      40.931  67.086  45.150  1.00  0.00           C
ATOM   7622 5C21 POPEf 256      39.741  68.026  45.400  1.00  0.00           C
ATOM   7625 6C21 POPEf 256      39.181  67.916  46.830  1.00  0.00           C
ATOM   7628 7C21 POPEf 256      38.111  68.976  47.130  1.00  0.00           C
ATOM   7631 8C21 POPEf 256      37.641  68.946  48.580  1.00  0.00           C
ATOM   7635  C33 POPEf 256      42.311  65.326  34.720  1.00  0.00           C
ATOM   7638  C34 POPEf 256      40.831  64.956  34.490  1.00  0.00           C
ATOM   7641  C35 POPEf 256      39.841  65.516  35.530  1.00  0.00           C
ATOM   7644  C36 POPEf 256      40.111  65.056  36.980  1.00  0.00           C
ATOM   7647  C37 POPEf 256      40.641  66.186  37.870  1.00  0.00           C
ATOM   7650  C38 POPEf 256      41.531  65.766  39.040  1.00  0.00           C
ATOM   7653  C39 POPEf 256      40.791  65.556  40.360  1.00  0.00           C
ATOM   7656 0C31 POPEf 256      40.191  64.156  40.520  1.00  0.00           C
ATOM   7659 1C31 POPEf 256      39.631  63.966  41.930  1.00  0.00           C
ATOM   7662 2C31 POPEf 256      39.141  62.546  42.210  1.00  0.00           C
ATOM   7665 3C31 POPEf 256      38.511  62.416  43.600  1.00  0.00           C
ATOM   7668 4C31 POPEf 256      39.531  62.466  44.740  1.00  0.00           C
ATOM   7671 5C31 POPEf 256      38.871  62.596  46.120  1.00  0.00           C
ATOM   7674 6C31 POPEf 256      39.131  63.946  46.790  1.00  0.00           C
ATOM   7678  NH3 POPEg 257      90.451 129.298  59.630  1.00  0.00           N
ATOM   7682  C12 POPEg 257      89.741 128.088  60.170  1.00  0.00           C
ATOM   7685  C11 POPEg 257      89.621 126.996  59.090  1.00  0.00           C
ATOM   7688  P   POPEg 257      91.451 125.236  58.400  1.00  0.00           P
ATOM   7689  O13 POPEg 257      91.941 126.296  57.500  1.00  0.00           O
ATOM   7690  O14 POPEg 257      92.461 124.476  59.170  1.00  0.00           O
ATOM   7691  O11 POPEg 257      90.541 124.236  57.600  1.00  0.00           O
ATOM   7692  O12 POPEg 257      90.441 125.886  59.420  1.00  0.00           O
ATOM   7693  C1  POPEg 257      90.691 123.916  56.220  1.00  0.00           C
ATOM   7696  C2  POPEg 257      89.471 124.476  55.420  1.00  0.00           C
ATOM   7698  O21 POPEg 257      88.881 123.516  54.510  1.00  0.00           O
ATOM   7699  C21 POPEg 257      89.671 122.996  53.560  1.00  0.00           C
ATOM   7700  O22 POPEg 257      90.861 123.216  53.440  1.00  0.00           O
ATOM   7701  C22 POPEg 257      88.861 122.006  52.720  1.00  0.00           C
ATOM   7704  C3  POPEg 257      89.761 125.856  54.770  1.00  0.00           C
ATOM   7707  O31 POPEg 257      88.561 126.666  54.670  1.00  0.00           O
ATOM   7708  C31 POPEg 257      87.871 126.456  53.540  1.00  0.00           C
ATOM   7709  O32 POPEg 257      88.251 125.786  52.610  1.00  0.00           O
ATOM   7710  C32 POPEg 257      86.531 127.196  53.650  1.00  0.00           C
ATOM   7713  C23 POPEg 257      88.921 122.296  51.190  1.00  0.00           C
ATOM   7716  C24 POPEg 257      87.981 121.376  50.390  1.00  0.00           C
ATOM   7719  C25 POPEg 257      87.861 121.676  48.890  1.00  0.00           C
ATOM   7722  C26 POPEg 257      86.791 120.786  48.220  1.00  0.00           C
ATOM   7725  C27 POPEg 257      86.981 120.546  46.700  1.00  0.00           C
ATOM   7728  C28 POPEg 257      85.701 120.156  45.940  1.00  0.00           C
ATOM   7731  C29 POPEg 257      85.101 118.836  46.360  1.00  0.00           C
ATOM   7733 0C21 POPEg 257      84.911 117.726  45.610  1.00  0.00           C
ATOM   7735 1C21 POPEg 257      85.261 117.516  44.150  1.00  0.00           C
ATOM   7738 2C21 POPEg 257      85.661 116.046  43.820  1.00  0.00           C
ATOM   7741 3C21 POPEg 257      84.521 115.006  43.860  1.00  0.00           C
ATOM   7744 4C21 POPEg 257      85.001 113.546  43.830  1.00  0.00           C
ATOM   7747 5C21 POPEg 257      84.571 112.716  42.600  1.00  0.00           C
ATOM   7750 6C21 POPEg 257      85.331 113.076  41.310  1.00  0.00           C
ATOM   7753 7C21 POPEg 257      85.691 111.846  40.460  1.00  0.00           C
ATOM   7756 8C21 POPEg 257      86.381 112.166  39.130  1.00  0.00           C
ATOM   7760  C33 POPEg 257      85.591 126.786  52.500  1.00  0.00           C
ATOM   7763  C34 POPEg 257      84.261 127.556  52.420  1.00  0.00           C
ATOM   7766  C35 POPEg 257      83.551 127.166  51.110  1.00  0.00           C
ATOM   7769  C36 POPEg 257      82.201 127.858  50.870  1.00  0.00           C
ATOM   7772  C37 POPEg 257      81.911 128.008  49.370  1.00  0.00           C
ATOM   7775  C38 POPEg 257      80.461 128.398  49.030  1.00  0.00           C
ATOM   7778  C39 POPEg 257      79.461 127.236  49.090  1.00  0.00           C
ATOM   7781 0C31 POPEg 257      79.171 126.546  47.730  1.00  0.00           C
ATOM   7784 1C31 POPEg 257      80.311 125.646  47.230  1.00  0.00           C
ATOM   7787 2C31 POPEg 257      79.831 124.366  46.520  1.00  0.00           C
ATOM   7790 3C31 POPEg 257      79.211 123.376  47.520  1.00  0.00           C
ATOM   7793 4C31 POPEg 257      79.161 121.916  47.040  1.00  0.00           C
ATOM   7796 5C31 POPEg 257      78.811 120.966  48.180  1.00  0.00           C
ATOM   7799 6C31 POPEg 257      79.121 119.496  47.880  1.00  0.00           C
ATOM   7803  NH3 POPEh 258      42.391 120.896  63.280  1.00  0.00           N
ATOM   7807  C12 POPEh 258      42.561 119.406  63.340  1.00  0.00           C
ATOM   7810  C11 POPEh 258      42.301 118.756  61.950  1.00  0.00           C
ATOM   7813  P   POPEh 258      39.791 117.936  62.160  1.00  0.00           P
ATOM   7814  O13 POPEh 258      39.271 117.366  63.430  1.00  0.00           O
ATOM   7815  O14 POPEh 258      39.561 119.386  62.110  1.00  0.00           O
ATOM   7816  O11 POPEh 258      39.121 117.096  61.010  1.00  0.00           O
ATOM   7817  O12 POPEh 258      41.341 117.706  62.020  1.00  0.00           O
ATOM   7818  C1  POPEh 258      38.161 117.656  60.090  1.00  0.00           C
ATOM   7821  C2  POPEh 258      38.621 117.576  58.610  1.00  0.00           C
ATOM   7823  O21 POPEh 258      38.091 116.386  57.970  1.00  0.00           O
ATOM   7824  C21 POPEh 258      37.691 116.576  56.710  1.00  0.00           C
ATOM   7825  O22 POPEh 258      37.521 117.656  56.190  1.00  0.00           O
ATOM   7826  C22 POPEh 258      37.511 115.226  56.010  1.00  0.00           C
ATOM   7829  C3  POPEh 258      40.171 117.616  58.510  1.00  0.00           C
ATOM   7832  O31 POPEh 258      40.631 117.496  57.150  1.00  0.00           O
ATOM   7833  C31 POPEh 258      40.601 118.626  56.450  1.00  0.00           C
ATOM   7834  O32 POPEh 258      40.331 119.736  56.890  1.00  0.00           O
ATOM   7835  C32 POPEh 258      41.111 118.316  55.050  1.00  0.00           C
ATOM   7838  C23 POPEh 258      36.771 115.406  54.660  1.00  0.00           C
ATOM   7841  C24 POPEh 258      36.611 114.116  53.840  1.00  0.00           C
ATOM   7844  C25 POPEh 258      37.841 113.776  53.000  1.00  0.00           C
ATOM   7847  C26 POPEh 258      37.551 112.886  51.780  1.00  0.00           C
ATOM   7850  C27 POPEh 258      38.801 112.686  50.910  1.00  0.00           C
ATOM   7853  C28 POPEh 258      38.541 111.876  49.620  1.00  0.00           C
ATOM   7856  C29 POPEh 258      37.781 112.636  48.570  1.00  0.00           C
ATOM   7858 0C21 POPEh 258      37.251 112.086  47.460  1.00  0.00           C
ATOM   7860 1C21 POPEh 258      37.321 110.626  47.090  1.00  0.00           C
ATOM   7863 2C21 POPEh 258      38.461 110.346  46.090  1.00  0.00           C
ATOM   7866 3C21 POPEh 258      38.811 108.846  46.010  1.00  0.00           C
ATOM   7869 4C21 POPEh 258      39.861 108.546  44.930  1.00  0.00           C
ATOM   7872 5C21 POPEh 258      40.091 107.036  44.770  1.00  0.00           C
ATOM   7875 6C21 POPEh 258      40.991 106.696  43.570  1.00  0.00           C
ATOM   7878 7C21 POPEh 258      41.051 105.186  43.340  1.00  0.00           C
ATOM   7881 8C21 POPEh 258      41.851 104.786  42.090  1.00  0.00           C
ATOM   7885  C33 POPEh 258      40.141 118.746  53.930  1.00  0.00           C
ATOM   7888  C34 POPEh 258      40.771 118.586  52.540  1.00  0.00           C
ATOM   7891  C35 POPEh 258      40.871 117.126  52.070  1.00  0.00           C
ATOM   7894  C36 POPEh 258      41.951 116.936  50.990  1.00  0.00           C
ATOM   7897  C37 POPEh 258      41.921 115.526  50.390  1.00  0.00           C
ATOM   7900  C38 POPEh 258      43.281 115.056  49.840  1.00  0.00           C
ATOM   7903  C39 POPEh 258      43.721 115.846  48.610  1.00  0.00           C
ATOM   7906 0C31 POPEh 258      45.051 115.356  48.030  1.00  0.00           C
ATOM   7909 1C31 POPEh 258      45.511 116.196  46.840  1.00  0.00           C
ATOM   7912 2C31 POPEh 258      46.881 115.766  46.310  1.00  0.00           C
ATOM   7915 3C31 POPEh 258      47.351 116.576  45.090  1.00  0.00           C
ATOM   7918 4C31 POPEh 258      47.571 118.056  45.410  1.00  0.00           C
ATOM   7921 5C31 POPEh 258      48.211 118.816  44.240  1.00  0.00           C
ATOM   7924 6C31 POPEh 258      48.341 120.326  44.500  1.00  0.00           C
ATOM   7928  NH3 POPEi 259      86.601  71.276  20.870  1.00  0.00           N
ATOM   7932  C12 POPEi 259      87.851  70.436  20.820  1.00  0.00           C
ATOM   7935  C11 POPEi 259      88.551  70.296  22.190  1.00  0.00           C
ATOM   7938  P   POPEi 259      89.901  68.086  21.780  1.00  0.00           P
ATOM   7939  O13 POPEi 259      89.211  67.816  20.500  1.00  0.00           O
ATOM   7940  O14 POPEi 259      91.291  67.566  21.860  1.00  0.00           O
ATOM   7941  O11 POPEi 259      89.001  67.486  22.950  1.00  0.00           O
ATOM   7942  O12 POPEi 259      89.841  69.646  22.100  1.00  0.00           O
ATOM   7943  C1  POPEi 259      89.671  66.766  23.980  1.00  0.00           C
ATOM   7946  C2  POPEi 259      88.731  66.356  25.140  1.00  0.00           C
ATOM   7948  O21 POPEi 259      89.581  65.656  26.060  1.00  0.00           O
ATOM   7949  C21 POPEi 259      89.191  65.726  27.320  1.00  0.00           C
ATOM   7950  O22 POPEi 259      88.211  66.326  27.730  1.00  0.00           O
ATOM   7951  C22 POPEi 259      90.161  64.936  28.190  1.00  0.00           C
ATOM   7954  C3  POPEi 259      87.541  65.466  24.700  1.00  0.00           C
ATOM   7957  O31 POPEi 259      86.841  64.826  25.790  1.00  0.00           O
ATOM   7958  C31 POPEi 259      85.791  65.456  26.320  1.00  0.00           C
ATOM   7959  O32 POPEi 259      85.331  66.536  25.970  1.00  0.00           O
ATOM   7960  C32 POPEi 259      85.251  64.626  27.490  1.00  0.00           C
ATOM   7963  C23 POPEi 259      89.771  64.816  29.670  1.00  0.00           C
ATOM   7966  C24 POPEi 259      90.881  64.076  30.440  1.00  0.00           C
ATOM   7969  C25 POPEi 259      90.431  63.516  31.800  1.00  0.00           C
ATOM   7972  C26 POPEi 259      89.631  62.216  31.650  1.00  0.00           C
ATOM   7975  C27 POPEi 259      89.031  61.756  32.980  1.00  0.00           C
ATOM   7978  C28 POPEi 259      88.291  60.406  32.870  1.00  0.00           C
ATOM   7981  C29 POPEi 259      87.231  60.066  33.880  1.00  0.00           C
ATOM   7983 0C21 POPEi 259      87.031  60.496  35.140  1.00  0.00           C
ATOM   7985 1C21 POPEi 259      87.851  61.436  36.000  1.00  0.00           C
ATOM   7988 2C21 POPEi 259      86.991  62.286  36.960  1.00  0.00           C
ATOM   7991 3C21 POPEi 259      85.981  63.206  36.250  1.00  0.00           C
ATOM   7994 4C21 POPEi 259      85.251  64.126  37.240  1.00  0.00           C
ATOM   7997 5C21 POPEi 259      84.031  64.846  36.630  1.00  0.00           C
ATOM   8000 6C21 POPEi 259      82.881  63.896  36.270  1.00  0.00           C
ATOM   8003 7C21 POPEi 259      81.631  64.626  35.800  1.00  0.00           C
ATOM   8006 8C21 POPEi 259      80.501  63.686  35.370  1.00  0.00           C
ATOM   8010  C33 POPEi 259      84.031  65.266  28.190  1.00  0.00           C
ATOM   8013  C34 POPEi 259      84.391  66.476  29.060  1.00  0.00           C
ATOM   8016  C35 POPEi 259      85.001  66.086  30.420  1.00  0.00           C
ATOM   8019  C36 POPEi 259      85.311  67.336  31.250  1.00  0.00           C
ATOM   8022  C37 POPEi 259      85.921  67.026  32.630  1.00  0.00           C
ATOM   8025  C38 POPEi 259      86.091  68.306  33.450  1.00  0.00           C
ATOM   8028  C39 POPEi 259      87.361  68.366  34.310  1.00  0.00           C
ATOM   8031 0C31 POPEi 259      87.371  67.346  35.460  1.00  0.00           C
ATOM   8034 1C31 POPEi 259      88.601  67.556  36.370  1.00  0.00           C
ATOM   8037 2C31 POPEi 259      88.421  68.696  37.380  1.00  0.00           C
ATOM   8040 3C31 POPEi 259      89.751  69.326  37.830  1.00  0.00           C
ATOM   8043 4C31 POPEi 259      90.821  68.306  38.240  1.00  0.00           C
ATOM   8046 5C31 POPEi 259      92.111  68.996  38.710  1.00  0.00           C
ATOM   8049 6C31 POPEi 259      93.261  68.016  38.990  1.00  0.00           C
ATOM   8053  NH3 POPEj 260      21.481  95.236  21.510  1.00  0.00           N
ATOM   8057  C12 POPEj 260      21.641  93.866  20.910  1.00  0.00           C
ATOM   8060  C11 POPEj 260      20.941  92.766  21.720  1.00  0.00           C
ATOM   8063  P   POPEj 260      21.691  90.276  22.060  1.00  0.00           P
ATOM   8064  O13 POPEj 260      22.191  89.156  21.240  1.00  0.00           O
ATOM   8065  O14 POPEj 260      22.611  90.786  23.090  1.00  0.00           O
ATOM   8066  O11 POPEj 260      20.331  89.856  22.750  1.00  0.00           O
ATOM   8067  O12 POPEj 260      21.291  91.506  21.160  1.00  0.00           O
ATOM   8068  C1  POPEj 260      19.881  90.406  23.990  1.00  0.00           C
ATOM   8071  C2  POPEj 260      20.051  89.386  25.140  1.00  0.00           C
ATOM   8073  O21 POPEj 260      19.331  89.836  26.310  1.00  0.00           O
ATOM   8074  C21 POPEj 260      18.041  89.516  26.300  1.00  0.00           C
ATOM   8075  O22 POPEj 260      17.441  88.946  25.410  1.00  0.00           O
ATOM   8076  C22 POPEj 260      17.431  89.926  27.650  1.00  0.00           C
ATOM   8079  C3  POPEj 260      21.561  89.186  25.510  1.00  0.00           C
ATOM   8082  O31 POPEj 260      21.811  88.826  26.880  1.00  0.00           O
ATOM   8083  C31 POPEj 260      21.311  87.676  27.290  1.00  0.00           C
ATOM   8084  O32 POPEj 260      20.721  86.856  26.620  1.00  0.00           O
ATOM   8085  C32 POPEj 260      21.541  87.576  28.790  1.00  0.00           C
ATOM   8088  C23 POPEj 260      15.891  89.996  27.610  1.00  0.00           C
ATOM   8091  C24 POPEj 260      15.171  88.766  28.180  1.00  0.00           C
ATOM   8094  C25 POPEj 260      15.461  88.566  29.670  1.00  0.00           C
ATOM   8097  C26 POPEj 260      14.261  88.026  30.480  1.00  0.00           C
ATOM   8100  C27 POPEj 260      13.381  89.146  31.070  1.00  0.00           C
ATOM   8103  C28 POPEj 260      12.401  88.606  32.140  1.00  0.00           C
ATOM   8106  C29 POPEj 260      11.691  89.726  32.860  1.00  0.00           C
ATOM   8108 0C21 POPEj 260      11.661  89.916  34.190  1.00  0.00           C
ATOM   8110 1C21 POPEj 260      12.291  89.006  35.220  1.00  0.00           C
ATOM   8113 2C21 POPEj 260      11.741  89.236  36.640  1.00  0.00           C
ATOM   8116 3C21 POPEj 260      10.241  88.916  36.790  1.00  0.00           C
ATOM   8119 4C21 POPEj 260       9.691  89.256  38.180  1.00  0.00           C
ATOM   8122 5C21 POPEj 260       9.981  88.236  39.290  1.00  0.00           C
ATOM   8125 6C21 POPEj 260       9.141  88.506  40.540  1.00  0.00           C
ATOM   8128 7C21 POPEj 260       9.251  87.426  41.620  1.00  0.00           C
ATOM   8131 8C21 POPEj 260       8.151  87.526  42.680  1.00  0.00           C
ATOM   8135  C33 POPEj 260      20.451  88.266  29.640  1.00  0.00           C
ATOM   8138  C34 POPEj 260      20.971  88.656  31.030  1.00  0.00           C
ATOM   8141  C35 POPEj 260      20.011  88.356  32.170  1.00  0.00           C
ATOM   8144  C36 POPEj 260      18.691  89.136  32.130  1.00  0.00           C
ATOM   8147  C37 POPEj 260      17.961  88.996  33.470  1.00  0.00           C
ATOM   8150  C38 POPEj 260      16.621  89.736  33.570  1.00  0.00           C
ATOM   8153  C39 POPEj 260      16.221  89.986  35.030  1.00  0.00           C
ATOM   8156 0C31 POPEj 260      16.221  88.726  35.910  1.00  0.00           C
ATOM   8159 1C31 POPEj 260      16.061  89.026  37.410  1.00  0.00           C
ATOM   8162 2C31 POPEj 260      16.601  87.896  38.300  1.00  0.00           C
ATOM   8165 3C31 POPEj 260      15.851  86.556  38.170  1.00  0.00           C
ATOM   8168 4C31 POPEj 260      14.501  86.546  38.900  1.00  0.00           C
ATOM   8171 5C31 POPEj 260      13.871  85.146  38.910  1.00  0.00           C
ATOM   8174 6C31 POPEj 260      12.521  85.086  39.620  1.00  0.00           C
ATOM   8178  NH3 POPEk 261     120.301  81.176  57.890  1.00  0.00           N
ATOM   8182  C12 POPEk 261     120.141  80.276  59.090  1.00  0.00           C
ATOM   8185  C11 POPEk 261     118.671  80.066  59.500  1.00  0.00           C
ATOM   8188  P   POPEk 261     116.331  79.416  58.710  1.00  0.00           P
ATOM   8189  O13 POPEk 261     116.401  78.316  59.700  1.00  0.00           O
ATOM   8190  O14 POPEk 261     115.521  80.586  59.110  1.00  0.00           O
ATOM   8191  O11 POPEk 261     115.741  78.876  57.370  1.00  0.00           O
ATOM   8192  O12 POPEk 261     117.831  79.856  58.350  1.00  0.00           O
ATOM   8193  C1  POPEk 261     116.351  77.876  56.570  1.00  0.00           C
ATOM   8196  C2  POPEk 261     115.321  77.236  55.580  1.00  0.00           C
ATOM   8198  O21 POPEk 261     115.681  77.556  54.220  1.00  0.00           O
ATOM   8199  C21 POPEk 261     116.231  76.586  53.520  1.00  0.00           C
ATOM   8200  O22 POPEk 261     116.541  75.486  53.940  1.00  0.00           O
ATOM   8201  C22 POPEk 261     116.471  77.076  52.090  1.00  0.00           C
ATOM   8204  C3  POPEk 261     113.891  77.776  55.850  1.00  0.00           C
ATOM   8207  O31 POPEk 261     112.901  77.016  55.130  1.00  0.00           O
ATOM   8208  C31 POPEk 261     112.161  77.666  54.240  1.00  0.00           C
ATOM   8209  O32 POPEk 261     112.361  78.796  53.840  1.00  0.00           O
ATOM   8210  C32 POPEk 261     110.991  76.776  53.810  1.00  0.00           C
ATOM   8213  C23 POPEk 261     115.421  76.546  51.100  1.00  0.00           C
ATOM   8216  C24 POPEk 261     115.121  77.536  49.970  1.00  0.00           C
ATOM   8219  C25 POPEk 261     114.081  76.966  49.000  1.00  0.00           C
ATOM   8222  C26 POPEk 261     114.711  76.006  47.970  1.00  0.00           C
ATOM   8225  C27 POPEk 261     113.801  74.806  47.660  1.00  0.00           C
ATOM   8228  C28 POPEk 261     114.371  73.906  46.560  1.00  0.00           C
ATOM   8231  C29 POPEk 261     114.261  74.516  45.180  1.00  0.00           C
ATOM   8233 0C21 POPEk 261     113.191  74.396  44.370  1.00  0.00           C
ATOM   8235 1C21 POPEk 261     111.901  73.686  44.710  1.00  0.00           C
ATOM   8238 2C21 POPEk 261     111.821  72.246  44.180  1.00  0.00           C
ATOM   8241 3C21 POPEk 261     111.801  72.136  42.650  1.00  0.00           C
ATOM   8244 4C21 POPEk 261     111.651  70.696  42.150  1.00  0.00           C
ATOM   8247 5C21 POPEk 261     110.241  70.106  42.370  1.00  0.00           C
ATOM   8250 6C21 POPEk 261     110.151  68.646  41.900  1.00  0.00           C
ATOM   8253 7C21 POPEk 261     108.731  68.076  42.010  1.00  0.00           C
ATOM   8256 8C21 POPEk 261     108.631  66.596  41.640  1.00  0.00           C
ATOM   8260  C33 POPEk 261     110.871  76.606  52.270  1.00  0.00           C
ATOM   8263  C34 POPEk 261     110.561  77.916  51.530  1.00  0.00           C
ATOM   8266  C35 POPEk 261     109.661  77.746  50.300  1.00  0.00           C
ATOM   8269  C36 POPEk 261     110.321  77.026  49.110  1.00  0.00           C
ATOM   8272  C37 POPEk 261     109.391  76.876  47.900  1.00  0.00           C
ATOM   8275  C38 POPEk 261     110.061  76.136  46.730  1.00  0.00           C
ATOM   8278  C39 POPEk 261     109.241  76.106  45.430  1.00  0.00           C
ATOM   8281 0C31 POPEk 261     108.401  74.836  45.210  1.00  0.00           C
ATOM   8284 1C31 POPEk 261     108.081  74.616  43.720  1.00  0.00           C
ATOM   8287 2C31 POPEk 261     107.131  73.436  43.430  1.00  0.00           C
ATOM   8290 3C31 POPEk 261     105.771  73.506  44.150  1.00  0.00           C
ATOM   8293 4C31 POPEk 261     104.991  74.806  43.890  1.00  0.00           C
ATOM   8296 5C31 POPEk 261     103.771  74.966  44.820  1.00  0.00           C
ATOM   8299 6C31 POPEk 261     103.001  76.256  44.570  1.00  0.00           C
ATOM   8303  NH3 POPEl 262      42.001  25.886  21.410  1.00  0.00           N
ATOM   8307  C12 POPEl 262      41.121  26.936  20.760  1.00  0.00           C
ATOM   8310  C11 POPEl 262      41.791  28.336  20.790  1.00  0.00           C
ATOM   8313  P   POPEl 262      40.621  30.666  21.210  1.00  0.00           P
ATOM   8314  O13 POPEl 262      41.811  31.576  21.120  1.00  0.00           O
ATOM   8315  O14 POPEl 262      39.321  31.226  20.790  1.00  0.00           O
ATOM   8316  O11 POPEl 262      40.491  30.076  22.670  1.00  0.00           O
ATOM   8317  O12 POPEl 262      40.921  29.376  20.330  1.00  0.00           O
ATOM   8318  C1  POPEl 262      39.171  29.606  23.020  1.00  0.00           C
ATOM   8321  C2  POPEl 262      39.161  28.796  24.330  1.00  0.00           C
ATOM   8323  O21 POPEl 262      39.491  29.626  25.450  1.00  0.00           O
ATOM   8324  C21 POPEl 262      40.751  29.806  25.790  1.00  0.00           C
ATOM   8325  O22 POPEl 262      41.741  29.536  25.130  1.00  0.00           O
ATOM   8326  C22 POPEl 262      40.801  30.316  27.220  1.00  0.00           C
ATOM   8329  C3  POPEl 262      39.961  27.466  24.180  1.00  0.00           C
ATOM   8332  O31 POPEl 262      39.951  26.736  25.420  1.00  0.00           O
ATOM   8333  C31 POPEl 262      40.551  25.546  25.390  1.00  0.00           C
ATOM   8334  O32 POPEl 262      41.161  25.086  24.420  1.00  0.00           O
ATOM   8335  C32 POPEl 262      40.371  24.936  26.770  1.00  0.00           C
ATOM   8338  C23 POPEl 262      40.381  29.196  28.200  1.00  0.00           C
ATOM   8341  C24 POPEl 262      40.841  29.506  29.630  1.00  0.00           C
ATOM   8344  C25 POPEl 262      40.401  28.446  30.650  1.00  0.00           C
ATOM   8347  C26 POPEl 262      41.321  28.396  31.880  1.00  0.00           C
ATOM   8350  C27 POPEl 262      42.571  27.536  31.640  1.00  0.00           C
ATOM   8353  C28 POPEl 262      43.571  27.606  32.810  1.00  0.00           C
ATOM   8356  C29 POPEl 262      44.551  26.446  32.800  1.00  0.00           C
ATOM   8358 0C21 POPEl 262      45.611  26.306  33.610  1.00  0.00           C
ATOM   8360 1C21 POPEl 262      46.031  27.256  34.710  1.00  0.00           C
ATOM   8363 2C21 POPEl 262      46.721  26.536  35.890  1.00  0.00           C
ATOM   8366 3C21 POPEl 262      45.741  25.746  36.770  1.00  0.00           C
ATOM   8369 4C21 POPEl 262      46.071  24.246  36.840  1.00  0.00           C
ATOM   8372 5C21 POPEl 262      44.941  23.386  37.430  1.00  0.00           C
ATOM   8375 6C21 POPEl 262      44.321  23.916  38.730  1.00  0.00           C
ATOM   8378 7C21 POPEl 262      43.271  22.946  39.290  1.00  0.00           C
ATOM   8381 8C21 POPEl 262      42.461  23.516  40.470  1.00  0.00           C
ATOM   8385  C33 POPEl 262      41.001  23.546  26.960  1.00  0.00           C
ATOM   8388  C34 POPEl 262      40.561  22.896  28.280  1.00  0.00           C
ATOM   8391  C35 POPEl 262      40.971  23.716  29.510  1.00  0.00           C
ATOM   8394  C36 POPEl 262      40.781  22.976  30.830  1.00  0.00           C
ATOM   8397  C37 POPEl 262      41.361  23.776  32.010  1.00  0.00           C
ATOM   8400  C38 POPEl 262      41.161  23.086  33.360  1.00  0.00           C
ATOM   8403  C39 POPEl 262      41.811  23.846  34.530  1.00  0.00           C
ATOM   8406 0C31 POPEl 262      41.101  25.156  34.890  1.00  0.00           C
ATOM   8409 1C31 POPEl 262      41.931  26.016  35.860  1.00  0.00           C
ATOM   8412 2C31 POPEl 262      41.331  27.396  36.160  1.00  0.00           C
ATOM   8415 3C31 POPEl 262      42.241  28.216  37.090  1.00  0.00           C
ATOM   8418 4C31 POPEl 262      41.681  29.606  37.440  1.00  0.00           C
ATOM   8421 5C31 POPEl 262      42.301  30.736  36.620  1.00  0.00           C
ATOM   8424 6C31 POPEl 262      41.711  32.116  36.960  1.00  0.00           C
ATOM   8428  NH3 POPEm 263      25.741  66.096  65.310  1.00  0.00           N
ATOM   8432  C12 POPEm 263      24.281  66.316  65.570  1.00  0.00           C
ATOM   8435  C11 POPEm 263      23.981  67.756  66.000  1.00  0.00           C
ATOM   8438  P   POPEm 263      21.531  68.416  65.300  1.00  0.00           P
ATOM   8439  O13 POPEm 263      21.401  69.886  65.460  1.00  0.00           O
ATOM   8440  O14 POPEm 263      20.281  67.646  65.400  1.00  0.00           O
ATOM   8441  O11 POPEm 263      22.191  68.106  63.890  1.00  0.00           O
ATOM   8442  O12 POPEm 263      22.601  67.866  66.360  1.00  0.00           O
ATOM   8443  C1  POPEm 263      21.751  68.806  62.720  1.00  0.00           C
ATOM   8446  C2  POPEm 263      22.821  68.786  61.570  1.00  0.00           C
ATOM   8448  O21 POPEm 263      22.701  67.656  60.700  1.00  0.00           O
ATOM   8449  C21 POPEm 263      21.661  67.576  59.880  1.00  0.00           C
ATOM   8450  O22 POPEm 263      20.651  68.256  59.910  1.00  0.00           O
ATOM   8451  C22 POPEm 263      21.981  66.536  58.800  1.00  0.00           C
ATOM   8454  C3  POPEm 263      24.271  68.846  62.140  1.00  0.00           C
ATOM   8457  O31 POPEm 263      25.241  68.576  61.100  1.00  0.00           O
ATOM   8458  C31 POPEm 263      25.861  67.406  61.160  1.00  0.00           C
ATOM   8459  O32 POPEm 263      25.931  66.676  62.140  1.00  0.00           O
ATOM   8460  C32 POPEm 263      26.491  67.116  59.800  1.00  0.00           C
ATOM   8463  C23 POPEm 263      20.771  65.996  57.990  1.00  0.00           C
ATOM   8466  C24 POPEm 263      21.241  64.966  56.940  1.00  0.00           C
ATOM   8469  C25 POPEm 263      20.121  64.386  56.060  1.00  0.00           C
ATOM   8472  C26 POPEm 263      19.921  65.096  54.710  1.00  0.00           C
ATOM   8475  C27 POPEm 263      19.131  64.216  53.730  1.00  0.00           C
ATOM   8478  C28 POPEm 263      18.731  64.916  52.420  1.00  0.00           C
ATOM   8481  C29 POPEm 263      19.841  65.096  51.400  1.00  0.00           C
ATOM   8483 0C21 POPEm 263      19.981  64.436  50.230  1.00  0.00           C
ATOM   8485 1C21 POPEm 263      19.091  63.336  49.710  1.00  0.00           C
ATOM   8488 2C21 POPEm 263      18.081  63.776  48.630  1.00  0.00           C
ATOM   8491 3C21 POPEm 263      18.701  64.056  47.250  1.00  0.00           C
ATOM   8494 4C21 POPEm 263      17.691  64.556  46.210  1.00  0.00           C
ATOM   8497 5C21 POPEm 263      16.821  63.446  45.590  1.00  0.00           C
ATOM   8500 6C21 POPEm 263      15.681  64.006  44.720  1.00  0.00           C
ATOM   8503 7C21 POPEm 263      14.861  62.926  43.990  1.00  0.00           C
ATOM   8506 8C21 POPEm 263      13.881  63.516  42.980  1.00  0.00           C
ATOM   8510  C33 POPEm 263      25.471  66.656  58.740  1.00  0.00           C
ATOM   8513  C34 POPEm 263      26.091  66.546  57.340  1.00  0.00           C
ATOM   8516  C35 POPEm 263      27.201  65.496  57.260  1.00  0.00           C
ATOM   8519  C36 POPEm 263      27.831  65.396  55.870  1.00  0.00           C
ATOM   8522  C37 POPEm 263      28.921  64.316  55.820  1.00  0.00           C
ATOM   8525  C38 POPEm 263      29.841  64.456  54.600  1.00  0.00           C
ATOM   8528  C39 POPEm 263      29.161  64.266  53.230  1.00  0.00           C
ATOM   8531 0C31 POPEm 263      28.601  62.846  53.020  1.00  0.00           C
ATOM   8534 1C31 POPEm 263      28.641  62.396  51.560  1.00  0.00           C
ATOM   8537 2C31 POPEm 263      28.221  60.926  51.400  1.00  0.00           C
ATOM   8540 3C31 POPEm 263      28.641  60.316  50.060  1.00  0.00           C
ATOM   8543 4C31 POPEm 263      27.591  60.466  48.940  1.00  0.00           C
ATOM   8546 5C31 POPEm 263      27.211  59.106  48.330  1.00  0.00           C
ATOM   8549 6C31 POPEm 263      26.371  59.196  47.050  1.00  0.00           C
ATOM   8553  NH3 POPEn 264      48.781  23.866  23.020  1.00  0.00           N
ATOM   8557  C12 POPEn 264      47.791  23.936  21.880  1.00  0.00           C
ATOM   8560  C11 POPEn 264      47.211  22.546  21.550  1.00  0.00           C
ATOM   8563  P   POPEn 264      44.701  23.246  21.190  1.00  0.00           P
ATOM   8564  O13 POPEn 264      43.571  22.396  20.760  1.00  0.00           O
ATOM   8565  O14 POPEn 264      44.591  24.686  20.830  1.00  0.00           O
ATOM   8566  O11 POPEn 264      44.911  23.166  22.750  1.00  0.00           O
ATOM   8567  O12 POPEn 264      46.091  22.646  20.670  1.00  0.00           O
ATOM   8568  C1  POPEn 264      43.851  22.916  23.660  1.00  0.00           C
ATOM   8571  C2  POPEn 264      44.381  23.016  25.120  1.00  0.00           C
ATOM   8573  O21 POPEn 264      44.171  24.306  25.720  1.00  0.00           O
ATOM   8574  C21 POPEn 264      44.651  25.406  25.190  1.00  0.00           C
ATOM   8575  O22 POPEn 264      45.331  25.516  24.180  1.00  0.00           O
ATOM   8576  C22 POPEn 264      44.141  26.586  26.010  1.00  0.00           C
ATOM   8579  C3  POPEn 264      45.871  22.546  25.250  1.00  0.00           C
ATOM   8582  O31 POPEn 264      46.311  22.496  26.630  1.00  0.00           O
ATOM   8583  C31 POPEn 264      47.631  22.546  26.790  1.00  0.00           C
ATOM   8584  O32 POPEn 264      48.451  22.666  25.880  1.00  0.00           O
ATOM   8585  C32 POPEn 264      47.941  22.566  28.290  1.00  0.00           C
ATOM   8588  C23 POPEn 264      45.231  27.216  26.920  1.00  0.00           C
ATOM   8591  C24 POPEn 264      44.741  28.506  27.580  1.00  0.00           C
ATOM   8594  C25 POPEn 264      45.871  29.396  28.110  1.00  0.00           C
ATOM   8597  C26 POPEn 264      46.251  29.206  29.590  1.00  0.00           C
ATOM   8600  C27 POPEn 264      47.371  30.176  30.010  1.00  0.00           C
ATOM   8603  C28 POPEn 264      47.321  30.646  31.480  1.00  0.00           C
ATOM   8606  C29 POPEn 264      48.011  29.746  32.480  1.00  0.00           C
ATOM   8608 0C21 POPEn 264      48.401  30.136  33.710  1.00  0.00           C
ATOM   8610 1C21 POPEn 264      48.131  31.496  34.330  1.00  0.00           C
ATOM   8613 2C21 POPEn 264      47.981  31.476  35.870  1.00  0.00           C
ATOM   8616 3C21 POPEn 264      46.911  30.496  36.390  1.00  0.00           C
ATOM   8619 4C21 POPEn 264      46.661  30.606  37.910  1.00  0.00           C
ATOM   8622 5C21 POPEn 264      45.961  29.356  38.470  1.00  0.00           C
ATOM   8625 6C21 POPEn 264      45.461  29.526  39.900  1.00  0.00           C
ATOM   8628 7C21 POPEn 264      44.961  28.206  40.510  1.00  0.00           C
ATOM   8631 8C21 POPEn 264      44.291  28.376  41.880  1.00  0.00           C
ATOM   8635  C33 POPEn 264      47.391  23.806  29.050  1.00  0.00           C
ATOM   8638  C34 POPEn 264      47.381  23.656  30.590  1.00  0.00           C
ATOM   8641  C35 POPEn 264      46.411  22.566  31.070  1.00  0.00           C
ATOM   8644  C36 POPEn 264      46.271  22.406  32.590  1.00  0.00           C
ATOM   8647  C37 POPEn 264      45.171  21.376  32.920  1.00  0.00           C
ATOM   8650  C38 POPEn 264      44.971  21.076  34.420  1.00  0.00           C
ATOM   8653  C39 POPEn 264      46.071  20.186  35.010  1.00  0.00           C
ATOM   8656 0C31 POPEn 264      45.651  19.446  36.290  1.00  0.00           C
ATOM   8659 1C31 POPEn 264      46.701  18.416  36.740  1.00  0.00           C
ATOM   8662 2C31 POPEn 264      46.151  17.386  37.750  1.00  0.00           C
ATOM   8665 3C31 POPEn 264      46.151  17.876  39.200  1.00  0.00           C
ATOM   8668 4C31 POPEn 264      45.331  16.946  40.110  1.00  0.00           C
ATOM   8671 5C31 POPEn 264      45.371  17.356  41.590  1.00  0.00           C
ATOM   8674 6C31 POPEn 264      44.421  16.526  42.470  1.00  0.00           C
ATOM   8678  NH3 POPEo 265      25.751  56.716  22.750  1.00  0.00           N
ATOM   8682  C12 POPEo 265      27.111  57.276  22.430  1.00  0.00           C
ATOM   8685  C11 POPEo 265      28.231  56.236  22.710  1.00  0.00           C
ATOM   8688  P   POPEo 265      30.391  57.686  23.190  1.00  0.00           P
ATOM   8689  O13 POPEo 265      31.691  57.066  23.500  1.00  0.00           O
ATOM   8690  O14 POPEo 265      30.421  59.026  22.560  1.00  0.00           O
ATOM   8691  O11 POPEo 265      29.571  57.796  24.530  1.00  0.00           O
ATOM   8692  O12 POPEo 265      29.511  56.716  22.300  1.00  0.00           O
ATOM   8693  C1  POPEo 265      30.051  58.666  25.570  1.00  0.00           C
ATOM   8696  C2  POPEo 265      30.321  57.856  26.850  1.00  0.00           C
ATOM   8698  O21 POPEo 265      30.931  58.756  27.800  1.00  0.00           O
ATOM   8699  C21 POPEo 265      30.521  58.606  29.040  1.00  0.00           C
ATOM   8700  O22 POPEo 265      29.591  57.926  29.420  1.00  0.00           O
ATOM   8701  C22 POPEo 265      31.441  59.406  29.950  1.00  0.00           C
ATOM   8704  C3  POPEo 265      31.251  56.646  26.570  1.00  0.00           C
ATOM   8707  O31 POPEo 265      31.551  55.866  27.750  1.00  0.00           O
ATOM   8708  C31 POPEo 265      32.721  56.116  28.320  1.00  0.00           C
ATOM   8709  O32 POPEo 265      33.481  57.036  28.040  1.00  0.00           O
ATOM   8710  C32 POPEo 265      32.971  55.066  29.410  1.00  0.00           C
ATOM   8713  C23 POPEo 265      31.161  59.176  31.450  1.00  0.00           C
ATOM   8716  C24 POPEo 265      32.281  59.746  32.320  1.00  0.00           C
ATOM   8719  C25 POPEo 265      31.811  60.496  33.560  1.00  0.00           C
ATOM   8722  C26 POPEo 265      31.221  59.616  34.670  1.00  0.00           C
ATOM   8725  C27 POPEo 265      31.111  60.456  35.950  1.00  0.00           C
ATOM   8728  C28 POPEo 265      30.391  59.776  37.130  1.00  0.00           C
ATOM   8731  C29 POPEo 265      30.441  60.746  38.280  1.00  0.00           C
ATOM   8733 0C21 POPEo 265      30.471  60.436  39.590  1.00  0.00           C
ATOM   8735 1C21 POPEo 265      30.331  59.066  40.190  1.00  0.00           C
ATOM   8738 2C21 POPEo 265      29.521  59.146  41.500  1.00  0.00           C
ATOM   8741 3C21 POPEo 265      29.351  57.756  42.120  1.00  0.00           C
ATOM   8744 4C21 POPEo 265      28.561  57.746  43.430  1.00  0.00           C
ATOM   8747 5C21 POPEo 265      28.471  56.316  43.960  1.00  0.00           C
ATOM   8750 6C21 POPEo 265      27.571  56.116  45.180  1.00  0.00           C
ATOM   8753 7C21 POPEo 265      27.431  54.616  45.490  1.00  0.00           C
ATOM   8756 8C21 POPEo 265      26.561  54.296  46.700  1.00  0.00           C
ATOM   8760  C33 POPEo 265      33.981  55.526  30.490  1.00  0.00           C
ATOM   8763  C34 POPEo 265      33.761  54.886  31.880  1.00  0.00           C
ATOM   8766  C35 POPEo 265      32.481  55.426  32.530  1.00  0.00           C
ATOM   8769  C36 POPEo 265      32.281  55.066  34.000  1.00  0.00           C
ATOM   8772  C37 POPEo 265      30.971  55.666  34.520  1.00  0.00           C
ATOM   8775  C38 POPEo 265      30.971  56.036  36.010  1.00  0.00           C
ATOM   8778  C39 POPEo 265      31.001  54.816  36.940  1.00  0.00           C
ATOM   8781 0C31 POPEo 265      30.741  55.176  38.400  1.00  0.00           C
ATOM   8784 1C31 POPEo 265      30.651  53.916  39.270  1.00  0.00           C
ATOM   8787 2C31 POPEo 265      30.341  54.186  40.740  1.00  0.00           C
ATOM   8790 3C31 POPEo 265      30.231  52.876  41.530  1.00  0.00           C
ATOM   8793 4C31 POPEo 265      30.031  53.066  43.040  1.00  0.00           C
ATOM   8796 5C31 POPEo 265      30.091  51.726  43.790  1.00  0.00           C
ATOM   8799 6C31 POPEo 265      30.121  51.856  45.310  1.00  0.00           C
ATOM   8803  NH3 POPEp 266      59.701  27.566  23.100  1.00  0.00           N
ATOM   8807  C12 POPEp 266      60.321  26.216  22.810  1.00  0.00           C
ATOM   8810  C11 POPEp 266      61.861  26.306  22.660  1.00  0.00           C
ATOM   8813  P   POPEp 266      62.471  23.726  22.440  1.00  0.00           P
ATOM   8814  O13 POPEp 266      61.631  23.816  21.230  1.00  0.00           O
ATOM   8815  O14 POPEp 266      63.821  23.126  22.290  1.00  0.00           O
ATOM   8816  O11 POPEp 266      61.711  22.876  23.530  1.00  0.00           O
ATOM   8817  O12 POPEp 266      62.571  25.146  23.090  1.00  0.00           O
ATOM   8818  C1  POPEp 266      62.331  22.386  24.720  1.00  0.00           C
ATOM   8821  C2  POPEp 266      62.681  23.476  25.760  1.00  0.00           C
ATOM   8823  O21 POPEp 266      63.161  22.866  26.980  1.00  0.00           O
ATOM   8824  C21 POPEp 266      64.451  22.596  26.950  1.00  0.00           C
ATOM   8825  O22 POPEp 266      65.171  22.606  25.960  1.00  0.00           O
ATOM   8826  C22 POPEp 266      64.961  22.466  28.370  1.00  0.00           C
ATOM   8829  C3  POPEp 266      61.481  24.386  26.110  1.00  0.00           C
ATOM   8832  O31 POPEp 266      61.911  25.456  26.960  1.00  0.00           O
ATOM   8833  C31 POPEp 266      61.751  25.326  28.260  1.00  0.00           C
ATOM   8834  O32 POPEp 266      61.201  24.406  28.840  1.00  0.00           O
ATOM   8835  C32 POPEp 266      62.451  26.546  28.880  1.00  0.00           C
ATOM   8838  C23 POPEp 266      64.541  21.186  29.110  1.00  0.00           C
ATOM   8841  C24 POPEp 266      64.801  21.356  30.610  1.00  0.00           C
ATOM   8844  C25 POPEp 266      65.041  20.046  31.360  1.00  0.00           C
ATOM   8847  C26 POPEp 266      65.411  20.316  32.820  1.00  0.00           C
ATOM   8850  C27 POPEp 266      66.091  19.136  33.510  1.00  0.00           C
ATOM   8853  C28 POPEp 266      66.531  19.516  34.940  1.00  0.00           C
ATOM   8856  C29 POPEp 266      67.401  18.456  35.560  1.00  0.00           C
ATOM   8858 0C21 POPEp 266      67.241  17.896  36.770  1.00  0.00           C
ATOM   8860 1C21 POPEp 266      66.171  18.236  37.790  1.00  0.00           C
ATOM   8863 2C21 POPEp 266      66.701  18.006  39.210  1.00  0.00           C
ATOM   8866 3C21 POPEp 266      65.621  18.186  40.290  1.00  0.00           C
ATOM   8869 4C21 POPEp 266      66.191  18.796  41.570  1.00  0.00           C
ATOM   8872 5C21 POPEp 266      65.161  18.866  42.710  1.00  0.00           C
ATOM   8875 6C21 POPEp 266      65.621  19.796  43.840  1.00  0.00           C
ATOM   8878 7C21 POPEp 266      64.881  19.546  45.160  1.00  0.00           C
ATOM   8881 8C21 POPEp 266      65.211  20.586  46.240  1.00  0.00           C
ATOM   8885  C33 POPEp 266      62.291  26.696  30.410  1.00  0.00           C
ATOM   8888  C34 POPEp 266      63.651  26.906  31.080  1.00  0.00           C
ATOM   8891  C35 POPEp 266      64.501  25.636  31.200  1.00  0.00           C
ATOM   8894  C36 POPEp 266      65.931  25.926  31.690  1.00  0.00           C
ATOM   8897  C37 POPEp 266      66.841  24.696  31.650  1.00  0.00           C
ATOM   8900  C38 POPEp 266      68.291  25.026  32.020  1.00  0.00           C
ATOM   8903  C39 POPEp 266      69.281  23.856  31.870  1.00  0.00           C
ATOM   8906 0C31 POPEp 266      69.891  23.676  30.470  1.00  0.00           C
ATOM   8909 1C31 POPEp 266      68.951  23.046  29.430  1.00  0.00           C
ATOM   8912 2C31 POPEp 266      69.711  22.526  28.190  1.00  0.00           C
ATOM   8915 3C31 POPEp 266      68.801  22.106  27.030  1.00  0.00           C
ATOM   8918 4C31 POPEp 266      68.291  20.656  27.100  1.00  0.00           C
ATOM   8921 5C31 POPEp 266      67.861  20.166  25.710  1.00  0.00           C
ATOM   8924 6C31 POPEp 266      67.221  18.786  25.720  1.00  0.00           C
ATOM   8928  NH3 POPEq 267      93.791 106.176  20.910  1.00  0.00           N
ATOM   8932  C12 POPEq 267      93.191 107.536  20.710  1.00  0.00           C
ATOM   8935  C11 POPEq 267      94.251 108.636  20.840  1.00  0.00           C
ATOM   8938  P   POPEq 267      93.141 110.866  21.770  1.00  0.00           P
ATOM   8939  O13 POPEq 267      92.801 112.176  21.190  1.00  0.00           O
ATOM   8940  O14 POPEq 267      92.041 110.166  22.460  1.00  0.00           O
ATOM   8941  O11 POPEq 267      94.371 110.976  22.770  1.00  0.00           O
ATOM   8942  O12 POPEq 267      93.641 109.906  20.620  1.00  0.00           O
ATOM   8943  C1  POPEq 267      94.401 110.176  23.970  1.00  0.00           C
ATOM   8946  C2  POPEq 267      94.911 111.026  25.170  1.00  0.00           C
ATOM   8948  O21 POPEq 267      95.481 110.226  26.220  1.00  0.00           O
ATOM   8949  C21 POPEq 267      94.681 109.396  26.850  1.00  0.00           C
ATOM   8950  O22 POPEq 267      93.521 109.156  26.570  1.00  0.00           O
ATOM   8951  C22 POPEq 267      95.421 108.766  28.040  1.00  0.00           C
ATOM   8954  C3  POPEq 267      93.801 112.006  25.660  1.00  0.00           C
ATOM   8957  O31 POPEq 267      94.121 112.596  26.950  1.00  0.00           O
ATOM   8958  C31 POPEq 267      95.001 113.596  26.890  1.00  0.00           C
ATOM   8959  O32 POPEq 267      95.401 114.126  25.880  1.00  0.00           O
ATOM   8960  C32 POPEq 267      95.481 113.896  28.310  1.00  0.00           C
ATOM   8963  C23 POPEq 267      94.661 109.016  29.370  1.00  0.00           C
ATOM   8966  C24 POPEq 267      95.571 108.976  30.610  1.00  0.00           C
ATOM   8969  C25 POPEq 267      96.111 107.586  30.980  1.00  0.00           C
ATOM   8972  C26 POPEq 267      96.981 107.666  32.240  1.00  0.00           C
ATOM   8975  C27 POPEq 267      97.621 106.346  32.680  1.00  0.00           C
ATOM   8978  C28 POPEq 267      98.331 106.536  34.040  1.00  0.00           C
ATOM   8981  C29 POPEq 267      99.421 105.536  34.330  1.00  0.00           C
ATOM   8983 0C21 POPEq 267     100.341 105.696  35.300  1.00  0.00           C
ATOM   8985 1C21 POPEq 267     100.381 106.886  36.220  1.00  0.00           C
ATOM   8988 2C21 POPEq 267     101.651 106.986  37.090  1.00  0.00           C
ATOM   8991 3C21 POPEq 267     101.551 108.136  38.100  1.00  0.00           C
ATOM   8994 4C21 POPEq 267     102.841 108.366  38.900  1.00  0.00           C
ATOM   8997 5C21 POPEq 267     102.661 109.446  39.980  1.00  0.00           C
ATOM   9000 6C21 POPEq 267     103.971 109.826  40.690  1.00  0.00           C
ATOM   9003 7C21 POPEq 267     103.791 110.976  41.680  1.00  0.00           C
ATOM   9006 8C21 POPEq 267     105.061 111.316  42.470  1.00  0.00           C
ATOM   9010  C33 POPEq 267      96.471 115.076  28.440  1.00  0.00           C
ATOM   9013  C34 POPEq 267      97.061 115.106  29.860  1.00  0.00           C
ATOM   9016  C35 POPEq 267      98.191 116.126  30.100  1.00  0.00           C
ATOM   9019  C36 POPEq 267      98.911 115.806  31.410  1.00  0.00           C
ATOM   9022  C37 POPEq 267     100.201 116.596  31.690  1.00  0.00           C
ATOM   9025  C38 POPEq 267     100.911 116.026  32.930  1.00  0.00           C
ATOM   9028  C39 POPEq 267     102.121 116.836  33.390  1.00  0.00           C
ATOM   9031 0C31 POPEq 267     102.791 116.226  34.620  1.00  0.00           C
ATOM   9034 1C31 POPEq 267     103.861 117.146  35.250  1.00  0.00           C
ATOM   9037 2C31 POPEq 267     104.531 116.526  36.480  1.00  0.00           C
ATOM   9040 3C31 POPEq 267     105.341 117.566  37.270  1.00  0.00           C
ATOM   9043 4C31 POPEq 267     105.851 117.046  38.630  1.00  0.00           C
ATOM   9046 5C31 POPEq 267     105.571 118.036  39.770  1.00  0.00           C
ATOM   9049 6C31 POPEq 267     106.121 117.586  41.130  1.00  0.00           C
ATOM   9053  NH3 POPEr 268      70.391   8.766  20.330  1.00  0.00           N
ATOM   9057  C12 POPEr 268      70.171   9.346  21.700  1.00  0.00           C
ATOM   9060  C11 POPEr 268      69.361   8.406  22.610  1.00  0.00           C
ATOM   9063  P   POPEr 268      68.121  10.116  24.140  1.00  0.00           P
ATOM   9064  O13 POPEr 268      68.821  11.386  24.450  1.00  0.00           O
ATOM   9065  O14 POPEr 268      67.221  10.166  22.970  1.00  0.00           O
ATOM   9066  O11 POPEr 268      67.341   9.616  25.420  1.00  0.00           O
ATOM   9067  O12 POPEr 268      69.171   8.966  23.910  1.00  0.00           O
ATOM   9068  C1  POPEr 268      67.491  10.296  26.680  1.00  0.00           C
ATOM   9071  C2  POPEr 268      68.851  10.026  27.420  1.00  0.00           C
ATOM   9073  O21 POPEr 268      68.601   9.766  28.810  1.00  0.00           O
ATOM   9074  C21 POPEr 268      68.131  10.736  29.570  1.00  0.00           C
ATOM   9075  O22 POPEr 268      67.941  11.896  29.240  1.00  0.00           O
ATOM   9076  C22 POPEr 268      67.721  10.106  30.910  1.00  0.00           C
ATOM   9079  C3  POPEr 268      69.911  11.156  27.170  1.00  0.00           C
ATOM   9082  O31 POPEr 268      70.651  11.536  28.360  1.00  0.00           O
ATOM   9083  C31 POPEr 268      71.041  12.806  28.320  1.00  0.00           C
ATOM   9084  O32 POPEr 268      71.061  13.496  27.300  1.00  0.00           O
ATOM   9085  C32 POPEr 268      71.511  13.256  29.710  1.00  0.00           C
ATOM   9088  C23 POPEr 268      67.361  11.106  32.040  1.00  0.00           C
ATOM   9091  C24 POPEr 268      66.671  10.346  33.180  1.00  0.00           C
ATOM   9094  C25 POPEr 268      66.541  11.116  34.500  1.00  0.00           C
ATOM   9097  C26 POPEr 268      65.531  12.276  34.480  1.00  0.00           C
ATOM   9100  C27 POPEr 268      65.401  12.886  35.880  1.00  0.00           C
ATOM   9103  C28 POPEr 268      64.511  14.136  35.970  1.00  0.00           C
ATOM   9106  C29 POPEr 268      64.661  14.776  37.330  1.00  0.00           C
ATOM   9108 0C21 POPEr 268      63.941  14.506  38.440  1.00  0.00           C
ATOM   9110 1C21 POPEr 268      62.811  13.516  38.550  1.00  0.00           C
ATOM   9113 2C21 POPEr 268      61.631  14.046  39.400  1.00  0.00           C
ATOM   9116 3C21 POPEr 268      60.481  13.026  39.410  1.00  0.00           C
ATOM   9119 4C21 POPEr 268      59.221  13.506  40.130  1.00  0.00           C
ATOM   9122 5C21 POPEr 268      59.391  13.866  41.610  1.00  0.00           C
ATOM   9125 6C21 POPEr 268      59.961  12.766  42.530  1.00  0.00           C
ATOM   9128 7C21 POPEr 268      59.911  13.196  44.000  1.00  0.00           C
ATOM   9131 8C21 POPEr 268      60.421  12.126  44.970  1.00  0.00           C
ATOM   9135  C33 POPEr 268      72.891  12.666  30.120  1.00  0.00           C
ATOM   9138  C34 POPEr 268      73.241  12.946  31.600  1.00  0.00           C
ATOM   9141  C35 POPEr 268      74.541  12.266  32.050  1.00  0.00           C
ATOM   9144  C36 POPEr 268      74.961  12.596  33.490  1.00  0.00           C
ATOM   9147  C37 POPEr 268      76.171  11.776  33.940  1.00  0.00           C
ATOM   9150  C38 POPEr 268      76.631  11.976  35.400  1.00  0.00           C
ATOM   9153  C39 POPEr 268      77.731  13.036  35.590  1.00  0.00           C
ATOM   9156 0C31 POPEr 268      78.601  12.736  36.820  1.00  0.00           C
ATOM   9159 1C31 POPEr 268      79.671  13.806  37.120  1.00  0.00           C
ATOM   9162 2C31 POPEr 268      80.801  13.246  38.010  1.00  0.00           C
ATOM   9165 3C31 POPEr 268      81.841  14.296  38.430  1.00  0.00           C
ATOM   9168 4C31 POPEr 268      81.351  15.216  39.560  1.00  0.00           C
ATOM   9171 5C31 POPEr 268      82.451  16.126  40.120  1.00  0.00           C
ATOM   9174 6C31 POPEr 268      82.001  16.976  41.310  1.00  0.00           C
ATOM   9178  NH3 POPEs 269      66.111   3.546  63.040  1.00  0.00           N
ATOM   9182  C12 POPEs 269      65.551   3.276  64.410  1.00  0.00           C
ATOM   9185  C11 POPEs 269      65.381   1.766  64.680  1.00  0.00           C
ATOM   9188  P   POPEs 269      64.901   0.386  62.500  1.00  0.00           P
ATOM   9189  O13 POPEs 269      65.961   1.176  61.830  1.00  0.00           O
ATOM   9190  O14 POPEs 269      65.241  -1.014  62.850  1.00  0.00           O
ATOM   9191  O11 POPEs 269      63.651   0.366  61.580  1.00  0.00           O
ATOM   9192  O12 POPEs 269      64.431   1.156  63.800  1.00  0.00           O
ATOM   9193  C1  POPEs 269      63.781   0.116  60.170  1.00  0.00           C
ATOM   9196  C2  POPEs 269      63.861   1.436  59.350  1.00  0.00           C
ATOM   9198  O21 POPEs 269      62.611   1.656  58.690  1.00  0.00           O
ATOM   9199  C21 POPEs 269      62.271   0.866  57.700  1.00  0.00           C
ATOM   9200  O22 POPEs 269      62.911  -0.074  57.260  1.00  0.00           O
ATOM   9201  C22 POPEs 269      60.921   1.346  57.200  1.00  0.00           C
ATOM   9204  C3  POPEs 269      65.101   1.506  58.390  1.00  0.00           C
ATOM   9207  O31 POPEs 269      64.971   2.616  57.460  1.00  0.00           O
ATOM   9208  C31 POPEs 269      65.341   2.336  56.200  1.00  0.00           C
ATOM   9209  O32 POPEs 269      66.011   1.386  55.850  1.00  0.00           O
ATOM   9210  C32 POPEs 269      64.711   3.366  55.260  1.00  0.00           C
ATOM   9213  C23 POPEs 269      60.771   1.026  55.700  1.00  0.00           C
ATOM   9216  C24 POPEs 269      59.701   1.866  55.010  1.00  0.00           C
ATOM   9219  C25 POPEs 269      59.551   1.516  53.520  1.00  0.00           C
ATOM   9222  C26 POPEs 269      58.811   0.196  53.260  1.00  0.00           C
ATOM   9225  C27 POPEs 269      58.621  -0.024  51.750  1.00  0.00           C
ATOM   9228  C28 POPEs 269      57.561  -1.084  51.390  1.00  0.00           C
ATOM   9231  C29 POPEs 269      57.971  -2.496  51.680  1.00  0.00           C
ATOM   9233 0C21 POPEs 269      57.491  -3.596  51.060  1.00  0.00           C
ATOM   9235 1C21 POPEs 269      56.421  -3.616  49.980  1.00  0.00           C
ATOM   9238 2C21 POPEs 269      55.041  -3.886  50.600  1.00  0.00           C
ATOM   9241 3C21 POPEs 269      53.941  -4.116  49.550  1.00  0.00           C
ATOM   9244 4C21 POPEs 269      52.541  -4.196  50.190  1.00  0.00           C
ATOM   9247 5C21 POPEs 269      51.521  -4.976  49.330  1.00  0.00           C
ATOM   9250 6C21 POPEs 269      51.101  -4.256  48.050  1.00  0.00           C
ATOM   9253 7C21 POPEs 269      50.101  -5.076  47.220  1.00  0.00           C
ATOM   9256 8C21 POPEs 269      50.751  -5.986  46.180  1.00  0.00           C
ATOM   9260  C33 POPEs 269      64.541   2.836  53.820  1.00  0.00           C
ATOM   9263  C34 POPEs 269      63.431   3.586  53.060  1.00  0.00           C
ATOM   9266  C35 POPEs 269      63.011   2.986  51.720  1.00  0.00           C
ATOM   9269  C36 POPEs 269      64.101   2.976  50.650  1.00  0.00           C
ATOM   9272  C37 POPEs 269      63.601   2.246  49.400  1.00  0.00           C
ATOM   9275  C38 POPEs 269      64.521   2.336  48.170  1.00  0.00           C
ATOM   9278  C39 POPEs 269      63.771   1.726  46.980  1.00  0.00           C
ATOM   9281 0C31 POPEs 269      64.521   1.686  45.640  1.00  0.00           C
ATOM   9284 1C31 POPEs 269      63.511   1.506  44.490  1.00  0.00           C
ATOM   9287 2C31 POPEs 269      64.111   1.126  43.130  1.00  0.00           C
ATOM   9290 3C31 POPEs 269      65.031   2.196  42.520  1.00  0.00           C
ATOM   9293 4C31 POPEs 269      65.061   2.106  40.990  1.00  0.00           C
ATOM   9296 5C31 POPEs 269      65.941   3.176  40.330  1.00  0.00           C
ATOM   9299 6C31 POPEs 269      65.741   3.276  38.820  1.00  0.00           C
ATOM   9303  NH3 POPEt 270       2.541  40.056  18.240  1.00  0.00           N
ATOM   9307  C12 POPEt 270       3.931  39.936  18.810  1.00  0.00           C
ATOM   9310  C11 POPEt 270       4.931  39.256  17.850  1.00  0.00           C
ATOM   9313  P   POPEt 270       7.211  39.006  19.150  1.00  0.00           P
ATOM   9314  O13 POPEt 270       8.221  37.946  19.330  1.00  0.00           O
ATOM   9315  O14 POPEt 270       7.701  40.216  18.470  1.00  0.00           O
ATOM   9316  O11 POPEt 270       6.701  39.366  20.600  1.00  0.00           O
ATOM   9317  O12 POPEt 270       5.861  38.446  18.570  1.00  0.00           O
ATOM   9318  C1  POPEt 270       6.241  40.646  20.960  1.00  0.00           C
ATOM   9321  C2  POPEt 270       6.791  41.016  22.340  1.00  0.00           C
ATOM   9323  O21 POPEt 270       6.071  40.256  23.340  1.00  0.00           O
ATOM   9324  C21 POPEt 270       6.781  39.956  24.410  1.00  0.00           C
ATOM   9325  O22 POPEt 270       7.921  40.346  24.640  1.00  0.00           O
ATOM   9326  C22 POPEt 270       6.001  39.066  25.370  1.00  0.00           C
ATOM   9329  C3  POPEt 270       6.611  42.546  22.510  1.00  0.00           C
ATOM   9332  O31 POPEt 270       7.001  43.026  23.810  1.00  0.00           O
ATOM   9333  C31 POPEt 270       8.301  43.266  23.930  1.00  0.00           C
ATOM   9334  O32 POPEt 270       9.131  43.106  23.050  1.00  0.00           O
ATOM   9335  C32 POPEt 270       8.591  43.716  25.350  1.00  0.00           C
ATOM   9338  C23 POPEt 270       6.361  39.466  26.820  1.00  0.00           C
ATOM   9341  C24 POPEt 270       5.871  38.516  27.920  1.00  0.00           C
ATOM   9344  C25 POPEt 270       6.491  38.946  29.250  1.00  0.00           C
ATOM   9347  C26 POPEt 270       6.091  38.096  30.460  1.00  0.00           C
ATOM   9350  C27 POPEt 270       6.611  38.726  31.770  1.00  0.00           C
ATOM   9353  C28 POPEt 270       6.161  37.966  33.030  1.00  0.00           C
ATOM   9356  C29 POPEt 270       5.961  38.886  34.210  1.00  0.00           C
ATOM   9358 0C21 POPEt 270       6.901  39.326  35.070  1.00  0.00           C
ATOM   9360 1C21 POPEt 270       8.371  39.006  35.040  1.00  0.00           C
ATOM   9363 2C21 POPEt 270       8.791  38.116  36.220  1.00  0.00           C
ATOM   9366 3C21 POPEt 270       8.781  38.806  37.600  1.00  0.00           C
ATOM   9369 4C21 POPEt 270       9.181  37.836  38.720  1.00  0.00           C
ATOM   9372 5C21 POPEt 270       9.141  38.456  40.120  1.00  0.00           C
ATOM   9375 6C21 POPEt 270       9.231  37.396  41.230  1.00  0.00           C
ATOM   9378 7C21 POPEt 270       9.091  37.976  42.640  1.00  0.00           C
ATOM   9381 8C21 POPEt 270       9.021  36.906  43.730  1.00  0.00           C
ATOM   9385  C33 POPEt 270      10.101  43.856  25.640  1.00  0.00           C
ATOM   9388  C34 POPEt 270      10.381  43.696  27.130  1.00  0.00           C
ATOM   9391  C35 POPEt 270      11.721  44.276  27.600  1.00  0.00           C
ATOM   9394  C36 POPEt 270      11.741  44.286  29.130  1.00  0.00           C
ATOM   9397  C37 POPEt 270      12.921  45.006  29.800  1.00  0.00           C
ATOM   9400  C38 POPEt 270      12.901  44.776  31.320  1.00  0.00           C
ATOM   9403  C39 POPEt 270      11.651  45.336  32.010  1.00  0.00           C
ATOM   9406 0C31 POPEt 270      11.611  45.056  33.520  1.00  0.00           C
ATOM   9409 1C31 POPEt 270      10.171  45.056  34.040  1.00  0.00           C
ATOM   9412 2C31 POPEt 270      10.051  44.716  35.530  1.00  0.00           C
ATOM   9415 3C31 POPEt 270       8.621  44.926  36.030  1.00  0.00           C
ATOM   9418 4C31 POPEt 270       8.441  44.546  37.510  1.00  0.00           C
ATOM   9421 5C31 POPEt 270       7.101  45.016  38.080  1.00  0.00           C
ATOM   9424 6C31 POPEt 270       6.891  44.626  39.550  1.00  0.00           C
ATOM   9428  NH3 POPEu 271      60.831  96.686  20.850  1.00  0.00           N
ATOM   9432  C12 POPEu 271      61.561  96.326  19.570  1.00  0.00           C
ATOM   9435  C11 POPEu 271      62.881  95.546  19.790  1.00  0.00           C
ATOM   9438  P   POPEu 271      64.851  96.906  18.510  1.00  0.00           P
ATOM   9439  O13 POPEu 271      66.181  96.316  18.800  1.00  0.00           O
ATOM   9440  O14 POPEu 271      64.701  97.446  17.150  1.00  0.00           O
ATOM   9441  O11 POPEu 271      64.481  98.006  19.570  1.00  0.00           O
ATOM   9442  O12 POPEu 271      63.791  95.736  18.710  1.00  0.00           O
ATOM   9443  C1  POPEu 271      65.271  98.356  20.710  1.00  0.00           C
ATOM   9446  C2  POPEu 271      64.401  98.516  21.980  1.00  0.00           C
ATOM   9448  O21 POPEu 271      63.911  97.236  22.420  1.00  0.00           O
ATOM   9449  C21 POPEu 271      64.721  96.446  23.130  1.00  0.00           C
ATOM   9450  O22 POPEu 271      65.101  95.356  22.750  1.00  0.00           O
ATOM   9451  C22 POPEu 271      65.021  97.056  24.500  1.00  0.00           C
ATOM   9454  C3  POPEu 271      63.171  99.436  21.720  1.00  0.00           C
ATOM   9457  O31 POPEu 271      62.151  99.336  22.750  1.00  0.00           O
ATOM   9458  C31 POPEu 271      62.451  99.936  23.900  1.00  0.00           C
ATOM   9459  O32 POPEu 271      63.541 100.396  24.170  1.00  0.00           O
ATOM   9460  C32 POPEu 271      61.241  99.946  24.830  1.00  0.00           C
ATOM   9463  C23 POPEu 271      64.511  96.176  25.670  1.00  0.00           C
ATOM   9466  C24 POPEu 271      64.821  96.856  27.010  1.00  0.00           C
ATOM   9469  C25 POPEu 271      64.561  96.046  28.300  1.00  0.00           C
ATOM   9472  C26 POPEu 271      63.521  96.686  29.230  1.00  0.00           C
ATOM   9475  C27 POPEu 271      63.631  96.306  30.710  1.00  0.00           C
ATOM   9478  C28 POPEu 271      62.731  97.176  31.610  1.00  0.00           C
ATOM   9481  C29 POPEu 271      62.931  96.956  33.090  1.00  0.00           C
ATOM   9483 0C21 POPEu 271      62.441  97.756  34.070  1.00  0.00           C
ATOM   9485 1C21 POPEu 271      61.571  98.976  33.840  1.00  0.00           C
ATOM   9488 2C21 POPEu 271      60.411  99.176  34.840  1.00  0.00           C
ATOM   9491 3C21 POPEu 271      60.811  99.876  36.160  1.00  0.00           C
ATOM   9494 4C21 POPEu 271      59.601 100.466  36.900  1.00  0.00           C
ATOM   9497 5C21 POPEu 271      59.921 101.536  37.960  1.00  0.00           C
ATOM   9500 6C21 POPEu 271      60.581 100.996  39.240  1.00  0.00           C
ATOM   9503 7C21 POPEu 271      60.501 101.986  40.410  1.00  0.00           C
ATOM   9506 8C21 POPEu 271      61.201 101.496  41.690  1.00  0.00           C
ATOM   9510  C33 POPEu 271      61.641  99.796  26.320  1.00  0.00           C
ATOM   9513  C34 POPEu 271      60.551 100.326  27.260  1.00  0.00           C
ATOM   9516  C35 POPEu 271      60.971 100.246  28.740  1.00  0.00           C
ATOM   9519  C36 POPEu 271      60.151 101.206  29.610  1.00  0.00           C
ATOM   9522  C37 POPEu 271      60.711 101.346  31.030  1.00  0.00           C
ATOM   9525  C38 POPEu 271      60.331 102.696  31.630  1.00  0.00           C
ATOM   9528  C39 POPEu 271      61.001 103.036  32.970  1.00  0.00           C
ATOM   9531 0C31 POPEu 271      60.391 104.316  33.540  1.00  0.00           C
ATOM   9534 1C31 POPEu 271      60.981 104.846  34.850  1.00  0.00           C
ATOM   9537 2C31 POPEu 271      60.081 105.986  35.350  1.00  0.00           C
ATOM   9540 3C31 POPEu 271      60.601 106.746  36.580  1.00  0.00           C
ATOM   9543 4C31 POPEu 271      60.421 106.026  37.920  1.00  0.00           C
ATOM   9546 5C31 POPEu 271      60.051 107.016  39.040  1.00  0.00           C
ATOM   9549 6C31 POPEu 271      60.001 106.396  40.440  1.00  0.00           C
ATOM   9553  NH3 POPEv 272     121.811 112.516  60.280  1.00  0.00           N
ATOM   9557  C12 POPEv 272     120.941 113.746  60.200  1.00  0.00           C
ATOM   9560  C11 POPEv 272     121.791 115.036  60.080  1.00  0.00           C
ATOM   9563  P   POPEv 272     121.581 117.556  60.660  1.00  0.00           P
ATOM   9564  O13 POPEv 272     120.661 118.686  60.370  1.00  0.00           O
ATOM   9565  O14 POPEv 272     121.941 117.306  62.070  1.00  0.00           O
ATOM   9566  O11 POPEv 272     122.881 117.726  59.820  1.00  0.00           O
ATOM   9567  O12 POPEv 272     120.961 116.216  60.090  1.00  0.00           O
ATOM   9568  C1  POPEv 272     122.921 118.366  58.550  1.00  0.00           C
ATOM   9571  C2  POPEv 272     122.951 117.346  57.380  1.00  0.00           C
ATOM   9573  O21 POPEv 272     123.801 117.846  56.320  1.00  0.00           O
ATOM   9574  C21 POPEv 272     123.501 119.016  55.810  1.00  0.00           C
ATOM   9575  O22 POPEv 272     122.461 119.636  55.980  1.00  0.00           O
ATOM   9576  C22 POPEv 272     124.721 119.546  55.050  1.00  0.00           C
ATOM   9579  C3  POPEv 272     121.521 116.946  56.900  1.00  0.00           C
ATOM   9582  O31 POPEv 272     121.541 116.216  55.650  1.00  0.00           O
ATOM   9583  C31 POPEv 272     120.321 116.006  55.170  1.00  0.00           C
ATOM   9584  O32 POPEv 272     119.421 115.406  55.730  1.00  0.00           O
ATOM   9585  C32 POPEv 272     120.161 116.886  53.940  1.00  0.00           C
ATOM   9588  C23 POPEv 272     124.371 120.006  53.620  1.00  0.00           C
ATOM   9591  C24 POPEv 272     124.131 118.856  52.640  1.00  0.00           C
ATOM   9594  C25 POPEv 272     125.381 118.026  52.300  1.00  0.00           C
ATOM   9597  C26 POPEv 272     126.481 118.856  51.610  1.00  0.00           C
ATOM   9600  C27 POPEv 272     127.501 117.996  50.860  1.00  0.00           C
ATOM   9603  C28 POPEv 272     128.571 118.866  50.180  1.00  0.00           C
ATOM   9606  C29 POPEv 272     129.391 118.066  49.200  1.00  0.00           C
ATOM   9608 0C21 POPEv 272     130.723 117.896  49.210  1.00  0.00           C
ATOM   9610 1C21 POPEv 272     131.703 118.486  50.190  1.00  0.00           C
ATOM   9613 2C21 POPEv 272     133.133 118.036  49.860  1.00  0.00           C
ATOM   9616 3C21 POPEv 272     133.413 116.546  50.100  1.00  0.00           C
ATOM   9619 4C21 POPEv 272     134.873 116.146  49.810  1.00  0.00           C
ATOM   9622 5C21 POPEv 272     135.173 116.006  48.310  1.00  0.00           C
ATOM   9625 6C21 POPEv 272     136.643 115.696  48.010  1.00  0.00           C
ATOM   9628 7C21 POPEv 272     136.903 115.476  46.520  1.00  0.00           C
ATOM   9631 8C21 POPEv 272     138.373 115.216  46.180  1.00  0.00           C
ATOM   9635  C33 POPEv 272     119.941 116.126  52.610  1.00  0.00           C
ATOM   9638  C34 POPEv 272     120.081 117.076  51.410  1.00  0.00           C
ATOM   9641  C35 POPEv 272     118.951 118.106  51.330  1.00  0.00           C
ATOM   9644  C36 POPEv 272     117.611 117.526  50.870  1.00  0.00           C
ATOM   9647  C37 POPEv 272     116.481 118.526  51.070  1.00  0.00           C
ATOM   9650  C38 POPEv 272     115.121 117.886  50.790  1.00  0.00           C
ATOM   9653  C39 POPEv 272     114.821 117.596  49.310  1.00  0.00           C
ATOM   9656 0C31 POPEv 272     115.061 118.756  48.340  1.00  0.00           C
ATOM   9659 1C31 POPEv 272     114.281 118.556  47.040  1.00  0.00           C
ATOM   9662 2C31 POPEv 272     114.471 119.716  46.050  1.00  0.00           C
ATOM   9665 3C31 POPEv 272     115.721 119.536  45.180  1.00  0.00           C
ATOM   9668 4C31 POPEv 272     115.881 120.686  44.170  1.00  0.00           C
ATOM   9671 5C31 POPEv 272     116.941 120.396  43.110  1.00  0.00           C
ATOM   9674 6C31 POPEv 272     117.091 121.516  42.080  1.00  0.00           C
ATOM   9678  NH3 POPEw 273      56.381   2.276  62.670  1.00  0.00           N
ATOM   9682  C12 POPEw 273      56.821   1.606  63.940  1.00  0.00           C
ATOM   9685  C11 POPEw 273      56.061   2.106  65.180  1.00  0.00           C
ATOM   9688  P   POPEw 273      53.721   3.266  64.910  1.00  0.00           P
ATOM   9689  O13 POPEw 273      52.631   3.116  65.890  1.00  0.00           O
ATOM   9690  O14 POPEw 273      54.531   4.476  64.990  1.00  0.00           O
ATOM   9691  O11 POPEw 273      53.181   3.216  63.410  1.00  0.00           O
ATOM   9692  O12 POPEw 273      54.641   1.986  65.000  1.00  0.00           O
ATOM   9693  C1  POPEw 273      51.821   2.876  63.140  1.00  0.00           C
ATOM   9696  C2  POPEw 273      51.581   2.066  61.830  1.00  0.00           C
ATOM   9698  O21 POPEw 273      52.101   2.746  60.660  1.00  0.00           O
ATOM   9699  C21 POPEw 273      53.371   2.526  60.400  1.00  0.00           C
ATOM   9700  O22 POPEw 273      54.151   1.876  61.090  1.00  0.00           O
ATOM   9701  C22 POPEw 273      53.751   3.186  59.070  1.00  0.00           C
ATOM   9704  C3  POPEw 273      50.041   1.866  61.660  1.00  0.00           C
ATOM   9707  O31 POPEw 273      49.711   0.596  61.090  1.00  0.00           O
ATOM   9708  C31 POPEw 273      49.391   0.406  59.800  1.00  0.00           C
ATOM   9709  O32 POPEw 273      49.231  -0.734  59.350  1.00  0.00           O
ATOM   9710  C32 POPEw 273      49.291   1.676  58.950  1.00  0.00           C
ATOM   9713  C23 POPEw 273      54.821   2.406  58.280  1.00  0.00           C
ATOM   9716  C24 POPEw 273      55.291   3.106  56.990  1.00  0.00           C
ATOM   9719  C25 POPEw 273      54.431   2.846  55.730  1.00  0.00           C
ATOM   9722  C26 POPEw 273      53.151   3.686  55.570  1.00  0.00           C
ATOM   9725  C27 POPEw 273      53.421   5.196  55.630  1.00  0.00           C
ATOM   9728  C28 POPEw 273      52.211   6.056  55.210  1.00  0.00           C
ATOM   9731  C29 POPEw 273      52.551   7.506  55.400  1.00  0.00           C
ATOM   9733 0C21 POPEw 273      52.131   8.556  54.670  1.00  0.00           C
ATOM   9735 1C21 POPEw 273      51.201   8.536  53.500  1.00  0.00           C
ATOM   9738 2C21 POPEw 273      51.711   9.366  52.310  1.00  0.00           C
ATOM   9741 3C21 POPEw 273      51.801  10.876  52.600  1.00  0.00           C
ATOM   9744 4C21 POPEw 273      51.591  11.736  51.340  1.00  0.00           C
ATOM   9747 5C21 POPEw 273      52.611  11.466  50.230  1.00  0.00           C
ATOM   9750 6C21 POPEw 273      52.131  12.016  48.880  1.00  0.00           C
ATOM   9753 7C21 POPEw 273      53.101  11.736  47.740  1.00  0.00           C
ATOM   9756 8C21 POPEw 273      52.511  12.126  46.390  1.00  0.00           C
ATOM   9760  C33 POPEw 273      48.951   1.406  57.450  1.00  0.00           C
ATOM   9763  C34 POPEw 273      49.021   2.686  56.590  1.00  0.00           C
ATOM   9766  C35 POPEw 273      48.871   2.406  55.090  1.00  0.00           C
ATOM   9769  C36 POPEw 273      49.081   3.646  54.190  1.00  0.00           C
ATOM   9772  C37 POPEw 273      48.131   4.816  54.480  1.00  0.00           C
ATOM   9775  C38 POPEw 273      48.081   5.846  53.340  1.00  0.00           C
ATOM   9778  C39 POPEw 273      47.831   7.286  53.800  1.00  0.00           C
ATOM   9781 0C31 POPEw 273      47.741   8.296  52.640  1.00  0.00           C
ATOM   9784 1C31 POPEw 273      47.561   9.746  53.110  1.00  0.00           C
ATOM   9787 2C31 POPEw 273      47.991  10.816  52.080  1.00  0.00           C
ATOM   9790 3C31 POPEw 273      46.861  11.386  51.210  1.00  0.00           C
ATOM   9793 4C31 POPEw 273      45.851  12.246  51.970  1.00  0.00           C
ATOM   9796 5C31 POPEw 273      44.761  12.826  51.050  1.00  0.00           C
ATOM   9799 6C31 POPEw 273      43.721  13.676  51.780  1.00  0.00           C
ATOM   9803  NH3 POPEx 274      64.451 125.636  61.920  1.00  0.00           N
ATOM   9807  C12 POPEx 274      63.021 125.946  61.570  1.00  0.00           C
ATOM   9810  C11 POPEx 274      62.091 125.716  62.750  1.00  0.00           C
ATOM   9813  P   POPEx 274      61.271 123.256  62.630  1.00  0.00           P
ATOM   9814  O13 POPEx 274      61.991 121.966  62.530  1.00  0.00           O
ATOM   9815  O14 POPEx 274      60.101 123.366  63.530  1.00  0.00           O
ATOM   9816  O11 POPEx 274      60.911 123.846  61.190  1.00  0.00           O
ATOM   9817  O12 POPEx 274      62.261 124.376  63.210  1.00  0.00           O
ATOM   9818  C1  POPEx 274      59.691 123.476  60.530  1.00  0.00           C
ATOM   9821  C2  POPEx 274      59.021 124.616  59.710  1.00  0.00           C
ATOM   9823  O21 POPEx 274      58.281 124.066  58.610  1.00  0.00           O
ATOM   9824  C21 POPEx 274      57.131 123.476  58.880  1.00  0.00           C
ATOM   9825  O22 POPEx 274      56.531 123.506  59.940  1.00  0.00           O
ATOM   9826  C22 POPEx 274      56.651 122.756  57.620  1.00  0.00           C
ATOM   9829  C3  POPEx 274      60.081 125.566  59.110  1.00  0.00           C
ATOM   9832  O31 POPEx 274      59.441 126.636  58.390  1.00  0.00           O
ATOM   9833  C31 POPEx 274      59.281 126.496  57.080  1.00  0.00           C
ATOM   9834  O32 POPEx 274      59.921 125.756  56.350  1.00  0.00           O
ATOM   9835  C32 POPEx 274      58.191 127.456  56.630  1.00  0.00           C
ATOM   9838  C23 POPEx 274      55.111 122.676  57.430  1.00  0.00           C
ATOM   9841  C24 POPEx 274      54.801 121.836  56.180  1.00  0.00           C
ATOM   9844  C25 POPEx 274      53.361 121.916  55.660  1.00  0.00           C
ATOM   9847  C26 POPEx 274      53.341 121.616  54.150  1.00  0.00           C
ATOM   9850  C27 POPEx 274      51.941 121.546  53.530  1.00  0.00           C
ATOM   9853  C28 POPEx 274      52.021 121.436  51.990  1.00  0.00           C
ATOM   9856  C29 POPEx 274      50.661 121.416  51.350  1.00  0.00           C
ATOM   9858 0C21 POPEx 274      50.161 120.446  50.550  1.00  0.00           C
ATOM   9860 1C21 POPEx 274      50.851 119.166  50.170  1.00  0.00           C
ATOM   9863 2C21 POPEx 274      51.711 119.266  48.900  1.00  0.00           C
ATOM   9866 3C21 POPEx 274      50.901 119.456  47.600  1.00  0.00           C
ATOM   9869 4C21 POPEx 274      51.781 119.486  46.350  1.00  0.00           C
ATOM   9872 5C21 POPEx 274      52.281 118.106  45.910  1.00  0.00           C
ATOM   9875 6C21 POPEx 274      53.371 118.176  44.840  1.00  0.00           C
ATOM   9878 7C21 POPEx 274      53.731 116.796  44.270  1.00  0.00           C
ATOM   9881 8C21 POPEx 274      54.831 116.856  43.200  1.00  0.00           C
ATOM   9885  C33 POPEx 274      56.891 126.676  56.320  1.00  0.00           C
ATOM   9888  C34 POPEx 274      55.731 127.596  55.950  1.00  0.00           C
ATOM   9891  C35 POPEx 274      55.181 127.316  54.550  1.00  0.00           C
ATOM   9894  C36 POPEx 274      54.151 128.368  54.130  1.00  0.00           C
ATOM   9897  C37 POPEx 274      53.401 128.018  52.850  1.00  0.00           C
ATOM   9900  C38 POPEx 274      52.301 129.038  52.520  1.00  0.00           C
ATOM   9903  C39 POPEx 274      52.851 130.348  51.960  1.00  0.00           C
ATOM   9906 0C31 POPEx 274      51.761 131.328  51.520  1.00  0.00           C
ATOM   9909 1C31 POPEx 274      52.291 132.378  50.540  1.00  0.00           C
ATOM   9912 2C31 POPEx 274      51.871 133.818  50.850  1.00  0.00           C
ATOM   9915 3C31 POPEx 274      52.131 134.748  49.660  1.00  0.00           C
ATOM   9918 4C31 POPEx 274      51.281 136.028  49.710  1.00  0.00           C
ATOM   9921 5C31 POPEx 274      50.381 136.188  48.480  1.00  0.00           C
ATOM   9924 6C31 POPEx 274      49.411 137.358  48.590  1.00  0.00           C
ATOM   9928  NH3 POPEy 275      83.431 115.876  58.520  1.00  0.00           N
ATOM   9932  C12 POPEy 275      83.311 116.416  59.920  1.00  0.00           C
ATOM   9935  C11 POPEy 275      84.631 116.246  60.680  1.00  0.00           C
ATOM   9938  P   POPEy 275      85.871 118.556  60.600  1.00  0.00           P
ATOM   9939  O13 POPEy 275      84.781 119.386  60.060  1.00  0.00           O
ATOM   9940  O14 POPEy 275      86.081 118.536  62.070  1.00  0.00           O
ATOM   9941  O11 POPEy 275      87.231 118.886  59.870  1.00  0.00           O
ATOM   9942  O12 POPEy 275      85.621 117.066  60.070  1.00  0.00           O
ATOM   9943  C1  POPEy 275      88.291 117.906  59.820  1.00  0.00           C
ATOM   9946  C2  POPEy 275      89.151 118.126  58.560  1.00  0.00           C
ATOM   9948  O21 POPEy 275      89.611 116.876  58.010  1.00  0.00           O
ATOM   9949  C21 POPEy 275      90.751 116.366  58.420  1.00  0.00           C
ATOM   9950  O22 POPEy 275      91.301 116.486  59.500  1.00  0.00           O
ATOM   9951  C22 POPEy 275      91.371 115.556  57.290  1.00  0.00           C
ATOM   9954  C3  POPEy 275      90.261 119.216  58.710  1.00  0.00           C
ATOM   9957  O31 POPEy 275      90.861 119.476  57.430  1.00  0.00           O
ATOM   9958  C31 POPEy 275      91.851 120.356  57.390  1.00  0.00           C
ATOM   9959  O32 POPEy 275      92.251 121.026  58.320  1.00  0.00           O
ATOM   9960  C32 POPEy 275      92.481 120.366  55.990  1.00  0.00           C
ATOM   9963  C23 POPEy 275      92.731 116.186  56.900  1.00  0.00           C
ATOM   9966  C24 POPEy 275      92.881 116.366  55.390  1.00  0.00           C
ATOM   9969  C25 POPEy 275      92.961 115.036  54.640  1.00  0.00           C
ATOM   9972  C26 POPEy 275      93.161 115.236  53.130  1.00  0.00           C
ATOM   9975  C27 POPEy 275      94.641 115.296  52.740  1.00  0.00           C
ATOM   9978  C28 POPEy 275      94.881 115.346  51.220  1.00  0.00           C
ATOM   9981  C29 POPEy 275      94.841 116.736  50.640  1.00  0.00           C
ATOM   9983 0C21 POPEy 275      94.441 117.066  49.410  1.00  0.00           C
ATOM   9985 1C21 POPEy 275      93.931 116.116  48.350  1.00  0.00           C
ATOM   9988 2C21 POPEy 275      94.361 116.546  46.930  1.00  0.00           C
ATOM   9991 3C21 POPEy 275      93.621 115.756  45.840  1.00  0.00           C
ATOM   9994 4C21 POPEy 275      93.931 116.246  44.420  1.00  0.00           C
ATOM   9997 5C21 POPEy 275      93.291 117.606  44.100  1.00  0.00           C
ATOM  10000 6C21 POPEy 275      93.691 118.146  42.730  1.00  0.00           C
ATOM  10003 7C21 POPEy 275      92.991 119.466  42.380  1.00  0.00           C
ATOM  10006 8C21 POPEy 275      93.331 119.976  40.980  1.00  0.00           C
ATOM  10010  C33 POPEy 275      91.631 119.856  54.790  1.00  0.00           C
ATOM  10013  C34 POPEy 275      92.521 119.726  53.540  1.00  0.00           C
ATOM  10016  C35 POPEy 275      91.951 118.936  52.340  1.00  0.00           C
ATOM  10019  C36 POPEy 275      91.391 119.796  51.190  1.00  0.00           C
ATOM  10022  C37 POPEy 275      91.791 119.256  49.800  1.00  0.00           C
ATOM  10025  C38 POPEy 275      91.041 119.896  48.630  1.00  0.00           C
ATOM  10028  C39 POPEy 275      91.531 119.356  47.270  1.00  0.00           C
ATOM  10031 0C31 POPEy 275      90.841 120.006  46.060  1.00  0.00           C
ATOM  10034 1C31 POPEy 275      91.401 121.386  45.690  1.00  0.00           C
ATOM  10037 2C31 POPEy 275      90.801 121.916  44.380  1.00  0.00           C
ATOM  10040 3C31 POPEy 275      91.551 123.116  43.770  1.00  0.00           C
ATOM  10043 4C31 POPEy 275      91.671 124.306  44.720  1.00  0.00           C
ATOM  10046 5C31 POPEy 275      92.131 125.576  44.000  1.00  0.00           C
ATOM  10049 6C31 POPEy 275      92.231 126.776  44.940  1.00  0.00           C
ATOM  10053  NH3 POPEz 276     130.173 102.446  60.340  1.00  0.00           N
ATOM  10057  C12 POPEz 276     129.321 101.526  61.170  1.00  0.00           C
ATOM  10060  C11 POPEz 276     127.831 101.716  60.840  1.00  0.00           C
ATOM  10063  P   POPEz 276     126.241 103.586  59.950  1.00  0.00           P
ATOM  10064  O13 POPEz 276     126.041 105.046  60.100  1.00  0.00           O
ATOM  10065  O14 POPEz 276     125.101 102.686  60.190  1.00  0.00           O
ATOM  10066  O11 POPEz 276     126.851 103.306  58.510  1.00  0.00           O
ATOM  10067  O12 POPEz 276     127.461 103.106  60.860  1.00  0.00           O
ATOM  10068  C1  POPEz 276     125.991 102.766  57.500  1.00  0.00           C
ATOM  10071  C2  POPEz 276     126.761 102.216  56.260  1.00  0.00           C
ATOM  10073  O21 POPEz 276     127.211 103.286  55.410  1.00  0.00           O
ATOM  10074  C21 POPEz 276     126.371 103.896  54.600  1.00  0.00           C
ATOM  10075  O22 POPEz 276     125.171 103.696  54.490  1.00  0.00           O
ATOM  10076  C22 POPEz 276     127.171 104.906  53.770  1.00  0.00           C
ATOM  10079  C3  POPEz 276     125.911 101.126  55.530  1.00  0.00           C
ATOM  10082  O31 POPEz 276     126.201 100.946  54.130  1.00  0.00           O
ATOM  10083  C31 POPEz 276     127.141 100.066  53.830  1.00  0.00           C
ATOM  10084  O32 POPEz 276     127.881  99.506  54.630  1.00  0.00           O
ATOM  10085  C32 POPEz 276     127.081  99.796  52.330  1.00  0.00           C
ATOM  10088  C23 POPEz 276     126.381 105.556  52.600  1.00  0.00           C
ATOM  10091  C24 POPEz 276     126.461 104.796  51.270  1.00  0.00           C
ATOM  10094  C25 POPEz 276     125.451 103.646  51.130  1.00  0.00           C
ATOM  10097  C26 POPEz 276     125.531 102.986  49.750  1.00  0.00           C
ATOM  10100  C27 POPEz 276     124.631 101.746  49.600  1.00  0.00           C
ATOM  10103  C28 POPEz 276     124.741 101.036  48.230  1.00  0.00           C
ATOM  10106  C29 POPEz 276     126.151 100.606  47.940  1.00  0.00           C
ATOM  10108 0C21 POPEz 276     126.621 100.166  46.760  1.00  0.00           C
ATOM  10110 1C21 POPEz 276     125.831  99.986  45.490  1.00  0.00           C
ATOM  10113 2C21 POPEz 276     125.551  98.506  45.150  1.00  0.00           C
ATOM  10116 3C21 POPEz 276     126.791  97.716  44.690  1.00  0.00           C
ATOM  10119 4C21 POPEz 276     127.621  97.076  45.820  1.00  0.00           C
ATOM  10122 5C21 POPEz 276     128.881  96.356  45.320  1.00  0.00           C
ATOM  10125 6C21 POPEz 276     129.923  97.306  44.730  1.00  0.00           C
ATOM  10128 7C21 POPEz 276     131.203  96.596  44.290  1.00  0.00           C
ATOM  10131 8C21 POPEz 276     132.283  97.546  43.760  1.00  0.00           C
ATOM  10135  C33 POPEz 276     127.641  98.416  51.880  1.00  0.00           C
ATOM  10138  C34 POPEz 276     126.901  97.936  50.630  1.00  0.00           C
ATOM  10141  C35 POPEz 276     127.601  96.846  49.790  1.00  0.00           C
ATOM  10144  C36 POPEz 276     127.151  95.406  50.090  1.00  0.00           C
ATOM  10147  C37 POPEz 276     127.311  94.496  48.870  1.00  0.00           C
ATOM  10150  C38 POPEz 276     126.851  93.046  49.110  1.00  0.00           C
ATOM  10153  C39 POPEz 276     126.951  92.146  47.860  1.00  0.00           C
ATOM  10156 0C31 POPEz 276     125.961  92.526  46.740  1.00  0.00           C
ATOM  10159 1C31 POPEz 276     125.861  91.456  45.640  1.00  0.00           C
ATOM  10162 2C31 POPEz 276     124.741  91.746  44.630  1.00  0.00           C
ATOM  10165 3C31 POPEz 276     124.421  90.556  43.700  1.00  0.00           C
ATOM  10168 4C31 POPEz 276     125.551  90.226  42.710  1.00  0.00           C
ATOM  10171 5C31 POPEz 276     125.161  89.086  41.750  1.00  0.00           C
ATOM  10174 6C31 POPEz 276     126.241  88.726  40.730  1.00  0.00           C
ATOM  10178  NH3 POPE0 277      73.531  81.776  25.820  1.00  0.00           N
ATOM  10182  C12 POPE0 277      74.601  81.546  24.790  1.00  0.00           C
ATOM  10185  C11 POPE0 277      74.391  82.466  23.570  1.00  0.00           C
ATOM  10188  P   POPE0 277      76.031  84.496  23.700  1.00  0.00           P
ATOM  10189  O13 POPE0 277      76.511  84.226  22.330  1.00  0.00           O
ATOM  10190  O14 POPE0 277      76.871  83.936  24.790  1.00  0.00           O
ATOM  10191  O11 POPE0 277      75.831  86.066  23.940  1.00  0.00           O
ATOM  10192  O12 POPE0 277      74.581  83.856  23.870  1.00  0.00           O
ATOM  10193  C1  POPE0 277      74.551  86.626  24.270  1.00  0.00           C
ATOM  10196  C2  POPE0 277      74.331  86.866  25.800  1.00  0.00           C
ATOM  10198  O21 POPE0 277      74.111  88.246  26.140  1.00  0.00           O
ATOM  10199  C21 POPE0 277      75.021  89.146  25.830  1.00  0.00           C
ATOM  10200  O22 POPE0 277      75.981  88.996  25.090  1.00  0.00           O
ATOM  10201  C22 POPE0 277      74.611  90.466  26.480  1.00  0.00           C
ATOM  10204  C3  POPE0 277      75.441  86.256  26.690  1.00  0.00           C
ATOM  10207  O31 POPE0 277      75.041  86.196  28.060  1.00  0.00           O
ATOM  10208  C31 POPE0 277      74.321  85.116  28.390  1.00  0.00           C
ATOM  10209  O32 POPE0 277      73.891  84.276  27.610  1.00  0.00           O
ATOM  10210  C32 POPE0 277      74.151  85.126  29.900  1.00  0.00           C
ATOM  10213  C23 POPE0 277      74.661  90.456  28.030  1.00  0.00           C
ATOM  10216  C24 POPE0 277      73.831  91.606  28.610  1.00  0.00           C
ATOM  10219  C25 POPE0 277      73.781  91.636  30.150  1.00  0.00           C
ATOM  10222  C26 POPE0 277      75.061  92.166  30.820  1.00  0.00           C
ATOM  10225  C27 POPE0 277      75.061  91.896  32.340  1.00  0.00           C
ATOM  10228  C28 POPE0 277      76.261  92.486  33.100  1.00  0.00           C
ATOM  10231  C29 POPE0 277      76.241  93.996  33.210  1.00  0.00           C
ATOM  10233 0C21 POPE0 277      76.241  94.726  34.340  1.00  0.00           C
ATOM  10235 1C21 POPE0 277      76.231  94.196  35.750  1.00  0.00           C
ATOM  10238 2C21 POPE0 277      75.641  95.196  36.760  1.00  0.00           C
ATOM  10241 3C21 POPE0 277      75.691  94.686  38.210  1.00  0.00           C
ATOM  10244 4C21 POPE0 277      75.041  95.646  39.230  1.00  0.00           C
ATOM  10247 5C21 POPE0 277      73.511  95.596  39.200  1.00  0.00           C
ATOM  10250 6C21 POPE0 277      72.841  96.576  40.180  1.00  0.00           C
ATOM  10253 7C21 POPE0 277      71.311  96.436  40.180  1.00  0.00           C
ATOM  10256 8C21 POPE0 277      70.611  97.446  41.090  1.00  0.00           C
ATOM  10260  C33 POPE0 277      75.491  85.446  30.600  1.00  0.00           C
ATOM  10263  C34 POPE0 277      75.381  85.496  32.120  1.00  0.00           C
ATOM  10266  C35 POPE0 277      76.741  85.776  32.770  1.00  0.00           C
ATOM  10269  C36 POPE0 277      76.651  86.036  34.270  1.00  0.00           C
ATOM  10272  C37 POPE0 277      77.951  85.716  35.020  1.00  0.00           C
ATOM  10275  C38 POPE0 277      77.811  85.996  36.520  1.00  0.00           C
ATOM  10278  C39 POPE0 277      78.971  85.436  37.350  1.00  0.00           C
ATOM  10281 0C31 POPE0 277      78.811  85.816  38.820  1.00  0.00           C
ATOM  10284 1C31 POPE0 277      79.881  85.246  39.750  1.00  0.00           C
ATOM  10287 2C31 POPE0 277      79.631  85.766  41.170  1.00  0.00           C
ATOM  10290 3C31 POPE0 277      80.551  85.216  42.270  1.00  0.00           C
ATOM  10293 4C31 POPE0 277      80.091  85.746  43.640  1.00  0.00           C
ATOM  10296 5C31 POPE0 277      80.971  85.276  44.810  1.00  0.00           C
ATOM  10299 6C31 POPE0 277      80.441  85.756  46.160  1.00  0.00           C
ATOM  10303  NH3 POPE1 278      35.231  76.336  23.790  1.00  0.00           N
ATOM  10307  C12 POPE1 278      36.151  76.716  22.660  1.00  0.00           C
ATOM  10310  C11 POPE1 278      37.071  77.896  23.030  1.00  0.00           C
ATOM  10313  P   POPE1 278      39.051  78.646  24.480  1.00  0.00           P
ATOM  10314  O13 POPE1 278      40.001  78.796  23.360  1.00  0.00           O
ATOM  10315  O14 POPE1 278      38.411  79.876  24.990  1.00  0.00           O
ATOM  10316  O11 POPE1 278      39.931  77.956  25.600  1.00  0.00           O
ATOM  10317  O12 POPE1 278      37.951  77.566  24.110  1.00  0.00           O
ATOM  10318  C1  POPE1 278      39.481  77.846  26.950  1.00  0.00           C
ATOM  10321  C2  POPE1 278      40.311  78.736  27.900  1.00  0.00           C
ATOM  10323  O21 POPE1 278      41.531  78.036  28.200  1.00  0.00           O
ATOM  10324  C21 POPE1 278      42.571  78.826  28.440  1.00  0.00           C
ATOM  10325  O22 POPE1 278      42.601  80.026  28.240  1.00  0.00           O
ATOM  10326  C22 POPE1 278      43.701  77.996  29.050  1.00  0.00           C
ATOM  10329  C3  POPE1 278      39.511  78.996  29.210  1.00  0.00           C
ATOM  10332  O31 POPE1 278      40.141  79.996  30.040  1.00  0.00           O
ATOM  10333  C31 POPE1 278      39.841  81.266  29.720  1.00  0.00           C
ATOM  10334  O32 POPE1 278      38.941  81.616  28.990  1.00  0.00           O
ATOM  10335  C32 POPE1 278      40.851  82.156  30.420  1.00  0.00           C
ATOM  10338  C23 POPE1 278      45.011  78.796  29.270  1.00  0.00           C
ATOM  10341  C24 POPE1 278      45.841  78.316  30.480  1.00  0.00           C
ATOM  10344  C25 POPE1 278      45.171  78.606  31.830  1.00  0.00           C
ATOM  10347  C26 POPE1 278      46.101  78.386  33.030  1.00  0.00           C
ATOM  10350  C27 POPE1 278      45.361  78.336  34.370  1.00  0.00           C
ATOM  10353  C28 POPE1 278      46.271  78.716  35.560  1.00  0.00           C
ATOM  10356  C29 POPE1 278      45.851  78.116  36.880  1.00  0.00           C
ATOM  10358 0C21 POPE1 278      46.671  77.436  37.710  1.00  0.00           C
ATOM  10360 1C21 POPE1 278      48.131  77.206  37.400  1.00  0.00           C
ATOM  10363 2C21 POPE1 278      48.931  76.216  38.260  1.00  0.00           C
ATOM  10366 3C21 POPE1 278      50.401  76.276  37.820  1.00  0.00           C
ATOM  10369 4C21 POPE1 278      51.251  75.066  38.210  1.00  0.00           C
ATOM  10372 5C21 POPE1 278      52.671  75.176  37.670  1.00  0.00           C
ATOM  10375 6C21 POPE1 278      53.331  73.806  37.480  1.00  0.00           C
ATOM  10378 7C21 POPE1 278      54.751  73.906  36.910  1.00  0.00           C
ATOM  10381 8C21 POPE1 278      55.341  72.526  36.650  1.00  0.00           C
ATOM  10385  C33 POPE1 278      40.571  82.176  31.940  1.00  0.00           C
ATOM  10388  C34 POPE1 278      41.781  82.636  32.760  1.00  0.00           C
ATOM  10391  C35 POPE1 278      42.391  81.556  33.660  1.00  0.00           C
ATOM  10394  C36 POPE1 278      41.661  81.376  34.990  1.00  0.00           C
ATOM  10397  C37 POPE1 278      42.591  80.926  36.120  1.00  0.00           C
ATOM  10400  C38 POPE1 278      41.911  80.886  37.500  1.00  0.00           C
ATOM  10403  C39 POPE1 278      41.641  82.276  38.090  1.00  0.00           C
ATOM  10406 0C31 POPE1 278      40.991  82.176  39.480  1.00  0.00           C
ATOM  10409 1C31 POPE1 278      40.911  83.516  40.230  1.00  0.00           C
ATOM  10412 2C31 POPE1 278      40.461  83.306  41.680  1.00  0.00           C
ATOM  10415 3C31 POPE1 278      40.731  84.476  42.630  1.00  0.00           C
ATOM  10418 4C31 POPE1 278      40.511  84.036  44.090  1.00  0.00           C
ATOM  10421 5C31 POPE1 278      40.761  85.126  45.150  1.00  0.00           C
ATOM  10424 6C31 POPE1 278      42.211  85.626  45.210  1.00  0.00           C
ATOM  10428  NH3 POPE2 279      36.291  41.166  66.930  1.00  0.00           N
ATOM  10432  C12 POPE2 279      37.311  40.176  67.460  1.00  0.00           C
ATOM  10435  C11 POPE2 279      36.831  38.726  67.240  1.00  0.00           C
ATOM  10438  P   POPE2 279      37.411  36.236  67.620  1.00  0.00           P
ATOM  10439  O13 POPE2 279      38.611  35.396  67.340  1.00  0.00           O
ATOM  10440  O14 POPE2 279      36.541  35.796  68.730  1.00  0.00           O
ATOM  10441  O11 POPE2 279      36.511  36.266  66.320  1.00  0.00           O
ATOM  10442  O12 POPE2 279      37.781  37.786  67.740  1.00  0.00           O
ATOM  10443  C1  POPE2 279      36.101  35.076  65.660  1.00  0.00           C
ATOM  10446  C2  POPE2 279      36.351  35.266  64.160  1.00  0.00           C
ATOM  10448  O21 POPE2 279      35.951  34.066  63.490  1.00  0.00           O
ATOM  10449  C21 POPE2 279      34.791  33.976  62.850  1.00  0.00           C
ATOM  10450  O22 POPE2 279      34.171  32.936  62.700  1.00  0.00           O
ATOM  10451  C22 POPE2 279      34.401  35.266  62.120  1.00  0.00           C
ATOM  10454  C3  POPE2 279      37.841  35.526  63.870  1.00  0.00           C
ATOM  10457  O31 POPE2 279      38.021  35.796  62.470  1.00  0.00           O
ATOM  10458  C31 POPE2 279      38.661  34.886  61.740  1.00  0.00           C
ATOM  10459  O32 POPE2 279      39.161  33.866  62.160  1.00  0.00           O
ATOM  10460  C32 POPE2 279      38.671  35.426  60.300  1.00  0.00           C
ATOM  10463  C23 POPE2 279      33.321  34.966  61.060  1.00  0.00           C
ATOM  10466  C24 POPE2 279      32.931  36.196  60.220  1.00  0.00           C
ATOM  10469  C25 POPE2 279      33.721  36.326  58.920  1.00  0.00           C
ATOM  10472  C26 POPE2 279      33.281  35.326  57.830  1.00  0.00           C
ATOM  10475  C27 POPE2 279      34.001  35.546  56.480  1.00  0.00           C
ATOM  10478  C28 POPE2 279      33.691  34.476  55.410  1.00  0.00           C
ATOM  10481  C29 POPE2 279      32.241  34.466  55.000  1.00  0.00           C
ATOM  10483 0C21 POPE2 279      31.731  34.976  53.870  1.00  0.00           C
ATOM  10485 1C21 POPE2 279      32.491  35.686  52.770  1.00  0.00           C
ATOM  10488 2C21 POPE2 279      32.711  34.816  51.520  1.00  0.00           C
ATOM  10491 3C21 POPE2 279      33.891  33.846  51.640  1.00  0.00           C
ATOM  10494 4C21 POPE2 279      34.211  33.116  50.310  1.00  0.00           C
ATOM  10497 5C21 POPE2 279      34.721  34.046  49.200  1.00  0.00           C
ATOM  10500 6C21 POPE2 279      35.091  33.316  47.900  1.00  0.00           C
ATOM  10503 7C21 POPE2 279      35.691  34.276  46.860  1.00  0.00           C
ATOM  10506 8C21 POPE2 279      35.991  33.616  45.520  1.00  0.00           C
ATOM  10510  C33 POPE2 279      39.061  34.466  59.140  1.00  0.00           C
ATOM  10513  C34 POPE2 279      38.821  35.166  57.780  1.00  0.00           C
ATOM  10516  C35 POPE2 279      38.741  34.276  56.540  1.00  0.00           C
ATOM  10519  C36 POPE2 279      38.261  35.006  55.270  1.00  0.00           C
ATOM  10522  C37 POPE2 279      38.101  34.046  54.080  1.00  0.00           C
ATOM  10525  C38 POPE2 279      39.371  33.916  53.240  1.00  0.00           C
ATOM  10528  C39 POPE2 279      39.441  34.976  52.130  1.00  0.00           C
ATOM  10531 0C31 POPE2 279      40.731  34.906  51.310  1.00  0.00           C
ATOM  10534 1C31 POPE2 279      40.611  35.646  49.970  1.00  0.00           C
ATOM  10537 2C31 POPE2 279      41.971  35.846  49.300  1.00  0.00           C
ATOM  10540 3C31 POPE2 279      41.901  36.486  47.900  1.00  0.00           C
ATOM  10543 4C31 POPE2 279      41.221  35.596  46.860  1.00  0.00           C
ATOM  10546 5C31 POPE2 279      41.431  36.066  45.410  1.00  0.00           C
ATOM  10549 6C31 POPE2 279      40.791  35.136  44.380  1.00  0.00           C
ATOM  10553  NH3 POPE3 280      89.361  23.176  60.020  1.00  0.00           N
ATOM  10557  C12 POPE3 280      87.871  23.116  60.160  1.00  0.00           C
ATOM  10560  C11 POPE3 280      87.431  23.976  61.350  1.00  0.00           C
ATOM  10563  P   POPE3 280      85.361  25.246  62.110  1.00  0.00           P
ATOM  10564  O13 POPE3 280      84.091  24.996  62.840  1.00  0.00           O
ATOM  10565  O14 POPE3 280      86.411  25.986  62.830  1.00  0.00           O
ATOM  10566  O11 POPE3 280      84.971  26.036  60.810  1.00  0.00           O
ATOM  10567  O12 POPE3 280      86.001  23.926  61.500  1.00  0.00           O
ATOM  10568  C1  POPE3 280      85.881  26.996  60.260  1.00  0.00           C
ATOM  10571  C2  POPE3 280      85.101  27.856  59.260  1.00  0.00           C
ATOM  10573  O21 POPE3 280      84.711  27.006  58.190  1.00  0.00           O
ATOM  10574  C21 POPE3 280      83.431  26.726  58.080  1.00  0.00           C
ATOM  10575  O22 POPE3 280      82.561  27.006  58.890  1.00  0.00           O
ATOM  10576  C22 POPE3 280      83.251  26.076  56.730  1.00  0.00           C
ATOM  10579  C3  POPE3 280      85.931  29.026  58.670  1.00  0.00           C
ATOM  10582  O31 POPE3 280      85.051  30.006  58.070  1.00  0.00           O
ATOM  10583  C31 POPE3 280      84.721  29.756  56.800  1.00  0.00           C
ATOM  10584  O32 POPE3 280      85.221  28.916  56.080  1.00  0.00           O
ATOM  10585  C32 POPE3 280      83.591  30.676  56.360  1.00  0.00           C
ATOM  10588  C23 POPE3 280      81.841  26.296  56.160  1.00  0.00           C
ATOM  10591  C24 POPE3 280      81.861  25.936  54.670  1.00  0.00           C
ATOM  10594  C25 POPE3 280      80.521  25.376  54.180  1.00  0.00           C
ATOM  10597  C26 POPE3 280      80.581  23.916  53.720  1.00  0.00           C
ATOM  10600  C27 POPE3 280      79.201  23.406  53.270  1.00  0.00           C
ATOM  10603  C28 POPE3 280      79.291  22.006  52.640  1.00  0.00           C
ATOM  10606  C29 POPE3 280      77.941  21.386  52.400  1.00  0.00           C
ATOM  10608 0C21 POPE3 280      77.421  20.956  51.230  1.00  0.00           C
ATOM  10610 1C21 POPE3 280      78.071  20.996  49.870  1.00  0.00           C
ATOM  10613 2C21 POPE3 280      77.341  21.956  48.900  1.00  0.00           C
ATOM  10616 3C21 POPE3 280      75.941  21.476  48.470  1.00  0.00           C
ATOM  10619 4C21 POPE3 280      75.221  22.496  47.570  1.00  0.00           C
ATOM  10622 5C21 POPE3 280      73.921  21.956  46.950  1.00  0.00           C
ATOM  10625 6C21 POPE3 280      74.171  21.046  45.730  1.00  0.00           C
ATOM  10628 7C21 POPE3 280      72.871  20.616  45.040  1.00  0.00           C
ATOM  10631 8C21 POPE3 280      73.071  19.546  43.960  1.00  0.00           C
ATOM  10635  C33 POPE3 280      83.171  30.376  54.900  1.00  0.00           C
ATOM  10638  C34 POPE3 280      82.311  31.466  54.230  1.00  0.00           C
ATOM  10641  C35 POPE3 280      81.111  30.886  53.500  1.00  0.00           C
ATOM  10644  C36 POPE3 280      80.311  31.936  52.710  1.00  0.00           C
ATOM  10647  C37 POPE3 280      79.251  31.266  51.820  1.00  0.00           C
ATOM  10650  C38 POPE3 280      78.401  32.246  51.020  1.00  0.00           C
ATOM  10653  C39 POPE3 280      79.171  33.066  49.970  1.00  0.00           C
ATOM  10656 0C31 POPE3 280      78.221  33.586  48.870  1.00  0.00           C
ATOM  10659 1C31 POPE3 280      78.911  34.256  47.670  1.00  0.00           C
ATOM  10662 2C31 POPE3 280      77.981  34.226  46.440  1.00  0.00           C
ATOM  10665 3C31 POPE3 280      78.331  35.206  45.310  1.00  0.00           C
ATOM  10668 4C31 POPE3 280      79.101  34.586  44.130  1.00  0.00           C
ATOM  10671 5C31 POPE3 280      80.621  34.486  44.340  1.00  0.00           C
ATOM  10674 6C31 POPE3 280      81.351  34.026  43.080  1.00  0.00           C
ATOM  10678  NH3 POPE4 281      26.101 120.976  61.550  1.00  0.00           N
ATOM  10682  C12 POPE4 281      25.521 119.766  62.240  1.00  0.00           C
ATOM  10685  C11 POPE4 281      26.321 119.526  63.530  1.00  0.00           C
ATOM  10688  P   POPE4 281      26.651 116.966  64.010  1.00  0.00           P
ATOM  10689  O13 POPE4 281      28.111 117.206  64.070  1.00  0.00           O
ATOM  10690  O14 POPE4 281      26.101 115.976  64.970  1.00  0.00           O
ATOM  10691  O11 POPE4 281      26.281 116.596  62.510  1.00  0.00           O
ATOM  10692  O12 POPE4 281      25.901 118.336  64.200  1.00  0.00           O
ATOM  10693  C1  POPE4 281      27.271 116.416  61.500  1.00  0.00           C
ATOM  10696  C2  POPE4 281      26.771 115.376  60.460  1.00  0.00           C
ATOM  10698  O21 POPE4 281      27.621 115.286  59.300  1.00  0.00           O
ATOM  10699  C21 POPE4 281      27.591 116.276  58.430  1.00  0.00           C
ATOM  10700  O22 POPE4 281      27.021 117.346  58.580  1.00  0.00           O
ATOM  10701  C22 POPE4 281      28.341 115.876  57.150  1.00  0.00           C
ATOM  10704  C3  POPE4 281      25.271 115.596  60.120  1.00  0.00           C
ATOM  10707  O31 POPE4 281      24.851 114.626  59.140  1.00  0.00           O
ATOM  10708  C31 POPE4 281      24.271 115.066  58.030  1.00  0.00           C
ATOM  10709  O32 POPE4 281      23.921 116.206  57.790  1.00  0.00           O
ATOM  10710  C32 POPE4 281      24.231 113.866  57.070  1.00  0.00           C
ATOM  10713  C23 POPE4 281      27.981 116.826  55.990  1.00  0.00           C
ATOM  10716  C24 POPE4 281      28.231 116.286  54.580  1.00  0.00           C
ATOM  10719  C25 POPE4 281      27.291 117.006  53.590  1.00  0.00           C
ATOM  10722  C26 POPE4 281      27.401 116.566  52.130  1.00  0.00           C
ATOM  10725  C27 POPE4 281      26.611 117.516  51.210  1.00  0.00           C
ATOM  10728  C28 POPE4 281      26.351 116.956  49.800  1.00  0.00           C
ATOM  10731  C29 POPE4 281      27.641 116.506  49.150  1.00  0.00           C
ATOM  10733 0C21 POPE4 281      27.911 115.276  48.690  1.00  0.00           C
ATOM  10735 1C21 POPE4 281      26.951 114.106  48.640  1.00  0.00           C
ATOM  10738 2C21 POPE4 281      27.271 113.166  47.460  1.00  0.00           C
ATOM  10741 3C21 POPE4 281      27.121 113.836  46.080  1.00  0.00           C
ATOM  10744 4C21 POPE4 281      27.791 113.026  44.960  1.00  0.00           C
ATOM  10747 5C21 POPE4 281      27.931 113.826  43.670  1.00  0.00           C
ATOM  10750 6C21 POPE4 281      28.761 113.076  42.610  1.00  0.00           C
ATOM  10753 7C21 POPE4 281      29.191 113.976  41.450  1.00  0.00           C
ATOM  10756 8C21 POPE4 281      30.051 113.236  40.420  1.00  0.00           C
ATOM  10760  C33 POPE4 281      24.111 114.256  55.590  1.00  0.00           C
ATOM  10763  C34 POPE4 281      24.441 113.106  54.630  1.00  0.00           C
ATOM  10766  C35 POPE4 281      25.901 112.656  54.740  1.00  0.00           C
ATOM  10769  C36 POPE4 281      26.431 111.916  53.500  1.00  0.00           C
ATOM  10772  C37 POPE4 281      27.781 112.476  53.030  1.00  0.00           C
ATOM  10775  C38 POPE4 281      28.401 111.676  51.870  1.00  0.00           C
ATOM  10778  C39 POPE4 281      29.581 112.416  51.230  1.00  0.00           C
ATOM  10781 0C31 POPE4 281      30.191 111.656  50.050  1.00  0.00           C
ATOM  10784 1C31 POPE4 281      31.211 112.506  49.280  1.00  0.00           C
ATOM  10787 2C31 POPE4 281      31.731 111.826  48.000  1.00  0.00           C
ATOM  10790 3C31 POPE4 281      32.621 112.786  47.200  1.00  0.00           C
ATOM  10793 4C31 POPE4 281      33.021 112.276  45.810  1.00  0.00           C
ATOM  10796 5C31 POPE4 281      33.661 113.386  44.960  1.00  0.00           C
ATOM  10799 6C31 POPE4 281      34.091 112.936  43.570  1.00  0.00           C
ATOM  10803  NH3 POPE5 282      31.861  36.106  68.100  1.00  0.00           N
ATOM  10807  C12 POPE5 282      31.261  35.996  69.470  1.00  0.00           C
ATOM  10810  C11 POPE5 282      29.981  36.836  69.590  1.00  0.00           C
ATOM  10813  P   POPE5 282      28.291  35.296  70.880  1.00  0.00           P
ATOM  10814  O13 POPE5 282      28.501  34.566  72.140  1.00  0.00           O
ATOM  10815  O14 POPE5 282      26.921  35.776  70.640  1.00  0.00           O
ATOM  10816  O11 POPE5 282      28.731  34.396  69.670  1.00  0.00           O
ATOM  10817  O12 POPE5 282      29.301  36.506  70.800  1.00  0.00           O
ATOM  10818  C1  POPE5 282      27.711  33.966  68.760  1.00  0.00           C
ATOM  10821  C2  POPE5 282      28.341  33.416  67.460  1.00  0.00           C
ATOM  10823  O21 POPE5 282      27.361  32.646  66.740  1.00  0.00           O
ATOM  10824  C21 POPE5 282      26.681  33.306  65.820  1.00  0.00           C
ATOM  10825  O22 POPE5 282      26.731  34.506  65.640  1.00  0.00           O
ATOM  10826  C22 POPE5 282      25.901  32.326  64.970  1.00  0.00           C
ATOM  10829  C3  POPE5 282      29.561  32.516  67.760  1.00  0.00           C
ATOM  10832  O31 POPE5 282      30.501  32.546  66.670  1.00  0.00           O
ATOM  10833  C31 POPE5 282      30.271  31.606  65.750  1.00  0.00           C
ATOM  10834  O32 POPE5 282      29.391  30.776  65.790  1.00  0.00           O
ATOM  10835  C32 POPE5 282      31.181  31.866  64.560  1.00  0.00           C
ATOM  10838  C23 POPE5 282      25.171  33.026  63.790  1.00  0.00           C
ATOM  10841  C24 POPE5 282      25.641  32.496  62.430  1.00  0.00           C
ATOM  10844  C25 POPE5 282      26.921  33.166  61.910  1.00  0.00           C
ATOM  10847  C26 POPE5 282      27.361  32.496  60.610  1.00  0.00           C
ATOM  10850  C27 POPE5 282      27.981  33.436  59.590  1.00  0.00           C
ATOM  10853  C28 POPE5 282      28.241  32.716  58.260  1.00  0.00           C
ATOM  10856  C29 POPE5 282      28.841  33.656  57.250  1.00  0.00           C
ATOM  10858 0C21 POPE5 282      28.601  33.676  55.930  1.00  0.00           C
ATOM  10860 1C21 POPE5 282      27.761  32.696  55.150  1.00  0.00           C
ATOM  10863 2C21 POPE5 282      28.441  32.296  53.830  1.00  0.00           C
ATOM  10866 3C21 POPE5 282      27.451  32.136  52.670  1.00  0.00           C
ATOM  10869 4C21 POPE5 282      28.141  32.006  51.300  1.00  0.00           C
ATOM  10872 5C21 POPE5 282      28.721  33.316  50.770  1.00  0.00           C
ATOM  10875 6C21 POPE5 282      29.491  33.116  49.460  1.00  0.00           C
ATOM  10878 7C21 POPE5 282      29.981  34.446  48.880  1.00  0.00           C
ATOM  10881 8C21 POPE5 282      30.781  34.306  47.580  1.00  0.00           C
ATOM  10885  C33 POPE5 282      30.791  31.016  63.340  1.00  0.00           C
ATOM  10888  C34 POPE5 282      31.061  31.766  62.040  1.00  0.00           C
ATOM  10891  C35 POPE5 282      30.941  30.876  60.810  1.00  0.00           C
ATOM  10894  C36 POPE5 282      31.451  31.586  59.550  1.00  0.00           C
ATOM  10897  C37 POPE5 282      31.711  30.576  58.440  1.00  0.00           C
ATOM  10900  C38 POPE5 282      32.491  31.086  57.220  1.00  0.00           C
ATOM  10903  C39 POPE5 282      33.141  29.896  56.500  1.00  0.00           C
ATOM  10906 0C31 POPE5 282      33.971  30.276  55.280  1.00  0.00           C
ATOM  10909 1C31 POPE5 282      34.641  29.036  54.670  1.00  0.00           C
ATOM  10912 2C31 POPE5 282      35.041  29.186  53.200  1.00  0.00           C
ATOM  10915 3C31 POPE5 282      36.241  30.096  52.940  1.00  0.00           C
ATOM  10918 4C31 POPE5 282      36.631  30.056  51.450  1.00  0.00           C
ATOM  10921 5C31 POPE5 282      37.851  30.906  51.100  1.00  0.00           C
ATOM  10924 6C31 POPE5 282      38.251  30.786  49.620  1.00  0.00           C
ATOM  10928  NH3 POPE6 283      19.291  59.396  19.120  1.00  0.00           N
ATOM  10932  C12 POPE6 283      18.331  58.336  19.550  1.00  0.00           C
ATOM  10935  C11 POPE6 283      17.501  57.866  18.350  1.00  0.00           C
ATOM  10938  P   POPE6 283      18.231  55.686  17.060  1.00  0.00           P
ATOM  10939  O13 POPE6 283      19.471  55.226  16.410  1.00  0.00           O
ATOM  10940  O14 POPE6 283      16.951  55.436  16.360  1.00  0.00           O
ATOM  10941  O11 POPE6 283      18.221  55.106  18.540  1.00  0.00           O
ATOM  10942  O12 POPE6 283      18.321  57.236  17.350  1.00  0.00           O
ATOM  10943  C1  POPE6 283      17.141  54.386  19.140  1.00  0.00           C
ATOM  10946  C2  POPE6 283      17.401  54.156  20.660  1.00  0.00           C
ATOM  10948  O21 POPE6 283      16.131  54.156  21.310  1.00  0.00           O
ATOM  10949  C21 POPE6 283      15.821  53.636  22.500  1.00  0.00           C
ATOM  10950  O22 POPE6 283      14.681  53.716  22.970  1.00  0.00           O
ATOM  10951  C22 POPE6 283      16.911  52.866  23.260  1.00  0.00           C
ATOM  10954  C3  POPE6 283      18.281  55.306  21.230  1.00  0.00           C
ATOM  10957  O31 POPE6 283      18.701  55.106  22.600  1.00  0.00           O
ATOM  10958  C31 POPE6 283      18.981  56.276  23.190  1.00  0.00           C
ATOM  10959  O32 POPE6 283      18.871  57.366  22.680  1.00  0.00           O
ATOM  10960  C32 POPE6 283      19.401  56.056  24.640  1.00  0.00           C
ATOM  10963  C23 POPE6 283      16.311  51.606  23.930  1.00  0.00           C
ATOM  10966  C24 POPE6 283      17.331  50.636  24.540  1.00  0.00           C
ATOM  10969  C25 POPE6 283      17.701  50.916  26.010  1.00  0.00           C
ATOM  10972  C26 POPE6 283      16.661  50.426  27.040  1.00  0.00           C
ATOM  10975  C27 POPE6 283      17.311  50.176  28.420  1.00  0.00           C
ATOM  10978  C28 POPE6 283      16.391  49.546  29.480  1.00  0.00           C
ATOM  10981  C29 POPE6 283      17.251  48.836  30.490  1.00  0.00           C
ATOM  10983 0C21 POPE6 283      17.361  49.076  31.810  1.00  0.00           C
ATOM  10985 1C21 POPE6 283      16.561  50.046  32.650  1.00  0.00           C
ATOM  10988 2C21 POPE6 283      16.611  49.576  34.110  1.00  0.00           C
ATOM  10991 3C21 POPE6 283      15.741  50.376  35.080  1.00  0.00           C
ATOM  10994 4C21 POPE6 283      16.021  49.936  36.520  1.00  0.00           C
ATOM  10997 5C21 POPE6 283      15.161  50.626  37.590  1.00  0.00           C
ATOM  11000 6C21 POPE6 283      15.651  50.236  38.990  1.00  0.00           C
ATOM  11003 7C21 POPE6 283      14.811  50.846  40.110  1.00  0.00           C
ATOM  11006 8C21 POPE6 283      15.401  50.656  41.510  1.00  0.00           C
ATOM  11010  C33 POPE6 283      18.251  56.486  25.570  1.00  0.00           C
ATOM  11013  C34 POPE6 283      18.631  56.486  27.050  1.00  0.00           C
ATOM  11016  C35 POPE6 283      19.041  55.136  27.610  1.00  0.00           C
ATOM  11019  C36 POPE6 283      19.091  55.256  29.130  1.00  0.00           C
ATOM  11022  C37 POPE6 283      19.521  53.976  29.830  1.00  0.00           C
ATOM  11025  C38 POPE6 283      19.441  54.096  31.350  1.00  0.00           C
ATOM  11028  C39 POPE6 283      18.001  54.046  31.860  1.00  0.00           C
ATOM  11031 0C31 POPE6 283      17.891  54.136  33.380  1.00  0.00           C
ATOM  11034 1C31 POPE6 283      16.441  54.366  33.790  1.00  0.00           C
ATOM  11037 2C31 POPE6 283      16.261  54.726  35.270  1.00  0.00           C
ATOM  11040 3C31 POPE6 283      15.051  55.646  35.450  1.00  0.00           C
ATOM  11043 4C31 POPE6 283      14.621  55.846  36.900  1.00  0.00           C
ATOM  11046 5C31 POPE6 283      13.381  56.756  36.980  1.00  0.00           C
ATOM  11049 6C31 POPE6 283      12.831  56.926  38.390  1.00  0.00           C
ATOM  11053  NH3 POPE7 284      93.661  12.146  60.310  1.00  0.00           N
ATOM  11057  C12 POPE7 284      94.931  11.966  59.520  1.00  0.00           C
ATOM  11060  C11 POPE7 284      96.111  11.466  60.390  1.00  0.00           C
ATOM  11063  P   POPE7 284      95.741   8.886  60.870  1.00  0.00           P
ATOM  11064  O13 POPE7 284      97.091   8.296  60.740  1.00  0.00           O
ATOM  11065  O14 POPE7 284      94.761   8.216  61.750  1.00  0.00           O
ATOM  11066  O11 POPE7 284      95.091   9.036  59.450  1.00  0.00           O
ATOM  11067  O12 POPE7 284      95.801  10.406  61.300  1.00  0.00           O
ATOM  11068  C1  POPE7 284      94.991   7.966  58.530  1.00  0.00           C
ATOM  11071  C2  POPE7 284      95.471   8.416  57.130  1.00  0.00           C
ATOM  11073  O21 POPE7 284      95.181   7.356  56.200  1.00  0.00           O
ATOM  11074  C21 POPE7 284      94.511   7.536  55.050  1.00  0.00           C
ATOM  11075  O22 POPE7 284      94.501   6.706  54.150  1.00  0.00           O
ATOM  11076  C22 POPE7 284      93.701   8.826  55.000  1.00  0.00           C
ATOM  11079  C3  POPE7 284      96.981   8.686  57.120  1.00  0.00           C
ATOM  11082  O31 POPE7 284      97.431   8.996  55.790  1.00  0.00           O
ATOM  11083  C31 POPE7 284      98.721   9.286  55.760  1.00  0.00           C
ATOM  11084  O32 POPE7 284      99.461   9.276  56.740  1.00  0.00           O
ATOM  11085  C32 POPE7 284      99.181   9.636  54.340  1.00  0.00           C
ATOM  11088  C23 POPE7 284      92.621   8.806  53.900  1.00  0.00           C
ATOM  11091  C24 POPE7 284      91.591   9.916  54.120  1.00  0.00           C
ATOM  11094  C25 POPE7 284      90.361   9.806  53.200  1.00  0.00           C
ATOM  11097  C26 POPE7 284      90.681   9.866  51.700  1.00  0.00           C
ATOM  11100  C27 POPE7 284      89.431   9.626  50.850  1.00  0.00           C
ATOM  11103  C28 POPE7 284      89.701   9.726  49.330  1.00  0.00           C
ATOM  11106  C29 POPE7 284      88.471   9.336  48.550  1.00  0.00           C
ATOM  11108 0C21 POPE7 284      88.421   9.006  47.250  1.00  0.00           C
ATOM  11110 1C21 POPE7 284      89.581   9.026  46.280  1.00  0.00           C
ATOM  11113 2C21 POPE7 284      89.251   9.776  44.980  1.00  0.00           C
ATOM  11116 3C21 POPE7 284      88.241   9.046  44.090  1.00  0.00           C
ATOM  11119 4C21 POPE7 284      88.001   9.766  42.750  1.00  0.00           C
ATOM  11122 5C21 POPE7 284      87.151  11.036  42.910  1.00  0.00           C
ATOM  11125 6C21 POPE7 284      87.321  12.016  41.740  1.00  0.00           C
ATOM  11128 7C21 POPE7 284      86.571  13.326  41.990  1.00  0.00           C
ATOM  11131 8C21 POPE7 284      86.761  14.346  40.860  1.00  0.00           C
ATOM  11135  C33 POPE7 284      98.231   9.206  53.200  1.00  0.00           C
ATOM  11138  C34 POPE7 284      98.741   9.666  51.830  1.00  0.00           C
ATOM  11141  C35 POPE7 284      98.111   8.986  50.610  1.00  0.00           C
ATOM  11144  C36 POPE7 284      96.571   8.876  50.590  1.00  0.00           C
ATOM  11147  C37 POPE7 284      96.091   8.326  49.240  1.00  0.00           C
ATOM  11150  C38 POPE7 284      94.571   8.336  49.050  1.00  0.00           C
ATOM  11153  C39 POPE7 284      94.151   7.866  47.640  1.00  0.00           C
ATOM  11156 0C31 POPE7 284      94.351   8.936  46.560  1.00  0.00           C
ATOM  11159 1C31 POPE7 284      94.261   8.406  45.120  1.00  0.00           C
ATOM  11162 2C31 POPE7 284      93.141   9.036  44.270  1.00  0.00           C
ATOM  11165 3C31 POPE7 284      93.471   8.966  42.770  1.00  0.00           C
ATOM  11168 4C31 POPE7 284      92.231   8.936  41.860  1.00  0.00           C
ATOM  11171 5C31 POPE7 284      92.621   8.826  40.380  1.00  0.00           C
ATOM  11174 6C31 POPE7 284      91.441   8.556  39.450  1.00  0.00           C
ATOM  11178  NH3 POPE8 285     104.991  82.936  19.530  1.00  0.00           N
ATOM  11182  C12 POPE8 285     103.641  82.306  19.340  1.00  0.00           C
ATOM  11185  C11 POPE8 285     102.671  82.846  20.390  1.00  0.00           C
ATOM  11188  P   POPE8 285     100.161  82.536  19.580  1.00  0.00           P
ATOM  11189  O13 POPE8 285     100.411  82.676  18.130  1.00  0.00           O
ATOM  11190  O14 POPE8 285      99.121  81.546  19.910  1.00  0.00           O
ATOM  11191  O11 POPE8 285      99.721  83.946  20.240  1.00  0.00           O
ATOM  11192  O12 POPE8 285     101.461  82.106  20.350  1.00  0.00           O
ATOM  11193  C1  POPE8 285     100.071  84.226  21.620  1.00  0.00           C
ATOM  11196  C2  POPE8 285      98.881  84.336  22.620  1.00  0.00           C
ATOM  11198  O21 POPE8 285      99.501  84.856  23.800  1.00  0.00           O
ATOM  11199  C21 POPE8 285      98.741  85.296  24.780  1.00  0.00           C
ATOM  11200  O22 POPE8 285      97.551  85.536  24.720  1.00  0.00           O
ATOM  11201  C22 POPE8 285      99.581  85.236  26.060  1.00  0.00           C
ATOM  11204  C3  POPE8 285      98.191  82.956  22.910  1.00  0.00           C
ATOM  11207  O31 POPE8 285      96.881  83.086  23.510  1.00  0.00           O
ATOM  11208  C31 POPE8 285      96.641  82.306  24.580  1.00  0.00           C
ATOM  11209  O32 POPE8 285      97.381  81.426  24.970  1.00  0.00           O
ATOM  11210  C32 POPE8 285      95.301  82.676  25.230  1.00  0.00           C
ATOM  11213  C23 POPE8 285      99.381  83.896  26.810  1.00  0.00           C
ATOM  11216  C24 POPE8 285     100.681  83.236  27.320  1.00  0.00           C
ATOM  11219  C25 POPE8 285     101.401  83.986  28.440  1.00  0.00           C
ATOM  11222  C26 POPE8 285     102.401  83.106  29.210  1.00  0.00           C
ATOM  11225  C27 POPE8 285     103.241  83.946  30.180  1.00  0.00           C
ATOM  11228  C28 POPE8 285     103.811  83.176  31.400  1.00  0.00           C
ATOM  11231  C29 POPE8 285     104.531  84.136  32.310  1.00  0.00           C
ATOM  11233 0C21 POPE8 285     103.951  85.026  33.140  1.00  0.00           C
ATOM  11235 1C21 POPE8 285     102.471  85.236  33.320  1.00  0.00           C
ATOM  11238 2C21 POPE8 285     102.021  86.686  33.030  1.00  0.00           C
ATOM  11241 3C21 POPE8 285     101.821  87.546  34.280  1.00  0.00           C
ATOM  11244 4C21 POPE8 285     101.071  88.846  33.950  1.00  0.00           C
ATOM  11247 5C21 POPE8 285     100.721  89.646  35.210  1.00  0.00           C
ATOM  11250 6C21 POPE8 285     100.091  91.016  34.920  1.00  0.00           C
ATOM  11253 7C21 POPE8 285      98.751  90.986  34.180  1.00  0.00           C
ATOM  11256 8C21 POPE8 285      98.321  92.396  33.770  1.00  0.00           C
ATOM  11260  C33 POPE8 285      94.671  81.556  26.100  1.00  0.00           C
ATOM  11263  C34 POPE8 285      95.211  81.446  27.540  1.00  0.00           C
ATOM  11266  C35 POPE8 285      96.151  80.246  27.770  1.00  0.00           C
ATOM  11269  C36 POPE8 285      96.441  79.976  29.260  1.00  0.00           C
ATOM  11272  C37 POPE8 285      97.051  78.586  29.510  1.00  0.00           C
ATOM  11275  C38 POPE8 285      97.211  78.236  31.000  1.00  0.00           C
ATOM  11278  C39 POPE8 285      97.621  76.766  31.210  1.00  0.00           C
ATOM  11281 0C31 POPE8 285      97.711  76.326  32.680  1.00  0.00           C
ATOM  11284 1C31 POPE8 285      98.051  74.836  32.790  1.00  0.00           C
ATOM  11287 2C31 POPE8 285      98.311  74.296  34.210  1.00  0.00           C
ATOM  11290 3C31 POPE8 285      97.121  74.436  35.170  1.00  0.00           C
ATOM  11293 4C31 POPE8 285      97.311  73.606  36.450  1.00  0.00           C
ATOM  11296 5C31 POPE8 285      96.141  73.706  37.430  1.00  0.00           C
ATOM  11299 6C31 POPE8 285      96.341  72.896  38.710  1.00  0.00           C
ATOM  11303  NH3 POPE9 286      30.321  86.276  62.320  1.00  0.00           N
ATOM  11307  C12 POPE9 286      30.401  86.506  63.810  1.00  0.00           C
ATOM  11310  C11 POPE9 286      29.461  87.646  64.260  1.00  0.00           C
ATOM  11313  P   POPE9 286      30.811  89.876  63.990  1.00  0.00           P
ATOM  11314  O13 POPE9 286      30.151  91.066  64.590  1.00  0.00           O
ATOM  11315  O14 POPE9 286      31.811  89.116  64.770  1.00  0.00           O
ATOM  11316  O11 POPE9 286      31.391  90.186  62.530  1.00  0.00           O
ATOM  11317  O12 POPE9 286      29.671  88.866  63.530  1.00  0.00           O
ATOM  11318  C1  POPE9 286      32.001  91.456  62.290  1.00  0.00           C
ATOM  11321  C2  POPE9 286      32.391  91.626  60.790  1.00  0.00           C
ATOM  11323  O21 POPE9 286      33.181  92.806  60.550  1.00  0.00           O
ATOM  11324  C21 POPE9 286      32.651  93.986  60.800  1.00  0.00           C
ATOM  11325  O22 POPE9 286      31.471  94.236  61.000  1.00  0.00           O
ATOM  11326  C22 POPE9 286      33.791  95.016  60.840  1.00  0.00           C
ATOM  11329  C3  POPE9 286      31.181  91.506  59.830  1.00  0.00           C
ATOM  11332  O31 POPE9 286      31.651  91.306  58.480  1.00  0.00           O
ATOM  11333  C31 POPE9 286      30.661  91.076  57.630  1.00  0.00           C
ATOM  11334  O32 POPE9 286      29.481  91.056  57.900  1.00  0.00           O
ATOM  11335  C32 POPE9 286      31.291  90.676  56.300  1.00  0.00           C
ATOM  11338  C23 POPE9 286      33.451  96.366  60.180  1.00  0.00           C
ATOM  11341  C24 POPE9 286      34.141  96.616  58.830  1.00  0.00           C
ATOM  11344  C25 POPE9 286      34.921  97.936  58.870  1.00  0.00           C
ATOM  11347  C26 POPE9 286      35.591  98.346  57.550  1.00  0.00           C
ATOM  11350  C27 POPE9 286      36.321  99.686  57.730  1.00  0.00           C
ATOM  11353  C28 POPE9 286      37.201 100.096  56.530  1.00  0.00           C
ATOM  11356  C29 POPE9 286      38.031 101.326  56.830  1.00  0.00           C
ATOM  11358 0C21 POPE9 286      38.981 101.856  56.030  1.00  0.00           C
ATOM  11360 1C21 POPE9 286      39.401 101.336  54.680  1.00  0.00           C
ATOM  11363 2C21 POPE9 286      39.391 102.436  53.600  1.00  0.00           C
ATOM  11366 3C21 POPE9 286      37.991 103.036  53.350  1.00  0.00           C
ATOM  11369 4C21 POPE9 286      37.821 103.686  51.970  1.00  0.00           C
ATOM  11372 5C21 POPE9 286      38.721 104.906  51.720  1.00  0.00           C
ATOM  11375 6C21 POPE9 286      38.131 106.226  52.220  1.00  0.00           C
ATOM  11378 7C21 POPE9 286      39.081 107.416  51.980  1.00  0.00           C
ATOM  11381 8C21 POPE9 286      38.461 108.786  52.290  1.00  0.00           C
ATOM  11385  C33 POPE9 286      30.261  90.686  55.140  1.00  0.00           C
ATOM  11388  C34 POPE9 286      30.841  89.946  53.930  1.00  0.00           C
ATOM  11391  C35 POPE9 286      29.901  89.866  52.710  1.00  0.00           C
ATOM  11394  C36 POPE9 286      29.951  91.076  51.750  1.00  0.00           C
ATOM  11397  C37 POPE9 286      30.321  90.696  50.300  1.00  0.00           C
ATOM  11400  C38 POPE9 286      29.901  91.766  49.270  1.00  0.00           C
ATOM  11403  C39 POPE9 286      30.681  93.086  49.350  1.00  0.00           C
ATOM  11406 0C31 POPE9 286      29.981  94.266  48.640  1.00  0.00           C
ATOM  11409 1C31 POPE9 286      29.791  94.096  47.120  1.00  0.00           C
ATOM  11412 2C31 POPE9 286      30.991  94.546  46.290  1.00  0.00           C
ATOM  11415 3C31 POPE9 286      30.761  94.356  44.780  1.00  0.00           C
ATOM  11418 4C31 POPE9 286      31.801  95.056  43.900  1.00  0.00           C
ATOM  11421 5C31 POPE9 286      31.561  94.806  42.400  1.00  0.00           C
ATOM  11424 6C31 POPE9 286      32.371  95.716  41.480  1.00  0.00           C
ATOM  11428  NH3 POPE  287     125.391 107.556  60.410  1.00  0.00           N
ATOM  11432  C12 POPE  287     125.491 108.206  61.750  1.00  0.00           C
ATOM  11435  C11 POPE  287     124.101 108.716  62.160  1.00  0.00           C
ATOM  11438  P   POPE  287     124.341 111.196  62.960  1.00  0.00           P
ATOM  11439  O13 POPE  287     123.091 111.796  62.420  1.00  0.00           O
ATOM  11440  O14 POPE  287     124.901 111.796  64.170  1.00  0.00           O
ATOM  11441  O11 POPE  287     125.421 111.186  61.820  1.00  0.00           O
ATOM  11442  O12 POPE  287     124.151 109.646  63.230  1.00  0.00           O
ATOM  11443  C1  POPE  287     125.611 112.236  60.870  1.00  0.00           C
ATOM  11446  C2  POPE  287     126.051 111.566  59.550  1.00  0.00           C
ATOM  11448  O21 POPE  287     126.811 112.396  58.660  1.00  0.00           O
ATOM  11449  C21 POPE  287     126.331 113.536  58.230  1.00  0.00           C
ATOM  11450  O22 POPE  287     125.271 114.066  58.530  1.00  0.00           O
ATOM  11451  C22 POPE  287     127.361 114.096  57.230  1.00  0.00           C
ATOM  11454  C3  POPE  287     124.881 110.806  58.840  1.00  0.00           C
ATOM  11457  O31 POPE  287     123.861 111.686  58.330  1.00  0.00           O
ATOM  11458  C31 POPE  287     123.251 111.206  57.240  1.00  0.00           C
ATOM  11459  O32 POPE  287     123.421 110.096  56.770  1.00  0.00           O
ATOM  11460  C32 POPE  287     122.201 112.236  56.790  1.00  0.00           C
ATOM  11463  C23 POPE  287     126.851 115.266  56.350  1.00  0.00           C
ATOM  11466  C24 POPE  287     127.031 115.026  54.840  1.00  0.00           C
ATOM  11469  C25 POPE  287     125.841 114.326  54.150  1.00  0.00           C
ATOM  11472  C26 POPE  287     126.111 114.126  52.650  1.00  0.00           C
ATOM  11475  C27 POPE  287     125.021 113.356  51.890  1.00  0.00           C
ATOM  11478  C28 POPE  287     125.211 113.466  50.360  1.00  0.00           C
ATOM  11481  C29 POPE  287     124.121 112.786  49.550  1.00  0.00           C
ATOM  11483 0C21 POPE  287     123.271 113.366  48.670  1.00  0.00           C
ATOM  11485 1C21 POPE  287     123.161 114.826  48.310  1.00  0.00           C
ATOM  11488 2C21 POPE  287     123.701 115.146  46.900  1.00  0.00           C
ATOM  11491 3C21 POPE  287     122.961 114.416  45.760  1.00  0.00           C
ATOM  11494 4C21 POPE  287     123.321 114.976  44.370  1.00  0.00           C
ATOM  11497 5C21 POPE  287     124.041 113.966  43.460  1.00  0.00           C
ATOM  11500 6C21 POPE  287     123.111 112.946  42.800  1.00  0.00           C
ATOM  11503 7C21 POPE  287     123.851 112.006  41.840  1.00  0.00           C
ATOM  11506 8C21 POPE  287     122.921 111.066  41.070  1.00  0.00           C
ATOM  11510  C33 POPE  287     121.961 112.306  55.260  1.00  0.00           C
ATOM  11513  C34 POPE  287     121.351 111.026  54.680  1.00  0.00           C
ATOM  11516  C35 POPE  287     120.251 111.246  53.630  1.00  0.00           C
ATOM  11519  C36 POPE  287     120.661 112.106  52.420  1.00  0.00           C
ATOM  11522  C37 POPE  287     119.531 112.236  51.390  1.00  0.00           C
ATOM  11525  C38 POPE  287     119.901 113.106  50.190  1.00  0.00           C
ATOM  11528  C39 POPE  287     118.741 113.306  49.200  1.00  0.00           C
ATOM  11531 0C31 POPE  287     119.041 114.386  48.150  1.00  0.00           C
ATOM  11534 1C31 POPE  287     117.761 114.976  47.530  1.00  0.00           C
ATOM  11537 2C31 POPE  287     118.021 116.196  46.620  1.00  0.00           C
ATOM  11540 3C31 POPE  287     118.881 115.916  45.380  1.00  0.00           C
ATOM  11543 4C31 POPE  287     118.301 114.856  44.430  1.00  0.00           C
ATOM  11546 5C31 POPE  287     119.191 114.586  43.220  1.00  0.00           C
ATOM  11549 6C31 POPE  287     118.691 113.406  42.370  1.00  0.00           C
ATOM  11553  NH3 POPE  288       0.671  87.676  16.410  1.00  0.00           N
ATOM  11557  C12 POPE  288       0.079  86.326  16.100  1.00  0.00           C
ATOM  11560  C11 POPE  288       1.091  85.176  16.320  1.00  0.00           C
ATOM  11563  P   POPE  288       3.411  85.956  15.320  1.00  0.00           P
ATOM  11564  O13 POPE  288       4.441  85.426  14.400  1.00  0.00           O
ATOM  11565  O14 POPE  288       3.011  87.366  15.170  1.00  0.00           O
ATOM  11566  O11 POPE  288       3.871  85.766  16.820  1.00  0.00           O
ATOM  11567  O12 POPE  288       2.071  85.126  15.280  1.00  0.00           O
ATOM  11568  C1  POPE  288       4.851  86.656  17.360  1.00  0.00           C
ATOM  11571  C2  POPE  288       5.241  86.166  18.770  1.00  0.00           C
ATOM  11573  O21 POPE  288       6.111  87.146  19.380  1.00  0.00           O
ATOM  11574  C21 POPE  288       6.531  86.826  20.600  1.00  0.00           C
ATOM  11575  O22 POPE  288       7.551  86.196  20.840  1.00  0.00           O
ATOM  11576  C22 POPE  288       5.621  87.446  21.670  1.00  0.00           C
ATOM  11579  C3  POPE  288       5.811  84.706  18.730  1.00  0.00           C
ATOM  11582  O31 POPE  288       5.181  83.876  19.730  1.00  0.00           O
ATOM  11583  C31 POPE  288       4.221  83.066  19.270  1.00  0.00           C
ATOM  11584  O32 POPE  288       4.371  82.116  18.520  1.00  0.00           O
ATOM  11585  C32 POPE  288       2.891  83.686  19.680  1.00  0.00           C
ATOM  11588  C23 POPE  288       4.891  86.396  22.550  1.00  0.00           C
ATOM  11591  C24 POPE  288       3.421  86.766  22.750  1.00  0.00           C
ATOM  11594  C25 POPE  288       2.651  85.656  23.470  1.00  0.00           C
ATOM  11597  C26 POPE  288       1.221  86.076  23.820  1.00  0.00           C
ATOM  11600  C27 POPE  288       0.369  84.876  24.260  1.00  0.00           C
ATOM  11603  C28 POPE  288      -0.921  85.286  24.990  1.00  0.00           C
ATOM  11606  C29 POPE  288      -1.741  84.066  25.320  1.00  0.00           C
ATOM  11608 0C21 POPE  288      -2.411  83.816  26.460  1.00  0.00           C
ATOM  11610 1C21 POPE  288      -2.551  84.716  27.660  1.00  0.00           C
ATOM  11613 2C21 POPE  288      -1.931  84.136  28.950  1.00  0.00           C
ATOM  11616 3C21 POPE  288      -2.551  82.796  29.390  1.00  0.00           C
ATOM  11619 4C21 POPE  288      -2.071  82.336  30.780  1.00  0.00           C
ATOM  11622 5C21 POPE  288      -2.841  82.986  31.940  1.00  0.00           C
ATOM  11625 6C21 POPE  288      -4.221  82.376  32.190  1.00  0.00           C
ATOM  11628 7C21 POPE  288      -5.011  83.116  33.280  1.00  0.00           C
ATOM  11631 8C21 POPE  288      -6.321  82.426  33.660  1.00  0.00           C
ATOM  11635  C33 POPE  288       1.751  82.666  19.850  1.00  0.00           C
ATOM  11638  C34 POPE  288       0.449  83.376  20.220  1.00  0.00           C
ATOM  11641  C35 POPE  288      -0.691  82.406  20.540  1.00  0.00           C
ATOM  11644  C36 POPE  288      -0.491  81.676  21.870  1.00  0.00           C
ATOM  11647  C37 POPE  288      -1.381  80.456  22.060  1.00  0.00           C
ATOM  11650  C38 POPE  288      -1.251  79.906  23.480  1.00  0.00           C
ATOM  11653  C39 POPE  288      -2.401  78.976  23.900  1.00  0.00           C
ATOM  11656 0C31 POPE  288      -2.251  78.436  25.330  1.00  0.00           C
ATOM  11659 1C31 POPE  288      -2.191  79.526  26.410  1.00  0.00           C
ATOM  11662 2C31 POPE  288      -2.041  78.956  27.830  1.00  0.00           C
ATOM  11665 3C31 POPE  288      -3.301  78.266  28.360  1.00  0.00           C
ATOM  11668 4C31 POPE  288      -3.311  78.226  29.900  1.00  0.00           C
ATOM  11671 5C31 POPE  288      -4.511  77.456  30.480  1.00  0.00           C
ATOM  11674 6C31 POPE  288      -5.871  78.096  30.190  1.00  0.00           C
ATOM  11678  NH3 POPE  289      75.961  14.796  21.970  1.00  0.00           N
ATOM  11682  C12 POPE  289      77.121  14.056  22.590  1.00  0.00           C
ATOM  11685  C11 POPE  289      78.181  13.596  21.580  1.00  0.00           C
ATOM  11688  P   POPE  289      80.341  12.056  21.620  1.00  0.00           P
ATOM  11689  O13 POPE  289      79.961  10.746  21.010  1.00  0.00           O
ATOM  11690  O14 POPE  289      81.031  13.006  20.730  1.00  0.00           O
ATOM  11691  O11 POPE  289      81.231  11.756  22.890  1.00  0.00           O
ATOM  11692  O12 POPE  289      79.071  12.726  22.260  1.00  0.00           O
ATOM  11693  C1  POPE  289      81.311  12.746  23.920  1.00  0.00           C
ATOM  11696  C2  POPE  289      81.961  12.156  25.200  1.00  0.00           C
ATOM  11698  O21 POPE  289      81.811  13.176  26.210  1.00  0.00           O
ATOM  11699  C21 POPE  289      81.791  12.716  27.460  1.00  0.00           C
ATOM  11700  O22 POPE  289      81.941  11.556  27.800  1.00  0.00           O
ATOM  11701  C22 POPE  289      81.421  13.876  28.390  1.00  0.00           C
ATOM  11704  C3  POPE  289      83.441  11.746  24.910  1.00  0.00           C
ATOM  11707  O31 POPE  289      84.281  11.606  26.070  1.00  0.00           O
ATOM  11708  C31 POPE  289      84.401  10.406  26.620  1.00  0.00           C
ATOM  11709  O32 POPE  289      83.801   9.396  26.300  1.00  0.00           O
ATOM  11710  C32 POPE  289      85.471  10.506  27.710  1.00  0.00           C
ATOM  11713  C23 POPE  289      82.051  13.666  29.780  1.00  0.00           C
ATOM  11716  C24 POPE  289      81.621  14.696  30.820  1.00  0.00           C
ATOM  11719  C25 POPE  289      82.191  14.386  32.200  1.00  0.00           C
ATOM  11722  C26 POPE  289      81.591  13.116  32.820  1.00  0.00           C
ATOM  11725  C27 POPE  289      81.941  12.896  34.300  1.00  0.00           C
ATOM  11728  C28 POPE  289      83.191  12.026  34.560  1.00  0.00           C
ATOM  11731  C29 POPE  289      84.501  12.716  34.270  1.00  0.00           C
ATOM  11733 0C21 POPE  289      85.471  13.016  35.160  1.00  0.00           C
ATOM  11735 1C21 POPE  289      85.471  12.716  36.640  1.00  0.00           C
ATOM  11738 2C21 POPE  289      86.871  12.446  37.240  1.00  0.00           C
ATOM  11741 3C21 POPE  289      87.871  13.616  37.130  1.00  0.00           C
ATOM  11744 4C21 POPE  289      89.141  13.326  36.300  1.00  0.00           C
ATOM  11747 5C21 POPE  289      88.971  13.526  34.790  1.00  0.00           C
ATOM  11750 6C21 POPE  289      90.331  13.676  34.070  1.00  0.00           C
ATOM  11753 7C21 POPE  289      90.201  14.026  32.580  1.00  0.00           C
ATOM  11756 8C21 POPE  289      89.941  12.806  31.690  1.00  0.00           C
ATOM  11760  C33 POPE  289      84.881  10.956  29.070  1.00  0.00           C
ATOM  11763  C34 POPE  289      85.961  11.246  30.120  1.00  0.00           C
ATOM  11766  C35 POPE  289      85.891  10.266  31.290  1.00  0.00           C
ATOM  11769  C36 POPE  289      86.961  10.486  32.350  1.00  0.00           C
ATOM  11772  C37 POPE  289      86.901   9.446  33.480  1.00  0.00           C
ATOM  11775  C38 POPE  289      88.031   9.696  34.490  1.00  0.00           C
ATOM  11778  C39 POPE  289      88.341   8.516  35.430  1.00  0.00           C
ATOM  11781 0C31 POPE  289      87.361   8.366  36.600  1.00  0.00           C
ATOM  11784 1C31 POPE  289      87.831   7.286  37.600  1.00  0.00           C
ATOM  11787 2C31 POPE  289      87.331   7.536  39.030  1.00  0.00           C
ATOM  11790 3C31 POPE  289      87.771   6.436  40.020  1.00  0.00           C
ATOM  11793 4C31 POPE  289      86.961   5.146  39.870  1.00  0.00           C
ATOM  11796 5C31 POPE  289      87.491   4.006  40.750  1.00  0.00           C
ATOM  11799 6C31 POPE  289      86.781   2.676  40.510  1.00  0.00           C
ATOM  11803  NH3 POPE  290     111.001  61.256  62.350  1.00  0.00           N
ATOM  11807  C12 POPE  290     110.641  60.736  60.980  1.00  0.00           C
ATOM  11810  C11 POPE  290     109.281  61.276  60.480  1.00  0.00           C
ATOM  11813  P   POPE  290     109.181  63.866  61.000  1.00  0.00           P
ATOM  11814  O13 POPE  290     108.231  64.876  60.460  1.00  0.00           O
ATOM  11815  O14 POPE  290     108.931  63.286  62.330  1.00  0.00           O
ATOM  11816  O11 POPE  290     110.651  64.436  61.010  1.00  0.00           O
ATOM  11817  O12 POPE  290     109.321  62.646  60.020  1.00  0.00           O
ATOM  11818  C1  POPE  290     111.081  65.356  59.990  1.00  0.00           C
ATOM  11821  C2  POPE  290     111.431  64.646  58.650  1.00  0.00           C
ATOM  11823  O21 POPE  290     112.621  65.266  58.120  1.00  0.00           O
ATOM  11824  C21 POPE  290     113.191  64.596  57.130  1.00  0.00           C
ATOM  11825  O22 POPE  290     112.901  63.466  56.790  1.00  0.00           O
ATOM  11826  C22 POPE  290     114.271  65.436  56.480  1.00  0.00           C
ATOM  11829  C3  POPE  290     110.261  64.636  57.620  1.00  0.00           C
ATOM  11832  O31 POPE  290     110.121  63.316  57.030  1.00  0.00           O
ATOM  11833  C31 POPE  290     110.151  63.226  55.710  1.00  0.00           C
ATOM  11834  O32 POPE  290     110.151  64.166  54.930  1.00  0.00           O
ATOM  11835  C32 POPE  290     110.161  61.756  55.310  1.00  0.00           C
ATOM  11838  C23 POPE  290     114.021  65.486  54.970  1.00  0.00           C
ATOM  11841  C24 POPE  290     115.071  66.296  54.200  1.00  0.00           C
ATOM  11844  C25 POPE  290     114.571  66.726  52.810  1.00  0.00           C
ATOM  11847  C26 POPE  290     114.081  65.556  51.950  1.00  0.00           C
ATOM  11850  C27 POPE  290     113.551  66.006  50.580  1.00  0.00           C
ATOM  11853  C28 POPE  290     113.071  64.826  49.710  1.00  0.00           C
ATOM  11856  C29 POPE  290     112.791  65.276  48.300  1.00  0.00           C
ATOM  11858 0C21 POPE  290     111.671  65.126  47.570  1.00  0.00           C
ATOM  11860 1C21 POPE  290     110.401  64.396  47.950  1.00  0.00           C
ATOM  11863 2C21 POPE  290     109.921  63.516  46.780  1.00  0.00           C
ATOM  11866 3C21 POPE  290     108.631  62.726  47.050  1.00  0.00           C
ATOM  11869 4C21 POPE  290     108.361  61.676  45.960  1.00  0.00           C
ATOM  11872 5C21 POPE  290     107.101  60.836  46.200  1.00  0.00           C
ATOM  11875 6C21 POPE  290     107.061  59.566  45.330  1.00  0.00           C
ATOM  11878 7C21 POPE  290     105.641  58.996  45.210  1.00  0.00           C
ATOM  11881 8C21 POPE  290     105.531  57.776  44.300  1.00  0.00           C
ATOM  11885  C33 POPE  290     110.001  61.596  53.790  1.00  0.00           C
ATOM  11888  C34 POPE  290     109.871  60.146  53.300  1.00  0.00           C
ATOM  11891  C35 POPE  290     109.481  60.086  51.820  1.00  0.00           C
ATOM  11894  C36 POPE  290     107.981  60.356  51.600  1.00  0.00           C
ATOM  11897  C37 POPE  290     107.691  60.876  50.180  1.00  0.00           C
ATOM  11900  C38 POPE  290     106.241  61.316  49.960  1.00  0.00           C
ATOM  11903  C39 POPE  290     105.221  60.176  50.060  1.00  0.00           C
ATOM  11906 0C31 POPE  290     104.491  60.136  51.400  1.00  0.00           C
ATOM  11909 1C31 POPE  290     103.661  58.856  51.560  1.00  0.00           C
ATOM  11912 2C31 POPE  290     102.801  58.856  52.840  1.00  0.00           C
ATOM  11915 3C31 POPE  290     101.791  57.706  52.880  1.00  0.00           C
ATOM  11918 4C31 POPE  290     102.441  56.316  52.780  1.00  0.00           C
ATOM  11921 5C31 POPE  290     101.421  55.186  52.820  1.00  0.00           C
ATOM  11924 6C31 POPE  290     102.051  53.826  52.580  1.00  0.00           C
ATOM  11928  NH3 POPE  291     126.571  97.566  59.730  1.00  0.00           N
ATOM  11932  C12 POPE  291     127.351  96.596  60.570  1.00  0.00           C
ATOM  11935  C11 POPE  291     127.071  95.156  60.090  1.00  0.00           C
[truncated: 1,785,886 more chars]
