# Supplementary material for: Characterizing Membrane Association and Periplasmic Transfer of Bacterial Lipoproteins through Molecular Dynamics Simulations
Source: Structure. 2020 Apr 7;28(4):475–487.e3. doi: 10.1016/j.str.2020.01.012 (PMC7139219; doi:10.1016/j.str.2020.01.012)
Supplement: Data S1. Final Coordinates from Simulations (Y–Z), Related to Figure 3 [file mmc3.zip › Y-Z/YRAK-1-atomistic.pdb]

TITLE     Protein
REMARK    THIS IS A SIMULATION BOX
CRYST1  129.132  129.132  171.283  90.00  90.00  90.00 P 1           1
MODEL        1
ATOM      1  N   CYSTA   1      24.386  42.556  97.672  1.00  0.00           N
ATOM      3  CA  CYSTA   1      24.986  43.796  97.142  1.00  0.00           C
ATOM      5  C   CYSTA   1      25.846  44.566  98.412  1.00  0.00           C
ATOM      6  O   CYSTA   1      25.226  45.496  98.922  1.00  0.00           O
ATOM      7  CB  CYSTA   1      23.736  44.616  96.292  1.00  0.00           C
ATOM     10  SG  CYSTA   1      22.486  43.916  94.882  1.00  0.00           S
ATOM     11  C1  CYSTA   1      21.086  44.716  93.712  1.00  0.00           C
ATOM     14  CA1 CYSTA   1      23.856  41.446  97.092  1.00  0.00           C
ATOM     15  OA1 CYSTA   1      23.406  40.636  97.892  1.00  0.00           O
ATOM     16  CA2 CYSTA   1      23.696  41.046  95.622  1.00  0.00           C
ATOM     19  C11 CYSTA   1      20.306  44.136  92.332  1.00  0.00           C
ATOM     21  O11 CYSTA   1      19.026  44.796  92.082  1.00  0.00           O
ATOM     22  CX1 CYSTA   1      17.926  44.606  91.232  1.00  0.00           C
ATOM     23  OX1 CYSTA   1      16.826  44.996  91.552  1.00  0.00           O
ATOM     24  CX2 CYSTA   1      18.076  43.926  89.812  1.00  0.00           C
ATOM     27  C12 CYSTA   1      20.216  42.596  92.022  1.00  0.00           C
ATOM     30  O12 CYSTA   1      19.276  41.866  92.822  1.00  0.00           O
ATOM     31  CD1 CYSTA   1      18.806  40.626  92.502  1.00  0.00           C
ATOM     32  OD1 CYSTA   1      18.486  39.826  93.362  1.00  0.00           O
ATOM     33  CD2 CYSTA   1      18.576  40.296  91.022  1.00  0.00           C
ATOM     36  CA3 CYSTA   1      24.646  41.596  94.522  1.00  0.00           C
ATOM     39  CA4 CYSTA   1      24.036  41.556  93.102  1.00  0.00           C
ATOM     42  CA5 CYSTA   1      24.596  42.646  92.172  1.00  0.00           C
ATOM     45  CA6 CYSTA   1      23.736  42.906  90.922  1.00  0.00           C
ATOM     48  CA7 CYSTA   1      24.556  43.056  89.632  1.00  0.00           C
ATOM     51  CA8 CYSTA   1      24.836  41.746  88.902  1.00  0.00           C
ATOM     54  CA9 CYSTA   1      26.036  40.936  89.422  1.00  0.00           C
ATOM     57 0CA1 CYSTA   1      26.846  40.336  88.252  1.00  0.00           C
ATOM     60 1CA1 CYSTA   1      27.726  41.406  87.582  1.00  0.00           C
ATOM     63 2CA1 CYSTA   1      28.066  41.136  86.112  1.00  0.00           C
ATOM     66 3CA1 CYSTA   1      29.206  42.056  85.652  1.00  0.00           C
ATOM     69 4CA1 CYSTA   1      29.326  42.196  84.122  1.00  0.00           C
ATOM     72 5CA1 CYSTA   1      28.136  42.936  83.502  1.00  0.00           C
ATOM     75 6CA1 CYSTA   1      28.366  43.386  82.062  1.00  0.00           C
ATOM     79  CD3 CYSTA   1      19.786  39.986  90.122  1.00  0.00           C
ATOM     82  CD4 CYSTA   1      19.746  40.696  88.772  1.00  0.00           C
ATOM     85  CD5 CYSTA   1      21.136  40.716  88.132  1.00  0.00           C
ATOM     88  CD6 CYSTA   1      21.506  39.446  87.352  1.00  0.00           C
ATOM     91  CD7 CYSTA   1      22.976  39.486  86.932  1.00  0.00           C
ATOM     94  CD8 CYSTA   1      23.306  38.586  85.742  1.00  0.00           C
ATOM     97  CD9 CYSTA   1      24.806  38.586  85.412  1.00  0.00           C
ATOM    100 0CD1 CYSTA   1      25.116  37.956  84.052  1.00  0.00           C
ATOM    103 1CD1 CYSTA   1      24.856  38.946  82.902  1.00  0.00           C
ATOM    106 2CD1 CYSTA   1      24.916  38.326  81.512  1.00  0.00           C
ATOM    109 3CD1 CYSTA   1      24.896  39.426  80.442  1.00  0.00           C
ATOM    112 4CD1 CYSTA   1      24.466  38.966  79.052  1.00  0.00           C
ATOM    115 5CD1 CYSTA   1      25.326  37.856  78.472  1.00  0.00           C
ATOM    118 6CD1 CYSTA   1      24.886  37.516  77.052  1.00  0.00           C
ATOM    122  CX3 CYSTA   1      16.996  44.276  88.672  1.00  0.00           C
ATOM    125  CX4 CYSTA   1      16.986  43.406  87.342  1.00  0.00           C
ATOM    128  CX5 CYSTA   1      15.996  43.836  86.182  1.00  0.00           C
ATOM    131  CX6 CYSTA   1      16.066  43.106  84.782  1.00  0.00           C
ATOM    134  CX7 CYSTA   1      15.036  43.656  83.732  1.00  0.00           C
ATOM    137  CX8 CYSTA   1      15.036  43.376  82.182  1.00  0.00           C
ATOM    140  CX9 CYSTA   1      14.956  41.996  81.562  1.00  0.00           C
ATOM    142 0CX1 CYSTA   1      14.526  41.716  80.302  1.00  0.00           C
ATOM    144 1CX1 CYSTA   1      13.966  42.666  79.252  1.00  0.00           C
ATOM    147 2CX1 CYSTA   1      14.836  42.966  78.012  1.00  0.00           C
ATOM    150 3CX1 CYSTA   1      14.076  43.786  76.952  1.00  0.00           C
ATOM    153 4CX1 CYSTA   1      14.946  44.446  75.862  1.00  0.00           C
ATOM    156 5CX1 CYSTA   1      14.156  45.466  75.022  1.00  0.00           C
ATOM    159 6CX1 CYSTA   1      15.036  46.306  74.082  1.00  0.00           C
ATOM    162 7CX1 CYSTA   1      14.306  47.446  73.362  1.00  0.00           C
ATOM    165 8CX1 CYSTA   1      15.206  48.166  72.352  1.00  0.00           C
ATOM    169  N   ALA A   2      27.196  44.306  98.962  1.00  0.00           N
ATOM    171  CA  ALA A   2      28.086  45.026 100.102  1.00  0.00           C
ATOM    173  CB  ALA A   2      27.136  45.406 101.272  1.00  0.00           C
ATOM    177  C   ALA A   2      29.436  44.466 101.002  1.00  0.00           C
ATOM    178  O   ALA A   2      29.356  43.256 101.272  1.00  0.00           O
ATOM    179  N   TYR A   3      30.626  45.266 101.482  1.00  0.00           N
ATOM    181  CA  TYR A   3      32.226  45.086 101.852  1.00  0.00           C
ATOM    183  CB  TYR A   3      32.816  43.906 100.962  1.00  0.00           C
ATOM    186  CG  TYR A   3      31.936  43.066 100.002  1.00  0.00           C
ATOM    187  CD1 TYR A   3      31.406  43.606  98.812  1.00  0.00           C
ATOM    189  CE1 TYR A   3      30.606  42.856  97.932  1.00  0.00           C
ATOM    191  CZ  TYR A   3      30.306  41.526  98.222  1.00  0.00           C
ATOM    192  OH  TYR A   3      29.476  40.756  97.372  1.00  0.00           O
ATOM    194  CD2 TYR A   3      31.626  41.706 100.262  1.00  0.00           C
ATOM    196  CE2 TYR A   3      30.806  40.956  99.402  1.00  0.00           C
ATOM    198  C   TYR A   3      33.156  45.156 103.402  1.00  0.00           C
ATOM    199  O   TYR A   3      32.446  44.796 104.332  1.00  0.00           O
ATOM    200  N   GLY A   4      34.556  45.506 104.022  1.00  0.00           N
ATOM    202  CA  GLY A   4      36.036  46.326 104.072  1.00  0.00           C
ATOM    205  C   GLY A   4      37.116  46.866 105.442  1.00  0.00           C
ATOM    206  O   GLY A   4      36.716  46.446 106.522  1.00  0.00           O
ATOM    207  N   ALA A   5      38.386  47.726 105.602  1.00  0.00           N
ATOM    209  CA  ALA A   5      39.436  47.966 106.892  1.00  0.00           C
ATOM    211  CB  ALA A   5      40.116  46.576 106.902  1.00  0.00           C
ATOM    215  C   ALA A   5      40.786  48.886 107.792  1.00  0.00           C
ATOM    216  O   ALA A   5      40.716  48.526 108.962  1.00  0.00           O
ATOM    217  N   ASP A   6      41.926  49.926 107.692  1.00  0.00           N
ATOM    219  CA  ASP A   6      43.096  50.466 108.802  1.00  0.00           C
ATOM    221  CB  ASP A   6      43.826  49.266 109.572  1.00  0.00           C
ATOM    224  CG  ASP A   6      43.726  47.766 109.212  1.00  0.00           C
ATOM    225  OD1 ASP A   6      44.296  46.946 109.972  1.00  0.00           O
ATOM    226  OD2 ASP A   6      43.126  47.306 108.212  1.00  0.00           O
ATOM    227  C   ASP A   6      43.916  52.056 109.352  1.00  0.00           C
ATOM    228  O   ASP A   6      43.116  52.906 109.762  1.00  0.00           O
ATOM    229  N   THR A   7      45.366  52.626 109.492  1.00  0.00           N
ATOM    231  CA  THR A   7      46.156  53.906 110.262  1.00  0.00           C
ATOM    233  CB  THR A   7      46.666  53.216 111.542  1.00  0.00           C
ATOM    235  OG1 THR A   7      47.696  52.296 111.152  1.00  0.00           O
ATOM    237  CG2 THR A   7      47.196  54.186 112.632  1.00  0.00           C
ATOM    241  C   THR A   7      47.546  55.116 110.092  1.00  0.00           C
ATOM    242  O   THR A   7      48.606  54.546 110.062  1.00  0.00           O
ATOM    243  N   GLY A   8      47.746  56.676 110.152  1.00  0.00           N
ATOM    245  CA  GLY A   8      48.796  58.066 109.782  1.00  0.00           C
ATOM    248  C   GLY A   8      49.646  59.056 108.412  1.00  0.00           C
ATOM    249  O   GLY A   8      50.676  59.576 108.782  1.00  0.00           O
ATOM    250  N   ALA A   9      49.236  59.426 106.952  1.00  0.00           N
ATOM    252  CA  ALA A   9      49.346  60.156 105.442  1.00  0.00           C
ATOM    254  CB  ALA A   9      47.876  60.356 105.102  1.00  0.00           C
ATOM    258  C   ALA A   9      49.386  59.776 103.732  1.00  0.00           C
ATOM    259  O   ALA A   9      50.386  59.376 103.202  1.00  0.00           O
ATOM    260  N   ASN A  10      48.326  59.926 102.752  1.00  0.00           N
ATOM    262  CA  ASN A  10      47.526  59.006 101.802  1.00  0.00           C
ATOM    264  CB  ASN A  10      48.006  58.436 100.392  1.00  0.00           C
ATOM    267  CG  ASN A  10      46.946  57.536  99.672  1.00  0.00           C
ATOM    268  OD1 ASN A  10      46.326  56.796 100.432  1.00  0.00           O
ATOM    269  ND2 ASN A  10      46.666  57.546  98.362  1.00  0.00           N
ATOM    272  C   ASN A  10      46.306  59.826 101.342  1.00  0.00           C
ATOM    273  O   ASN A  10      46.526  60.996 101.142  1.00  0.00           O
ATOM    274  N   ASP A  11      45.056  59.286 101.122  1.00  0.00           N
ATOM    276  CA  ASP A  11      43.846  59.996 100.682  1.00  0.00           C
ATOM    278  CB  ASP A  11      43.606  59.856  99.152  1.00  0.00           C
ATOM    281  CG  ASP A  11      42.916  58.536  98.872  1.00  0.00           C
ATOM    282  OD1 ASP A  11      41.866  58.566  98.192  1.00  0.00           O
ATOM    283  OD2 ASP A  11      43.396  57.496  99.392  1.00  0.00           O
ATOM    284  C   ASP A  11      43.586  61.346 101.382  1.00  0.00           C
ATOM    285  O   ASP A  11      43.176  62.356 100.812  1.00  0.00           O
ATOM    286  N   VAL A  12      43.896  61.236 102.682  1.00  0.00           N
ATOM    288  CA  VAL A  12      44.386  61.966 103.852  1.00  0.00           C
ATOM    290  CB  VAL A  12      44.966  63.396 103.592  1.00  0.00           C
ATOM    292  CG1 VAL A  12      46.066  63.416 102.502  1.00  0.00           C
ATOM    296  CG2 VAL A  12      43.956  64.466 103.152  1.00  0.00           C
ATOM    300  C   VAL A  12      44.156  61.186 105.272  1.00  0.00           C
ATOM    301  O   VAL A  12      45.006  60.356 105.592  1.00  0.00           O
ATOM    302  N   ASN A  13      43.106  61.286 106.182  1.00  0.00           N
ATOM    304  CA  ASN A  13      42.996  61.076 107.712  1.00  0.00           C
ATOM    306  CB  ASN A  13      41.596  61.456 108.312  1.00  0.00           C
ATOM    309  CG  ASN A  13      41.436  62.626 109.312  1.00  0.00           C
ATOM    310  OD1 ASN A  13      40.396  63.256 109.452  1.00  0.00           O
ATOM    311  ND2 ASN A  13      42.556  63.036 109.942  1.00  0.00           N
ATOM    314  C   ASN A  13      43.756  60.126 108.682  1.00  0.00           C
ATOM    315  O   ASN A  13      44.296  59.116 108.242  1.00  0.00           O
ATOM    316  N   THR A  14      43.836  60.506 110.032  1.00  0.00           N
ATOM    318  CA  THR A  14      44.836  60.506 111.182  1.00  0.00           C
ATOM    320  CB  THR A  14      46.166  59.756 111.072  1.00  0.00           C
ATOM    322  OG1 THR A  14      45.916  58.506 110.532  1.00  0.00           O
ATOM    324  CG2 THR A  14      47.196  59.596 112.222  1.00  0.00           C
ATOM    328  C   THR A  14      44.286  60.216 112.582  1.00  0.00           C
ATOM    329  O   THR A  14      44.636  59.266 113.272  1.00  0.00           O
ATOM    330  N   ARG A  15      43.346  61.006 113.112  1.00  0.00           N
ATOM    332  CA  ARG A  15      42.426  60.526 114.142  1.00  0.00           C
ATOM    334  CB  ARG A  15      42.456  61.276 115.502  1.00  0.00           C
ATOM    337  CG  ARG A  15      43.116  60.456 116.642  1.00  0.00           C
ATOM    340  CD  ARG A  15      43.386  61.196 117.972  1.00  0.00           C
ATOM    343  NE  ARG A  15      44.806  61.656 117.932  1.00  0.00           N
ATOM    345  CZ  ARG A  15      45.466  62.196 118.942  1.00  0.00           C
ATOM    346  NH1 ARG A  15      46.726  62.526 118.752  1.00  0.00           N
ATOM    349  NH2 ARG A  15      44.896  62.416 120.092  1.00  0.00           N
ATOM    352  C   ARG A  15      41.116  60.496 113.382  1.00  0.00           C
ATOM    353  O   ARG A  15      41.096  61.026 112.272  1.00  0.00           O
ATOM    354  N   PHE A  16      40.106  59.686 113.782  1.00  0.00           N
ATOM    356  CA  PHE A  16      40.006  58.486 112.962  1.00  0.00           C
ATOM    358  CB  PHE A  16      40.986  57.456 113.672  1.00  0.00           C
ATOM    361  CG  PHE A  16      42.296  57.236 112.952  1.00  0.00           C
ATOM    362  CD1 PHE A  16      42.996  56.026 113.112  1.00  0.00           C
ATOM    364  CE1 PHE A  16      43.916  55.586 112.152  1.00  0.00           C
ATOM    366  CZ  PHE A  16      44.076  56.316 110.972  1.00  0.00           C
ATOM    368  CD2 PHE A  16      42.606  57.996 111.812  1.00  0.00           C
ATOM    370  CE2 PHE A  16      43.386  57.486 110.812  1.00  0.00           C
ATOM    372  C   PHE A  16      38.686  57.876 112.402  1.00  0.00           C
ATOM    373  O   PHE A  16      38.006  57.206 113.182  1.00  0.00           O
ATOM    374  N   THR A  17      38.496  57.936 110.992  1.00  0.00           N
ATOM    376  CA  THR A  17      37.896  56.986 109.942  1.00  0.00           C
ATOM    378  CB  THR A  17      36.316  57.026 110.122  1.00  0.00           C
ATOM    380  OG1 THR A  17      35.766  58.336 110.152  1.00  0.00           O
ATOM    382  CG2 THR A  17      35.786  56.406 111.442  1.00  0.00           C
ATOM    386  C   THR A  17      38.176  56.916 108.252  1.00  0.00           C
ATOM    387  O   THR A  17      37.176  57.336 107.732  1.00  0.00           O
ATOM    388  N   GLN A  18      39.276  56.296 107.332  1.00  0.00           N
ATOM    390  CA  GLN A  18      40.676  56.246 106.302  1.00  0.00           C
ATOM    392  CB  GLN A  18      39.746  55.816 105.072  1.00  0.00           C
ATOM    395  CG  GLN A  18      38.536  54.816 105.372  1.00  0.00           C
ATOM    398  CD  GLN A  18      37.096  55.276 105.762  1.00  0.00           C
ATOM    399  OE1 GLN A  18      36.436  56.006 105.032  1.00  0.00           O
ATOM    400  NE2 GLN A  18      36.536  54.776 106.911  1.00  0.00           N
ATOM    403  C   GLN A  18      42.586  56.386 105.772  1.00  0.00           C
ATOM    404  O   GLN A  18      42.516  55.886 104.662  1.00  0.00           O
ATOM    405  N   ILE A  19      44.196  56.796 106.062  1.00  0.00           N
ATOM    407  CA  ILE A  19      45.796  57.256 105.232  1.00  0.00           C
ATOM    409  CB  ILE A  19      45.066  57.626 103.912  1.00  0.00           C
ATOM    411  CG2 ILE A  19      44.876  56.456 102.952  1.00  0.00           C
ATOM    415  CG1 ILE A  19      43.686  58.426 104.082  1.00  0.00           C
ATOM    418  CD  ILE A  19      42.376  58.246 103.282  1.00  0.00           C
ATOM    422  C   ILE A  19      47.946  56.996 104.912  1.00  0.00           C
ATOM    423  O   ILE A  19      47.976  56.086 104.132  1.00  0.00           O
ATOM    424  N   LYS A  20      49.656  57.496 105.252  1.00  0.00           N
ATOM    426  CA  LYS A  20      51.666  57.556 105.212  1.00  0.00           C
ATOM    428  CB  LYS A  20      51.846  56.416 104.122  1.00  0.00           C
ATOM    431  CG  LYS A  20      51.466  56.676 102.642  1.00  0.00           C
ATOM    434  CD  LYS A  20      50.036  56.376 102.072  1.00  0.00           C
ATOM    437  CE  LYS A  20      49.276  55.016 102.092  1.00  0.00           C
ATOM    440  NZ  LYS A  20      47.846  55.136 101.732  1.00  0.00           N
ATOM    444  C   LYS A  20      53.846  58.006 105.752  1.00  0.00           C
ATOM    445  O   LYS A  20      54.396  57.726 104.682  1.00  0.00           O
ATOM    446  N   THR A  21      55.266  58.536 106.802  1.00  0.00           N
ATOM    448  CA  THR A  21      57.296  58.586 107.162  1.00  0.00           C
ATOM    450  CB  THR A  21      58.096  58.126 105.902  1.00  0.00           C
ATOM    452  OG1 THR A  21      57.306  57.706 104.812  1.00  0.00           O
ATOM    454  CG2 THR A  21      59.026  59.196 105.322  1.00  0.00           C
ATOM    458  C   THR A  21      59.146  59.476 108.082  1.00  0.00           C
ATOM    459  O   THR A  21      59.066  60.696 107.962  1.00  0.00           O
ATOM    460  N   SER A  22      60.786  59.186 108.852  1.00  0.00           N
ATOM    462  CA  SER A  22      62.616  59.476 109.692  1.00  0.00           C
ATOM    464  CB  SER A  22      62.776  58.246 110.622  1.00  0.00           C
ATOM    467  OG  SER A  22      63.346  58.576 111.892  1.00  0.00           O
ATOM    469  C   SER A  22      64.566  60.366 110.302  1.00  0.00           C
ATOM    470  O   SER A  22      64.756  61.406 109.672  1.00  0.00           O
ATOM    471  N   LYS A  23      66.006  60.146 111.372  1.00  0.00           N
ATOM    473  CA  LYS A  23      67.826  60.636 111.922  1.00  0.00           C
ATOM    475  CB  LYS A  23      68.046  62.226 112.022  1.00  0.00           C
ATOM    478  CG  LYS A  23      69.416  62.946 111.602  1.00  0.00           C
ATOM    481  CD  LYS A  23      70.716  63.386 112.412  1.00  0.00           C
ATOM    484  CE  LYS A  23      70.686  64.056 113.822  1.00  0.00           C
ATOM    487  NZ  LYS A  23      71.966  64.776 114.122  1.00  0.00           N
ATOM    491  C   LYS A  23      69.296  60.476 113.352  1.00  0.00           C
ATOM    492  O   LYS A  23      68.816  60.306 114.472  1.00  0.00           O
ATOM    493  N   ILE A  24      70.986  60.586 113.502  1.00  0.00           N
ATOM    495  CA  ILE A  24      72.526  60.816 114.502  1.00  0.00           C
ATOM    497  CB  ILE A  24      72.736  61.346 116.032  1.00  0.00           C
ATOM    499  CG2 ILE A  24      73.526  62.716 116.092  1.00  0.00           C
ATOM    503  CG1 ILE A  24      71.886  61.266 117.332  1.00  0.00           C
ATOM    506  CD  ILE A  24      72.826  61.536 118.552  1.00  0.00           C
ATOM    510  C   ILE A  24      74.446  60.846 114.352  1.00  0.00           C
ATOM    511  O   ILE A  24      74.786  61.556 113.412  1.00  0.00           O
ATOM    512  N   LYS A  25      75.656  60.356 115.292  1.00  0.00           N
ATOM    514  CA  LYS A  25      77.346  60.396 115.832  1.00  0.00           C
ATOM    516  CB  LYS A  25      77.696  59.076 116.771  1.00  0.00           C
ATOM    519  CG  LYS A  25      79.206  58.566 117.002  1.00  0.00           C
ATOM    522  CD  LYS A  25      79.726  57.306 117.802  1.00  0.00           C
ATOM    525  CE  LYS A  25      81.196  56.866 117.392  1.00  0.00           C
ATOM    528  NZ  LYS A  25      81.816  55.616 117.942  1.00  0.00           N
ATOM    532  C   LYS A  25      79.046  60.676 115.312  1.00  0.00           C
ATOM    533  O   LYS A  25      79.446  60.186 114.312  1.00  0.00           O
ATOM    534  N   ASN A  26      80.286  61.286 115.852  1.00  0.00           N
ATOM    536  CA  ASN A  26      81.886  60.916 115.661  1.00  0.00           C
ATOM    538  CB  ASN A  26      82.236  59.416 115.542  1.00  0.00           C
ATOM    541  CG  ASN A  26      82.166  58.786 114.162  1.00  0.00           C
ATOM    542  OD1 ASN A  26      82.526  57.626 113.972  1.00  0.00           O
ATOM    543  ND2 ASN A  26      81.766  59.596 113.182  1.00  0.00           N
ATOM    546  C   ASN A  26      83.246  61.626 114.912  1.00  0.00           C
ATOM    547  O   ASN A  26      83.116  62.316 113.932  1.00  0.00           O
ATOM    548  N   SER A  27      84.626  61.486 115.262  1.00  0.00           N
ATOM    550  CA  SER A  27      85.906  62.376 115.212  1.00  0.00           C
ATOM    552  CB  SER A  27      87.116  61.536 115.772  1.00  0.00           C
ATOM    555  OG  SER A  27      86.706  60.326 116.402  1.00  0.00           O
ATOM    557  C   SER A  27      86.786  63.136 114.082  1.00  0.00           C
ATOM    558  O   SER A  27      87.386  62.516 113.202  1.00  0.00           O
ATOM    559  N   LEU A  28      87.126  64.466 114.152  1.00  0.00           N
ATOM    561  CA  LEU A  28      87.606  65.326 113.021  1.00  0.00           C
ATOM    563  CB  LEU A  28      86.526  66.446 112.882  1.00  0.00           C
ATOM    566  CG  LEU A  28      85.076  66.016 112.462  1.00  0.00           C
ATOM    568  CD1 LEU A  28      84.356  67.116 111.682  1.00  0.00           C
ATOM    572  CD2 LEU A  28      84.986  64.776 111.562  1.00  0.00           C
ATOM    576  C   LEU A  28      89.096  65.956 112.982  1.00  0.00           C
ATOM    577  O   LEU A  28      89.656  66.326 114.012  1.00  0.00           O
ATOM    578  N   GLN A  29      89.806  66.046 111.771  1.00  0.00           N
ATOM    580  CA  GLN A  29      91.226  66.346 111.392  1.00  0.00           C
ATOM    582  CB  GLN A  29      91.956  65.006 111.212  1.00  0.00           C
ATOM    585  CG  GLN A  29      93.396  64.946 110.642  1.00  0.00           C
ATOM    588  CD  GLN A  29      94.416  64.536 111.692  1.00  0.00           C
ATOM    589  OE1 GLN A  29      95.296  63.726 111.412  1.00  0.00           O
ATOM    590  NE2 GLN A  29      94.336  65.106 112.902  1.00  0.00           N
ATOM    593  C   GLN A  29      91.606  67.166 110.082  1.00  0.00           C
ATOM    594  O   GLN A  29      91.366  66.746 108.962  1.00  0.00           O
ATOM    595  N   MET A  30      92.316  68.326 110.172  1.00  0.00           N
ATOM    597  CA  MET A  30      92.706  69.256 109.102  1.00  0.00           C
ATOM    599  CB  MET A  30      92.736  70.746 109.752  1.00  0.00           C
ATOM    602  CG  MET A  30      93.846  71.826 109.682  1.00  0.00           C
ATOM    605  SD  MET A  30      94.186  73.076 110.972  1.00  0.00           S
ATOM    606  CE  MET A  30      94.576  74.696 110.202  1.00  0.00           C
ATOM    610  C   MET A  30      93.876  68.576 108.312  1.00  0.00           C
ATOM    611  O   MET A  30      94.756  68.006 108.942  1.00  0.00           O
ATOM    612  N   ARG A  31      93.886  68.476 106.932  1.00  0.00           N
ATOM    614  CA  ARG A  31      94.776  67.486 106.262  1.00  0.00           C
ATOM    616  CB  ARG A  31      94.076  66.126 106.122  1.00  0.00           C
ATOM    619  CG  ARG A  31      94.966  64.916 106.442  1.00  0.00           C
ATOM    622  CD  ARG A  31      94.296  63.656 105.892  1.00  0.00           C
ATOM    625  NE  ARG A  31      95.026  62.386 106.222  1.00  0.00           N
ATOM    627  CZ  ARG A  31      95.526  61.546 105.342  1.00  0.00           C
ATOM    628  NH1 ARG A  31      95.786  61.836 104.092  1.00  0.00           N
ATOM    631  NH2 ARG A  31      95.906  60.356 105.732  1.00  0.00           N
ATOM    634  C   ARG A  31      95.336  67.916 104.862  1.00  0.00           C
ATOM    635  O   ARG A  31      94.676  68.656 104.132  1.00  0.00           O
ATOM    636  N   ILE A  32      96.646  67.596 104.532  1.00  0.00           N
ATOM    638  CA  ILE A  32      97.596  68.596 103.932  1.00  0.00           C
ATOM    640  CB  ILE A  32      97.396  69.826 104.722  1.00  0.00           C
ATOM    642  CG2 ILE A  32      97.546  69.306 106.142  1.00  0.00           C
ATOM    646  CG1 ILE A  32      98.266  71.016 104.372  1.00  0.00           C
ATOM    649  CD  ILE A  32      97.726  72.316 104.932  1.00  0.00           C
ATOM    653  C   ILE A  32      99.176  68.336 103.692  1.00  0.00           C
ATOM    654  O   ILE A  32      99.396  67.796 102.632  1.00  0.00           O
ATOM    655  N   ASP A  33     100.226  68.696 104.602  1.00  0.00           N
ATOM    657  CA  ASP A  33     101.786  68.726 104.612  1.00  0.00           C
ATOM    659  CB  ASP A  33     102.406  67.426 104.032  1.00  0.00           C
ATOM    662  CG  ASP A  33     101.996  66.956 102.642  1.00  0.00           C
ATOM    663  OD1 ASP A  33     102.146  67.746 101.682  1.00  0.00           O
ATOM    664  OD2 ASP A  33     101.626  65.756 102.502  1.00  0.00           O
ATOM    665  C   ASP A  33     102.876  69.326 105.822  1.00  0.00           C
ATOM    666  O   ASP A  33     103.936  69.796 105.422  1.00  0.00           O
ATOM    667  N   GLN A  34     102.696  69.326 107.262  1.00  0.00           N
ATOM    669  CA  GLN A  34     103.106  69.766 108.702  1.00  0.00           C
ATOM    671  CB  GLN A  34     104.666  69.966 108.552  1.00  0.00           C
ATOM    674  CG  GLN A  34     105.606  70.496 109.672  1.00  0.00           C
ATOM    677  CD  GLN A  34     107.076  70.396 109.212  1.00  0.00           C
ATOM    678  OE1 GLN A  34     107.826  71.376 109.222  1.00  0.00           O
ATOM    679  NE2 GLN A  34     107.506  69.196 108.762  1.00  0.00           N
ATOM    682  C   GLN A  34     102.266  70.686 109.892  1.00  0.00           C
ATOM    683  O   GLN A  34     102.776  71.776 110.132  1.00  0.00           O
ATOM    684  N   GLY A  35     101.096  70.586 110.812  1.00  0.00           N
ATOM    686  CA  GLY A  35      99.786  69.906 111.432  1.00  0.00           C
ATOM    689  C   GLY A  35      98.536  70.796 112.072  1.00  0.00           C
ATOM    690  O   GLY A  35      98.896  71.936 112.322  1.00  0.00           O
ATOM    691  N   LEU A  36      97.126  70.596 112.452  1.00  0.00           N
ATOM    693  CA  LEU A  36      95.936  69.586 112.662  1.00  0.00           C
ATOM    695  CB  LEU A  36      96.526  68.546 113.762  1.00  0.00           C
ATOM    698  CG  LEU A  36      96.226  68.126 115.282  1.00  0.00           C
ATOM    700  CD1 LEU A  36      97.526  68.116 116.102  1.00  0.00           C
ATOM    704  CD2 LEU A  36      95.566  66.746 115.412  1.00  0.00           C
ATOM    708  C   LEU A  36      94.286  70.026 112.912  1.00  0.00           C
ATOM    709  O   LEU A  36      94.156  71.216 113.192  1.00  0.00           O
ATOM    710  N   PRO A  37      93.016  69.196 112.952  1.00  0.00           N
ATOM    711  CD  PRO A  37      92.946  68.586 114.292  1.00  0.00           C
ATOM    714  CA  PRO A  37      91.426  69.386 112.772  1.00  0.00           C
ATOM    716  CB  PRO A  37      90.996  69.986 114.112  1.00  0.00           C
ATOM    719  CG  PRO A  37      91.956  69.396 115.132  1.00  0.00           C
ATOM    722  C   PRO A  37      90.426  70.036 111.662  1.00  0.00           C
ATOM    723  O   PRO A  37      90.506  71.256 111.662  1.00  0.00           O
ATOM    724  N   HIS A  38      89.426  69.606 110.732  1.00  0.00           N
ATOM    726  CA  HIS A  38      88.556  68.726 109.792  1.00  0.00           C
ATOM    728  CB  HIS A  38      87.086  69.056 110.332  1.00  0.00           C
ATOM    731  ND1 HIS A  38      85.056  70.336 109.592  1.00  0.00           N
ATOM    732  CG  HIS A  38      86.326  70.366 110.172  1.00  0.00           C
ATOM    733  CE1 HIS A  38      84.456  71.436 109.922  1.00  0.00           C
ATOM    735  NE2 HIS A  38      85.236  72.196 110.702  1.00  0.00           N
ATOM    737  CD2 HIS A  38      86.436  71.506 110.892  1.00  0.00           C
ATOM    739  C   HIS A  38      88.346  67.146 109.422  1.00  0.00           C
ATOM    740  O   HIS A  38      87.736  66.406 110.182  1.00  0.00           O
ATOM    741  N   ILE A  39      88.656  66.546 108.212  1.00  0.00           N
ATOM    743  CA  ILE A  39      88.576  65.076 107.782  1.00  0.00           C
ATOM    745  CB  ILE A  39      89.446  64.006 108.512  1.00  0.00           C
ATOM    747  CG2 ILE A  39      88.876  63.486 109.852  1.00  0.00           C
ATOM    751  CG1 ILE A  39      89.796  62.756 107.652  1.00  0.00           C
ATOM    754  CD  ILE A  39      91.176  62.176 107.972  1.00  0.00           C
ATOM    758  C   ILE A  39      87.356  64.436 107.062  1.00  0.00           C
ATOM    759  O   ILE A  39      86.966  64.886 106.002  1.00  0.00           O
ATOM    760  N   VAL A  40      86.766  63.296 107.532  1.00  0.00           N
ATOM    762  CA  VAL A  40      86.046  62.316 106.692  1.00  0.00           C
ATOM    764  CB  VAL A  40      86.906  61.766 105.521  1.00  0.00           C
ATOM    766  CG1 VAL A  40      87.056  60.226 105.392  1.00  0.00           C
ATOM    770  CG2 VAL A  40      86.256  62.266 104.242  1.00  0.00           C
ATOM    774  C   VAL A  40      85.646  61.116 107.522  1.00  0.00           C
ATOM    775  O   VAL A  40      86.476  60.726 108.342  1.00  0.00           O
ATOM    776  N   ARG A  41      84.416  60.506 107.322  1.00  0.00           N
ATOM    778  CA  ARG A  41      83.836  59.216 107.792  1.00  0.00           C
ATOM    780  CB  ARG A  41      85.016  58.286 108.522  1.00  0.00           C
ATOM    783  CG  ARG A  41      85.356  56.716 108.662  1.00  0.00           C
ATOM    786  CD  ARG A  41      86.226  56.236 109.922  1.00  0.00           C
ATOM    789  NE  ARG A  41      86.576  54.756 110.052  1.00  0.00           N
ATOM    791  CZ  ARG A  41      86.066  53.796 110.832  1.00  0.00           C
ATOM    792  NH1 ARG A  41      86.796  52.796 111.312  1.00  0.00           N
ATOM    795  NH2 ARG A  41      84.796  53.736 111.122  1.00  0.00           N
ATOM    798  C   ARG A  41      82.356  59.846 108.222  1.00  0.00           C
ATOM    799  O   ARG A  41      82.266  61.066 108.242  1.00  0.00           O
ATOM    800  N   GLN A  42      81.146  59.156 108.402  1.00  0.00           N
ATOM    802  CA  GLN A  42      79.706  59.606 108.282  1.00  0.00           C
ATOM    804  CB  GLN A  42      79.206  59.996 106.852  1.00  0.00           C
ATOM    807  CG  GLN A  42      77.726  60.506 106.732  1.00  0.00           C
ATOM    810  CD  GLN A  42      77.226  61.046 105.412  1.00  0.00           C
ATOM    811  OE1 GLN A  42      77.876  60.996 104.382  1.00  0.00           O
ATOM    812  NE2 GLN A  42      75.966  61.526 105.452  1.00  0.00           N
ATOM    815  C   GLN A  42      78.686  58.646 109.002  1.00  0.00           C
ATOM    816  O   GLN A  42      79.046  58.066 109.992  1.00  0.00           O
ATOM    817  N   THR A  43      77.396  58.466 108.612  1.00  0.00           N
ATOM    819  CA  THR A  43      76.196  58.506 109.472  1.00  0.00           C
ATOM    821  CB  THR A  43      75.446  59.876 109.462  1.00  0.00           C
ATOM    823  OG1 THR A  43      76.296  60.976 109.742  1.00  0.00           O
ATOM    825  CG2 THR A  43      74.266  59.986 110.462  1.00  0.00           C
ATOM    829  C   THR A  43      75.156  57.426 109.112  1.00  0.00           C
ATOM    830  O   THR A  43      75.246  56.296 109.562  1.00  0.00           O
ATOM    831  N   ALA A  44      74.086  57.766 108.342  1.00  0.00           N
ATOM    833  CA  ALA A  44      72.736  57.396 108.762  1.00  0.00           C
ATOM    835  CB  ALA A  44      71.776  58.586 108.522  1.00  0.00           C
ATOM    839  C   ALA A  44      72.086  56.256 108.021  1.00  0.00           C
ATOM    840  O   ALA A  44      71.066  55.736 108.462  1.00  0.00           O
ATOM    841  N   ALA A  45      72.666  55.786 106.902  1.00  0.00           N
ATOM    843  CA  ALA A  45      72.276  54.496 106.402  1.00  0.00           C
ATOM    845  CB  ALA A  45      72.476  54.386 104.892  1.00  0.00           C
ATOM    849  C   ALA A  45      73.086  53.476 107.162  1.00  0.00           C
ATOM    850  O   ALA A  45      74.306  53.436 107.092  1.00  0.00           O
ATOM    851  N   TYR A  46      72.396  52.666 107.972  1.00  0.00           N
ATOM    853  CA  TYR A  46      72.996  52.066 109.122  1.00  0.00           C
ATOM    855  CB  TYR A  46      72.836  52.986 110.362  1.00  0.00           C
ATOM    858  CG  TYR A  46      73.906  52.756 111.402  1.00  0.00           C
ATOM    859  CD1 TYR A  46      75.266  52.886 111.042  1.00  0.00           C
ATOM    861  CE1 TYR A  46      76.276  52.766 112.002  1.00  0.00           C
ATOM    863  CZ  TYR A  46      75.936  52.536 113.342  1.00  0.00           C
ATOM    864  OH  TYR A  46      76.926  52.476 114.332  1.00  0.00           O
ATOM    866  CD2 TYR A  46      73.586  52.526 112.742  1.00  0.00           C
ATOM    868  CE2 TYR A  46      74.586  52.436 113.712  1.00  0.00           C
ATOM    870  C   TYR A  46      72.246  50.786 109.322  1.00  0.00           C
ATOM    871  O   TYR A  46      71.316  50.456 108.592  1.00  0.00           O
ATOM    872  N   SER A  47      72.666  50.006 110.312  1.00  0.00           N
ATOM    874  CA  SER A  47      72.086  48.716 110.642  1.00  0.00           C
ATOM    876  CB  SER A  47      73.146  47.866 111.362  1.00  0.00           C
ATOM    879  OG  SER A  47      72.816  46.486 111.312  1.00  0.00           O
ATOM    881  C   SER A  47      70.836  48.876 111.492  1.00  0.00           C
ATOM    882  O   SER A  47      70.076  49.826 111.342  1.00  0.00           O
ATOM    883  N   GLY A  48      70.576  47.946 112.442  1.00  0.00           N
ATOM    885  CA  GLY A  48      69.316  47.946 113.182  1.00  0.00           C
ATOM    888  C   GLY A  48      69.196  48.996 114.242  1.00  0.00           C
ATOM    889  O   GLY A  48      69.316  48.736 115.442  1.00  0.00           O
ATOM    890  N   GLN A  49      68.886  50.226 113.822  1.00  0.00           N
ATOM    892  CA  GLN A  49      68.536  51.296 114.702  1.00  0.00           C
ATOM    894  CB  GLN A  49      69.656  52.346 114.742  1.00  0.00           C
ATOM    897  CG  GLN A  49      69.486  53.356 115.912  1.00  0.00           C
ATOM    900  CD  GLN A  49      70.836  53.946 116.332  1.00  0.00           C
ATOM    901  OE1 GLN A  49      71.896  53.386 116.072  1.00  0.00           O
ATOM    902  NE2 GLN A  49      70.786  55.046 117.112  1.00  0.00           N
ATOM    905  C   GLN A  49      67.216  51.836 114.192  1.00  0.00           C
ATOM    906  O   GLN A  49      67.016  52.106 113.002  1.00  0.00           O
ATOM    907  N   CYS A  50      66.226  51.936 115.092  1.00  0.00           N
ATOM    909  CA  CYS A  50      64.916  52.396 114.732  1.00  0.00           C
ATOM    911  CB  CYS A  50      63.786  51.936 115.672  1.00  0.00           C
ATOM    914  SG  CYS A  50      63.776  50.146 115.842  1.00  0.00           S
ATOM    916  C   CYS A  50      64.846  53.886 114.732  1.00  0.00           C
ATOM    917  O   CYS A  50      65.286  54.586 115.642  1.00  0.00           O
ATOM    918  N   HIS A  51      64.246  54.396 113.672  1.00  0.00           N
ATOM    920  CA  HIS A  51      64.186  55.796 113.412  1.00  0.00           C
ATOM    922  CB  HIS A  51      65.136  56.046 112.232  1.00  0.00           C
ATOM    925  ND1 HIS A  51      66.436  57.686 113.552  1.00  0.00           N
ATOM    926  CG  HIS A  51      66.396  56.526 112.792  1.00  0.00           C
ATOM    927  CE1 HIS A  51      67.666  57.716 114.032  1.00  0.00           C
ATOM    929  NE2 HIS A  51      68.396  56.666 113.602  1.00  0.00           N
ATOM    931  CD2 HIS A  51      67.596  55.906 112.802  1.00  0.00           C
ATOM    933  C   HIS A  51      62.746  56.076 113.161  1.00  0.00           C
ATOM    934  O   HIS A  51      62.136  55.436 112.322  1.00  0.00           O
ATOM    935  N   THR A  52      62.106  56.956 113.962  1.00  0.00           N
ATOM    937  CA  THR A  52      60.746  56.676 114.402  1.00  0.00           C
ATOM    939  CB  THR A  52      60.726  56.536 115.922  1.00  0.00           C
ATOM    941  OG1 THR A  52      61.276  57.676 116.572  1.00  0.00           O
ATOM    943  CG2 THR A  52      61.606  55.366 116.342  1.00  0.00           C
ATOM    947  C   THR A  52      59.666  57.646 113.972  1.00  0.00           C
ATOM    948  O   THR A  52      59.016  57.506 112.952  1.00  0.00           O
ATOM    949  N   THR A  53      59.356  58.656 114.802  1.00  0.00           N
ATOM    951  CA  THR A  53      58.156  59.476 114.672  1.00  0.00           C
ATOM    953  CB  THR A  53      57.416  59.506 115.992  1.00  0.00           C
ATOM    955  OG1 THR A  53      56.086  60.006 115.902  1.00  0.00           O
ATOM    957  CG2 THR A  53      58.186  60.286 117.072  1.00  0.00           C
ATOM    961  C   THR A  53      58.556  60.836 114.142  1.00  0.00           C
ATOM    962  O   THR A  53      57.766  61.766 114.082  1.00  0.00           O
ATOM    963  N   GLN A  54      59.806  60.886 113.632  1.00  0.00           N
ATOM    965  CA  GLN A  54      60.426  61.846 112.722  1.00  0.00           C
ATOM    967  CB  GLN A  54      61.846  61.316 112.352  1.00  0.00           C
ATOM    970  CG  GLN A  54      63.016  61.916 113.161  1.00  0.00           C
ATOM    973  CD  GLN A  54      62.976  63.436 113.082  1.00  0.00           C
ATOM    974  OE1 GLN A  54      62.746  64.096 114.092  1.00  0.00           O
ATOM    975  NE2 GLN A  54      63.206  64.016 111.892  1.00  0.00           N
ATOM    978  C   GLN A  54      59.686  62.176 111.422  1.00  0.00           C
ATOM    979  O   GLN A  54      60.216  62.906 110.592  1.00  0.00           O
ATOM    980  N   GLY A  55      58.476  61.646 111.262  1.00  0.00           N
ATOM    982  CA  GLY A  55      57.496  61.946 110.242  1.00  0.00           C
ATOM    985  C   GLY A  55      57.496  63.236 109.502  1.00  0.00           C
ATOM    986  O   GLY A  55      57.276  64.296 110.082  1.00  0.00           O
ATOM    987  N   ASN A  56      57.606  63.106 108.161  1.00  0.00           N
ATOM    989  CA  ASN A  56      57.056  64.026 107.192  1.00  0.00           C
ATOM    991  CB  ASN A  56      57.246  65.546 107.492  1.00  0.00           C
ATOM    994  CG  ASN A  56      58.546  65.986 108.172  1.00  0.00           C
ATOM    995  OD1 ASN A  56      58.486  66.926 108.962  1.00  0.00           O
ATOM    996  ND2 ASN A  56      59.706  65.336 107.952  1.00  0.00           N
ATOM    999  C   ASN A  56      57.486  63.786 105.772  1.00  0.00           C
ATOM   1000  O   ASN A  56      58.536  64.266 105.342  1.00  0.00           O
ATOM   1001  N   PRO A  57      56.646  63.116 104.982  1.00  0.00           N
ATOM   1002  CD  PRO A  57      56.016  61.846 105.352  1.00  0.00           C
ATOM   1005  CA  PRO A  57      56.596  63.316 103.542  1.00  0.00           C
ATOM   1007  CB  PRO A  57      56.086  61.986 102.942  1.00  0.00           C
ATOM   1010  CG  PRO A  57      56.166  60.986 104.092  1.00  0.00           C
ATOM   1013  C   PRO A  57      55.626  64.446 103.252  1.00  0.00           C
ATOM   1014  O   PRO A  57      54.456  64.236 102.962  1.00  0.00           O
ATOM   1015  N   TYR A  58      56.076  65.716 103.262  1.00  0.00           N
ATOM   1017  CA  TYR A  58      55.256  66.756 102.692  1.00  0.00           C
ATOM   1019  CB  TYR A  58      55.486  68.156 103.322  1.00  0.00           C
ATOM   1022  CG  TYR A  58      55.286  68.076 104.812  1.00  0.00           C
ATOM   1023  CD1 TYR A  58      54.136  67.466 105.352  1.00  0.00           C
ATOM   1025  CE1 TYR A  58      53.966  67.366 106.732  1.00  0.00           C
ATOM   1027  CZ  TYR A  58      54.896  67.926 107.602  1.00  0.00           C
ATOM   1028  OH  TYR A  58      54.706  67.816 108.992  1.00  0.00           O
ATOM   1030  CD2 TYR A  58      56.236  68.586 105.712  1.00  0.00           C
ATOM   1032  CE2 TYR A  58      56.036  68.546 107.092  1.00  0.00           C
ATOM   1034  C   TYR A  58      55.586  66.756 101.222  1.00  0.00           C
ATOM   1035  O   TYR A  58      56.636  67.236 100.801  1.00  0.00           O
ATOM   1036  N   ILE A  59      54.726  66.116 100.422  1.00  0.00           N
ATOM   1038  CA  ILE A  59      55.026  65.806  99.042  1.00  0.00           C
ATOM   1040  CB  ILE A  59      54.676  64.336  98.722  1.00  0.00           C
ATOM   1042  CG2 ILE A  59      53.186  64.126  98.392  1.00  0.00           C
ATOM   1046  CG1 ILE A  59      55.576  63.736  97.612  1.00  0.00           C
ATOM   1049  CD  ILE A  59      57.036  63.576  98.032  1.00  0.00           C
ATOM   1053  C   ILE A  59      54.296  66.806  98.182  1.00  0.00           C
ATOM   1054  O   ILE A  59      53.166  67.206  98.482  1.00  0.00           O
ATOM   1055  N   GLY A  60      54.936  67.276  97.082  1.00  0.00           N
ATOM   1057  CA  GLY A  60      54.306  68.186  96.112  1.00  0.00           C
ATOM   1060  C   GLY A  60      53.476  67.426  95.112  1.00  0.00           C
ATOM   1061  O   GLY A  60      52.896  67.986  94.192  1.00  0.00           O
ATOM   1062  N   VAL A  61      53.416  66.106  95.282  1.00  0.00           N
ATOM   1064  CA  VAL A  61      52.676  65.226  94.411  1.00  0.00           C
ATOM   1066  CB  VAL A  61      53.466  63.946  94.222  1.00  0.00           C
ATOM   1068  CG1 VAL A  61      52.676  62.846  93.502  1.00  0.00           C
ATOM   1072  CG2 VAL A  61      54.696  64.336  93.402  1.00  0.00           C
ATOM   1076  C   VAL A  61      51.216  65.046  94.792  1.00  0.00           C
ATOM   1077  O   VAL A  61      50.796  64.336  95.712  1.00  0.00           O
ATOM   1078  N   ASN A  62      50.356  65.666  93.972  1.00  0.00           N
ATOM   1080  CA  ASN A  62      49.016  65.246  93.672  1.00  0.00           C
ATOM   1082  CB  ASN A  62      48.106  66.466  93.312  1.00  0.00           C
ATOM   1085  CG  ASN A  62      48.666  67.326  92.182  1.00  0.00           C
ATOM   1086  OD1 ASN A  62      49.866  67.496  92.002  1.00  0.00           O
ATOM   1087  ND2 ASN A  62      47.766  67.876  91.332  1.00  0.00           N
ATOM   1090  C   ASN A  62      49.036  64.216  92.542  1.00  0.00           C
ATOM   1091  O   ASN A  62      48.626  64.476  91.412  1.00  0.00           O
ATOM   1092  N   PHE A  63      49.476  62.966  92.822  1.00  0.00           N
ATOM   1094  CA  PHE A  63      49.276  61.886  91.892  1.00  0.00           C
ATOM   1096  CB  PHE A  63      50.276  60.696  92.022  1.00  0.00           C
ATOM   1099  CG  PHE A  63      49.926  59.676  93.082  1.00  0.00           C
ATOM   1100  CD1 PHE A  63      50.366  59.806  94.402  1.00  0.00           C
ATOM   1102  CE1 PHE A  63      50.166  58.766  95.312  1.00  0.00           C
ATOM   1104  CZ  PHE A  63      49.536  57.586  94.882  1.00  0.00           C
ATOM   1106  CD2 PHE A  63      49.176  58.556  92.712  1.00  0.00           C
ATOM   1108  CE2 PHE A  63      48.996  57.496  93.602  1.00  0.00           C
ATOM   1110  C   PHE A  63      47.856  61.416  92.102  1.00  0.00           C
ATOM   1111  O   PHE A  63      47.246  61.676  93.122  1.00  0.00           O
ATOM   1112  N   GLY A  64      47.296  60.706  91.122  1.00  0.00           N
ATOM   1114  CA  GLY A  64      45.916  60.346  91.222  1.00  0.00           C
ATOM   1117  C   GLY A  64      45.476  59.336  92.222  1.00  0.00           C
ATOM   1118  O   GLY A  64      46.056  58.256  92.322  1.00  0.00           O
ATOM   1119  N   VAL A  65      44.386  59.666  92.952  1.00  0.00           N
ATOM   1121  CA  VAL A  65      43.966  58.976  94.142  1.00  0.00           C
ATOM   1123  CB  VAL A  65      43.976  59.986  95.322  1.00  0.00           C
ATOM   1125  CG1 VAL A  65      44.856  61.216  95.022  1.00  0.00           C
ATOM   1129  CG2 VAL A  65      42.606  60.516  95.712  1.00  0.00           C
ATOM   1133  C   VAL A  65      42.626  58.266  93.942  1.00  0.00           C
ATOM   1134  O   VAL A  65      42.196  57.436  94.742  1.00  0.00           O
ATOM   1135  N   LYS A  66      41.936  58.536  92.812  1.00  0.00           N
ATOM   1137  CA  LYS A  66      40.796  57.756  92.352  1.00  0.00           C
ATOM   1139  CB  LYS A  66      39.546  58.606  91.972  1.00  0.00           C
ATOM   1142  CG  LYS A  66      38.916  59.446  93.102  1.00  0.00           C
ATOM   1145  CD  LYS A  66      38.616  58.676  94.411  1.00  0.00           C
ATOM   1148  CE  LYS A  66      39.556  59.076  95.562  1.00  0.00           C
ATOM   1151  NZ  LYS A  66      40.026  57.956  96.412  1.00  0.00           N
ATOM   1155  C   LYS A  66      41.106  56.736  91.262  1.00  0.00           C
ATOM   1156  O   LYS A  66      41.826  55.776  91.492  1.00  0.00           O
ATOM   1157  N   THR A  67      40.476  56.876  90.072  1.00  0.00           N
ATOM   1159  CA  THR A  67      40.266  55.796  89.112  1.00  0.00           C
ATOM   1161  CB  THR A  67      41.506  55.266  88.412  1.00  0.00           C
ATOM   1163  OG1 THR A  67      42.326  56.336  87.992  1.00  0.00           O
ATOM   1165  CG2 THR A  67      41.166  54.496  87.132  1.00  0.00           C
ATOM   1169  C   THR A  67      39.376  54.676  89.622  1.00  0.00           C
ATOM   1170  O   THR A  67      39.726  53.506  89.602  1.00  0.00           O
ATOM   1171  N   LEU A  68      38.126  54.996  90.042  1.00  0.00           N
ATOM   1173  CA  LEU A  68      37.036  54.016  90.022  1.00  0.00           C
ATOM   1175  CB  LEU A  68      35.616  54.486  90.482  1.00  0.00           C
ATOM   1178  CG  LEU A  68      35.376  54.866  91.942  1.00  0.00           C
ATOM   1180  CD1 LEU A  68      33.926  55.336  92.051  1.00  0.00           C
ATOM   1184  CD2 LEU A  68      35.466  53.666  92.882  1.00  0.00           C
ATOM   1188  C   LEU A  68      36.766  53.496  88.622  1.00  0.00           C
ATOM   1189  O   LEU A  68      36.856  54.236  87.652  1.00  0.00           O
ATOM   1190  N   GLU A  69      36.286  52.256  88.532  1.00  0.00           N
ATOM   1192  CA  GLU A  69      35.376  51.846  87.512  1.00  0.00           C
ATOM   1194  CB  GLU A  69      35.936  50.736  86.602  1.00  0.00           C
ATOM   1197  CG  GLU A  69      36.906  51.296  85.521  1.00  0.00           C
ATOM   1200  CD  GLU A  69      38.376  51.396  85.922  1.00  0.00           C
ATOM   1201  OE1 GLU A  69      38.756  50.986  87.032  1.00  0.00           O
ATOM   1202  OE2 GLU A  69      39.146  51.856  85.022  1.00  0.00           O
ATOM   1203  C   GLU A  69      34.046  51.506  88.142  1.00  0.00           C
ATOM   1204  O   GLU A  69      33.686  50.366  88.402  1.00  0.00           O
ATOM   1205  N   GLU A  70      33.286  52.586  88.422  1.00  0.00           N
ATOM   1207  CA  GLU A  70      31.956  52.586  88.972  1.00  0.00           C
ATOM   1209  CB  GLU A  70      31.586  54.046  89.342  1.00  0.00           C
ATOM   1212  CG  GLU A  70      30.666  54.256  90.542  1.00  0.00           C
ATOM   1215  CD  GLU A  70      30.856  55.676  91.072  1.00  0.00           C
ATOM   1216  OE1 GLU A  70      30.866  56.656  90.282  1.00  0.00           O
ATOM   1217  OE2 GLU A  70      31.086  55.776  92.292  1.00  0.00           O
ATOM   1218  C   GLU A  70      30.956  52.126  87.922  1.00  0.00           C
ATOM   1219  O   GLU A  70      31.266  52.036  86.732  1.00  0.00           O
ATOM   1220  N   GLU A  71      29.696  51.916  88.362  1.00  0.00           N
ATOM   1222  CA  GLU A  71      28.586  51.506  87.522  1.00  0.00           C
ATOM   1224  CB  GLU A  71      27.296  51.346  88.362  1.00  0.00           C
ATOM   1227  CG  GLU A  71      26.096  50.686  87.622  1.00  0.00           C
ATOM   1230  CD  GLU A  71      24.906  50.366  88.542  1.00  0.00           C
ATOM   1231  OE1 GLU A  71      24.856  50.826  89.712  1.00  0.00           O
ATOM   1232  OE2 GLU A  71      23.966  49.696  88.032  1.00  0.00           O
ATOM   1233  C   GLU A  71      28.366  52.396  86.292  1.00  0.00           C
ATOM   1234  O   GLU A  71      27.956  51.896  85.242  1.00  0.00           O
ATOM   1235  N   ALA A  72      28.666  53.716  86.342  1.00  0.00           N
ATOM   1237  CA  ALA A  72      28.686  54.516  85.132  1.00  0.00           C
ATOM   1239  CB  ALA A  72      27.256  54.746  84.642  1.00  0.00           C
ATOM   1243  C   ALA A  72      29.376  55.896  85.192  1.00  0.00           C
ATOM   1244  O   ALA A  72      29.776  56.386  86.232  1.00  0.00           O
ATOM   1245  N   ASN A  73      29.516  56.546  84.002  1.00  0.00           N
ATOM   1247  CA  ASN A  73      30.176  57.826  83.772  1.00  0.00           C
ATOM   1249  CB  ASN A  73      30.486  58.016  82.262  1.00  0.00           C
ATOM   1252  CG  ASN A  73      31.326  56.856  81.782  1.00  0.00           C
ATOM   1253  OD1 ASN A  73      30.796  55.866  81.282  1.00  0.00           O
ATOM   1254  ND2 ASN A  73      32.656  56.986  81.922  1.00  0.00           N
ATOM   1257  C   ASN A  73      29.436  59.116  84.112  1.00  0.00           C
ATOM   1258  O   ASN A  73      30.066  60.166  84.102  1.00  0.00           O
ATOM   1259  N   THR A  74      28.106  59.116  84.322  1.00  0.00           N
ATOM   1261  CA  THR A  74      27.356  60.346  84.562  1.00  0.00           C
ATOM   1263  CB  THR A  74      27.436  61.456  83.492  1.00  0.00           C
ATOM   1265  OG1 THR A  74      26.606  62.566  83.802  1.00  0.00           O
ATOM   1267  CG2 THR A  74      27.046  60.946  82.102  1.00  0.00           C
ATOM   1271  C   THR A  74      25.946  59.946  84.942  1.00  0.00           C
ATOM   1272  O   THR A  74      24.936  60.156  84.271  1.00  0.00           O
ATOM   1273  N   ALA A  75      25.906  59.236  86.062  1.00  0.00           N
ATOM   1275  CA  ALA A  75      24.766  58.596  86.662  1.00  0.00           C
ATOM   1277  CB  ALA A  75      25.546  57.416  87.272  1.00  0.00           C
ATOM   1281  C   ALA A  75      23.886  59.576  87.572  1.00  0.00           C
ATOM   1282  O   ALA A  75      23.876  60.776  87.312  1.00  0.00           O
ATOM   1283  N   GLY A  76      23.156  59.136  88.652  1.00  0.00           N
ATOM   1285  CA  GLY A  76      22.366  59.966  89.612  1.00  0.00           C
ATOM   1288  C   GLY A  76      22.456  59.916  91.182  1.00  0.00           C
ATOM   1289  O   GLY A  76      21.806  60.716  91.842  1.00  0.00           O
ATOM   1290  N   VAL A  77      23.226  59.056  91.902  1.00  0.00           N
ATOM   1292  CA  VAL A  77      23.406  59.026  93.372  1.00  0.00           C
ATOM   1294  CB  VAL A  77      23.286  57.586  93.922  1.00  0.00           C
ATOM   1296  CG1 VAL A  77      23.786  57.406  95.382  1.00  0.00           C
ATOM   1300  CG2 VAL A  77      21.836  57.086  93.812  1.00  0.00           C
ATOM   1304  C   VAL A  77      24.806  59.556  93.772  1.00  0.00           C
ATOM   1305  O   VAL A  77      25.756  59.266  93.082  1.00  0.00           O
ATOM   1306  N   VAL A  78      25.066  60.326  94.872  1.00  0.00           N
ATOM   1308  CA  VAL A  78      26.456  60.736  95.182  1.00  0.00           C
ATOM   1310  CB  VAL A  78      26.756  62.216  94.932  1.00  0.00           C
ATOM   1312  CG1 VAL A  78      28.276  62.476  94.952  1.00  0.00           C
ATOM   1316  CG2 VAL A  78      26.316  62.616  93.512  1.00  0.00           C
ATOM   1320  C   VAL A  78      26.886  60.306  96.602  1.00  0.00           C
ATOM   1321  O   VAL A  78      26.126  60.556  97.542  1.00  0.00           O
ATOM   1322  N   LYS A  79      28.096  59.696  96.802  1.00  0.00           N
ATOM   1324  CA  LYS A  79      28.626  59.286  98.122  1.00  0.00           C
ATOM   1326  CB  LYS A  79      28.826  57.746  98.242  1.00  0.00           C
ATOM   1329  CG  LYS A  79      28.836  57.096  99.632  1.00  0.00           C
ATOM   1332  CD  LYS A  79      27.506  57.196 100.372  1.00  0.00           C
ATOM   1335  CE  LYS A  79      26.356  56.626  99.542  1.00  0.00           C
ATOM   1338  NZ  LYS A  79      25.166  56.456 100.372  1.00  0.00           N
ATOM   1342  C   LYS A  79      30.006  59.896  98.392  1.00  0.00           C
ATOM   1343  O   LYS A  79      30.676  60.476  97.532  1.00  0.00           O
ATOM   1344  N   ASP A  80      30.456  59.796  99.652  1.00  0.00           N
ATOM   1346  CA  ASP A  80      31.816  60.056 100.082  1.00  0.00           C
ATOM   1348  CB  ASP A  80      31.896  60.566 101.562  1.00  0.00           C
ATOM   1351  CG  ASP A  80      31.116  59.716 102.562  1.00  0.00           C
ATOM   1352  OD1 ASP A  80      30.706  58.586 102.242  1.00  0.00           O
ATOM   1353  OD2 ASP A  80      30.926  60.206 103.692  1.00  0.00           O
ATOM   1354  C   ASP A  80      32.736  58.876  99.792  1.00  0.00           C
ATOM   1355  O   ASP A  80      32.366  57.846  99.232  1.00  0.00           O
ATOM   1356  N   LYS A  81      34.036  59.066 100.062  1.00  0.00           N
ATOM   1358  CA  LYS A  81      35.066  58.226  99.532  1.00  0.00           C
ATOM   1360  CB  LYS A  81      36.176  58.996  98.762  1.00  0.00           C
ATOM   1363  CG  LYS A  81      35.886  59.876  97.542  1.00  0.00           C
ATOM   1366  CD  LYS A  81      34.626  60.716  97.642  1.00  0.00           C
ATOM   1369  CE  LYS A  81      34.646  61.826  96.622  1.00  0.00           C
ATOM   1372  NZ  LYS A  81      35.386  62.986  97.162  1.00  0.00           N
ATOM   1376  C   LYS A  81      35.706  57.566 100.732  1.00  0.00           C
ATOM   1377  O   LYS A  81      36.496  58.176 101.462  1.00  0.00           O
ATOM   1378  N   PHE A  82      35.376  56.296 100.922  1.00  0.00           N
ATOM   1380  CA  PHE A  82      35.796  55.456 102.012  1.00  0.00           C
ATOM   1382  CB  PHE A  82      34.516  55.016 102.862  1.00  0.00           C
ATOM   1385  CG  PHE A  82      34.536  53.556 103.202  1.00  0.00           C
ATOM   1386  CD1 PHE A  82      35.096  53.046 104.372  1.00  0.00           C
ATOM   1388  CE1 PHE A  82      35.716  51.796 104.362  1.00  0.00           C
ATOM   1390  CZ  PHE A  82      35.726  51.046 103.182  1.00  0.00           C
ATOM   1392  CD2 PHE A  82      34.316  52.706 102.132  1.00  0.00           C
ATOM   1394  CE2 PHE A  82      35.036  51.516 102.062  1.00  0.00           C
ATOM   1396  C   PHE A  82      36.646  54.366 101.342  1.00  0.00           C
ATOM   1397  O   PHE A  82      36.346  53.956 100.232  1.00  0.00           O
ATOM   1398  N   TYR A  83      37.746  53.896 101.972  1.00  0.00           N
ATOM   1400  CA  TYR A  83      38.666  52.916 101.412  1.00  0.00           C
ATOM   1402  CB  TYR A  83      40.116  53.466 101.232  1.00  0.00           C
ATOM   1405  CG  TYR A  83      40.046  54.776 100.532  1.00  0.00           C
ATOM   1406  CD1 TYR A  83      40.726  55.886 101.042  1.00  0.00           C
ATOM   1408  CE1 TYR A  83      40.406  57.166 100.582  1.00  0.00           C
ATOM   1410  CZ  TYR A  83      39.436  57.316  99.602  1.00  0.00           C
ATOM   1411  OH  TYR A  83      39.016  58.576  99.202  1.00  0.00           O
ATOM   1413  CD2 TYR A  83      39.156  54.946  99.462  1.00  0.00           C
ATOM   1415  CE2 TYR A  83      38.816  56.216  99.012  1.00  0.00           C
ATOM   1417  C   TYR A  83      38.766  51.826 102.422  1.00  0.00           C
ATOM   1418  O   TYR A  83      38.416  52.036 103.582  1.00  0.00           O
ATOM   1419  N   GLN A  84      39.346  50.646 102.092  1.00  0.00           N
ATOM   1421  CA  GLN A  84      39.726  49.676 103.112  1.00  0.00           C
ATOM   1423  CB  GLN A  84      40.746  48.586 102.662  1.00  0.00           C
ATOM   1426  CG  GLN A  84      41.146  47.616 103.812  1.00  0.00           C
ATOM   1429  CD  GLN A  84      42.266  46.686 103.402  1.00  0.00           C
ATOM   1430  OE1 GLN A  84      43.026  47.016 102.492  1.00  0.00           O
ATOM   1431  NE2 GLN A  84      42.376  45.516 104.062  1.00  0.00           N
ATOM   1434  C   GLN A  84      40.546  50.366 104.132  1.00  0.00           C
ATOM   1435  O   GLN A  84      40.296  50.296 105.322  1.00  0.00           O
ATOM   1436  N   TRP A  85      41.486  51.096 103.562  1.00  0.00           N
ATOM   1438  CA  TRP A  85      42.586  51.686 104.192  1.00  0.00           C
ATOM   1440  CB  TRP A  85      42.066  52.586 105.282  1.00  0.00           C
ATOM   1443  CG  TRP A  85      43.136  53.416 105.812  1.00  0.00           C
ATOM   1444  CD1 TRP A  85      43.126  53.806 107.082  1.00  0.00           C
ATOM   1446  NE1 TRP A  85      44.346  54.246 107.442  1.00  0.00           N
ATOM   1448  CE2 TRP A  85      45.166  54.056 106.412  1.00  0.00           C
ATOM   1449  CD2 TRP A  85      44.426  53.646 105.302  1.00  0.00           C
ATOM   1450  CE3 TRP A  85      45.056  53.476 104.072  1.00  0.00           C
ATOM   1452  CZ3 TRP A  85      46.426  53.416 104.082  1.00  0.00           C
ATOM   1454  CZ2 TRP A  85      46.506  54.046 106.392  1.00  0.00           C
ATOM   1456  CH2 TRP A  85      47.136  53.566 105.252  1.00  0.00           C
ATOM   1458  C   TRP A  85      43.686  50.636 104.392  1.00  0.00           C
ATOM   1459  O   TRP A  85      43.776  49.806 103.512  1.00  0.00           O
ATOM   1460  N   ASN A  86      44.576  50.636 105.432  1.00  0.00           N
ATOM   1462  CA  ASN A  86      45.636  49.636 105.472  1.00  0.00           C
ATOM   1464  CB  ASN A  86      47.056  50.076 105.982  1.00  0.00           C
ATOM   1467  CG  ASN A  86      47.186  50.406 107.442  1.00  0.00           C
ATOM   1468  OD1 ASN A  86      46.166  50.596 108.082  1.00  0.00           O
ATOM   1469  ND2 ASN A  86      48.416  50.426 108.002  1.00  0.00           N
ATOM   1472  C   ASN A  86      45.166  48.286 105.982  1.00  0.00           C
ATOM   1473  O   ASN A  86      44.086  47.836 105.642  1.00  0.00           O
ATOM   1474  N   GLU A  87      46.056  47.616 106.742  1.00  0.00           N
ATOM   1476  CA  GLU A  87      46.256  46.196 106.852  1.00  0.00           C
ATOM   1478  CB  GLU A  87      45.546  45.296 105.812  1.00  0.00           C
ATOM   1481  CG  GLU A  87      45.496  43.806 106.192  1.00  0.00           C
ATOM   1484  CD  GLU A  87      44.526  43.036 105.312  1.00  0.00           C
ATOM   1485  OE1 GLU A  87      43.286  43.156 105.582  1.00  0.00           O
ATOM   1486  OE2 GLU A  87      44.986  42.296 104.422  1.00  0.00           O
ATOM   1487  C   GLU A  87      47.746  46.056 106.632  1.00  0.00           C
ATOM   1488  O   GLU A  87      48.306  46.596 105.682  1.00  0.00           O
ATOM   1489  N   SER A  88      48.436  45.296 107.492  1.00  0.00           N
ATOM   1491  CA  SER A  88      49.706  44.696 107.132  1.00  0.00           C
ATOM   1493  CB  SER A  88      50.266  43.966 108.372  1.00  0.00           C
ATOM   1496  OG  SER A  88      49.336  42.986 108.862  1.00  0.00           O
ATOM   1498  C   SER A  88      49.526  43.706 105.962  1.00  0.00           C
ATOM   1499  O   SER A  88      49.036  42.606 106.172  1.00  0.00           O
ATOM   1500  N   ASN A  89      49.886  44.116 104.712  1.00  0.00           N
ATOM   1502  CA  ASN A  89      49.456  43.546 103.432  1.00  0.00           C
ATOM   1504  CB  ASN A  89      50.506  43.646 102.272  1.00  0.00           C
ATOM   1507  CG  ASN A  89      50.986  45.056 102.042  1.00  0.00           C
ATOM   1508  OD1 ASN A  89      51.476  45.716 102.952  1.00  0.00           O
ATOM   1509  ND2 ASN A  89      50.836  45.586 100.801  1.00  0.00           N
ATOM   1512  C   ASN A  89      49.036  42.096 103.342  1.00  0.00           C
ATOM   1513  O   ASN A  89      49.726  41.196 103.832  1.00  0.00           O
ATOM   1514  N   ASP A  90      48.016  41.846 102.522  1.00  0.00           N
ATOM   1516  CA  ASP A  90      47.646  40.556 101.982  1.00  0.00           C
ATOM   1518  CB  ASP A  90      46.456  40.806 101.002  1.00  0.00           C
ATOM   1521  CG  ASP A  90      46.746  41.606  99.742  1.00  0.00           C
ATOM   1522  OD1 ASP A  90      47.826  42.236  99.612  1.00  0.00           O
ATOM   1523  OD2 ASP A  90      45.836  41.586  98.862  1.00  0.00           O
ATOM   1524  C   ASP A  90      48.806  39.796 101.302  1.00  0.00           C
ATOM   1525  O   ASP A  90      49.016  38.606 101.532  1.00  0.00           O
ATOM   1526  N   TYR A  91      49.636  40.526 100.512  1.00  0.00           N
ATOM   1528  CA  TYR A  91      50.826  40.136  99.782  1.00  0.00           C
ATOM   1530  CB  TYR A  91      51.376  41.386  99.002  1.00  0.00           C
ATOM   1533  CG  TYR A  91      52.506  41.066  98.042  1.00  0.00           C
ATOM   1534  CD1 TYR A  91      52.186  40.256  96.962  1.00  0.00           C
ATOM   1536  CE1 TYR A  91      53.166  39.796  96.072  1.00  0.00           C
ATOM   1538  CZ  TYR A  91      54.496  40.166  96.242  1.00  0.00           C
ATOM   1539  OH  TYR A  91      55.486  39.656  95.392  1.00  0.00           O
ATOM   1541  CD2 TYR A  91      53.836  41.536  98.142  1.00  0.00           C
ATOM   1543  CE2 TYR A  91      54.836  41.056  97.272  1.00  0.00           C
ATOM   1545  C   TYR A  91      51.866  39.406 100.642  1.00  0.00           C
ATOM   1546  O   TYR A  91      52.506  38.456 100.182  1.00  0.00           O
ATOM   1547  N   TYR A  92      51.996  39.816 101.932  1.00  0.00           N
ATOM   1549  CA  TYR A  92      52.806  39.256 103.021  1.00  0.00           C
ATOM   1551  CB  TYR A  92      53.676  37.996 102.712  1.00  0.00           C
ATOM   1554  CG  TYR A  92      54.236  37.326 103.952  1.00  0.00           C
ATOM   1555  CD1 TYR A  92      55.606  37.286 104.262  1.00  0.00           C
ATOM   1557  CE1 TYR A  92      56.056  36.516 105.352  1.00  0.00           C
ATOM   1559  CZ  TYR A  92      55.156  35.826 106.152  1.00  0.00           C
ATOM   1560  OH  TYR A  92      55.616  35.046 107.232  1.00  0.00           O
ATOM   1562  CD2 TYR A  92      53.346  36.636 104.772  1.00  0.00           C
ATOM   1564  CE2 TYR A  92      53.786  35.906 105.882  1.00  0.00           C
ATOM   1566  C   TYR A  92      53.666  40.326 103.652  1.00  0.00           C
ATOM   1567  O   TYR A  92      54.866  40.486 103.382  1.00  0.00           O
ATOM   1568  N   VAL A  93      53.066  41.086 104.572  1.00  0.00           N
ATOM   1570  CA  VAL A  93      53.746  42.076 105.392  1.00  0.00           C
ATOM   1572  CB  VAL A  93      53.216  43.466 105.052  1.00  0.00           C
ATOM   1574  CG1 VAL A  93      53.066  44.526 106.152  1.00  0.00           C
ATOM   1578  CG2 VAL A  93      54.136  44.046 103.972  1.00  0.00           C
ATOM   1582  C   VAL A  93      53.576  41.576 106.812  1.00  0.00           C
ATOM   1583  O   VAL A  93      52.476  41.486 107.352  1.00  0.00           O
ATOM   1584  N   SER A  94      54.686  41.126 107.412  1.00  0.00           N
ATOM   1586  CA  SER A  94      54.676  40.356 108.632  1.00  0.00           C
ATOM   1588  CB  SER A  94      55.116  38.876 108.412  1.00  0.00           C
ATOM   1591  OG  SER A  94      56.486  38.696 108.012  1.00  0.00           O
ATOM   1593  C   SER A  94      55.526  41.016 109.702  1.00  0.00           C
ATOM   1594  O   SER A  94      56.586  41.586 109.432  1.00  0.00           O
ATOM   1595  N   CYS A  95      55.046  40.986 110.952  1.00  0.00           N
ATOM   1597  CA  CYS A  95      55.626  41.696 112.072  1.00  0.00           C
ATOM   1599  CB  CYS A  95      54.916  41.346 113.402  1.00  0.00           C
ATOM   1602  SG  CYS A  95      53.106  41.326 113.262  1.00  0.00           S
ATOM   1604  C   CYS A  95      57.086  41.356 112.292  1.00  0.00           C
ATOM   1605  O   CYS A  95      57.456  40.176 112.252  1.00  0.00           O
ATOM   1606  N   ASP A  96      57.926  42.356 112.602  1.00  0.00           N
ATOM   1608  CA  ASP A  96      59.256  42.156 113.142  1.00  0.00           C
ATOM   1610  CB  ASP A  96      60.366  42.396 112.092  1.00  0.00           C
ATOM   1613  CG  ASP A  96      61.766  42.366 112.692  1.00  0.00           C
ATOM   1614  OD1 ASP A  96      62.656  43.036 112.112  1.00  0.00           O
ATOM   1615  OD2 ASP A  96      61.986  41.656 113.712  1.00  0.00           O
ATOM   1616  C   ASP A  96      59.316  43.176 114.252  1.00  0.00           C
ATOM   1617  O   ASP A  96      58.646  44.206 114.152  1.00  0.00           O
ATOM   1618  N   CYS A  97      60.086  42.936 115.322  1.00  0.00           N
ATOM   1620  CA  CYS A  97      60.226  43.856 116.442  1.00  0.00           C
ATOM   1622  CB  CYS A  97      60.936  45.176 116.022  1.00  0.00           C
ATOM   1625  SG  CYS A  97      61.166  46.426 117.332  1.00  0.00           S
ATOM   1627  C   CYS A  97      58.976  44.046 117.292  1.00  0.00           C
ATOM   1628  O   CYS A  97      58.886  43.596 118.442  1.00  0.00           O
ATOM   1629  N   ASP A  98      57.996  44.766 116.762  1.00  0.00           N
ATOM   1631  CA  ASP A  98      56.836  45.246 117.472  1.00  0.00           C
ATOM   1633  CB  ASP A  98      56.846  46.796 117.532  1.00  0.00           C
ATOM   1636  CG  ASP A  98      56.016  47.346 118.682  1.00  0.00           C
ATOM   1637  OD1 ASP A  98      55.146  46.596 119.182  1.00  0.00           O
ATOM   1638  OD2 ASP A  98      56.256  48.526 119.062  1.00  0.00           O
ATOM   1639  C   ASP A  98      55.656  44.646 116.732  1.00  0.00           C
ATOM   1640  O   ASP A  98      55.826  44.006 115.692  1.00  0.00           O
ATOM   1641  N   LYS A  99      54.436  44.786 117.272  1.00  0.00           N
ATOM   1643  CA  LYS A  99      53.216  44.576 116.492  1.00  0.00           C
ATOM   1645  CB  LYS A  99      51.976  44.686 117.412  1.00  0.00           C
ATOM   1648  CG  LYS A  99      50.646  44.766 116.642  1.00  0.00           C
ATOM   1651  CD  LYS A  99      49.426  44.576 117.552  1.00  0.00           C
ATOM   1654  CE  LYS A  99      48.126  44.706 116.752  1.00  0.00           C
ATOM   1657  NZ  LYS A  99      46.946  44.446 117.592  1.00  0.00           N
ATOM   1661  C   LYS A  99      53.066  45.556 115.352  1.00  0.00           C
ATOM   1662  O   LYS A  99      52.716  45.196 114.232  1.00  0.00           O
ATOM   1663  N   ASP A 100      53.336  46.836 115.661  1.00  0.00           N
ATOM   1665  CA  ASP A 100      53.316  47.936 114.752  1.00  0.00           C
ATOM   1667  CB  ASP A 100      53.526  49.236 115.592  1.00  0.00           C
ATOM   1670  CG  ASP A 100      52.626  49.426 116.822  1.00  0.00           C
ATOM   1671  OD1 ASP A 100      51.996  48.466 117.342  1.00  0.00           O
ATOM   1672  OD2 ASP A 100      52.646  50.586 117.322  1.00  0.00           O
ATOM   1673  C   ASP A 100      54.386  47.786 113.662  1.00  0.00           C
ATOM   1674  O   ASP A 100      54.106  47.906 112.472  1.00  0.00           O
ATOM   1675  N   ASN A 101      55.636  47.456 114.052  1.00  0.00           N
ATOM   1677  CA  ASN A 101      56.736  47.166 113.152  1.00  0.00           C
ATOM   1679  CB  ASN A 101      58.126  47.166 113.882  1.00  0.00           C
ATOM   1682  CG  ASN A 101      58.586  48.586 114.192  1.00  0.00           C
ATOM   1683  OD1 ASN A 101      58.396  49.166 115.262  1.00  0.00           O
ATOM   1684  ND2 ASN A 101      59.226  49.226 113.182  1.00  0.00           N
ATOM   1687  C   ASN A 101      56.576  45.896 112.322  1.00  0.00           C
ATOM   1688  O   ASN A 101      56.046  44.866 112.722  1.00  0.00           O
ATOM   1689  N   VAL A 102      57.076  45.966 111.072  1.00  0.00           N
ATOM   1691  CA  VAL A 102      56.946  44.916 110.082  1.00  0.00           C
ATOM   1693  CB  VAL A 102      55.856  45.246 109.072  1.00  0.00           C
ATOM   1695  CG1 VAL A 102      55.756  44.206 107.952  1.00  0.00           C
ATOM   1699  CG2 VAL A 102      54.496  45.406 109.772  1.00  0.00           C
ATOM   1703  C   VAL A 102      58.256  44.886 109.312  1.00  0.00           C
ATOM   1704  O   VAL A 102      58.756  45.936 108.932  1.00  0.00           O
ATOM   1705  N   ARG A 103      58.836  43.706 109.022  1.00  0.00           N
ATOM   1707  CA  ARG A 103      59.896  43.606 108.032  1.00  0.00           C
ATOM   1709  CB  ARG A 103      60.656  42.266 108.092  1.00  0.00           C
ATOM   1712  CG  ARG A 103      59.806  40.996 107.902  1.00  0.00           C
ATOM   1715  CD  ARG A 103      60.656  39.736 108.122  1.00  0.00           C
ATOM   1718  NE  ARG A 103      59.746  38.566 107.982  1.00  0.00           N
ATOM   1720  CZ  ARG A 103      60.156  37.296 107.892  1.00  0.00           C
ATOM   1721  NH1 ARG A 103      61.396  36.936 108.122  1.00  0.00           N
ATOM   1724  NH2 ARG A 103      59.316  36.386 107.472  1.00  0.00           N
ATOM   1727  C   ARG A 103      59.476  43.926 106.602  1.00  0.00           C
ATOM   1728  O   ARG A 103      58.386  43.586 106.152  1.00  0.00           O
ATOM   1729  N   SER A 104      60.366  44.596 105.842  1.00  0.00           N
ATOM   1731  CA  SER A 104      60.076  45.136 104.512  1.00  0.00           C
ATOM   1733  CB  SER A 104      60.716  46.556 104.342  1.00  0.00           C
ATOM   1736  OG  SER A 104      60.406  47.216 103.112  1.00  0.00           O
ATOM   1738  C   SER A 104      60.586  44.176 103.442  1.00  0.00           C
ATOM   1739  O   SER A 104      60.596  44.456 102.262  1.00  0.00           O
ATOM   1740  N   GLY A 105      61.036  42.966 103.822  1.00  0.00           N
ATOM   1742  CA  GLY A 105      61.366  41.956 102.832  1.00  0.00           C
ATOM   1745  C   GLY A 105      61.486  40.626 103.512  1.00  0.00           C
ATOM   1746  O   GLY A 105      61.506  40.546 104.742  1.00  0.00           O
ATOM   1747  N   ARG A 106      61.576  39.536 102.742  1.00  0.00           N
ATOM   1749  CA  ARG A 106      61.736  38.196 103.272  1.00  0.00           C
ATOM   1751  CB  ARG A 106      61.676  37.206 102.092  1.00  0.00           C
ATOM   1754  CG  ARG A 106      61.826  35.726 102.452  1.00  0.00           C
ATOM   1757  CD  ARG A 106      61.516  34.796 101.272  1.00  0.00           C
ATOM   1760  NE  ARG A 106      62.746  34.796 100.422  1.00  0.00           N
ATOM   1762  CZ  ARG A 106      63.006  35.606  99.411  1.00  0.00           C
ATOM   1763  NH1 ARG A 106      62.136  36.346  98.762  1.00  0.00           N
ATOM   1766  NH2 ARG A 106      64.276  35.706  99.092  1.00  0.00           N
ATOM   1769  C   ARG A 106      63.006  37.956 104.072  1.00  0.00           C
ATOM   1770  O   ARG A 106      62.976  37.456 105.202  1.00  0.00           O
ATOM   1771  N   TRP A 107      64.176  38.386 103.552  1.00  0.00           N
ATOM   1773  CA  TRP A 107      65.416  38.386 104.312  1.00  0.00           C
ATOM   1775  CB  TRP A 107      66.616  38.436 103.332  1.00  0.00           C
ATOM   1778  CG  TRP A 107      66.676  37.236 102.432  1.00  0.00           C
ATOM   1779  CD1 TRP A 107      66.526  37.166 101.072  1.00  0.00           C
ATOM   1781  NE1 TRP A 107      66.816  35.886 100.652  1.00  0.00           N
ATOM   1783  CE2 TRP A 107      67.126  35.116 101.732  1.00  0.00           C
ATOM   1784  CD2 TRP A 107      66.996  35.916 102.882  1.00  0.00           C
ATOM   1785  CE3 TRP A 107      67.206  35.356 104.142  1.00  0.00           C
ATOM   1787  CZ3 TRP A 107      67.606  34.016 104.212  1.00  0.00           C
ATOM   1789  CZ2 TRP A 107      67.586  33.816 101.802  1.00  0.00           C
ATOM   1791  CH2 TRP A 107      67.836  33.276 103.062  1.00  0.00           C
ATOM   1793  C   TRP A 107      65.496  39.566 105.262  1.00  0.00           C
ATOM   1794  O   TRP A 107      66.176  39.506 106.282  1.00  0.00           O
ATOM   1795  N   ALA A 108      64.756  40.626 104.872  1.00  0.00           N
ATOM   1797  CA  ALA A 108      64.696  41.986 105.352  1.00  0.00           C
ATOM   1799  CB  ALA A 108      64.766  42.136 106.872  1.00  0.00           C
ATOM   1803  C   ALA A 108      65.676  42.886 104.632  1.00  0.00           C
ATOM   1804  O   ALA A 108      66.886  42.836 104.842  1.00  0.00           O
ATOM   1805  N   PHE A 109      65.196  43.796 103.752  1.00  0.00           N
ATOM   1807  CA  PHE A 109      65.936  44.996 103.362  1.00  0.00           C
ATOM   1809  CB  PHE A 109      65.126  45.826 102.312  1.00  0.00           C
ATOM   1812  CG  PHE A 109      64.756  45.026 101.092  1.00  0.00           C
ATOM   1813  CD1 PHE A 109      65.746  44.516 100.242  1.00  0.00           C
ATOM   1815  CE1 PHE A 109      65.406  43.776  99.102  1.00  0.00           C
ATOM   1817  CZ  PHE A 109      64.066  43.556  98.782  1.00  0.00           C
ATOM   1819  CD2 PHE A 109      63.406  44.836 100.732  1.00  0.00           C
ATOM   1821  CE2 PHE A 109      63.056  44.086  99.602  1.00  0.00           C
ATOM   1823  C   PHE A 109      66.166  45.866 104.592  1.00  0.00           C
ATOM   1824  O   PHE A 109      67.226  46.436 104.862  1.00  0.00           O
ATOM   1825  N   ALA A 110      65.086  45.926 105.372  1.00  0.00           N
ATOM   1827  CA  ALA A 110      64.776  46.886 106.372  1.00  0.00           C
ATOM   1829  CB  ALA A 110      64.666  48.316 105.782  1.00  0.00           C
ATOM   1833  C   ALA A 110      63.446  46.436 106.911  1.00  0.00           C
ATOM   1834  O   ALA A 110      62.906  45.396 106.512  1.00  0.00           O
ATOM   1835  N   ALA A 111      62.886  47.226 107.822  1.00  0.00           N
ATOM   1837  CA  ALA A 111      61.636  47.056 108.472  1.00  0.00           C
ATOM   1839  CB  ALA A 111      61.866  46.346 109.812  1.00  0.00           C
ATOM   1843  C   ALA A 111      61.056  48.426 108.742  1.00  0.00           C
ATOM   1844  O   ALA A 111      61.766  49.416 108.922  1.00  0.00           O
ATOM   1845  N   ASP A 112      59.716  48.526 108.752  1.00  0.00           N
ATOM   1847  CA  ASP A 112      59.026  49.776 108.762  1.00  0.00           C
ATOM   1849  CB  ASP A 112      58.746  50.226 107.302  1.00  0.00           C
ATOM   1852  CG  ASP A 112      58.126  51.606 107.182  1.00  0.00           C
ATOM   1853  OD1 ASP A 112      58.046  52.346 108.192  1.00  0.00           O
ATOM   1854  OD2 ASP A 112      57.706  51.956 106.052  1.00  0.00           O
ATOM   1855  C   ASP A 112      57.786  49.616 109.642  1.00  0.00           C
ATOM   1856  O   ASP A 112      57.066  48.616 109.572  1.00  0.00           O
ATOM   1857  N   SER A 113      57.526  50.606 110.502  1.00  0.00           N
ATOM   1859  CA  SER A 113      56.226  50.746 111.162  1.00  0.00           C
ATOM   1861  CB  SER A 113      56.296  50.826 112.702  1.00  0.00           C
ATOM   1864  OG  SER A 113      54.996  50.786 113.272  1.00  0.00           O
ATOM   1866  C   SER A 113      55.576  52.016 110.661  1.00  0.00           C
ATOM   1867  O   SER A 113      56.026  53.116 111.022  1.00  0.00           O
ATOM   1868  N   PRO A 114      54.566  51.946 109.812  1.00  0.00           N
ATOM   1869  CD  PRO A 114      54.186  50.696 109.152  1.00  0.00           C
ATOM   1872  CA  PRO A 114      54.106  53.086 109.062  1.00  0.00           C
ATOM   1874  CB  PRO A 114      53.796  52.486 107.682  1.00  0.00           C
ATOM   1877  CG  PRO A 114      53.266  51.096 108.002  1.00  0.00           C
ATOM   1880  C   PRO A 114      52.906  53.736 109.692  1.00  0.00           C
ATOM   1881  O   PRO A 114      51.876  53.096 109.862  1.00  0.00           O
ATOM   1882  N   LEU A 115      52.986  55.046 109.952  1.00  0.00           N
ATOM   1884  CA  LEU A 115      51.816  55.816 110.302  1.00  0.00           C
ATOM   1886  CB  LEU A 115      52.036  56.856 111.432  1.00  0.00           C
ATOM   1889  CG  LEU A 115      52.816  56.286 112.632  1.00  0.00           C
ATOM   1891  CD1 LEU A 115      52.936  57.306 113.772  1.00  0.00           C
ATOM   1895  CD2 LEU A 115      52.106  55.056 113.172  1.00  0.00           C
ATOM   1899  C   LEU A 115      51.306  56.466 109.032  1.00  0.00           C
ATOM   1900  O   LEU A 115      51.976  57.226 108.352  1.00  0.00           O
ATOM   1901  N   VAL A 116      50.046  56.086 108.692  1.00  0.00           N
ATOM   1903  CA  VAL A 116      49.046  56.426 107.642  1.00  0.00           C
ATOM   1905  CB  VAL A 116      49.406  55.016 106.902  1.00  0.00           C
ATOM   1907  CG1 VAL A 116      50.936  54.786 106.622  1.00  0.00           C
ATOM   1911  CG2 VAL A 116      49.296  53.616 107.602  1.00  0.00           C
ATOM   1915  C   VAL A 116      47.396  57.446 107.652  1.00  0.00           C
ATOM   1916  O   VAL A 116      46.416  56.716 107.682  1.00  0.00           O
ATOM   1917  N   TYR A 117      46.826  58.966 107.762  1.00  0.00           N
ATOM   1919  CA  TYR A 117      46.876  60.696 108.062  1.00  0.00           C
ATOM   1921  CB  TYR A 117      48.166  61.496 108.742  1.00  0.00           C
ATOM   1924  CG  TYR A 117      48.056  62.996 109.082  1.00  0.00           C
ATOM   1925  CD1 TYR A 117      47.296  63.386 110.192  1.00  0.00           C
ATOM   1927  CE1 TYR A 117      46.776  64.686 110.282  1.00  0.00           C
ATOM   1929  CZ  TYR A 117      47.066  65.626 109.292  1.00  0.00           C
ATOM   1930  OH  TYR A 117      46.416  66.876 109.271  1.00  0.00           O
ATOM   1932  CD2 TYR A 117      48.426  63.986 108.142  1.00  0.00           C
ATOM   1934  CE2 TYR A 117      47.926  65.296 108.252  1.00  0.00           C
ATOM   1936  C   TYR A 117      46.216  62.106 107.262  1.00  0.00           C
ATOM   1937  O   TYR A 117      46.576  62.466 106.162  1.00  0.00           O
ATOM   1938  N   LEU A 118      45.326  63.116 107.762  1.00  0.00           N
ATOM   1940  CA  LEU A 118      44.486  64.086 106.872  1.00  0.00           C
ATOM   1942  CB  LEU A 118      42.926  64.256 107.132  1.00  0.00           C
ATOM   1945  CG  LEU A 118      41.876  64.656 106.022  1.00  0.00           C
ATOM   1947  CD1 LEU A 118      41.386  63.546 105.072  1.00  0.00           C
ATOM   1951  CD2 LEU A 118      40.576  65.066 106.722  1.00  0.00           C
ATOM   1955  C   LEU A 118      44.856  65.556 106.532  1.00  0.00           C
ATOM   1956  O   LEU A 118      45.606  65.866 105.612  1.00  0.00           O
ATOM   1957  N   GLY A 119      44.136  66.506 107.192  1.00  0.00           N
ATOM   1959  CA  GLY A 119      43.506  67.666 106.552  1.00  0.00           C
ATOM   1962  C   GLY A 119      42.336  68.136 107.402  1.00  0.00           C
ATOM   1963  O   GLY A 119      42.506  68.406 108.592  1.00  0.00           O
ATOM   1964  N   ASP A 120      41.116  68.276 106.852  1.00  0.00           N
ATOM   1966  CA  ASP A 120      39.976  68.866 107.562  1.00  0.00           C
ATOM   1968  CB  ASP A 120      38.836  68.996 106.542  1.00  0.00           C
ATOM   1971  CG  ASP A 120      37.926  70.186 106.812  1.00  0.00           C
ATOM   1972  OD1 ASP A 120      38.296  71.136 107.542  1.00  0.00           O
ATOM   1973  OD2 ASP A 120      36.896  70.196 106.082  1.00  0.00           O
ATOM   1974  C   ASP A 120      39.396  68.186 108.822  1.00  0.00           C
ATOM   1975  O   ASP A 120      39.176  68.816 109.852  1.00  0.00           O
ATOM   1976  N   ASN A 121      39.046  66.876 108.762  1.00  0.00           N
ATOM   1978  CA  ASN A 121      38.096  66.286 109.682  1.00  0.00           C
ATOM   1980  CB  ASN A 121      37.316  65.036 109.112  1.00  0.00           C
ATOM   1983  CG  ASN A 121      35.856  65.366 108.792  1.00  0.00           C
ATOM   1984  OD1 ASN A 121      34.896  64.806 109.352  1.00  0.00           O
ATOM   1985  ND2 ASN A 121      35.636  66.336 107.862  1.00  0.00           N
ATOM   1988  C   ASN A 121      38.646  65.956 111.062  1.00  0.00           C
ATOM   1989  O   ASN A 121      37.896  66.066 112.032  1.00  0.00           O
ATOM   1990  N   TRP A 122      39.916  65.506 111.212  1.00  0.00           N
ATOM   1992  CA  TRP A 122      40.296  64.806 112.442  1.00  0.00           C
ATOM   1994  CB  TRP A 122      39.436  63.516 112.532  1.00  0.00           C
ATOM   1997  CG  TRP A 122      39.146  62.956 113.892  1.00  0.00           C
ATOM   1998  CD1 TRP A 122      39.736  63.206 115.102  1.00  0.00           C
ATOM   2000  NE1 TRP A 122      39.076  62.516 116.082  1.00  0.00           N
ATOM   2002  CE2 TRP A 122      38.016  61.866 115.542  1.00  0.00           C
ATOM   2003  CD2 TRP A 122      38.006  62.136 114.152  1.00  0.00           C
ATOM   2004  CE3 TRP A 122      36.966  61.636 113.362  1.00  0.00           C
ATOM   2006  CZ3 TRP A 122      35.956  60.906 113.982  1.00  0.00           C
ATOM   2008  CZ2 TRP A 122      37.046  61.096 116.142  1.00  0.00           C
ATOM   2010  CH2 TRP A 122      35.996  60.626 115.352  1.00  0.00           C
ATOM   2012  C   TRP A 122      41.846  64.606 112.462  1.00  0.00           C
ATOM   2013  O   TRP A 122      42.526  65.166 111.612  1.00  0.00           O
ATOM   2014  N   TYR A 123      42.516  63.886 113.442  1.00  0.00           N
ATOM   2016  CA  TYR A 123      43.886  64.286 113.912  1.00  0.00           C
ATOM   2018  CB  TYR A 123      43.786  65.056 115.272  1.00  0.00           C
ATOM   2021  CG  TYR A 123      42.816  66.196 115.092  1.00  0.00           C
ATOM   2022  CD1 TYR A 123      41.566  66.206 115.742  1.00  0.00           C
ATOM   2024  CE1 TYR A 123      40.516  66.996 115.252  1.00  0.00           C
ATOM   2026  CZ  TYR A 123      40.736  67.826 114.142  1.00  0.00           C
ATOM   2027  OH  TYR A 123      39.666  68.456 113.482  1.00  0.00           O
ATOM   2029  CD2 TYR A 123      43.036  67.136 114.072  1.00  0.00           C
ATOM   2031  CE2 TYR A 123      42.006  67.926 113.572  1.00  0.00           C
ATOM   2033  C   TYR A 123      45.086  63.286 113.882  1.00  0.00           C
ATOM   2034  O   TYR A 123      45.606  63.046 112.792  1.00  0.00           O
ATOM   2035  N   LYS A 124      45.596  62.626 114.992  1.00  0.00           N
ATOM   2037  CA  LYS A 124      46.586  61.516 114.852  1.00  0.00           C
ATOM   2039  CB  LYS A 124      48.036  62.056 114.592  1.00  0.00           C
ATOM   2042  CG  LYS A 124      49.196  61.026 114.712  1.00  0.00           C
ATOM   2045  CD  LYS A 124      50.426  61.336 113.832  1.00  0.00           C
ATOM   2048  CE  LYS A 124      51.296  62.556 114.182  1.00  0.00           C
ATOM   2051  NZ  LYS A 124      50.646  63.856 113.912  1.00  0.00           N
ATOM   2055  C   LYS A 124      46.676  60.316 115.832  1.00  0.00           C
ATOM   2056  O   LYS A 124      47.036  60.476 116.992  1.00  0.00           O
ATOM   2057  N   ILE A 125      46.366  59.056 115.412  1.00  0.00           N
ATOM   2059  CA  ILE A 125      46.316  57.806 116.192  1.00  0.00           C
ATOM   2061  CB  ILE A 125      44.886  57.226 116.202  1.00  0.00           C
ATOM   2063  CG2 ILE A 125      44.766  55.786 115.642  1.00  0.00           C
ATOM   2067  CG1 ILE A 125      44.266  57.296 117.612  1.00  0.00           C
ATOM   2070  CD  ILE A 125      42.756  57.046 117.592  1.00  0.00           C
ATOM   2074  C   ILE A 125      47.306  56.736 115.712  1.00  0.00           C
ATOM   2075  O   ILE A 125      47.646  56.676 114.532  1.00  0.00           O
ATOM   2076  N   ASN A 126      47.786  55.856 116.642  1.00  0.00           N
ATOM   2078  CA  ASN A 126      48.746  54.796 116.372  1.00  0.00           C
ATOM   2080  CB  ASN A 126      49.666  54.666 117.622  1.00  0.00           C
ATOM   2083  CG  ASN A 126      51.006  54.016 117.282  1.00  0.00           C
ATOM   2084  OD1 ASN A 126      51.706  54.466 116.372  1.00  0.00           O
ATOM   2085  ND2 ASN A 126      51.376  52.956 118.021  1.00  0.00           N
ATOM   2088  C   ASN A 126      48.096  53.446 116.032  1.00  0.00           C
ATOM   2089  O   ASN A 126      46.956  53.186 116.432  1.00  0.00           O
ATOM   2090  N   ASP A 127      48.826  52.606 115.262  1.00  0.00           N
ATOM   2092  CA  ASP A 127      48.406  51.426 114.532  1.00  0.00           C
ATOM   2094  CB  ASP A 127      49.686  50.976 113.762  1.00  0.00           C
ATOM   2097  CG  ASP A 127      49.506  49.926 112.682  1.00  0.00           C
ATOM   2098  OD1 ASP A 127      48.426  49.906 112.051  1.00  0.00           O
ATOM   2099  OD2 ASP A 127      50.476  49.186 112.412  1.00  0.00           O
ATOM   2100  C   ASP A 127      47.726  50.316 115.382  1.00  0.00           C
ATOM   2101  O   ASP A 127      48.046  50.136 116.562  1.00  0.00           O
ATOM   2102  N   TYR A 128      46.776  49.506 114.852  1.00  0.00           N
ATOM   2104  CA  TYR A 128      45.976  49.736 113.652  1.00  0.00           C
ATOM   2106  CB  TYR A 128      45.766  48.476 112.762  1.00  0.00           C
ATOM   2109  CG  TYR A 128      45.176  47.266 113.442  1.00  0.00           C
ATOM   2110  CD1 TYR A 128      46.006  46.296 114.022  1.00  0.00           C
ATOM   2112  CE1 TYR A 128      45.496  45.046 114.402  1.00  0.00           C
ATOM   2114  CZ  TYR A 128      44.146  44.776 114.242  1.00  0.00           C
ATOM   2115  OH  TYR A 128      43.636  43.516 114.551  1.00  0.00           O
ATOM   2117  CD2 TYR A 128      43.816  46.966 113.272  1.00  0.00           C
ATOM   2119  CE2 TYR A 128      43.296  45.746 113.692  1.00  0.00           C
ATOM   2121  C   TYR A 128      44.756  50.576 113.982  1.00  0.00           C
ATOM   2122  O   TYR A 128      44.906  51.526 114.732  1.00  0.00           O
ATOM   2123  N   LEU A 129      43.576  50.266 113.412  1.00  0.00           N
ATOM   2125  CA  LEU A 129      42.226  50.726 113.802  1.00  0.00           C
ATOM   2127  CB  LEU A 129      42.076  52.136 114.472  1.00  0.00           C
ATOM   2130  CG  LEU A 129      41.596  52.076 115.932  1.00  0.00           C
ATOM   2132  CD1 LEU A 129      42.696  51.536 116.852  1.00  0.00           C
ATOM   2136  CD2 LEU A 129      41.146  53.466 116.402  1.00  0.00           C
ATOM   2140  C   LEU A 129      41.356  50.786 112.562  1.00  0.00           C
ATOM   2141  O   LEU A 129      41.776  51.366 111.582  1.00  0.00           O
ATOM   2142  N   ALA A 130      40.116  50.246 112.562  1.00  0.00           N
ATOM   2144  CA  ALA A 130      39.416  50.006 111.302  1.00  0.00           C
ATOM   2146  CB  ALA A 130      38.236  49.056 111.452  1.00  0.00           C
ATOM   2150  C   ALA A 130      38.966  51.146 110.392  1.00  0.00           C
ATOM   2151  O   ALA A 130      37.776  51.516 110.342  1.00  0.00           O
ATOM   2152  N   ALA A 131      39.926  51.666 109.622  1.00  0.00           N
ATOM   2154  CA  ALA A 131      39.826  52.456 108.432  1.00  0.00           C
ATOM   2156  CB  ALA A 131      38.726  51.876 107.492  1.00  0.00           C
ATOM   2160  C   ALA A 131      39.656  53.926 108.782  1.00  0.00           C
ATOM   2161  O   ALA A 131      38.496  54.266 108.982  1.00  0.00           O
ATOM   2162  N   LYS A 132      40.756  54.816 108.862  1.00  0.00           N
ATOM   2164  CA  LYS A 132      40.946  56.286 109.292  1.00  0.00           C
ATOM   2166  CB  LYS A 132      40.786  55.866 110.812  1.00  0.00           C
ATOM   2169  CG  LYS A 132      40.316  54.556 111.582  1.00  0.00           C
ATOM   2172  CD  LYS A 132      38.866  54.316 112.072  1.00  0.00           C
ATOM   2175  CE  LYS A 132      38.756  53.946 113.562  1.00  0.00           C
ATOM   2178  NZ  LYS A 132      37.356  53.746 113.992  1.00  0.00           N
ATOM   2182  C   LYS A 132      40.646  58.036 108.812  1.00  0.00           C
ATOM   2183  O   LYS A 132      40.676  58.796 109.752  1.00  0.00           O
ATOM   2184  N   VAL A 133      40.296  58.736 107.502  1.00  0.00           N
ATOM   2186  CA  VAL A 133      38.986  59.556 106.982  1.00  0.00           C
ATOM   2188  CB  VAL A 133      38.106  58.946 105.772  1.00  0.00           C
ATOM   2190  CG1 VAL A 133      36.586  59.296 105.942  1.00  0.00           C
ATOM   2194  CG2 VAL A 133      38.506  59.006 104.262  1.00  0.00           C
ATOM   2198  C   VAL A 133      38.706  61.136 106.702  1.00  0.00           C
ATOM   2199  O   VAL A 133      38.776  61.956 107.602  1.00  0.00           O
ATOM   2200  N   LEU A 134      38.236  61.576 105.472  1.00  0.00           N
ATOM   2202  CA  LEU A 134      37.556  62.796 104.932  1.00  0.00           C
ATOM   2204  CB  LEU A 134      37.426  62.756 103.352  1.00  0.00           C
ATOM   2207  CG  LEU A 134      38.686  62.976 102.492  1.00  0.00           C
ATOM   2209  CD1 LEU A 134      39.646  61.786 102.492  1.00  0.00           C
ATOM   2213  CD2 LEU A 134      38.296  63.266 101.022  1.00  0.00           C
ATOM   2217  C   LEU A 134      36.116  63.206 105.382  1.00  0.00           C
ATOM   2218  O   LEU A 134      35.976  64.106 106.182  1.00  0.00           O
ATOM   2219  N   LEU A 135      35.026  62.656 104.742  1.00  0.00           N
ATOM   2221  CA  LEU A 135      33.646  63.186 104.642  1.00  0.00           C
ATOM   2223  CB  LEU A 135      33.046  63.796 105.942  1.00  0.00           C
ATOM   2226  CG  LEU A 135      31.486  63.926 106.072  1.00  0.00           C
ATOM   2228  CD1 LEU A 135      30.966  65.376 106.042  1.00  0.00           C
ATOM   2232  CD2 LEU A 135      30.676  63.066 105.102  1.00  0.00           C
ATOM   2236  C   LEU A 135      33.406  64.136 103.442  1.00  0.00           C
ATOM   2237  O   LEU A 135      32.876  65.236 103.572  1.00  0.00           O
ATOM   2238  N   GLN A 136      33.786  63.756 102.202  1.00  0.00           N
ATOM   2240  CA  GLN A 136      33.536  64.646 101.062  1.00  0.00           C
ATOM   2242  CB  GLN A 136      34.836  65.266 100.521  1.00  0.00           C
ATOM   2245  CG  GLN A 136      35.386  66.336 101.492  1.00  0.00           C
ATOM   2248  CD  GLN A 136      36.746  66.796 101.022  1.00  0.00           C
ATOM   2249  OE1 GLN A 136      36.916  67.256  99.892  1.00  0.00           O
ATOM   2250  NE2 GLN A 136      37.776  66.736 101.892  1.00  0.00           N
ATOM   2253  C   GLN A 136      32.826  63.976  99.912  1.00  0.00           C
ATOM   2254  O   GLN A 136      33.436  63.196  99.182  1.00  0.00           O
ATOM   2255  N   VAL A 137      31.546  64.306  99.672  1.00  0.00           N
ATOM   2257  CA  VAL A 137      30.666  63.526  98.822  1.00  0.00           C
ATOM   2259  CB  VAL A 137      29.236  63.616  99.332  1.00  0.00           C
ATOM   2261  CG1 VAL A 137      28.246  63.016  98.322  1.00  0.00           C
ATOM   2265  CG2 VAL A 137      29.136  62.876 100.692  1.00  0.00           C
ATOM   2269  C   VAL A 137      30.756  63.986  97.382  1.00  0.00           C
ATOM   2270  O   VAL A 137      30.326  65.086  97.072  1.00  0.00           O
ATOM   2271  N   LYS A 138      31.346  63.196  96.462  1.00  0.00           N
ATOM   2273  CA  LYS A 138      31.636  63.696  95.132  1.00  0.00           C
ATOM   2275  CB  LYS A 138      32.946  64.556  94.982  1.00  0.00           C
ATOM   2278  CG  LYS A 138      33.286  65.586  96.072  1.00  0.00           C
ATOM   2281  CD  LYS A 138      32.526  66.916  95.882  1.00  0.00           C
ATOM   2284  CE  LYS A 138      32.706  67.876  97.062  1.00  0.00           C
ATOM   2287  NZ  LYS A 138      31.786  69.026  96.982  1.00  0.00           N
ATOM   2291  C   LYS A 138      31.786  62.596  94.122  1.00  0.00           C
ATOM   2292  O   LYS A 138      32.016  61.456  94.502  1.00  0.00           O
ATOM   2293  N   GLY A 139      31.706  62.956  92.812  1.00  0.00           N
ATOM   2295  CA  GLY A 139      31.976  62.116  91.632  1.00  0.00           C
ATOM   2298  C   GLY A 139      33.136  62.656  90.812  1.00  0.00           C
ATOM   2299  O   GLY A 139      33.416  63.856  90.801  1.00  0.00           O
ATOM   2300  N   SER A 140      33.906  61.786  90.122  1.00  0.00           N
ATOM   2302  CA  SER A 140      35.016  62.156  89.222  1.00  0.00           C
ATOM   2304  CB  SER A 140      36.456  61.686  89.662  1.00  0.00           C
ATOM   2307  OG  SER A 140      37.126  62.696  90.432  1.00  0.00           O
ATOM   2309  C   SER A 140      34.776  61.596  87.842  1.00  0.00           C
ATOM   2310  O   SER A 140      35.666  61.556  87.012  1.00  0.00           O
ATOM   2311  N   SER A 141      33.536  61.136  87.592  1.00  0.00           N
ATOM   2313  CA  SER A 141      33.136  60.086  86.662  1.00  0.00           C
ATOM   2315  CB  SER A 141      31.596  59.956  86.652  1.00  0.00           C
ATOM   2318  OG  SER A 141      31.096  59.886  87.982  1.00  0.00           O
ATOM   2320  C   SER A 141      33.676  59.896  85.242  1.00  0.00           C
ATOM   2321  O   SER A 141      33.576  58.796  84.702  1.00  0.00           O
ATOM   2322  N   PRO A 142      34.216  60.866  84.562  1.00  0.00           N
ATOM   2323  CD  PRO A 142      33.646  62.206  84.572  1.00  0.00           C
ATOM   2326  CA  PRO A 142      35.246  60.716  83.532  1.00  0.00           C
ATOM   2328  CB  PRO A 142      35.576  62.186  83.252  1.00  0.00           C
ATOM   2331  CG  PRO A 142      34.216  62.846  83.322  1.00  0.00           C
ATOM   2334  C   PRO A 142      36.556  60.026  83.892  1.00  0.00           C
ATOM   2335  O   PRO A 142      36.656  59.366  84.912  1.00  0.00           O
ATOM   2336  N   THR A 143      37.586  60.236  83.032  1.00  0.00           N
ATOM   2338  CA  THR A 143      38.996  59.986  83.312  1.00  0.00           C
ATOM   2340  CB  THR A 143      39.956  60.246  82.142  1.00  0.00           C
ATOM   2342  OG1 THR A 143      40.986  59.276  82.102  1.00  0.00           O
ATOM   2344  CG2 THR A 143      40.656  61.616  82.172  1.00  0.00           C
ATOM   2348  C   THR A 143      39.476  60.776  84.522  1.00  0.00           C
ATOM   2349  O   THR A 143      38.976  61.856  84.802  1.00  0.00           O
ATOM   2350  N   ALA A 144      40.496  60.226  85.192  1.00  0.00           N
ATOM   2352  CA  ALA A 144      41.396  60.796  86.172  1.00  0.00           C
ATOM   2354  CB  ALA A 144      42.696  60.026  85.862  1.00  0.00           C
ATOM   2358  C   ALA A 144      41.576  62.336  86.212  1.00  0.00           C
ATOM   2359  O   ALA A 144      41.746  62.976  85.172  1.00  0.00           O
ATOM   2360  N   VAL A 145      41.476  62.976  87.402  1.00  0.00           N
ATOM   2362  CA  VAL A 145      40.876  64.276  87.622  1.00  0.00           C
ATOM   2364  CB  VAL A 145      39.556  64.006  88.382  1.00  0.00           C
ATOM   2366  CG1 VAL A 145      38.856  65.236  88.952  1.00  0.00           C
ATOM   2370  CG2 VAL A 145      38.596  63.286  87.432  1.00  0.00           C
ATOM   2374  C   VAL A 145      41.776  65.356  88.282  1.00  0.00           C
ATOM   2375  O   VAL A 145      41.336  66.496  88.442  1.00  0.00           O
ATOM   2376  N   PRO A 146      43.086  65.176  88.482  1.00  0.00           N
ATOM   2377  CD  PRO A 146      43.916  65.136  87.282  1.00  0.00           C
ATOM   2380  CA  PRO A 146      43.896  65.536  89.672  1.00  0.00           C
ATOM   2382  CB  PRO A 146      45.176  66.136  89.052  1.00  0.00           C
ATOM   2385  CG  PRO A 146      45.356  65.406  87.722  1.00  0.00           C
ATOM   2388  C   PRO A 146      43.476  66.536  90.772  1.00  0.00           C
ATOM   2389  O   PRO A 146      42.426  67.146  90.762  1.00  0.00           O
ATOM   2390  N   PHE A 147      44.406  66.726  91.732  1.00  0.00           N
ATOM   2392  CA  PHE A 147      44.526  67.826  92.702  1.00  0.00           C
ATOM   2394  CB  PHE A 147      43.636  69.106  92.562  1.00  0.00           C
ATOM   2397  CG  PHE A 147      44.216  70.076  91.572  1.00  0.00           C
ATOM   2398  CD1 PHE A 147      43.776  70.106  90.242  1.00  0.00           C
ATOM   2400  CE1 PHE A 147      44.266  71.066  89.362  1.00  0.00           C
ATOM   2402  CZ  PHE A 147      45.186  72.026  89.802  1.00  0.00           C
ATOM   2404  CD2 PHE A 147      45.126  71.056  92.012  1.00  0.00           C
ATOM   2406  CE2 PHE A 147      45.596  72.026  91.132  1.00  0.00           C
ATOM   2408  C   PHE A 147      44.516  67.426  94.142  1.00  0.00           C
ATOM   2409  O   PHE A 147      45.146  68.116  94.942  1.00  0.00           O
ATOM   2410  N   GLU A 148      43.866  66.326  94.562  1.00  0.00           N
ATOM   2412  CA  GLU A 148      44.016  65.956  95.962  1.00  0.00           C
ATOM   2414  CB  GLU A 148      42.836  65.176  96.612  1.00  0.00           C
ATOM   2417  CG  GLU A 148      42.166  64.056  95.772  1.00  0.00           C
ATOM   2420  CD  GLU A 148      40.816  63.626  96.332  1.00  0.00           C
ATOM   2421  OE1 GLU A 148      40.286  64.276  97.272  1.00  0.00           O
ATOM   2422  OE2 GLU A 148      40.206  62.646  95.812  1.00  0.00           O
ATOM   2423  C   GLU A 148      45.426  65.496  96.302  1.00  0.00           C
ATOM   2424  O   GLU A 148      45.986  64.576  95.712  1.00  0.00           O
ATOM   2425  N   ASN A 149      46.086  66.226  97.232  1.00  0.00           N
ATOM   2427  CA  ASN A 149      47.506  66.056  97.502  1.00  0.00           C
ATOM   2429  CB  ASN A 149      48.146  67.346  98.052  1.00  0.00           C
ATOM   2432  CG  ASN A 149      48.716  68.216  96.932  1.00  0.00           C
ATOM   2433  OD1 ASN A 149      49.926  68.206  96.742  1.00  0.00           O
ATOM   2434  ND2 ASN A 149      47.866  69.006  96.232  1.00  0.00           N
ATOM   2437  C   ASN A 149      47.686  64.926  98.482  1.00  0.00           C
ATOM   2438  O   ASN A 149      47.026  64.846  99.522  1.00  0.00           O
ATOM   2439  N   VAL A 150      48.506  63.946  98.092  1.00  0.00           N
ATOM   2441  CA  VAL A 150      48.256  62.616  98.552  1.00  0.00           C
ATOM   2443  CB  VAL A 150      47.206  61.986  97.652  1.00  0.00           C
ATOM   2445  CG1 VAL A 150      47.306  60.476  97.642  1.00  0.00           C
ATOM   2449  CG2 VAL A 150      45.816  62.356  98.202  1.00  0.00           C
ATOM   2453  C   VAL A 150      49.576  61.886  98.672  1.00  0.00           C
ATOM   2454  O   VAL A 150      50.446  61.976  97.812  1.00  0.00           O
ATOM   2455  N   GLY A 151      49.776  61.196  99.822  1.00  0.00           N
ATOM   2457  CA  GLY A 151      51.106  60.776 100.282  1.00  0.00           C
ATOM   2460  C   GLY A 151      51.786  61.896 101.012  1.00  0.00           C
ATOM   2461  O   GLY A 151      53.006  61.966 101.122  1.00  0.00           O
ATOM   2462  N   THR A 152      50.966  62.836 101.512  1.00  0.00           N
ATOM   2464  CA  THR A 152      51.366  64.236 101.712  1.00  0.00           C
ATOM   2466  CB  THR A 152      50.306  65.146 101.072  1.00  0.00           C
ATOM   2468  OG1 THR A 152      50.816  66.416 100.702  1.00  0.00           O
ATOM   2470  CG2 THR A 152      49.086  65.356 101.982  1.00  0.00           C
ATOM   2474  C   THR A 152      51.566  64.586 103.161  1.00  0.00           C
ATOM   2475  O   THR A 152      51.646  65.746 103.552  1.00  0.00           O
ATOM   2476  N   GLY A 153      51.666  63.596 104.052  1.00  0.00           N
ATOM   2478  CA  GLY A 153      52.066  63.876 105.422  1.00  0.00           C
ATOM   2481  C   GLY A 153      52.376  62.586 106.082  1.00  0.00           C
ATOM   2482  O   GLY A 153      52.286  61.546 105.452  1.00  0.00           O
ATOM   2483  N   GLY A 154      52.676  62.616 107.382  1.00  0.00           N
ATOM   2485  CA  GLY A 154      52.706  61.396 108.172  1.00  0.00           C
ATOM   2488  C   GLY A 154      54.016  61.116 108.802  1.00  0.00           C
ATOM   2489  O   GLY A 154      54.976  61.846 108.612  1.00  0.00           O
ATOM   2490  N   ASP A 155      54.056  60.006 109.562  1.00  0.00           N
ATOM   2492  CA  ASP A 155      55.236  59.526 110.242  1.00  0.00           C
ATOM   2494  CB  ASP A 155      55.236  59.776 111.792  1.00  0.00           C
ATOM   2497  CG  ASP A 155      54.346  60.906 112.352  1.00  0.00           C
ATOM   2498  OD1 ASP A 155      54.476  62.086 111.932  1.00  0.00           O
ATOM   2499  OD2 ASP A 155      53.576  60.596 113.301  1.00  0.00           O
ATOM   2500  C   ASP A 155      55.376  58.036 109.922  1.00  0.00           C
ATOM   2501  O   ASP A 155      54.406  57.346 109.712  1.00  0.00           O
ATOM   2502  N   THR A 156      56.586  57.456 109.832  1.00  0.00           N
ATOM   2504  CA  THR A 156      56.816  56.016 109.642  1.00  0.00           C
ATOM   2506  CB  THR A 156      56.806  55.266 108.262  1.00  0.00           C
ATOM   2508  OG1 THR A 156      57.996  55.246 107.482  1.00  0.00           O
ATOM   2510  CG2 THR A 156      55.636  55.546 107.312  1.00  0.00           C
ATOM   2514  C   THR A 156      58.186  55.796 110.192  1.00  0.00           C
ATOM   2515  O   THR A 156      59.026  56.696 110.182  1.00  0.00           O
ATOM   2516  N   ARG A 157      58.426  54.566 110.652  1.00  0.00           N
ATOM   2518  CA  ARG A 157      59.546  54.256 111.472  1.00  0.00           C
ATOM   2520  CB  ARG A 157      58.976  53.776 112.832  1.00  0.00           C
ATOM   2523  CG  ARG A 157      59.906  53.036 113.812  1.00  0.00           C
ATOM   2526  CD  ARG A 157      59.216  52.546 115.112  1.00  0.00           C
ATOM   2529  NE  ARG A 157      58.456  53.716 115.672  1.00  0.00           N
ATOM   2531  CZ  ARG A 157      58.006  53.866 116.911  1.00  0.00           C
ATOM   2532  NH1 ARG A 157      58.346  53.076 117.902  1.00  0.00           N
ATOM   2535  NH2 ARG A 157      57.206  54.896 117.132  1.00  0.00           N
ATOM   2538  C   ARG A 157      60.426  53.236 110.801  1.00  0.00           C
ATOM   2539  O   ARG A 157      60.126  52.046 110.852  1.00  0.00           O
ATOM   2540  N   TRP A 158      61.556  53.656 110.222  1.00  0.00           N
ATOM   2542  CA  TRP A 158      62.436  52.776 109.472  1.00  0.00           C
ATOM   2544  CB  TRP A 158      63.036  53.426 108.182  1.00  0.00           C
ATOM   2547  CG  TRP A 158      62.056  53.456 107.051  1.00  0.00           C
ATOM   2548  CD1 TRP A 158      60.956  54.266 106.952  1.00  0.00           C
ATOM   2550  NE1 TRP A 158      60.196  53.896 105.872  1.00  0.00           N
ATOM   2552  CE2 TRP A 158      60.796  52.856 105.232  1.00  0.00           C
ATOM   2553  CD2 TRP A 158      61.986  52.546 105.932  1.00  0.00           C
ATOM   2554  CE3 TRP A 158      62.786  51.496 105.482  1.00  0.00           C
ATOM   2556  CZ3 TRP A 158      62.386  50.796 104.342  1.00  0.00           C
ATOM   2558  CZ2 TRP A 158      60.386  52.126 104.132  1.00  0.00           C
ATOM   2560  CH2 TRP A 158      61.196  51.096 103.692  1.00  0.00           C
ATOM   2562  C   TRP A 158      63.506  52.246 110.382  1.00  0.00           C
ATOM   2563  O   TRP A 158      64.386  52.936 110.882  1.00  0.00           O
ATOM   2564  N   HIS A 159      63.456  50.936 110.622  1.00  0.00           N
ATOM   2566  CA  HIS A 159      64.556  50.186 111.152  1.00  0.00           C
ATOM   2568  CB  HIS A 159      64.016  49.156 112.162  1.00  0.00           C
ATOM   2571  ND1 HIS A 159      64.996  46.886 112.102  1.00  0.00           N
ATOM   2572  CG  HIS A 159      64.996  48.146 112.672  1.00  0.00           C
ATOM   2573  CE1 HIS A 159      65.786  46.166 112.852  1.00  0.00           C
ATOM   2575  NE2 HIS A 159      66.266  46.876 113.902  1.00  0.00           N
ATOM   2577  CD2 HIS A 159      65.766  48.156 113.782  1.00  0.00           C
ATOM   2579  C   HIS A 159      65.226  49.546 109.962  1.00  0.00           C
ATOM   2580  O   HIS A 159      64.636  48.756 109.232  1.00  0.00           O
ATOM   2581  N   ILE A 160      66.476  49.936 109.662  1.00  0.00           N
ATOM   2583  CA  ILE A 160      67.166  49.386 108.512  1.00  0.00           C
ATOM   2585  CB  ILE A 160      68.136  50.386 107.892  1.00  0.00           C
ATOM   2587  CG2 ILE A 160      68.876  49.766 106.682  1.00  0.00           C
ATOM   2591  CG1 ILE A 160      67.396  51.686 107.472  1.00  0.00           C
ATOM   2594  CD  ILE A 160      68.356  52.856 107.182  1.00  0.00           C
ATOM   2598  C   ILE A 160      67.816  48.056 108.902  1.00  0.00           C
ATOM   2599  O   ILE A 160      68.226  47.846 110.042  1.00  0.00           O
ATOM   2600  N   CYS A 161      67.876  47.086 107.972  1.00  0.00           N
ATOM   2602  CA  CYS A 161      68.426  45.776 108.282  1.00  0.00           C
ATOM   2604  CB  CYS A 161      67.416  44.626 108.012  1.00  0.00           C
ATOM   2607  SG  CYS A 161      66.096  44.666 109.271  1.00  0.00           S
ATOM   2609  C   CYS A 161      69.746  45.556 107.602  1.00  0.00           C
ATOM   2610  O   CYS A 161      70.726  45.216 108.282  1.00  0.00           O
ATOM   2611  N   ASP A 162      69.816  45.846 106.282  1.00  0.00           N
ATOM   2613  CA  ASP A 162      71.036  45.896 105.512  1.00  0.00           C
ATOM   2615  CB  ASP A 162      70.916  44.976 104.271  1.00  0.00           C
ATOM   2618  CG  ASP A 162      71.276  43.526 104.532  1.00  0.00           C
ATOM   2619  OD1 ASP A 162      72.346  43.276 105.162  1.00  0.00           O
ATOM   2620  OD2 ASP A 162      70.596  42.676 103.912  1.00  0.00           O
ATOM   2621  C   ASP A 162      71.196  47.336 104.982  1.00  0.00           C
ATOM   2622  O   ASP A 162      70.296  47.806 104.292  1.00  0.00           O
ATOM   2623  N   PRO A 163      72.256  48.086 105.222  1.00  0.00           N
ATOM   2624  CD  PRO A 163      73.236  47.826 106.272  1.00  0.00           C
ATOM   2627  CA  PRO A 163      72.366  49.426 104.662  1.00  0.00           C
ATOM   2629  CB  PRO A 163      73.256  50.126 105.682  1.00  0.00           C
ATOM   2632  CG  PRO A 163      74.186  49.026 106.192  1.00  0.00           C
ATOM   2635  C   PRO A 163      73.036  49.386 103.301  1.00  0.00           C
ATOM   2636  O   PRO A 163      73.306  48.326 102.752  1.00  0.00           O
ATOM   2637  N   GLY A 164      73.326  50.596 102.772  1.00  0.00           N
ATOM   2639  CA  GLY A 164      73.906  50.846 101.462  1.00  0.00           C
ATOM   2642  C   GLY A 164      72.846  51.306 100.502  1.00  0.00           C
ATOM   2643  O   GLY A 164      71.736  51.676 100.892  1.00  0.00           O
ATOM   2644  N   GLY A 165      73.176  51.346  99.192  1.00  0.00           N
ATOM   2646  CA  GLY A 165      72.226  51.666  98.142  1.00  0.00           C
ATOM   2649  C   GLY A 165      71.386  50.466  97.772  1.00  0.00           C
ATOM   2650  O   GLY A 165      71.646  49.686  96.862  1.00  0.00           O
ATOM   2651  N   GLN A 166      70.326  50.286  98.572  1.00  0.00           N
ATOM   2653  CA  GLN A 166      69.436  49.166  98.482  1.00  0.00           C
ATOM   2655  CB  GLN A 166      68.536  49.006  99.732  1.00  0.00           C
ATOM   2658  CG  GLN A 166      69.336  48.616 100.982  1.00  0.00           C
ATOM   2661  CD  GLN A 166      68.426  47.836 101.922  1.00  0.00           C
ATOM   2662  OE1 GLN A 166      67.456  48.396 102.442  1.00  0.00           O
ATOM   2663  NE2 GLN A 166      68.696  46.526 102.122  1.00  0.00           N
ATOM   2666  C   GLN A 166      68.606  48.996  97.242  1.00  0.00           C
ATOM   2667  O   GLN A 166      68.146  49.926  96.592  1.00  0.00           O
ATOM   2668  N   ARG A 167      68.386  47.716  96.922  1.00  0.00           N
ATOM   2670  CA  ARG A 167      67.496  47.186  95.942  1.00  0.00           C
ATOM   2672  CB  ARG A 167      67.356  45.656  96.092  1.00  0.00           C
ATOM   2675  CG  ARG A 167      68.226  44.906  95.082  1.00  0.00           C
ATOM   2678  CD  ARG A 167      67.796  45.076  93.622  1.00  0.00           C
ATOM   2681  NE  ARG A 167      66.586  44.226  93.372  1.00  0.00           N
ATOM   2683  CZ  ARG A 167      66.696  42.936  93.112  1.00  0.00           C
ATOM   2684  NH1 ARG A 167      67.846  42.296  93.102  1.00  0.00           N
ATOM   2687  NH2 ARG A 167      65.656  42.226  92.732  1.00  0.00           N
ATOM   2690  C   ARG A 167      66.116  47.736  95.732  1.00  0.00           C
ATOM   2691  O   ARG A 167      65.486  48.366  96.572  1.00  0.00           O
ATOM   2692  N   LEU A 168      65.586  47.366  94.562  1.00  0.00           N
ATOM   2694  CA  LEU A 168      64.236  47.526  94.162  1.00  0.00           C
ATOM   2696  CB  LEU A 168      64.356  48.416  92.902  1.00  0.00           C
ATOM   2699  CG  LEU A 168      63.056  49.026  92.392  1.00  0.00           C
ATOM   2701  CD1 LEU A 168      63.116  50.566  92.352  1.00  0.00           C
ATOM   2705  CD2 LEU A 168      62.696  48.416  91.032  1.00  0.00           C
ATOM   2709  C   LEU A 168      63.666  46.106  93.972  1.00  0.00           C
ATOM   2710  O   LEU A 168      64.116  45.286  93.161  1.00  0.00           O
ATOM   2711  N   GLY A 169      62.706  45.736  94.842  1.00  0.00           N
ATOM   2713  CA  GLY A 169      62.036  44.436  94.942  1.00  0.00           C
ATOM   2716  C   GLY A 169      60.696  44.466  94.262  1.00  0.00           C
ATOM   2717  O   GLY A 169      60.576  44.266  93.052  1.00  0.00           O
ATOM   2718  N   GLY A 170      59.616  44.686  95.042  1.00  0.00           N
ATOM   2720  CA  GLY A 170      58.306  44.966  94.462  1.00  0.00           C
ATOM   2723  C   GLY A 170      57.166  44.966  95.442  1.00  0.00           C
ATOM   2724  O   GLY A 170      56.096  44.436  95.132  1.00  0.00           O
ATOM   2725  N   GLN A 171      57.326  45.496  96.672  1.00  0.00           N
ATOM   2727  CA  GLN A 171      56.356  45.306  97.742  1.00  0.00           C
ATOM   2729  CB  GLN A 171      57.076  44.786  99.012  1.00  0.00           C
ATOM   2732  CG  GLN A 171      56.406  43.566  99.672  1.00  0.00           C
ATOM   2735  CD  GLN A 171      57.226  42.986 100.832  1.00  0.00           C
ATOM   2736  OE1 GLN A 171      58.446  42.816 100.772  1.00  0.00           O
ATOM   2737  NE2 GLN A 171      56.526  42.636 101.932  1.00  0.00           N
ATOM   2740  C   GLN A 171      55.626  46.596  98.092  1.00  0.00           C
ATOM   2741  O   GLN A 171      56.076  47.706  97.802  1.00  0.00           O
ATOM   2742  N   GLY A 172      54.466  46.476  98.782  1.00  0.00           N
ATOM   2744  CA  GLY A 172      53.916  47.536  99.612  1.00  0.00           C
ATOM   2747  C   GLY A 172      54.236  47.176 101.042  1.00  0.00           C
ATOM   2748  O   GLY A 172      54.356  46.006 101.362  1.00  0.00           O
ATOM   2749  N   ALA A 173      54.386  48.166 101.932  1.00  0.00           N
ATOM   2751  CA  ALA A 173      54.696  47.876 103.322  1.00  0.00           C
ATOM   2753  CB  ALA A 173      55.906  48.746 103.682  1.00  0.00           C
ATOM   2757  C   ALA A 173      53.476  48.096 104.212  1.00  0.00           C
ATOM   2758  O   ALA A 173      53.446  47.806 105.402  1.00  0.00           O
ATOM   2759  N   SER A 174      52.366  48.536 103.602  1.00  0.00           N
ATOM   2761  CA  SER A 174      51.016  48.476 104.132  1.00  0.00           C
ATOM   2763  CB  SER A 174      50.616  49.726 104.952  1.00  0.00           C
ATOM   2766  OG  SER A 174      50.926  49.566 106.342  1.00  0.00           O
ATOM   2768  C   SER A 174      50.166  48.306 102.892  1.00  0.00           C
ATOM   2769  O   SER A 174      50.586  48.756 101.812  1.00  0.00           O
ATOM   2770  N   GLY A 175      49.016  47.596 102.952  1.00  0.00           N
ATOM   2772  CA  GLY A 175      48.196  47.286 101.771  1.00  0.00           C
ATOM   2775  C   GLY A 175      46.946  48.086 101.862  1.00  0.00           C
ATOM   2776  O   GLY A 175      46.206  47.926 102.822  1.00  0.00           O
ATOM   2777  N   ASN A 176      46.736  49.026 100.912  1.00  0.00           N
ATOM   2779  CA  ASN A 176      46.016  50.256 101.162  1.00  0.00           C
ATOM   2781  CB  ASN A 176      47.016  51.416 101.192  1.00  0.00           C
ATOM   2784  CG  ASN A 176      47.936  51.186 102.372  1.00  0.00           C
ATOM   2785  OD1 ASN A 176      47.736  50.396 103.272  1.00  0.00           O
ATOM   2786  ND2 ASN A 176      49.006  51.996 102.482  1.00  0.00           N
ATOM   2789  C   ASN A 176      44.946  50.596 100.142  1.00  0.00           C
ATOM   2790  O   ASN A 176      45.096  51.526  99.342  1.00  0.00           O
ATOM   2791  N   SER A 177      43.846  49.826 100.152  1.00  0.00           N
ATOM   2793  CA  SER A 177      42.976  49.686  98.992  1.00  0.00           C
ATOM   2795  CB  SER A 177      42.486  48.246  98.722  1.00  0.00           C
ATOM   2798  OG  SER A 177      42.356  47.556  99.952  1.00  0.00           O
ATOM   2800  C   SER A 177      41.756  50.546  99.002  1.00  0.00           C
ATOM   2801  O   SER A 177      40.946  50.476  99.932  1.00  0.00           O
ATOM   2802  N   GLY A 178      41.586  51.346  97.942  1.00  0.00           N
ATOM   2804  CA  GLY A 178      40.466  52.236  97.682  1.00  0.00           C
ATOM   2807  C   GLY A 178      39.056  51.656  97.642  1.00  0.00           C
ATOM   2808  O   GLY A 178      38.796  50.496  97.952  1.00  0.00           O
ATOM   2809  N   SER A 179      38.126  52.526  97.192  1.00  0.00           N
ATOM   2811  CA  SER A 179      36.796  52.256  96.652  1.00  0.00           C
ATOM   2813  CB  SER A 179      36.066  50.926  96.992  1.00  0.00           C
ATOM   2816  OG  SER A 179      36.036  50.636  98.392  1.00  0.00           O
ATOM   2818  C   SER A 179      35.906  53.466  96.812  1.00  0.00           C
ATOM   2819  O   SER A 179      36.376  54.566  97.072  1.00  0.00           O
ATOM   2820  N   PHE A 180      34.606  53.286  96.532  1.00  0.00           N
ATOM   2822  CA  PHE A 180      33.546  54.266  96.612  1.00  0.00           C
ATOM   2824  CB  PHE A 180      33.106  54.656  95.172  1.00  0.00           C
ATOM   2827  CG  PHE A 180      31.776  55.326  95.142  1.00  0.00           C
ATOM   2828  CD1 PHE A 180      30.616  54.546  95.022  1.00  0.00           C
ATOM   2830  CE1 PHE A 180      29.376  55.096  95.272  1.00  0.00           C
ATOM   2832  CZ  PHE A 180      29.276  56.466  95.482  1.00  0.00           C
ATOM   2834  CD2 PHE A 180      31.666  56.716  95.302  1.00  0.00           C
ATOM   2836  CE2 PHE A 180      30.416  57.286  95.462  1.00  0.00           C
ATOM   2838  C   PHE A 180      32.396  53.656  97.382  1.00  0.00           C
ATOM   2839  O   PHE A 180      31.986  54.136  98.442  1.00  0.00           O
ATOM   2840  N   SER A 181      31.876  52.536  96.832  1.00  0.00           N
ATOM   2842  CA  SER A 181      30.736  51.826  97.372  1.00  0.00           C
ATOM   2844  CB  SER A 181      30.096  50.816  96.402  1.00  0.00           C
ATOM   2847  OG  SER A 181      28.966  50.196  97.022  1.00  0.00           O
ATOM   2849  C   SER A 181      31.136  51.056  98.592  1.00  0.00           C
ATOM   2850  O   SER A 181      32.136  50.346  98.552  1.00  0.00           O
ATOM   2851  N   LEU A 182      30.316  51.166  99.662  1.00  0.00           N
ATOM   2853  CA  LEU A 182      30.656  50.916 101.032  1.00  0.00           C
ATOM   2855  CB  LEU A 182      29.376  51.146 101.892  1.00  0.00           C
ATOM   2858  CG  LEU A 182      29.546  51.266 103.432  1.00  0.00           C
ATOM   2860  CD1 LEU A 182      29.566  49.896 104.122  1.00  0.00           C
ATOM   2864  CD2 LEU A 182      30.736  52.156 103.842  1.00  0.00           C
ATOM   2868  C   LEU A 182      31.316  49.566 101.222  1.00  0.00           C
ATOM   2869  O   LEU A 182      30.696  48.526 101.442  1.00  0.00           O
ATOM   2870  N   LYS A 183      32.656  49.606 101.122  1.00  0.00           N
ATOM   2872  CA  LYS A 183      33.576  48.686 101.702  1.00  0.00           C
ATOM   2874  CB  LYS A 183      33.106  48.216 103.102  1.00  0.00           C
ATOM   2877  CG  LYS A 183      33.016  49.236 104.252  1.00  0.00           C
ATOM   2880  CD  LYS A 183      34.186  49.186 105.262  1.00  0.00           C
ATOM   2883  CE  LYS A 183      34.036  48.226 106.452  1.00  0.00           C
ATOM   2886  NZ  LYS A 183      35.156  48.456 107.392  1.00  0.00           N
ATOM   2890  C   LYS A 183      34.286  47.696 100.752  1.00  0.00           C
ATOM   2891  O   LYS A 183      34.936  46.776 101.242  1.00  0.00           O
ATOM   2892  N   ILE A 184      34.256  47.836  99.402  1.00  0.00           N
ATOM   2894  CA  ILE A 184      34.766  46.806  98.462  1.00  0.00           C
ATOM   2896  CB  ILE A 184      33.946  46.596  97.172  1.00  0.00           C
ATOM   2898  CG2 ILE A 184      33.826  45.076  96.932  1.00  0.00           C
ATOM   2902  CG1 ILE A 184      32.636  47.436  97.002  1.00  0.00           C
ATOM   2905  CD  ILE A 184      31.476  47.356  98.002  1.00  0.00           C
ATOM   2909  C   ILE A 184      36.216  47.046  98.021  1.00  0.00           C
ATOM   2910  O   ILE A 184      36.586  48.166  97.712  1.00  0.00           O
ATOM   2911  N   LEU A 185      37.126  46.036  97.972  1.00  0.00           N
ATOM   2913  CA  LEU A 185      38.556  46.346  97.982  1.00  0.00           C
ATOM   2915  CB  LEU A 185      39.136  46.116  99.402  1.00  0.00           C
ATOM   2918  CG  LEU A 185      38.256  46.556 100.582  1.00  0.00           C
ATOM   2920  CD1 LEU A 185      38.846  45.986 101.892  1.00  0.00           C
ATOM   2924  CD2 LEU A 185      38.086  48.086 100.632  1.00  0.00           C
ATOM   2928  C   LEU A 185      39.346  45.476  96.992  1.00  0.00           C
ATOM   2929  O   LEU A 185      38.986  44.326  96.742  1.00  0.00           O
ATOM   2930  N   GLN A 186      40.436  46.016  96.402  1.00  0.00           N
ATOM   2932  CA  GLN A 186      41.366  45.336  95.512  1.00  0.00           C
ATOM   2934  CB  GLN A 186      41.806  46.346  94.411  1.00  0.00           C
ATOM   2937  CG  GLN A 186      42.416  45.756  93.122  1.00  0.00           C
ATOM   2940  CD  GLN A 186      42.246  46.606  91.872  1.00  0.00           C
ATOM   2941  OE1 GLN A 186      41.686  46.076  90.912  1.00  0.00           O
ATOM   2942  NE2 GLN A 186      42.776  47.846  91.842  1.00  0.00           N
ATOM   2945  C   GLN A 186      42.636  44.836  96.242  1.00  0.00           C
ATOM   2946  O   GLN A 186      42.876  45.276  97.352  1.00  0.00           O
ATOM   2947  N   PRO A 187      43.476  43.956  95.661  1.00  0.00           N
ATOM   2948  CD  PRO A 187      43.086  43.026  94.612  1.00  0.00           C
ATOM   2951  CA  PRO A 187      44.816  43.646  96.172  1.00  0.00           C
ATOM   2953  CB  PRO A 187      45.156  42.306  95.482  1.00  0.00           C
ATOM   2956  CG  PRO A 187      43.816  41.756  95.002  1.00  0.00           C
ATOM   2959  C   PRO A 187      45.856  44.686  95.782  1.00  0.00           C
ATOM   2960  O   PRO A 187      46.996  44.646  96.242  1.00  0.00           O
ATOM   2961  N   PHE A 188      45.496  45.586  94.852  1.00  0.00           N
ATOM   2963  CA  PHE A 188      46.286  46.766  94.542  1.00  0.00           C
ATOM   2965  CB  PHE A 188      46.186  47.256  93.072  1.00  0.00           C
ATOM   2968  CG  PHE A 188      46.896  46.266  92.202  1.00  0.00           C
ATOM   2969  CD1 PHE A 188      48.296  46.256  92.162  1.00  0.00           C
ATOM   2971  CE1 PHE A 188      48.986  45.276  91.432  1.00  0.00           C
ATOM   2973  CZ  PHE A 188      48.266  44.316  90.722  1.00  0.00           C
ATOM   2975  CD2 PHE A 188      46.186  45.326  91.442  1.00  0.00           C
ATOM   2977  CE2 PHE A 188      46.866  44.346  90.712  1.00  0.00           C
ATOM   2979  C   PHE A 188      45.886  47.856  95.512  1.00  0.00           C
ATOM   2980  O   PHE A 188      44.896  47.756  96.212  1.00  0.00           O
ATOM   2981  N   VAL A 189      46.726  48.886  95.572  1.00  0.00           N
ATOM   2983  CA  VAL A 189      46.746  49.846  96.642  1.00  0.00           C
ATOM   2985  CB  VAL A 189      47.946  49.666  97.582  1.00  0.00           C
ATOM   2987  CG1 VAL A 189      48.076  48.186  98.002  1.00  0.00           C
ATOM   2991  CG2 VAL A 189      49.276  50.076  96.922  1.00  0.00           C
ATOM   2995  C   VAL A 189      46.856  51.156  95.922  1.00  0.00           C
ATOM   2996  O   VAL A 189      47.276  51.196  94.762  1.00  0.00           O
ATOM   2997  N   GLY A 190      46.506  52.266  96.582  1.00  0.00           N
ATOM   2999  CA  GLY A 190      46.756  53.576  96.002  1.00  0.00           C
ATOM   3002  C   GLY A 190      48.206  53.946  96.132  1.00  0.00           C
ATOM   3003  O   GLY A 190      49.076  53.466  95.412  1.00  0.00           O
ATOM   3004  N   SER A 191      48.496  54.806  97.112  1.00  0.00           N
ATOM   3006  CA  SER A 191      49.846  55.066  97.552  1.00  0.00           C
ATOM   3008  CB  SER A 191      49.896  56.476  98.222  1.00  0.00           C
ATOM   3011  OG  SER A 191      51.166  56.926  98.722  1.00  0.00           O
ATOM   3013  C   SER A 191      50.246  53.976  98.542  1.00  0.00           C
ATOM   3014  O   SER A 191      49.746  52.856  98.562  1.00  0.00           O
ATOM   3015  N   VAL A 192      51.106  54.346  99.482  1.00  0.00           N
ATOM   3017  CA  VAL A 192      51.726  53.656 100.572  1.00  0.00           C
ATOM   3019  CB  VAL A 192      51.576  52.126 100.772  1.00  0.00           C
ATOM   3021  CG1 VAL A 192      52.186  51.196  99.722  1.00  0.00           C
ATOM   3025  CG2 VAL A 192      52.016  51.726 102.192  1.00  0.00           C
ATOM   3029  C   VAL A 192      53.006  54.356 100.722  1.00  0.00           C
ATOM   3030  O   VAL A 192      53.516  55.006  99.812  1.00  0.00           O
ATOM   3031  N   VAL A 193      53.646  54.236 101.902  1.00  0.00           N
ATOM   3033  CA  VAL A 193      55.066  54.066 101.882  1.00  0.00           C
ATOM   3035  CB  VAL A 193      55.746  54.226 103.222  1.00  0.00           C
ATOM   3037  CG1 VAL A 193      55.116  53.326 104.292  1.00  0.00           C
ATOM   3041  CG2 VAL A 193      57.256  53.956 103.062  1.00  0.00           C
ATOM   3045  C   VAL A 193      55.316  52.766 101.152  1.00  0.00           C
ATOM   3046  O   VAL A 193      55.476  51.686 101.682  1.00  0.00           O
ATOM   3047  N   ILE A 194      55.186  52.876  99.802  1.00  0.00           N
ATOM   3049  CA  ILE A 194      55.456  51.846  98.852  1.00  0.00           C
ATOM   3051  CB  ILE A 194      54.846  51.966  97.422  1.00  0.00           C
ATOM   3053  CG2 ILE A 194      54.456  50.526  97.012  1.00  0.00           C
ATOM   3057  CG1 ILE A 194      53.646  52.946  97.172  1.00  0.00           C
ATOM   3060  CD  ILE A 194      52.496  52.366  96.332  1.00  0.00           C
ATOM   3064  C   ILE A 194      56.926  52.036  98.852  1.00  0.00           C
ATOM   3065  O   ILE A 194      57.346  53.156  98.532  1.00  0.00           O
ATOM   3066  N   PRO A 195      57.726  51.066  99.232  1.00  0.00           N
ATOM   3067  CD  PRO A 195      57.346  49.926 100.072  1.00  0.00           C
ATOM   3070  CA  PRO A 195      59.146  51.236  99.182  1.00  0.00           C
ATOM   3072  CB  PRO A 195      59.706  50.036  99.962  1.00  0.00           C
ATOM   3075  CG  PRO A 195      58.556  49.036 100.072  1.00  0.00           C
ATOM   3078  C   PRO A 195      59.696  51.326  97.772  1.00  0.00           C
ATOM   3079  O   PRO A 195      60.916  51.466  97.832  1.00  0.00           O
ATOM   3080  N   PRO A 196      59.026  51.316  96.582  1.00  0.00           N
ATOM   3081  CD  PRO A 196      57.876  50.456  96.212  1.00  0.00           C
ATOM   3084  CA  PRO A 196      59.586  51.806  95.342  1.00  0.00           C
ATOM   3086  CB  PRO A 196      58.346  52.096  94.492  1.00  0.00           C
ATOM   3089  CG  PRO A 196      57.356  50.986  94.862  1.00  0.00           C
ATOM   3092  C   PRO A 196      60.566  52.946  95.412  1.00  0.00           C
ATOM   3093  O   PRO A 196      60.406  53.846  96.232  1.00  0.00           O
ATOM   3094  N   MET A 197      61.606  52.836  94.572  1.00  0.00           N
ATOM   3096  CA  MET A 197      62.856  53.536  94.702  1.00  0.00           C
ATOM   3098  CB  MET A 197      62.706  55.036  95.042  1.00  0.00           C
ATOM   3101  CG  MET A 197      63.866  55.966  94.672  1.00  0.00           C
ATOM   3104  SD  MET A 197      63.886  56.366  92.912  1.00  0.00           S
ATOM   3105  CE  MET A 197      65.086  57.696  93.132  1.00  0.00           C
ATOM   3109  C   MET A 197      63.686  52.916  95.792  1.00  0.00           C
ATOM   3110  O   MET A 197      63.246  52.716  96.922  1.00  0.00           O
ATOM   3111  N   ALA A 198      64.966  52.686  95.512  1.00  0.00           N
ATOM   3113  CA  ALA A 198      65.936  52.426  96.532  1.00  0.00           C
ATOM   3115  CB  ALA A 198      67.296  52.636  95.882  1.00  0.00           C
ATOM   3119  C   ALA A 198      65.926  53.286  97.792  1.00  0.00           C
ATOM   3120  O   ALA A 198      65.536  54.456  97.822  1.00  0.00           O
ATOM   3121  N   LEU A 199      66.506  52.706  98.862  1.00  0.00           N
ATOM   3123  CA  LEU A 199      66.996  53.456  99.992  1.00  0.00           C
ATOM   3125  CB  LEU A 199      67.116  52.606 101.282  1.00  0.00           C
ATOM   3128  CG  LEU A 199      65.776  52.086 101.862  1.00  0.00           C
ATOM   3130  CD1 LEU A 199      65.086  50.976 101.042  1.00  0.00           C
ATOM   3134  CD2 LEU A 199      66.006  51.576 103.292  1.00  0.00           C
ATOM   3138  C   LEU A 199      68.316  54.116  99.592  1.00  0.00           C
ATOM   3139  O   LEU A 199      69.406  53.566  99.752  1.00  0.00           O
ATOM   3140  N   ALA A 200      68.196  55.306  99.002  1.00  0.00           N
ATOM   3142  CA  ALA A 200      69.266  56.186  98.582  1.00  0.00           C
ATOM   3144  CB  ALA A 200      68.886  56.866  97.262  1.00  0.00           C
ATOM   3148  C   ALA A 200      69.556  57.176  99.702  1.00  0.00           C
ATOM   3149  O   ALA A 200      68.706  57.446 100.552  1.00  0.00           O
ATOM   3150  N   ARG A 201      70.806  57.656  99.792  1.00  0.00           N
ATOM   3152  CA  ARG A 201      71.356  58.206 100.992  1.00  0.00           C
ATOM   3154  CB  ARG A 201      71.636  57.066 101.982  1.00  0.00           C
ATOM   3157  CG  ARG A 201      72.696  56.026 101.562  1.00  0.00           C
ATOM   3160  CD  ARG A 201      72.356  55.046 100.432  1.00  0.00           C
ATOM   3163  NE  ARG A 201      73.226  55.366  99.262  1.00  0.00           N
ATOM   3165  CZ  ARG A 201      74.496  54.986  99.192  1.00  0.00           C
ATOM   3166  NH1 ARG A 201      75.096  54.206 100.062  1.00  0.00           N
ATOM   3169  NH2 ARG A 201      75.236  55.496  98.232  1.00  0.00           N
ATOM   3172  C   ARG A 201      72.606  59.006 100.632  1.00  0.00           C
ATOM   3173  O   ARG A 201      73.136  58.826  99.532  1.00  0.00           O
ATOM   3174  N   LEU A 202      73.086  59.926 101.492  1.00  0.00           N
ATOM   3176  CA  LEU A 202      73.526  61.266 101.092  1.00  0.00           C
ATOM   3178  CB  LEU A 202      72.396  62.306 101.342  1.00  0.00           C
ATOM   3181  CG  LEU A 202      72.526  63.726 100.722  1.00  0.00           C
ATOM   3183  CD1 LEU A 202      73.106  64.776 101.672  1.00  0.00           C
ATOM   3187  CD2 LEU A 202      73.256  63.796  99.372  1.00  0.00           C
ATOM   3191  C   LEU A 202      74.776  61.636 101.882  1.00  0.00           C
ATOM   3192  O   LEU A 202      74.946  61.196 103.012  1.00  0.00           O
ATOM   3193  N   TYR A 203      75.686  62.436 101.282  1.00  0.00           N
ATOM   3195  CA  TYR A 203      76.976  62.896 101.762  1.00  0.00           C
ATOM   3197  CB  TYR A 203      77.756  63.536 100.562  1.00  0.00           C
ATOM   3200  CG  TYR A 203      77.876  62.626  99.362  1.00  0.00           C
ATOM   3201  CD1 TYR A 203      76.986  62.756  98.282  1.00  0.00           C
ATOM   3203  CE1 TYR A 203      77.116  61.956  97.142  1.00  0.00           C
ATOM   3205  CZ  TYR A 203      78.136  60.996  97.051  1.00  0.00           C
ATOM   3206  OH  TYR A 203      78.116  60.076  95.992  1.00  0.00           O
ATOM   3208  CD2 TYR A 203      78.926  61.706  99.232  1.00  0.00           C
ATOM   3210  CE2 TYR A 203      79.066  60.916  98.082  1.00  0.00           C
ATOM   3212  C   TYR A 203      76.996  63.916 102.932  1.00  0.00           C
ATOM   3213  O   TYR A 203      76.246  64.886 102.982  1.00  0.00           O
ATOM   3214  N   GLU A 204      77.906  63.716 103.902  1.00  0.00           N
ATOM   3216  CA  GLU A 204      78.006  64.426 105.182  1.00  0.00           C
ATOM   3218  CB  GLU A 204      76.676  64.516 106.022  1.00  0.00           C
ATOM   3221  CG  GLU A 204      76.386  65.956 106.552  1.00  0.00           C
ATOM   3224  CD  GLU A 204      75.016  66.136 107.202  1.00  0.00           C
ATOM   3225  OE1 GLU A 204      74.266  65.136 107.332  1.00  0.00           O
ATOM   3226  OE2 GLU A 204      74.706  67.286 107.602  1.00  0.00           O
ATOM   3227  C   GLU A 204      79.106  63.746 105.992  1.00  0.00           C
ATOM   3228  O   GLU A 204      79.956  63.036 105.442  1.00  0.00           O
ATOM   3229  N   CYS A 205      79.076  63.966 107.322  1.00  0.00           N
ATOM   3231  CA  CYS A 205      79.926  63.376 108.342  1.00  0.00           C
ATOM   3233  CB  CYS A 205      81.216  64.196 108.602  1.00  0.00           C
ATOM   3236  SG  CYS A 205      82.386  64.026 107.222  1.00  0.00           S
ATOM   3238  C   CYS A 205      79.086  63.266 109.602  1.00  0.00           C
ATOM   3239  O   CYS A 205      77.946  63.726 109.612  1.00  0.00           O
ATOM   3240  N   TYR A 206      79.586  62.606 110.672  1.00  0.00           N
ATOM   3242  CA  TYR A 206      78.816  62.096 111.802  1.00  0.00           C
ATOM   3244  CB  TYR A 206      78.936  60.516 111.602  1.00  0.00           C
ATOM   3247  CG  TYR A 206      78.176  59.346 112.302  1.00  0.00           C
ATOM   3248  CD1 TYR A 206      76.816  59.396 112.582  1.00  0.00           C
ATOM   3250  CE1 TYR A 206      76.136  58.306 113.182  1.00  0.00           C
ATOM   3252  CZ  TYR A 206      76.856  57.196 113.632  1.00  0.00           C
ATOM   3253  OH  TYR A 206      76.286  56.146 114.392  1.00  0.00           O
ATOM   3255  CD2 TYR A 206      78.846  58.146 112.672  1.00  0.00           C
ATOM   3257  CE2 TYR A 206      78.206  57.116 113.362  1.00  0.00           C
ATOM   3259  C   TYR A 206      79.296  62.866 113.072  1.00  0.00           C
ATOM   3260  O   TYR A 206      78.466  63.306 113.872  1.00  0.00           O
ATOM   3261  N   ASN A 207      80.636  63.156 113.222  1.00  0.00           N
ATOM   3263  CA  ASN A 207      81.286  64.306 113.902  1.00  0.00           C
ATOM   3265  CB  ASN A 207      81.076  65.636 113.161  1.00  0.00           C
ATOM   3268  CG  ASN A 207      79.776  66.366 113.462  1.00  0.00           C
ATOM   3269  OD1 ASN A 207      78.926  66.076 114.302  1.00  0.00           O
ATOM   3270  ND2 ASN A 207      79.556  67.396 112.612  1.00  0.00           N
ATOM   3273  C   ASN A 207      81.586  64.356 115.452  1.00  0.00           C
ATOM   3274  O   ASN A 207      80.686  64.346 116.292  1.00  0.00           O
ATOM   3275  N   ILE A 208      82.896  64.396 115.892  1.00  0.00           N
ATOM   3277  CA  ILE A 208      83.366  64.496 117.292  1.00  0.00           C
ATOM   3279  CB  ILE A 208      84.226  65.756 117.502  1.00  0.00           C
ATOM   3281  CG2 ILE A 208      84.336  66.086 118.992  1.00  0.00           C
ATOM   3285  CG1 ILE A 208      85.506  66.006 116.652  1.00  0.00           C
ATOM   3288  CD  ILE A 208      86.856  65.456 117.132  1.00  0.00           C
ATOM   3292  C   ILE A 208      83.646  63.136 118.042  1.00  0.00           C
ATOM   3293  O   ILE A 208      82.576  62.566 118.232  1.00  0.00           O
ATOM   3294  N   PRO A 209      84.676  62.356 118.522  1.00  0.00           N
ATOM   3295  CD  PRO A 209      84.466  60.886 118.612  1.00  0.00           C
ATOM   3298  CA  PRO A 209      85.966  62.716 119.132  1.00  0.00           C
ATOM   3300  CB  PRO A 209      86.736  61.386 119.322  1.00  0.00           C
ATOM   3303  CG  PRO A 209      85.676  60.276 119.332  1.00  0.00           C
ATOM   3306  C   PRO A 209      85.866  63.276 120.512  1.00  0.00           C
ATOM   3307  O   PRO A 209      86.716  64.086 120.902  1.00  0.00           O
ATOM   3308  N   ALA A 210      84.936  62.786 121.342  1.00  0.00           N
ATOM   3310  CA  ALA A 210      85.226  62.696 122.752  1.00  0.00           C
ATOM   3312  CB  ALA A 210      83.966  62.446 123.602  1.00  0.00           C
ATOM   3316  C   ALA A 210      86.266  61.606 123.012  1.00  0.00           C
ATOM   3317  O   ALA A 210      85.986  60.416 122.842  1.00  0.00           O
ATOM   3318  N   GLY A 211      87.496  62.026 123.382  1.00  0.00           N
ATOM   3320  CA  GLY A 211      88.626  61.146 123.682  1.00  0.00           C
ATOM   3323  C   GLY A 211      89.856  61.596 122.952  1.00  0.00           C
ATOM   3324  O   GLY A 211      90.976  61.166 123.242  1.00  0.00           O
ATOM   3325  N   ASP A 212      89.666  62.556 122.032  1.00  0.00           N
ATOM   3327  CA  ASP A 212      90.726  63.456 121.632  1.00  0.00           C
ATOM   3329  CB  ASP A 212      90.546  63.986 120.182  1.00  0.00           C
ATOM   3332  CG  ASP A 212      91.836  64.556 119.582  1.00  0.00           C
ATOM   3333  OD1 ASP A 212      92.916  64.426 120.222  1.00  0.00           O
ATOM   3334  OD2 ASP A 212      91.766  65.096 118.452  1.00  0.00           O
ATOM   3335  C   ASP A 212      90.746  64.596 122.642  1.00  0.00           C
ATOM   3336  O   ASP A 212      89.826  64.766 123.462  1.00  0.00           O
ATOM   3337  N   SER A 213      91.786  65.426 122.562  1.00  0.00           N
ATOM   3339  CA  SER A 213      91.746  66.736 123.142  1.00  0.00           C
ATOM   3341  CB  SER A 213      92.686  66.846 124.342  1.00  0.00           C
ATOM   3344  OG  SER A 213      92.386  68.016 125.112  1.00  0.00           O
ATOM   3346  C   SER A 213      92.156  67.676 122.042  1.00  0.00           C
ATOM   3347  O   SER A 213      93.276  67.616 121.532  1.00  0.00           O
ATOM   3348  N   CYS A 214      91.226  68.546 121.592  1.00  0.00           N
ATOM   3350  CA  CYS A 214      91.466  69.476 120.502  1.00  0.00           C
ATOM   3352  CB  CYS A 214      90.166  69.796 119.722  1.00  0.00           C
ATOM   3355  SG  CYS A 214      88.746  70.426 120.692  1.00  0.00           S
ATOM   3357  C   CYS A 214      92.256  70.696 120.972  1.00  0.00           C
ATOM   3358  O   CYS A 214      91.786  71.826 121.022  1.00  0.00           O
ATOM   3359  N   THR A 215      93.506  70.446 121.382  1.00  0.00           N
ATOM   3361  CA  THR A 215      94.386  71.426 122.002  1.00  0.00           C
ATOM   3363  CB  THR A 215      94.246  71.506 123.522  1.00  0.00           C
ATOM   3365  OG1 THR A 215      94.846  72.676 124.062  1.00  0.00           O
ATOM   3367  CG2 THR A 215      94.836  70.286 124.242  1.00  0.00           C
ATOM   3371  C   THR A 215      95.816  71.106 121.602  1.00  0.00           C
ATOM   3372  O   THR A 215      96.276  69.956 121.582  1.00  0.00           O
ATOM   3373  N   THR A 216      96.556  72.136 121.212  1.00  0.00           N
ATOM   3375  CA  THR A 216      97.876  71.956 120.642  1.00  0.00           C
ATOM   3377  CB  THR A 216      97.906  72.066 119.112  1.00  0.00           C
ATOM   3379  OG1 THR A 216      97.756  73.386 118.632  1.00  0.00           O
ATOM   3381  CG2 THR A 216      96.776  71.226 118.492  1.00  0.00           C
ATOM   3385  C   THR A 216      98.816  72.936 121.302  1.00  0.00           C
ATOM   3386  O   THR A 216      98.596  74.146 121.392  1.00  0.00           O
ATOM   3387  N   THR A 217      99.936  72.446 121.832  1.00  0.00           N
ATOM   3389  CA  THR A 217     100.836  73.266 122.622  1.00  0.00           C
ATOM   3391  CB  THR A 217     100.936  72.836 124.082  1.00  0.00           C
ATOM   3393  OG1 THR A 217     101.546  71.566 124.271  1.00  0.00           O
ATOM   3395  CG2 THR A 217     101.776  73.836 124.882  1.00  0.00           C
ATOM   3399  C   THR A 217     102.176  73.266 121.942  1.00  0.00           C
ATOM   3400  O   THR A 217     102.826  72.236 121.762  1.00  0.00           O
ATOM   3401  N   GLY A 218     102.636  74.466 121.522  1.00  0.00           N
ATOM   3403  CA  GLY A 218     103.866  74.656 120.762  1.00  0.00           C
ATOM   3406  C   GLY A 218     105.006  74.876 121.692  1.00  0.00           C
ATOM   3407  O   GLY A 218     106.156  74.906 121.272  1.00  0.00           O
ATOM   3408  N   THR A 219     104.646  75.036 122.982  1.00  0.00           N
ATOM   3410  CA  THR A 219     105.486  75.246 124.152  1.00  0.00           C
ATOM   3412  CB  THR A 219     106.466  74.126 124.512  1.00  0.00           C
ATOM   3414  OG1 THR A 219     107.516  73.986 123.582  1.00  0.00           O
ATOM   3416  CG2 THR A 219     105.716  72.786 124.542  1.00  0.00           C
ATOM   3420  C   THR A 219     106.096  76.636 124.182  1.00  0.00           C
ATOM   3421  O   THR A 219     106.076  77.326 123.161  1.00  0.00           O
ATOM   3422  N   PRO A 220     106.566  77.166 125.302  1.00  0.00           N
ATOM   3423  CD  PRO A 220     106.046  76.916 126.642  1.00  0.00           C
ATOM   3426  CA  PRO A 220     107.496  78.286 125.292  1.00  0.00           C
ATOM   3428  CB  PRO A 220     107.946  78.426 126.742  1.00  0.00           C
ATOM   3431  CG  PRO A 220     106.716  77.966 127.532  1.00  0.00           C
ATOM   3434  C   PRO A 220     108.636  78.246 124.302  1.00  0.00           C
ATOM   3435  O   PRO A 220     109.376  77.266 124.212  1.00  0.00           O
ATOM   3436  N   VAL A 221     108.776  79.366 123.582  1.00  0.00           N
ATOM   3438  CA  VAL A 221     109.846  79.646 122.662  1.00  0.00           C
ATOM   3440  CB  VAL A 221     109.426  79.486 121.202  1.00  0.00           C
ATOM   3442  CG1 VAL A 221     110.616  79.836 120.282  1.00  0.00           C
ATOM   3446  CG2 VAL A 221     108.986  78.036 120.932  1.00  0.00           C
ATOM   3450  C   VAL A 221     110.196  81.096 122.912  1.00  0.00           C
ATOM   3451  O   VAL A 221     109.336  81.966 122.912  1.00  0.00           O
ATOM   3452  N   LEU A 222     111.486  81.426 123.142  1.00  0.00           N
ATOM   3454  CA  LEU A 222     111.906  82.796 123.352  1.00  0.00           C
ATOM   3456  CB  LEU A 222     113.376  82.956 123.822  1.00  0.00           C
ATOM   3459  CG  LEU A 222     113.746  82.406 125.212  1.00  0.00           C
ATOM   3461  CD1 LEU A 222     113.516  80.896 125.412  1.00  0.00           C
ATOM   3465  CD2 LEU A 222     115.216  82.736 125.492  1.00  0.00           C
ATOM   3469  C   LEU A 222     111.726  83.716 122.132  1.00  0.00           C
ATOM   3470  O   LEU A 222     111.766  83.306 120.972  1.00  0.00           O
ATOM   3471  N   VAL A 223     111.596  85.026 122.412  1.00  0.00           N
ATOM   3473  CA  VAL A 223     111.446  86.096 121.422  1.00  0.00           C
ATOM   3475  CB  VAL A 223     111.406  87.466 122.082  1.00  0.00           C
ATOM   3477  CG1 VAL A 223     112.786  87.976 122.552  1.00  0.00           C
ATOM   3481  CG2 VAL A 223     110.746  88.446 121.112  1.00  0.00           C
ATOM   3485  C   VAL A 223     112.476  86.066 120.272  1.00  0.00           C
ATOM   3486  O   VAL A 223     112.216  86.296 119.092  1.00  0.00           O
ATOM   3487  N   TYR A 224     113.716  85.716 120.612  1.00  0.00           N
ATOM   3489  CA  TYR A 224     114.846  85.676 119.712  1.00  0.00           C
ATOM   3491  CB  TYR A 224     116.116  85.366 120.542  1.00  0.00           C
ATOM   3494  CG  TYR A 224     116.286  86.406 121.622  1.00  0.00           C
ATOM   3495  CD1 TYR A 224     115.996  86.106 122.962  1.00  0.00           C
ATOM   3497  CE1 TYR A 224     116.176  87.066 123.972  1.00  0.00           C
ATOM   3499  CZ  TYR A 224     116.676  88.326 123.652  1.00  0.00           C
ATOM   3500  OH  TYR A 224     116.896  89.286 124.662  1.00  0.00           O
ATOM   3502  CD2 TYR A 224     116.756  87.696 121.312  1.00  0.00           C
ATOM   3504  CE2 TYR A 224     116.956  88.646 122.322  1.00  0.00           C
ATOM   3506  C   TYR A 224     114.656  84.696 118.562  1.00  0.00           C
ATOM   3507  O   TYR A 224     115.066  84.966 117.432  1.00  0.00           O
ATOM   3508  N   TYR A 225     113.996  83.546 118.812  1.00  0.00           N
ATOM   3510  CA  TYR A 225     113.906  82.446 117.862  1.00  0.00           C
ATOM   3512  CB  TYR A 225     113.426  81.116 118.502  1.00  0.00           C
ATOM   3515  CG  TYR A 225     114.446  80.606 119.492  1.00  0.00           C
ATOM   3516  CD1 TYR A 225     114.266  80.826 120.862  1.00  0.00           C
ATOM   3518  CE1 TYR A 225     115.196  80.346 121.792  1.00  0.00           C
ATOM   3520  CZ  TYR A 225     116.306  79.616 121.362  1.00  0.00           C
ATOM   3521  OH  TYR A 225     117.246  79.216 122.332  1.00  0.00           O
ATOM   3523  CD2 TYR A 225     115.556  79.866 119.072  1.00  0.00           C
ATOM   3525  CE2 TYR A 225     116.486  79.366 120.002  1.00  0.00           C
ATOM   3527  C   TYR A 225     113.026  82.746 116.662  1.00  0.00           C
ATOM   3528  O   TYR A 225     113.116  82.086 115.632  1.00  0.00           O
ATOM   3529  N   LEU A 226     112.166  83.786 116.742  1.00  0.00           N
ATOM   3531  CA  LEU A 226     111.446  84.216 115.562  1.00  0.00           C
ATOM   3533  CB  LEU A 226     110.026  84.666 115.892  1.00  0.00           C
ATOM   3536  CG  LEU A 226     109.126  83.586 116.492  1.00  0.00           C
ATOM   3538  CD1 LEU A 226     107.816  84.256 116.852  1.00  0.00           C
ATOM   3542  CD2 LEU A 226     108.866  82.426 115.512  1.00  0.00           C
ATOM   3546  C   LEU A 226     112.106  85.366 114.842  1.00  0.00           C
ATOM   3547  O   LEU A 226     111.616  85.776 113.792  1.00  0.00           O
ATOM   3548  N   SER A 227     113.246  85.926 115.332  1.00  0.00           N
ATOM   3550  CA  SER A 227     113.876  87.036 114.622  1.00  0.00           C
ATOM   3552  CB  SER A 227     115.016  87.786 115.412  1.00  0.00           C
ATOM   3555  OG  SER A 227     116.306  87.156 115.442  1.00  0.00           O
ATOM   3557  C   SER A 227     114.366  86.636 113.242  1.00  0.00           C
ATOM   3558  O   SER A 227     115.166  85.716 113.082  1.00  0.00           O
ATOM   3559  N   GLY A 228     113.876  87.306 112.172  1.00  0.00           N
ATOM   3561  CA  GLY A 228     114.436  87.206 110.832  1.00  0.00           C
ATOM   3564  C   GLY A 228     114.016  86.026 109.982  1.00  0.00           C
ATOM   3565  O   GLY A 228     114.546  85.826 108.882  1.00  0.00           O
ATOM   3566  N   THR A 229     113.036  85.206 110.422  1.00  0.00           N
ATOM   3568  CA  THR A 229     112.796  83.896 109.792  1.00  0.00           C
ATOM   3570  CB  THR A 229     112.406  82.846 110.842  1.00  0.00           C
ATOM   3572  OG1 THR A 229     112.426  81.506 110.352  1.00  0.00           O
ATOM   3574  CG2 THR A 229     111.036  83.116 111.482  1.00  0.00           C
ATOM   3578  C   THR A 229     111.766  83.936 108.682  1.00  0.00           C
ATOM   3579  O   THR A 229     111.596  83.006 107.902  1.00  0.00           O
ATOM   3580  N   ILE A 230     111.076  85.086 108.492  1.00  0.00           N
ATOM   3582  CA  ILE A 230     109.926  85.226 107.592  1.00  0.00           C
ATOM   3584  CB  ILE A 230     110.306  85.216 106.102  1.00  0.00           C
ATOM   3586  CG2 ILE A 230     111.656  85.936 105.892  1.00  0.00           C
ATOM   3590  CG1 ILE A 230     109.236  85.796 105.122  1.00  0.00           C
ATOM   3593  CD  ILE A 230     108.096  86.666 105.682  1.00  0.00           C
ATOM   3597  C   ILE A 230     108.876  84.156 107.892  1.00  0.00           C
ATOM   3598  O   ILE A 230     108.716  83.716 109.032  1.00  0.00           O
ATOM   3599  N   ASN A 231     108.136  83.716 106.862  1.00  0.00           N
ATOM   3601  CA  ASN A 231     107.246  82.586 106.842  1.00  0.00           C
ATOM   3603  CB  ASN A 231     106.446  82.656 105.521  1.00  0.00           C
ATOM   3606  CG  ASN A 231     105.406  81.546 105.362  1.00  0.00           C
ATOM   3607  OD1 ASN A 231     104.826  81.036 106.322  1.00  0.00           O
ATOM   3608  ND2 ASN A 231     105.216  81.136 104.092  1.00  0.00           N
ATOM   3611  C   ASN A 231     108.006  81.286 106.932  1.00  0.00           C
ATOM   3612  O   ASN A 231     108.216  80.566 105.952  1.00  0.00           O
ATOM   3613  N   SER A 232     108.456  80.966 108.142  1.00  0.00           N
ATOM   3615  CA  SER A 232     109.116  79.716 108.422  1.00  0.00           C
ATOM   3617  CB  SER A 232     110.596  79.656 107.942  1.00  0.00           C
ATOM   3620  OG  SER A 232     111.166  78.356 108.161  1.00  0.00           O
ATOM   3622  C   SER A 232     109.036  79.526 109.912  1.00  0.00           C
ATOM   3623  O   SER A 232     108.706  80.446 110.672  1.00  0.00           O
ATOM   3624  N   LEU A 233     109.336  78.306 110.372  1.00  0.00           N
ATOM   3626  CA  LEU A 233     109.396  77.976 111.771  1.00  0.00           C
ATOM   3628  CB  LEU A 233     109.556  76.446 112.022  1.00  0.00           C
ATOM   3631  CG  LEU A 233     108.716  75.496 111.122  1.00  0.00           C
ATOM   3633  CD1 LEU A 233     108.916  74.026 111.522  1.00  0.00           C
ATOM   3637  CD2 LEU A 233     107.216  75.836 111.122  1.00  0.00           C
ATOM   3641  C   LEU A 233     110.486  78.806 112.442  1.00  0.00           C
ATOM   3642  O   LEU A 233     111.466  79.246 111.832  1.00  0.00           O
ATOM   3643  N   GLY A 234     110.326  79.116 113.742  1.00  0.00           N
ATOM   3645  CA  GLY A 234     111.436  79.536 114.572  1.00  0.00           C
ATOM   3648  C   GLY A 234     112.566  78.526 114.572  1.00  0.00           C
ATOM   3649  O   GLY A 234     112.386  77.336 114.342  1.00  0.00           O
ATOM   3650  N   SER A 235     113.796  78.986 114.862  1.00  0.00           N
ATOM   3652  CA  SER A 235     114.866  78.036 115.142  1.00  0.00           C
ATOM   3654  CB  SER A 235     116.266  78.686 115.202  1.00  0.00           C
ATOM   3657  OG  SER A 235     117.336  77.766 115.472  1.00  0.00           O
ATOM   3659  C   SER A 235     114.586  77.256 116.412  1.00  0.00           C
ATOM   3660  O   SER A 235     113.976  77.756 117.352  1.00  0.00           O
ATOM   3661  N   CYS A 236     114.996  75.986 116.412  1.00  0.00           N
ATOM   3663  CA  CYS A 236     114.716  74.996 117.442  1.00  0.00           C
ATOM   3665  CB  CYS A 236     115.576  75.116 118.742  1.00  0.00           C
ATOM   3668  SG  CYS A 236     115.096  76.366 119.992  1.00  0.00           S
ATOM   3670  C   CYS A 236     113.246  74.746 117.702  1.00  0.00           C
ATOM   3671  O   CYS A 236     112.866  74.306 118.782  1.00  0.00           O
ATOM   3672  N   SER A 237     112.356  74.966 116.712  1.00  0.00           N
ATOM   3674  CA  SER A 237     110.946  74.616 116.882  1.00  0.00           C
ATOM   3676  CB  SER A 237     109.976  75.256 115.862  1.00  0.00           C
ATOM   3679  OG  SER A 237     109.936  76.686 115.992  1.00  0.00           O
ATOM   3681  C   SER A 237     110.646  73.126 117.012  1.00  0.00           C
ATOM   3682  O   SER A 237     111.286  72.266 116.392  1.00  0.00           O
ATOM   3683  N   VAL A 238     109.616  72.816 117.822  1.00  0.00           N
ATOM   3685  CA  VAL A 238     109.096  71.476 117.992  1.00  0.00           C
ATOM   3687  CB  VAL A 238     108.696  71.156 119.432  1.00  0.00           C
ATOM   3689  CG1 VAL A 238     107.546  72.046 119.932  1.00  0.00           C
ATOM   3693  CG2 VAL A 238     108.346  69.656 119.592  1.00  0.00           C
ATOM   3697  C   VAL A 238     107.946  71.216 117.032  1.00  0.00           C
ATOM   3698  O   VAL A 238     107.056  72.036 116.792  1.00  0.00           O
ATOM   3699  N   ASN A 239     107.936  70.016 116.422  1.00  0.00           N
ATOM   3701  CA  ASN A 239     106.846  69.516 115.622  1.00  0.00           C
ATOM   3703  CB  ASN A 239     107.426  68.836 114.352  1.00  0.00           C
ATOM   3706  CG  ASN A 239     108.006  69.936 113.472  1.00  0.00           C
ATOM   3707  OD1 ASN A 239     107.296  70.816 112.982  1.00  0.00           O
ATOM   3708  ND2 ASN A 239     109.336  69.896 113.222  1.00  0.00           N
ATOM   3711  C   ASN A 239     106.066  68.516 116.442  1.00  0.00           C
ATOM   3712  O   ASN A 239     106.516  67.386 116.662  1.00  0.00           O
ATOM   3713  N   ALA A 240     104.866  68.886 116.932  1.00  0.00           N
ATOM   3715  CA  ALA A 240     103.976  67.996 117.662  1.00  0.00           C
ATOM   3717  CB  ALA A 240     102.926  68.836 118.402  1.00  0.00           C
ATOM   3721  C   ALA A 240     103.326  66.936 116.771  1.00  0.00           C
ATOM   3722  O   ALA A 240     103.926  66.506 115.792  1.00  0.00           O
ATOM   3723  N   GLY A 241     102.086  66.476 117.032  1.00  0.00           N
ATOM   3725  CA  GLY A 241     101.406  65.546 116.132  1.00  0.00           C
ATOM   3728  C   GLY A 241     100.446  64.596 116.782  1.00  0.00           C
ATOM   3729  O   GLY A 241     100.586  64.256 117.952  1.00  0.00           O
ATOM   3730  N   GLU A 242      99.416  64.166 116.002  1.00  0.00           N
ATOM   3732  CA  GLU A 242      98.196  63.596 116.542  1.00  0.00           C
ATOM   3734  CB  GLU A 242      97.516  64.726 117.362  1.00  0.00           C
ATOM   3737  CG  GLU A 242      96.366  64.356 118.312  1.00  0.00           C
ATOM   3740  CD  GLU A 242      96.926  63.536 119.462  1.00  0.00           C
ATOM   3741  OE1 GLU A 242      97.676  64.096 120.302  1.00  0.00           O
ATOM   3742  OE2 GLU A 242      96.636  62.306 119.472  1.00  0.00           O
ATOM   3743  C   GLU A 242      97.326  63.036 115.362  1.00  0.00           C
ATOM   3744  O   GLU A 242      97.676  63.246 114.192  1.00  0.00           O
ATOM   3745  N   THR A 243      96.206  62.286 115.632  1.00  0.00           N
ATOM   3747  CA  THR A 243      95.686  61.166 114.792  1.00  0.00           C
ATOM   3749  CB  THR A 243      96.356  59.856 115.212  1.00  0.00           C
ATOM   3751  OG1 THR A 243      97.776  60.006 115.172  1.00  0.00           O
ATOM   3753  CG2 THR A 243      96.056  58.666 114.312  1.00  0.00           C
ATOM   3757  C   THR A 243      94.136  61.006 114.912  1.00  0.00           C
ATOM   3758  O   THR A 243      93.576  61.496 115.882  1.00  0.00           O
ATOM   3759  N   ILE A 244      93.366  60.396 113.952  1.00  0.00           N
ATOM   3761  CA  ILE A 244      91.916  60.676 113.822  1.00  0.00           C
ATOM   3763  CB  ILE A 244      91.776  61.986 113.072  1.00  0.00           C
ATOM   3765  CG2 ILE A 244      91.876  61.676 111.562  1.00  0.00           C
ATOM   3769  CG1 ILE A 244      90.546  62.776 113.592  1.00  0.00           C
ATOM   3772  CD  ILE A 244      90.916  63.686 114.782  1.00  0.00           C
ATOM   3776  C   ILE A 244      91.036  59.546 113.152  1.00  0.00           C
ATOM   3777  O   ILE A 244      91.606  58.526 112.782  1.00  0.00           O
ATOM   3778  N   GLU A 245      89.646  59.666 113.012  1.00  0.00           N
ATOM   3780  CA  GLU A 245      88.656  58.596 112.672  1.00  0.00           C
ATOM   3782  CB  GLU A 245      88.876  57.386 113.642  1.00  0.00           C
ATOM   3785  CG  GLU A 245      88.036  56.106 113.382  1.00  0.00           C
ATOM   3788  CD  GLU A 245      87.786  55.346 114.682  1.00  0.00           C
ATOM   3789  OE1 GLU A 245      88.746  55.156 115.472  1.00  0.00           O
ATOM   3790  OE2 GLU A 245      86.626  54.946 114.922  1.00  0.00           O
ATOM   3791  C   GLU A 245      87.116  58.956 112.772  1.00  0.00           C
ATOM   3792  O   GLU A 245      86.666  59.306 113.852  1.00  0.00           O
ATOM   3793  N   VAL A 246      86.216  58.876 111.712  1.00  0.00           N
ATOM   3795  CA  VAL A 246      84.756  59.316 111.722  1.00  0.00           C
ATOM   3797  CB  VAL A 246      84.606  60.636 110.882  1.00  0.00           C
ATOM   3799  CG1 VAL A 246      83.386  61.566 111.042  1.00  0.00           C
ATOM   3803  CG2 VAL A 246      85.786  61.546 111.072  1.00  0.00           C
ATOM   3807  C   VAL A 246      83.576  58.346 111.182  1.00  0.00           C
ATOM   3808  O   VAL A 246      82.566  58.826 110.712  1.00  0.00           O
ATOM   3809  N   ASP A 247      83.556  56.996 111.172  1.00  0.00           N
ATOM   3811  CA  ASP A 247      82.676  56.036 110.402  1.00  0.00           C
ATOM   3813  CB  ASP A 247      82.126  55.006 111.462  1.00  0.00           C
ATOM   3816  CG  ASP A 247      80.696  54.976 112.032  1.00  0.00           C
ATOM   3817  OD1 ASP A 247      80.606  54.786 113.272  1.00  0.00           O
ATOM   3818  OD2 ASP A 247      79.726  54.856 111.252  1.00  0.00           O
ATOM   3819  C   ASP A 247      81.846  56.276 109.052  1.00  0.00           C
ATOM   3820  O   ASP A 247      80.646  56.386 109.052  1.00  0.00           O
ATOM   3821  N   LEU A 248      82.376  56.366 107.782  1.00  0.00           N
ATOM   3823  CA  LEU A 248      81.626  56.756 106.542  1.00  0.00           C
ATOM   3825  CB  LEU A 248      82.446  57.336 105.342  1.00  0.00           C
ATOM   3828  CG  LEU A 248      82.066  58.796 104.952  1.00  0.00           C
ATOM   3830  CD1 LEU A 248      83.176  59.696 104.382  1.00  0.00           C
ATOM   3834  CD2 LEU A 248      80.916  58.826 103.972  1.00  0.00           C
ATOM   3838  C   LEU A 248      80.426  55.996 106.012  1.00  0.00           C
ATOM   3839  O   LEU A 248      80.536  55.176 105.112  1.00  0.00           O
ATOM   3840  N   GLY A 249      79.246  56.446 106.482  1.00  0.00           N
ATOM   3842  CA  GLY A 249      77.976  56.496 105.782  1.00  0.00           C
ATOM   3845  C   GLY A 249      78.006  56.986 104.362  1.00  0.00           C
ATOM   3846  O   GLY A 249      78.096  58.176 104.122  1.00  0.00           O
ATOM   3847  N   ASP A 250      77.836  56.046 103.412  1.00  0.00           N
ATOM   3849  CA  ASP A 250      77.126  56.246 102.162  1.00  0.00           C
ATOM   3851  CB  ASP A 250      76.096  57.416 102.162  1.00  0.00           C
ATOM   3854  CG  ASP A 250      75.046  57.236 103.252  1.00  0.00           C
ATOM   3855  OD1 ASP A 250      74.956  56.106 103.802  1.00  0.00           O
ATOM   3856  OD2 ASP A 250      74.206  58.166 103.462  1.00  0.00           O
ATOM   3857  C   ASP A 250      78.016  56.316 100.922  1.00  0.00           C
ATOM   3858  O   ASP A 250      77.516  56.416  99.802  1.00  0.00           O
ATOM   3859  N   VAL A 251      79.346  56.156 101.072  1.00  0.00           N
ATOM   3861  CA  VAL A 251      80.276  56.486  99.992  1.00  0.00           C
ATOM   3863  CB  VAL A 251      81.216  57.626 100.332  1.00  0.00           C
ATOM   3865  CG1 VAL A 251      80.326  58.836 100.682  1.00  0.00           C
ATOM   3869  CG2 VAL A 251      82.226  57.216 101.432  1.00  0.00           C
ATOM   3873  C   VAL A 251      81.096  55.316  99.472  1.00  0.00           C
ATOM   3874  O   VAL A 251      81.316  54.296 100.122  1.00  0.00           O
ATOM   3875  N   PHE A 252      81.556  55.476  98.222  1.00  0.00           N
ATOM   3877  CA  PHE A 252      82.246  54.506  97.412  1.00  0.00           C
ATOM   3879  CB  PHE A 252      81.596  54.516  96.002  1.00  0.00           C
ATOM   3882  CG  PHE A 252      80.106  54.306  96.102  1.00  0.00           C
ATOM   3883  CD1 PHE A 252      79.216  55.386  96.152  1.00  0.00           C
ATOM   3885  CE1 PHE A 252      77.836  55.176  96.242  1.00  0.00           C
ATOM   3887  CZ  PHE A 252      77.326  53.876  96.292  1.00  0.00           C
ATOM   3889  CD2 PHE A 252      79.586  53.006  96.142  1.00  0.00           C
ATOM   3891  CE2 PHE A 252      78.206  52.786  96.252  1.00  0.00           C
ATOM   3893  C   PHE A 252      83.736  54.816  97.292  1.00  0.00           C
ATOM   3894  O   PHE A 252      84.186  55.936  97.552  1.00  0.00           O
ATOM   3895  N   ALA A 253      84.546  53.826  96.872  1.00  0.00           N
ATOM   3897  CA  ALA A 253      85.916  53.986  96.422  1.00  0.00           C
ATOM   3899  CB  ALA A 253      86.616  52.636  96.152  1.00  0.00           C
ATOM   3903  C   ALA A 253      85.976  54.806  95.162  1.00  0.00           C
ATOM   3904  O   ALA A 253      85.026  54.846  94.392  1.00  0.00           O
ATOM   3905  N   ALA A 254      87.086  55.546  94.952  1.00  0.00           N
ATOM   3907  CA  ALA A 254      87.266  56.386  93.792  1.00  0.00           C
ATOM   3909  CB  ALA A 254      87.066  55.626  92.462  1.00  0.00           C
ATOM   3913  C   ALA A 254      86.446  57.656  93.892  1.00  0.00           C
ATOM   3914  O   ALA A 254      86.186  58.356  92.922  1.00  0.00           O
ATOM   3915  N   ASN A 255      86.056  58.006  95.122  1.00  0.00           N
ATOM   3917  CA  ASN A 255      85.536  59.306  95.442  1.00  0.00           C
ATOM   3919  CB  ASN A 255      84.146  59.166  96.132  1.00  0.00           C
ATOM   3922  CG  ASN A 255      83.446  60.476  96.482  1.00  0.00           C
ATOM   3923  OD1 ASN A 255      82.736  60.526  97.492  1.00  0.00           O
ATOM   3924  ND2 ASN A 255      83.636  61.536  95.672  1.00  0.00           N
ATOM   3927  C   ASN A 255      86.566  59.906  96.342  1.00  0.00           C
ATOM   3928  O   ASN A 255      86.746  59.476  97.492  1.00  0.00           O
ATOM   3929  N   PHE A 256      87.306  60.906  95.822  1.00  0.00           N
ATOM   3931  CA  PHE A 256      88.176  61.716  96.642  1.00  0.00           C
ATOM   3933  CB  PHE A 256      89.106  62.686  95.862  1.00  0.00           C
ATOM   3936  CG  PHE A 256      90.186  61.926  95.132  1.00  0.00           C
ATOM   3937  CD1 PHE A 256      91.116  61.126  95.822  1.00  0.00           C
ATOM   3939  CE1 PHE A 256      92.156  60.486  95.132  1.00  0.00           C
ATOM   3941  CZ  PHE A 256      92.276  60.646  93.752  1.00  0.00           C
ATOM   3943  CD2 PHE A 256      90.336  62.096  93.742  1.00  0.00           C
ATOM   3945  CE2 PHE A 256      91.376  61.466  93.052  1.00  0.00           C
ATOM   3947  C   PHE A 256      87.446  62.436  97.742  1.00  0.00           C
ATOM   3948  O   PHE A 256      86.216  62.496  97.822  1.00  0.00           O
ATOM   3949  N   ARG A 257      88.236  62.926  98.672  1.00  0.00           N
ATOM   3951  CA  ARG A 257      87.726  63.626  99.792  1.00  0.00           C
ATOM   3953  CB  ARG A 257      87.426  62.696 101.002  1.00  0.00           C
ATOM   3956  CG  ARG A 257      88.116  61.316 101.052  1.00  0.00           C
ATOM   3959  CD  ARG A 257      87.286  60.136 100.532  1.00  0.00           C
ATOM   3962  NE  ARG A 257      86.436  59.666 101.672  1.00  0.00           N
ATOM   3964  CZ  ARG A 257      86.096  58.396 101.842  1.00  0.00           C
ATOM   3965  NH1 ARG A 257      86.036  57.546 100.852  1.00  0.00           N
ATOM   3968  NH2 ARG A 257      85.766  57.976 103.042  1.00  0.00           N
ATOM   3971  C   ARG A 257      88.736  64.716  99.992  1.00  0.00           C
ATOM   3972  O   ARG A 257      89.846  64.646  99.462  1.00  0.00           O
ATOM   3973  N   VAL A 258      88.316  65.776 100.702  1.00  0.00           N
ATOM   3975  CA  VAL A 258      89.066  66.976 100.882  1.00  0.00           C
ATOM   3977  CB  VAL A 258      88.706  68.036  99.802  1.00  0.00           C
ATOM   3979  CG1 VAL A 258      89.326  69.436 100.022  1.00  0.00           C
ATOM   3983  CG2 VAL A 258      89.206  67.556  98.432  1.00  0.00           C
ATOM   3987  C   VAL A 258      88.806  67.316 102.342  1.00  0.00           C
ATOM   3988  O   VAL A 258      88.546  66.426 103.152  1.00  0.00           O
ATOM   3989  N   VAL A 259      88.966  68.596 102.712  1.00  0.00           N
ATOM   3991  CA  VAL A 259      89.296  69.116 104.012  1.00  0.00           C
ATOM   3993  CB  VAL A 259      90.266  68.246 104.832  1.00  0.00           C
ATOM   3995  CG1 VAL A 259      90.496  68.876 106.212  1.00  0.00           C
ATOM   3999  CG2 VAL A 259      91.586  68.026 104.082  1.00  0.00           C
ATOM   4003  C   VAL A 259      89.886  70.496 103.732  1.00  0.00           C
ATOM   4004  O   VAL A 259      90.776  70.656 102.882  1.00  0.00           O
ATOM   4005  N   GLY A 260      89.376  71.556 104.362  1.00  0.00           N
ATOM   4007  CA  GLY A 260      89.736  72.926 103.992  1.00  0.00           C
ATOM   4010  C   GLY A 260      89.666  73.856 105.162  1.00  0.00           C
ATOM   4011  O   GLY A 260      89.716  73.426 106.302  1.00  0.00           O
ATOM   4012  N   HIS A 261      89.556  75.186 104.922  1.00  0.00           N
ATOM   4014  CA  HIS A 261      89.816  76.156 105.982  1.00  0.00           C
ATOM   4016  CB  HIS A 261      91.276  76.656 105.902  1.00  0.00           C
ATOM   4019  ND1 HIS A 261      92.016  75.406 107.842  1.00  0.00           N
ATOM   4020  CG  HIS A 261      92.116  75.596 106.482  1.00  0.00           C
ATOM   4021  CE1 HIS A 261      92.546  74.226 108.042  1.00  0.00           C
ATOM   4023  NE2 HIS A 261      93.006  73.666 106.892  1.00  0.00           N
ATOM   4025  CD2 HIS A 261      92.746  74.556 105.882  1.00  0.00           C
ATOM   4027  C   HIS A 261      88.896  77.356 106.162  1.00  0.00           C
ATOM   4028  O   HIS A 261      88.316  77.906 105.232  1.00  0.00           O
ATOM   4029  N   LYS A 262      88.796  77.786 107.442  1.00  0.00           N
ATOM   4031  CA  LYS A 262      88.096  78.976 107.922  1.00  0.00           C
ATOM   4033  CB  LYS A 262      86.546  78.966 107.562  1.00  0.00           C
ATOM   4036  CG  LYS A 262      85.546  79.346 108.672  1.00  0.00           C
ATOM   4039  CD  LYS A 262      84.036  79.406 108.402  1.00  0.00           C
ATOM   4042  CE  LYS A 262      83.326  79.426 109.782  1.00  0.00           C
ATOM   4045  NZ  LYS A 262      81.856  79.366 109.722  1.00  0.00           N
ATOM   4049  C   LYS A 262      88.476  79.296 109.392  1.00  0.00           C
ATOM   4050  O   LYS A 262      87.676  79.256 110.332  1.00  0.00           O
ATOM   4051  N   PRO A 263      89.706  79.656 109.732  1.00  0.00           N
ATOM   4052  CD  PRO A 263      90.836  78.726 109.642  1.00  0.00           C
ATOM   4055  CA  PRO A 263      89.886  80.656 110.772  1.00  0.00           C
ATOM   4057  CB  PRO A 263      91.216  80.306 111.452  1.00  0.00           C
ATOM   4060  CG  PRO A 263      91.926  79.306 110.532  1.00  0.00           C
ATOM   4063  C   PRO A 263      89.926  82.016 110.112  1.00  0.00           C
ATOM   4064  O   PRO A 263      89.636  82.146 108.932  1.00  0.00           O
ATOM   4065  N   LEU A 264      90.276  83.066 110.862  1.00  0.00           N
ATOM   4067  CA  LEU A 264      90.746  84.326 110.322  1.00  0.00           C
ATOM   4069  CB  LEU A 264      90.956  85.356 111.462  1.00  0.00           C
ATOM   4072  CG  LEU A 264      89.696  85.756 112.292  1.00  0.00           C
ATOM   4074  CD1 LEU A 264      89.136  84.646 113.192  1.00  0.00           C
ATOM   4078  CD2 LEU A 264      90.046  86.956 113.182  1.00  0.00           C
ATOM   4082  C   LEU A 264      92.076  84.126 109.582  1.00  0.00           C
ATOM   4083  O   LEU A 264      92.826  83.206 109.912  1.00  0.00           O
ATOM   4084  N   GLY A 265      92.396  84.956 108.562  1.00  0.00           N
ATOM   4086  CA  GLY A 265      93.746  85.026 108.021  1.00  0.00           C
ATOM   4089  C   GLY A 265      94.636  86.006 108.752  1.00  0.00           C
ATOM   4090  O   GLY A 265      94.196  86.996 109.332  1.00  0.00           O
ATOM   4091  N   ALA A 266      95.956  85.776 108.722  1.00  0.00           N
ATOM   4093  CA  ALA A 266      96.956  86.656 109.271  1.00  0.00           C
ATOM   4095  CB  ALA A 266      98.116  85.886 109.912  1.00  0.00           C
ATOM   4099  C   ALA A 266      97.556  87.566 108.212  1.00  0.00           C
ATOM   4100  O   ALA A 266      98.036  87.156 107.172  1.00  0.00           O
ATOM   4101  N   ARG A 267      97.596  88.876 108.512  1.00  0.00           N
ATOM   4103  CA  ARG A 267      97.666  89.946 107.512  1.00  0.00           C
ATOM   4105  CB  ARG A 267      97.046  91.206 108.182  1.00  0.00           C
ATOM   4108  CG  ARG A 267      96.596  92.316 107.222  1.00  0.00           C
ATOM   4111  CD  ARG A 267      96.006  93.516 107.972  1.00  0.00           C
ATOM   4114  NE  ARG A 267      95.406  94.446 106.972  1.00  0.00           N
ATOM   4116  CZ  ARG A 267      96.096  95.366 106.292  1.00  0.00           C
ATOM   4117  NH1 ARG A 267      97.336  95.676 106.612  1.00  0.00           N
ATOM   4120  NH2 ARG A 267      95.596  96.036 105.282  1.00  0.00           N
ATOM   4123  C   ARG A 267      99.106  90.276 107.092  1.00  0.00           C
ATOM   4124  O   ARG A 267      99.406  91.326 106.512  1.00  0.00           O
ATOM   4125  N   THR A 268     100.046  89.376 107.432  1.00  0.00           N
ATOM   4127  CA  THR A 268     101.436  89.426 107.022  1.00  0.00           C
ATOM   4129  CB  THR A 268     102.366  89.646 108.202  1.00  0.00           C
ATOM   4131  OG1 THR A 268     102.036  88.786 109.302  1.00  0.00           O
ATOM   4133  CG2 THR A 268     102.166  91.076 108.722  1.00  0.00           C
ATOM   4137  C   THR A 268     101.816  88.136 106.322  1.00  0.00           C
ATOM   4138  O   THR A 268     102.936  87.966 105.842  1.00  0.00           O
ATOM   4139  N   ALA A 269     100.846  87.216 106.202  1.00  0.00           N
ATOM   4141  CA  ALA A 269     101.116  85.836 105.892  1.00  0.00           C
ATOM   4143  CB  ALA A 269     102.026  85.166 106.932  1.00  0.00           C
ATOM   4147  C   ALA A 269      99.816  85.086 105.832  1.00  0.00           C
ATOM   4148  O   ALA A 269      99.396  84.416 106.771  1.00  0.00           O
ATOM   4149  N   GLU A 270      99.156  85.136 104.662  1.00  0.00           N
ATOM   4151  CA  GLU A 270      97.826  84.566 104.492  1.00  0.00           C
ATOM   4153  CB  GLU A 270      97.056  85.246 103.332  1.00  0.00           C
ATOM   4156  CG  GLU A 270      96.726  86.746 103.602  1.00  0.00           C
ATOM   4159  CD  GLU A 270      95.656  87.016 104.672  1.00  0.00           C
ATOM   4160  OE1 GLU A 270      95.006  86.056 105.162  1.00  0.00           O
ATOM   4161  OE2 GLU A 270      95.436  88.216 104.992  1.00  0.00           O
ATOM   4162  C   GLU A 270      97.856  83.046 104.322  1.00  0.00           C
ATOM   4163  O   GLU A 270      96.886  82.406 103.912  1.00  0.00           O
ATOM   4164  N   LEU A 271      98.966  82.406 104.712  1.00  0.00           N
ATOM   4166  CA  LEU A 271      99.066  80.976 104.942  1.00  0.00           C
ATOM   4168  CB  LEU A 271     100.436  80.436 104.482  1.00  0.00           C
ATOM   4171  CG  LEU A 271     100.766  80.756 103.012  1.00  0.00           C
ATOM   4173  CD1 LEU A 271     102.146  80.196 102.632  1.00  0.00           C
ATOM   4177  CD2 LEU A 271      99.696  80.186 102.082  1.00  0.00           C
ATOM   4181  C   LEU A 271      98.876  80.616 106.392  1.00  0.00           C
ATOM   4182  O   LEU A 271      98.446  79.516 106.702  1.00  0.00           O
ATOM   4183  N   ALA A 272      99.196  81.526 107.342  1.00  0.00           N
ATOM   4185  CA  ALA A 272      99.446  81.166 108.722  1.00  0.00           C
ATOM   4187  CB  ALA A 272     100.896  81.546 109.092  1.00  0.00           C
ATOM   4191  C   ALA A 272      98.426  81.786 109.682  1.00  0.00           C
ATOM   4192  O   ALA A 272      97.966  82.906 109.532  1.00  0.00           O
ATOM   4193  N   ILE A 273      97.996  81.036 110.702  1.00  0.00           N
ATOM   4195  CA  ILE A 273      96.816  81.326 111.492  1.00  0.00           C
ATOM   4197  CB  ILE A 273      96.256  80.086 112.202  1.00  0.00           C
ATOM   4199  CG2 ILE A 273      94.806  80.356 112.622  1.00  0.00           C
ATOM   4203  CG1 ILE A 273      96.356  78.796 111.352  1.00  0.00           C
ATOM   4206  CD  ILE A 273      95.806  78.866 109.932  1.00  0.00           C
ATOM   4210  C   ILE A 273      97.136  82.406 112.522  1.00  0.00           C
ATOM   4211  O   ILE A 273      98.116  82.246 113.262  1.00  0.00           O
ATOM   4212  N   PRO A 274      96.436  83.546 112.622  1.00  0.00           N
ATOM   4213  CD  PRO A 274      95.276  83.866 111.792  1.00  0.00           C
ATOM   4216  CA  PRO A 274      96.616  84.506 113.702  1.00  0.00           C
ATOM   4218  CB  PRO A 274      95.716  85.686 113.301  1.00  0.00           C
ATOM   4221  CG  PRO A 274      94.606  85.056 112.472  1.00  0.00           C
ATOM   4224  C   PRO A 274      96.336  83.946 115.082  1.00  0.00           C
ATOM   4225  O   PRO A 274      95.346  83.266 115.302  1.00  0.00           O
ATOM   4226  N   VAL A 275      97.236  84.266 116.022  1.00  0.00           N
ATOM   4228  CA  VAL A 275      97.236  83.796 117.392  1.00  0.00           C
ATOM   4230  CB  VAL A 275      98.586  83.166 117.702  1.00  0.00           C
ATOM   4232  CG1 VAL A 275      98.486  82.336 118.982  1.00  0.00           C
ATOM   4236  CG2 VAL A 275      99.016  82.226 116.552  1.00  0.00           C
ATOM   4240  C   VAL A 275      96.966  85.016 118.272  1.00  0.00           C
ATOM   4241  O   VAL A 275      97.416  85.146 119.402  1.00  0.00           O
ATOM   4242  N   ARG A 276      96.276  86.016 117.682  1.00  0.00           N
ATOM   4244  CA  ARG A 276      96.006  87.346 118.222  1.00  0.00           C
ATOM   4246  CB  ARG A 276      95.396  87.286 119.652  1.00  0.00           C
ATOM   4249  CG  ARG A 276      94.756  88.576 120.202  1.00  0.00           C
ATOM   4252  CD  ARG A 276      94.216  88.386 121.632  1.00  0.00           C
ATOM   4255  NE  ARG A 276      93.676  89.706 122.082  1.00  0.00           N
ATOM   4257  CZ  ARG A 276      93.496  90.076 123.342  1.00  0.00           C
ATOM   4258  NH1 ARG A 276      93.766  89.296 124.362  1.00  0.00           N
ATOM   4261  NH2 ARG A 276      93.166  91.336 123.562  1.00  0.00           N
ATOM   4264  C   ARG A 276      97.246  88.266 118.092  1.00  0.00           C
ATOM   4265  O   ARG A 276      97.266  89.416 118.542  1.00  0.00           O
ATOM   4266  N   CYS A 277      98.276  87.776 117.382  1.00  0.00           N
ATOM   4268  CA  CYS A 277      99.556  88.426 117.212  1.00  0.00           C
ATOM   4270  CB  CYS A 277     100.706  87.596 117.832  1.00  0.00           C
ATOM   4273  SG  CYS A 277     100.606  87.566 119.652  1.00  0.00           S
ATOM   4275  C   CYS A 277      99.836  88.676 115.742  1.00  0.00           C
ATOM   4276  O   CYS A 277      99.506  87.846 114.892  1.00  0.00           O
ATOM   4277  N   ASN A 278     100.466  89.826 115.412  1.00  0.00           N
ATOM   4279  CA  ASN A 278     100.786  90.196 114.042  1.00  0.00           C
ATOM   4281  CB  ASN A 278     100.596  91.736 113.892  1.00  0.00           C
ATOM   4284  CG  ASN A 278     100.806  92.296 112.482  1.00  0.00           C
ATOM   4285  OD1 ASN A 278     101.626  93.206 112.292  1.00  0.00           O
ATOM   4286  ND2 ASN A 278     100.016  91.806 111.512  1.00  0.00           N
ATOM   4289  C   ASN A 278     102.196  89.766 113.692  1.00  0.00           C
ATOM   4290  O   ASN A 278     102.676  89.876 112.572  1.00  0.00           O
ATOM   4291  N   THR A 279     102.886  89.216 114.692  1.00  0.00           N
ATOM   4293  CA  THR A 279     104.246  88.736 114.612  1.00  0.00           C
ATOM   4295  CB  THR A 279     105.086  89.456 115.672  1.00  0.00           C
ATOM   4297  OG1 THR A 279     106.386  88.916 115.852  1.00  0.00           O
ATOM   4299  CG2 THR A 279     104.406  89.366 117.042  1.00  0.00           C
ATOM   4303  C   THR A 279     104.336  87.226 114.712  1.00  0.00           C
ATOM   4304  O   THR A 279     105.346  86.636 114.332  1.00  0.00           O
ATOM   4305  N   GLY A 280     103.266  86.546 115.172  1.00  0.00           N
ATOM   4307  CA  GLY A 280     103.346  85.126 115.472  1.00  0.00           C
ATOM   4310  C   GLY A 280     102.136  84.416 115.042  1.00  0.00           C
ATOM   4311  O   GLY A 280     101.016  84.806 115.342  1.00  0.00           O
ATOM   4312  N   ASN A 281     102.376  83.296 114.332  1.00  0.00           N
ATOM   4314  CA  ASN A 281     101.336  82.566 113.692  1.00  0.00           C
ATOM   4316  CB  ASN A 281     101.296  82.856 112.182  1.00  0.00           C
ATOM   4319  CG  ASN A 281     101.026  84.346 112.012  1.00  0.00           C
ATOM   4320  OD1 ASN A 281     101.866  85.156 111.612  1.00  0.00           O
ATOM   4321  ND2 ASN A 281      99.796  84.736 112.392  1.00  0.00           N
ATOM   4324  C   ASN A 281     101.496  81.096 113.942  1.00  0.00           C
ATOM   4325  O   ASN A 281     102.536  80.596 114.362  1.00  0.00           O
ATOM   4326  N   ALA A 282     100.396  80.376 113.692  1.00  0.00           N
ATOM   4328  CA  ALA A 282     100.336  78.946 113.752  1.00  0.00           C
ATOM   4330  CB  ALA A 282      99.216  78.556 114.742  1.00  0.00           C
ATOM   4334  C   ALA A 282     100.016  78.486 112.352  1.00  0.00           C
ATOM   4335  O   ALA A 282      99.866  79.296 111.442  1.00  0.00           O
ATOM   4336  N   GLY A 283      99.936  77.176 112.092  1.00  0.00           N
ATOM   4338  CA  GLY A 283      99.516  76.726 110.792  1.00  0.00           C
ATOM   4341  C   GLY A 283      98.896  75.386 110.902  1.00  0.00           C
ATOM   4342  O   GLY A 283      98.816  74.826 111.992  1.00  0.00           O
ATOM   4343  N   LEU A 284      98.456  74.826 109.772  1.00  0.00           N
ATOM   4345  CA  LEU A 284      98.456  73.396 109.562  1.00  0.00           C
ATOM   4347  CB  LEU A 284      97.046  72.746 109.392  1.00  0.00           C
ATOM   4350  CG  LEU A 284      96.826  71.466 108.512  1.00  0.00           C
ATOM   4352  CD1 LEU A 284      96.826  70.106 109.262  1.00  0.00           C
ATOM   4356  CD2 LEU A 284      95.736  71.606 107.422  1.00  0.00           C
ATOM   4360  C   LEU A 284      99.266  73.156 108.362  1.00  0.00           C
ATOM   4361  O   LEU A 284      99.146  73.896 107.392  1.00  0.00           O
ATOM   4362  N   VAL A 285      99.986  72.006 108.392  1.00  0.00           N
ATOM   4364  CA  VAL A 285     100.276  71.176 107.242  1.00  0.00           C
ATOM   4366  CB  VAL A 285     101.366  71.996 106.402  1.00  0.00           C
ATOM   4368  CG1 VAL A 285     102.676  72.506 107.032  1.00  0.00           C
ATOM   4372  CG2 VAL A 285     101.436  71.906 104.872  1.00  0.00           C
ATOM   4376  C   VAL A 285     100.056  69.626 107.772  1.00  0.00           C
ATOM   4377  O   VAL A 285      99.526  69.496 108.832  1.00  0.00           O
ATOM   4378  N   ASN A 286     100.316  68.376 107.212  1.00  0.00           N
ATOM   4380  CA  ASN A 286     100.536  67.066 107.892  1.00  0.00           C
ATOM   4382  CB  ASN A 286      99.776  65.886 107.162  1.00  0.00           C
ATOM   4385  CG  ASN A 286     100.366  65.206 105.912  1.00  0.00           C
ATOM   4386  OD1 ASN A 286     101.246  64.356 106.032  1.00  0.00           O
ATOM   4387  ND2 ASN A 286      99.876  65.536 104.692  1.00  0.00           N
ATOM   4390  C   ASN A 286     102.026  66.646 108.182  1.00  0.00           C
ATOM   4391  O   ASN A 286     102.426  66.716 109.332  1.00  0.00           O
ATOM   4392  N   VAL A 287     102.856  66.326 107.152  1.00  0.00           N
ATOM   4394  CA  VAL A 287     104.326  66.216 107.182  1.00  0.00           C
ATOM   4396  CB  VAL A 287     104.876  65.206 108.192  1.00  0.00           C
ATOM   4398  CG1 VAL A 287     106.406  65.066 108.072  1.00  0.00           C
ATOM   4402  CG2 VAL A 287     104.166  63.846 108.072  1.00  0.00           C
ATOM   4406  C   VAL A 287     104.936  65.946 105.792  1.00  0.00           C
ATOM   4407  O   VAL A 287     104.976  64.816 105.332  1.00  0.00           O
ATOM   4408  N   ASN A 288     105.416  67.006 105.082  1.00  0.00           N
ATOM   4410  CA  ASN A 288     105.976  66.876 103.722  1.00  0.00           C
ATOM   4412  CB  ASN A 288     105.136  65.936 102.752  1.00  0.00           C
ATOM   4415  CG  ASN A 288     104.786  66.356 101.312  1.00  0.00           C
ATOM   4416  OD1 ASN A 288     104.986  67.456 100.792  1.00  0.00           O
ATOM   4417  ND2 ASN A 288     104.236  65.356 100.572  1.00  0.00           N
ATOM   4420  C   ASN A 288     106.416  68.186 103.062  1.00  0.00           C
ATOM   4421  O   ASN A 288     107.326  68.076 102.252  1.00  0.00           O
ATOM   4422  N   LEU A 289     105.886  69.386 103.452  1.00  0.00           N
ATOM   4424  CA  LEU A 289     106.476  70.736 103.301  1.00  0.00           C
ATOM   4426  CB  LEU A 289     107.846  70.736 102.552  1.00  0.00           C
ATOM   4429  CG  LEU A 289     108.736  71.976 102.562  1.00  0.00           C
ATOM   4431  CD1 LEU A 289     110.186  71.476 102.602  1.00  0.00           C
ATOM   4435  CD2 LEU A 289     108.626  72.856 101.312  1.00  0.00           C
ATOM   4439  C   LEU A 289     105.576  71.796 102.682  1.00  0.00           C
ATOM   4440  O   LEU A 289     105.936  72.976 102.692  1.00  0.00           O
ATOM   4441  N   SER A 290     104.376  71.476 102.132  1.00  0.00           N
ATOM   4443  CA  SER A 290     103.446  72.466 101.542  1.00  0.00           C
ATOM   4445  CB  SER A 290     102.246  71.776 100.812  1.00  0.00           C
ATOM   4448  OG  SER A 290     101.406  71.036 101.702  1.00  0.00           O
ATOM   4450  C   SER A 290     102.976  73.626 102.442  1.00  0.00           C
ATOM   4451  O   SER A 290     103.496  73.866 103.522  1.00  0.00           O
ATOM   4452  N   LEU A 291     101.946  74.396 102.062  1.00  0.00           N
ATOM   4454  CA  LEU A 291     101.166  75.116 103.052  1.00  0.00           C
ATOM   4456  CB  LEU A 291     101.766  76.476 103.532  1.00  0.00           C
ATOM   4459  CG  LEU A 291     102.156  76.486 105.032  1.00  0.00           C
ATOM   4461  CD1 LEU A 291     103.076  77.656 105.402  1.00  0.00           C
ATOM   4465  CD2 LEU A 291     100.926  76.506 105.952  1.00  0.00           C
ATOM   4469  C   LEU A 291      99.756  75.296 102.532  1.00  0.00           C
ATOM   4470  O   LEU A 291      99.526  75.466 101.342  1.00  0.00           O
ATOM   4471  N   THR A 292      98.776  75.296 103.442  1.00  0.00           N
ATOM   4473  CA  THR A 292      97.426  75.766 103.152  1.00  0.00           C
ATOM   4475  CB  THR A 292      96.306  75.046 103.922  1.00  0.00           C
ATOM   4477  OG1 THR A 292      95.036  75.496 103.532  1.00  0.00           O
ATOM   4479  CG2 THR A 292      96.376  75.226 105.452  1.00  0.00           C
ATOM   4483  C   THR A 292      97.346  77.226 103.442  1.00  0.00           C
ATOM   4484  O   THR A 292      98.026  77.736 104.332  1.00  0.00           O
ATOM   4485  N   ALA A 293      96.476  77.936 102.712  1.00  0.00           N
ATOM   4487  CA  ALA A 293      95.926  79.156 103.232  1.00  0.00           C
ATOM   4489  CB  ALA A 293      95.616  80.136 102.092  1.00  0.00           C
ATOM   4493  C   ALA A 293      94.716  78.906 104.122  1.00  0.00           C
ATOM   4494  O   ALA A 293      93.776  78.166 103.832  1.00  0.00           O
ATOM   4495  N   THR A 294      94.676  79.596 105.272  1.00  0.00           N
ATOM   4497  CA  THR A 294      93.406  79.756 105.972  1.00  0.00           C
ATOM   4499  CB  THR A 294      93.456  80.286 107.412  1.00  0.00           C
ATOM   4501  OG1 THR A 294      92.276  80.966 107.832  1.00  0.00           O
ATOM   4503  CG2 THR A 294      94.586  81.286 107.582  1.00  0.00           C
ATOM   4507  C   THR A 294      92.386  80.466 105.112  1.00  0.00           C
ATOM   4508  O   THR A 294      92.716  81.326 104.292  1.00  0.00           O
ATOM   4509  N   THR A 295      91.106  80.086 105.252  1.00  0.00           N
ATOM   4511  CA  THR A 295      89.986  80.766 104.612  1.00  0.00           C
ATOM   4513  CB  THR A 295      89.576  82.076 105.292  1.00  0.00           C
ATOM   4515  OG1 THR A 295      88.226  82.416 105.012  1.00  0.00           O
ATOM   4517  CG2 THR A 295      90.456  83.286 104.932  1.00  0.00           C
ATOM   4521  C   THR A 295      90.076  80.816 103.082  1.00  0.00           C
ATOM   4522  O   THR A 295      89.626  81.746 102.402  1.00  0.00           O
ATOM   4523  N   ASP A 296      90.696  79.776 102.502  1.00  0.00           N
ATOM   4525  CA  ASP A 296      90.666  79.516 101.092  1.00  0.00           C
ATOM   4527  CB  ASP A 296      92.106  79.476 100.472  1.00  0.00           C
ATOM   4530  CG  ASP A 296      92.856  78.156 100.472  1.00  0.00           C
ATOM   4531  OD1 ASP A 296      92.446  77.166 101.122  1.00  0.00           O
ATOM   4532  OD2 ASP A 296      93.876  78.096  99.722  1.00  0.00           O
ATOM   4533  C   ASP A 296      89.776  78.286 100.822  1.00  0.00           C
ATOM   4534  O   ASP A 296      89.416  77.516 101.722  1.00  0.00           O
ATOM   4535  N   PRO A 297      89.386  78.136  99.572  1.00  0.00           N
ATOM   4536  CD  PRO A 297      88.916  79.296  98.792  1.00  0.00           C
ATOM   4539  CA  PRO A 297      88.786  76.906  99.082  1.00  0.00           C
ATOM   4541  CB  PRO A 297      87.466  77.396  98.482  1.00  0.00           C
ATOM   4544  CG  PRO A 297      87.836  78.746  97.852  1.00  0.00           C
ATOM   4547  C   PRO A 297      89.726  76.386  98.021  1.00  0.00           C
ATOM   4548  O   PRO A 297      89.356  75.516  97.232  1.00  0.00           O
ATOM   4549  N   SER A 298      90.946  76.956  97.942  1.00  0.00           N
ATOM   4551  CA  SER A 298      91.916  76.646  96.911  1.00  0.00           C
ATOM   4553  CB  SER A 298      92.756  77.886  96.512  1.00  0.00           C
ATOM   4556  OG  SER A 298      93.586  77.656  95.372  1.00  0.00           O
ATOM   4558  C   SER A 298      92.826  75.506  97.322  1.00  0.00           C
ATOM   4559  O   SER A 298      93.256  74.736  96.472  1.00  0.00           O
ATOM   4560  N   TYR A 299      93.076  75.326  98.642  1.00  0.00           N
ATOM   4562  CA  TYR A 299      93.946  74.276  99.122  1.00  0.00           C
ATOM   4564  CB  TYR A 299      94.796  74.786 100.322  1.00  0.00           C
ATOM   4567  CG  TYR A 299      95.836  73.766 100.661  1.00  0.00           C
ATOM   4568  CD1 TYR A 299      97.106  73.846 100.072  1.00  0.00           C
ATOM   4570  CE1 TYR A 299      98.016  72.796 100.232  1.00  0.00           C
ATOM   4572  CZ  TYR A 299      97.646  71.656 100.932  1.00  0.00           C
ATOM   4573  OH  TYR A 299      98.496  70.546 100.972  1.00  0.00           O
ATOM   4575  CD2 TYR A 299      95.516  72.666 101.482  1.00  0.00           C
ATOM   4577  CE2 TYR A 299      96.406  71.596 101.582  1.00  0.00           C
ATOM   4579  C   TYR A 299      93.156  73.026  99.562  1.00  0.00           C
ATOM   4580  O   TYR A 299      92.306  73.156 100.452  1.00  0.00           O
ATOM   4581  N   PRO A 300      93.426  71.826  99.042  1.00  0.00           N
ATOM   4582  CD  PRO A 300      93.826  71.676  97.622  1.00  0.00           C
ATOM   4585  CA  PRO A 300      92.766  70.616  99.512  1.00  0.00           C
ATOM   4587  CB  PRO A 300      92.066  70.176  98.222  1.00  0.00           C
ATOM   4590  CG  PRO A 300      93.096  70.436  97.112  1.00  0.00           C
ATOM   4593  C   PRO A 300      93.796  69.556  99.922  1.00  0.00           C
ATOM   4594  O   PRO A 300      94.996  69.726  99.732  1.00  0.00           O
ATOM   4595  N   GLN A 301      93.356  68.396 100.472  1.00  0.00           N
ATOM   4597  CA  GLN A 301      94.176  67.206 100.302  1.00  0.00           C
ATOM   4599  CB  GLN A 301      95.246  66.926 101.402  1.00  0.00           C
ATOM   4602  CG  GLN A 301      95.906  65.516 101.272  1.00  0.00           C
ATOM   4605  CD  GLN A 301      97.226  65.226 101.982  1.00  0.00           C
ATOM   4606  OE1 GLN A 301      98.296  65.186 101.372  1.00  0.00           O
ATOM   4607  NE2 GLN A 301      97.136  64.876 103.292  1.00  0.00           N
ATOM   4610  C   GLN A 301      93.346  65.956 100.052  1.00  0.00           C
ATOM   4611  O   GLN A 301      92.406  65.666 100.792  1.00  0.00           O
ATOM   4612  N   ALA A 302      93.766  65.166  99.042  1.00  0.00           N
ATOM   4614  CA  ALA A 302      93.386  63.776  98.872  1.00  0.00           C
ATOM   4616  CB  ALA A 302      93.906  63.196  97.552  1.00  0.00           C
ATOM   4620  C   ALA A 302      93.806  62.876 100.042  1.00  0.00           C
ATOM   4621  O   ALA A 302      94.976  62.696 100.392  1.00  0.00           O
ATOM   4622  N   ILE A 303      92.806  62.326 100.712  1.00  0.00           N
ATOM   4624  CA  ILE A 303      92.816  61.976 102.112  1.00  0.00           C
ATOM   4626  CB  ILE A 303      91.896  62.996 102.812  1.00  0.00           C
ATOM   4628  CG2 ILE A 303      90.516  63.066 102.162  1.00  0.00           C
ATOM   4632  CG1 ILE A 303      91.636  62.876 104.312  1.00  0.00           C
ATOM   4635  CD  ILE A 303      91.266  64.266 104.872  1.00  0.00           C
ATOM   4639  C   ILE A 303      92.486  60.486 102.132  1.00  0.00           C
ATOM   4640  O   ILE A 303      91.736  60.016 101.292  1.00  0.00           O
ATOM   4641  N   LYS A 304      93.196  59.686 102.972  1.00  0.00           N
ATOM   4643  CA  LYS A 304      93.386  58.246 102.772  1.00  0.00           C
ATOM   4645  CB  LYS A 304      94.316  57.626 103.872  1.00  0.00           C
ATOM   4648  CG  LYS A 304      95.846  57.696 103.672  1.00  0.00           C
ATOM   4651  CD  LYS A 304      96.556  57.066 104.902  1.00  0.00           C
ATOM   4654  CE  LYS A 304      98.076  56.856 104.812  1.00  0.00           C
ATOM   4657  NZ  LYS A 304      98.586  56.256 106.072  1.00  0.00           N
ATOM   4661  C   LYS A 304      92.106  57.396 102.712  1.00  0.00           C
ATOM   4662  O   LYS A 304      91.636  56.906 103.732  1.00  0.00           O
ATOM   4663  N   THR A 305      91.606  57.116 101.482  1.00  0.00           N
ATOM   4665  CA  THR A 305      90.246  56.716 101.142  1.00  0.00           C
ATOM   4667  CB  THR A 305      90.156  56.406  99.632  1.00  0.00           C
ATOM   4669  OG1 THR A 305      90.846  57.386  98.862  1.00  0.00           O
ATOM   4671  CG2 THR A 305      88.706  56.416  99.132  1.00  0.00           C
ATOM   4675  C   THR A 305      89.766  55.486 101.892  1.00  0.00           C
ATOM   4676  O   THR A 305      88.616  55.406 102.332  1.00  0.00           O
ATOM   4677  N   SER A 306      90.696  54.526 102.051  1.00  0.00           N
ATOM   4679  CA  SER A 306      90.576  53.196 102.642  1.00  0.00           C
ATOM   4681  CB  SER A 306      90.896  53.126 104.162  1.00  0.00           C
ATOM   4684  OG  SER A 306      89.746  53.256 104.982  1.00  0.00           O
ATOM   4686  C   SER A 306      89.346  52.386 102.292  1.00  0.00           C
ATOM   4687  O   SER A 306      88.716  52.536 101.262  1.00  0.00           O
ATOM   4688  N   ARG A 307      89.036  51.386 103.122  1.00  0.00           N
ATOM   4690  CA  ARG A 307      88.396  50.176 102.722  1.00  0.00           C
ATOM   4692  CB  ARG A 307      89.256  48.976 103.102  1.00  0.00           C
ATOM   4695  CG  ARG A 307      90.656  49.106 102.512  1.00  0.00           C
ATOM   4698  CD  ARG A 307      91.366  47.776 102.672  1.00  0.00           C
ATOM   4701  NE  ARG A 307      92.736  47.876 102.062  1.00  0.00           N
ATOM   4703  CZ  ARG A 307      92.916  47.996 100.752  1.00  0.00           C
ATOM   4704  NH1 ARG A 307      91.946  47.996  99.882  1.00  0.00           N
ATOM   4707  NH2 ARG A 307      94.126  48.206 100.272  1.00  0.00           N
ATOM   4710  C   ARG A 307      87.106  50.036 103.452  1.00  0.00           C
ATOM   4711  O   ARG A 307      87.096  50.126 104.682  1.00  0.00           O
ATOM   4712  N   PRO A 308      85.986  49.846 102.782  1.00  0.00           N
ATOM   4713  CD  PRO A 308      85.826  50.016 101.342  1.00  0.00           C
ATOM   4716  CA  PRO A 308      84.736  49.636 103.452  1.00  0.00           C
ATOM   4718  CB  PRO A 308      83.686  49.716 102.322  1.00  0.00           C
ATOM   4721  CG  PRO A 308      84.456  49.436 101.042  1.00  0.00           C
ATOM   4724  C   PRO A 308      84.716  48.386 104.302  1.00  0.00           C
ATOM   4725  O   PRO A 308      84.806  47.286 103.762  1.00  0.00           O
ATOM   4726  N   GLY A 309      84.556  48.526 105.642  1.00  0.00           N
ATOM   4728  CA  GLY A 309      84.016  47.456 106.492  1.00  0.00           C
ATOM   4731  C   GLY A 309      82.686  47.826 107.092  1.00  0.00           C
ATOM   4732  O   GLY A 309      82.376  49.006 107.212  1.00  0.00           O
ATOM   4733  N   VAL A 310      81.846  46.836 107.452  1.00  0.00           N
ATOM   4735  CA  VAL A 310      80.436  46.976 107.812  1.00  0.00           C
ATOM   4737  CB  VAL A 310      80.166  47.336 109.282  1.00  0.00           C
ATOM   4739  CG1 VAL A 310      80.566  48.756 109.692  1.00  0.00           C
ATOM   4743  CG2 VAL A 310      78.716  47.016 109.712  1.00  0.00           C
ATOM   4747  C   VAL A 310      79.576  47.696 106.752  1.00  0.00           C
ATOM   4748  O   VAL A 310      78.876  48.666 107.012  1.00  0.00           O
ATOM   4749  N   GLY A 311      79.656  47.216 105.472  1.00  0.00           N
ATOM   4751  CA  GLY A 311      78.846  47.646 104.302  1.00  0.00           C
ATOM   4754  C   GLY A 311      79.146  49.026 103.752  1.00  0.00           C
ATOM   4755  O   GLY A 311      79.126  49.306 102.552  1.00  0.00           O
ATOM   4756  N   VAL A 312      79.396  49.936 104.682  1.00  0.00           N
ATOM   4758  CA  VAL A 312      79.396  51.356 104.551  1.00  0.00           C
ATOM   4760  CB  VAL A 312      78.226  51.736 105.442  1.00  0.00           C
ATOM   4762  CG1 VAL A 312      78.106  53.236 105.602  1.00  0.00           C
ATOM   4766  CG2 VAL A 312      76.906  51.216 104.812  1.00  0.00           C
ATOM   4770  C   VAL A 312      80.776  51.956 104.902  1.00  0.00           C
ATOM   4771  O   VAL A 312      81.526  52.376 104.022  1.00  0.00           O
ATOM   4772  N   VAL A 313      81.166  51.966 106.202  1.00  0.00           N
ATOM   4774  CA  VAL A 313      82.226  52.786 106.802  1.00  0.00           C
ATOM   4776  CB  VAL A 313      82.056  52.876 108.312  1.00  0.00           C
ATOM   4778  CG1 VAL A 313      80.566  53.136 108.622  1.00  0.00           C
ATOM   4782  CG2 VAL A 313      82.506  51.616 109.062  1.00  0.00           C
ATOM   4786  C   VAL A 313      83.686  52.486 106.432  1.00  0.00           C
ATOM   4787  O   VAL A 313      84.056  51.356 106.132  1.00  0.00           O
ATOM   4788  N   VAL A 314      84.576  53.526 106.432  1.00  0.00           N
ATOM   4790  CA  VAL A 314      85.856  53.526 105.692  1.00  0.00           C
ATOM   4792  CB  VAL A 314      85.656  54.126 104.282  1.00  0.00           C
ATOM   4794  CG1 VAL A 314      85.076  53.086 103.322  1.00  0.00           C
ATOM   4798  CG2 VAL A 314      84.686  55.306 104.312  1.00  0.00           C
ATOM   4802  C   VAL A 314      86.996  54.336 106.352  1.00  0.00           C
ATOM   4803  O   VAL A 314      87.136  55.536 106.112  1.00  0.00           O
ATOM   4804  N   THR A 315      87.876  53.766 107.212  1.00  0.00           N
ATOM   4806  CA  THR A 315      88.826  54.586 108.002  1.00  0.00           C
ATOM   4808  CB  THR A 315      89.516  53.856 109.162  1.00  0.00           C
ATOM   4810  OG1 THR A 315      89.976  54.796 110.132  1.00  0.00           O
ATOM   4812  CG2 THR A 315      90.656  52.936 108.702  1.00  0.00           C
ATOM   4816  C   THR A 315      89.836  55.526 107.332  1.00  0.00           C
ATOM   4817  O   THR A 315      90.606  55.166 106.452  1.00  0.00           O
ATOM   4818  N   ASP A 316      89.926  56.786 107.802  1.00  0.00           N
ATOM   4820  CA  ASP A 316      90.816  57.746 107.202  1.00  0.00           C
ATOM   4822  CB  ASP A 316      90.006  58.686 106.312  1.00  0.00           C
ATOM   4825  CG  ASP A 316      90.906  59.436 105.352  1.00  0.00           C
ATOM   4826  OD1 ASP A 316      92.136  59.586 105.602  1.00  0.00           O
ATOM   4827  OD2 ASP A 316      90.326  59.936 104.362  1.00  0.00           O
ATOM   4828  C   ASP A 316      91.546  58.486 108.301  1.00  0.00           C
ATOM   4829  O   ASP A 316      90.956  58.846 109.322  1.00  0.00           O
ATOM   4830  N   SER A 317      92.846  58.706 108.161  1.00  0.00           N
ATOM   4832  CA  SER A 317      93.666  59.076 109.282  1.00  0.00           C
ATOM   4834  CB  SER A 317      93.786  57.996 110.382  1.00  0.00           C
ATOM   4837  OG  SER A 317      94.526  58.486 111.492  1.00  0.00           O
ATOM   4839  C   SER A 317      95.046  59.466 108.822  1.00  0.00           C
ATOM   4840  O   SER A 317      95.676  58.826 107.982  1.00  0.00           O
ATOM   4841  N   GLN A 318      95.536  60.596 109.342  1.00  0.00           N
ATOM   4843  CA  GLN A 318      96.896  61.046 109.212  1.00  0.00           C
ATOM   4845  CB  GLN A 318      96.946  62.566 108.952  1.00  0.00           C
ATOM   4848  CG  GLN A 318      98.166  63.126 108.182  1.00  0.00           C
ATOM   4851  CD  GLN A 318      98.266  62.796 106.692  1.00  0.00           C
ATOM   4852  OE1 GLN A 318      97.766  63.536 105.842  1.00  0.00           O
ATOM   4853  NE2 GLN A 318      98.956  61.686 106.342  1.00  0.00           N
ATOM   4856  C   GLN A 318      97.536  60.806 110.572  1.00  0.00           C
ATOM   4857  O   GLN A 318      96.846  60.586 111.562  1.00  0.00           O
ATOM   4858  N   ASN A 319      98.866  60.936 110.652  1.00  0.00           N
ATOM   4860  CA  ASN A 319      99.456  61.596 111.782  1.00  0.00           C
ATOM   4862  CB  ASN A 319     100.666  60.786 112.262  1.00  0.00           C
ATOM   4865  CG  ASN A 319     101.356  61.436 113.442  1.00  0.00           C
ATOM   4866  OD1 ASN A 319     102.486  61.926 113.332  1.00  0.00           O
ATOM   4867  ND2 ASN A 319     100.626  61.486 114.572  1.00  0.00           N
ATOM   4870  C   ASN A 319      99.846  63.026 111.372  1.00  0.00           C
ATOM   4871  O   ASN A 319     100.606  63.236 110.422  1.00  0.00           O
ATOM   4872  N   ASN A 320      99.316  64.046 112.051  1.00  0.00           N
ATOM   4874  CA  ASN A 320      99.656  65.436 111.802  1.00  0.00           C
ATOM   4876  CB  ASN A 320      98.426  66.336 112.072  1.00  0.00           C
ATOM   4879  CG  ASN A 320      97.596  66.496 110.801  1.00  0.00           C
ATOM   4880  OD1 ASN A 320      98.036  66.336 109.672  1.00  0.00           O
ATOM   4881  ND2 ASN A 320      96.316  66.866 111.002  1.00  0.00           N
ATOM   4884  C   ASN A 320     100.856  65.856 112.632  1.00  0.00           C
ATOM   4885  O   ASN A 320     101.506  65.056 113.292  1.00  0.00           O
ATOM   4886  N   ILE A 321     101.206  67.146 112.552  1.00  0.00           N
ATOM   4888  CA  ILE A 321     102.176  67.816 113.422  1.00  0.00           C
ATOM   4890  CB  ILE A 321     103.346  68.256 112.522  1.00  0.00           C
ATOM   4892  CG2 ILE A 321     104.216  69.396 113.082  1.00  0.00           C
ATOM   4896  CG1 ILE A 321     104.196  66.996 112.212  1.00  0.00           C
ATOM   4899  CD  ILE A 321     105.296  67.206 111.182  1.00  0.00           C
ATOM   4903  C   ILE A 321     101.406  68.836 114.302  1.00  0.00           C
ATOM   4904  O   ILE A 321     100.196  68.686 114.402  1.00  0.00           O
ATOM   4905  N   ILE A 322     102.056  69.846 114.942  1.00  0.00           N
ATOM   4907  CA  ILE A 322     101.686  71.266 115.032  1.00  0.00           C
ATOM   4909  CB  ILE A 322     100.796  71.616 116.242  1.00  0.00           C
ATOM   4911  CG2 ILE A 322     101.056  73.016 116.852  1.00  0.00           C
ATOM   4915  CG1 ILE A 322      99.296  71.366 115.912  1.00  0.00           C
ATOM   4918  CD  ILE A 322      98.456  72.566 115.462  1.00  0.00           C
ATOM   4922  C   ILE A 322     103.036  71.966 115.142  1.00  0.00           C
ATOM   4923  O   ILE A 322     103.936  71.376 115.732  1.00  0.00           O
ATOM   4924  N   SER A 323     103.266  73.176 114.551  1.00  0.00           N
ATOM   4926  CA  SER A 323     104.466  73.956 114.882  1.00  0.00           C
ATOM   4928  CB  SER A 323     105.686  73.596 113.992  1.00  0.00           C
ATOM   4931  OG  SER A 323     106.856  74.336 114.342  1.00  0.00           O
ATOM   4933  C   SER A 323     104.166  75.446 114.702  1.00  0.00           C
ATOM   4934  O   SER A 323     103.536  75.746 113.692  1.00  0.00           O
ATOM   4935  N   PRO A 324     104.516  76.416 115.562  1.00  0.00           N
ATOM   4936  CD  PRO A 324     105.196  76.146 116.832  1.00  0.00           C
ATOM   4939  CA  PRO A 324     104.526  77.856 115.252  1.00  0.00           C
ATOM   4941  CB  PRO A 324     104.956  78.516 116.562  1.00  0.00           C
ATOM   4944  CG  PRO A 324     105.866  77.466 117.202  1.00  0.00           C
ATOM   4947  C   PRO A 324     105.446  78.306 114.122  1.00  0.00           C
ATOM   4948  O   PRO A 324     106.506  77.716 113.902  1.00  0.00           O
ATOM   4949  N   ALA A 325     105.086  79.406 113.432  1.00  0.00           N
ATOM   4951  CA  ALA A 325     105.876  80.056 112.422  1.00  0.00           C
ATOM   4953  CB  ALA A 325     105.436  79.656 110.992  1.00  0.00           C
ATOM   4957  C   ALA A 325     105.756  81.566 112.572  1.00  0.00           C
ATOM   4958  O   ALA A 325     104.716  82.106 112.952  1.00  0.00           O
ATOM   4959  N   GLY A 326     106.866  82.286 112.302  1.00  0.00           N
ATOM   4961  CA  GLY A 326     106.876  83.746 112.282  1.00  0.00           C
ATOM   4964  C   GLY A 326     106.116  84.316 111.112  1.00  0.00           C
ATOM   4965  O   GLY A 326     106.106  83.756 110.032  1.00  0.00           O
ATOM   4966  N   GLY A 327     105.486  85.496 111.282  1.00  0.00           N
ATOM   4968  CA  GLY A 327     104.646  86.046 110.222  1.00  0.00           C
ATOM   4971  C   GLY A 327     105.206  87.246 109.532  1.00  0.00           C
ATOM   4972  O   GLY A 327     104.776  87.596 108.442  1.00  0.00           O
ATOM   4973  N   THR A 328     106.156  87.966 110.152  1.00  0.00           N
ATOM   4975  CA  THR A 328     106.386  89.366 109.812  1.00  0.00           C
ATOM   4977  CB  THR A 328     105.706  90.236 110.882  1.00  0.00           C
ATOM   4979  OG1 THR A 328     105.586  91.616 110.542  1.00  0.00           O
ATOM   4981  CG2 THR A 328     106.446  90.116 112.232  1.00  0.00           C
ATOM   4985  C   THR A 328     107.836  89.806 109.642  1.00  0.00           C
ATOM   4986  O   THR A 328     108.066  90.876 109.092  1.00  0.00           O
ATOM   4987  N   LEU A 329     108.846  89.026 110.112  1.00  0.00           N
ATOM   4989  CA  LEU A 329     110.246  89.426 110.342  1.00  0.00           C
ATOM   4991  CB  LEU A 329     110.996  90.346 109.302  1.00  0.00           C
ATOM   4994  CG  LEU A 329     111.446  89.716 107.972  1.00  0.00           C
ATOM   4996  CD1 LEU A 329     112.566  88.686 108.142  1.00  0.00           C
ATOM   5000  CD2 LEU A 329     110.256  89.166 107.192  1.00  0.00           C
ATOM   5004  C   LEU A 329     110.586  89.886 111.771  1.00  0.00           C
ATOM   5005  O   LEU A 329     111.386  89.176 112.392  1.00  0.00           O
ATOM   5006  N   PRO A 330     110.136  91.016 112.342  1.00  0.00           N
ATOM   5007  CD  PRO A 330     109.676  92.186 111.582  1.00  0.00           C
ATOM   5010  CA  PRO A 330     110.336  91.406 113.732  1.00  0.00           C
ATOM   5012  CB  PRO A 330     109.306  92.526 113.922  1.00  0.00           C
ATOM   5015  CG  PRO A 330     109.356  93.276 112.602  1.00  0.00           C
ATOM   5018  C   PRO A 330     110.196  90.406 114.852  1.00  0.00           C
ATOM   5019  O   PRO A 330     109.366  89.496 114.792  1.00  0.00           O
ATOM   5020  N   LEU A 331     110.946  90.656 115.942  1.00  0.00           N
ATOM   5022  CA  LEU A 331     110.626  90.186 117.282  1.00  0.00           C
ATOM   5024  CB  LEU A 331     111.486  90.916 118.352  1.00  0.00           C
ATOM   5027  CG  LEU A 331     113.016  90.746 118.212  1.00  0.00           C
ATOM   5029  CD1 LEU A 331     113.726  91.636 119.242  1.00  0.00           C
ATOM   5033  CD2 LEU A 331     113.486  89.306 118.412  1.00  0.00           C
ATOM   5037  C   LEU A 331     109.136  90.266 117.662  1.00  0.00           C
ATOM   5038  O   LEU A 331     108.336  91.046 117.142  1.00  0.00           O
ATOM   5039  N   SER A 332     108.706  89.376 118.562  1.00  0.00           N
ATOM   5041  CA  SER A 332     107.376  89.396 119.112  1.00  0.00           C
ATOM   5043  CB  SER A 332     106.796  87.966 119.252  1.00  0.00           C
ATOM   5046  OG  SER A 332     107.526  87.176 120.192  1.00  0.00           O
ATOM   5048  C   SER A 332     107.306  90.166 120.422  1.00  0.00           C
ATOM   5049  O   SER A 332     108.316  90.626 120.952  1.00  0.00           O
ATOM   5050  N   ILE A 333     106.096  90.346 120.972  1.00  0.00           N
ATOM   5052  CA  ILE A 333     105.936  90.796 122.342  1.00  0.00           C
ATOM   5054  CB  ILE A 333     104.706  91.676 122.542  1.00  0.00           C
ATOM   5056  CG2 ILE A 333     104.546  92.056 124.042  1.00  0.00           C
ATOM   5060  CG1 ILE A 333     104.786  92.936 121.632  1.00  0.00           C
ATOM   5063  CD  ILE A 333     103.516  93.796 121.672  1.00  0.00           C
ATOM   5067  C   ILE A 333     105.846  89.566 123.232  1.00  0.00           C
ATOM   5068  O   ILE A 333     105.046  88.686 122.912  1.00  0.00           O
ATOM   5069  N   PRO A 334     106.586  89.406 124.312  1.00  0.00           N
ATOM   5070  CD  PRO A 334     107.896  90.046 124.492  1.00  0.00           C
ATOM   5073  CA  PRO A 334     106.366  88.336 125.282  1.00  0.00           C
ATOM   5075  CB  PRO A 334     107.516  88.506 126.282  1.00  0.00           C
ATOM   5078  CG  PRO A 334     108.636  89.086 125.422  1.00  0.00           C
ATOM   5081  C   PRO A 334     104.986  88.336 125.932  1.00  0.00           C
ATOM   5082  O   PRO A 334     104.726  89.156 126.822  1.00  0.00           O
ATOM   5083  N   ASP A 335     104.116  87.386 125.542  1.00  0.00           N
ATOM   5085  CA  ASP A 335     102.736  87.296 125.982  1.00  0.00           C
ATOM   5087  CB  ASP A 335     101.826  88.226 125.102  1.00  0.00           C
ATOM   5090  CG  ASP A 335     100.476  88.616 125.692  1.00  0.00           C
ATOM   5091  OD1 ASP A 335     100.266  88.456 126.922  1.00  0.00           O
ATOM   5092  OD2 ASP A 335      99.656  89.206 124.932  1.00  0.00           O
ATOM   5093  C   ASP A 335     102.416  85.816 125.852  1.00  0.00           C
ATOM   5094  O   ASP A 335     103.216  85.066 125.292  1.00  0.00           O
ATOM   5095  N   ASP A 336     101.276  85.356 126.402  1.00  0.00           N
ATOM   5097  CA  ASP A 336     100.736  84.036 126.172  1.00  0.00           C
ATOM   5099  CB  ASP A 336     100.226  83.366 127.492  1.00  0.00           C
ATOM   5102  CG  ASP A 336     100.086  81.856 127.402  1.00  0.00           C
ATOM   5103  OD1 ASP A 336     100.586  81.256 126.432  1.00  0.00           O
ATOM   5104  OD2 ASP A 336      99.636  81.206 128.382  1.00  0.00           O
ATOM   5105  C   ASP A 336      99.646  84.236 125.132  1.00  0.00           C
ATOM   5106  O   ASP A 336      98.906  85.216 125.162  1.00  0.00           O
ATOM   5107  N   ALA A 337      99.586  83.376 124.102  1.00  0.00           N
ATOM   5109  CA  ALA A 337      98.806  83.666 122.922  1.00  0.00           C
ATOM   5111  CB  ALA A 337      99.726  84.306 121.852  1.00  0.00           C
ATOM   5115  C   ALA A 337      98.146  82.396 122.422  1.00  0.00           C
ATOM   5116  O   ALA A 337      98.796  81.356 122.282  1.00  0.00           O
ATOM   5117  N   ASP A 338      96.826  82.476 122.142  1.00  0.00           N
ATOM   5119  CA  ASP A 338      95.976  81.356 121.792  1.00  0.00           C
ATOM   5121  CB  ASP A 338      94.866  81.076 122.852  1.00  0.00           C
ATOM   5124  CG  ASP A 338      95.326  80.426 124.162  1.00  0.00           C
ATOM   5125  OD1 ASP A 338      96.416  79.826 124.252  1.00  0.00           O
ATOM   5126  OD2 ASP A 338      94.476  80.456 125.102  1.00  0.00           O
ATOM   5127  C   ASP A 338      95.296  81.696 120.462  1.00  0.00           C
ATOM   5128  O   ASP A 338      95.106  82.856 120.102  1.00  0.00           O
ATOM   5129  N   SER A 339      94.886  80.666 119.702  1.00  0.00           N
ATOM   5131  CA  SER A 339      94.346  80.776 118.352  1.00  0.00           C
ATOM   5133  CB  SER A 339      95.346  80.276 117.272  1.00  0.00           C
ATOM   5136  OG  SER A 339      94.856  80.466 115.942  1.00  0.00           O
ATOM   5138  C   SER A 339      93.156  79.876 118.292  1.00  0.00           C
ATOM   5139  O   SER A 339      93.046  78.966 119.112  1.00  0.00           O
ATOM   5140  N   ILE A 340      92.236  80.066 117.332  1.00  0.00           N
ATOM   5142  CA  ILE A 340      91.086  79.196 117.152  1.00  0.00           C
ATOM   5144  CB  ILE A 340      89.796  79.726 117.812  1.00  0.00           C
ATOM   5146  CG2 ILE A 340      88.606  78.786 117.512  1.00  0.00           C
ATOM   5150  CG1 ILE A 340      89.926  79.986 119.332  1.00  0.00           C
ATOM   5153  CD  ILE A 340      89.986  78.726 120.202  1.00  0.00           C
ATOM   5157  C   ILE A 340      90.886  79.036 115.652  1.00  0.00           C
ATOM   5158  O   ILE A 340      91.216  79.936 114.882  1.00  0.00           O
ATOM   5159  N   ALA A 341      90.376  77.876 115.202  1.00  0.00           N
ATOM   5161  CA  ALA A 341      90.136  77.636 113.802  1.00  0.00           C
ATOM   5163  CB  ALA A 341      91.456  77.166 113.182  1.00  0.00           C
ATOM   5167  C   ALA A 341      88.986  76.646 113.542  1.00  0.00           C
ATOM   5168  O   ALA A 341      88.756  75.736 114.332  1.00  0.00           O
ATOM   5169  N   ARG A 342      88.226  76.796 112.422  1.00  0.00           N
ATOM   5171  CA  ARG A 342      87.206  75.816 112.042  1.00  0.00           C
ATOM   5173  CB  ARG A 342      85.796  76.196 112.542  1.00  0.00           C
ATOM   5176  CG  ARG A 342      84.726  75.086 112.362  1.00  0.00           C
ATOM   5179  CD  ARG A 342      83.676  75.326 111.262  1.00  0.00           C
ATOM   5182  NE  ARG A 342      84.316  75.326 109.922  1.00  0.00           N
ATOM   5184  CZ  ARG A 342      83.746  75.706 108.792  1.00  0.00           C
ATOM   5185  NH1 ARG A 342      82.466  75.956 108.642  1.00  0.00           N
ATOM   5188  NH2 ARG A 342      84.556  75.866 107.762  1.00  0.00           N
ATOM   5191  C   ARG A 342      87.206  75.526 110.542  1.00  0.00           C
ATOM   5192  O   ARG A 342      87.066  76.376 109.672  1.00  0.00           O
ATOM   5193  N   MET A 343      87.336  74.246 110.142  1.00  0.00           N
ATOM   5195  CA  MET A 343      88.216  73.906 109.042  1.00  0.00           C
ATOM   5197  CB  MET A 343      89.586  73.546 109.662  1.00  0.00           C
ATOM   5200  CG  MET A 343      89.896  74.396 110.922  1.00  0.00           C
ATOM   5203  SD  MET A 343      91.446  74.226 111.732  1.00  0.00           S
ATOM   5204  CE  MET A 343      90.946  73.666 113.382  1.00  0.00           C
ATOM   5208  C   MET A 343      87.606  72.736 108.272  1.00  0.00           C
ATOM   5209  O   MET A 343      88.026  71.596 108.422  1.00  0.00           O
ATOM   5210  N   ASN A 344      86.536  73.056 107.512  1.00  0.00           N
ATOM   5212  CA  ASN A 344      85.576  72.196 106.822  1.00  0.00           C
ATOM   5214  CB  ASN A 344      84.966  72.936 105.602  1.00  0.00           C
ATOM   5217  CG  ASN A 344      86.076  73.606 104.792  1.00  0.00           C
ATOM   5218  OD1 ASN A 344      86.696  73.006 103.922  1.00  0.00           O
ATOM   5219  ND2 ASN A 344      86.316  74.906 105.062  1.00  0.00           N
ATOM   5222  C   ASN A 344      85.976  70.776 106.422  1.00  0.00           C
ATOM   5223  O   ASN A 344      87.036  70.516 105.862  1.00  0.00           O
ATOM   5224  N   VAL A 345      85.066  69.836 106.702  1.00  0.00           N
ATOM   5226  CA  VAL A 345      85.356  68.416 106.732  1.00  0.00           C
ATOM   5228  CB  VAL A 345      84.486  67.696 107.792  1.00  0.00           C
ATOM   5230  CG1 VAL A 345      82.966  67.916 107.692  1.00  0.00           C
ATOM   5234  CG2 VAL A 345      84.826  66.216 107.882  1.00  0.00           C
ATOM   5238  C   VAL A 345      85.176  67.826 105.372  1.00  0.00           C
ATOM   5239  O   VAL A 345      86.096  67.296 104.772  1.00  0.00           O
ATOM   5240  N   TYR A 346      83.966  67.936 104.792  1.00  0.00           N
ATOM   5242  CA  TYR A 346      83.666  67.206 103.602  1.00  0.00           C
ATOM   5244  CB  TYR A 346      82.566  66.176 103.982  1.00  0.00           C
ATOM   5247  CG  TYR A 346      82.606  64.946 103.142  1.00  0.00           C
ATOM   5248  CD1 TYR A 346      83.806  64.226 103.021  1.00  0.00           C
ATOM   5250  CE1 TYR A 346      83.836  63.066 102.242  1.00  0.00           C
ATOM   5252  CZ  TYR A 346      82.706  62.626 101.582  1.00  0.00           C
ATOM   5253  OH  TYR A 346      82.756  61.466 100.801  1.00  0.00           O
ATOM   5255  CD2 TYR A 346      81.446  64.476 102.512  1.00  0.00           C
ATOM   5257  CE2 TYR A 346      81.516  63.346 101.702  1.00  0.00           C
ATOM   5259  C   TYR A 346      83.216  68.126 102.472  1.00  0.00           C
ATOM   5260  O   TYR A 346      82.126  67.966 101.922  1.00  0.00           O
ATOM   5261  N   PRO A 347      84.026  69.076 101.982  1.00  0.00           N
ATOM   5262  CD  PRO A 347      85.006  69.876 102.702  1.00  0.00           C
ATOM   5265  CA  PRO A 347      84.276  69.146 100.542  1.00  0.00           C
ATOM   5267  CB  PRO A 347      85.326  70.256 100.382  1.00  0.00           C
ATOM   5270  CG  PRO A 347      85.336  70.996 101.722  1.00  0.00           C
ATOM   5273  C   PRO A 347      84.726  67.796 100.022  1.00  0.00           C
ATOM   5274  O   PRO A 347      85.586  67.166 100.652  1.00  0.00           O
ATOM   5275  N   VAL A 348      84.106  67.276  98.952  1.00  0.00           N
ATOM   5277  CA  VAL A 348      84.246  65.886  98.572  1.00  0.00           C
ATOM   5279  CB  VAL A 348      82.886  65.306  98.222  1.00  0.00           C
ATOM   5281  CG1 VAL A 348      83.016  63.806  97.932  1.00  0.00           C
ATOM   5285  CG2 VAL A 348      82.026  65.506  99.472  1.00  0.00           C
ATOM   5289  C   VAL A 348      85.316  65.736  97.522  1.00  0.00           C
ATOM   5290  O   VAL A 348      86.486  65.856  97.832  1.00  0.00           O
ATOM   5291  N   SER A 349      84.996  65.586  96.222  1.00  0.00           N
ATOM   5293  CA  SER A 349      85.866  66.206  95.232  1.00  0.00           C
ATOM   5295  CB  SER A 349      85.956  65.386  93.922  1.00  0.00           C
ATOM   5298  OG  SER A 349      87.306  65.346  93.472  1.00  0.00           O
ATOM   5300  C   SER A 349      85.306  67.606  95.022  1.00  0.00           C
ATOM   5301  O   SER A 349      86.046  68.586  94.962  1.00  0.00           O
ATOM   5302  N   THR A 350      83.946  67.746  95.062  1.00  0.00           N
ATOM   5304  CA  THR A 350      83.266  69.026  95.222  1.00  0.00           C
ATOM   5306  CB  THR A 350      83.006  69.806  93.922  1.00  0.00           C
ATOM   5308  OG1 THR A 350      83.246  69.016  92.762  1.00  0.00           O
ATOM   5310  CG2 THR A 350      83.986  70.996  93.892  1.00  0.00           C
ATOM   5314  C   THR A 350      81.966  68.846  95.982  1.00  0.00           C
ATOM   5315  O   THR A 350      81.046  68.176  95.512  1.00  0.00           O
ATOM   5316  N   THR A 351      81.856  69.476  97.182  1.00  0.00           N
ATOM   5318  CA  THR A 351      80.636  69.896  97.872  1.00  0.00           C
ATOM   5320  CB  THR A 351      79.416  68.946  97.932  1.00  0.00           C
ATOM   5322  OG1 THR A 351      78.266  69.526  98.552  1.00  0.00           O
ATOM   5324  CG2 THR A 351      79.666  67.596  98.592  1.00  0.00           C
ATOM   5328  C   THR A 351      81.056  70.506  99.202  1.00  0.00           C
ATOM   5329  O   THR A 351      82.076  71.186  99.232  1.00  0.00           O
ATOM   5330  N   GLY A 352      80.326  70.326 100.312  1.00  0.00           N
ATOM   5332  CA  GLY A 352      80.656  70.956 101.582  1.00  0.00           C
ATOM   5335  C   GLY A 352      79.596  70.586 102.582  1.00  0.00           C
ATOM   5336  O   GLY A 352      78.406  70.566 102.282  1.00  0.00           O
ATOM   5337  N   VAL A 353      80.016  70.236 103.812  1.00  0.00           N
ATOM   5339  CA  VAL A 353      79.106  69.766 104.862  1.00  0.00           C
ATOM   5341  CB  VAL A 353      78.986  68.236 104.922  1.00  0.00           C
ATOM   5343  CG1 VAL A 353      80.116  67.626 105.782  1.00  0.00           C
ATOM   5347  CG2 VAL A 353      78.926  67.636 103.502  1.00  0.00           C
ATOM   5351  C   VAL A 353      79.526  70.366 106.212  1.00  0.00           C
ATOM   5352  O   VAL A 353      80.636  70.896 106.312  1.00  0.00           O
ATOM   5353  N   PRO A 354      78.636  70.386 107.232  1.00  0.00           N
ATOM   5354  CD  PRO A 354      77.206  70.126 107.002  1.00  0.00           C
ATOM   5357  CA  PRO A 354      78.786  71.096 108.512  1.00  0.00           C
ATOM   5359  CB  PRO A 354      77.556  70.626 109.282  1.00  0.00           C
ATOM   5362  CG  PRO A 354      76.466  70.666 108.222  1.00  0.00           C
ATOM   5365  C   PRO A 354      80.046  71.096 109.402  1.00  0.00           C
ATOM   5366  O   PRO A 354      80.886  70.206 109.271  1.00  0.00           O
ATOM   5367  N   PRO A 355      80.176  72.106 110.292  1.00  0.00           N
ATOM   5368  CD  PRO A 355      79.406  73.366 110.192  1.00  0.00           C
ATOM   5371  CA  PRO A 355      81.066  72.156 111.462  1.00  0.00           C
ATOM   5373  CB  PRO A 355      80.436  73.256 112.312  1.00  0.00           C
ATOM   5376  CG  PRO A 355      79.926  74.276 111.292  1.00  0.00           C
ATOM   5379  C   PRO A 355      81.336  70.926 112.332  1.00  0.00           C
ATOM   5380  O   PRO A 355      80.526  70.006 112.362  1.00  0.00           O
ATOM   5381  N   GLU A 356      82.486  70.886 113.052  1.00  0.00           N
ATOM   5383  CA  GLU A 356      82.916  69.706 113.792  1.00  0.00           C
ATOM   5385  CB  GLU A 356      84.316  69.896 114.462  1.00  0.00           C
ATOM   5388  CG  GLU A 356      85.436  70.456 113.572  1.00  0.00           C
ATOM   5391  CD  GLU A 356      86.826  70.296 114.212  1.00  0.00           C
ATOM   5392  OE1 GLU A 356      87.076  70.896 115.282  1.00  0.00           O
ATOM   5393  OE2 GLU A 356      87.656  69.586 113.592  1.00  0.00           O
ATOM   5394  C   GLU A 356      82.056  69.146 114.922  1.00  0.00           C
ATOM   5395  O   GLU A 356      81.886  67.946 115.012  1.00  0.00           O
ATOM   5396  N   THR A 357      81.566  69.966 115.882  1.00  0.00           N
ATOM   5398  CA  THR A 357      81.176  69.406 117.192  1.00  0.00           C
ATOM   5400  CB  THR A 357      81.986  69.976 118.372  1.00  0.00           C
ATOM   5402  OG1 THR A 357      81.756  69.336 119.622  1.00  0.00           O
ATOM   5404  CG2 THR A 357      81.736  71.466 118.612  1.00  0.00           C
ATOM   5408  C   THR A 357      79.666  69.416 117.272  1.00  0.00           C
ATOM   5409  O   THR A 357      79.016  70.136 118.021  1.00  0.00           O
ATOM   5410  N   GLY A 358      79.056  68.636 116.352  1.00  0.00           N
ATOM   5412  CA  GLY A 358      77.626  68.556 116.132  1.00  0.00           C
ATOM   5415  C   GLY A 358      77.026  69.826 115.612  1.00  0.00           C
ATOM   5416  O   GLY A 358      77.046  70.126 114.422  1.00  0.00           O
ATOM   5417  N   ARG A 359      76.396  70.606 116.502  1.00  0.00           N
ATOM   5419  CA  ARG A 359      75.756  71.856 116.152  1.00  0.00           C
ATOM   5421  CB  ARG A 359      74.726  72.116 117.262  1.00  0.00           C
ATOM   5424  CG  ARG A 359      73.736  73.246 116.942  1.00  0.00           C
ATOM   5427  CD  ARG A 359      72.776  72.876 115.812  1.00  0.00           C
ATOM   5430  NE  ARG A 359      71.466  72.496 116.442  1.00  0.00           N
ATOM   5432  CZ  ARG A 359      70.576  73.406 116.812  1.00  0.00           C
ATOM   5433  NH1 ARG A 359      70.816  74.686 116.602  1.00  0.00           N
ATOM   5436  NH2 ARG A 359      69.476  73.076 117.452  1.00  0.00           N
ATOM   5439  C   ARG A 359      76.726  73.026 116.072  1.00  0.00           C
ATOM   5440  O   ARG A 359      76.496  74.006 115.342  1.00  0.00           O
ATOM   5441  N   PHE A 360      77.806  72.966 116.862  1.00  0.00           N
ATOM   5443  CA  PHE A 360      78.746  74.056 117.022  1.00  0.00           C
ATOM   5445  CB  PHE A 360      79.296  74.236 118.472  1.00  0.00           C
ATOM   5448  CG  PHE A 360      78.256  74.026 119.542  1.00  0.00           C
ATOM   5449  CD1 PHE A 360      77.966  72.736 120.002  1.00  0.00           C
ATOM   5451  CE1 PHE A 360      77.056  72.536 121.052  1.00  0.00           C
ATOM   5453  CZ  PHE A 360      76.466  73.636 121.672  1.00  0.00           C
ATOM   5455  CD2 PHE A 360      77.656  75.126 120.172  1.00  0.00           C
ATOM   5457  CE2 PHE A 360      76.766  74.926 121.232  1.00  0.00           C
ATOM   5459  C   PHE A 360      79.956  73.956 116.102  1.00  0.00           C
ATOM   5460  O   PHE A 360      80.266  72.946 115.462  1.00  0.00           O
ATOM   5461  N   GLU A 361      80.746  75.046 116.092  1.00  0.00           N
ATOM   5463  CA  GLU A 361      82.066  75.046 115.552  1.00  0.00           C
ATOM   5465  CB  GLU A 361      82.426  76.456 115.042  1.00  0.00           C
ATOM   5468  CG  GLU A 361      81.456  76.786 113.872  1.00  0.00           C
ATOM   5471  CD  GLU A 361      81.886  77.836 112.872  1.00  0.00           C
ATOM   5472  OE1 GLU A 361      82.756  78.686 113.152  1.00  0.00           O
ATOM   5473  OE2 GLU A 361      81.376  77.756 111.712  1.00  0.00           O
ATOM   5474  C   GLU A 361      83.076  74.416 116.482  1.00  0.00           C
ATOM   5475  O   GLU A 361      83.206  74.796 117.642  1.00  0.00           O
ATOM   5476  N   ALA A 362      83.766  73.386 115.952  1.00  0.00           N
ATOM   5478  CA  ALA A 362      85.126  72.976 116.262  1.00  0.00           C
ATOM   5480  CB  ALA A 362      85.136  72.026 117.492  1.00  0.00           C
ATOM   5484  C   ALA A 362      86.216  74.046 116.392  1.00  0.00           C
ATOM   5485  O   ALA A 362      86.086  75.196 115.992  1.00  0.00           O
ATOM   5486  N   THR A 363      87.346  73.626 116.982  1.00  0.00           N
ATOM   5488  CA  THR A 363      88.436  74.476 117.382  1.00  0.00           C
ATOM   5490  CB  THR A 363      88.226  75.056 118.782  1.00  0.00           C
ATOM   5492  OG1 THR A 363      89.326  75.816 119.242  1.00  0.00           O
ATOM   5494  CG2 THR A 363      87.986  73.946 119.832  1.00  0.00           C
ATOM   5498  C   THR A 363      89.696  73.626 117.302  1.00  0.00           C
ATOM   5499  O   THR A 363      89.686  72.476 117.702  1.00  0.00           O
ATOM   5500  N   ALA A 364      90.826  74.186 116.842  1.00  0.00           N
ATOM   5502  CA  ALA A 364      92.116  73.726 117.322  1.00  0.00           C
ATOM   5504  CB  ALA A 364      93.106  73.416 116.182  1.00  0.00           C
ATOM   5508  C   ALA A 364      92.646  74.886 118.122  1.00  0.00           C
ATOM   5509  O   ALA A 364      92.986  75.926 117.572  1.00  0.00           O
ATOM   5510  N   THR A 365      92.696  74.746 119.462  1.00  0.00           N
ATOM   5512  CA  THR A 365      93.226  75.816 120.272  1.00  0.00           C
ATOM   5514  CB  THR A 365      92.556  76.016 121.622  1.00  0.00           C
ATOM   5516  OG1 THR A 365      93.036  77.196 122.252  1.00  0.00           O
ATOM   5518  CG2 THR A 365      92.766  74.846 122.582  1.00  0.00           C
ATOM   5522  C   THR A 365      94.736  75.686 120.312  1.00  0.00           C
ATOM   5523  O   THR A 365      95.306  74.686 120.742  1.00  0.00           O
ATOM   5524  N   VAL A 366      95.426  76.696 119.742  1.00  0.00           N
ATOM   5526  CA  VAL A 366      96.866  76.616 119.562  1.00  0.00           C
ATOM   5528  CB  VAL A 366      97.316  77.076 118.161  1.00  0.00           C
ATOM   5530  CG1 VAL A 366      98.786  76.696 117.982  1.00  0.00           C
ATOM   5534  CG2 VAL A 366      96.496  76.406 117.042  1.00  0.00           C
ATOM   5538  C   VAL A 366      97.516  77.516 120.592  1.00  0.00           C
ATOM   5539  O   VAL A 366      97.556  78.726 120.402  1.00  0.00           O
ATOM   5540  N   ARG A 367      98.106  76.956 121.682  1.00  0.00           N
ATOM   5542  CA  ARG A 367      98.786  77.756 122.692  1.00  0.00           C
ATOM   5544  CB  ARG A 367      98.776  77.126 124.122  1.00  0.00           C
ATOM   5547  CG  ARG A 367      99.476  77.956 125.232  1.00  0.00           C
ATOM   5550  CD  ARG A 367      99.346  77.336 126.632  1.00  0.00           C
ATOM   5553  NE  ARG A 367     100.006  78.286 127.582  1.00  0.00           N
ATOM   5555  CZ  ARG A 367     100.196  78.066 128.882  1.00  0.00           C
ATOM   5556  NH1 ARG A 367      99.906  76.956 129.512  1.00  0.00           N
ATOM   5559  NH2 ARG A 367     100.726  79.056 129.562  1.00  0.00           N
ATOM   5562  C   ARG A 367     100.236  77.986 122.302  1.00  0.00           C
ATOM   5563  O   ARG A 367     100.976  77.036 122.002  1.00  0.00           O
ATOM   5564  N   ILE A 368     100.696  79.246 122.332  1.00  0.00           N
ATOM   5566  CA  ILE A 368     102.086  79.566 122.152  1.00  0.00           C
ATOM   5568  CB  ILE A 368     102.406  79.966 120.712  1.00  0.00           C
ATOM   5570  CG2 ILE A 368     101.816  81.356 120.392  1.00  0.00           C
ATOM   5574  CG1 ILE A 368     103.916  79.936 120.392  1.00  0.00           C
ATOM   5577  CD  ILE A 368     104.576  78.556 120.552  1.00  0.00           C
ATOM   5581  C   ILE A 368     102.436  80.656 123.142  1.00  0.00           C
ATOM   5582  O   ILE A 368     101.686  81.576 123.432  1.00  0.00           O
ATOM   5583  N   ASN A 369     103.606  80.506 123.762  1.00  0.00           N
ATOM   5585  CA  ASN A 369     104.006  81.346 124.852  1.00  0.00           C
ATOM   5587  CB  ASN A 369     104.076  80.466 126.132  1.00  0.00           C
ATOM   5590  CG  ASN A 369     104.366  81.296 127.362  1.00  0.00           C
ATOM   5591  OD1 ASN A 369     105.466  81.326 127.932  1.00  0.00           O
ATOM   5592  ND2 ASN A 369     103.336  82.006 127.852  1.00  0.00           N
ATOM   5595  C   ASN A 369     105.356  81.916 124.442  1.00  0.00           C
ATOM   5596  O   ASN A 369     106.246  81.156 124.082  1.00  0.00           O
ATOM   5597  N   PHE A 370     105.516  83.246 124.452  1.00  0.00           N
ATOM   5599  CA  PHE A 370     106.786  83.866 124.122  1.00  0.00           C
ATOM   5601  CB  PHE A 370     106.646  84.956 123.032  1.00  0.00           C
ATOM   5604  CG  PHE A 370     106.226  84.276 121.762  1.00  0.00           C
ATOM   5605  CD1 PHE A 370     104.906  84.326 121.292  1.00  0.00           C
ATOM   5607  CE1 PHE A 370     104.526  83.636 120.142  1.00  0.00           C
ATOM   5609  CZ  PHE A 370     105.456  82.836 119.482  1.00  0.00           C
ATOM   5611  CD2 PHE A 370     107.166  83.516 121.042  1.00  0.00           C
ATOM   5613  CE2 PHE A 370     106.776  82.766 119.932  1.00  0.00           C
ATOM   5615  C   PHE A 370     107.416  84.456 125.362  1.00  0.00           C
ATOM   5616  O   PHE A 370     106.786  85.266 126.042  1.00  0.00           O
ATOM   5617  N   ASP A 371     108.666  84.066 125.702  1.00  0.00           N
ATOM   5619  CA  ASP A 371     109.426  84.676 126.771  1.00  0.00           C
ATOM   5621  CB  ASP A 371     109.766  83.656 127.902  1.00  0.00           C
ATOM   5624  CG  ASP A 371     110.576  82.426 127.522  1.00  0.00           C
ATOM   5625  OD1 ASP A 371     110.496  81.896 126.402  1.00  0.00           O
ATOM   5626  OD2 ASP A 371     111.176  81.886 128.502  1.00  0.00           O
ATOM   5627  C   ASP A 371     110.656  85.516 126.332  1.00  0.00           C
ATOM   5628  OT1 ASP A 371     111.136  85.456 125.162  1.00  0.00           O
ATOM   5629  OT2 ASP A 371     111.126  86.306 127.212  1.00  0.00           O
ATOM   5630  NH3 POPEB 372      48.426  21.036  95.842  1.00  0.00           N
ATOM   5634  C12 POPEB 372      48.566  19.646  96.372  1.00  0.00           C
ATOM   5637  C11 POPEB 372      50.006  19.376  96.802  1.00  0.00           C
ATOM   5640  P   POPEB 372      52.456  19.956  96.172  1.00  0.00           P
ATOM   5641  O13 POPEB 372      52.996  21.336  96.132  1.00  0.00           O
ATOM   5642  O14 POPEB 372      52.686  19.146  97.392  1.00  0.00           O
ATOM   5643  O11 POPEB 372      52.856  19.146  94.862  1.00  0.00           O
ATOM   5644  O12 POPEB 372      50.906  20.116  95.972  1.00  0.00           O
ATOM   5645  C1  POPEB 372      52.796  19.756  93.552  1.00  0.00           C
ATOM   5648  C2  POPEB 372      51.756  19.056  92.612  1.00  0.00           C
ATOM   5650  O21 POPEB 372      52.076  19.256  91.222  1.00  0.00           O
ATOM   5651  C21 POPEB 372      52.006  20.486  90.732  1.00  0.00           C
ATOM   5652  O22 POPEB 372      51.756  21.506  91.352  1.00  0.00           O
ATOM   5653  C22 POPEB 372      52.376  20.436  89.252  1.00  0.00           C
ATOM   5656  C3  POPEB 372      50.276  19.426  92.962  1.00  0.00           C
ATOM   5659  O31 POPEB 372      49.286  18.606  92.302  1.00  0.00           O
ATOM   5660  C31 POPEB 372      48.026  18.926  92.652  1.00  0.00           C
ATOM   5661  O32 POPEB 372      47.726  19.866  93.362  1.00  0.00           O
ATOM   5662  C32 POPEB 372      47.046  17.896  92.102  1.00  0.00           C
ATOM   5665  C23 POPEB 372      51.236  19.886  88.352  1.00  0.00           C
ATOM   5668  C24 POPEB 372      51.746  19.636  86.932  1.00  0.00           C
ATOM   5671  C25 POPEB 372      50.686  19.896  85.842  1.00  0.00           C
ATOM   5674  C26 POPEB 372      51.306  19.826  84.442  1.00  0.00           C
ATOM   5677  C27 POPEB 372      50.436  20.506  83.372  1.00  0.00           C
ATOM   5680  C28 POPEB 372      51.246  20.986  82.142  1.00  0.00           C
ATOM   5683  C29 POPEB 372      52.096  22.186  82.482  1.00  0.00           C
ATOM   5685 0C21 POPEB 372      52.376  23.226  81.682  1.00  0.00           C
ATOM   5687 1C21 POPEB 372      51.976  23.396  80.242  1.00  0.00           C
ATOM   5690 2C21 POPEB 372      53.196  23.506  79.312  1.00  0.00           C
ATOM   5693 3C21 POPEB 372      54.046  24.746  79.582  1.00  0.00           C
ATOM   5696 4C21 POPEB 372      55.146  24.986  78.532  1.00  0.00           C
ATOM   5699 5C21 POPEB 372      56.046  26.146  78.952  1.00  0.00           C
ATOM   5702 6C21 POPEB 372      57.146  26.476  77.942  1.00  0.00           C
ATOM   5705 7C21 POPEB 372      57.926  27.736  78.352  1.00  0.00           C
ATOM   5708 8C21 POPEB 372      58.936  28.146  77.292  1.00  0.00           C
ATOM   5712  C33 POPEB 372      46.836  17.966  90.572  1.00  0.00           C
ATOM   5715  C34 POPEB 372      45.766  16.966  90.122  1.00  0.00           C
ATOM   5718  C35 POPEB 372      45.446  16.976  88.612  1.00  0.00           C
ATOM   5721  C36 POPEB 372      46.566  16.356  87.782  1.00  0.00           C
ATOM   5724  C37 POPEB 372      46.306  16.396  86.262  1.00  0.00           C
ATOM   5727  C38 POPEB 372      47.536  15.946  85.482  1.00  0.00           C
ATOM   5730  C39 POPEB 372      47.536  16.356  84.012  1.00  0.00           C
ATOM   5733 0C31 POPEB 372      48.966  16.326  83.442  1.00  0.00           C
ATOM   5736 1C31 POPEB 372      49.056  16.746  81.982  1.00  0.00           C
ATOM   5739 2C31 POPEB 372      50.516  16.946  81.542  1.00  0.00           C
ATOM   5742 3C31 POPEB 372      50.686  16.996  80.022  1.00  0.00           C
ATOM   5745 4C31 POPEB 372      50.656  15.606  79.342  1.00  0.00           C
ATOM   5748 5C31 POPEB 372      51.836  14.706  79.732  1.00  0.00           C
ATOM   5751 6C31 POPEB 372      51.886  13.396  78.942  1.00  0.00           C
ATOM   5755  NH3 POPEC 373       9.006  85.706  47.942  1.00  0.00           N
ATOM   5759  C12 POPEC 373       9.386  84.296  48.282  1.00  0.00           C
ATOM   5762  C11 POPEC 373       8.686  83.336  47.312  1.00  0.00           C
ATOM   5765  P   POPEC 373       7.806  81.236  48.592  1.00  0.00           P
ATOM   5766  O13 POPEC 373       7.466  82.066  49.772  1.00  0.00           O
ATOM   5767  O14 POPEC 373       6.666  80.876  47.712  1.00  0.00           O
ATOM   5768  O11 POPEC 373       8.626  79.976  49.032  1.00  0.00           O
ATOM   5769  O12 POPEC 373       8.896  81.996  47.752  1.00  0.00           O
ATOM   5770  C1  POPEC 373       8.256  79.106  50.092  1.00  0.00           C
ATOM   5773  C2  POPEC 373       9.346  78.986  51.192  1.00  0.00           C
ATOM   5775  O21 POPEC 373       8.796  78.046  52.142  1.00  0.00           O
ATOM   5776  C21 POPEC 373       9.186  78.036  53.412  1.00  0.00           C
ATOM   5777  O22 POPEC 373      10.106  78.666  53.892  1.00  0.00           O
ATOM   5778  C22 POPEC 373       8.256  77.136  54.222  1.00  0.00           C
ATOM   5781  C3  POPEC 373       9.666  80.426  51.732  1.00  0.00           C
ATOM   5784  O31 POPEC 373      11.036  80.606  52.152  1.00  0.00           O
ATOM   5785  C31 POPEC 373      11.486  81.836  52.442  1.00  0.00           C
ATOM   5786  O32 POPEC 373      12.676  82.136  52.452  1.00  0.00           O
ATOM   5787  C32 POPEC 373      10.386  82.886  52.762  1.00  0.00           C
ATOM   5790  C23 POPEC 373       8.296  77.426  55.742  1.00  0.00           C
ATOM   5793  C24 POPEC 373       7.786  78.826  56.132  1.00  0.00           C
ATOM   5796  C25 POPEC 373       7.306  78.936  57.592  1.00  0.00           C
ATOM   5799  C26 POPEC 373       8.346  78.546  58.652  1.00  0.00           C
ATOM   5802  C27 POPEC 373       7.726  78.086  59.982  1.00  0.00           C
ATOM   5805  C28 POPEC 373       7.366  79.206  60.962  1.00  0.00           C
ATOM   5808  C29 POPEC 373       6.786  78.586  62.212  1.00  0.00           C
ATOM   5810 0C21 POPEC 373       6.386  79.236  63.312  1.00  0.00           C
ATOM   5812 1C21 POPEC 373       6.446  80.726  63.542  1.00  0.00           C
ATOM   5815 2C21 POPEC 373       7.456  81.096  64.642  1.00  0.00           C
ATOM   5818 3C21 POPEC 373       7.026  80.696  66.062  1.00  0.00           C
ATOM   5821 4C21 POPEC 373       8.146  80.876  67.092  1.00  0.00           C
ATOM   5824 5C21 POPEC 373       7.686  80.676  68.542  1.00  0.00           C
ATOM   5827 6C21 POPEC 373       7.586  82.006  69.312  1.00  0.00           C
ATOM   5830 7C21 POPEC 373       8.936  82.566  69.772  1.00  0.00           C
ATOM   5833 8C21 POPEC 373       8.856  84.026  70.222  1.00  0.00           C
ATOM   5837  C33 POPEC 373       9.696  82.726  54.142  1.00  0.00           C
ATOM   5840  C34 POPEC 373       8.926  83.986  54.582  1.00  0.00           C
ATOM   5843  C35 POPEC 373       8.296  83.856  55.982  1.00  0.00           C
ATOM   5846  C36 POPEC 373       7.696  85.186  56.472  1.00  0.00           C
ATOM   5849  C37 POPEC 373       6.936  85.096  57.812  1.00  0.00           C
ATOM   5852  C38 POPEC 373       6.266  86.426  58.182  1.00  0.00           C
ATOM   5855  C39 POPEC 373       5.294  86.326  59.372  1.00  0.00           C
ATOM   5858 0C31 POPEC 373       5.956  85.916  60.702  1.00  0.00           C
ATOM   5861 1C31 POPEC 373       4.934  85.756  61.832  1.00  0.00           C
ATOM   5864 2C31 POPEC 373       5.566  85.286  63.152  1.00  0.00           C
ATOM   5867 3C31 POPEC 373       4.534  85.086  64.272  1.00  0.00           C
ATOM   5870 4C31 POPEC 373       5.164  84.586  65.582  1.00  0.00           C
ATOM   5873 5C31 POPEC 373       4.114  84.376  66.672  1.00  0.00           C
ATOM   5876 6C31 POPEC 373       4.664  83.756  67.962  1.00  0.00           C
ATOM   5880  NH3 POPED 374      18.476  99.026  46.592  1.00  0.00           N
ATOM   5884  C12 POPED 374      17.166  98.406  47.012  1.00  0.00           C
ATOM   5887  C11 POPED 374      16.866  97.076  46.262  1.00  0.00           C
ATOM   5890  P   POPED 374      19.036  95.666  46.712  1.00  0.00           P
ATOM   5891  O13 POPED 374      19.426  94.266  46.952  1.00  0.00           O
ATOM   5892  O14 POPED 374      19.576  96.356  45.512  1.00  0.00           O
ATOM   5893  O11 POPED 374      19.566  96.536  47.912  1.00  0.00           O
ATOM   5894  O12 POPED 374      17.496  95.926  46.832  1.00  0.00           O
ATOM   5895  C1  POPED 374      19.126  96.376  49.252  1.00  0.00           C
ATOM   5898  C2  POPED 374      20.106  97.106  50.192  1.00  0.00           C
ATOM   5900  O21 POPED 374      19.896  96.686  51.552  1.00  0.00           O
ATOM   5901  C21 POPED 374      19.216  97.376  52.432  1.00  0.00           C
ATOM   5902  O22 POPED 374      18.736  98.486  52.312  1.00  0.00           O
ATOM   5903  C22 POPED 374      19.106  96.496  53.692  1.00  0.00           C
ATOM   5906  C3  POPED 374      20.186  98.646  49.882  1.00  0.00           C
ATOM   5909  O31 POPED 374      21.036  99.406  50.762  1.00  0.00           O
ATOM   5910  C31 POPED 374      22.286  98.996  50.912  1.00  0.00           C
ATOM   5911  O32 POPED 374      22.856  98.156  50.262  1.00  0.00           O
ATOM   5912  C32 POPED 374      22.836  99.676  52.152  1.00  0.00           C
ATOM   5915  C23 POPED 374      18.916  97.216  55.052  1.00  0.00           C
ATOM   5918  C24 POPED 374      18.786  96.136  56.142  1.00  0.00           C
ATOM   5921  C25 POPED 374      18.906  96.566  57.612  1.00  0.00           C
ATOM   5924  C26 POPED 374      19.316  95.346  58.452  1.00  0.00           C
ATOM   5927  C27 POPED 374      19.616  95.576  59.932  1.00  0.00           C
ATOM   5930  C28 POPED 374      18.376  95.806  60.802  1.00  0.00           C
ATOM   5933  C29 POPED 374      18.656  95.576  62.272  1.00  0.00           C
ATOM   5935 0C21 POPED 374      18.956  96.456  63.252  1.00  0.00           C
ATOM   5937 1C21 POPED 374      19.136  97.956  63.242  1.00  0.00           C
ATOM   5940 2C21 POPED 374      19.316  98.736  61.912  1.00  0.00           C
ATOM   5943 3C21 POPED 374      19.656 100.216  62.152  1.00  0.00           C
ATOM   5946 4C21 POPED 374      19.746 101.016  60.852  1.00  0.00           C
ATOM   5949 5C21 POPED 374      20.106 102.486  61.092  1.00  0.00           C
ATOM   5952 6C21 POPED 374      20.086 103.316  59.802  1.00  0.00           C
ATOM   5955 7C21 POPED 374      20.406 104.796  60.062  1.00  0.00           C
ATOM   5958 8C21 POPED 374      20.366 105.656  58.802  1.00  0.00           C
ATOM   5962  C33 POPED 374      22.066  99.166  53.392  1.00  0.00           C
ATOM   5965  C34 POPED 374      22.406  99.906  54.692  1.00  0.00           C
ATOM   5968  C35 POPED 374      23.726  99.496  55.332  1.00  0.00           C
ATOM   5971  C36 POPED 374      23.936 100.196  56.682  1.00  0.00           C
ATOM   5974  C37 POPED 374      23.266  99.456  57.862  1.00  0.00           C
ATOM   5977  C38 POPED 374      23.616 100.066  59.222  1.00  0.00           C
ATOM   5980  C39 POPED 374      23.286  99.126  60.392  1.00  0.00           C
ATOM   5983 0C31 POPED 374      23.586  99.746  61.762  1.00  0.00           C
ATOM   5986 1C31 POPED 374      23.176  98.826  62.912  1.00  0.00           C
ATOM   5989 2C31 POPED 374      23.416  99.446  64.292  1.00  0.00           C
ATOM   5992 3C31 POPED 374      22.546  98.826  65.402  1.00  0.00           C
ATOM   5995 4C31 POPED 374      22.696  97.306  65.552  1.00  0.00           C
ATOM   5998 5C31 POPED 374      21.826  96.766  66.702  1.00  0.00           C
ATOM   6001 6C31 POPED 374      22.176  95.336  67.092  1.00  0.00           C
ATOM   6005  NH3 POPEE 375     130.506  51.536  49.452  1.00  0.00           N
ATOM   6009  C12 POPEE 375     129.956  52.916  49.222  1.00  0.00           C
ATOM   6012  C11 POPEE 375     129.736  53.646  50.562  1.00  0.00           C
ATOM   6015  P   POPEE 375     129.626  55.986  49.432  1.00  0.00           P
ATOM   6016  O13 POPEE 375     129.156  55.616  48.072  1.00  0.00           O
ATOM   6017  O14 POPEE 375     131.086  56.106  49.662  1.00  0.00           O
ATOM   6018  O11 POPEE 375     128.986  57.346  49.922  1.00  0.00           O
ATOM   6019  O12 POPEE 375     129.066  54.896  50.412  1.00  0.00           O
ATOM   6020  C1  POPEE 375     127.796  57.356  50.712  1.00  0.00           C
ATOM   6023  C2  POPEE 375     128.026  57.796  52.182  1.00  0.00           C
ATOM   6025  O21 POPEE 375     128.696  59.066  52.192  1.00  0.00           O
ATOM   6026  C21 POPEE 375     128.396  59.826  53.252  1.00  0.00           C
ATOM   6027  O22 POPEE 375     129.146  60.016  54.192  1.00  0.00           O
ATOM   6028  C22 POPEE 375     126.976  60.396  53.142  1.00  0.00           C
ATOM   6031  C3  POPEE 375     128.786  56.716  53.022  1.00  0.00           C
ATOM   6034  O31 POPEE 375     129.096  57.136  54.372  1.00  0.00           O
ATOM   6035  C31 POPEE 375     128.056  57.286  55.182  1.00  0.00           C
ATOM   6036  O32 POPEE 375     126.896  57.036  54.902  1.00  0.00           O
ATOM   6037  C32 POPEE 375     128.556  57.946  56.482  1.00  0.00           C
ATOM   6040  C23 POPEE 375     126.776  61.636  54.042  1.00  0.00           C
ATOM   6043  C24 POPEE 375     125.366  62.236  53.922  1.00  0.00           C
ATOM   6046  C25 POPEE 375     125.246  63.626  54.562  1.00  0.00           C
ATOM   6049  C26 POPEE 375     125.526  63.636  56.072  1.00  0.00           C
ATOM   6052  C27 POPEE 375     125.516  65.036  56.682  1.00  0.00           C
ATOM   6055  C28 POPEE 375     125.666  65.076  58.212  1.00  0.00           C
ATOM   6058  C29 POPEE 375     127.026  64.586  58.632  1.00  0.00           C
ATOM   6060 0C21 POPEE 375     127.366  64.086  59.832  1.00  0.00           C
ATOM   6062 1C21 POPEE 375     126.476  63.956  61.052  1.00  0.00           C
ATOM   6065 2C21 POPEE 375     126.296  62.496  61.522  1.00  0.00           C
ATOM   6068 3C21 POPEE 375     125.986  62.426  63.022  1.00  0.00           C
ATOM   6071 4C21 POPEE 375     125.796  61.006  63.572  1.00  0.00           C
ATOM   6074 5C21 POPEE 375     126.026  60.956  65.082  1.00  0.00           C
ATOM   6077 6C21 POPEE 375     125.796  59.576  65.712  1.00  0.00           C
ATOM   6080 7C21 POPEE 375     126.396  59.466  67.122  1.00  0.00           C
ATOM   6083 8C21 POPEE 375     126.056  58.156  67.832  1.00  0.00           C
ATOM   6087  C33 POPEE 375     127.466  58.626  57.352  1.00  0.00           C
ATOM   6090  C34 POPEE 375     127.516  58.136  58.812  1.00  0.00           C
ATOM   6093  C35 POPEE 375     126.396  58.706  59.692  1.00  0.00           C
ATOM   6096  C36 POPEE 375     125.996  57.776  60.852  1.00  0.00           C
ATOM   6099  C37 POPEE 375     127.136  57.446  61.822  1.00  0.00           C
ATOM   6102  C38 POPEE 375     126.816  56.216  62.682  1.00  0.00           C
ATOM   6105  C39 POPEE 375     127.926  55.866  63.662  1.00  0.00           C
ATOM   6108 0C31 POPEE 375     127.636  54.556  64.412  1.00  0.00           C
ATOM   6111 1C31 POPEE 375     128.726  54.226  65.422  1.00  0.00           C
ATOM   6114 2C31 POPEE 375     128.436  52.956  66.232  1.00  0.00           C
ATOM   6117 3C31 POPEE 375     129.596  52.596  67.162  1.00  0.00           C
ATOM   6120 4C31 POPEE 375     129.296  51.356  68.022  1.00  0.00           C
ATOM   6123 5C31 POPEE 375     130.426  51.056  69.012  1.00  0.00           C
ATOM   6126 6C31 POPEE 375     130.086  49.926  69.982  1.00  0.00           C
ATOM   6130  NH3 POPEF 376      23.116 132.458  53.462  1.00  0.00           N
ATOM   6134  C12 POPEF 376      24.116 131.438  52.972  1.00  0.00           C
ATOM   6137  C11 POPEF 376      23.526 130.458  51.942  1.00  0.00           C
ATOM   6140  P   POPEF 376      21.586 128.778  51.522  1.00  0.00           P
ATOM   6141  O13 POPEF 376      22.206 128.768  50.172  1.00  0.00           O
ATOM   6142  O14 POPEF 376      21.506 127.498  52.242  1.00  0.00           O
ATOM   6143  O11 POPEF 376      20.126 129.368  51.492  1.00  0.00           O
ATOM   6144  O12 POPEF 376      22.346 129.818  52.432  1.00  0.00           O
ATOM   6145  C1  POPEF 376      19.746 130.588  52.132  1.00  0.00           C
ATOM   6148  C2  POPEF 376      19.376 130.448  53.652  1.00  0.00           C
ATOM   6150  O21 POPEF 376      18.206 129.618  53.842  1.00  0.00           O
ATOM   6151  C21 POPEF 376      17.586 129.548  55.032  1.00  0.00           C
ATOM   6152  O22 POPEF 376      16.386 129.668  55.192  1.00  0.00           O
ATOM   6153  C22 POPEF 376      18.506 129.028  56.122  1.00  0.00           C
ATOM   6156  C3  POPEF 376      19.226 131.878  54.252  1.00  0.00           C
ATOM   6159  O31 POPEF 376      19.416 131.938  55.672  1.00  0.00           O
ATOM   6160  C31 POPEF 376      20.646 131.738  56.112  1.00  0.00           C
ATOM   6161  O32 POPEF 376      21.606 131.428  55.432  1.00  0.00           O
ATOM   6162  C32 POPEF 376      20.646 131.918  57.622  1.00  0.00           C
ATOM   6165  C23 POPEF 376      17.776 127.948  56.952  1.00  0.00           C
ATOM   6168  C24 POPEF 376      18.556 127.568  58.212  1.00  0.00           C
ATOM   6171  C25 POPEF 376      19.936 126.988  57.902  1.00  0.00           C
ATOM   6174  C26 POPEF 376      20.676 126.548  59.162  1.00  0.00           C
ATOM   6177  C27 POPEF 376      22.016 125.868  58.832  1.00  0.00           C
ATOM   6180  C28 POPEF 376      22.716 125.268  60.052  1.00  0.00           C
ATOM   6183  C29 POPEF 376      23.246 126.298  61.032  1.00  0.00           C
ATOM   6185 0C21 POPEF 376      23.546 126.018  62.312  1.00  0.00           C
ATOM   6187 1C21 POPEF 376      23.386 124.648  62.912  1.00  0.00           C
ATOM   6190 2C21 POPEF 376      23.476 124.618  64.452  1.00  0.00           C
ATOM   6193 3C21 POPEF 376      23.286 123.186  64.972  1.00  0.00           C
ATOM   6196 4C21 POPEF 376      23.476 123.036  66.482  1.00  0.00           C
ATOM   6199 5C21 POPEF 376      23.216 121.596  66.922  1.00  0.00           C
ATOM   6202 6C21 POPEF 376      23.396 121.366  68.432  1.00  0.00           C
ATOM   6205 7C21 POPEF 376      23.206 119.896  68.822  1.00  0.00           C
ATOM   6208 8C21 POPEF 376      23.396 119.616  70.312  1.00  0.00           C
ATOM   6212  C33 POPEF 376      21.506 130.848  58.302  1.00  0.00           C
ATOM   6215  C34 POPEF 376      21.506 130.958  59.832  1.00  0.00           C
ATOM   6218  C35 POPEF 376      20.256 130.348  60.472  1.00  0.00           C
ATOM   6221  C36 POPEF 376      20.386 130.158  61.992  1.00  0.00           C
ATOM   6224  C37 POPEF 376      19.486 129.048  62.542  1.00  0.00           C
ATOM   6227  C38 POPEF 376      19.406 129.038  64.072  1.00  0.00           C
ATOM   6230  C39 POPEF 376      20.746 128.788  64.772  1.00  0.00           C
ATOM   6233 0C31 POPEF 376      21.276 130.048  65.482  1.00  0.00           C
ATOM   6236 1C31 POPEF 376      22.666 129.838  66.112  1.00  0.00           C
ATOM   6239 2C31 POPEF 376      23.206 131.088  66.832  1.00  0.00           C
ATOM   6242 3C31 POPEF 376      22.376 131.558  68.042  1.00  0.00           C
ATOM   6245 4C31 POPEF 376      22.176 130.488  69.122  1.00  0.00           C
ATOM   6248 5C31 POPEF 376      21.366 130.998  70.322  1.00  0.00           C
ATOM   6251 6C31 POPEF 376      21.076 129.918  71.362  1.00  0.00           C
ATOM   6255  NH3 POPEG 377      80.316  80.466  53.242  1.00  0.00           N
ATOM   6259  C12 POPEG 377      81.276  79.376  53.622  1.00  0.00           C
ATOM   6262  C11 POPEG 377      82.136  79.736  54.852  1.00  0.00           C
ATOM   6265  P   POPEG 377      84.296  78.296  54.552  1.00  0.00           P
ATOM   6266  O13 POPEG 377      84.506  76.826  54.572  1.00  0.00           O
ATOM   6267  O14 POPEG 377      84.336  79.006  53.242  1.00  0.00           O
ATOM   6268  O11 POPEG 377      85.366  78.926  55.512  1.00  0.00           O
ATOM   6269  O12 POPEG 377      82.916  78.616  55.252  1.00  0.00           O
ATOM   6270  C1  POPEG 377      85.136  79.746  56.642  1.00  0.00           C
ATOM   6273  C2  POPEG 377      86.366  79.656  57.592  1.00  0.00           C
ATOM   6275  O21 POPEG 377      86.066  80.476  58.732  1.00  0.00           O
ATOM   6276  C21 POPEG 377      86.536  80.066  59.912  1.00  0.00           C
ATOM   6277  O22 POPEG 377      87.226  79.086  60.102  1.00  0.00           O
ATOM   6278  C22 POPEG 377      86.136  81.096  60.982  1.00  0.00           C
ATOM   6281  C3  POPEG 377      87.646  80.126  56.812  1.00  0.00           C
ATOM   6284  O31 POPEG 377      88.816  80.176  57.662  1.00  0.00           O
ATOM   6285  C31 POPEG 377      89.786  81.006  57.222  1.00  0.00           C
ATOM   6286  O32 POPEG 377      89.746  81.646  56.192  1.00  0.00           O
ATOM   6287  C32 POPEG 377      90.936  81.036  58.232  1.00  0.00           C
ATOM   6290  C23 POPEG 377      86.816  80.826  62.342  1.00  0.00           C
ATOM   6293  C24 POPEG 377      86.616  81.976  63.332  1.00  0.00           C
ATOM   6296  C25 POPEG 377      87.206  81.676  64.722  1.00  0.00           C
ATOM   6299  C26 POPEG 377      86.436  80.656  65.572  1.00  0.00           C
ATOM   6302  C27 POPEG 377      87.046  80.506  66.972  1.00  0.00           C
ATOM   6305  C28 POPEG 377      86.196  79.676  67.952  1.00  0.00           C
ATOM   6308  C29 POPEG 377      84.966  80.416  68.442  1.00  0.00           C
ATOM   6310 0C21 POPEG 377      83.786  79.876  68.772  1.00  0.00           C
ATOM   6312 1C21 POPEG 377      83.406  78.416  68.722  1.00  0.00           C
ATOM   6315 2C21 POPEG 377      82.936  77.846  70.072  1.00  0.00           C
ATOM   6318 3C21 POPEG 377      84.076  77.586  71.072  1.00  0.00           C
ATOM   6321 4C21 POPEG 377      83.576  76.816  72.302  1.00  0.00           C
ATOM   6324 5C21 POPEG 377      84.676  76.486  73.332  1.00  0.00           C
ATOM   6327 6C21 POPEG 377      84.106  75.706  74.522  1.00  0.00           C
ATOM   6330 7C21 POPEG 377      85.146  75.406  75.612  1.00  0.00           C
ATOM   6333 8C21 POPEG 377      84.526  74.726  76.842  1.00  0.00           C
ATOM   6337  C33 POPEG 377      90.536  81.726  59.552  1.00  0.00           C
ATOM   6340  C34 POPEG 377      91.526  81.516  60.702  1.00  0.00           C
ATOM   6343  C35 POPEG 377      91.026  82.206  61.982  1.00  0.00           C
ATOM   6346  C36 POPEG 377      91.566  81.556  63.252  1.00  0.00           C
ATOM   6349  C37 POPEG 377      91.066  82.266  64.522  1.00  0.00           C
ATOM   6352  C38 POPEG 377      91.406  81.476  65.792  1.00  0.00           C
ATOM   6355  C39 POPEG 377      91.036  82.216  67.082  1.00  0.00           C
ATOM   6358 0C31 POPEG 377      91.586  81.506  68.322  1.00  0.00           C
ATOM   6361 1C31 POPEG 377      91.276  82.246  69.622  1.00  0.00           C
ATOM   6364 2C31 POPEG 377      91.956  81.616  70.842  1.00  0.00           C
ATOM   6367 3C31 POPEG 377      91.736  82.426  72.132  1.00  0.00           C
ATOM   6370 4C31 POPEG 377      92.436  81.806  73.352  1.00  0.00           C
ATOM   6373 5C31 POPEG 377      92.366  82.706  74.592  1.00  0.00           C
ATOM   6376 6C31 POPEG 377      93.056  82.096  75.822  1.00  0.00           C
ATOM   6380  NH3 POPEH 378      44.696  56.756  51.832  1.00  0.00           N
ATOM   6384  C12 POPEH 378      44.576  55.866  50.632  1.00  0.00           C
ATOM   6387  C11 POPEH 378      45.876  55.066  50.392  1.00  0.00           C
ATOM   6390  P   POPEH 378      48.426  55.196  50.112  1.00  0.00           P
ATOM   6391  O13 POPEH 378      48.266  53.966  49.322  1.00  0.00           O
ATOM   6392  O14 POPEH 378      49.466  56.166  49.722  1.00  0.00           O
ATOM   6393  O11 POPEH 378      48.596  54.816  51.642  1.00  0.00           O
ATOM   6394  O12 POPEH 378      47.006  55.926  50.192  1.00  0.00           O
ATOM   6395  C1  POPEH 378      48.416  55.896  52.582  1.00  0.00           C
ATOM   6398  C2  POPEH 378      48.476  55.326  54.012  1.00  0.00           C
ATOM   6400  O21 POPEH 378      48.306  56.346  54.992  1.00  0.00           O
ATOM   6401  C21 POPEH 378      47.096  56.886  55.092  1.00  0.00           C
ATOM   6402  O22 POPEH 378      46.126  56.596  54.412  1.00  0.00           O
ATOM   6403  C22 POPEH 378      47.126  57.896  56.242  1.00  0.00           C
ATOM   6406  C3  POPEH 378      49.856  54.606  54.182  1.00  0.00           C
ATOM   6409  O31 POPEH 378      50.376  54.566  55.522  1.00  0.00           O
ATOM   6410  C31 POPEH 378      49.646  53.926  56.422  1.00  0.00           C
ATOM   6411  O32 POPEH 378      48.626  53.286  56.202  1.00  0.00           O
ATOM   6412  C32 POPEH 378      50.326  54.106  57.772  1.00  0.00           C
ATOM   6415  C23 POPEH 378      46.756  57.326  57.632  1.00  0.00           C
ATOM   6418  C24 POPEH 378      47.326  58.186  58.772  1.00  0.00           C
ATOM   6421  C25 POPEH 378      46.836  59.646  58.762  1.00  0.00           C
ATOM   6424  C26 POPEH 378      45.536  59.876  59.542  1.00  0.00           C
ATOM   6427  C27 POPEH 378      45.786  60.166  61.032  1.00  0.00           C
ATOM   6430  C28 POPEH 378      44.516  60.626  61.772  1.00  0.00           C
ATOM   6433  C29 POPEH 378      44.846  61.146  63.142  1.00  0.00           C
ATOM   6435 0C21 POPEH 378      44.366  60.706  64.322  1.00  0.00           C
ATOM   6437 1C21 POPEH 378      43.406  59.566  64.512  1.00  0.00           C
ATOM   6440 2C21 POPEH 378      43.156  59.316  66.002  1.00  0.00           C
ATOM   6443 3C21 POPEH 378      44.376  58.706  66.722  1.00  0.00           C
ATOM   6446 4C21 POPEH 378      44.236  58.766  68.242  1.00  0.00           C
ATOM   6449 5C21 POPEH 378      45.406  58.126  68.992  1.00  0.00           C
ATOM   6452 6C21 POPEH 378      45.396  58.496  70.482  1.00  0.00           C
ATOM   6455 7C21 POPEH 378      46.336  57.656  71.342  1.00  0.00           C
ATOM   6458 8C21 POPEH 378      46.526  58.226  72.752  1.00  0.00           C
ATOM   6462  C33 POPEH 378      50.026  55.486  58.392  1.00  0.00           C
ATOM   6465  C34 POPEH 378      51.056  55.866  59.462  1.00  0.00           C
ATOM   6468  C35 POPEH 378      52.376  56.376  58.872  1.00  0.00           C
ATOM   6471  C36 POPEH 378      53.416  56.656  59.962  1.00  0.00           C
ATOM   6474  C37 POPEH 378      54.516  57.646  59.552  1.00  0.00           C
ATOM   6477  C38 POPEH 378      55.336  58.136  60.762  1.00  0.00           C
ATOM   6480  C39 POPEH 378      55.766  56.986  61.692  1.00  0.00           C
ATOM   6483 0C31 POPEH 378      56.686  57.446  62.822  1.00  0.00           C
ATOM   6486 1C31 POPEH 378      57.056  56.296  63.762  1.00  0.00           C
ATOM   6489 2C31 POPEH 378      57.856  56.786  64.962  1.00  0.00           C
ATOM   6492 3C31 POPEH 378      58.506  55.656  65.782  1.00  0.00           C
ATOM   6495 4C31 POPEH 378      59.246  56.226  67.002  1.00  0.00           C
ATOM   6498 5C31 POPEH 378      60.226  55.236  67.622  1.00  0.00           C
ATOM   6501 6C31 POPEH 378      60.976  55.836  68.812  1.00  0.00           C
ATOM   6505  NH3 POPEI 379      62.736  53.156  54.302  1.00  0.00           N
ATOM   6509  C12 POPEI 379      62.596  52.216  55.462  1.00  0.00           C
ATOM   6512  C11 POPEI 379      63.286  50.866  55.192  1.00  0.00           C
ATOM   6515  P   POPEI 379      63.626  48.526  56.302  1.00  0.00           P
ATOM   6516  O13 POPEI 379      62.556  47.526  56.142  1.00  0.00           O
ATOM   6517  O14 POPEI 379      64.746  48.446  55.342  1.00  0.00           O
ATOM   6518  O11 POPEI 379      64.166  48.486  57.782  1.00  0.00           O
ATOM   6519  O12 POPEI 379      62.996  49.966  56.252  1.00  0.00           O
ATOM   6520  C1  POPEI 379      63.296  48.066  58.842  1.00  0.00           C
ATOM   6523  C2  POPEI 379      63.416  49.026  60.052  1.00  0.00           C
ATOM   6525  O21 POPEI 379      62.696  48.496  61.162  1.00  0.00           O
ATOM   6526  C21 POPEI 379      63.136  47.506  61.942  1.00  0.00           C
ATOM   6527  O22 POPEI 379      62.406  46.946  62.762  1.00  0.00           O
ATOM   6528  C22 POPEI 379      64.606  47.146  61.772  1.00  0.00           C
ATOM   6531  C3  POPEI 379      62.826  50.416  59.682  1.00  0.00           C
ATOM   6534  O31 POPEI 379      62.806  51.326  60.802  1.00  0.00           O
ATOM   6535  C31 POPEI 379      63.996  51.826  61.132  1.00  0.00           C
ATOM   6536  O32 POPEI 379      65.036  51.616  60.552  1.00  0.00           O
ATOM   6537  C32 POPEI 379      63.856  52.696  62.372  1.00  0.00           C
ATOM   6540  C23 POPEI 379      65.026  46.006  62.722  1.00  0.00           C
ATOM   6543  C24 POPEI 379      65.766  46.516  63.962  1.00  0.00           C
ATOM   6546  C25 POPEI 379      64.976  47.486  64.852  1.00  0.00           C
ATOM   6549  C26 POPEI 379      65.646  47.726  66.202  1.00  0.00           C
ATOM   6552  C27 POPEI 379      64.976  48.846  67.002  1.00  0.00           C
ATOM   6555  C28 POPEI 379      65.536  48.936  68.432  1.00  0.00           C
ATOM   6558  C29 POPEI 379      64.946  50.056  69.252  1.00  0.00           C
ATOM   6560 0C21 POPEI 379      63.656  50.156  69.632  1.00  0.00           C
ATOM   6562 1C21 POPEI 379      62.566  49.166  69.322  1.00  0.00           C
ATOM   6565 2C21 POPEI 379      61.646  48.876  70.522  1.00  0.00           C
ATOM   6568 3C21 POPEI 379      62.286  48.016  71.622  1.00  0.00           C
ATOM   6571 4C21 POPEI 379      61.276  47.676  72.732  1.00  0.00           C
ATOM   6574 5C21 POPEI 379      61.466  46.296  73.372  1.00  0.00           C
ATOM   6577 6C21 POPEI 379      61.256  45.136  72.392  1.00  0.00           C
ATOM   6580 7C21 POPEI 379      60.896  43.806  73.082  1.00  0.00           C
ATOM   6583 8C21 POPEI 379      60.666  42.656  72.102  1.00  0.00           C
ATOM   6587  C33 POPEI 379      63.156  51.966  63.542  1.00  0.00           C
ATOM   6590  C34 POPEI 379      63.006  52.826  64.812  1.00  0.00           C
ATOM   6593  C35 POPEI 379      64.326  53.396  65.352  1.00  0.00           C
ATOM   6596  C36 POPEI 379      64.296  53.626  66.872  1.00  0.00           C
ATOM   6599  C37 POPEI 379      65.566  54.306  67.402  1.00  0.00           C
ATOM   6602  C38 POPEI 379      65.706  54.236  68.932  1.00  0.00           C
ATOM   6605  C39 POPEI 379      64.506  54.826  69.672  1.00  0.00           C
ATOM   6608 0C31 POPEI 379      64.616  54.796  71.202  1.00  0.00           C
ATOM   6611 1C31 POPEI 379      63.466  55.556  71.852  1.00  0.00           C
ATOM   6614 2C31 POPEI 379      63.206  55.176  73.322  1.00  0.00           C
ATOM   6617 3C31 POPEI 379      62.156  56.056  74.012  1.00  0.00           C
ATOM   6620 4C31 POPEI 379      60.836  56.196  73.222  1.00  0.00           C
ATOM   6623 5C31 POPEI 379      59.776  56.946  74.042  1.00  0.00           C
ATOM   6626 6C31 POPEI 379      58.506  57.276  73.242  1.00  0.00           C
ATOM   6630  NH3 POPEJ 380      85.206  -0.354  90.602  1.00  0.00           N
ATOM   6634  C12 POPEJ 380      84.456   0.556  91.542  1.00  0.00           C
ATOM   6637  C11 POPEJ 380      83.276   1.286  90.862  1.00  0.00           C
ATOM   6640  P   POPEJ 380      81.346   2.416  92.322  1.00  0.00           P
ATOM   6641  O13 POPEJ 380      80.876   1.076  92.722  1.00  0.00           O
ATOM   6642  O14 POPEJ 380      81.416   3.396  93.422  1.00  0.00           O
ATOM   6643  O11 POPEJ 380      80.476   2.906  91.072  1.00  0.00           O
ATOM   6644  O12 POPEJ 380      82.796   2.316  91.712  1.00  0.00           O
ATOM   6645  C1  POPEJ 380      79.846   4.196  91.122  1.00  0.00           C
ATOM   6648  C2  POPEJ 380      79.316   4.656  89.732  1.00  0.00           C
ATOM   6650  O21 POPEJ 380      78.976   6.056  89.742  1.00  0.00           O
ATOM   6651  C21 POPEJ 380      77.926   6.426  90.462  1.00  0.00           C
ATOM   6652  O22 POPEJ 380      77.316   5.746  91.252  1.00  0.00           O
ATOM   6653  C22 POPEJ 380      77.636   7.916  90.232  1.00  0.00           C
ATOM   6656  C3  POPEJ 380      78.166   3.736  89.202  1.00  0.00           C
ATOM   6659  O31 POPEJ 380      77.406   4.366  88.142  1.00  0.00           O
ATOM   6660  C31 POPEJ 380      76.266   3.746  87.842  1.00  0.00           C
ATOM   6661  O32 POPEJ 380      75.896   2.686  88.312  1.00  0.00           O
ATOM   6662  C32 POPEJ 380      75.476   4.626  86.862  1.00  0.00           C
ATOM   6665  C23 POPEJ 380      76.126   8.206  89.972  1.00  0.00           C
ATOM   6668  C24 POPEJ 380      75.796   8.726  88.572  1.00  0.00           C
ATOM   6671  C25 POPEJ 380      76.556   8.066  87.422  1.00  0.00           C
ATOM   6674  C26 POPEJ 380      75.916   8.356  86.062  1.00  0.00           C
ATOM   6677  C27 POPEJ 380      76.866   8.016  84.912  1.00  0.00           C
ATOM   6680  C28 POPEJ 380      76.216   8.116  83.522  1.00  0.00           C
ATOM   6683  C29 POPEJ 380      76.086   9.526  83.012  1.00  0.00           C
ATOM   6685 0C21 POPEJ 380      75.566   9.846  81.822  1.00  0.00           C
ATOM   6687 1C21 POPEJ 380      75.006   8.846  80.832  1.00  0.00           C
ATOM   6690 2C21 POPEJ 380      74.956   9.326  79.362  1.00  0.00           C
ATOM   6693 3C21 POPEJ 380      73.896  10.416  79.122  1.00  0.00           C
ATOM   6696 4C21 POPEJ 380      73.626  10.716  77.642  1.00  0.00           C
ATOM   6699 5C21 POPEJ 380      72.686  11.916  77.412  1.00  0.00           C
ATOM   6702 6C21 POPEJ 380      71.256  11.756  77.982  1.00  0.00           C
ATOM   6705 7C21 POPEJ 380      70.436  10.656  77.282  1.00  0.00           C
ATOM   6708 8C21 POPEJ 380      68.976  10.586  77.762  1.00  0.00           C
ATOM   6712  C33 POPEJ 380      74.466   3.896  85.942  1.00  0.00           C
ATOM   6715  C34 POPEJ 380      73.636   4.906  85.142  1.00  0.00           C
ATOM   6718  C35 POPEJ 380      72.666   4.286  84.122  1.00  0.00           C
ATOM   6721  C36 POPEJ 380      73.286   3.816  82.792  1.00  0.00           C
ATOM   6724  C37 POPEJ 380      72.206   3.406  81.782  1.00  0.00           C
ATOM   6727  C38 POPEJ 380      72.736   2.826  80.462  1.00  0.00           C
ATOM   6730  C39 POPEJ 380      73.556   3.796  79.602  1.00  0.00           C
ATOM   6733 0C31 POPEJ 380      72.926   4.136  78.242  1.00  0.00           C
ATOM   6736 1C31 POPEJ 380      73.896   4.926  77.342  1.00  0.00           C
ATOM   6739 2C31 POPEJ 380      73.306   5.326  75.982  1.00  0.00           C
ATOM   6742 3C31 POPEJ 380      72.336   6.516  76.072  1.00  0.00           C
ATOM   6745 4C31 POPEJ 380      71.776   6.946  74.712  1.00  0.00           C
ATOM   6748 5C31 POPEJ 380      70.916   8.216  74.792  1.00  0.00           C
ATOM   6751 6C31 POPEJ 380      70.266   8.606  73.462  1.00  0.00           C
ATOM   6755  NH3 POPEK 381      89.186   9.896  48.012  1.00  0.00           N
ATOM   6759  C12 POPEK 381      88.956   9.776  46.532  1.00  0.00           C
ATOM   6762  C11 POPEK 381      89.006  11.166  45.832  1.00  0.00           C
ATOM   6765  P   POPEK 381      88.576  13.086  47.572  1.00  0.00           P
ATOM   6766  O13 POPEK 381      87.926  14.156  46.782  1.00  0.00           O
ATOM   6767  O14 POPEK 381      87.716  12.076  48.242  1.00  0.00           O
ATOM   6768  O11 POPEK 381      89.656  13.586  48.622  1.00  0.00           O
ATOM   6769  O12 POPEK 381      89.526  12.236  46.632  1.00  0.00           O
ATOM   6770  C1  POPEK 381      90.326  12.546  49.362  1.00  0.00           C
ATOM   6773  C2  POPEK 381      91.366  13.016  50.412  1.00  0.00           C
ATOM   6775  O21 POPEK 381      92.486  12.116  50.522  1.00  0.00           O
ATOM   6776  C21 POPEK 381      92.326  10.816  50.512  1.00  0.00           C
ATOM   6777  O22 POPEK 381      91.266  10.196  50.412  1.00  0.00           O
ATOM   6778  C22 POPEK 381      93.696  10.146  50.522  1.00  0.00           C
ATOM   6781  C3  POPEK 381      90.796  13.356  51.822  1.00  0.00           C
ATOM   6784  O31 POPEK 381      90.536  12.176  52.642  1.00  0.00           O
ATOM   6785  C31 POPEK 381      89.266  11.866  52.862  1.00  0.00           C
ATOM   6786  O32 POPEK 381      88.306  12.406  52.342  1.00  0.00           O
ATOM   6787  C32 POPEK 381      89.156  10.756  53.912  1.00  0.00           C
ATOM   6790  C23 POPEK 381      93.666   8.636  50.142  1.00  0.00           C
ATOM   6793  C24 POPEK 381      92.916   7.686  51.102  1.00  0.00           C
ATOM   6796  C25 POPEK 381      93.206   7.916  52.602  1.00  0.00           C
ATOM   6799  C26 POPEK 381      94.626   7.506  52.962  1.00  0.00           C
ATOM   6802  C27 POPEK 381      95.226   8.336  54.102  1.00  0.00           C
ATOM   6805  C28 POPEK 381      96.746   8.176  54.182  1.00  0.00           C
ATOM   6808  C29 POPEK 381      97.466   8.876  53.062  1.00  0.00           C
ATOM   6810 0C21 POPEK 381      98.566   9.656  53.142  1.00  0.00           C
ATOM   6812 1C21 POPEK 381      99.396   9.986  54.352  1.00  0.00           C
ATOM   6815 2C21 POPEK 381      99.016  11.326  55.002  1.00  0.00           C
ATOM   6818 3C21 POPEK 381     100.136  11.876  55.902  1.00  0.00           C
ATOM   6821 4C21 POPEK 381      99.646  13.026  56.792  1.00  0.00           C
ATOM   6824 5C21 POPEK 381     100.786  13.856  57.412  1.00  0.00           C
ATOM   6827 6C21 POPEK 381     100.876  15.266  56.822  1.00  0.00           C
ATOM   6830 7C21 POPEK 381     101.776  16.186  57.642  1.00  0.00           C
ATOM   6833 8C21 POPEK 381     101.866  17.626  57.112  1.00  0.00           C
ATOM   6837  C33 POPEK 381      90.486  10.296  54.562  1.00  0.00           C
ATOM   6840  C34 POPEK 381      90.336   9.026  55.412  1.00  0.00           C
ATOM   6843  C35 POPEK 381      89.436   9.156  56.652  1.00  0.00           C
ATOM   6846  C36 POPEK 381      88.986   7.786  57.172  1.00  0.00           C
ATOM   6849  C37 POPEK 381      88.646   7.706  58.662  1.00  0.00           C
ATOM   6852  C38 POPEK 381      88.346   6.256  59.062  1.00  0.00           C
ATOM   6855  C39 POPEK 381      88.366   5.946  60.572  1.00  0.00           C
ATOM   6858 0C31 POPEK 381      86.976   5.966  61.232  1.00  0.00           C
ATOM   6861 1C31 POPEK 381      86.996   5.286  62.612  1.00  0.00           C
ATOM   6864 2C31 POPEK 381      85.596   4.996  63.182  1.00  0.00           C
ATOM   6867 3C31 POPEK 381      85.696   4.166  64.472  1.00  0.00           C
ATOM   6870 4C31 POPEK 381      84.346   3.666  65.012  1.00  0.00           C
ATOM   6873 5C31 POPEK 381      84.516   2.856  66.292  1.00  0.00           C
ATOM   6876 6C31 POPEK 381      83.206   2.256  66.822  1.00  0.00           C
ATOM   6880  NH3 POPEL 382      59.976  81.656  47.872  1.00  0.00           N
ATOM   6884  C12 POPEL 382      60.856  81.236  46.732  1.00  0.00           C
ATOM   6887  C11 POPEL 382      60.946  82.336  45.632  1.00  0.00           C
ATOM   6890  P   POPEL 382      61.656  84.906  45.952  1.00  0.00           P
ATOM   6891  O13 POPEL 382      62.886  85.596  45.502  1.00  0.00           O
ATOM   6892  O14 POPEL 382      60.396  85.236  45.272  1.00  0.00           O
ATOM   6893  O11 POPEL 382      61.456  85.066  47.522  1.00  0.00           O
ATOM   6894  O12 POPEL 382      61.926  83.336  45.932  1.00  0.00           O
ATOM   6895  C1  POPEL 382      62.306  85.896  48.302  1.00  0.00           C
ATOM   6898  C2  POPEL 382      62.226  85.426  49.772  1.00  0.00           C
ATOM   6900  O21 POPEL 382      62.696  86.496  50.632  1.00  0.00           O
ATOM   6901  C21 POPEL 382      62.056  86.596  51.782  1.00  0.00           C
ATOM   6902  O22 POPEL 382      61.156  85.876  52.172  1.00  0.00           O
ATOM   6903  C22 POPEL 382      62.546  87.816  52.532  1.00  0.00           C
ATOM   6906  C3  POPEL 382      63.036  84.116  49.982  1.00  0.00           C
ATOM   6909  O31 POPEL 382      62.546  83.376  51.132  1.00  0.00           O
ATOM   6910  C31 POPEL 382      63.166  83.616  52.282  1.00  0.00           C
ATOM   6911  O32 POPEL 382      64.226  84.196  52.412  1.00  0.00           O
ATOM   6912  C32 POPEL 382      62.266  83.096  53.402  1.00  0.00           C
ATOM   6915  C23 POPEL 382      61.896  87.946  53.922  1.00  0.00           C
ATOM   6918  C24 POPEL 382      62.306  89.256  54.602  1.00  0.00           C
ATOM   6921  C25 POPEL 382      62.056  89.286  56.112  1.00  0.00           C
ATOM   6924  C26 POPEL 382      62.986  88.336  56.882  1.00  0.00           C
ATOM   6927  C27 POPEL 382      63.016  88.626  58.392  1.00  0.00           C
ATOM   6930  C28 POPEL 382      64.106  87.846  59.152  1.00  0.00           C
ATOM   6933  C29 POPEL 382      63.746  86.406  59.432  1.00  0.00           C
ATOM   6935 0C21 POPEL 382      63.526  85.876  60.642  1.00  0.00           C
ATOM   6937 1C21 POPEL 382      63.566  86.616  61.962  1.00  0.00           C
ATOM   6940 2C21 POPEL 382      64.996  86.736  62.512  1.00  0.00           C
ATOM   6943 3C21 POPEL 382      65.036  87.316  63.932  1.00  0.00           C
ATOM   6946 4C21 POPEL 382      66.466  87.396  64.492  1.00  0.00           C
ATOM   6949 5C21 POPEL 382      66.506  87.746  65.982  1.00  0.00           C
ATOM   6952 6C21 POPEL 382      67.936  87.666  66.562  1.00  0.00           C
ATOM   6955 7C21 POPEL 382      67.976  87.876  68.082  1.00  0.00           C
ATOM   6958 8C21 POPEL 382      69.386  87.776  68.662  1.00  0.00           C
ATOM   6962  C33 POPEL 382      62.496  83.756  54.772  1.00  0.00           C
ATOM   6965  C34 POPEL 382      61.226  83.616  55.602  1.00  0.00           C
ATOM   6968  C35 POPEL 382      61.366  84.076  57.052  1.00  0.00           C
ATOM   6971  C36 POPEL 382      60.036  83.876  57.792  1.00  0.00           C
ATOM   6974  C37 POPEL 382      60.146  84.006  59.322  1.00  0.00           C
ATOM   6977  C38 POPEL 382      58.796  83.676  59.972  1.00  0.00           C
ATOM   6980  C39 POPEL 382      58.886  83.366  61.472  1.00  0.00           C
ATOM   6983 0C31 POPEL 382      57.686  82.526  61.932  1.00  0.00           C
ATOM   6986 1C31 POPEL 382      57.736  82.176  63.422  1.00  0.00           C
ATOM   6989 2C31 POPEL 382      56.556  81.286  63.852  1.00  0.00           C
ATOM   6992 3C31 POPEL 382      56.446  81.106  65.372  1.00  0.00           C
ATOM   6995 4C31 POPEL 382      57.366  80.016  65.932  1.00  0.00           C
ATOM   6998 5C31 POPEL 382      57.166  79.806  67.432  1.00  0.00           C
ATOM   7001 6C31 POPEL 382      58.006  78.676  68.022  1.00  0.00           C
ATOM   7005  NH3 POPEM 383      67.626 104.496  48.092  1.00  0.00           N
ATOM   7009  C12 POPEM 383      67.186 103.046  47.972  1.00  0.00           C
ATOM   7012  C11 POPEM 383      68.186 102.176  47.142  1.00  0.00           C
ATOM   7015  P   POPEM 383      70.246 102.476  48.762  1.00  0.00           P
ATOM   7016  O13 POPEM 383      70.016 103.856  49.232  1.00  0.00           O
ATOM   7017  O14 POPEM 383      71.676 102.116  48.612  1.00  0.00           O
ATOM   7018  O11 POPEM 383      69.366 101.446  49.582  1.00  0.00           O
ATOM   7019  O12 POPEM 383      69.576 102.436  47.342  1.00  0.00           O
ATOM   7020  C1  POPEM 383      69.876 100.546  50.552  1.00  0.00           C
ATOM   7023  C2  POPEM 383      68.726  99.906  51.392  1.00  0.00           C
ATOM   7025  O21 POPEM 383      69.326  99.026  52.362  1.00  0.00           O
ATOM   7026  C21 POPEM 383      68.646  98.816  53.482  1.00  0.00           C
ATOM   7027  O22 POPEM 383      67.596  99.336  53.792  1.00  0.00           O
ATOM   7028  C22 POPEM 383      69.376  97.716  54.272  1.00  0.00           C
ATOM   7031  C3  POPEM 383      67.736  99.126  50.462  1.00  0.00           C
ATOM   7034  O31 POPEM 383      66.666  98.496  51.192  1.00  0.00           O
ATOM   7035  C31 POPEM 383      66.796  97.196  51.442  1.00  0.00           C
ATOM   7036  O32 POPEM 383      67.756  96.506  51.162  1.00  0.00           O
ATOM   7037  C32 POPEM 383      65.516  96.716  52.132  1.00  0.00           C
ATOM   7040  C23 POPEM 383      68.706  97.266  55.602  1.00  0.00           C
ATOM   7043  C24 POPEM 383      69.096  98.116  56.822  1.00  0.00           C
ATOM   7046  C25 POPEM 383      70.376  97.656  57.542  1.00  0.00           C
ATOM   7049  C26 POPEM 383      70.116  96.746  58.752  1.00  0.00           C
ATOM   7052  C27 POPEM 383      71.396  96.166  59.402  1.00  0.00           C
ATOM   7055  C28 POPEM 383      71.146  95.286  60.652  1.00  0.00           C
ATOM   7058  C29 POPEM 383      72.386  94.716  61.302  1.00  0.00           C
ATOM   7060 0C21 POPEM 383      72.756  93.426  61.412  1.00  0.00           C
ATOM   7062 1C21 POPEM 383      72.056  92.206  60.842  1.00  0.00           C
ATOM   7065 2C21 POPEM 383      71.156  91.476  61.862  1.00  0.00           C
ATOM   7068 3C21 POPEM 383      71.886  90.726  62.992  1.00  0.00           C
ATOM   7071 4C21 POPEM 383      70.876  90.126  63.982  1.00  0.00           C
ATOM   7074 5C21 POPEM 383      71.496  89.216  65.052  1.00  0.00           C
ATOM   7077 6C21 POPEM 383      71.686  87.766  64.592  1.00  0.00           C
ATOM   7080 7C21 POPEM 383      72.156  86.846  65.722  1.00  0.00           C
ATOM   7083 8C21 POPEM 383      72.136  85.356  65.352  1.00  0.00           C
ATOM   7087  C33 POPEM 383      65.656  95.596  53.182  1.00  0.00           C
ATOM   7090  C34 POPEM 383      64.286  95.426  53.832  1.00  0.00           C
ATOM   7093  C35 POPEM 383      64.136  94.366  54.932  1.00  0.00           C
ATOM   7096  C36 POPEM 383      62.886  94.656  55.792  1.00  0.00           C
ATOM   7099  C37 POPEM 383      61.586  94.746  54.962  1.00  0.00           C
ATOM   7102  C38 POPEM 383      60.376  95.296  55.722  1.00  0.00           C
ATOM   7105  C39 POPEM 383      59.816  94.326  56.762  1.00  0.00           C
ATOM   7108 0C31 POPEM 383      60.276  94.606  58.202  1.00  0.00           C
ATOM   7111 1C31 POPEM 383      59.376  95.616  58.912  1.00  0.00           C
ATOM   7114 2C31 POPEM 383      59.726  95.766  60.402  1.00  0.00           C
ATOM   7117 3C31 POPEM 383      58.706  96.616  61.162  1.00  0.00           C
ATOM   7120 4C31 POPEM 383      59.066  96.796  62.642  1.00  0.00           C
ATOM   7123 5C31 POPEM 383      58.086  97.726  63.372  1.00  0.00           C
ATOM   7126 6C31 POPEM 383      57.136  97.026  64.352  1.00  0.00           C
ATOM   7130  NH3 POPEN 384      16.446   8.946  94.422  1.00  0.00           N
ATOM   7134  C12 POPEN 384      16.136   7.616  95.062  1.00  0.00           C
ATOM   7137  C11 POPEN 384      17.416   6.806  95.352  1.00  0.00           C
ATOM   7140  P   POPEN 384      17.416   4.246  94.772  1.00  0.00           P
ATOM   7141  O13 POPEN 384      18.786   3.836  95.132  1.00  0.00           O
ATOM   7142  O14 POPEN 384      16.306   3.266  94.872  1.00  0.00           O
ATOM   7143  O11 POPEN 384      17.376   4.846  93.312  1.00  0.00           O
ATOM   7144  O12 POPEN 384      17.086   5.466  95.712  1.00  0.00           O
ATOM   7145  C1  POPEN 384      18.076   4.246  92.222  1.00  0.00           C
ATOM   7148  C2  POPEN 384      17.966   5.176  90.982  1.00  0.00           C
ATOM   7150  O21 POPEN 384      18.336   4.466  89.782  1.00  0.00           O
ATOM   7151  C21 POPEN 384      17.856   5.036  88.672  1.00  0.00           C
ATOM   7152  O22 POPEN 384      16.906   5.796  88.622  1.00  0.00           O
ATOM   7153  C22 POPEN 384      18.666   4.586  87.452  1.00  0.00           C
ATOM   7156  C3  POPEN 384      18.906   6.396  91.162  1.00  0.00           C
ATOM   7159  O31 POPEN 384      18.536   7.506  90.312  1.00  0.00           O
ATOM   7160  C31 POPEN 384      17.546   8.236  90.792  1.00  0.00           C
ATOM   7161  O32 POPEN 384      17.196   8.296  91.962  1.00  0.00           O
ATOM   7162  C32 POPEN 384      16.846   8.946  89.652  1.00  0.00           C
ATOM   7165  C23 POPEN 384      19.686   5.656  86.982  1.00  0.00           C
ATOM   7168  C24 POPEN 384      20.166   5.396  85.542  1.00  0.00           C
ATOM   7171  C25 POPEN 384      21.386   6.226  85.112  1.00  0.00           C
ATOM   7174  C26 POPEN 384      21.056   7.616  84.542  1.00  0.00           C
ATOM   7177  C27 POPEN 384      22.336   8.336  84.072  1.00  0.00           C
ATOM   7180  C28 POPEN 384      22.096   9.576  83.182  1.00  0.00           C
ATOM   7183  C29 POPEN 384      21.566   9.276  81.792  1.00  0.00           C
ATOM   7185 0C21 POPEN 384      22.226   8.646  80.792  1.00  0.00           C
ATOM   7187 1C21 POPEN 384      23.626   8.106  80.842  1.00  0.00           C
ATOM   7190 2C21 POPEN 384      24.376   8.106  79.492  1.00  0.00           C
ATOM   7193 3C21 POPEN 384      24.826   9.506  79.042  1.00  0.00           C
ATOM   7196 4C21 POPEN 384      25.656   9.516  77.742  1.00  0.00           C
ATOM   7199 5C21 POPEN 384      24.816   9.216  76.482  1.00  0.00           C
ATOM   7202 6C21 POPEN 384      25.586   9.446  75.172  1.00  0.00           C
ATOM   7205 7C21 POPEN 384      24.696   9.236  73.942  1.00  0.00           C
ATOM   7208 8C21 POPEN 384      25.426   9.376  72.602  1.00  0.00           C
ATOM   7212  C33 POPEN 384      15.336   8.606  89.652  1.00  0.00           C
ATOM   7215  C34 POPEN 384      14.656   8.956  88.332  1.00  0.00           C
ATOM   7218  C35 POPEN 384      13.136   8.906  88.442  1.00  0.00           C
ATOM   7221  C36 POPEN 384      12.526  10.166  89.042  1.00  0.00           C
ATOM   7224  C37 POPEN 384      11.036   9.976  89.372  1.00  0.00           C
ATOM   7227  C38 POPEN 384      10.286  11.306  89.472  1.00  0.00           C
ATOM   7230  C39 POPEN 384       8.826  11.106  89.872  1.00  0.00           C
ATOM   7233 0C31 POPEN 384       7.866  11.936  89.002  1.00  0.00           C
ATOM   7236 1C31 POPEN 384       6.396  11.656  89.332  1.00  0.00           C
ATOM   7239 2C31 POPEN 384       5.446  11.996  88.182  1.00  0.00           C
ATOM   7242 3C31 POPEN 384       5.596  13.426  87.652  1.00  0.00           C
ATOM   7245 4C31 POPEN 384       5.134  14.506  88.642  1.00  0.00           C
ATOM   7248 5C31 POPEN 384       5.354  15.896  88.052  1.00  0.00           C
ATOM   7251 6C31 POPEN 384       4.944  17.046  88.972  1.00  0.00           C
ATOM   7255  NH3 POPEO 385       8.376  87.636  90.232  1.00  0.00           N
ATOM   7259  C12 POPEO 385       7.266  88.466  90.801  1.00  0.00           C
ATOM   7262  C11 POPEO 385       7.246  89.886  90.222  1.00  0.00           C
ATOM   7265  P   POPEO 385       6.156  92.166  90.952  1.00  0.00           P
ATOM   7266  O13 POPEO 385       4.784  92.636  90.632  1.00  0.00           O
ATOM   7267  O14 POPEO 385       6.806  92.566  92.222  1.00  0.00           O
ATOM   7268  O11 POPEO 385       7.176  92.586  89.842  1.00  0.00           O
ATOM   7269  O12 POPEO 385       6.126  90.586  90.782  1.00  0.00           O
ATOM   7270  C1  POPEO 385       6.806  93.096  88.582  1.00  0.00           C
ATOM   7273  C2  POPEO 385       8.006  93.876  87.992  1.00  0.00           C
ATOM   7275  O21 POPEO 385       7.816  95.296  88.112  1.00  0.00           O
ATOM   7276  C21 POPEO 385       7.066  95.896  87.212  1.00  0.00           C
ATOM   7277  O22 POPEO 385       6.446  95.376  86.302  1.00  0.00           O
ATOM   7278  C22 POPEO 385       7.196  97.406  87.382  1.00  0.00           C
ATOM   7281  C3  POPEO 385       8.376  93.366  86.572  1.00  0.00           C
ATOM   7284  O31 POPEO 385       9.236  94.316  85.892  1.00  0.00           O
ATOM   7285  C31 POPEO 385       9.036  94.376  84.582  1.00  0.00           C
ATOM   7286  O32 POPEO 385       8.306  93.656  83.932  1.00  0.00           O
ATOM   7287  C32 POPEO 385       9.966  95.436  83.982  1.00  0.00           C
ATOM   7290  C23 POPEO 385       7.976  98.066  86.222  1.00  0.00           C
ATOM   7293  C24 POPEO 385       7.176  99.196  85.572  1.00  0.00           C
ATOM   7296  C25 POPEO 385       7.966  99.906  84.472  1.00  0.00           C
ATOM   7299  C26 POPEO 385       7.146 101.016  83.802  1.00  0.00           C
ATOM   7302  C27 POPEO 385       8.016 102.056  83.082  1.00  0.00           C
ATOM   7305  C28 POPEO 385       7.166 103.216  82.522  1.00  0.00           C
ATOM   7308  C29 POPEO 385       7.996 104.446  82.242  1.00  0.00           C
ATOM   7310 0C21 POPEO 385       7.736 105.396  81.332  1.00  0.00           C
ATOM   7312 1C21 POPEO 385       6.556 105.446  80.392  1.00  0.00           C
ATOM   7315 2C21 POPEO 385       6.986 105.316  78.922  1.00  0.00           C
ATOM   7318 3C21 POPEO 385       7.636 106.586  78.352  1.00  0.00           C
ATOM   7321 4C21 POPEO 385       8.466 106.346  77.082  1.00  0.00           C
ATOM   7324 5C21 POPEO 385       7.736 105.576  75.982  1.00  0.00           C
ATOM   7327 6C21 POPEO 385       8.416 105.746  74.622  1.00  0.00           C
ATOM   7330 7C21 POPEO 385       7.746 104.966  73.492  1.00  0.00           C
ATOM   7333 8C21 POPEO 385       8.166 105.446  72.102  1.00  0.00           C
ATOM   7337  C33 POPEO 385      11.296  95.626  84.762  1.00  0.00           C
ATOM   7340  C34 POPEO 385      12.286  96.586  84.082  1.00  0.00           C
ATOM   7343  C35 POPEO 385      12.686  96.156  82.672  1.00  0.00           C
ATOM   7346  C36 POPEO 385      13.546  97.186  81.932  1.00  0.00           C
ATOM   7349  C37 POPEO 385      13.686  96.796  80.462  1.00  0.00           C
ATOM   7352  C38 POPEO 385      14.566  97.726  79.632  1.00  0.00           C
ATOM   7355  C39 POPEO 385      14.726  97.166  78.212  1.00  0.00           C
ATOM   7358 0C31 POPEO 385      15.456  98.106  77.252  1.00  0.00           C
ATOM   7361 1C31 POPEO 385      15.586  97.476  75.862  1.00  0.00           C
ATOM   7364 2C31 POPEO 385      16.596  98.206  74.962  1.00  0.00           C
ATOM   7367 3C31 POPEO 385      16.996  97.406  73.712  1.00  0.00           C
ATOM   7370 4C31 POPEO 385      16.046  97.586  72.522  1.00  0.00           C
ATOM   7373 5C31 POPEO 385      16.616  96.946  71.242  1.00  0.00           C
ATOM   7376 6C31 POPEO 385      15.696  97.076  70.022  1.00  0.00           C
ATOM   7380  NH3 POPEP 386     112.946  11.706  48.782  1.00  0.00           N
ATOM   7384  C12 POPEP 386     111.956  10.976  47.912  1.00  0.00           C
ATOM   7387  C11 POPEP 386     112.016   9.446  48.052  1.00  0.00           C
ATOM   7390  P   POPEP 386     109.596   8.796  48.922  1.00  0.00           P
ATOM   7391  O13 POPEP 386     108.606   9.856  48.652  1.00  0.00           O
ATOM   7392  O14 POPEP 386     109.106   7.426  49.182  1.00  0.00           O
ATOM   7393  O11 POPEP 386     110.306   9.326  50.242  1.00  0.00           O
ATOM   7394  O12 POPEP 386     110.736   8.846  47.822  1.00  0.00           O
ATOM   7395  C1  POPEP 386     110.976   8.416  51.102  1.00  0.00           C
ATOM   7398  C2  POPEP 386     110.366   8.386  52.522  1.00  0.00           C
ATOM   7400  O21 POPEP 386     110.836   7.196  53.172  1.00  0.00           O
ATOM   7401  C21 POPEP 386     111.996   7.366  53.812  1.00  0.00           C
ATOM   7402  O22 POPEP 386     112.576   8.426  53.932  1.00  0.00           O
ATOM   7403  C22 POPEP 386     112.456   6.016  54.352  1.00  0.00           C
ATOM   7406  C3  POPEP 386     108.816   8.346  52.512  1.00  0.00           C
ATOM   7409  O31 POPEP 386     108.326   8.506  53.852  1.00  0.00           O
ATOM   7410  C31 POPEP 386     108.216   9.756  54.302  1.00  0.00           C
ATOM   7411  O32 POPEP 386     108.306  10.756  53.602  1.00  0.00           O
ATOM   7412  C32 POPEP 386     107.936   9.666  55.802  1.00  0.00           C
ATOM   7415  C23 POPEP 386     113.206   6.136  55.692  1.00  0.00           C
ATOM   7418  C24 POPEP 386     113.696   4.786  56.222  1.00  0.00           C
ATOM   7421  C25 POPEP 386     112.556   3.786  56.442  1.00  0.00           C
ATOM   7424  C26 POPEP 386     112.986   2.486  57.132  1.00  0.00           C
ATOM   7427  C27 POPEP 386     111.846   1.466  57.192  1.00  0.00           C
ATOM   7430  C28 POPEP 386     112.136   0.266  58.122  1.00  0.00           C
ATOM   7433  C29 POPEP 386     112.096   0.686  59.572  1.00  0.00           C
ATOM   7435 0C21 POPEP 386     112.996   0.366  60.522  1.00  0.00           C
ATOM   7437 1C21 POPEP 386     114.206  -0.494  60.302  1.00  0.00           C
ATOM   7440 2C21 POPEP 386     115.046  -0.694  61.582  1.00  0.00           C
ATOM   7443 3C21 POPEP 386     114.336  -1.534  62.652  1.00  0.00           C
ATOM   7446 4C21 POPEP 386     115.176  -1.704  63.932  1.00  0.00           C
ATOM   7449 5C21 POPEP 386     115.136  -0.494  64.872  1.00  0.00           C
ATOM   7452 6C21 POPEP 386     115.856  -0.764  66.202  1.00  0.00           C
ATOM   7455 7C21 POPEP 386     115.526   0.256  67.292  1.00  0.00           C
ATOM   7458 8C21 POPEP 386     116.236  -0.024  68.612  1.00  0.00           C
ATOM   7462  C33 POPEP 386     108.186  10.976  56.602  1.00  0.00           C
ATOM   7465  C34 POPEP 386     108.586  10.766  58.072  1.00  0.00           C
ATOM   7468  C35 POPEP 386     107.696   9.786  58.852  1.00  0.00           C
ATOM   7471  C36 POPEP 386     108.076   9.596  60.332  1.00  0.00           C
ATOM   7474  C37 POPEP 386     107.796   8.146  60.772  1.00  0.00           C
ATOM   7477  C38 POPEP 386     108.076   7.846  62.252  1.00  0.00           C
ATOM   7480  C39 POPEP 386     106.966   8.306  63.202  1.00  0.00           C
ATOM   7483 0C31 POPEP 386     107.036   7.566  64.552  1.00  0.00           C
ATOM   7486 1C31 POPEP 386     106.006   8.046  65.572  1.00  0.00           C
ATOM   7489 2C31 POPEP 386     105.906   7.116  66.792  1.00  0.00           C
ATOM   7492 3C31 POPEP 386     104.986   5.906  66.562  1.00  0.00           C
ATOM   7495 4C31 POPEP 386     105.056   4.886  67.712  1.00  0.00           C
ATOM   7498 5C31 POPEP 386     103.826   3.986  67.792  1.00  0.00           C
ATOM   7501 6C31 POPEP 386     103.946   2.926  68.902  1.00  0.00           C
ATOM   7505  NH3 POPEQ 387       9.606  93.136  92.652  1.00  0.00           N
ATOM   7509  C12 POPEQ 387      10.356  93.606  91.432  1.00  0.00           C
ATOM   7512  C11 POPEQ 387      10.746  92.426  90.532  1.00  0.00           C
ATOM   7515  P   POPEQ 387      11.836  90.096  90.622  1.00  0.00           P
ATOM   7516  O13 POPEQ 387      13.116  89.536  91.132  1.00  0.00           O
ATOM   7517  O14 POPEQ 387      10.626  89.246  90.772  1.00  0.00           O
ATOM   7518  O11 POPEQ 387      12.026  90.406  89.092  1.00  0.00           O
ATOM   7519  O12 POPEQ 387      11.586  91.516  91.252  1.00  0.00           O
ATOM   7520  C1  POPEQ 387      12.816  89.516  88.292  1.00  0.00           C
ATOM   7523  C2  POPEQ 387      12.006  88.796  87.182  1.00  0.00           C
ATOM   7525  O21 POPEQ 387      11.216  89.706  86.392  1.00  0.00           O
ATOM   7526  C21 POPEQ 387      11.916  90.556  85.672  1.00  0.00           C
ATOM   7527  O22 POPEQ 387      13.126  90.516  85.492  1.00  0.00           O
ATOM   7528  C22 POPEQ 387      11.006  91.626  85.102  1.00  0.00           C
ATOM   7531  C3  POPEQ 387      11.076  87.746  87.802  1.00  0.00           C
ATOM   7534  O31 POPEQ 387      10.536  86.946  86.742  1.00  0.00           O
ATOM   7535  C31 POPEQ 387       9.226  86.856  86.662  1.00  0.00           C
ATOM   7536  O32 POPEQ 387       8.436  87.306  87.482  1.00  0.00           O
ATOM   7537  C32 POPEQ 387       8.906  86.206  85.322  1.00  0.00           C
ATOM   7540  C23 POPEQ 387      11.326  91.936  83.622  1.00  0.00           C
ATOM   7543  C24 POPEQ 387      10.476  91.116  82.642  1.00  0.00           C
ATOM   7546  C25 POPEQ 387      10.676  91.566  81.182  1.00  0.00           C
ATOM   7549  C26 POPEQ 387      12.066  91.246  80.622  1.00  0.00           C
ATOM   7552  C27 POPEQ 387      12.466  92.166  79.462  1.00  0.00           C
ATOM   7555  C28 POPEQ 387      13.976  92.176  79.192  1.00  0.00           C
ATOM   7558  C29 POPEQ 387      14.376  93.346  78.322  1.00  0.00           C
ATOM   7560 0C21 POPEQ 387      15.106  93.336  77.202  1.00  0.00           C
ATOM   7562 1C21 POPEQ 387      15.756  92.136  76.552  1.00  0.00           C
ATOM   7565 2C21 POPEQ 387      17.066  92.516  75.842  1.00  0.00           C
ATOM   7568 3C21 POPEQ 387      17.626  91.346  75.012  1.00  0.00           C
ATOM   7571 4C21 POPEQ 387      18.826  91.736  74.142  1.00  0.00           C
ATOM   7574 5C21 POPEQ 387      19.406  90.526  73.392  1.00  0.00           C
ATOM   7577 6C21 POPEQ 387      20.586  90.876  72.482  1.00  0.00           C
ATOM   7580 7C21 POPEQ 387      21.356  89.626  72.032  1.00  0.00           C
ATOM   7583 8C21 POPEQ 387      22.516  89.916  71.072  1.00  0.00           C
ATOM   7587  C33 POPEQ 387       7.576  86.666  84.702  1.00  0.00           C
ATOM   7590  C34 POPEQ 387       7.556  88.136  84.262  1.00  0.00           C
ATOM   7593  C35 POPEQ 387       6.166  88.566  83.772  1.00  0.00           C
ATOM   7596  C36 POPEQ 387       5.736  87.916  82.452  1.00  0.00           C
ATOM   7599  C37 POPEQ 387       4.254  88.186  82.162  1.00  0.00           C
ATOM   7602  C38 POPEQ 387       3.714  87.586  80.862  1.00  0.00           C
ATOM   7605  C39 POPEQ 387       4.154  88.356  79.612  1.00  0.00           C
ATOM   7608 0C31 POPEQ 387       3.364  87.906  78.372  1.00  0.00           C
ATOM   7611 1C31 POPEQ 387       3.684  88.756  77.142  1.00  0.00           C
ATOM   7614 2C31 POPEQ 387       2.904  88.356  75.882  1.00  0.00           C
ATOM   7617 3C31 POPEQ 387       1.384  88.246  76.112  1.00  0.00           C
ATOM   7620 4C31 POPEQ 387       0.604  88.086  74.802  1.00  0.00           C
ATOM   7623 5C31 POPEQ 387      -0.826  87.576  75.032  1.00  0.00           C
ATOM   7626 6C31 POPEQ 387      -1.646  87.526  73.752  1.00  0.00           C
ATOM   7630  NH3 POPER 388      71.036 113.516  92.932  1.00  0.00           N
ATOM   7634  C12 POPER 388      70.936 112.046  93.202  1.00  0.00           C
ATOM   7637  C11 POPER 388      71.406 111.196  92.012  1.00  0.00           C
ATOM   7640  P   POPER 388      72.716 109.286  93.232  1.00  0.00           P
ATOM   7641  O13 POPER 388      73.766 110.316  93.252  1.00  0.00           O
ATOM   7642  O14 POPER 388      72.236 108.776  94.532  1.00  0.00           O
ATOM   7643  O11 POPER 388      73.196 108.106  92.312  1.00  0.00           O
ATOM   7644  O12 POPER 388      71.496 109.826  92.382  1.00  0.00           O
ATOM   7645  C1  POPER 388      73.906 108.366  91.092  1.00  0.00           C
ATOM   7648  C2  POPER 388      73.236 107.786  89.822  1.00  0.00           C
ATOM   7650  O21 POPER 388      73.976 108.376  88.732  1.00  0.00           O
ATOM   7651  C21 POPER 388      74.256 107.556  87.732  1.00  0.00           C
ATOM   7652  O22 POPER 388      73.796 106.446  87.562  1.00  0.00           O
ATOM   7653  C22 POPER 388      75.366 108.196  86.882  1.00  0.00           C
ATOM   7656  C3  POPER 388      71.716 108.136  89.742  1.00  0.00           C
ATOM   7659  O31 POPER 388      71.036 107.506  88.632  1.00  0.00           O
ATOM   7660  C31 POPER 388      70.986 108.236  87.522  1.00  0.00           C
ATOM   7661  O32 POPER 388      71.356 109.396  87.432  1.00  0.00           O
ATOM   7662  C32 POPER 388      70.436 107.406  86.362  1.00  0.00           C
ATOM   7665  C23 POPER 388      75.496 107.696  85.412  1.00  0.00           C
ATOM   7668  C24 POPER 388      76.766 108.286  84.752  1.00  0.00           C
ATOM   7671  C25 POPER 388      76.856 108.166  83.222  1.00  0.00           C
ATOM   7674  C26 POPER 388      78.046 108.946  82.642  1.00  0.00           C
ATOM   7677  C27 POPER 388      78.046 109.056  81.112  1.00  0.00           C
ATOM   7680  C28 POPER 388      79.136 110.016  80.602  1.00  0.00           C
ATOM   7683  C29 POPER 388      79.116 110.256  79.112  1.00  0.00           C
ATOM   7685 0C21 POPER 388      79.836 109.586  78.192  1.00  0.00           C
ATOM   7687 1C21 POPER 388      80.716 108.406  78.492  1.00  0.00           C
ATOM   7690 2C21 POPER 388      80.666 107.306  77.412  1.00  0.00           C
ATOM   7693 3C21 POPER 388      79.256 106.786  77.062  1.00  0.00           C
ATOM   7696 4C21 POPER 388      79.286 105.456  76.292  1.00  0.00           C
ATOM   7699 5C21 POPER 388      80.196 105.496  75.052  1.00  0.00           C
ATOM   7702 6C21 POPER 388      80.156 104.226  74.202  1.00  0.00           C
ATOM   7705 7C21 POPER 388      81.036 104.356  72.952  1.00  0.00           C
ATOM   7708 8C21 POPER 388      81.066 103.086  72.102  1.00  0.00           C
ATOM   7712  C33 POPER 388      70.616 108.116  84.992  1.00  0.00           C
ATOM   7715  C34 POPER 388      70.016 107.326  83.822  1.00  0.00           C
ATOM   7718  C35 POPER 388      70.406 107.886  82.452  1.00  0.00           C
ATOM   7721  C36 POPER 388      70.016 106.936  81.312  1.00  0.00           C
ATOM   7724  C37 POPER 388      70.306 107.526  79.922  1.00  0.00           C
ATOM   7727  C38 POPER 388      69.746 106.656  78.792  1.00  0.00           C
ATOM   7730  C39 POPER 388      69.546 107.426  77.482  1.00  0.00           C
ATOM   7733 0C31 POPER 388      70.846 107.876  76.802  1.00  0.00           C
ATOM   7736 1C31 POPER 388      70.716 109.276  76.182  1.00  0.00           C
ATOM   7739 2C31 POPER 388      69.656 109.386  75.072  1.00  0.00           C
ATOM   7742 3C31 POPER 388      69.116 110.816  74.942  1.00  0.00           C
ATOM   7745 4C31 POPER 388      68.156 111.016  73.762  1.00  0.00           C
ATOM   7748 5C31 POPER 388      67.346 112.316  73.852  1.00  0.00           C
ATOM   7751 6C31 POPER 388      68.176 113.586  74.052  1.00  0.00           C
ATOM   7755  NH3 POPES 389      92.396  52.376  48.932  1.00  0.00           N
ATOM   7759  C12 POPES 389      93.616  53.206  49.212  1.00  0.00           C
ATOM   7762  C11 POPES 389      94.846  52.336  49.492  1.00  0.00           C
ATOM   7765  P   POPES 389      96.686  54.156  49.102  1.00  0.00           P
ATOM   7766  O13 POPES 389      96.666  53.706  47.702  1.00  0.00           O
ATOM   7767  O14 POPES 389      96.166  55.516  49.352  1.00  0.00           O
ATOM   7768  O11 POPES 389      98.146  54.046  49.692  1.00  0.00           O
ATOM   7769  O12 POPES 389      95.896  53.146  50.002  1.00  0.00           O
ATOM   7770  C1  POPES 389      98.426  54.326  51.072  1.00  0.00           C
ATOM   7773  C2  POPES 389      98.346  53.076  52.012  1.00  0.00           C
ATOM   7775  O21 POPES 389      98.856  53.516  53.292  1.00  0.00           O
ATOM   7776  C21 POPES 389      97.996  53.566  54.302  1.00  0.00           C
ATOM   7777  O22 POPES 389      96.836  53.216  54.272  1.00  0.00           O
ATOM   7778  C22 POPES 389      98.676  54.326  55.452  1.00  0.00           C
ATOM   7781  C3  POPES 389      99.216  51.906  51.462  1.00  0.00           C
ATOM   7784  O31 POPES 389      99.326  50.816  52.402  1.00  0.00           O
ATOM   7785  C31 POPES 389     100.206  50.776  53.402  1.00  0.00           C
ATOM   7786  O32 POPES 389     100.076  50.056  54.382  1.00  0.00           O
ATOM   7787  C32 POPES 389     101.436  51.696  53.212  1.00  0.00           C
ATOM   7790  C23 POPES 389      97.966  54.206  56.832  1.00  0.00           C
ATOM   7793  C24 POPES 389      98.496  53.036  57.672  1.00  0.00           C
ATOM   7796  C25 POPES 389      97.516  51.856  57.782  1.00  0.00           C
ATOM   7799  C26 POPES 389      98.206  50.606  58.352  1.00  0.00           C
ATOM   7802  C27 POPES 389      97.266  49.406  58.562  1.00  0.00           C
ATOM   7805  C28 POPES 389      98.006  48.116  58.952  1.00  0.00           C
ATOM   7808  C29 POPES 389      98.786  47.546  57.782  1.00  0.00           C
ATOM   7810 0C21 POPES 389      99.566  46.456  57.742  1.00  0.00           C
ATOM   7812 1C21 POPES 389      99.926  45.496  58.852  1.00  0.00           C
ATOM   7815 2C21 POPES 389     100.296  46.146  60.202  1.00  0.00           C
ATOM   7818 3C21 POPES 389     101.086  45.216  61.132  1.00  0.00           C
ATOM   7821 4C21 POPES 389     101.426  45.906  62.462  1.00  0.00           C
ATOM   7824 5C21 POPES 389     102.586  45.246  63.222  1.00  0.00           C
ATOM   7827 6C21 POPES 389     102.306  43.816  63.672  1.00  0.00           C
ATOM   7830 7C21 POPES 389     103.456  43.246  64.512  1.00  0.00           C
ATOM   7833 8C21 POPES 389     103.146  41.856  65.082  1.00  0.00           C
ATOM   7837  C33 POPES 389     102.486  51.586  54.352  1.00  0.00           C
ATOM   7840  C34 POPES 389     102.036  52.236  55.672  1.00  0.00           C
ATOM   7843  C35 POPES 389     103.036  52.076  56.822  1.00  0.00           C
ATOM   7846  C36 POPES 389     102.346  52.196  58.192  1.00  0.00           C
ATOM   7849  C37 POPES 389     103.316  52.086  59.382  1.00  0.00           C
ATOM   7852  C38 POPES 389     102.646  52.116  60.762  1.00  0.00           C
ATOM   7855  C39 POPES 389     101.566  51.036  60.942  1.00  0.00           C
ATOM   7858 0C31 POPES 389     101.096  50.896  62.392  1.00  0.00           C
ATOM   7861 1C31 POPES 389      99.876  49.976  62.532  1.00  0.00           C
ATOM   7864 2C31 POPES 389      99.386  49.836  63.982  1.00  0.00           C
ATOM   7867 3C31 POPES 389      97.936  49.336  64.112  1.00  0.00           C
ATOM   7870 4C31 POPES 389      97.656  48.006  63.402  1.00  0.00           C
ATOM   7873 5C31 POPES 389      96.246  47.476  63.702  1.00  0.00           C
ATOM   7876 6C31 POPES 389      95.846  46.256  62.872  1.00  0.00           C
ATOM   7880  NH3 POPET 390      24.416  52.256  92.192  1.00  0.00           N
ATOM   7884  C12 POPET 390      23.426  52.886  93.142  1.00  0.00           C
ATOM   7887  C11 POPET 390      23.386  52.096  94.462  1.00  0.00           C
ATOM   7890  P   POPET 390      23.076  49.696  95.372  1.00  0.00           P
ATOM   7891  O13 POPET 390      23.966  49.956  96.522  1.00  0.00           O
ATOM   7892  O14 POPET 390      21.626  49.746  95.622  1.00  0.00           O
ATOM   7893  O11 POPET 390      23.486  48.316  94.712  1.00  0.00           O
ATOM   7894  O12 POPET 390      23.426  50.696  94.192  1.00  0.00           O
ATOM   7895  C1  POPET 390      24.846  47.846  94.672  1.00  0.00           C
ATOM   7898  C2  POPET 390      25.036  46.976  93.382  1.00  0.00           C
ATOM   7900  O21 POPET 390      26.246  46.156  93.252  1.00  0.00           O
ATOM   7901  C21 POPET 390      27.046  45.766  94.242  1.00  0.00           C
ATOM   7902  O22 POPET 390      26.956  46.036  95.422  1.00  0.00           O
ATOM   7903  C22 POPET 390      28.066  44.716  93.712  1.00  0.00           C
ATOM   7906  C3  POPET 390      24.816  47.886  92.122  1.00  0.00           C
ATOM   7909  O31 POPET 390      24.516  47.136  90.922  1.00  0.00           O
ATOM   7910  C31 POPET 390      25.316  47.306  89.862  1.00  0.00           C
ATOM   7911  O32 POPET 390      26.406  47.856  89.862  1.00  0.00           O
ATOM   7912  C32 POPET 390      24.686  46.606  88.662  1.00  0.00           C
ATOM   7915  C23 POPET 390      29.276  45.316  92.952  1.00  0.00           C
ATOM   7918  C24 POPET 390      30.546  44.466  92.812  1.00  0.00           C
ATOM   7921  C25 POPET 390      30.676  43.776  91.442  1.00  0.00           C
ATOM   7924  C26 POPET 390      32.126  43.696  90.922  1.00  0.00           C
ATOM   7927  C27 POPET 390      32.166  43.316  89.432  1.00  0.00           C
ATOM   7930  C28 POPET 390      33.546  43.516  88.772  1.00  0.00           C
ATOM   7933  C29 POPET 390      33.456  43.296  87.292  1.00  0.00           C
ATOM   7935 0C21 POPET 390      34.386  43.596  86.372  1.00  0.00           C
ATOM   7937 1C21 POPET 390      35.736  44.216  86.632  1.00  0.00           C
ATOM   7940 2C21 POPET 390      36.456  44.656  85.332  1.00  0.00           C
ATOM   7943 3C21 POPET 390      36.616  43.526  84.292  1.00  0.00           C
ATOM   7946 4C21 POPET 390      38.066  43.276  83.832  1.00  0.00           C
ATOM   7949 5C21 POPET 390      38.476  44.136  82.632  1.00  0.00           C
ATOM   7952 6C21 POPET 390      39.926  43.906  82.212  1.00  0.00           C
ATOM   7955 7C21 POPET 390      40.296  44.706  80.952  1.00  0.00           C
ATOM   7958 8C21 POPET 390      41.756  44.566  80.542  1.00  0.00           C
ATOM   7962  C33 POPET 390      25.786  46.166  87.682  1.00  0.00           C
ATOM   7965  C34 POPET 390      25.276  45.276  86.542  1.00  0.00           C
ATOM   7968  C35 POPET 390      24.456  46.056  85.512  1.00  0.00           C
ATOM   7971  C36 POPET 390      25.126  46.256  84.152  1.00  0.00           C
ATOM   7974  C37 POPET 390      24.056  46.436  83.072  1.00  0.00           C
ATOM   7977  C38 POPET 390      24.506  47.116  81.792  1.00  0.00           C
ATOM   7980  C39 POPET 390      25.746  46.546  81.102  1.00  0.00           C
ATOM   7983 0C31 POPET 390      25.866  47.126  79.682  1.00  0.00           C
ATOM   7986 1C31 POPET 390      27.296  47.316  79.172  1.00  0.00           C
ATOM   7989 2C31 POPET 390      27.296  48.246  77.952  1.00  0.00           C
ATOM   7992 3C31 POPET 390      28.686  48.686  77.492  1.00  0.00           C
ATOM   7995 4C31 POPET 390      28.586  49.786  76.422  1.00  0.00           C
ATOM   7998 5C31 POPET 390      29.956  50.296  75.972  1.00  0.00           C
ATOM   8001 6C31 POPET 390      29.866  51.386  74.902  1.00  0.00           C
ATOM   8005  NH3 POPEU 391      27.896  73.246  48.372  1.00  0.00           N
ATOM   8009  C12 POPEU 391      28.326  71.936  47.762  1.00  0.00           C
ATOM   8012  C11 POPEU 391      27.106  71.096  47.292  1.00  0.00           C
ATOM   8015  P   POPEU 391      25.076  71.316  48.932  1.00  0.00           P
ATOM   8016  O13 POPEU 391      25.556  72.616  49.462  1.00  0.00           O
ATOM   8017  O14 POPEU 391      24.086  71.406  47.852  1.00  0.00           O
ATOM   8018  O11 POPEU 391      24.526  70.406  50.102  1.00  0.00           O
ATOM   8019  O12 POPEU 391      26.356  70.576  48.402  1.00  0.00           O
ATOM   8020  C1  POPEU 391      25.286  69.296  50.612  1.00  0.00           C
ATOM   8023  C2  POPEU 391      24.406  68.376  51.532  1.00  0.00           C
ATOM   8025  O21 POPEU 391      24.586  68.626  52.952  1.00  0.00           O
ATOM   8026  C21 POPEU 391      25.726  68.186  53.452  1.00  0.00           C
ATOM   8027  O22 POPEU 391      26.786  68.066  52.862  1.00  0.00           O
ATOM   8028  C22 POPEU 391      25.496  67.846  54.932  1.00  0.00           C
ATOM   8031  C3  POPEU 391      24.566  66.856  51.222  1.00  0.00           C
ATOM   8034  O31 POPEU 391      24.036  66.026  52.282  1.00  0.00           O
ATOM   8035  C31 POPEU 391      22.736  65.796  52.272  1.00  0.00           C
ATOM   8036  O32 POPEU 391      21.926  66.296  51.502  1.00  0.00           O
ATOM   8037  C32 POPEU 391      22.456  64.616  53.202  1.00  0.00           C
ATOM   8040  C23 POPEU 391      26.706  67.146  55.602  1.00  0.00           C
ATOM   8043  C24 POPEU 391      26.426  66.556  57.002  1.00  0.00           C
ATOM   8046  C25 POPEU 391      25.856  67.516  58.052  1.00  0.00           C
ATOM   8049  C26 POPEU 391      26.666  68.806  58.222  1.00  0.00           C
ATOM   8052  C27 POPEU 391      26.176  69.676  59.392  1.00  0.00           C
ATOM   8055  C28 POPEU 391      27.076  70.906  59.642  1.00  0.00           C
ATOM   8058  C29 POPEU 391      27.086  71.856  58.482  1.00  0.00           C
ATOM   8060 0C21 POPEU 391      27.006  73.196  58.542  1.00  0.00           C
ATOM   8062 1C21 POPEU 391      26.976  74.046  59.782  1.00  0.00           C
ATOM   8065 2C21 POPEU 391      27.476  75.466  59.442  1.00  0.00           C
ATOM   8068 3C21 POPEU 391      27.466  76.416  60.642  1.00  0.00           C
ATOM   8071 4C21 POPEU 391      27.556  77.896  60.252  1.00  0.00           C
ATOM   8074 5C21 POPEU 391      26.396  78.356  59.352  1.00  0.00           C
ATOM   8077 6C21 POPEU 391      26.196  79.876  59.332  1.00  0.00           C
ATOM   8080 7C21 POPEU 391      24.976  80.286  58.492  1.00  0.00           C
ATOM   8083 8C21 POPEU 391      24.736  81.796  58.412  1.00  0.00           C
ATOM   8087  C33 POPEU 391      22.456  64.876  54.722  1.00  0.00           C
ATOM   8090  C34 POPEU 391      22.056  63.576  55.452  1.00  0.00           C
ATOM   8093  C35 POPEU 391      21.866  63.716  56.972  1.00  0.00           C
ATOM   8096  C36 POPEU 391      23.126  64.166  57.702  1.00  0.00           C
ATOM   8099  C37 POPEU 391      23.086  63.786  59.192  1.00  0.00           C
ATOM   8102  C38 POPEU 391      24.276  64.376  59.972  1.00  0.00           C
ATOM   8105  C39 POPEU 391      24.476  63.666  61.312  1.00  0.00           C
ATOM   8108 0C31 POPEU 391      25.406  64.426  62.262  1.00  0.00           C
ATOM   8111 1C31 POPEU 391      25.926  63.496  63.362  1.00  0.00           C
ATOM   8114 2C31 POPEU 391      26.556  64.256  64.542  1.00  0.00           C
ATOM   8117 3C31 POPEU 391      25.516  64.566  65.612  1.00  0.00           C
ATOM   8120 4C31 POPEU 391      26.056  65.496  66.712  1.00  0.00           C
ATOM   8123 5C31 POPEU 391      25.036  65.706  67.842  1.00  0.00           C
ATOM   8126 6C31 POPEU 391      25.556  66.626  68.942  1.00  0.00           C
ATOM   8130  NH3 POPEV 392     129.756  70.726  92.042  1.00  0.00           N
ATOM   8134  C12 POPEV 392     129.966  72.136  92.522  1.00  0.00           C
ATOM   8137  C11 POPEV 392     128.986  73.086  91.842  1.00  0.00           C
ATOM   8140  P   POPEV 392     126.476  73.036  92.692  1.00  0.00           P
ATOM   8141  O13 POPEV 392     126.466  72.226  93.942  1.00  0.00           O
ATOM   8142  O14 POPEV 392     126.546  74.506  92.792  1.00  0.00           O
ATOM   8143  O11 POPEV 392     125.276  72.656  91.742  1.00  0.00           O
ATOM   8144  O12 POPEV 392     127.686  72.516  91.842  1.00  0.00           O
ATOM   8145  C1  POPEV 392     125.476  72.256  90.382  1.00  0.00           C
ATOM   8148  C2  POPEV 392     125.926  73.426  89.452  1.00  0.00           C
ATOM   8150  O21 POPEV 392     124.806  73.866  88.652  1.00  0.00           O
ATOM   8151  C21 POPEV 392     125.006  75.036  88.032  1.00  0.00           C
ATOM   8152  O22 POPEV 392     125.846  75.856  88.322  1.00  0.00           O
ATOM   8153  C22 POPEV 392     124.006  75.156  86.872  1.00  0.00           C
ATOM   8156  C3  POPEV 392     127.116  72.956  88.552  1.00  0.00           C
ATOM   8159  O31 POPEV 392     127.966  74.056  88.192  1.00  0.00           O
ATOM   8160  C31 POPEV 392     128.226  74.226  86.902  1.00  0.00           C
ATOM   8161  O32 POPEV 392     127.786  73.536  86.002  1.00  0.00           O
ATOM   8162  C32 POPEV 392     129.076  75.476  86.732  1.00  0.00           C
ATOM   8165  C23 POPEV 392     124.586  75.906  85.642  1.00  0.00           C
ATOM   8168  C24 POPEV 392     123.836  75.596  84.342  1.00  0.00           C
ATOM   8171  C25 POPEV 392     124.586  76.046  83.062  1.00  0.00           C
ATOM   8174  C26 POPEV 392     124.056  77.356  82.462  1.00  0.00           C
ATOM   8177  C27 POPEV 392     124.786  77.766  81.172  1.00  0.00           C
ATOM   8180  C28 POPEV 392     126.246  78.226  81.382  1.00  0.00           C
ATOM   8183  C29 POPEV 392     126.326  79.546  82.092  1.00  0.00           C
ATOM   8185 0C21 POPEV 392     127.096  80.606  81.782  1.00  0.00           C
ATOM   8187 1C21 POPEV 392     128.056  80.766  80.632  1.00  0.00           C
ATOM   8190 2C21 POPEV 392     127.756  82.036  79.812  1.00  0.00           C
ATOM   8193 3C21 POPEV 392     127.856  83.346  80.632  1.00  0.00           C
ATOM   8196 4C21 POPEV 392     127.726  84.596  79.762  1.00  0.00           C
ATOM   8199 5C21 POPEV 392     127.706  85.866  80.612  1.00  0.00           C
ATOM   8202 6C21 POPEV 392     127.536  87.146  79.772  1.00  0.00           C
ATOM   8205 7C21 POPEV 392     127.466  88.396  80.652  1.00  0.00           C
ATOM   8208 8C21 POPEV 392     127.236  89.676  79.862  1.00  0.00           C
ATOM   8212  C33 POPEV 392     129.696  75.596  85.322  1.00  0.00           C
ATOM   8215  C34 POPEV 392     130.266  76.996  85.092  1.00  0.00           C
ATOM   8218  C35 POPEV 392     130.986  77.196  83.752  1.00  0.00           C
ATOM   8221  C36 POPEV 392     130.166  76.716  82.562  1.00  0.00           C
ATOM   8224  C37 POPEV 392     130.646  77.266  81.222  1.00  0.00           C
ATOM   8227  C38 POPEV 392     129.906  76.616  80.042  1.00  0.00           C
ATOM   8230  C39 POPEV 392     130.056  77.346  78.712  1.00  0.00           C
ATOM   8233 0C31 POPEV 392     131.506  77.556  78.262  1.00  0.00           C
ATOM   8236 1C31 POPEV 392     131.546  78.036  76.802  1.00  0.00           C
ATOM   8239 2C31 POPEV 392     132.936  78.426  76.312  1.00  0.00           C
ATOM   8242 3C31 POPEV 392     132.886  78.836  74.832  1.00  0.00           C
ATOM   8245 4C31 POPEV 392     134.276  78.986  74.192  1.00  0.00           C
ATOM   8248 5C31 POPEV 392     134.166  79.356  72.712  1.00  0.00           C
ATOM   8251 6C31 POPEV 392     135.488  79.306  71.942  1.00  0.00           C
ATOM   8255  NH3 POPEW 393      56.076  76.346  93.542  1.00  0.00           N
ATOM   8259  C12 POPEW 393      57.466  75.956  93.062  1.00  0.00           C
ATOM   8262  C11 POPEW 393      58.496  75.726  94.212  1.00  0.00           C
ATOM   8265  P   POPEW 393      60.866  74.496  94.292  1.00  0.00           P
ATOM   8266  O13 POPEW 393      62.066  75.316  94.532  1.00  0.00           O
ATOM   8267  O14 POPEW 393      60.376  73.686  95.432  1.00  0.00           O
ATOM   8268  O11 POPEW 393      61.136  73.546  93.062  1.00  0.00           O
ATOM   8269  O12 POPEW 393      59.756  75.406  93.662  1.00  0.00           O
ATOM   8270  C1  POPEW 393      60.106  73.276  92.112  1.00  0.00           C
ATOM   8273  C2  POPEW 393      60.126  74.246  90.892  1.00  0.00           C
ATOM   8275  O21 POPEW 393      59.686  73.496  89.742  1.00  0.00           O
ATOM   8276  C21 POPEW 393      58.776  74.046  88.972  1.00  0.00           C
ATOM   8277  O22 POPEW 393      58.066  74.996  89.242  1.00  0.00           O
ATOM   8278  C22 POPEW 393      58.826  73.336  87.602  1.00  0.00           C
ATOM   8281  C3  POPEW 393      61.536  74.836  90.582  1.00  0.00           C
ATOM   8284  O31 POPEW 393      62.406  73.876  89.922  1.00  0.00           O
ATOM   8285  C31 POPEW 393      62.456  73.966  88.592  1.00  0.00           C
ATOM   8286  O32 POPEW 393      61.936  74.826  87.912  1.00  0.00           O
ATOM   8287  C32 POPEW 393      63.286  72.806  88.062  1.00  0.00           C
ATOM   8290  C23 POPEW 393      58.196  74.146  86.462  1.00  0.00           C
ATOM   8293  C24 POPEW 393      58.356  73.466  85.092  1.00  0.00           C
ATOM   8296  C25 POPEW 393      59.756  73.696  84.492  1.00  0.00           C
ATOM   8299  C26 POPEW 393      59.986  72.966  83.161  1.00  0.00           C
ATOM   8302  C27 POPEW 393      61.436  73.136  82.692  1.00  0.00           C
ATOM   8305  C28 POPEW 393      61.766  72.456  81.342  1.00  0.00           C
ATOM   8308  C29 POPEW 393      61.686  70.946  81.372  1.00  0.00           C
ATOM   8310 0C21 POPEW 393      61.606  70.176  80.272  1.00  0.00           C
ATOM   8312 1C21 POPEW 393      61.596  70.696  78.862  1.00  0.00           C
ATOM   8315 2C21 POPEW 393      61.486  69.606  77.772  1.00  0.00           C
ATOM   8318 3C21 POPEW 393      60.146  68.856  77.772  1.00  0.00           C
ATOM   8321 4C21 POPEW 393      60.006  67.886  76.592  1.00  0.00           C
ATOM   8324 5C21 POPEW 393      58.816  66.916  76.752  1.00  0.00           C
ATOM   8327 6C21 POPEW 393      58.696  65.916  75.592  1.00  0.00           C
ATOM   8330 7C21 POPEW 393      57.906  64.656  75.982  1.00  0.00           C
ATOM   8333 8C21 POPEW 393      58.016  63.526  74.962  1.00  0.00           C
ATOM   8337  C33 POPEW 393      62.826  72.386  86.652  1.00  0.00           C
ATOM   8340  C34 POPEW 393      63.546  71.136  86.142  1.00  0.00           C
ATOM   8343  C35 POPEW 393      65.016  71.336  85.762  1.00  0.00           C
ATOM   8346  C36 POPEW 393      65.216  72.346  84.622  1.00  0.00           C
ATOM   8349  C37 POPEW 393      66.656  72.346  84.072  1.00  0.00           C
ATOM   8352  C38 POPEW 393      66.896  73.436  83.002  1.00  0.00           C
ATOM   8355  C39 POPEW 393      66.126  73.226  81.702  1.00  0.00           C
ATOM   8358 0C31 POPEW 393      66.866  72.386  80.652  1.00  0.00           C
ATOM   8361 1C31 POPEW 393      66.006  72.256  79.392  1.00  0.00           C
ATOM   8364 2C31 POPEW 393      66.706  71.626  78.182  1.00  0.00           C
ATOM   8367 3C31 POPEW 393      67.136  70.166  78.362  1.00  0.00           C
ATOM   8370 4C31 POPEW 393      67.576  69.546  77.022  1.00  0.00           C
ATOM   8373 5C31 POPEW 393      68.006  68.086  77.152  1.00  0.00           C
ATOM   8376 6C31 POPEW 393      68.326  67.416  75.812  1.00  0.00           C
ATOM   8380  NH3 POPEX 394     109.596 126.308  90.212  1.00  0.00           N
ATOM   8384  C12 POPEX 394     108.956 126.578  91.552  1.00  0.00           C
ATOM   8387  C11 POPEX 394     108.076 125.398  91.992  1.00  0.00           C
ATOM   8390  P   POPEX 394     107.176 123.726  90.182  1.00  0.00           P
ATOM   8391  O13 POPEX 394     108.396 123.816  89.362  1.00  0.00           O
ATOM   8392  O14 POPEX 394     107.056 122.556  91.092  1.00  0.00           O
ATOM   8393  O11 POPEX 394     105.916 123.796  89.222  1.00  0.00           O
ATOM   8394  O12 POPEX 394     107.096 125.088  91.002  1.00  0.00           O
ATOM   8395  C1  POPEX 394     105.866 123.196  87.922  1.00  0.00           C
ATOM   8398  C2  POPEX 394     105.966 124.268  86.782  1.00  0.00           C
ATOM   8400  O21 POPEX 394     105.466 123.826  85.512  1.00  0.00           O
ATOM   8401  C21 POPEX 394     105.996 122.766  84.922  1.00  0.00           C
ATOM   8402  O22 POPEX 394     106.836 122.026  85.382  1.00  0.00           O
ATOM   8403  C22 POPEX 394     105.356 122.606  83.542  1.00  0.00           C
ATOM   8406  C3  POPEX 394     107.396 124.868  86.652  1.00  0.00           C
ATOM   8409  O31 POPEX 394     107.436 125.968  85.712  1.00  0.00           O
ATOM   8410  C31 POPEX 394     108.076 125.758  84.572  1.00  0.00           C
ATOM   8411  O32 POPEX 394     108.526 124.708  84.172  1.00  0.00           O
ATOM   8412  C32 POPEX 394     108.256 127.098  83.862  1.00  0.00           C
ATOM   8415  C23 POPEX 394     106.316 122.896  82.362  1.00  0.00           C
ATOM   8418  C24 POPEX 394     105.576 122.976  81.022  1.00  0.00           C
ATOM   8421  C25 POPEX 394     104.906 124.328  80.752  1.00  0.00           C
ATOM   8424  C26 POPEX 394     103.996 124.298  79.512  1.00  0.00           C
ATOM   8427  C27 POPEX 394     103.746 125.698  78.922  1.00  0.00           C
ATOM   8430  C28 POPEX 394     102.716 125.688  77.772  1.00  0.00           C
ATOM   8433  C29 POPEX 394     101.316 125.508  78.292  1.00  0.00           C
ATOM   8435 0C21 POPEX 394     100.486 126.518  78.632  1.00  0.00           C
ATOM   8437 1C21 POPEX 394     100.806 127.978  78.542  1.00  0.00           C
ATOM   8440 2C21 POPEX 394     100.136 128.628  77.322  1.00  0.00           C
ATOM   8443 3C21 POPEX 394      98.636 128.888  77.542  1.00  0.00           C
ATOM   8446 4C21 POPEX 394      98.036 129.868  76.522  1.00  0.00           C
ATOM   8449 5C21 POPEX 394      97.856 129.238  75.132  1.00  0.00           C
ATOM   8452 6C21 POPEX 394      97.286 130.228  74.102  1.00  0.00           C
ATOM   8455 7C21 POPEX 394      97.226 129.618  72.692  1.00  0.00           C
ATOM   8458 8C21 POPEX 394      96.646 130.578  71.652  1.00  0.00           C
ATOM   8462  C33 POPEX 394     107.266 127.338  82.712  1.00  0.00           C
ATOM   8465  C34 POPEX 394     105.846 127.618  83.202  1.00  0.00           C
ATOM   8468  C35 POPEX 394     104.846 128.028  82.092  1.00  0.00           C
ATOM   8471  C36 POPEX 394     105.346 129.188  81.222  1.00  0.00           C
ATOM   8474  C37 POPEX 394     104.376 129.628  80.112  1.00  0.00           C
ATOM   8477  C38 POPEX 394     105.126 130.558  79.152  1.00  0.00           C
ATOM   8480  C39 POPEX 394     104.366 131.018  77.902  1.00  0.00           C
ATOM   8483 0C31 POPEX 394     105.356 131.688  76.942  1.00  0.00           C
ATOM   8486 1C31 POPEX 394     104.686 132.288  75.702  1.00  0.00           C
ATOM   8489 2C31 POPEX 394     105.686 133.008  74.782  1.00  0.00           C
ATOM   8492 3C31 POPEX 394     106.666 132.078  74.062  1.00  0.00           C
ATOM   8495 4C31 POPEX 394     105.976 131.098  73.112  1.00  0.00           C
ATOM   8498 5C31 POPEX 394     106.946 130.428  72.122  1.00  0.00           C
ATOM   8501 6C31 POPEX 394     106.236 129.478  71.162  1.00  0.00           C
ATOM   8505  NH3 POPEY 395      85.666  23.186  48.722  1.00  0.00           N
ATOM   8509  C12 POPEY 395      85.746  24.036  49.972  1.00  0.00           C
ATOM   8512  C11 POPEY 395      85.276  25.486  49.802  1.00  0.00           C
ATOM   8515  P   POPEY 395      85.726  26.246  52.362  1.00  0.00           P
ATOM   8516  O13 POPEY 395      87.186  26.056  52.192  1.00  0.00           O
ATOM   8517  O14 POPEY 395      85.306  27.456  53.082  1.00  0.00           O
ATOM   8518  O11 POPEY 395      85.206  24.996  53.182  1.00  0.00           O
ATOM   8519  O12 POPEY 395      84.916  26.086  51.032  1.00  0.00           O
ATOM   8520  C1  POPEY 395      83.786  24.856  53.402  1.00  0.00           C
ATOM   8523  C2  POPEY 395      83.336  23.416  53.802  1.00  0.00           C
ATOM   8525  O21 POPEY 395      83.746  23.116  55.152  1.00  0.00           O
ATOM   8526  C21 POPEY 395      82.746  22.986  56.012  1.00  0.00           C
ATOM   8527  O22 POPEY 395      81.596  23.366  55.842  1.00  0.00           O
ATOM   8528  C22 POPEY 395      83.256  22.166  57.222  1.00  0.00           C
ATOM   8531  C3  POPEY 395      83.856  22.296  52.852  1.00  0.00           C
ATOM   8534  O31 POPEY 395      83.386  20.996  53.282  1.00  0.00           O
ATOM   8535  C31 POPEY 395      84.116  20.106  53.972  1.00  0.00           C
ATOM   8536  O32 POPEY 395      83.636  19.096  54.462  1.00  0.00           O
ATOM   8537  C32 POPEY 395      85.586  20.496  54.162  1.00  0.00           C
ATOM   8540  C23 POPEY 395      82.186  21.176  57.742  1.00  0.00           C
ATOM   8543  C24 POPEY 395      82.746  19.906  58.412  1.00  0.00           C
ATOM   8546  C25 POPEY 395      83.296  20.116  59.822  1.00  0.00           C
ATOM   8549  C26 POPEY 395      83.576  18.786  60.542  1.00  0.00           C
ATOM   8552  C27 POPEY 395      84.006  18.966  62.012  1.00  0.00           C
ATOM   8555  C28 POPEY 395      84.036  17.656  62.832  1.00  0.00           C
ATOM   8558  C29 POPEY 395      82.646  17.126  63.122  1.00  0.00           C
ATOM   8560 0C21 POPEY 395      82.206  16.486  64.222  1.00  0.00           C
ATOM   8562 1C21 POPEY 395      82.986  16.076  65.452  1.00  0.00           C
ATOM   8565 2C21 POPEY 395      83.066  14.536  65.592  1.00  0.00           C
ATOM   8568 3C21 POPEY 395      83.396  14.066  67.022  1.00  0.00           C
ATOM   8571 4C21 POPEY 395      83.686  12.556  67.082  1.00  0.00           C
ATOM   8574 5C21 POPEY 395      83.946  12.026  68.502  1.00  0.00           C
ATOM   8577 6C21 POPEY 395      82.676  11.606  69.262  1.00  0.00           C
ATOM   8580 7C21 POPEY 395      82.986  11.056  70.662  1.00  0.00           C
ATOM   8583 8C21 POPEY 395      81.756  10.576  71.432  1.00  0.00           C
ATOM   8587  C33 POPEY 395      86.356  19.526  55.082  1.00  0.00           C
ATOM   8590  C34 POPEY 395      87.606  20.206  55.662  1.00  0.00           C
ATOM   8593  C35 POPEY 395      88.466  19.306  56.552  1.00  0.00           C
ATOM   8596  C36 POPEY 395      87.776  18.836  57.842  1.00  0.00           C
ATOM   8599  C37 POPEY 395      88.796  18.206  58.812  1.00  0.00           C
ATOM   8602  C38 POPEY 395      88.246  17.886  60.212  1.00  0.00           C
ATOM   8605  C39 POPEY 395      89.346  17.466  61.212  1.00  0.00           C
ATOM   8608 0C31 POPEY 395      90.296  16.366  60.702  1.00  0.00           C
ATOM   8611 1C31 POPEY 395      91.426  16.056  61.682  1.00  0.00           C
ATOM   8614 2C31 POPEY 395      92.466  15.086  61.102  1.00  0.00           C
ATOM   8617 3C31 POPEY 395      93.686  14.896  62.022  1.00  0.00           C
ATOM   8620 4C31 POPEY 395      94.226  13.466  61.992  1.00  0.00           C
ATOM   8623 5C31 POPEY 395      95.526  13.306  62.802  1.00  0.00           C
ATOM   8626 6C31 POPEY 395      96.026  11.856  62.822  1.00  0.00           C
ATOM   8630  NH3 POPEZ 396      17.736 121.896  51.792  1.00  0.00           N
ATOM   8634  C12 POPEZ 396      17.376 121.266  53.102  1.00  0.00           C
ATOM   8637  C11 POPEZ 396      16.616 119.946  52.902  1.00  0.00           C
ATOM   8640  P   POPEZ 396      17.896 118.516  51.082  1.00  0.00           P
ATOM   8641  O13 POPEZ 396      18.686 119.676  50.602  1.00  0.00           O
ATOM   8642  O14 POPEZ 396      16.696 118.136  50.302  1.00  0.00           O
ATOM   8643  O11 POPEZ 396      18.776 117.226  51.312  1.00  0.00           O
ATOM   8644  O12 POPEZ 396      17.466 118.856  52.542  1.00  0.00           O
ATOM   8645  C1  POPEZ 396      19.676 117.146  52.422  1.00  0.00           C
ATOM   8648  C2  POPEZ 396      20.126 115.666  52.692  1.00  0.00           C
ATOM   8650  O21 POPEZ 396      19.356 114.966  53.682  1.00  0.00           O
ATOM   8651  C21 POPEZ 396      19.266 115.416  54.912  1.00  0.00           C
ATOM   8652  O22 POPEZ 396      19.556 116.536  55.312  1.00  0.00           O
ATOM   8653  C22 POPEZ 396      18.796 114.306  55.862  1.00  0.00           C
ATOM   8656  C3  POPEZ 396      21.686 115.496  52.872  1.00  0.00           C
ATOM   8659  O31 POPEZ 396      22.096 114.896  54.122  1.00  0.00           O
ATOM   8660  C31 POPEZ 396      23.336 115.236  54.512  1.00  0.00           C
ATOM   8661  O32 POPEZ 396      24.096 115.956  53.892  1.00  0.00           O
ATOM   8662  C32 POPEZ 396      23.646 114.506  55.822  1.00  0.00           C
ATOM   8665  C23 POPEZ 396      19.926 113.876  56.842  1.00  0.00           C
ATOM   8668  C24 POPEZ 396      19.446 113.046  58.052  1.00  0.00           C
ATOM   8671  C25 POPEZ 396      19.096 113.886  59.282  1.00  0.00           C
ATOM   8674  C26 POPEZ 396      19.146 113.096  60.612  1.00  0.00           C
ATOM   8677  C27 POPEZ 396      18.646 113.926  61.812  1.00  0.00           C
ATOM   8680  C28 POPEZ 396      19.296 113.566  63.162  1.00  0.00           C
ATOM   8683  C29 POPEZ 396      18.936 112.186  63.662  1.00  0.00           C
ATOM   8685 0C21 POPEZ 396      18.426 111.876  64.862  1.00  0.00           C
ATOM   8687 1C21 POPEZ 396      18.186 112.826  66.012  1.00  0.00           C
ATOM   8690 2C21 POPEZ 396      18.386 112.156  67.382  1.00  0.00           C
ATOM   8693 3C21 POPEZ 396      18.646 113.176  68.502  1.00  0.00           C
ATOM   8696 4C21 POPEZ 396      18.646 112.576  69.922  1.00  0.00           C
ATOM   8699 5C21 POPEZ 396      19.636 111.416  70.122  1.00  0.00           C
ATOM   8702 6C21 POPEZ 396      19.616 110.886  71.562  1.00  0.00           C
ATOM   8705 7C21 POPEZ 396      20.446 109.596  71.742  1.00  0.00           C
ATOM   8708 8C21 POPEZ 396      20.406 109.046  73.172  1.00  0.00           C
ATOM   8712  C33 POPEZ 396      24.636 115.296  56.712  1.00  0.00           C
ATOM   8715  C34 POPEZ 396      24.926 114.586  58.042  1.00  0.00           C
ATOM   8718  C35 POPEZ 396      23.786 114.676  59.072  1.00  0.00           C
ATOM   8721  C36 POPEZ 396      24.306 114.366  60.492  1.00  0.00           C
ATOM   8724  C37 POPEZ 396      23.266 114.536  61.612  1.00  0.00           C
ATOM   8727  C38 POPEZ 396      23.966 114.436  62.982  1.00  0.00           C
ATOM   8730  C39 POPEZ 396      23.036 114.456  64.192  1.00  0.00           C
ATOM   8733 0C31 POPEZ 396      23.846 114.456  65.502  1.00  0.00           C
ATOM   8736 1C31 POPEZ 396      23.006 114.316  66.782  1.00  0.00           C
ATOM   8739 2C31 POPEZ 396      23.816 114.686  68.022  1.00  0.00           C
ATOM   8742 3C31 POPEZ 396      23.126 114.326  69.342  1.00  0.00           C
ATOM   8745 4C31 POPEZ 396      23.836 114.956  70.552  1.00  0.00           C
ATOM   8748 5C31 POPEZ 396      23.476 114.286  71.872  1.00  0.00           C
ATOM   8751 6C31 POPEZ 396      24.056 114.996  73.102  1.00  0.00           C
ATOM   8755  NH3 POPEa 397     115.296 101.596  91.792  1.00  0.00           N
ATOM   8759  C12 POPEa 397     115.016 102.716  92.772  1.00  0.00           C
ATOM   8762  C11 POPEa 397     116.016 103.876  92.662  1.00  0.00           C
ATOM   8765  P   POPEa 397     114.556 106.076  92.682  1.00  0.00           P
ATOM   8766  O13 POPEa 397     113.216 105.936  93.301  1.00  0.00           O
ATOM   8767  O14 POPEa 397     115.136 107.446  92.622  1.00  0.00           O
ATOM   8768  O11 POPEa 397     114.466 105.566  91.202  1.00  0.00           O
ATOM   8769  O12 POPEa 397     115.596 105.056  93.372  1.00  0.00           O
ATOM   8770  C1  POPEa 397     113.486 106.016  90.282  1.00  0.00           C
ATOM   8773  C2  POPEa 397     114.106 106.996  89.252  1.00  0.00           C
ATOM   8775  O21 POPEa 397     113.146 107.526  88.332  1.00  0.00           O
ATOM   8776  C21 POPEa 397     112.466 106.726  87.542  1.00  0.00           C
ATOM   8777  O22 POPEa 397     112.516 105.506  87.492  1.00  0.00           O
ATOM   8778  C22 POPEa 397     111.476 107.586  86.752  1.00  0.00           C
ATOM   8781  C3  POPEa 397     115.336 106.376  88.532  1.00  0.00           C
ATOM   8784  O31 POPEa 397     115.826 107.156  87.422  1.00  0.00           O
ATOM   8785  C31 POPEa 397     116.666 108.136  87.752  1.00  0.00           C
ATOM   8786  O32 POPEa 397     116.736 108.666  88.842  1.00  0.00           O
ATOM   8787  C32 POPEa 397     117.616 108.366  86.562  1.00  0.00           C
ATOM   8790  C23 POPEa 397     111.106 106.956  85.402  1.00  0.00           C
ATOM   8793  C24 POPEa 397     112.286 106.766  84.432  1.00  0.00           C
ATOM   8796  C25 POPEa 397     113.216 107.976  84.332  1.00  0.00           C
ATOM   8799  C26 POPEa 397     113.916 108.106  82.972  1.00  0.00           C
ATOM   8802  C27 POPEa 397     112.966 108.626  81.892  1.00  0.00           C
ATOM   8805  C28 POPEa 397     113.586 108.596  80.492  1.00  0.00           C
ATOM   8808  C29 POPEa 397     112.726 109.356  79.522  1.00  0.00           C
ATOM   8810 0C21 POPEa 397     112.406 108.996  78.272  1.00  0.00           C
ATOM   8812 1C21 POPEa 397     112.906 107.786  77.522  1.00  0.00           C
ATOM   8815 2C21 POPEa 397     113.366 108.156  76.102  1.00  0.00           C
ATOM   8818 3C21 POPEa 397     112.206 108.496  75.152  1.00  0.00           C
ATOM   8821 4C21 POPEa 397     112.666 109.086  73.812  1.00  0.00           C
ATOM   8824 5C21 POPEa 397     113.446 108.096  72.932  1.00  0.00           C
ATOM   8827 6C21 POPEa 397     113.766 108.686  71.552  1.00  0.00           C
ATOM   8830 7C21 POPEa 397     114.416 107.676  70.592  1.00  0.00           C
ATOM   8833 8C21 POPEa 397     114.596 108.236  69.182  1.00  0.00           C
ATOM   8837  C33 POPEa 397     117.176 109.386  85.482  1.00  0.00           C
ATOM   8840  C34 POPEa 397     118.196 109.506  84.342  1.00  0.00           C
ATOM   8843  C35 POPEa 397     118.156 110.816  83.522  1.00  0.00           C
ATOM   8846  C36 POPEa 397     117.106 110.936  82.402  1.00  0.00           C
ATOM   8849  C37 POPEa 397     117.416 112.126  81.452  1.00  0.00           C
ATOM   8852  C38 POPEa 397     116.336 112.436  80.392  1.00  0.00           C
ATOM   8855  C39 POPEa 397     116.076 111.296  79.392  1.00  0.00           C
ATOM   8858 0C31 POPEa 397     117.126 111.126  78.292  1.00  0.00           C
ATOM   8861 1C31 POPEa 397     116.756 109.946  77.372  1.00  0.00           C
ATOM   8864 2C31 POPEa 397     117.806 109.606  76.302  1.00  0.00           C
ATOM   8867 3C31 POPEa 397     118.036 110.746  75.302  1.00  0.00           C
ATOM   8870 4C31 POPEa 397     119.076 110.386  74.232  1.00  0.00           C
ATOM   8873 5C31 POPEa 397     119.186 111.456  73.132  1.00  0.00           C
ATOM   8876 6C31 POPEa 397     120.046 111.026  71.942  1.00  0.00           C
ATOM   8880  NH3 POPEb 398      99.556  58.016  93.752  1.00  0.00           N
ATOM   8884  C12 POPEb 398      98.496  56.976  93.562  1.00  0.00           C
ATOM   8887  C11 POPEb 398      97.066  57.456  93.912  1.00  0.00           C
ATOM   8890  P   POPEb 398      96.846  59.676  92.422  1.00  0.00           P
ATOM   8891  O13 POPEb 398      95.696  60.576  92.282  1.00  0.00           O
ATOM   8892  O14 POPEb 398      98.226  60.206  92.362  1.00  0.00           O
ATOM   8893  O11 POPEb 398      96.746  58.496  91.362  1.00  0.00           O
ATOM   8894  O12 POPEb 398      96.796  58.856  93.782  1.00  0.00           O
ATOM   8895  C1  POPEb 398      97.716  58.546  90.302  1.00  0.00           C
ATOM   8898  C2  POPEb 398      97.456  57.416  89.292  1.00  0.00           C
ATOM   8900  O21 POPEb 398      96.586  57.926  88.282  1.00  0.00           O
ATOM   8901  C21 POPEb 398      96.756  57.376  87.102  1.00  0.00           C
ATOM   8902  O22 POPEb 398      97.666  56.636  86.771  1.00  0.00           O
ATOM   8903  C22 POPEb 398      95.586  57.786  86.192  1.00  0.00           C
ATOM   8906  C3  POPEb 398      96.746  56.236  90.012  1.00  0.00           C
ATOM   8909  O31 POPEb 398      96.796  55.016  89.252  1.00  0.00           O
ATOM   8910  C31 POPEb 398      95.736  54.206  89.271  1.00  0.00           C
ATOM   8911  O32 POPEb 398      95.836  52.996  89.432  1.00  0.00           O
ATOM   8912  C32 POPEb 398      94.416  54.916  88.982  1.00  0.00           C
ATOM   8915  C23 POPEb 398      95.566  57.036  84.842  1.00  0.00           C
ATOM   8918  C24 POPEb 398      94.266  57.276  84.052  1.00  0.00           C
ATOM   8921  C25 POPEb 398      94.086  58.716  83.572  1.00  0.00           C
ATOM   8924  C26 POPEb 398      92.736  58.946  82.872  1.00  0.00           C
ATOM   8927  C27 POPEb 398      92.536  60.376  82.352  1.00  0.00           C
ATOM   8930  C28 POPEb 398      91.246  60.556  81.512  1.00  0.00           C
ATOM   8933  C29 POPEb 398      91.296  59.746  80.252  1.00  0.00           C
ATOM   8935 0C21 POPEb 398      90.336  59.586  79.332  1.00  0.00           C
ATOM   8937 1C21 POPEb 398      88.966  60.206  79.302  1.00  0.00           C
ATOM   8940 2C21 POPEb 398      88.776  61.106  78.052  1.00  0.00           C
ATOM   8943 3C21 POPEb 398      88.976  60.366  76.712  1.00  0.00           C
ATOM   8946 4C21 POPEb 398      88.766  61.246  75.472  1.00  0.00           C
ATOM   8949 5C21 POPEb 398      89.816  62.356  75.322  1.00  0.00           C
ATOM   8952 6C21 POPEb 398      89.726  63.076  73.962  1.00  0.00           C
ATOM   8955 7C21 POPEb 398      90.826  64.116  73.752  1.00  0.00           C
ATOM   8958 8C21 POPEb 398      90.676  64.906  72.452  1.00  0.00           C
ATOM   8962  C33 POPEb 398      93.476  54.026  88.152  1.00  0.00           C
ATOM   8965  C34 POPEb 398      92.146  54.686  87.802  1.00  0.00           C
ATOM   8968  C35 POPEb 398      91.286  53.806  86.882  1.00  0.00           C
ATOM   8971  C36 POPEb 398      90.466  52.716  87.602  1.00  0.00           C
ATOM   8974  C37 POPEb 398      90.076  51.596  86.632  1.00  0.00           C
ATOM   8977  C38 POPEb 398      88.856  50.756  87.042  1.00  0.00           C
ATOM   8980  C39 POPEb 398      88.826  49.476  86.202  1.00  0.00           C
ATOM   8983 0C31 POPEb 398      87.446  48.916  85.852  1.00  0.00           C
ATOM   8986 1C31 POPEb 398      87.606  47.636  85.012  1.00  0.00           C
ATOM   8989 2C31 POPEb 398      86.546  47.416  83.922  1.00  0.00           C
ATOM   8992 3C31 POPEb 398      86.586  48.466  82.812  1.00  0.00           C
ATOM   8995 4C31 POPEb 398      85.756  48.106  81.562  1.00  0.00           C
ATOM   8998 5C31 POPEb 398      85.696  49.236  80.521  1.00  0.00           C
ATOM   9001 6C31 POPEb 398      84.976  48.816  79.232  1.00  0.00           C
ATOM   9005  NH3 POPEc 399     123.886 112.366  46.932  1.00  0.00           N
ATOM   9009  C12 POPEc 399     123.756 111.526  45.682  1.00  0.00           C
ATOM   9012  C11 POPEc 399     122.536 110.566  45.662  1.00  0.00           C
ATOM   9015  P   POPEc 399     120.606 112.176  46.422  1.00  0.00           P
ATOM   9016  O13 POPEc 399     121.206 113.506  46.202  1.00  0.00           O
ATOM   9017  O14 POPEc 399     119.136 112.046  46.402  1.00  0.00           O
ATOM   9018  O11 POPEc 399     121.186 111.636  47.802  1.00  0.00           O
ATOM   9019  O12 POPEc 399     121.266 111.166  45.402  1.00  0.00           O
ATOM   9020  C1  POPEc 399     120.616 110.546  48.522  1.00  0.00           C
ATOM   9023  C2  POPEc 399     120.046 111.026  49.882  1.00  0.00           C
ATOM   9025  O21 POPEc 399     119.726 109.866  50.692  1.00  0.00           O
ATOM   9026  C21 POPEc 399     119.726 110.096  52.012  1.00  0.00           C
ATOM   9027  O22 POPEc 399     120.276 111.036  52.562  1.00  0.00           O
ATOM   9028  C22 POPEc 399     118.956 109.016  52.772  1.00  0.00           C
ATOM   9031  C3  POPEc 399     118.796 111.936  49.632  1.00  0.00           C
ATOM   9034  O31 POPEc 399     118.016 112.136  50.822  1.00  0.00           O
ATOM   9035  C31 POPEc 399     118.396 113.116  51.622  1.00  0.00           C
ATOM   9036  O32 POPEc 399     119.276 113.926  51.412  1.00  0.00           O
ATOM   9037  C32 POPEc 399     117.546 112.996  52.882  1.00  0.00           C
ATOM   9040  C23 POPEc 399     119.776 108.226  53.822  1.00  0.00           C
ATOM   9043  C24 POPEc 399     118.986 108.026  55.122  1.00  0.00           C
ATOM   9046  C25 POPEc 399     119.646 107.046  56.102  1.00  0.00           C
ATOM   9049  C26 POPEc 399     118.986 107.086  57.492  1.00  0.00           C
ATOM   9052  C27 POPEc 399     119.166 105.786  58.282  1.00  0.00           C
ATOM   9055  C28 POPEc 399     118.756 105.896  59.762  1.00  0.00           C
ATOM   9058  C29 POPEc 399     119.736 106.716  60.562  1.00  0.00           C
ATOM   9060 0C21 POPEc 399     119.716 106.896  61.892  1.00  0.00           C
ATOM   9062 1C21 POPEc 399     118.706 106.346  62.872  1.00  0.00           C
ATOM   9065 2C21 POPEc 399     119.396 105.766  64.122  1.00  0.00           C
ATOM   9068 3C21 POPEc 399     118.416 105.586  65.292  1.00  0.00           C
ATOM   9071 4C21 POPEc 399     119.026 104.906  66.532  1.00  0.00           C
ATOM   9074 5C21 POPEc 399     119.686 105.836  67.562  1.00  0.00           C
ATOM   9077 6C21 POPEc 399     120.906 106.616  67.052  1.00  0.00           C
ATOM   9080 7C21 POPEc 399     121.706 107.296  68.182  1.00  0.00           C
ATOM   9083 8C21 POPEc 399     122.936 108.056  67.682  1.00  0.00           C
ATOM   9087  C33 POPEc 399     117.766 114.136  53.892  1.00  0.00           C
ATOM   9090  C34 POPEc 399     117.376 113.706  55.312  1.00  0.00           C
ATOM   9093  C35 POPEc 399     118.456 112.826  55.972  1.00  0.00           C
ATOM   9096  C36 POPEc 399     118.126 112.516  57.432  1.00  0.00           C
ATOM   9099  C37 POPEc 399     119.206 111.666  58.122  1.00  0.00           C
ATOM   9102  C38 POPEc 399     119.016 111.676  59.632  1.00  0.00           C
ATOM   9105  C39 POPEc 399     119.776 110.566  60.372  1.00  0.00           C
ATOM   9108 0C31 POPEc 399     119.526 110.586  61.882  1.00  0.00           C
ATOM   9111 1C31 POPEc 399     118.086 110.196  62.272  1.00  0.00           C
ATOM   9114 2C31 POPEc 399     117.686 110.636  63.692  1.00  0.00           C
ATOM   9117 3C31 POPEc 399     118.516 109.986  64.812  1.00  0.00           C
ATOM   9120 4C31 POPEc 399     117.996 110.386  66.192  1.00  0.00           C
ATOM   9123 5C31 POPEc 399     118.706 109.636  67.322  1.00  0.00           C
ATOM   9126 6C31 POPEc 399     118.286 110.086  68.722  1.00  0.00           C
ATOM   9130  NH3 POPEd 400      98.456  17.866  50.132  1.00  0.00           N
ATOM   9134  C12 POPEd 400      98.956  18.236  48.762  1.00  0.00           C
ATOM   9137  C11 POPEd 400      98.186  17.436  47.702  1.00  0.00           C
ATOM   9140  P   POPEd 400      96.976  15.176  48.312  1.00  0.00           P
ATOM   9141  O13 POPEd 400      95.796  15.686  47.582  1.00  0.00           O
ATOM   9142  O14 POPEd 400      97.286  13.736  48.232  1.00  0.00           O
ATOM   9143  O11 POPEd 400      96.816  15.566  49.832  1.00  0.00           O
ATOM   9144  O12 POPEd 400      98.256  16.026  47.972  1.00  0.00           O
ATOM   9145  C1  POPEd 400      96.186  14.606  50.682  1.00  0.00           C
ATOM   9148  C2  POPEd 400      96.196  15.126  52.142  1.00  0.00           C
ATOM   9150  O21 POPEd 400      96.356  14.096  53.122  1.00  0.00           O
ATOM   9151  C21 POPEd 400      95.436  13.136  53.152  1.00  0.00           C
ATOM   9152  O22 POPEd 400      94.536  12.956  52.352  1.00  0.00           O
ATOM   9153  C22 POPEd 400      95.686  12.256  54.362  1.00  0.00           C
ATOM   9156  C3  POPEd 400      94.996  16.066  52.452  1.00  0.00           C
ATOM   9159  O31 POPEd 400      95.196  16.726  53.712  1.00  0.00           O
ATOM   9160  C31 POPEd 400      94.676  16.116  54.782  1.00  0.00           C
ATOM   9161  O32 POPEd 400      93.896  15.186  54.762  1.00  0.00           O
ATOM   9162  C32 POPEd 400      95.336  16.706  56.032  1.00  0.00           C
ATOM   9165  C23 POPEd 400      94.386  11.846  55.072  1.00  0.00           C
ATOM   9168  C24 POPEd 400      94.696  11.106  56.372  1.00  0.00           C
ATOM   9171  C25 POPEd 400      93.456  10.926  57.242  1.00  0.00           C
ATOM   9174  C26 POPEd 400      93.716  10.106  58.512  1.00  0.00           C
ATOM   9177  C27 POPEd 400      92.516  10.176  59.452  1.00  0.00           C
ATOM   9180  C28 POPEd 400      92.606   9.206  60.642  1.00  0.00           C
ATOM   9183  C29 POPEd 400      91.356   9.306  61.482  1.00  0.00           C
ATOM   9185 0C21 POPEd 400      91.276   9.516  62.802  1.00  0.00           C
ATOM   9187 1C21 POPEd 400      92.426   9.616  63.782  1.00  0.00           C
ATOM   9190 2C21 POPEd 400      92.186   8.726  65.012  1.00  0.00           C
ATOM   9193 3C21 POPEd 400      92.336   7.216  64.732  1.00  0.00           C
ATOM   9196 4C21 POPEd 400      91.796   6.366  65.882  1.00  0.00           C
ATOM   9199 5C21 POPEd 400      91.916   4.856  65.642  1.00  0.00           C
ATOM   9202 6C21 POPEd 400      93.326   4.306  65.932  1.00  0.00           C
ATOM   9205 7C21 POPEd 400      93.416   2.796  65.662  1.00  0.00           C
ATOM   9208 8C21 POPEd 400      94.806   2.206  65.902  1.00  0.00           C
ATOM   9212  C33 POPEd 400      96.876  16.516  56.002  1.00  0.00           C
ATOM   9215  C34 POPEd 400      97.666  17.596  56.762  1.00  0.00           C
ATOM   9218  C35 POPEd 400      97.746  17.396  58.272  1.00  0.00           C
ATOM   9221  C36 POPEd 400      96.516  17.916  59.022  1.00  0.00           C
ATOM   9224  C37 POPEd 400      96.806  18.036  60.522  1.00  0.00           C
ATOM   9227  C38 POPEd 400      95.646  18.616  61.332  1.00  0.00           C
ATOM   9230  C39 POPEd 400      96.066  18.866  62.782  1.00  0.00           C
ATOM   9233 0C31 POPEd 400      95.986  17.616  63.652  1.00  0.00           C
ATOM   9236 1C31 POPEd 400      96.896  17.696  64.892  1.00  0.00           C
ATOM   9239 2C31 POPEd 400      96.586  16.566  65.872  1.00  0.00           C
ATOM   9242 3C31 POPEd 400      97.706  16.336  66.892  1.00  0.00           C
ATOM   9245 4C31 POPEd 400      97.346  15.236  67.902  1.00  0.00           C
ATOM   9248 5C31 POPEd 400      98.576  14.746  68.672  1.00  0.00           C
ATOM   9251 6C31 POPEd 400      98.236  13.756  69.782  1.00  0.00           C
ATOM   9255  NH3 POPEe 401      49.626   7.406  51.042  1.00  0.00           N
ATOM   9259  C12 POPEe 401      48.316   6.756  51.422  1.00  0.00           C
ATOM   9262  C11 POPEe 401      47.136   7.276  50.562  1.00  0.00           C
ATOM   9265  P   POPEe 401      47.216   9.866  50.082  1.00  0.00           P
ATOM   9266  O13 POPEe 401      48.626   9.606  49.732  1.00  0.00           O
ATOM   9267  O14 POPEe 401      46.226  10.126  49.012  1.00  0.00           O
ATOM   9268  O11 POPEe 401      47.196  11.076  51.092  1.00  0.00           O
ATOM   9269  O12 POPEe 401      46.746   8.616  50.932  1.00  0.00           O
ATOM   9270  C1  POPEe 401      46.716  11.026  52.432  1.00  0.00           C
ATOM   9273  C2  POPEe 401      47.696  10.306  53.412  1.00  0.00           C
ATOM   9275  O21 POPEe 401      46.966   9.616  54.432  1.00  0.00           O
ATOM   9276  C21 POPEe 401      46.256  10.336  55.282  1.00  0.00           C
ATOM   9277  O22 POPEe 401      46.306  11.546  55.432  1.00  0.00           O
ATOM   9278  C22 POPEe 401      45.456   9.376  56.162  1.00  0.00           C
ATOM   9281  C3  POPEe 401      48.876  11.166  53.952  1.00  0.00           C
ATOM   9284  O31 POPEe 401      49.916  10.266  54.372  1.00  0.00           O
ATOM   9285  C31 POPEe 401      50.806  10.476  55.342  1.00  0.00           C
ATOM   9286  O32 POPEe 401      51.736   9.716  55.552  1.00  0.00           O
ATOM   9287  C32 POPEe 401      50.496  11.626  56.312  1.00  0.00           C
ATOM   9290  C23 POPEe 401      46.076   9.166  57.562  1.00  0.00           C
ATOM   9293  C24 POPEe 401      45.146   8.376  58.502  1.00  0.00           C
ATOM   9296  C25 POPEe 401      45.766   8.276  59.902  1.00  0.00           C
ATOM   9299  C26 POPEe 401      44.796   7.826  61.002  1.00  0.00           C
ATOM   9302  C27 POPEe 401      45.516   7.736  62.362  1.00  0.00           C
ATOM   9305  C28 POPEe 401      44.596   7.446  63.572  1.00  0.00           C
ATOM   9308  C29 POPEe 401      45.396   6.926  64.752  1.00  0.00           C
ATOM   9310 0C21 POPEe 401      45.046   5.976  65.642  1.00  0.00           C
ATOM   9312 1C21 POPEe 401      43.736   5.236  65.732  1.00  0.00           C
ATOM   9315 2C21 POPEe 401      43.846   3.716  65.972  1.00  0.00           C
ATOM   9318 3C21 POPEe 401      44.496   2.936  64.822  1.00  0.00           C
ATOM   9321 4C21 POPEe 401      44.006   1.486  64.652  1.00  0.00           C
ATOM   9324 5C21 POPEe 401      44.406   0.536  65.782  1.00  0.00           C
ATOM   9327 6C21 POPEe 401      45.886   0.126  65.772  1.00  0.00           C
ATOM   9330 7C21 POPEe 401      46.226  -0.784  66.972  1.00  0.00           C
ATOM   9333 8C21 POPEe 401      47.696  -1.184  67.052  1.00  0.00           C
ATOM   9337  C33 POPEe 401      49.566  11.096  57.432  1.00  0.00           C
ATOM   9340  C34 POPEe 401      49.806  11.696  58.822  1.00  0.00           C
ATOM   9343  C35 POPEe 401      49.156  10.806  59.882  1.00  0.00           C
ATOM   9346  C36 POPEe 401      49.056  11.436  61.272  1.00  0.00           C
ATOM   9349  C37 POPEe 401      48.026  10.716  62.152  1.00  0.00           C
ATOM   9352  C38 POPEe 401      47.656  11.496  63.412  1.00  0.00           C
ATOM   9355  C39 POPEe 401      48.556  11.186  64.612  1.00  0.00           C
ATOM   9358 0C31 POPEe 401      48.146   9.886  65.322  1.00  0.00           C
ATOM   9361 1C31 POPEe 401      48.926   9.656  66.622  1.00  0.00           C
ATOM   9364 2C31 POPEe 401      48.426   8.466  67.442  1.00  0.00           C
ATOM   9367 3C31 POPEe 401      46.996   8.636  67.972  1.00  0.00           C
ATOM   9370 4C31 POPEe 401      46.626   7.586  69.022  1.00  0.00           C
ATOM   9373 5C31 POPEe 401      45.176   7.716  69.502  1.00  0.00           C
ATOM   9376 6C31 POPEe 401      44.826   6.766  70.652  1.00  0.00           C
ATOM   9380  NH3 POPEf 402      92.396  76.816  50.072  1.00  0.00           N
ATOM   9384  C12 POPEf 402      91.016  77.266  50.502  1.00  0.00           C
ATOM   9387  C11 POPEf 402      90.856  77.356  52.032  1.00  0.00           C
ATOM   9390  P   POPEf 402      88.506  76.386  52.572  1.00  0.00           P
ATOM   9391  O13 POPEf 402      87.326  76.586  51.692  1.00  0.00           O
ATOM   9392  O14 POPEf 402      89.236  75.116  52.432  1.00  0.00           O
ATOM   9393  O11 POPEf 402      87.976  76.496  54.042  1.00  0.00           O
ATOM   9394  O12 POPEf 402      89.486  77.626  52.382  1.00  0.00           O
ATOM   9395  C1  POPEf 402      88.836  76.756  55.142  1.00  0.00           C
ATOM   9398  C2  POPEf 402      88.086  76.336  56.422  1.00  0.00           C
ATOM   9400  O21 POPEf 402      88.776  76.796  57.602  1.00  0.00           O
ATOM   9401  C21 POPEf 402      89.856  76.136  57.982  1.00  0.00           C
ATOM   9402  O22 POPEf 402      90.376  75.196  57.402  1.00  0.00           O
ATOM   9403  C22 POPEf 402      90.436  76.796  59.252  1.00  0.00           C
ATOM   9406  C3  POPEf 402      87.736  74.816  56.402  1.00  0.00           C
ATOM   9409  O31 POPEf 402      87.266  74.346  57.682  1.00  0.00           O
ATOM   9410  C31 POPEf 402      86.736  73.136  57.612  1.00  0.00           C
ATOM   9411  O32 POPEf 402      86.566  72.486  56.592  1.00  0.00           O
ATOM   9412  C32 POPEf 402      86.346  72.686  59.032  1.00  0.00           C
ATOM   9415  C23 POPEf 402      90.726  75.786  60.392  1.00  0.00           C
ATOM   9418  C24 POPEf 402      91.916  76.186  61.292  1.00  0.00           C
ATOM   9421  C25 POPEf 402      91.776  77.526  62.032  1.00  0.00           C
ATOM   9424  C26 POPEf 402      90.876  77.466  63.272  1.00  0.00           C
ATOM   9427  C27 POPEf 402      91.626  77.356  64.612  1.00  0.00           C
ATOM   9430  C28 POPEf 402      90.646  77.296  65.802  1.00  0.00           C
ATOM   9433  C29 POPEf 402      91.296  77.526  67.152  1.00  0.00           C
ATOM   9435 0C21 POPEf 402      91.486  76.626  68.142  1.00  0.00           C
ATOM   9437 1C21 POPEf 402      91.166  75.156  68.122  1.00  0.00           C
ATOM   9440 2C21 POPEf 402      89.676  74.746  68.122  1.00  0.00           C
ATOM   9443 3C21 POPEf 402      88.866  75.256  69.322  1.00  0.00           C
ATOM   9446 4C21 POPEf 402      87.436  74.686  69.402  1.00  0.00           C
ATOM   9449 5C21 POPEf 402      86.576  75.036  68.172  1.00  0.00           C
ATOM   9452 6C21 POPEf 402      85.126  74.566  68.292  1.00  0.00           C
ATOM   9455 7C21 POPEf 402      84.226  75.116  67.172  1.00  0.00           C
ATOM   9458 8C21 POPEf 402      83.556  74.036  66.312  1.00  0.00           C
ATOM   9462  C33 POPEf 402      85.566  71.346  59.072  1.00  0.00           C
ATOM   9465  C34 POPEf 402      84.796  71.116  60.382  1.00  0.00           C
ATOM   9468  C35 POPEf 402      85.686  70.916  61.622  1.00  0.00           C
ATOM   9471  C36 POPEf 402      84.856  70.606  62.882  1.00  0.00           C
ATOM   9474  C37 POPEf 402      85.706  70.136  64.072  1.00  0.00           C
ATOM   9477  C38 POPEf 402      84.876  69.516  65.212  1.00  0.00           C
ATOM   9480  C39 POPEf 402      83.946  70.506  65.932  1.00  0.00           C
ATOM   9483 0C31 POPEf 402      82.866  69.806  66.752  1.00  0.00           C
ATOM   9486 1C31 POPEf 402      81.746  70.766  67.192  1.00  0.00           C
ATOM   9489 2C31 POPEf 402      80.446  70.036  67.572  1.00  0.00           C
ATOM   9492 3C31 POPEf 402      79.206  70.916  67.322  1.00  0.00           C
ATOM   9495 4C31 POPEf 402      77.936  70.096  67.032  1.00  0.00           C
ATOM   9498 5C31 POPEf 402      76.876  70.906  66.272  1.00  0.00           C
ATOM   9501 6C31 POPEf 402      75.686  70.066  65.832  1.00  0.00           C
ATOM   9505  NH3 POPEg 403      98.526  91.846  90.592  1.00  0.00           N
ATOM   9509  C12 POPEg 403      98.596  90.576  89.762  1.00  0.00           C
ATOM   9512  C11 POPEg 403      98.966  89.336  90.592  1.00  0.00           C
ATOM   9515  P   POPEg 403     101.486  88.586  90.672  1.00  0.00           P
ATOM   9516  O13 POPEg 403     102.796  89.236  90.892  1.00  0.00           O
ATOM   9517  O14 POPEg 403     101.316  87.216  91.212  1.00  0.00           O
ATOM   9518  O11 POPEg 403     101.206  88.546  89.112  1.00  0.00           O
ATOM   9519  O12 POPEg 403     100.266  89.476  91.172  1.00  0.00           O
ATOM   9520  C1  POPEg 403     101.396  87.386  88.301  1.00  0.00           C
ATOM   9523  C2  POPEg 403     102.226  87.746  87.051  1.00  0.00           C
ATOM   9525  O21 POPEg 403     101.796  87.046  85.862  1.00  0.00           O
ATOM   9526  C21 POPEg 403     102.006  85.746  85.742  1.00  0.00           C
ATOM   9527  O22 POPEg 403     102.456  84.986  86.592  1.00  0.00           O
ATOM   9528  C22 POPEg 403     101.526  85.346  84.332  1.00  0.00           C
ATOM   9531  C3  POPEg 403     103.776  87.736  87.262  1.00  0.00           C
ATOM   9534  O31 POPEg 403     104.386  88.636  86.312  1.00  0.00           O
ATOM   9535  C31 POPEg 403     104.556  88.136  85.112  1.00  0.00           C
ATOM   9536  O32 POPEg 403     104.646  86.956  84.822  1.00  0.00           O
ATOM   9537  C32 POPEg 403     104.496  89.266  84.072  1.00  0.00           C
ATOM   9540  C23 POPEg 403     101.806  83.896  83.872  1.00  0.00           C
ATOM   9543  C24 POPEg 403     101.256  83.646  82.452  1.00  0.00           C
ATOM   9546  C25 POPEg 403     101.696  82.306  81.822  1.00  0.00           C
ATOM   9549  C26 POPEg 403     101.206  82.156  80.362  1.00  0.00           C
ATOM   9552  C27 POPEg 403     101.906  81.026  79.582  1.00  0.00           C
ATOM   9555  C28 POPEg 403     100.976  80.256  78.622  1.00  0.00           C
ATOM   9558  C29 POPEg 403      99.996  79.376  79.372  1.00  0.00           C
ATOM   9560 0C21 POPEg 403      98.996  78.646  78.852  1.00  0.00           C
ATOM   9562 1C21 POPEg 403      98.586  78.596  77.402  1.00  0.00           C
ATOM   9565 2C21 POPEg 403      99.036  77.336  76.622  1.00  0.00           C
ATOM   9568 3C21 POPEg 403     100.516  77.386  76.192  1.00  0.00           C
ATOM   9571 4C21 POPEg 403     100.896  76.396  75.082  1.00  0.00           C
ATOM   9574 5C21 POPEg 403     100.086  76.576  73.782  1.00  0.00           C
ATOM   9577 6C21 POPEg 403     100.836  76.096  72.532  1.00  0.00           C
ATOM   9580 7C21 POPEg 403     100.086  76.396  71.232  1.00  0.00           C
ATOM   9583 8C21 POPEg 403     100.916  76.106  69.972  1.00  0.00           C
ATOM   9587  C33 POPEg 403     105.206  88.876  82.752  1.00  0.00           C
ATOM   9590  C34 POPEg 403     105.286  90.036  81.742  1.00  0.00           C
ATOM   9593  C35 POPEg 403     106.446  89.856  80.752  1.00  0.00           C
ATOM   9596  C36 POPEg 403     106.766  91.136  79.972  1.00  0.00           C
ATOM   9599  C37 POPEg 403     108.106  91.076  79.232  1.00  0.00           C
ATOM   9602  C38 POPEg 403     108.536  92.436  78.662  1.00  0.00           C
ATOM   9605  C39 POPEg 403     109.966  92.436  78.112  1.00  0.00           C
ATOM   9608 0C31 POPEg 403     110.216  91.376  77.022  1.00  0.00           C
ATOM   9611 1C31 POPEg 403     111.646  91.406  76.482  1.00  0.00           C
ATOM   9614 2C31 POPEg 403     111.996  90.106  75.752  1.00  0.00           C
ATOM   9617 3C31 POPEg 403     113.376  90.126  75.072  1.00  0.00           C
ATOM   9620 4C31 POPEg 403     113.346  90.886  73.742  1.00  0.00           C
ATOM   9623 5C31 POPEg 403     114.676  90.846  72.982  1.00  0.00           C
ATOM   9626 6C31 POPEg 403     114.656  91.656  71.682  1.00  0.00           C
ATOM   9630  NH3 POPEh 404      11.696  48.906  96.692  1.00  0.00           N
ATOM   9634  C12 POPEh 404      10.386  49.546  97.072  1.00  0.00           C
ATOM   9637  C11 POPEh 404       9.176  48.636  96.782  1.00  0.00           C
ATOM   9640  P   POPEh 404       9.676  46.036  96.872  1.00  0.00           P
ATOM   9641  O13 POPEh 404      11.136  46.206  96.672  1.00  0.00           O
ATOM   9642  O14 POPEh 404       9.226  44.896  97.692  1.00  0.00           O
ATOM   9643  O11 POPEh 404       8.936  46.046  95.482  1.00  0.00           O
ATOM   9644  O12 POPEh 404       9.216  47.406  97.512  1.00  0.00           O
ATOM   9645  C1  POPEh 404       9.596  46.456  94.271  1.00  0.00           C
ATOM   9648  C2  POPEh 404       9.656  45.326  93.222  1.00  0.00           C
ATOM   9650  O21 POPEh 404       8.766  45.726  92.162  1.00  0.00           O
ATOM   9651  C21 POPEh 404       9.126  45.326  90.972  1.00  0.00           C
ATOM   9652  O22 POPEh 404      10.156  44.736  90.702  1.00  0.00           O
ATOM   9653  C22 POPEh 404       8.136  45.896  89.942  1.00  0.00           C
ATOM   9656  C3  POPEh 404       9.266  43.916  93.752  1.00  0.00           C
ATOM   9659  O31 POPEh 404       9.626  42.856  92.832  1.00  0.00           O
ATOM   9660  C31 POPEh 404      10.916  42.546  92.892  1.00  0.00           C
ATOM   9661  O32 POPEh 404      11.746  43.126  93.572  1.00  0.00           O
ATOM   9662  C32 POPEh 404      11.236  41.316  92.042  1.00  0.00           C
ATOM   9665  C23 POPEh 404       7.896  45.006  88.712  1.00  0.00           C
ATOM   9668  C24 POPEh 404       6.566  45.256  87.992  1.00  0.00           C
ATOM   9671  C25 POPEh 404       6.526  44.546  86.622  1.00  0.00           C
ATOM   9674  C26 POPEh 404       6.466  43.006  86.642  1.00  0.00           C
ATOM   9677  C27 POPEh 404       6.676  42.436  85.222  1.00  0.00           C
ATOM   9680  C28 POPEh 404       6.796  40.896  85.132  1.00  0.00           C
ATOM   9683  C29 POPEh 404       5.526  40.106  85.302  1.00  0.00           C
ATOM   9685 0C21 POPEh 404       4.894  39.326  84.392  1.00  0.00           C
ATOM   9687 1C21 POPEh 404       5.304  39.126  82.952  1.00  0.00           C
ATOM   9690 2C21 POPEh 404       5.996  37.776  82.742  1.00  0.00           C
ATOM   9693 3C21 POPEh 404       6.546  37.606  81.322  1.00  0.00           C
ATOM   9696 4C21 POPEh 404       7.146  36.216  81.112  1.00  0.00           C
ATOM   9699 5C21 POPEh 404       8.026  36.116  79.862  1.00  0.00           C
ATOM   9702 6C21 POPEh 404       8.816  34.796  79.802  1.00  0.00           C
ATOM   9705 7C21 POPEh 404       9.856  34.776  78.682  1.00  0.00           C
ATOM   9708 8C21 POPEh 404      10.736  33.526  78.712  1.00  0.00           C
ATOM   9712  C33 POPEh 404      11.546  41.646  90.572  1.00  0.00           C
ATOM   9715  C34 POPEh 404      12.606  40.686  89.992  1.00  0.00           C
ATOM   9718  C35 POPEh 404      12.946  40.856  88.492  1.00  0.00           C
ATOM   9721  C36 POPEh 404      11.716  40.976  87.582  1.00  0.00           C
ATOM   9724  C37 POPEh 404      11.706  40.206  86.262  1.00  0.00           C
ATOM   9727  C38 POPEh 404      10.316  40.366  85.612  1.00  0.00           C
ATOM   9730  C39 POPEh 404      10.136  39.556  84.322  1.00  0.00           C
ATOM   9733 0C31 POPEh 404      10.636  40.296  83.072  1.00  0.00           C
ATOM   9736 1C31 POPEh 404       9.566  41.166  82.392  1.00  0.00           C
ATOM   9739 2C31 POPEh 404      10.166  41.976  81.232  1.00  0.00           C
ATOM   9742 3C31 POPEh 404       9.146  42.516  80.212  1.00  0.00           C
ATOM   9745 4C31 POPEh 404       9.886  43.156  79.032  1.00  0.00           C
ATOM   9748 5C31 POPEh 404       8.976  43.616  77.892  1.00  0.00           C
ATOM   9751 6C31 POPEh 404       9.766  44.276  76.752  1.00  0.00           C
ATOM   9755  NH3 POPEi 405     115.806 102.076  50.372  1.00  0.00           N
ATOM   9759  C12 POPEi 405     115.336 103.286  51.142  1.00  0.00           C
ATOM   9762  C11 POPEi 405     114.006 103.836  50.592  1.00  0.00           C
ATOM   9765  P   POPEi 405     114.376 106.436  50.502  1.00  0.00           P
ATOM   9766  O13 POPEi 405     115.606 106.016  49.792  1.00  0.00           O
ATOM   9767  O14 POPEi 405     113.336 107.176  49.752  1.00  0.00           O
ATOM   9768  O11 POPEi 405     114.766 107.256  51.792  1.00  0.00           O
ATOM   9769  O12 POPEi 405     113.726 105.126  51.122  1.00  0.00           O
ATOM   9770  C1  POPEi 405     115.326 106.596  52.932  1.00  0.00           C
ATOM   9773  C2  POPEi 405     115.326 107.556  54.152  1.00  0.00           C
ATOM   9775  O21 POPEi 405     115.646 106.826  55.362  1.00  0.00           O
ATOM   9776  C21 POPEi 405     114.686 106.046  55.852  1.00  0.00           C
ATOM   9777  O22 POPEi 405     113.596 105.846  55.362  1.00  0.00           O
ATOM   9778  C22 POPEi 405     115.186 105.346  57.112  1.00  0.00           C
ATOM   9781  C3  POPEi 405     114.016 108.416  54.252  1.00  0.00           C
ATOM   9784  O31 POPEi 405     113.656 108.796  55.592  1.00  0.00           O
ATOM   9785  C31 POPEi 405     114.536 109.576  56.222  1.00  0.00           C
ATOM   9786  O32 POPEi 405     115.456 110.156  55.682  1.00  0.00           O
ATOM   9787  C32 POPEi 405     114.226 109.586  57.722  1.00  0.00           C
ATOM   9790  C23 POPEi 405     114.016 104.986  58.052  1.00  0.00           C
ATOM   9793  C24 POPEi 405     114.426 103.896  59.052  1.00  0.00           C
ATOM   9796  C25 POPEi 405     113.286 103.456  59.972  1.00  0.00           C
ATOM   9799  C26 POPEi 405     112.796 104.566  60.912  1.00  0.00           C
ATOM   9802  C27 POPEi 405     112.076 103.986  62.142  1.00  0.00           C
ATOM   9805  C28 POPEi 405     111.616 105.086  63.122  1.00  0.00           C
ATOM   9808  C29 POPEi 405     111.166 104.486  64.432  1.00  0.00           C
ATOM   9810 0C21 POPEi 405     109.956 103.936  64.672  1.00  0.00           C
ATOM   9812 1C21 POPEi 405     108.806 103.816  63.702  1.00  0.00           C
ATOM   9815 2C21 POPEi 405     107.486 104.436  64.212  1.00  0.00           C
ATOM   9818 3C21 POPEi 405     106.906 103.846  65.522  1.00  0.00           C
ATOM   9821 4C21 POPEi 405     105.986 102.626  65.352  1.00  0.00           C
ATOM   9824 5C21 POPEi 405     106.606 101.446  64.602  1.00  0.00           C
ATOM   9827 6C21 POPEi 405     105.716 100.196  64.572  1.00  0.00           C
ATOM   9830 7C21 POPEi 405     106.246  99.136  63.602  1.00  0.00           C
ATOM   9833 8C21 POPEi 405     105.296  97.956  63.392  1.00  0.00           C
ATOM   9837  C33 POPEi 405     115.416 109.086  58.572  1.00  0.00           C
ATOM   9840  C34 POPEi 405     115.016 108.616  59.992  1.00  0.00           C
ATOM   9843  C35 POPEi 405     114.406 109.726  60.862  1.00  0.00           C
ATOM   9846  C36 POPEi 405     114.146 109.306  62.322  1.00  0.00           C
ATOM   9849  C37 POPEi 405     113.706 110.496  63.182  1.00  0.00           C
ATOM   9852  C38 POPEi 405     113.556 110.226  64.682  1.00  0.00           C
ATOM   9855  C39 POPEi 405     112.236 109.526  65.082  1.00  0.00           C
ATOM   9858 0C31 POPEi 405     111.906 109.756  66.562  1.00  0.00           C
ATOM   9861 1C31 POPEi 405     110.756 108.886  67.092  1.00  0.00           C
ATOM   9864 2C31 POPEi 405     110.486 109.086  68.592  1.00  0.00           C
ATOM   9867 3C31 POPEi 405     109.356 108.196  69.132  1.00  0.00           C
ATOM   9870 4C31 POPEi 405     108.906 108.566  70.552  1.00  0.00           C
ATOM   9873 5C31 POPEi 405     107.726 107.706  71.042  1.00  0.00           C
ATOM   9876 6C31 POPEi 405     107.196 108.116  72.422  1.00  0.00           C
ATOM   9880  NH3 POPEj 406     109.036 102.406  49.702  1.00  0.00           N
ATOM   9884  C12 POPEj 406     109.576 101.016  49.862  1.00  0.00           C
ATOM   9887  C11 POPEj 406     111.056 100.966  49.432  1.00  0.00           C
ATOM   9890  P   POPEj 406     113.066  99.406  49.042  1.00  0.00           P
ATOM   9891  O13 POPEj 406     113.206  99.266  47.572  1.00  0.00           O
ATOM   9892  O14 POPEj 406     113.836 100.526  49.622  1.00  0.00           O
ATOM   9893  O11 POPEj 406     113.536  98.086  49.752  1.00  0.00           O
ATOM   9894  O12 POPEj 406     111.536  99.616  49.452  1.00  0.00           O
ATOM   9895  C1  POPEj 406     112.756  97.326  50.672  1.00  0.00           C
ATOM   9898  C2  POPEj 406     113.026  97.716  52.162  1.00  0.00           C
ATOM   9900  O21 POPEj 406     112.456  96.736  53.052  1.00  0.00           O
ATOM   9901  C21 POPEj 406     113.206  95.666  53.272  1.00  0.00           C
ATOM   9902  O22 POPEj 406     114.166  95.296  52.632  1.00  0.00           O
ATOM   9903  C22 POPEj 406     112.686  94.976  54.552  1.00  0.00           C
ATOM   9906  C3  POPEj 406     112.426  99.126  52.482  1.00  0.00           C
ATOM   9909  O31 POPEj 406     112.076  99.396  53.842  1.00  0.00           O
ATOM   9910  C31 POPEj 406     112.986  99.346  54.792  1.00  0.00           C
ATOM   9911  O32 POPEj 406     114.146  98.996  54.672  1.00  0.00           O
ATOM   9912  C32 POPEj 406     112.296  99.866  56.042  1.00  0.00           C
ATOM   9915  C23 POPEj 406     112.656  95.946  55.762  1.00  0.00           C
ATOM   9918  C24 POPEj 406     112.436  95.266  57.122  1.00  0.00           C
ATOM   9921  C25 POPEj 406     112.886  96.156  58.302  1.00  0.00           C
ATOM   9924  C26 POPEj 406     113.226  95.366  59.582  1.00  0.00           C
ATOM   9927  C27 POPEj 406     113.696  96.276  60.722  1.00  0.00           C
ATOM   9930  C28 POPEj 406     114.206  95.506  61.962  1.00  0.00           C
ATOM   9933  C29 POPEj 406     114.806  96.446  62.982  1.00  0.00           C
ATOM   9935 0C21 POPEj 406     114.836  96.286  64.322  1.00  0.00           C
ATOM   9937 1C21 POPEj 406     114.276  95.126  65.112  1.00  0.00           C
ATOM   9940 2C21 POPEj 406     115.366  94.106  65.502  1.00  0.00           C
ATOM   9943 3C21 POPEj 406     114.876  93.116  66.572  1.00  0.00           C
ATOM   9946 4C21 POPEj 406     115.746  91.846  66.682  1.00  0.00           C
ATOM   9949 5C21 POPEj 406     117.236  92.096  66.942  1.00  0.00           C
ATOM   9952 6C21 POPEj 406     117.996  90.766  67.052  1.00  0.00           C
ATOM   9955 7C21 POPEj 406     119.506  90.936  67.192  1.00  0.00           C
ATOM   9958 8C21 POPEj 406     120.226  89.586  67.332  1.00  0.00           C
ATOM   9962  C33 POPEj 406     113.136  99.816  57.322  1.00  0.00           C
ATOM   9965  C34 POPEj 406     112.206 100.006  58.512  1.00  0.00           C
ATOM   9968  C35 POPEj 406     112.866  99.816  59.872  1.00  0.00           C
ATOM   9971  C36 POPEj 406     111.826  99.956  60.982  1.00  0.00           C
ATOM   9974  C37 POPEj 406     112.376  99.676  62.382  1.00  0.00           C
ATOM   9977  C38 POPEj 406     111.326  99.986  63.442  1.00  0.00           C
ATOM   9980  C39 POPEj 406     111.826  99.656  64.852  1.00  0.00           C
ATOM   9983 0C31 POPEj 406     110.816 100.136  65.902  1.00  0.00           C
ATOM   9986 1C31 POPEj 406     111.216  99.766  67.332  1.00  0.00           C
ATOM   9989 2C31 POPEj 406     110.096 100.066  68.332  1.00  0.00           C
ATOM   9992 3C31 POPEj 406     109.836 101.566  68.552  1.00  0.00           C
ATOM   9995 4C31 POPEj 406     108.366 101.876  68.852  1.00  0.00           C
ATOM   9998 5C31 POPEj 406     108.156 103.326  69.322  1.00  0.00           C
ATOM  10001 6C31 POPEj 406     106.706 103.646  69.682  1.00  0.00           C
ATOM  10005  NH3 POPEk 407     116.726  26.776  88.792  1.00  0.00           N
ATOM  10009  C12 POPEk 407     115.676  25.686  88.882  1.00  0.00           C
ATOM  10012  C11 POPEk 407     115.976  24.426  88.012  1.00  0.00           C
ATOM  10015  P   POPEk 407     114.716  22.426  89.212  1.00  0.00           P
ATOM  10016  O13 POPEk 407     114.566  21.036  88.732  1.00  0.00           O
ATOM  10017  O14 POPEk 407     115.816  22.636  90.172  1.00  0.00           O
ATOM  10018  O11 POPEk 407     113.346  22.826  89.922  1.00  0.00           O
ATOM  10019  O12 POPEk 407     114.906  23.466  88.032  1.00  0.00           O
ATOM  10020  C1  POPEk 407     112.546  23.946  89.572  1.00  0.00           C
ATOM  10023  C2  POPEk 407     111.536  23.606  88.452  1.00  0.00           C
ATOM  10025  O21 POPEk 407     111.386  24.796  87.662  1.00  0.00           O
ATOM  10026  C21 POPEk 407     112.076  24.796  86.532  1.00  0.00           C
ATOM  10027  O22 POPEk 407     112.676  23.866  86.052  1.00  0.00           O
ATOM  10028  C22 POPEk 407     112.046  26.236  85.992  1.00  0.00           C
ATOM  10031  C3  POPEk 407     110.166  23.176  89.012  1.00  0.00           C
ATOM  10034  O31 POPEk 407     109.346  22.656  87.942  1.00  0.00           O
ATOM  10035  C31 POPEk 407     109.156  21.346  87.932  1.00  0.00           C
ATOM  10036  O32 POPEk 407     109.516  20.566  88.802  1.00  0.00           O
ATOM  10037  C32 POPEk 407     108.426  20.926  86.672  1.00  0.00           C
ATOM  10040  C23 POPEk 407     112.446  26.336  84.502  1.00  0.00           C
ATOM  10043  C24 POPEk 407     111.236  26.246  83.562  1.00  0.00           C
ATOM  10046  C25 POPEk 407     110.556  27.596  83.301  1.00  0.00           C
ATOM  10049  C26 POPEk 407     109.546  27.526  82.142  1.00  0.00           C
ATOM  10052  C27 POPEk 407     109.266  28.906  81.522  1.00  0.00           C
ATOM  10055  C28 POPEk 407     108.286  28.876  80.332  1.00  0.00           C
ATOM  10058  C29 POPEk 407     108.796  28.066  79.172  1.00  0.00           C
ATOM  10060 0C21 POPEk 407     108.046  27.556  78.172  1.00  0.00           C
ATOM  10062 1C21 POPEk 407     106.556  27.726  77.992  1.00  0.00           C
ATOM  10065 2C21 POPEk 407     105.796  26.386  78.012  1.00  0.00           C
ATOM  10068 3C21 POPEk 407     106.226  25.426  76.902  1.00  0.00           C
ATOM  10071 4C21 POPEk 407     105.186  24.326  76.602  1.00  0.00           C
ATOM  10074 5C21 POPEk 407     104.826  23.406  77.772  1.00  0.00           C
ATOM  10077 6C21 POPEk 407     103.676  22.466  77.382  1.00  0.00           C
ATOM  10080 7C21 POPEk 407     103.286  21.506  78.512  1.00  0.00           C
ATOM  10083 8C21 POPEk 407     102.036  20.676  78.182  1.00  0.00           C
ATOM  10087  C33 POPEk 407     109.296  21.036  85.392  1.00  0.00           C
ATOM  10090  C34 POPEk 407     108.476  21.006  84.092  1.00  0.00           C
ATOM  10093  C35 POPEk 407     107.556  22.226  83.982  1.00  0.00           C
ATOM  10096  C36 POPEk 407     106.666  22.226  82.742  1.00  0.00           C
ATOM  10099  C37 POPEk 407     105.746  23.456  82.772  1.00  0.00           C
ATOM  10102  C38 POPEk 407     104.466  23.286  81.942  1.00  0.00           C
ATOM  10105  C39 POPEk 407     103.646  24.576  81.962  1.00  0.00           C
ATOM  10108 0C31 POPEk 407     102.256  24.406  81.342  1.00  0.00           C
ATOM  10111 1C31 POPEk 407     101.606  25.746  80.962  1.00  0.00           C
ATOM  10114 2C31 POPEk 407     100.526  25.566  79.892  1.00  0.00           C
ATOM  10117 3C31 POPEk 407     100.236  26.846  79.092  1.00  0.00           C
ATOM  10120 4C31 POPEk 407      99.676  26.496  77.692  1.00  0.00           C
ATOM  10123 5C31 POPEk 407      99.416  27.726  76.822  1.00  0.00           C
ATOM  10126 6C31 POPEk 407      98.996  27.356  75.402  1.00  0.00           C
ATOM  10130  NH3 POPEl 408      24.596 123.436  52.792  1.00  0.00           N
ATOM  10134  C12 POPEl 408      25.336 124.628  52.232  1.00  0.00           C
ATOM  10137  C11 POPEl 408      25.716 125.638  53.332  1.00  0.00           C
ATOM  10140  P   POPEl 408      27.076 127.868  53.632  1.00  0.00           P
ATOM  10141  O13 POPEl 408      28.056 128.518  52.742  1.00  0.00           O
ATOM  10142  O14 POPEl 408      25.936 128.678  54.102  1.00  0.00           O
ATOM  10143  O11 POPEl 408      27.826 127.208  54.852  1.00  0.00           O
ATOM  10144  O12 POPEl 408      26.596 126.618  52.782  1.00  0.00           O
ATOM  10145  C1  POPEl 408      27.186 126.818  56.072  1.00  0.00           C
ATOM  10148  C2  POPEl 408      27.876 125.568  56.682  1.00  0.00           C
ATOM  10150  O21 POPEl 408      27.826 125.648  58.122  1.00  0.00           O
ATOM  10151  C21 POPEl 408      26.726 125.128  58.672  1.00  0.00           C
ATOM  10152  O22 POPEl 408      25.826 124.568  58.082  1.00  0.00           O
ATOM  10153  C22 POPEl 408      26.706 125.418  60.182  1.00  0.00           C
ATOM  10156  C3  POPEl 408      29.366 125.528  56.222  1.00  0.00           C
ATOM  10159  O31 POPEl 408      30.046 124.338  56.682  1.00  0.00           O
ATOM  10160  C31 POPEl 408      31.336 124.358  57.042  1.00  0.00           C
ATOM  10161  O32 POPEl 408      32.066 123.386  56.962  1.00  0.00           O
ATOM  10162  C32 POPEl 408      31.856 125.658  57.672  1.00  0.00           C
ATOM  10165  C23 POPEl 408      27.936 124.918  60.992  1.00  0.00           C
ATOM  10168  C24 POPEl 408      27.676 125.058  62.492  1.00  0.00           C
ATOM  10171  C25 POPEl 408      28.506 124.128  63.382  1.00  0.00           C
ATOM  10174  C26 POPEl 408      27.976 124.108  64.822  1.00  0.00           C
ATOM  10177  C27 POPEl 408      28.506 122.926  65.642  1.00  0.00           C
ATOM  10180  C28 POPEl 408      27.876 122.876  67.042  1.00  0.00           C
ATOM  10183  C29 POPEl 408      28.376 121.696  67.822  1.00  0.00           C
ATOM  10185 0C21 POPEl 408      28.176 121.486  69.132  1.00  0.00           C
ATOM  10187 1C21 POPEl 408      27.386 122.356  70.062  1.00  0.00           C
ATOM  10190 2C21 POPEl 408      28.306 123.086  71.062  1.00  0.00           C
ATOM  10193 3C21 POPEl 408      27.516 123.726  72.212  1.00  0.00           C
ATOM  10196 4C21 POPEl 408      28.436 124.298  73.302  1.00  0.00           C
ATOM  10199 5C21 POPEl 408      29.106 125.628  72.912  1.00  0.00           C
ATOM  10202 6C21 POPEl 408      28.746 126.738  73.902  1.00  0.00           C
ATOM  10205 7C21 POPEl 408      29.356 128.098  73.582  1.00  0.00           C
ATOM  10208 8C21 POPEl 408      28.956 129.148  74.612  1.00  0.00           C
ATOM  10212  C33 POPEl 408      31.156 125.998  59.012  1.00  0.00           C
ATOM  10215  C34 POPEl 408      31.786 127.208  59.732  1.00  0.00           C
ATOM  10218  C35 POPEl 408      33.116 126.868  60.412  1.00  0.00           C
ATOM  10221  C36 POPEl 408      32.986 126.408  61.872  1.00  0.00           C
ATOM  10224  C37 POPEl 408      34.366 126.088  62.452  1.00  0.00           C
ATOM  10227  C38 POPEl 408      34.346 125.878  63.972  1.00  0.00           C
ATOM  10230  C39 POPEl 408      33.426 124.738  64.412  1.00  0.00           C
ATOM  10233 0C31 POPEl 408      33.636 124.338  65.872  1.00  0.00           C
ATOM  10236 1C31 POPEl 408      32.346 123.916  66.582  1.00  0.00           C
ATOM  10239 2C31 POPEl 408      31.366 125.078  66.862  1.00  0.00           C
ATOM  10242 3C31 POPEl 408      31.926 126.118  67.842  1.00  0.00           C
ATOM  10245 4C31 POPEl 408      30.856 127.128  68.282  1.00  0.00           C
ATOM  10248 5C31 POPEl 408      31.376 128.128  69.322  1.00  0.00           C
ATOM  10251 6C31 POPEl 408      30.286 129.108  69.772  1.00  0.00           C
ATOM  10255  NH3 POPEm 409      73.006  47.686  93.902  1.00  0.00           N
ATOM  10259  C12 POPEm 409      73.976  46.816  94.672  1.00  0.00           C
ATOM  10262  C11 POPEm 409      73.816  45.306  94.352  1.00  0.00           C
ATOM  10265  P   POPEm 409      76.166  44.156  93.852  1.00  0.00           P
ATOM  10266  O13 POPEm 409      77.466  44.256  94.551  1.00  0.00           O
ATOM  10267  O14 POPEm 409      75.916  42.806  93.272  1.00  0.00           O
ATOM  10268  O11 POPEm 409      76.186  45.296  92.752  1.00  0.00           O
ATOM  10269  O12 POPEm 409      74.956  44.566  94.802  1.00  0.00           O
ATOM  10270  C1  POPEm 409      75.736  45.196  91.412  1.00  0.00           C
ATOM  10273  C2  POPEm 409      75.116  46.546  90.922  1.00  0.00           C
ATOM  10275  O21 POPEm 409      74.186  46.356  89.842  1.00  0.00           O
ATOM  10276  C21 POPEm 409      74.666  46.186  88.632  1.00  0.00           C
ATOM  10277  O22 POPEm 409      75.846  46.036  88.342  1.00  0.00           O
ATOM  10278  C22 POPEm 409      73.556  46.346  87.602  1.00  0.00           C
ATOM  10281  C3  POPEm 409      76.136  47.706  90.672  1.00  0.00           C
ATOM  10284  O31 POPEm 409      75.626  48.776  89.842  1.00  0.00           O
ATOM  10285  C31 POPEm 409      74.646  49.486  90.402  1.00  0.00           C
ATOM  10286  O32 POPEm 409      74.166  49.276  91.502  1.00  0.00           O
ATOM  10287  C32 POPEm 409      74.146  50.536  89.402  1.00  0.00           C
ATOM  10290  C23 POPEm 409      72.416  45.326  87.752  1.00  0.00           C
ATOM  10293  C24 POPEm 409      71.786  44.906  86.412  1.00  0.00           C
ATOM  10296  C25 POPEm 409      72.756  44.096  85.552  1.00  0.00           C
ATOM  10299  C26 POPEm 409      72.096  43.196  84.492  1.00  0.00           C
ATOM  10302  C27 POPEm 409      73.146  42.516  83.612  1.00  0.00           C
ATOM  10305  C28 POPEm 409      72.586  41.626  82.482  1.00  0.00           C
ATOM  10308  C29 POPEm 409      73.656  41.266  81.482  1.00  0.00           C
ATOM  10310 0C21 POPEm 409      73.626  41.406  80.152  1.00  0.00           C
ATOM  10312 1C21 POPEm 409      72.496  41.896  79.272  1.00  0.00           C
ATOM  10315 2C21 POPEm 409      71.816  40.696  78.602  1.00  0.00           C
ATOM  10318 3C21 POPEm 409      70.946  41.076  77.402  1.00  0.00           C
ATOM  10321 4C21 POPEm 409      70.316  39.836  76.742  1.00  0.00           C
ATOM  10324 5C21 POPEm 409      69.606  40.126  75.412  1.00  0.00           C
ATOM  10327 6C21 POPEm 409      70.596  40.516  74.302  1.00  0.00           C
ATOM  10330 7C21 POPEm 409      69.966  40.536  72.912  1.00  0.00           C
ATOM  10333 8C21 POPEm 409      71.006  40.886  71.832  1.00  0.00           C
ATOM  10337  C33 POPEm 409      72.686  50.966  89.712  1.00  0.00           C
ATOM  10340  C34 POPEm 409      72.096  51.986  88.722  1.00  0.00           C
ATOM  10343  C35 POPEm 409      70.746  51.536  88.152  1.00  0.00           C
ATOM  10346  C36 POPEm 409      70.306  52.326  86.902  1.00  0.00           C
ATOM  10349  C37 POPEm 409      69.266  51.556  86.062  1.00  0.00           C
ATOM  10352  C38 POPEm 409      69.266  51.956  84.582  1.00  0.00           C
ATOM  10355  C39 POPEm 409      68.806  53.396  84.302  1.00  0.00           C
ATOM  10358 0C31 POPEm 409      67.296  53.606  84.522  1.00  0.00           C
ATOM  10361 1C31 POPEm 409      66.906  55.086  84.382  1.00  0.00           C
ATOM  10364 2C31 POPEm 409      65.436  55.406  84.712  1.00  0.00           C
ATOM  10367 3C31 POPEm 409      64.996  54.986  86.132  1.00  0.00           C
ATOM  10370 4C31 POPEm 409      65.956  55.426  87.242  1.00  0.00           C
ATOM  10373 5C31 POPEm 409      65.456  55.026  88.642  1.00  0.00           C
ATOM  10376 6C31 POPEm 409      66.306  55.606  89.762  1.00  0.00           C
ATOM  10380  NH3 POPEn 410     105.116   8.196  49.062  1.00  0.00           N
ATOM  10384  C12 POPEn 410     105.686   6.846  48.702  1.00  0.00           C
ATOM  10387  C11 POPEn 410     104.576   5.866  48.262  1.00  0.00           C
ATOM  10390  P   POPEn 410     102.086   6.596  48.642  1.00  0.00           P
ATOM  10391  O13 POPEn 410     102.506   7.856  47.992  1.00  0.00           O
ATOM  10392  O14 POPEn 410     101.246   5.636  47.872  1.00  0.00           O
ATOM  10393  O11 POPEn 410     101.316   6.946  49.982  1.00  0.00           O
ATOM  10394  O12 POPEn 410     103.416   5.886  49.132  1.00  0.00           O
ATOM  10395  C1  POPEn 410     101.856   7.796  51.002  1.00  0.00           C
ATOM  10398  C2  POPEn 410     101.826   7.076  52.382  1.00  0.00           C
ATOM  10400  O21 POPEn 410     102.526   7.886  53.352  1.00  0.00           O
ATOM  10401  C21 POPEn 410     102.366   7.536  54.622  1.00  0.00           C
ATOM  10402  O22 POPEn 410     101.746   6.586  55.052  1.00  0.00           O
ATOM  10403  C22 POPEn 410     103.116   8.506  55.522  1.00  0.00           C
ATOM  10406  C3  POPEn 410     102.406   5.636  52.252  1.00  0.00           C
ATOM  10409  O31 POPEn 410     103.496   5.316  53.122  1.00  0.00           O
ATOM  10410  C31 POPEn 410     104.716   5.706  52.782  1.00  0.00           C
ATOM  10411  O32 POPEn 410     105.016   6.516  51.922  1.00  0.00           O
ATOM  10412  C32 POPEn 410     105.676   4.936  53.692  1.00  0.00           C
ATOM  10415  C23 POPEn 410     103.456   7.816  56.852  1.00  0.00           C
ATOM  10418  C24 POPEn 410     104.556   8.536  57.642  1.00  0.00           C
ATOM  10421  C25 POPEn 410     104.046   9.406  58.802  1.00  0.00           C
ATOM  10424  C26 POPEn 410     103.966  10.896  58.422  1.00  0.00           C
ATOM  10427  C27 POPEn 410     103.576  11.806  59.582  1.00  0.00           C
ATOM  10430  C28 POPEn 410     104.746  12.426  60.382  1.00  0.00           C
ATOM  10433  C29 POPEn 410     104.296  13.726  61.022  1.00  0.00           C
ATOM  10435 0C21 POPEn 410     104.616  14.256  62.212  1.00  0.00           C
ATOM  10437 1C21 POPEn 410     105.566  13.726  63.262  1.00  0.00           C
ATOM  10440 2C21 POPEn 410     104.816  13.426  64.572  1.00  0.00           C
ATOM  10443 3C21 POPEn 410     105.756  13.296  65.782  1.00  0.00           C
ATOM  10446 4C21 POPEn 410     105.016  12.896  67.062  1.00  0.00           C
ATOM  10449 5C21 POPEn 410     105.916  12.926  68.312  1.00  0.00           C
ATOM  10452 6C21 POPEn 410     105.936  11.616  69.102  1.00  0.00           C
ATOM  10455 7C21 POPEn 410     106.846  11.736  70.332  1.00  0.00           C
ATOM  10458 8C21 POPEn 410     106.936  10.476  71.192  1.00  0.00           C
ATOM  10462  C33 POPEn 410     106.526   5.806  54.642  1.00  0.00           C
ATOM  10465  C34 POPEn 410     107.576   4.966  55.382  1.00  0.00           C
ATOM  10468  C35 POPEn 410     107.026   4.116  56.552  1.00  0.00           C
ATOM  10471  C36 POPEn 410     107.186   4.806  57.922  1.00  0.00           C
ATOM  10474  C37 POPEn 410     106.676   3.966  59.102  1.00  0.00           C
ATOM  10477  C38 POPEn 410     107.156   4.536  60.452  1.00  0.00           C
ATOM  10480  C39 POPEn 410     106.366   4.106  61.702  1.00  0.00           C
ATOM  10483 0C31 POPEn 410     106.566   2.646  62.122  1.00  0.00           C
ATOM  10486 1C31 POPEn 410     106.066   2.376  63.552  1.00  0.00           C
ATOM  10489 2C31 POPEn 410     106.486   0.996  64.072  1.00  0.00           C
ATOM  10492 3C31 POPEn 410     105.976   0.676  65.482  1.00  0.00           C
ATOM  10495 4C31 POPEn 410     106.676  -0.534  66.102  1.00  0.00           C
ATOM  10498 5C31 POPEn 410     106.146  -0.874  67.502  1.00  0.00           C
ATOM  10501 6C31 POPEn 410     106.916  -2.014  68.182  1.00  0.00           C
ATOM  10505  NH3 POPEo 411      12.546 102.866  46.002  1.00  0.00           N
ATOM  10509  C12 POPEo 411      11.206 102.226  46.262  1.00  0.00           C
ATOM  10512  C11 POPEo 411      11.376 100.826  46.892  1.00  0.00           C
ATOM  10515  P   POPEo 411      13.636 100.316  48.072  1.00  0.00           P
ATOM  10516  O13 POPEo 411      13.656  98.896  47.702  1.00  0.00           O
ATOM  10517  O14 POPEo 411      14.366 101.236  47.172  1.00  0.00           O
ATOM  10518  O11 POPEo 411      14.176 100.526  49.552  1.00  0.00           O
ATOM  10519  O12 POPEo 411      12.136 100.856  48.122  1.00  0.00           O
ATOM  10520  C1  POPEo 411      14.736  99.426  50.292  1.00  0.00           C
ATOM  10523  C2  POPEo 411      13.696  98.666  51.152  1.00  0.00           C
ATOM  10525  O21 POPEo 411      13.866  98.976  52.542  1.00  0.00           O
ATOM  10526  C21 POPEo 411      12.906  99.646  53.142  1.00  0.00           C
ATOM  10527  O22 POPEo 411      12.076 100.356  52.602  1.00  0.00           O
ATOM  10528  C22 POPEo 411      12.996  99.346  54.642  1.00  0.00           C
ATOM  10531  C3  POPEo 411      13.916  97.136  51.042  1.00  0.00           C
ATOM  10534  O31 POPEo 411      13.136  96.406  52.022  1.00  0.00           O
ATOM  10535  C31 POPEo 411      13.786  95.976  53.092  1.00  0.00           C
ATOM  10536  O32 POPEo 411      14.996  96.036  53.282  1.00  0.00           O
ATOM  10537  C32 POPEo 411      12.796  95.386  54.112  1.00  0.00           C
ATOM  10540  C23 POPEo 411      12.666 100.576  55.522  1.00  0.00           C
ATOM  10543  C24 POPEo 411      11.816 100.216  56.742  1.00  0.00           C
ATOM  10546  C25 POPEo 411      11.886 101.316  57.802  1.00  0.00           C
ATOM  10549  C26 POPEo 411      10.866 101.096  58.922  1.00  0.00           C
ATOM  10552  C27 POPEo 411      11.116 101.996  60.132  1.00  0.00           C
ATOM  10555  C28 POPEo 411      10.046 101.786  61.222  1.00  0.00           C
ATOM  10558  C29 POPEo 411      10.396 102.476  62.512  1.00  0.00           C
ATOM  10560 0C21 POPEo 411      10.406 101.896  63.732  1.00  0.00           C
ATOM  10562 1C21 POPEo 411      10.026 100.466  64.042  1.00  0.00           C
ATOM  10565 2C21 POPEo 411       9.336 100.306  65.402  1.00  0.00           C
ATOM  10568 3C21 POPEo 411       8.926  98.846  65.662  1.00  0.00           C
ATOM  10571 4C21 POPEo 411       8.096  98.676  66.952  1.00  0.00           C
ATOM  10574 5C21 POPEo 411       7.946  97.206  67.362  1.00  0.00           C
ATOM  10577 6C21 POPEo 411       9.166  96.686  68.132  1.00  0.00           C
ATOM  10580 7C21 POPEo 411       9.126  95.166  68.372  1.00  0.00           C
ATOM  10583 8C21 POPEo 411      10.316  94.656  69.192  1.00  0.00           C
ATOM  10587  C33 POPEo 411      13.276  95.616  55.572  1.00  0.00           C
ATOM  10590  C34 POPEo 411      12.336  95.076  56.662  1.00  0.00           C
ATOM  10593  C35 POPEo 411      12.296  95.996  57.892  1.00  0.00           C
ATOM  10596  C36 POPEo 411      11.476  95.476  59.092  1.00  0.00           C
ATOM  10599  C37 POPEo 411      11.056  96.626  60.032  1.00  0.00           C
ATOM  10602  C38 POPEo 411      10.596  96.216  61.452  1.00  0.00           C
ATOM  10605  C39 POPEo 411       9.506  95.136  61.522  1.00  0.00           C
ATOM  10608 0C31 POPEo 411       8.896  95.016  62.932  1.00  0.00           C
ATOM  10611 1C31 POPEo 411       8.076  93.746  63.152  1.00  0.00           C
ATOM  10614 2C31 POPEo 411       7.336  93.706  64.502  1.00  0.00           C
ATOM  10617 3C31 POPEo 411       6.026  94.516  64.512  1.00  0.00           C
ATOM  10620 4C31 POPEo 411       5.274  94.446  65.852  1.00  0.00           C
ATOM  10623 5C31 POPEo 411       3.824  94.946  65.742  1.00  0.00           C
ATOM  10626 6C31 POPEo 411       3.104  95.036  67.092  1.00  0.00           C
ATOM  10630  NH3 POPEp 412      72.776 104.936  48.742  1.00  0.00           N
ATOM  10634  C12 POPEp 412      73.786 105.326  49.802  1.00  0.00           C
ATOM  10637  C11 POPEp 412      74.456 106.666  49.472  1.00  0.00           C
ATOM  10640  P   POPEp 412      75.586 108.666  50.722  1.00  0.00           P
ATOM  10641  O13 POPEp 412      77.006 108.666  51.102  1.00  0.00           O
ATOM  10642  O14 POPEp 412      75.266 109.416  49.492  1.00  0.00           O
ATOM  10643  O11 POPEp 412      74.736 109.346  51.872  1.00  0.00           O
ATOM  10644  O12 POPEp 412      75.046 107.186  50.662  1.00  0.00           O
ATOM  10645  C1  POPEp 412      73.436 108.906  52.272  1.00  0.00           C
ATOM  10648  C2  POPEp 412      73.406 108.496  53.772  1.00  0.00           C
ATOM  10650  O21 POPEp 412      73.026 109.626  54.582  1.00  0.00           O
ATOM  10651  C21 POPEp 412      72.456 109.296  55.742  1.00  0.00           C
ATOM  10652  O22 POPEp 412      72.176 108.166  56.102  1.00  0.00           O
ATOM  10653  C22 POPEp 412      72.306 110.536  56.632  1.00  0.00           C
ATOM  10656  C3  POPEp 412      74.796 107.926  54.202  1.00  0.00           C
ATOM  10659  O31 POPEp 412      74.926 107.706  55.622  1.00  0.00           O
ATOM  10660  C31 POPEp 412      74.906 106.486  56.142  1.00  0.00           C
ATOM  10661  O32 POPEp 412      75.566 106.166  57.122  1.00  0.00           O
ATOM  10662  C32 POPEp 412      73.956 105.496  55.462  1.00  0.00           C
ATOM  10665  C23 POPEp 412      71.066 110.416  57.562  1.00  0.00           C
ATOM  10668  C24 POPEp 412      70.996 111.456  58.692  1.00  0.00           C
ATOM  10671  C25 POPEp 412      72.036 111.156  59.782  1.00  0.00           C
ATOM  10674  C26 POPEp 412      71.706 111.696  61.172  1.00  0.00           C
ATOM  10677  C27 POPEp 412      72.646 111.076  62.232  1.00  0.00           C
ATOM  10680  C28 POPEp 412      72.076 111.086  63.662  1.00  0.00           C
ATOM  10683  C29 POPEp 412      72.526 109.876  64.442  1.00  0.00           C
ATOM  10685 0C21 POPEp 412      72.966 109.806  65.712  1.00  0.00           C
ATOM  10687 1C21 POPEp 412      73.106 110.936  66.702  1.00  0.00           C
ATOM  10690 2C21 POPEp 412      72.036 110.826  67.812  1.00  0.00           C
ATOM  10693 3C21 POPEp 412      72.286 111.776  68.992  1.00  0.00           C
ATOM  10696 4C21 POPEp 412      71.086 111.806  69.962  1.00  0.00           C
ATOM  10699 5C21 POPEp 412      71.326 112.676  71.202  1.00  0.00           C
ATOM  10702 6C21 POPEp 412      72.266 112.036  72.232  1.00  0.00           C
ATOM  10705 7C21 POPEp 412      72.396 112.876  73.512  1.00  0.00           C
ATOM  10708 8C21 POPEp 412      73.266 112.226  74.592  1.00  0.00           C
ATOM  10712  C33 POPEp 412      72.936 104.886  56.462  1.00  0.00           C
ATOM  10715  C34 POPEp 412      71.736 104.266  55.732  1.00  0.00           C
ATOM  10718  C35 POPEp 412      71.176 102.996  56.392  1.00  0.00           C
ATOM  10721  C36 POPEp 412      70.736 103.166  57.852  1.00  0.00           C
ATOM  10724  C37 POPEp 412      70.096 101.876  58.372  1.00  0.00           C
ATOM  10727  C38 POPEp 412      69.926 101.806  59.902  1.00  0.00           C
ATOM  10730  C39 POPEp 412      69.196 100.526  60.312  1.00  0.00           C
ATOM  10733 0C31 POPEp 412      69.196 100.246  61.822  1.00  0.00           C
ATOM  10736 1C31 POPEp 412      68.276  99.066  62.182  1.00  0.00           C
ATOM  10739 2C31 POPEp 412      68.556  98.426  63.542  1.00  0.00           C
ATOM  10742 3C31 POPEp 412      68.346  99.356  64.742  1.00  0.00           C
ATOM  10745 4C31 POPEp 412      68.606  98.626  66.072  1.00  0.00           C
ATOM  10748 5C31 POPEp 412      68.336  99.516  67.292  1.00  0.00           C
ATOM  10751 6C31 POPEp 412      68.596  98.796  68.622  1.00  0.00           C
ATOM  10755  NH3 POPEq 413      51.706 100.576  49.972  1.00  0.00           N
ATOM  10759  C12 POPEq 413      52.106  99.996  48.652  1.00  0.00           C
ATOM  10762  C11 POPEq 413      53.606 100.146  48.392  1.00  0.00           C
ATOM  10765  P   POPEq 413      55.106 100.466  46.262  1.00  0.00           P
ATOM  10766  O13 POPEq 413      55.956  99.366  45.752  1.00  0.00           O
ATOM  10767  O14 POPEq 413      54.616 101.406  45.232  1.00  0.00           O
ATOM  10768  O11 POPEq 413      55.886 101.286  47.352  1.00  0.00           O
ATOM  10769  O12 POPEq 413      53.856  99.856  47.012  1.00  0.00           O
ATOM  10770  C1  POPEq 413      57.096 100.936  48.022  1.00  0.00           C
ATOM  10773  C2  POPEq 413      56.886 100.896  49.562  1.00  0.00           C
ATOM  10775  O21 POPEq 413      57.186 102.186  50.142  1.00  0.00           O
ATOM  10776  C21 POPEq 413      56.286 102.656  50.992  1.00  0.00           C
ATOM  10777  O22 POPEq 413      55.196 102.166  51.222  1.00  0.00           O
ATOM  10778  C22 POPEq 413      56.866 103.876  51.722  1.00  0.00           C
ATOM  10781  C3  POPEq 413      57.786  99.826  50.252  1.00  0.00           C
ATOM  10784  O31 POPEq 413      57.746  99.876  51.702  1.00  0.00           O
ATOM  10785  C31 POPEq 413      56.606  99.476  52.242  1.00  0.00           C
ATOM  10786  O32 POPEq 413      55.636  99.036  51.652  1.00  0.00           O
ATOM  10787  C32 POPEq 413      56.716  99.616  53.752  1.00  0.00           C
ATOM  10790  C23 POPEq 413      56.386 103.956  53.192  1.00  0.00           C
ATOM  10793  C24 POPEq 413      57.526 103.636  54.172  1.00  0.00           C
ATOM  10796  C25 POPEq 413      57.026 103.256  55.562  1.00  0.00           C
ATOM  10799  C26 POPEq 413      56.286 104.376  56.292  1.00  0.00           C
ATOM  10802  C27 POPEq 413      55.596 103.846  57.562  1.00  0.00           C
ATOM  10805  C28 POPEq 413      54.676 104.866  58.242  1.00  0.00           C
ATOM  10808  C29 POPEq 413      55.426 105.906  59.032  1.00  0.00           C
ATOM  10810 0C21 POPEq 413      54.836 106.736  59.912  1.00  0.00           C
ATOM  10812 1C21 POPEq 413      53.356 106.826  60.202  1.00  0.00           C
ATOM  10815 2C21 POPEq 413      52.996 106.406  61.642  1.00  0.00           C
ATOM  10818 3C21 POPEq 413      53.506 105.006  61.982  1.00  0.00           C
ATOM  10821 4C21 POPEq 413      52.966 104.436  63.292  1.00  0.00           C
ATOM  10824 5C21 POPEq 413      53.846 103.276  63.752  1.00  0.00           C
ATOM  10827 6C21 POPEq 413      53.376 102.626  65.062  1.00  0.00           C
ATOM  10830 7C21 POPEq 413      54.486 101.786  65.692  1.00  0.00           C
ATOM  10833 8C21 POPEq 413      54.056 101.076  66.982  1.00  0.00           C
ATOM  10837  C33 POPEq 413      55.426  99.156  54.452  1.00  0.00           C
ATOM  10840  C34 POPEq 413      55.666  98.756  55.912  1.00  0.00           C
ATOM  10843  C35 POPEq 413      55.966  99.936  56.832  1.00  0.00           C
ATOM  10846  C36 POPEq 413      56.186  99.496  58.282  1.00  0.00           C
ATOM  10849  C37 POPEq 413      56.286 100.686  59.232  1.00  0.00           C
ATOM  10852  C38 POPEq 413      56.646 100.286  60.672  1.00  0.00           C
ATOM  10855  C39 POPEq 413      56.986 101.496  61.542  1.00  0.00           C
ATOM  10858 0C31 POPEq 413      57.576 101.096  62.902  1.00  0.00           C
ATOM  10861 1C31 POPEq 413      57.956 102.306  63.762  1.00  0.00           C
ATOM  10864 2C31 POPEq 413      58.376 101.936  65.192  1.00  0.00           C
ATOM  10867 3C31 POPEq 413      58.636 103.186  66.042  1.00  0.00           C
ATOM  10870 4C31 POPEq 413      58.606 102.916  67.552  1.00  0.00           C
ATOM  10873 5C31 POPEq 413      58.576 104.226  68.362  1.00  0.00           C
ATOM  10876 6C31 POPEq 413      58.406 104.036  69.862  1.00  0.00           C
ATOM  10880  NH3 POPEr 414      49.596  72.576  48.402  1.00  0.00           N
ATOM  10884  C12 POPEr 414      50.446  73.236  47.372  1.00  0.00           C
ATOM  10887  C11 POPEr 414      51.296  74.316  48.032  1.00  0.00           C
ATOM  10890  P   POPEr 414      49.806  75.866  49.652  1.00  0.00           P
ATOM  10891  O13 POPEr 414      50.616  76.796  50.462  1.00  0.00           O
ATOM  10892  O14 POPEr 414      48.426  76.296  49.332  1.00  0.00           O
ATOM  10893  O11 POPEr 414      49.726  74.436  50.372  1.00  0.00           O
ATOM  10894  O12 POPEr 414      50.556  75.496  48.312  1.00  0.00           O
ATOM  10895  C1  POPEr 414      48.886  74.246  51.532  1.00  0.00           C
ATOM  10898  C2  POPEr 414      49.526  73.376  52.652  1.00  0.00           C
ATOM  10900  O21 POPEr 414      50.196  74.206  53.622  1.00  0.00           O
ATOM  10901  C21 POPEr 414      49.526  74.456  54.732  1.00  0.00           C
ATOM  10902  O22 POPEr 414      48.366  74.146  54.962  1.00  0.00           O
ATOM  10903  C22 POPEr 414      50.446  75.216  55.692  1.00  0.00           C
ATOM  10906  C3  POPEr 414      50.496  72.296  52.092  1.00  0.00           C
ATOM  10909  O31 POPEr 414      51.396  71.826  53.102  1.00  0.00           O
ATOM  10910  C31 POPEr 414      52.606  72.346  53.092  1.00  0.00           C
ATOM  10911  O32 POPEr 414      53.026  73.166  52.292  1.00  0.00           O
ATOM  10912  C32 POPEr 414      53.406  71.766  54.252  1.00  0.00           C
ATOM  10915  C23 POPEr 414      49.996  75.166  57.162  1.00  0.00           C
ATOM  10918  C24 POPEr 414      49.906  76.566  57.792  1.00  0.00           C
ATOM  10921  C25 POPEr 414      48.956  76.626  59.002  1.00  0.00           C
ATOM  10924  C26 POPEr 414      49.486  75.866  60.222  1.00  0.00           C
ATOM  10927  C27 POPEr 414      48.516  75.946  61.402  1.00  0.00           C
ATOM  10930  C28 POPEr 414      49.066  75.226  62.642  1.00  0.00           C
ATOM  10933  C29 POPEr 414      48.186  75.456  63.842  1.00  0.00           C
ATOM  10935 0C21 POPEr 414      48.376  76.376  64.812  1.00  0.00           C
ATOM  10937 1C21 POPEr 414      49.496  77.386  64.892  1.00  0.00           C
ATOM  10940 2C21 POPEr 414      49.016  78.836  64.662  1.00  0.00           C
ATOM  10943 3C21 POPEr 414      48.236  79.406  65.862  1.00  0.00           C
ATOM  10946 4C21 POPEr 414      47.636  80.796  65.592  1.00  0.00           C
ATOM  10949 5C21 POPEr 414      48.666  81.906  65.352  1.00  0.00           C
ATOM  10952 6C21 POPEr 414      47.986  83.246  65.062  1.00  0.00           C
ATOM  10955 7C21 POPEr 414      48.986  84.376  64.762  1.00  0.00           C
ATOM  10958 8C21 POPEr 414      48.316  85.656  64.262  1.00  0.00           C
ATOM  10962  C33 POPEr 414      52.876  72.306  55.582  1.00  0.00           C
ATOM  10965  C34 POPEr 414      53.336  71.476  56.772  1.00  0.00           C
ATOM  10968  C35 POPEr 414      52.786  72.046  58.082  1.00  0.00           C
ATOM  10971  C36 POPEr 414      53.056  71.136  59.282  1.00  0.00           C
ATOM  10974  C37 POPEr 414      52.736  71.796  60.632  1.00  0.00           C
ATOM  10977  C38 POPEr 414      53.066  70.926  61.852  1.00  0.00           C
ATOM  10980  C39 POPEr 414      51.956  69.926  62.232  1.00  0.00           C
ATOM  10983 0C31 POPEr 414      52.196  69.346  63.642  1.00  0.00           C
ATOM  10986 1C31 POPEr 414      51.116  68.376  64.132  1.00  0.00           C
ATOM  10989 2C31 POPEr 414      51.426  67.736  65.492  1.00  0.00           C
ATOM  10992 3C31 POPEr 414      51.646  68.756  66.622  1.00  0.00           C
ATOM  10995 4C31 POPEr 414      51.776  68.116  68.012  1.00  0.00           C
ATOM  10998 5C31 POPEr 414      51.656  69.156  69.132  1.00  0.00           C
ATOM  11001 6C31 POPEr 414      51.806  68.586  70.542  1.00  0.00           C
ATOM  11005  NH3 POPEs 415      55.886  54.866  91.842  1.00  0.00           N
ATOM  11009  C12 POPEs 415      55.186  54.366  93.062  1.00  0.00           C
ATOM  11012  C11 POPEs 415      53.906  53.626  92.682  1.00  0.00           C
ATOM  11015  P   POPEs 415      52.046  55.126  93.742  1.00  0.00           P
ATOM  11016  O13 POPEs 415      52.176  55.736  95.092  1.00  0.00           O
ATOM  11017  O14 POPEs 415      50.696  54.856  93.222  1.00  0.00           O
ATOM  11018  O11 POPEs 415      52.816  56.096  92.742  1.00  0.00           O
ATOM  11019  O12 POPEs 415      52.926  53.816  93.682  1.00  0.00           O
ATOM  11020  C1  POPEs 415      52.106  56.916  91.812  1.00  0.00           C
ATOM  11023  C2  POPEs 415      51.646  56.116  90.562  1.00  0.00           C
ATOM  11025  O21 POPEs 415      52.226  56.666  89.362  1.00  0.00           O
ATOM  11026  C21 POPEs 415      53.486  56.326  89.192  1.00  0.00           C
ATOM  11027  O22 POPEs 415      54.206  55.756  89.992  1.00  0.00           O
ATOM  11028  C22 POPEs 415      53.886  56.606  87.752  1.00  0.00           C
ATOM  11031  C3  POPEs 415      50.106  56.016  90.342  1.00  0.00           C
ATOM  11034  O31 POPEs 415      49.726  55.426  89.082  1.00  0.00           O
ATOM  11035  C31 POPEs 415      50.206  54.216  88.832  1.00  0.00           C
ATOM  11036  O32 POPEs 415      50.856  53.516  89.582  1.00  0.00           O
ATOM  11037  C32 POPEs 415      49.876  53.806  87.412  1.00  0.00           C
ATOM  11040  C23 POPEs 415      54.026  55.276  86.972  1.00  0.00           C
ATOM  11043  C24 POPEs 415      55.386  55.146  86.282  1.00  0.00           C
ATOM  11046  C25 POPEs 415      55.366  55.626  84.832  1.00  0.00           C
ATOM  11049  C26 POPEs 415      54.656  54.636  83.902  1.00  0.00           C
ATOM  11052  C27 POPEs 415      55.026  54.876  82.432  1.00  0.00           C
ATOM  11055  C28 POPEs 415      54.176  54.056  81.452  1.00  0.00           C
ATOM  11058  C29 POPEs 415      54.596  54.346  80.042  1.00  0.00           C
ATOM  11060 0C21 POPEs 415      55.186  53.486  79.192  1.00  0.00           C
ATOM  11062 1C21 POPEs 415      55.566  52.066  79.492  1.00  0.00           C
ATOM  11065 2C21 POPEs 415      56.766  51.626  78.632  1.00  0.00           C
ATOM  11068 3C21 POPEs 415      57.136  50.156  78.892  1.00  0.00           C
ATOM  11071 4C21 POPEs 415      58.256  49.626  77.982  1.00  0.00           C
ATOM  11074 5C21 POPEs 415      58.746  48.266  78.472  1.00  0.00           C
ATOM  11077 6C21 POPEs 415      59.626  47.516  77.462  1.00  0.00           C
ATOM  11080 7C21 POPEs 415      60.076  46.156  78.022  1.00  0.00           C
ATOM  11083 8C21 POPEs 415      60.766  45.256  76.992  1.00  0.00           C
ATOM  11087  C33 POPEs 415      50.996  52.886  86.852  1.00  0.00           C
ATOM  11090  C34 POPEs 415      50.636  52.436  85.442  1.00  0.00           C
ATOM  11093  C35 POPEs 415      51.746  51.766  84.632  1.00  0.00           C
ATOM  11096  C36 POPEs 415      51.236  51.136  83.322  1.00  0.00           C
ATOM  11099  C37 POPEs 415      52.296  50.286  82.612  1.00  0.00           C
ATOM  11102  C38 POPEs 415      51.746  49.416  81.472  1.00  0.00           C
ATOM  11105  C39 POPEs 415      50.896  48.206  81.922  1.00  0.00           C
ATOM  11108 0C31 POPEs 415      50.286  47.496  80.702  1.00  0.00           C
ATOM  11111 1C31 POPEs 415      49.466  46.236  81.012  1.00  0.00           C
ATOM  11114 2C31 POPEs 415      48.666  45.826  79.762  1.00  0.00           C
ATOM  11117 3C31 POPEs 415      47.896  44.496  79.872  1.00  0.00           C
ATOM  11120 4C31 POPEs 415      47.076  44.246  78.602  1.00  0.00           C
ATOM  11123 5C31 POPEs 415      46.256  42.946  78.622  1.00  0.00           C
ATOM  11126 6C31 POPEs 415      45.396  42.776  77.372  1.00  0.00           C
ATOM  11130  NH3 POPEt 416     109.886  80.256  47.422  1.00  0.00           N
ATOM  11134  C12 POPEt 416     110.746  79.046  47.182  1.00  0.00           C
ATOM  11137  C11 POPEt 416     111.766  79.346  46.082  1.00  0.00           C
ATOM  11140  P   POPEt 416     114.186  78.506  45.682  1.00  0.00           P
ATOM  11141  O13 POPEt 416     114.946  77.266  45.942  1.00  0.00           O
ATOM  11142  O14 POPEt 416     114.286  79.076  44.322  1.00  0.00           O
ATOM  11143  O11 POPEt 416     114.626  79.606  46.742  1.00  0.00           O
ATOM  11144  O12 POPEt 416     112.676  78.266  46.042  1.00  0.00           O
ATOM  11145  C1  POPEt 416     114.266  79.426  48.122  1.00  0.00           C
ATOM  11148  C2  POPEt 416     115.406  79.996  48.992  1.00  0.00           C
ATOM  11150  O21 POPEt 416     115.306  79.666  50.382  1.00  0.00           O
ATOM  11151  C21 POPEt 416     114.336  80.226  51.072  1.00  0.00           C
ATOM  11152  O22 POPEt 416     113.396  80.846  50.612  1.00  0.00           O
ATOM  11153  C22 POPEt 416     114.626  80.036  52.572  1.00  0.00           C
ATOM  11156  C3  POPEt 416     115.596  81.526  48.782  1.00  0.00           C
ATOM  11159  O31 POPEt 416     116.556  82.056  49.732  1.00  0.00           O
ATOM  11160  C31 POPEt 416     117.776  81.526  49.572  1.00  0.00           C
ATOM  11161  O32 POPEt 416     118.196  81.066  48.522  1.00  0.00           O
ATOM  11162  C32 POPEt 416     118.526  81.546  50.902  1.00  0.00           C
ATOM  11165  C23 POPEt 416     113.466  80.536  53.452  1.00  0.00           C
ATOM  11168  C24 POPEt 416     113.696  80.496  54.972  1.00  0.00           C
ATOM  11171  C25 POPEt 416     115.156  80.676  55.422  1.00  0.00           C
ATOM  11174  C26 POPEt 416     115.256  81.026  56.922  1.00  0.00           C
ATOM  11177  C27 POPEt 416     116.696  81.276  57.392  1.00  0.00           C
ATOM  11180  C28 POPEt 416     116.816  81.736  58.862  1.00  0.00           C
ATOM  11183  C29 POPEt 416     116.266  83.116  59.092  1.00  0.00           C
ATOM  11185 0C21 POPEt 416     115.436  83.516  60.072  1.00  0.00           C
ATOM  11187 1C21 POPEt 416     114.946  82.706  61.252  1.00  0.00           C
ATOM  11190 2C21 POPEt 416     114.866  83.626  62.482  1.00  0.00           C
ATOM  11193 3C21 POPEt 416     114.626  82.896  63.802  1.00  0.00           C
ATOM  11196 4C21 POPEt 416     114.656  83.876  64.982  1.00  0.00           C
ATOM  11199 5C21 POPEt 416     114.746  83.226  66.372  1.00  0.00           C
ATOM  11202 6C21 POPEt 416     116.006  82.386  66.582  1.00  0.00           C
ATOM  11205 7C21 POPEt 416     116.366  82.206  68.072  1.00  0.00           C
ATOM  11208 8C21 POPEt 416     117.026  83.426  68.712  1.00  0.00           C
ATOM  11212  C33 POPEt 416     118.366  80.236  51.722  1.00  0.00           C
ATOM  11215  C34 POPEt 416     118.206  80.496  53.232  1.00  0.00           C
ATOM  11218  C35 POPEt 416     119.506  80.466  54.062  1.00  0.00           C
ATOM  11221  C36 POPEt 416     120.086  79.066  54.252  1.00  0.00           C
ATOM  11224  C37 POPEt 416     121.226  79.006  55.282  1.00  0.00           C
ATOM  11227  C38 POPEt 416     121.756  77.576  55.442  1.00  0.00           C
ATOM  11230  C39 POPEt 416     122.886  77.406  56.472  1.00  0.00           C
ATOM  11233 0C31 POPEt 416     122.416  77.436  57.932  1.00  0.00           C
ATOM  11236 1C31 POPEt 416     123.556  77.186  58.922  1.00  0.00           C
ATOM  11239 2C31 POPEt 416     123.136  77.376  60.382  1.00  0.00           C
ATOM  11242 3C31 POPEt 416     122.386  76.186  61.002  1.00  0.00           C
ATOM  11245 4C31 POPEt 416     123.316  75.056  61.472  1.00  0.00           C
ATOM  11248 5C31 POPEt 416     122.556  73.946  62.202  1.00  0.00           C
ATOM  11251 6C31 POPEt 416     123.446  72.816  62.722  1.00  0.00           C
ATOM  11255  NH3 POPEu 417      55.086  24.996  53.242  1.00  0.00           N
ATOM  11259  C12 POPEu 417      54.286  23.716  53.282  1.00  0.00           C
ATOM  11262  C11 POPEu 417      53.866  23.256  51.872  1.00  0.00           C
ATOM  11265  P   POPEu 417      53.216  20.686  52.192  1.00  0.00           P
ATOM  11266  O13 POPEu 417      51.986  20.036  52.672  1.00  0.00           O
ATOM  11267  O14 POPEu 417      53.856  20.066  51.022  1.00  0.00           O
ATOM  11268  O11 POPEu 417      54.296  20.716  53.352  1.00  0.00           O
ATOM  11269  O12 POPEu 417      52.916  22.206  51.922  1.00  0.00           O
ATOM  11270  C1  POPEu 417      54.266  19.746  54.402  1.00  0.00           C
ATOM  11273  C2  POPEu 417      53.416  20.246  55.592  1.00  0.00           C
ATOM  11275  O21 POPEu 417      54.186  20.386  56.802  1.00  0.00           O
ATOM  11276  C21 POPEu 417      54.476  19.266  57.432  1.00  0.00           C
ATOM  11277  O22 POPEu 417      54.566  18.156  56.932  1.00  0.00           O
ATOM  11278  C22 POPEu 417      54.716  19.546  58.912  1.00  0.00           C
ATOM  11281  C3  POPEu 417      52.146  19.376  55.792  1.00  0.00           C
ATOM  11284  O31 POPEu 417      51.466  19.806  56.982  1.00  0.00           O
ATOM  11285  C31 POPEu 417      50.576  20.756  56.782  1.00  0.00           C
ATOM  11286  O32 POPEu 417      50.316  21.286  55.712  1.00  0.00           O
ATOM  11287  C32 POPEu 417      49.836  20.976  58.102  1.00  0.00           C
ATOM  11290  C23 POPEu 417      54.616  18.286  59.792  1.00  0.00           C
ATOM  11293  C24 POPEu 417      55.236  18.526  61.172  1.00  0.00           C
ATOM  11296  C25 POPEu 417      54.206  18.586  62.302  1.00  0.00           C
ATOM  11299  C26 POPEu 417      54.896  18.636  63.672  1.00  0.00           C
ATOM  11302  C27 POPEu 417      53.916  18.696  64.852  1.00  0.00           C
ATOM  11305  C28 POPEu 417      54.586  18.486  66.222  1.00  0.00           C
ATOM  11308  C29 POPEu 417      55.536  19.606  66.582  1.00  0.00           C
[truncated: 1,857,460 more chars]
