# Supplementary material for: Characterizing Membrane Association and Periplasmic Transfer of Bacterial Lipoproteins through Molecular Dynamics Simulations
Source: Structure. 2020 Apr 7;28(4):475–487.e3. doi: 10.1016/j.str.2020.01.012 (PMC7139219; doi:10.1016/j.str.2020.01.012)
Supplement: Data S1. Final Coordinates from Simulations (Y–Z), Related to Figure 3 [file mmc3.zip › Y-Z/YRAK-2-atomistic.pdb]

TITLE     Protein
REMARK    THIS IS A SIMULATION BOX
CRYST1  129.237  129.237  170.992  90.00  90.00  90.00 P 1           1
MODEL        1
ATOM      1  N   CYSTA   1     108.289  89.543  96.161  1.00  0.00           N
ATOM      3  CA  CYSTA   1     106.869  89.373  96.501  1.00  0.00           C
ATOM      5  C   CYSTA   1     106.639  88.074  97.401  1.00  0.00           C
ATOM      6  O   CYSTA   1     107.639  87.533  97.871  1.00  0.00           O
ATOM      7  CB  CYSTA   1     106.069  89.484  95.151  1.00  0.00           C
ATOM     10  SG  CYSTA   1     105.239  91.104  94.751  1.00  0.00           S
ATOM     11  C1  CYSTA   1     106.419  92.334  94.041  1.00  0.00           C
ATOM     14  CA1 CYSTA   1     108.919  90.704  95.861  1.00  0.00           C
ATOM     15  OA1 CYSTA   1     108.479  91.763  96.301  1.00  0.00           O
ATOM     16  CA2 CYSTA   1     110.159  90.734  94.981  1.00  0.00           C
ATOM     19  C11 CYSTA   1     106.249  92.803  92.561  1.00  0.00           C
ATOM     21  O11 CYSTA   1     104.959  93.433  92.371  1.00  0.00           O
ATOM     22  CX1 CYSTA   1     104.879  94.104  91.211  1.00  0.00           C
ATOM     23  OX1 CYSTA   1     105.799  94.263  90.431  1.00  0.00           O
ATOM     24  CX2 CYSTA   1     103.489  94.724  91.041  1.00  0.00           C
ATOM     27  C12 CYSTA   1     106.559  91.663  91.531  1.00  0.00           C
ATOM     30  O12 CYSTA   1     105.379  91.192  90.851  1.00  0.00           O
ATOM     31  CD1 CYSTA   1     104.959  89.974  91.121  1.00  0.00           C
ATOM     32  OD1 CYSTA   1     105.467  89.193  91.901  1.00  0.00           O
ATOM     33  CD2 CYSTA   1     103.718  89.674  90.281  1.00  0.00           C
ATOM     36  CA3 CYSTA   1     109.839  90.814  93.461  1.00  0.00           C
ATOM     39  CA4 CYSTA   1     110.898  90.174  92.531  1.00  0.00           C
ATOM     42  CA5 CYSTA   1     110.409  88.864  91.871  1.00  0.00           C
ATOM     45  CA6 CYSTA   1     109.518  89.093  90.631  1.00  0.00           C
ATOM     48  CA7 CYSTA   1     108.739  87.833  90.221  1.00  0.00           C
ATOM     51  CA8 CYSTA   1     107.739  88.083  89.081  1.00  0.00           C
ATOM     54  CA9 CYSTA   1     106.849  86.873  88.731  1.00  0.00           C
ATOM     57 0CA1 CYSTA   1     105.809  86.494  89.801  1.00  0.00           C
ATOM     60 1CA1 CYSTA   1     104.708  85.574  89.271  1.00  0.00           C
ATOM     63 2CA1 CYSTA   1     103.499  85.464  90.211  1.00  0.00           C
ATOM     66 3CA1 CYSTA   1     102.359  84.643  89.601  1.00  0.00           C
ATOM     69 4CA1 CYSTA   1     101.069  84.664  90.431  1.00  0.00           C
ATOM     72 5CA1 CYSTA   1      99.989  83.734  89.851  1.00  0.00           C
ATOM     75 6CA1 CYSTA   1      98.699  83.692  90.661  1.00  0.00           C
ATOM     79  CD3 CYSTA   1     104.019  89.294  88.801  1.00  0.00           C
ATOM     82  CD4 CYSTA   1     103.689  90.384  87.771  1.00  0.00           C
ATOM     85  CD5 CYSTA   1     104.249  90.124  86.371  1.00  0.00           C
ATOM     88  CD6 CYSTA   1     104.007  88.703  85.831  1.00  0.00           C
ATOM     91  CD7 CYSTA   1     102.549  88.223  85.791  1.00  0.00           C
ATOM     94  CD8 CYSTA   1     102.489  86.763  85.341  1.00  0.00           C
ATOM     97  CD9 CYSTA   1     101.059  86.224  85.191  1.00  0.00           C
ATOM    100 0CD1 CYSTA   1     101.019  84.734  84.791  1.00  0.00           C
ATOM    103 1CD1 CYSTA   1     101.738  84.434  83.471  1.00  0.00           C
ATOM    106 2CD1 CYSTA   1     101.577  82.973  83.031  1.00  0.00           C
ATOM    109 3CD1 CYSTA   1     102.419  82.633  81.791  1.00  0.00           C
ATOM    112 4CD1 CYSTA   1     102.208  81.192  81.271  1.00  0.00           C
ATOM    115 5CD1 CYSTA   1     102.479  80.104  82.321  1.00  0.00           C
ATOM    118 6CD1 CYSTA   1     102.349  78.684  81.771  1.00  0.00           C
ATOM    122  CX3 CYSTA   1     102.369  93.692  90.771  1.00  0.00           C
ATOM    125  CX4 CYSTA   1     101.358  94.114  89.691  1.00  0.00           C
ATOM    128  CX5 CYSTA   1     101.869  93.864  88.251  1.00  0.00           C
ATOM    131  CX6 CYSTA   1     100.758  93.544  87.241  1.00  0.00           C
ATOM    134  CX7 CYSTA   1     101.299  93.123  85.861  1.00  0.00           C
ATOM    137  CX8 CYSTA   1     100.229  93.123  84.751  1.00  0.00           C
ATOM    140  CX9 CYSTA   1     100.839  93.344  83.391  1.00  0.00           C
ATOM    142 0CX1 CYSTA   1     101.339  92.393  82.581  1.00  0.00           C
ATOM    144 1CX1 CYSTA   1     101.368  90.914  82.851  1.00  0.00           C
ATOM    147 2CX1 CYSTA   1     100.809  90.104  81.671  1.00  0.00           C
ATOM    150 3CX1 CYSTA   1     100.818  88.594  81.951  1.00  0.00           C
ATOM    153 4CX1 CYSTA   1     100.348  87.744  80.761  1.00  0.00           C
ATOM    156 5CX1 CYSTA   1     101.389  87.684  79.641  1.00  0.00           C
ATOM    159 6CX1 CYSTA   1     101.028  86.693  78.531  1.00  0.00           C
ATOM    162 7CX1 CYSTA   1     102.138  86.574  77.481  1.00  0.00           C
ATOM    165 8CX1 CYSTA   1     101.829  85.534  76.401  1.00  0.00           C
ATOM    169  N   ALA A   2     105.397  87.512  97.721  1.00  0.00           N
ATOM    171  CA  ALA A   2     105.219  86.374  98.711  1.00  0.00           C
ATOM    173  CB  ALA A   2     105.369  86.903 100.151  1.00  0.00           C
ATOM    177  C   ALA A   2     103.969  85.373  98.611  1.00  0.00           C
ATOM    178  O   ALA A   2     103.629  85.004  97.491  1.00  0.00           O
ATOM    179  N   TYR A   3     103.239  84.872  99.721  1.00  0.00           N
ATOM    181  CA  TYR A   3     101.799  84.333  99.701  1.00  0.00           C
ATOM    183  CB  TYR A   3     100.818  85.534  99.931  1.00  0.00           C
ATOM    186  CG  TYR A   3     101.109  86.583  98.861  1.00  0.00           C
ATOM    187  CD1 TYR A   3     101.028  86.254  97.491  1.00  0.00           C
ATOM    189  CE1 TYR A   3     101.679  87.043  96.531  1.00  0.00           C
ATOM    191  CZ  TYR A   3     102.359  88.193  96.921  1.00  0.00           C
ATOM    192  OH  TYR A   3     103.049  88.943  95.971  1.00  0.00           O
ATOM    194  CD2 TYR A   3     101.709  87.803  99.221  1.00  0.00           C
ATOM    196  CE2 TYR A   3     102.339  88.604  98.261  1.00  0.00           C
ATOM    198  C   TYR A   3     101.279  82.934 100.371  1.00  0.00           C
ATOM    199  O   TYR A   3     101.979  81.934 100.181  1.00  0.00           O
ATOM    200  N   GLY A   4     100.019  82.733 101.021  1.00  0.00           N
ATOM    202  CA  GLY A   4      99.259  81.383 101.241  1.00  0.00           C
ATOM    205  C   GLY A   4      98.469  80.854 102.561  1.00  0.00           C
ATOM    206  O   GLY A   4      98.809  81.303 103.641  1.00  0.00           O
ATOM    207  N   ALA A   5      97.409  79.864 102.541  1.00  0.00           N
ATOM    209  CA  ALA A   5      96.869  78.964 103.691  1.00  0.00           C
ATOM    211  CB  ALA A   5      96.659  79.624 105.081  1.00  0.00           C
ATOM    215  C   ALA A   5      95.829  77.674 103.631  1.00  0.00           C
ATOM    216  O   ALA A   5      96.339  76.584 103.421  1.00  0.00           O
ATOM    217  N   ASP A   6      94.449  77.684 103.911  1.00  0.00           N
ATOM    219  CA  ASP A   6      93.508  76.504 104.181  1.00  0.00           C
ATOM    221  CB  ASP A   6      93.699  76.044 105.661  1.00  0.00           C
ATOM    224  CG  ASP A   6      93.149  77.043 106.681  1.00  0.00           C
ATOM    225  OD1 ASP A   6      92.679  76.584 107.751  1.00  0.00           O
ATOM    226  OD2 ASP A   6      93.268  78.273 106.461  1.00  0.00           O
ATOM    227  C   ASP A   6      91.899  76.554 103.901  1.00  0.00           C
ATOM    228  O   ASP A   6      91.368  77.624 103.601  1.00  0.00           O
ATOM    229  N   THR A   7      91.139  75.383 103.971  1.00  0.00           N
ATOM    231  CA  THR A   7      89.629  75.094 103.941  1.00  0.00           C
ATOM    233  CB  THR A   7      89.309  73.634 104.401  1.00  0.00           C
ATOM    235  OG1 THR A   7      89.029  73.504 105.781  1.00  0.00           O
ATOM    237  CG2 THR A   7      88.139  72.854 103.721  1.00  0.00           C
ATOM    241  C   THR A   7      88.629  75.313 102.761  1.00  0.00           C
ATOM    242  O   THR A   7      88.868  74.984 101.621  1.00  0.00           O
ATOM    243  N   GLY A   8      87.349  75.734 103.041  1.00  0.00           N
ATOM    245  CA  GLY A   8      86.159  75.674 102.161  1.00  0.00           C
ATOM    248  C   GLY A   8      84.999  76.674 102.331  1.00  0.00           C
ATOM    249  O   GLY A   8      83.849  76.243 102.361  1.00  0.00           O
ATOM    250  N   ALA A   9      85.239  78.004 102.451  1.00  0.00           N
ATOM    252  CA  ALA A   9      84.269  79.104 102.341  1.00  0.00           C
ATOM    254  CB  ALA A   9      84.828  79.744 101.131  1.00  0.00           C
ATOM    258  C   ALA A   9      83.589  80.424 102.841  1.00  0.00           C
ATOM    259  O   ALA A   9      82.389  80.484 102.581  1.00  0.00           O
ATOM    260  N   ASN A  10      84.288  81.474 103.401  1.00  0.00           N
ATOM    262  CA  ASN A  10      84.259  82.964 103.271  1.00  0.00           C
ATOM    264  CB  ASN A  10      84.968  83.554 104.531  1.00  0.00           C
ATOM    267  CG  ASN A  10      85.839  84.783 104.241  1.00  0.00           C
ATOM    268  OD1 ASN A  10      85.649  85.504 103.281  1.00  0.00           O
ATOM    269  ND2 ASN A  10      86.899  85.033 105.031  1.00  0.00           N
ATOM    272  C   ASN A  10      82.988  83.824 102.871  1.00  0.00           C
ATOM    273  O   ASN A  10      81.849  83.464 103.161  1.00  0.00           O
ATOM    274  N   ASP A  11      83.128  84.993 102.161  1.00  0.00           N
ATOM    276  CA  ASP A  11      83.069  85.373 100.721  1.00  0.00           C
ATOM    278  CB  ASP A  11      83.469  86.914 100.561  1.00  0.00           C
ATOM    281  CG  ASP A  11      83.409  87.864 101.771  1.00  0.00           C
ATOM    282  OD1 ASP A  11      83.879  89.014 101.681  1.00  0.00           O
ATOM    283  OD2 ASP A  11      82.629  87.574 102.711  1.00  0.00           O
ATOM    284  C   ASP A  11      81.809  84.854  99.791  1.00  0.00           C
ATOM    285  O   ASP A  11      81.019  85.814 100.021  1.00  0.00           O
ATOM    286  N   VAL A  12      81.449  82.544  98.211  1.00  0.00           N
ATOM    288  CA  VAL A  12      80.299  81.374  97.691  1.00  0.00           C
ATOM    290  CB  VAL A  12      79.259  81.833  96.551  1.00  0.00           C
ATOM    292  CG1 VAL A  12      77.919  81.084  96.791  1.00  0.00           C
ATOM    296  CG2 VAL A  12      78.809  83.243  96.131  1.00  0.00           C
ATOM    300  C   VAL A  12      80.339  79.663  96.991  1.00  0.00           C
ATOM    301  O   VAL A  12      79.989  79.504  95.851  1.00  0.00           O
ATOM    302  N   ASN A  13      80.799  78.334  97.361  1.00  0.00           N
ATOM    304  CA  ASN A  13      81.368  77.004  96.581  1.00  0.00           C
ATOM    306  CB  ASN A  13      82.419  77.434  95.521  1.00  0.00           C
ATOM    309  CG  ASN A  13      82.618  76.864  94.121  1.00  0.00           C
ATOM    310  OD1 ASN A  13      83.718  76.984  93.591  1.00  0.00           O
ATOM    311  ND2 ASN A  13      81.559  76.324  93.501  1.00  0.00           N
ATOM    314  C   ASN A  13      82.208  75.614  97.181  1.00  0.00           C
ATOM    315  O   ASN A  13      82.979  75.754  98.111  1.00  0.00           O
ATOM    316  N   THR A  14      82.219  74.273  96.681  1.00  0.00           N
ATOM    318  CA  THR A  14      83.189  73.004  96.951  1.00  0.00           C
ATOM    320  CB  THR A  14      83.199  72.743  98.481  1.00  0.00           C
ATOM    322  OG1 THR A  14      82.719  71.493  98.921  1.00  0.00           O
ATOM    324  CG2 THR A  14      84.489  72.993  99.271  1.00  0.00           C
ATOM    328  C   THR A  14      83.178  71.414  96.151  1.00  0.00           C
ATOM    329  O   THR A  14      82.099  70.834  96.231  1.00  0.00           O
ATOM    330  N   ARG A  15      84.159  70.514  95.411  1.00  0.00           N
ATOM    332  CA  ARG A  15      85.549  70.264  94.491  1.00  0.00           C
ATOM    334  CB  ARG A  15      85.989  68.834  94.761  1.00  0.00           C
ATOM    337  CG  ARG A  15      85.569  67.894  93.641  1.00  0.00           C
ATOM    340  CD  ARG A  15      84.169  67.324  93.731  1.00  0.00           C
ATOM    343  NE  ARG A  15      83.958  66.644  92.421  1.00  0.00           N
ATOM    345  CZ  ARG A  15      84.769  65.703  91.951  1.00  0.00           C
ATOM    346  NH1 ARG A  15      84.739  65.474  90.661  1.00  0.00           N
ATOM    349  NH2 ARG A  15      85.659  65.053  92.661  1.00  0.00           N
ATOM    352  C   ARG A  15      86.989  71.023  93.601  1.00  0.00           C
ATOM    353  O   ARG A  15      87.618  70.214  92.951  1.00  0.00           O
ATOM    354  N   PHE A  16      87.649  72.354  93.311  1.00  0.00           N
ATOM    356  CA  PHE A  16      87.929  73.904  93.681  1.00  0.00           C
ATOM    358  CB  PHE A  16      88.388  73.864  95.201  1.00  0.00           C
ATOM    361  CG  PHE A  16      87.579  74.464  96.381  1.00  0.00           C
ATOM    362  CD1 PHE A  16      86.368  75.164  96.111  1.00  0.00           C
ATOM    364  CE1 PHE A  16      85.579  75.644  97.121  1.00  0.00           C
ATOM    366  CZ  PHE A  16      85.938  75.453  98.451  1.00  0.00           C
ATOM    368  CD2 PHE A  16      87.959  74.343  97.731  1.00  0.00           C
ATOM    370  CE2 PHE A  16      87.099  74.733  98.751  1.00  0.00           C
ATOM    372  C   PHE A  16      89.109  74.974  93.001  1.00  0.00           C
ATOM    373  O   PHE A  16      90.229  74.474  92.821  1.00  0.00           O
ATOM    374  N   THR A  17      88.999  76.454  92.701  1.00  0.00           N
ATOM    376  CA  THR A  17      89.629  77.974  93.091  1.00  0.00           C
ATOM    378  CB  THR A  17      89.349  78.883  91.881  1.00  0.00           C
ATOM    380  OG1 THR A  17      87.959  78.954  91.701  1.00  0.00           O
ATOM    382  CG2 THR A  17      89.939  78.324  90.581  1.00  0.00           C
ATOM    386  C   THR A  17      89.679  79.243  94.441  1.00  0.00           C
ATOM    387  O   THR A  17      90.779  79.794  94.381  1.00  0.00           O
ATOM    388  N   GLN A  18      88.868  79.964  95.581  1.00  0.00           N
ATOM    390  CA  GLN A  18      87.809  80.023  96.971  1.00  0.00           C
ATOM    392  CB  GLN A  18      87.979  81.564  97.211  1.00  0.00           C
ATOM    395  CG  GLN A  18      89.378  82.283  97.511  1.00  0.00           C
ATOM    398  CD  GLN A  18      90.779  81.824  97.011  1.00  0.00           C
ATOM    399  OE1 GLN A  18      91.429  80.974  97.611  1.00  0.00           O
ATOM    400  NE2 GLN A  18      91.339  82.442  95.951  1.00  0.00           N
ATOM    403  C   GLN A  18      86.309  79.304  98.081  1.00  0.00           C
ATOM    404  O   GLN A  18      86.598  79.784  99.151  1.00  0.00           O
ATOM    405  N   ILE A  19      84.879  78.394  98.131  1.00  0.00           N
ATOM    407  CA  ILE A  19      83.099  78.413  98.651  1.00  0.00           C
ATOM    409  CB  ILE A  19      82.979  79.943  97.671  1.00  0.00           C
ATOM    411  CG2 ILE A  19      82.799  80.574  96.181  1.00  0.00           C
ATOM    415  CG1 ILE A  19      84.179  80.964  97.751  1.00  0.00           C
ATOM    418  CD  ILE A  19      84.769  82.164  96.881  1.00  0.00           C
ATOM    422  C   ILE A  19      81.429  77.163  99.671  1.00  0.00           C
ATOM    423  O   ILE A  19      81.729  77.074 100.851  1.00  0.00           O
ATOM    424  N   LYS A  20      79.799  76.313  99.521  1.00  0.00           N
ATOM    426  CA  LYS A  20      78.108  75.294 100.191  1.00  0.00           C
ATOM    428  CB  LYS A  20      77.599  76.554 100.941  1.00  0.00           C
ATOM    431  CG  LYS A  20      77.359  77.743 100.001  1.00  0.00           C
ATOM    434  CD  LYS A  20      77.848  79.094 100.561  1.00  0.00           C
ATOM    437  CE  LYS A  20      79.358  79.254 100.771  1.00  0.00           C
ATOM    440  NZ  LYS A  20      79.758  80.523 101.391  1.00  0.00           N
ATOM    444  C   LYS A  20      76.559  73.724 101.011  1.00  0.00           C
ATOM    445  O   LYS A  20      75.998  74.334 101.911  1.00  0.00           O
ATOM    446  N   THR A  21      75.659  72.093 101.111  1.00  0.00           N
ATOM    448  CA  THR A  21      74.189  70.904 101.911  1.00  0.00           C
ATOM    450  CB  THR A  21      73.159  71.784 102.651  1.00  0.00           C
ATOM    452  OG1 THR A  21      73.439  71.914 104.031  1.00  0.00           O
ATOM    454  CG2 THR A  21      71.699  71.294 102.621  1.00  0.00           C
ATOM    458  C   THR A  21      73.189  68.924 102.201  1.00  0.00           C
ATOM    459  O   THR A  21      74.049  68.084 102.041  1.00  0.00           O
ATOM    460  N   SER A  22      71.669  67.984 102.581  1.00  0.00           N
ATOM    462  CA  SER A  22      70.449  66.404 102.851  1.00  0.00           C
ATOM    464  CB  SER A  22      69.218  66.614 101.861  1.00  0.00           C
ATOM    467  OG  SER A  22      68.569  65.424 101.351  1.00  0.00           O
ATOM    469  C   SER A  22      69.669  64.564 103.741  1.00  0.00           C
ATOM    470  O   SER A  22      70.129  64.453 104.871  1.00  0.00           O
ATOM    471  N   LYS A  23      68.599  63.174 103.491  1.00  0.00           N
ATOM    473  CA  LYS A  23      67.539  61.674 104.131  1.00  0.00           C
ATOM    475  CB  LYS A  23      66.009  61.994 103.741  1.00  0.00           C
ATOM    478  CG  LYS A  23      64.719  61.194 104.251  1.00  0.00           C
ATOM    481  CD  LYS A  23      63.909  60.234 103.281  1.00  0.00           C
ATOM    484  CE  LYS A  23      62.809  59.354 103.961  1.00  0.00           C
ATOM    487  NZ  LYS A  23      61.848  58.654 103.051  1.00  0.00           N
ATOM    491  C   LYS A  23      67.189  59.664 104.111  1.00  0.00           C
ATOM    492  O   LYS A  23      67.959  59.054 103.381  1.00  0.00           O
ATOM    493  N   ILE A  24      66.129  58.544 104.791  1.00  0.00           N
ATOM    495  CA  ILE A  24      65.569  56.804 104.851  1.00  0.00           C
ATOM    497  CB  ILE A  24      64.709  56.114 103.671  1.00  0.00           C
ATOM    499  CG2 ILE A  24      64.909  56.684 102.261  1.00  0.00           C
ATOM    503  CG1 ILE A  24      64.949  54.554 103.441  1.00  0.00           C
ATOM    506  CD  ILE A  24      63.719  53.644 103.161  1.00  0.00           C
ATOM    510  C   ILE A  24      64.959  55.523 106.111  1.00  0.00           C
ATOM    511  O   ILE A  24      65.749  55.324 107.031  1.00  0.00           O
ATOM    512  N   LYS A  25      63.709  54.543 106.211  1.00  0.00           N
ATOM    514  CA  LYS A  25      63.089  53.124 106.991  1.00  0.00           C
ATOM    516  CB  LYS A  25      64.179  52.444 107.951  1.00  0.00           C
ATOM    519  CG  LYS A  25      64.089  50.944 108.461  1.00  0.00           C
ATOM    522  CD  LYS A  25      63.549  50.414 109.851  1.00  0.00           C
ATOM    525  CE  LYS A  25      64.078  51.074 111.151  1.00  0.00           C
ATOM    528  NZ  LYS A  25      63.669  50.344 112.391  1.00  0.00           N
ATOM    532  C   LYS A  25      61.669  52.514 107.941  1.00  0.00           C
ATOM    533  O   LYS A  25      61.809  52.474 109.151  1.00  0.00           O
ATOM    534  N   ASN A  26      60.349  51.934 107.631  1.00  0.00           N
ATOM    536  CA  ASN A  26      59.078  51.364 108.471  1.00  0.00           C
ATOM    538  CB  ASN A  26      59.218  51.344 110.031  1.00  0.00           C
ATOM    541  CG  ASN A  26      58.758  52.614 110.761  1.00  0.00           C
ATOM    542  OD1 ASN A  26      57.749  53.254 110.491  1.00  0.00           O
ATOM    543  ND2 ASN A  26      59.489  52.974 111.821  1.00  0.00           N
ATOM    546  C   ASN A  26      57.399  51.563 108.241  1.00  0.00           C
ATOM    547  O   ASN A  26      56.959  52.624 107.811  1.00  0.00           O
ATOM    548  N   SER A  27      56.429  50.564 108.521  1.00  0.00           N
ATOM    550  CA  SER A  27      55.069  50.084 107.921  1.00  0.00           C
ATOM    552  CB  SER A  27      54.709  48.684 108.491  1.00  0.00           C
ATOM    555  OG  SER A  27      55.909  48.044 108.781  1.00  0.00           O
ATOM    557  C   SER A  27      53.569  50.534 108.081  1.00  0.00           C
ATOM    558  O   SER A  27      53.109  50.764 109.191  1.00  0.00           O
ATOM    559  N   LEU A  28      52.709  50.444 107.011  1.00  0.00           N
ATOM    561  CA  LEU A  28      51.209  50.374 106.891  1.00  0.00           C
ATOM    563  CB  LEU A  28      50.538  51.254 105.691  1.00  0.00           C
ATOM    566  CG  LEU A  28      51.219  52.394 104.771  1.00  0.00           C
ATOM    568  CD1 LEU A  28      50.449  53.684 104.421  1.00  0.00           C
ATOM    572  CD2 LEU A  28      52.659  52.864 104.961  1.00  0.00           C
ATOM    576  C   LEU A  28      50.249  49.534 107.931  1.00  0.00           C
ATOM    577  O   LEU A  28      50.389  48.314 107.941  1.00  0.00           O
ATOM    578  N   GLN A  29      49.249  50.034 108.751  1.00  0.00           N
ATOM    580  CA  GLN A  29      48.289  49.294 109.671  1.00  0.00           C
ATOM    582  CB  GLN A  29      48.889  49.254 111.101  1.00  0.00           C
ATOM    585  CG  GLN A  29      48.439  47.994 111.891  1.00  0.00           C
ATOM    588  CD  GLN A  29      48.659  46.764 111.011  1.00  0.00           C
ATOM    589  OE1 GLN A  29      47.828  45.874 110.881  1.00  0.00           O
ATOM    590  NE2 GLN A  29      49.819  46.773 110.341  1.00  0.00           N
ATOM    593  C   GLN A  29      46.809  49.754 110.041  1.00  0.00           C
ATOM    594  O   GLN A  29      46.539  50.904 110.361  1.00  0.00           O
ATOM    595  N   MET A  30      45.739  48.904 110.091  1.00  0.00           N
ATOM    597  CA  MET A  30      44.348  49.354 110.441  1.00  0.00           C
ATOM    599  CB  MET A  30      43.239  48.934 109.411  1.00  0.00           C
ATOM    602  CG  MET A  30      41.729  49.074 109.631  1.00  0.00           C
ATOM    605  SD  MET A  30      41.069  50.704 109.191  1.00  0.00           S
ATOM    606  CE  MET A  30      40.879  50.614 107.391  1.00  0.00           C
ATOM    610  C   MET A  30      43.829  48.864 111.761  1.00  0.00           C
ATOM    611  O   MET A  30      43.889  47.684 112.041  1.00  0.00           O
ATOM    612  N   ARG A  31      43.168  49.764 112.531  1.00  0.00           N
ATOM    614  CA  ARG A  31      42.039  49.384 113.371  1.00  0.00           C
ATOM    616  CB  ARG A  31      42.329  49.114 114.861  1.00  0.00           C
ATOM    619  CG  ARG A  31      43.159  47.844 115.091  1.00  0.00           C
ATOM    622  CD  ARG A  31      43.249  47.354 116.551  1.00  0.00           C
ATOM    625  NE  ARG A  31      42.709  48.434 117.461  1.00  0.00           N
ATOM    627  CZ  ARG A  31      42.979  48.524 118.751  1.00  0.00           C
ATOM    628  NH1 ARG A  31      42.519  49.514 119.481  1.00  0.00           N
ATOM    631  NH2 ARG A  31      43.689  47.594 119.351  1.00  0.00           N
ATOM    634  C   ARG A  31      40.919  50.394 113.301  1.00  0.00           C
ATOM    635  O   ARG A  31      41.049  51.484 112.751  1.00  0.00           O
ATOM    636  N   ILE A  32      39.719  49.993 113.771  1.00  0.00           N
ATOM    638  CA  ILE A  32      38.579  50.224 112.921  1.00  0.00           C
ATOM    640  CB  ILE A  32      38.699  49.424 111.661  1.00  0.00           C
ATOM    642  CG2 ILE A  32      39.049  47.953 111.951  1.00  0.00           C
ATOM    646  CG1 ILE A  32      37.629  49.744 110.621  1.00  0.00           C
ATOM    649  CD  ILE A  32      37.819  48.944 109.341  1.00  0.00           C
ATOM    653  C   ILE A  32      37.249  50.243 113.651  1.00  0.00           C
ATOM    654  O   ILE A  32      37.129  51.034 114.581  1.00  0.00           O
ATOM    655  N   ASP A  33      36.159  49.534 113.271  1.00  0.00           N
ATOM    657  CA  ASP A  33      36.059  48.093 113.391  1.00  0.00           C
ATOM    659  CB  ASP A  33      35.258  47.894 114.711  1.00  0.00           C
ATOM    662  CG  ASP A  33      36.069  48.314 115.941  1.00  0.00           C
ATOM    663  OD1 ASP A  33      35.499  48.914 116.881  1.00  0.00           O
ATOM    664  OD2 ASP A  33      37.279  47.974 116.021  1.00  0.00           O
ATOM    665  C   ASP A  33      35.409  47.324 112.171  1.00  0.00           C
ATOM    666  O   ASP A  33      34.269  46.894 112.351  1.00  0.00           O
ATOM    667  N   GLN A  34      36.089  47.084 110.961  1.00  0.00           N
ATOM    669  CA  GLN A  34      35.739  46.114 109.851  1.00  0.00           C
ATOM    671  CB  GLN A  34      34.879  44.924 110.521  1.00  0.00           C
ATOM    674  CG  GLN A  34      34.539  43.504 109.981  1.00  0.00           C
ATOM    677  CD  GLN A  34      33.509  42.854 110.951  1.00  0.00           C
ATOM    678  OE1 GLN A  34      32.309  42.743 110.691  1.00  0.00           O
ATOM    679  NE2 GLN A  34      33.959  42.493 112.181  1.00  0.00           N
ATOM    682  C   GLN A  34      36.409  45.854 108.351  1.00  0.00           C
ATOM    683  O   GLN A  34      35.629  45.304 107.591  1.00  0.00           O
ATOM    684  N   GLY A  35      37.609  46.084 107.591  1.00  0.00           N
ATOM    686  CA  GLY A  35      39.039  46.674 107.431  1.00  0.00           C
ATOM    689  C   GLY A  35      39.889  46.504 106.061  1.00  0.00           C
ATOM    690  O   GLY A  35      39.329  45.994 105.101  1.00  0.00           O
ATOM    691  N   LEU A  36      41.249  46.924 105.921  1.00  0.00           N
ATOM    693  CA  LEU A  36      42.259  46.624 104.771  1.00  0.00           C
ATOM    695  CB  LEU A  36      42.859  45.234 105.131  1.00  0.00           C
ATOM    698  CG  LEU A  36      43.079  44.184 104.031  1.00  0.00           C
ATOM    700  CD1 LEU A  36      43.959  43.064 104.601  1.00  0.00           C
ATOM    704  CD2 LEU A  36      41.749  43.564 103.561  1.00  0.00           C
ATOM    708  C   LEU A  36      43.299  47.804 104.221  1.00  0.00           C
ATOM    709  O   LEU A  36      42.499  48.714 104.141  1.00  0.00           O
ATOM    710  N   PRO A  37      44.779  48.034 103.761  1.00  0.00           N
ATOM    711  CD  PRO A  37      45.279  46.814 103.101  1.00  0.00           C
ATOM    714  CA  PRO A  37      46.079  49.104 103.911  1.00  0.00           C
ATOM    716  CB  PRO A  37      47.149  48.244 103.161  1.00  0.00           C
ATOM    719  CG  PRO A  37      46.479  47.214 102.281  1.00  0.00           C
ATOM    722  C   PRO A  37      46.648  50.824 103.681  1.00  0.00           C
ATOM    723  O   PRO A  37      47.059  50.964 102.541  1.00  0.00           O
ATOM    724  N   HIS A  38      46.879  52.244 104.211  1.00  0.00           N
ATOM    726  CA  HIS A  38      46.939  53.754 104.981  1.00  0.00           C
ATOM    728  CB  HIS A  38      46.679  54.514 103.641  1.00  0.00           C
ATOM    731  ND1 HIS A  38      48.168  56.294 102.841  1.00  0.00           N
ATOM    732  CG  HIS A  38      46.929  55.964 103.361  1.00  0.00           C
ATOM    733  CE1 HIS A  38      47.999  57.454 102.241  1.00  0.00           C
ATOM    735  NE2 HIS A  38      46.709  57.844 102.281  1.00  0.00           N
ATOM    737  CD2 HIS A  38      46.019  56.894 103.001  1.00  0.00           C
ATOM    739  C   HIS A  38      47.419  54.954 106.301  1.00  0.00           C
ATOM    740  O   HIS A  38      48.159  55.814 105.861  1.00  0.00           O
ATOM    741  N   ILE A  39      47.099  55.214 107.801  1.00  0.00           N
ATOM    743  CA  ILE A  39      47.499  55.164 109.441  1.00  0.00           C
ATOM    745  CB  ILE A  39      46.889  54.114 110.521  1.00  0.00           C
ATOM    747  CG2 ILE A  39      47.819  53.384 111.551  1.00  0.00           C
ATOM    751  CG1 ILE A  39      45.909  54.784 111.521  1.00  0.00           C
ATOM    754  CD  ILE A  39      45.609  54.094 112.871  1.00  0.00           C
ATOM    758  C   ILE A  39      48.539  55.934 110.441  1.00  0.00           C
ATOM    759  O   ILE A  39      48.189  57.004 110.911  1.00  0.00           O
ATOM    760  N   VAL A  40      49.789  55.404 110.861  1.00  0.00           N
ATOM    762  CA  VAL A  40      50.889  55.904 111.761  1.00  0.00           C
ATOM    764  CB  VAL A  40      50.359  56.504 113.061  1.00  0.00           C
ATOM    766  CG1 VAL A  40      51.479  57.134 113.891  1.00  0.00           C
ATOM    770  CG2 VAL A  40      49.649  55.444 113.901  1.00  0.00           C
ATOM    774  C   VAL A  40      52.049  54.884 112.181  1.00  0.00           C
ATOM    775  O   VAL A  40      51.769  53.724 112.461  1.00  0.00           O
ATOM    776  N   ARG A  41      53.359  55.334 112.241  1.00  0.00           N
ATOM    778  CA  ARG A  41      54.619  54.874 112.921  1.00  0.00           C
ATOM    780  CB  ARG A  41      54.699  53.364 113.431  1.00  0.00           C
ATOM    783  CG  ARG A  41      54.859  52.883 114.931  1.00  0.00           C
ATOM    786  CD  ARG A  41      54.499  51.364 115.181  1.00  0.00           C
ATOM    789  NE  ARG A  41      54.819  50.884 116.581  1.00  0.00           N
ATOM    791  CZ  ARG A  41      54.949  49.634 117.061  1.00  0.00           C
ATOM    792  NH1 ARG A  41      54.819  49.374 118.361  1.00  0.00           N
ATOM    795  NH2 ARG A  41      55.289  48.614 116.331  1.00  0.00           N
ATOM    798  C   ARG A  41      55.779  55.344 111.921  1.00  0.00           C
ATOM    799  O   ARG A  41      55.429  55.523 110.771  1.00  0.00           O
ATOM    800  N   GLN A  42      57.089  55.644 112.291  1.00  0.00           N
ATOM    802  CA  GLN A  42      57.919  56.833 111.891  1.00  0.00           C
ATOM    804  CB  GLN A  42      57.129  58.014 111.211  1.00  0.00           C
ATOM    807  CG  GLN A  42      57.939  59.254 110.751  1.00  0.00           C
ATOM    810  CD  GLN A  42      57.359  60.634 110.881  1.00  0.00           C
ATOM    811  OE1 GLN A  42      56.169  60.874 111.051  1.00  0.00           O
ATOM    812  NE2 GLN A  42      58.279  61.624 110.761  1.00  0.00           N
ATOM    815  C   GLN A  42      59.499  56.744 111.691  1.00  0.00           C
ATOM    816  O   GLN A  42      60.159  55.974 112.381  1.00  0.00           O
ATOM    817  N   THR A  43      60.089  57.574 110.781  1.00  0.00           N
ATOM    819  CA  THR A  43      61.369  58.164 110.301  1.00  0.00           C
ATOM    821  CB  THR A  43      61.059  58.944 108.991  1.00  0.00           C
ATOM    823  OG1 THR A  43      60.039  58.244 108.281  1.00  0.00           O
ATOM    825  CG2 THR A  43      62.199  59.144 107.961  1.00  0.00           C
ATOM    829  C   THR A  43      62.409  58.894 111.181  1.00  0.00           C
ATOM    830  O   THR A  43      62.939  58.314 112.121  1.00  0.00           O
ATOM    831  N   ALA A  44      62.929  60.084 110.761  1.00  0.00           N
ATOM    833  CA  ALA A  44      64.348  60.243 110.431  1.00  0.00           C
ATOM    835  CB  ALA A  44      64.539  61.214 109.231  1.00  0.00           C
ATOM    839  C   ALA A  44      65.289  60.854 111.451  1.00  0.00           C
ATOM    840  O   ALA A  44      66.508  60.814 111.241  1.00  0.00           O
ATOM    841  N   ALA A  45      64.819  61.444 112.571  1.00  0.00           N
ATOM    843  CA  ALA A  45      65.769  61.973 113.531  1.00  0.00           C
ATOM    845  CB  ALA A  45      65.089  62.994 114.471  1.00  0.00           C
ATOM    849  C   ALA A  45      66.359  60.844 114.331  1.00  0.00           C
ATOM    850  O   ALA A  45      65.659  60.144 115.051  1.00  0.00           O
ATOM    851  N   TYR A  46      67.659  60.583 114.191  1.00  0.00           N
ATOM    853  CA  TYR A  46      68.179  59.273 114.551  1.00  0.00           C
ATOM    855  CB  TYR A  46      68.299  58.414 113.251  1.00  0.00           C
ATOM    858  CG  TYR A  46      67.949  56.964 113.451  1.00  0.00           C
ATOM    859  CD1 TYR A  46      66.788  56.574 114.151  1.00  0.00           C
ATOM    861  CE1 TYR A  46      66.449  55.214 114.271  1.00  0.00           C
ATOM    863  CZ  TYR A  46      67.239  54.234 113.671  1.00  0.00           C
ATOM    864  OH  TYR A  46      66.909  52.874 113.791  1.00  0.00           O
ATOM    866  CD2 TYR A  46      68.709  55.964 112.821  1.00  0.00           C
ATOM    868  CE2 TYR A  46      68.358  54.614 112.921  1.00  0.00           C
ATOM    870  C   TYR A  46      69.519  59.554 115.191  1.00  0.00           C
ATOM    871  O   TYR A  46      69.989  60.684 115.151  1.00  0.00           O
ATOM    872  N   SER A  47      70.139  58.534 115.831  1.00  0.00           N
ATOM    874  CA  SER A  47      71.519  58.544 116.341  1.00  0.00           C
ATOM    876  CB  SER A  47      71.689  57.374 117.381  1.00  0.00           C
ATOM    879  OG  SER A  47      73.019  57.144 117.871  1.00  0.00           O
ATOM    881  C   SER A  47      72.539  58.564 115.181  1.00  0.00           C
ATOM    882  O   SER A  47      72.259  59.034 114.081  1.00  0.00           O
ATOM    883  N   GLY A  48      73.758  58.034 115.391  1.00  0.00           N
ATOM    885  CA  GLY A  48      74.979  58.293 114.631  1.00  0.00           C
ATOM    888  C   GLY A  48      75.079  57.694 113.261  1.00  0.00           C
ATOM    889  O   GLY A  48      76.099  57.114 112.891  1.00  0.00           O
ATOM    890  N   GLN A  49      74.029  57.864 112.441  1.00  0.00           N
ATOM    892  CA  GLN A  49      73.979  57.394 111.081  1.00  0.00           C
ATOM    894  CB  GLN A  49      72.639  56.684 110.781  1.00  0.00           C
ATOM    897  CG  GLN A  49      72.839  55.534 109.761  1.00  0.00           C
ATOM    900  CD  GLN A  49      71.578  54.694 109.521  1.00  0.00           C
ATOM    901  OE1 GLN A  49      70.629  54.664 110.311  1.00  0.00           O
ATOM    902  NE2 GLN A  49      71.599  53.914 108.411  1.00  0.00           N
ATOM    905  C   GLN A  49      74.159  58.614 110.191  1.00  0.00           C
ATOM    906  O   GLN A  49      73.288  59.473 110.091  1.00  0.00           O
ATOM    907  N   CYS A  50      75.319  58.734 109.521  1.00  0.00           N
ATOM    909  CA  CYS A  50      75.549  59.794 108.541  1.00  0.00           C
ATOM    911  CB  CYS A  50      76.949  59.724 107.871  1.00  0.00           C
ATOM    914  SG  CYS A  50      78.339  59.764 109.011  1.00  0.00           S
ATOM    916  C   CYS A  50      74.569  59.774 107.381  1.00  0.00           C
ATOM    917  O   CYS A  50      74.249  58.734 106.821  1.00  0.00           O
ATOM    918  N   HIS A  51      74.148  60.954 106.911  1.00  0.00           N
ATOM    920  CA  HIS A  51      73.549  61.084 105.611  1.00  0.00           C
ATOM    922  CB  HIS A  51      72.079  61.484 105.831  1.00  0.00           C
ATOM    925  ND1 HIS A  51      70.529  59.654 105.061  1.00  0.00           N
ATOM    926  CG  HIS A  51      71.229  60.254 106.101  1.00  0.00           C
ATOM    927  CE1 HIS A  51      69.839  58.674 105.621  1.00  0.00           C
ATOM    929  NE2 HIS A  51      70.049  58.604 106.951  1.00  0.00           N
ATOM    931  CD2 HIS A  51      70.939  59.624 107.271  1.00  0.00           C
ATOM    933  C   HIS A  51      74.439  62.054 104.821  1.00  0.00           C
ATOM    934  O   HIS A  51      74.819  63.083 105.361  1.00  0.00           O
ATOM    935  N   THR A  52      74.919  61.694 103.601  1.00  0.00           N
ATOM    937  CA  THR A  52      76.169  62.264 103.061  1.00  0.00           C
ATOM    939  CB  THR A  52      77.229  61.194 102.771  1.00  0.00           C
ATOM    941  OG1 THR A  52      76.819  60.294 101.751  1.00  0.00           O
ATOM    943  CG2 THR A  52      77.459  60.364 104.041  1.00  0.00           C
ATOM    947  C   THR A  52      76.009  63.234 101.871  1.00  0.00           C
ATOM    948  O   THR A  52      75.739  64.404 102.071  1.00  0.00           O
ATOM    949  N   THR A  53      76.119  62.813 100.571  1.00  0.00           N
ATOM    951  CA  THR A  53      75.788  63.674  99.401  1.00  0.00           C
ATOM    953  CB  THR A  53      76.709  63.534  98.191  1.00  0.00           C
ATOM    955  OG1 THR A  53      76.479  64.514  97.181  1.00  0.00           O
ATOM    957  CG2 THR A  53      76.499  62.164  97.531  1.00  0.00           C
ATOM    961  C   THR A  53      74.319  63.524  99.061  1.00  0.00           C
ATOM    962  O   THR A  53      73.779  63.734  97.981  1.00  0.00           O
ATOM    963  N   GLN A  54      73.569  63.234 100.121  1.00  0.00           N
ATOM    965  CA  GLN A  54      72.329  63.854 100.401  1.00  0.00           C
ATOM    967  CB  GLN A  54      72.099  63.534 101.881  1.00  0.00           C
ATOM    970  CG  GLN A  54      71.469  62.154 102.201  1.00  0.00           C
ATOM    973  CD  GLN A  54      70.499  61.614 101.161  1.00  0.00           C
ATOM    974  OE1 GLN A  54      70.578  60.434 100.841  1.00  0.00           O
ATOM    975  NE2 GLN A  54      69.538  62.424 100.661  1.00  0.00           N
ATOM    978  C   GLN A  54      72.148  65.354 100.091  1.00  0.00           C
ATOM    979  O   GLN A  54      71.029  65.773  99.871  1.00  0.00           O
ATOM    980  N   GLY A  55      73.239  66.134  99.961  1.00  0.00           N
ATOM    982  CA  GLY A  55      73.349  67.404  99.231  1.00  0.00           C
ATOM    985  C   GLY A  55      72.209  68.124  98.581  1.00  0.00           C
ATOM    986  O   GLY A  55      71.679  67.604  97.611  1.00  0.00           O
ATOM    987  N   ASN A  56      71.939  69.374  99.091  1.00  0.00           N
ATOM    989  CA  ASN A  56      71.609  70.624  98.391  1.00  0.00           C
ATOM    991  CB  ASN A  56      71.258  70.514  96.891  1.00  0.00           C
ATOM    994  CG  ASN A  56      70.129  69.574  96.501  1.00  0.00           C
ATOM    995  OD1 ASN A  56      70.118  69.104  95.361  1.00  0.00           O
ATOM    996  ND2 ASN A  56      69.189  69.243  97.411  1.00  0.00           N
ATOM    999  C   ASN A  56      70.699  71.664  99.121  1.00  0.00           C
ATOM   1000  O   ASN A  56      69.529  71.374  99.341  1.00  0.00           O
ATOM   1001  N   PRO A  57      71.159  72.854  99.551  1.00  0.00           N
ATOM   1002  CD  PRO A  57      72.559  73.273  99.471  1.00  0.00           C
ATOM   1005  CA  PRO A  57      70.328  73.934 100.091  1.00  0.00           C
ATOM   1007  CB  PRO A  57      71.318  74.574 101.071  1.00  0.00           C
ATOM   1010  CG  PRO A  57      72.669  74.534 100.331  1.00  0.00           C
ATOM   1013  C   PRO A  57      69.928  74.993  99.061  1.00  0.00           C
ATOM   1014  O   PRO A  57      70.429  76.114  99.101  1.00  0.00           O
ATOM   1015  N   TYR A  58      69.039  74.744  98.081  1.00  0.00           N
ATOM   1017  CA  TYR A  58      68.649  75.834  97.181  1.00  0.00           C
ATOM   1019  CB  TYR A  58      67.919  75.313  95.931  1.00  0.00           C
ATOM   1022  CG  TYR A  58      68.729  74.214  95.311  1.00  0.00           C
ATOM   1023  CD1 TYR A  58      70.029  74.464  94.811  1.00  0.00           C
ATOM   1025  CE1 TYR A  58      70.779  73.424  94.241  1.00  0.00           C
ATOM   1027  CZ  TYR A  58      70.229  72.133  94.151  1.00  0.00           C
ATOM   1028  OH  TYR A  58      70.969  71.064  93.641  1.00  0.00           O
ATOM   1030  CD2 TYR A  58      68.199  72.924  95.221  1.00  0.00           C
ATOM   1032  CE2 TYR A  58      68.939  71.894  94.631  1.00  0.00           C
ATOM   1034  C   TYR A  58      67.799  76.914  97.881  1.00  0.00           C
ATOM   1035  O   TYR A  58      66.629  76.694  98.191  1.00  0.00           O
ATOM   1036  N   ILE A  59      68.389  78.093  98.171  1.00  0.00           N
ATOM   1038  CA  ILE A  59      67.879  79.024  99.171  1.00  0.00           C
ATOM   1040  CB  ILE A  59      68.889  79.174 100.331  1.00  0.00           C
ATOM   1042  CG2 ILE A  59      70.139  79.993  99.931  1.00  0.00           C
ATOM   1046  CG1 ILE A  59      68.288  79.814 101.611  1.00  0.00           C
ATOM   1049  CD  ILE A  59      67.239  78.974 102.331  1.00  0.00           C
ATOM   1053  C   ILE A  59      67.479  80.373  98.581  1.00  0.00           C
ATOM   1054  O   ILE A  59      68.269  81.163  98.071  1.00  0.00           O
ATOM   1055  N   GLY A  60      66.169  80.714  98.641  1.00  0.00           N
ATOM   1057  CA  GLY A  60      65.659  82.034  98.241  1.00  0.00           C
ATOM   1060  C   GLY A  60      66.009  83.153  99.181  1.00  0.00           C
ATOM   1061  O   GLY A  60      65.569  84.294  99.051  1.00  0.00           O
ATOM   1062  N   VAL A  61      66.839  82.864 100.191  1.00  0.00           N
ATOM   1064  CA  VAL A  61      67.349  83.854 101.111  1.00  0.00           C
ATOM   1066  CB  VAL A  61      67.708  83.344 102.501  1.00  0.00           C
ATOM   1068  CG1 VAL A  61      68.189  84.524 103.371  1.00  0.00           C
ATOM   1072  CG2 VAL A  61      66.469  82.684 103.141  1.00  0.00           C
ATOM   1076  C   VAL A  61      68.589  84.434 100.491  1.00  0.00           C
ATOM   1077  O   VAL A  61      69.659  83.824 100.461  1.00  0.00           O
ATOM   1078  N   ASN A  62      68.479  85.674 100.001  1.00  0.00           N
ATOM   1080  CA  ASN A  62      69.639  86.483  99.811  1.00  0.00           C
ATOM   1082  CB  ASN A  62      69.599  87.294  98.481  1.00  0.00           C
ATOM   1085  CG  ASN A  62      68.509  88.344  98.371  1.00  0.00           C
ATOM   1086  OD1 ASN A  62      67.659  88.533  99.231  1.00  0.00           O
ATOM   1087  ND2 ASN A  62      68.529  89.083  97.241  1.00  0.00           N
ATOM   1090  C   ASN A  62      69.788  87.313 101.071  1.00  0.00           C
ATOM   1091  O   ASN A  62      68.839  87.654 101.761  1.00  0.00           O
ATOM   1092  N   PHE A  63      71.029  87.644 101.401  1.00  0.00           N
ATOM   1094  CA  PHE A  63      71.299  88.594 102.431  1.00  0.00           C
ATOM   1096  CB  PHE A  63      71.718  87.973 103.801  1.00  0.00           C
ATOM   1099  CG  PHE A  63      72.999  87.174 103.771  1.00  0.00           C
ATOM   1100  CD1 PHE A  63      72.939  85.804 103.501  1.00  0.00           C
ATOM   1102  CE1 PHE A  63      74.069  85.004 103.631  1.00  0.00           C
ATOM   1104  CZ  PHE A  63      75.289  85.574 104.011  1.00  0.00           C
ATOM   1106  CD2 PHE A  63      74.218  87.733 104.171  1.00  0.00           C
ATOM   1108  CE2 PHE A  63      75.369  86.934 104.301  1.00  0.00           C
ATOM   1110  C   PHE A  63      72.369  89.424 101.821  1.00  0.00           C
ATOM   1111  O   PHE A  63      72.949  89.074 100.791  1.00  0.00           O
ATOM   1112  N   GLY A  64      72.639  90.594 102.421  1.00  0.00           N
ATOM   1114  CA  GLY A  64      73.699  91.424 101.911  1.00  0.00           C
ATOM   1117  C   GLY A  64      74.999  90.944 102.451  1.00  0.00           C
ATOM   1118  O   GLY A  64      75.449  91.413 103.491  1.00  0.00           O
ATOM   1119  N   VAL A  65      75.659  90.012 101.731  1.00  0.00           N
ATOM   1121  CA  VAL A  65      76.879  89.344 102.131  1.00  0.00           C
ATOM   1123  CB  VAL A  65      77.319  88.314 101.081  1.00  0.00           C
ATOM   1125  CG1 VAL A  65      76.159  87.364 100.731  1.00  0.00           C
ATOM   1129  CG2 VAL A  65      77.789  89.014  99.811  1.00  0.00           C
ATOM   1133  C   VAL A  65      78.049  90.273 102.381  1.00  0.00           C
ATOM   1134  O   VAL A  65      79.098  89.883 102.881  1.00  0.00           O
ATOM   1135  N   LYS A  66      77.919  91.553 102.011  1.00  0.00           N
ATOM   1137  CA  LYS A  66      78.889  92.574 102.291  1.00  0.00           C
ATOM   1139  CB  LYS A  66      79.319  93.223 100.961  1.00  0.00           C
ATOM   1142  CG  LYS A  66      79.968  92.214  99.981  1.00  0.00           C
ATOM   1145  CD  LYS A  66      81.199  91.424 100.501  1.00  0.00           C
ATOM   1148  CE  LYS A  66      81.299  89.953 100.051  1.00  0.00           C
ATOM   1151  NZ  LYS A  66      80.879  89.004 101.101  1.00  0.00           N
ATOM   1155  C   LYS A  66      78.359  93.523 103.351  1.00  0.00           C
ATOM   1156  O   LYS A  66      77.919  93.083 104.411  1.00  0.00           O
ATOM   1157  N   THR A  67      78.479  94.854 103.141  1.00  0.00           N
ATOM   1159  CA  THR A  67      78.879  95.784 104.201  1.00  0.00           C
ATOM   1161  CB  THR A  67      78.289  95.623 105.611  1.00  0.00           C
ATOM   1163  OG1 THR A  67      76.909  95.314 105.571  1.00  0.00           O
ATOM   1165  CG2 THR A  67      78.419  96.924 106.411  1.00  0.00           C
ATOM   1169  C   THR A  67      80.379  95.664 104.231  1.00  0.00           C
ATOM   1170  O   THR A  67      80.938  95.053 105.141  1.00  0.00           O
ATOM   1171  N   LEU A  68      81.099  96.122 103.191  1.00  0.00           N
ATOM   1173  CA  LEU A  68      82.549  96.023 103.181  1.00  0.00           C
ATOM   1175  CB  LEU A  68      83.159  95.714 101.781  1.00  0.00           C
ATOM   1178  CG  LEU A  68      83.069  94.254 101.291  1.00  0.00           C
ATOM   1180  CD1 LEU A  68      83.788  94.093  99.941  1.00  0.00           C
ATOM   1184  CD2 LEU A  68      83.609  93.243 102.301  1.00  0.00           C
ATOM   1188  C   LEU A  68      83.159  97.323 103.631  1.00  0.00           C
ATOM   1189  O   LEU A  68      83.248  98.274 102.861  1.00  0.00           O
ATOM   1190  N   GLU A  69      83.659  97.413 104.881  1.00  0.00           N
ATOM   1192  CA  GLU A  69      84.339  98.594 105.351  1.00  0.00           C
ATOM   1194  CB  GLU A  69      84.399  98.604 106.891  1.00  0.00           C
ATOM   1197  CG  GLU A  69      82.999  98.533 107.541  1.00  0.00           C
ATOM   1200  CD  GLU A  69      82.559  97.113 107.901  1.00  0.00           C
ATOM   1201  OE1 GLU A  69      83.258  96.122 107.551  1.00  0.00           O
ATOM   1202  OE2 GLU A  69      81.539  97.014 108.641  1.00  0.00           O
ATOM   1203  C   GLU A  69      85.729  98.773 104.751  1.00  0.00           C
ATOM   1204  O   GLU A  69      86.749  98.544 105.401  1.00  0.00           O
ATOM   1205  N   GLU A  70      85.799  99.214 103.481  1.00  0.00           N
ATOM   1207  CA  GLU A  70      87.018  99.724 102.901  1.00  0.00           C
ATOM   1209  CB  GLU A  70      86.919  99.823 101.341  1.00  0.00           C
ATOM   1212  CG  GLU A  70      88.268 100.124 100.611  1.00  0.00           C
ATOM   1215  CD  GLU A  70      88.289  99.864  99.101  1.00  0.00           C
ATOM   1216  OE1 GLU A  70      87.229  99.923  98.441  1.00  0.00           O
ATOM   1217  OE2 GLU A  70      89.419  99.613  98.601  1.00  0.00           O
ATOM   1218  C   GLU A  70      87.428 101.033 103.581  1.00  0.00           C
ATOM   1219  O   GLU A  70      86.749 101.553 104.471  1.00  0.00           O
ATOM   1220  N   GLU A  71      88.569 101.593 103.171  1.00  0.00           N
ATOM   1222  CA  GLU A  71      89.139 102.854 103.601  1.00  0.00           C
ATOM   1224  CB  GLU A  71      90.419 103.013 102.741  1.00  0.00           C
ATOM   1227  CG  GLU A  71      91.439 103.994 103.351  1.00  0.00           C
ATOM   1230  CD  GLU A  71      92.729 104.064 102.541  1.00  0.00           C
ATOM   1231  OE1 GLU A  71      92.719 103.843 101.301  1.00  0.00           O
ATOM   1232  OE2 GLU A  71      93.779 104.344 103.171  1.00  0.00           O
ATOM   1233  C   GLU A  71      88.169 104.023 103.391  1.00  0.00           C
ATOM   1234  O   GLU A  71      87.988 104.904 104.231  1.00  0.00           O
ATOM   1235  N   ALA A  72      87.439 103.983 102.251  1.00  0.00           N
ATOM   1237  CA  ALA A  72      86.288 104.823 102.001  1.00  0.00           C
ATOM   1239  CB  ALA A  72      86.679 105.964 101.041  1.00  0.00           C
ATOM   1243  C   ALA A  72      85.108 104.044 101.411  1.00  0.00           C
ATOM   1244  O   ALA A  72      85.249 103.004 100.781  1.00  0.00           O
ATOM   1245  N   ASN A  73      83.899 104.624 101.571  1.00  0.00           N
ATOM   1247  CA  ASN A  73      82.659 104.214 100.941  1.00  0.00           C
ATOM   1249  CB  ASN A  73      81.519 105.133 101.401  1.00  0.00           C
ATOM   1252  CG  ASN A  73      81.429 105.133 102.921  1.00  0.00           C
ATOM   1253  OD1 ASN A  73      82.089 105.933 103.581  1.00  0.00           O
ATOM   1254  ND2 ASN A  73      80.578 104.233 103.451  1.00  0.00           N
ATOM   1257  C   ASN A  73      82.649 104.294  99.421  1.00  0.00           C
ATOM   1258  O   ASN A  73      81.809 103.684  98.771  1.00  0.00           O
ATOM   1259  N   THR A  74      83.569 105.084  98.821  1.00  0.00           N
ATOM   1261  CA  THR A  74      83.599 105.324  97.391  1.00  0.00           C
ATOM   1263  CB  THR A  74      82.739 106.534  97.001  1.00  0.00           C
ATOM   1265  OG1 THR A  74      82.799 106.863  95.631  1.00  0.00           O
ATOM   1267  CG2 THR A  74      83.139 107.794  97.781  1.00  0.00           C
ATOM   1271  C   THR A  74      85.059 105.404  96.941  1.00  0.00           C
ATOM   1272  O   THR A  74      85.499 106.273  96.211  1.00  0.00           O
ATOM   1273  N   ALA A  75      85.888 104.454  97.431  1.00  0.00           N
ATOM   1275  CA  ALA A  75      87.309 104.354  97.161  1.00  0.00           C
ATOM   1277  CB  ALA A  75      87.929 103.223  98.001  1.00  0.00           C
ATOM   1281  C   ALA A  75      87.699 104.144  95.691  1.00  0.00           C
ATOM   1282  O   ALA A  75      86.998 103.493  94.921  1.00  0.00           O
ATOM   1283  N   GLY A  76      88.858 104.704  95.301  1.00  0.00           N
ATOM   1285  CA  GLY A  76      89.428 104.674  93.951  1.00  0.00           C
ATOM   1288  C   GLY A  76      90.249 103.454  93.631  1.00  0.00           C
ATOM   1289  O   GLY A  76      90.519 103.174  92.461  1.00  0.00           O
ATOM   1290  N   VAL A  77      90.669 102.684  94.651  1.00  0.00           N
ATOM   1292  CA  VAL A  77      91.269 101.374  94.471  1.00  0.00           C
ATOM   1294  CB  VAL A  77      92.509 101.073  95.331  1.00  0.00           C
ATOM   1296  CG1 VAL A  77      93.169  99.764  94.851  1.00  0.00           C
ATOM   1300  CG2 VAL A  77      93.489 102.243  95.281  1.00  0.00           C
ATOM   1304  C   VAL A  77      90.229 100.404  94.951  1.00  0.00           C
ATOM   1305  O   VAL A  77      89.618 100.613  95.991  1.00  0.00           O
ATOM   1306  N   VAL A  78      89.949  99.324  94.211  1.00  0.00           N
ATOM   1308  CA  VAL A  78      88.769  98.514  94.421  1.00  0.00           C
ATOM   1310  CB  VAL A  78      87.629  98.994  93.481  1.00  0.00           C
ATOM   1312  CG1 VAL A  78      86.249  99.023  94.181  1.00  0.00           C
ATOM   1316  CG2 VAL A  78      87.819 100.443  93.011  1.00  0.00           C
ATOM   1320  C   VAL A  78      89.299  97.094  94.151  1.00  0.00           C
ATOM   1321  O   VAL A  78      90.129  96.903  93.251  1.00  0.00           O
ATOM   1322  N   LYS A  79      88.969  96.054  94.961  1.00  0.00           N
ATOM   1324  CA  LYS A  79      89.688  94.773  94.971  1.00  0.00           C
ATOM   1326  CB  LYS A  79      90.898  94.883  95.961  1.00  0.00           C
ATOM   1329  CG  LYS A  79      91.559  93.614  96.541  1.00  0.00           C
ATOM   1332  CD  LYS A  79      92.138  92.663  95.501  1.00  0.00           C
ATOM   1335  CE  LYS A  79      93.159  93.214  94.511  1.00  0.00           C
ATOM   1338  NZ  LYS A  79      93.429  92.164  93.511  1.00  0.00           N
ATOM   1342  C   LYS A  79      88.809  93.584  95.321  1.00  0.00           C
ATOM   1343  O   LYS A  79      88.049  93.643  96.271  1.00  0.00           O
ATOM   1344  N   ASP A  80      88.868  92.493  94.521  1.00  0.00           N
ATOM   1346  CA  ASP A  80      88.128  91.243  94.571  1.00  0.00           C
ATOM   1348  CB  ASP A  80      88.909  90.154  93.751  1.00  0.00           C
ATOM   1351  CG  ASP A  80      90.409  90.384  93.691  1.00  0.00           C
ATOM   1352  OD1 ASP A  80      91.129  89.813  94.541  1.00  0.00           O
ATOM   1353  OD2 ASP A  80      90.879  91.234  92.881  1.00  0.00           O
ATOM   1354  C   ASP A  80      87.599  90.674  95.911  1.00  0.00           C
ATOM   1355  O   ASP A  80      88.388  90.413  96.821  1.00  0.00           O
ATOM   1356  N   LYS A  81      86.259  90.404  96.031  1.00  0.00           N
ATOM   1358  CA  LYS A  81      85.649  89.674  97.151  1.00  0.00           C
ATOM   1360  CB  LYS A  81      84.098  89.454  97.061  1.00  0.00           C
ATOM   1363  CG  LYS A  81      83.169  90.664  97.211  1.00  0.00           C
ATOM   1366  CD  LYS A  81      82.839  91.374  95.901  1.00  0.00           C
ATOM   1369  CE  LYS A  81      81.909  92.584  96.031  1.00  0.00           C
ATOM   1372  NZ  LYS A  81      80.499  92.214  95.841  1.00  0.00           N
ATOM   1376  C   LYS A  81      86.259  88.293  97.411  1.00  0.00           C
ATOM   1377  O   LYS A  81      85.989  87.304  96.731  1.00  0.00           O
ATOM   1378  N   PHE A  82      87.079  88.174  98.451  1.00  0.00           N
ATOM   1380  CA  PHE A  82      87.869  87.003  98.701  1.00  0.00           C
ATOM   1382  CB  PHE A  82      89.358  87.463  98.881  1.00  0.00           C
ATOM   1385  CG  PHE A  82      90.149  86.863 100.011  1.00  0.00           C
ATOM   1386  CD1 PHE A  82      90.509  85.504 100.001  1.00  0.00           C
ATOM   1388  CE1 PHE A  82      91.269  84.974 101.051  1.00  0.00           C
ATOM   1390  CZ  PHE A  82      91.669  85.793 102.121  1.00  0.00           C
ATOM   1392  CD2 PHE A  82      90.549  87.674 101.091  1.00  0.00           C
ATOM   1394  CE2 PHE A  82      91.279  87.143 102.151  1.00  0.00           C
ATOM   1396  C   PHE A  82      87.199  86.184  99.811  1.00  0.00           C
ATOM   1397  O   PHE A  82      87.349  86.453 101.001  1.00  0.00           O
ATOM   1398  N   TYR A  83      86.439  85.104  99.421  1.00  0.00           N
ATOM   1400  CA  TYR A  83      86.028  84.093 100.401  1.00  0.00           C
ATOM   1402  CB  TYR A  83      84.919  82.983  99.931  1.00  0.00           C
ATOM   1405  CG  TYR A  83      83.398  83.164  99.341  1.00  0.00           C
ATOM   1406  CD1 TYR A  83      82.999  84.233  97.871  1.00  0.00           C
ATOM   1408  CE1 TYR A  83      81.288  84.734  97.501  1.00  0.00           C
ATOM   1410  CZ  TYR A  83      79.879  84.184  98.611  1.00  0.00           C
ATOM   1411  OH  TYR A  83      78.689  84.953  98.621  1.00  0.00           O
ATOM   1413  CD2 TYR A  83      81.998  82.604 100.421  1.00  0.00           C
ATOM   1415  CE2 TYR A  83      80.269  83.134 100.101  1.00  0.00           C
ATOM   1417  C   TYR A  83      87.309  83.374 100.891  1.00  0.00           C
ATOM   1418  O   TYR A  83      87.889  82.604 100.141  1.00  0.00           O
ATOM   1419  N   GLN A  84      87.819  83.533 102.141  1.00  0.00           N
ATOM   1421  CA  GLN A  84      88.809  82.584 102.651  1.00  0.00           C
ATOM   1423  CB  GLN A  84      89.778  83.113 103.741  1.00  0.00           C
ATOM   1426  CG  GLN A  84      90.859  82.074 104.201  1.00  0.00           C
ATOM   1429  CD  GLN A  84      90.678  81.583 105.651  1.00  0.00           C
ATOM   1430  OE1 GLN A  84      89.778  82.074 106.321  1.00  0.00           O
ATOM   1431  NE2 GLN A  84      91.519  80.664 106.151  1.00  0.00           N
ATOM   1434  C   GLN A  84      88.069  81.374 103.161  1.00  0.00           C
ATOM   1435  O   GLN A  84      87.708  80.513 102.371  1.00  0.00           O
ATOM   1436  N   TRP A  85      87.769  81.283 104.461  1.00  0.00           N
ATOM   1438  CA  TRP A  85      86.979  80.224 105.051  1.00  0.00           C
ATOM   1440  CB  TRP A  85      87.319  78.754 104.681  1.00  0.00           C
ATOM   1443  CG  TRP A  85      86.519  77.624 105.291  1.00  0.00           C
ATOM   1444  CD1 TRP A  85      87.179  76.524 105.741  1.00  0.00           C
ATOM   1446  NE1 TRP A  85      86.339  75.453 105.831  1.00  0.00           N
ATOM   1448  CE2 TRP A  85      85.079  75.843 105.601  1.00  0.00           C
ATOM   1449  CD2 TRP A  85      85.118  77.244 105.321  1.00  0.00           C
ATOM   1450  CE3 TRP A  85      83.909  77.914 105.121  1.00  0.00           C
ATOM   1452  CZ3 TRP A  85      82.729  77.174 105.131  1.00  0.00           C
ATOM   1454  CZ2 TRP A  85      83.909  75.124 105.601  1.00  0.00           C
ATOM   1456  CH2 TRP A  85      82.729  75.794 105.351  1.00  0.00           C
ATOM   1458  C   TRP A  85      87.068  80.344 106.521  1.00  0.00           C
ATOM   1459  O   TRP A  85      86.139  80.854 107.101  1.00  0.00           O
ATOM   1460  N   ASN A  86      88.139  79.764 107.081  1.00  0.00           N
ATOM   1462  CA  ASN A  86      88.178  78.864 108.211  1.00  0.00           C
ATOM   1464  CB  ASN A  86      86.829  78.114 108.531  1.00  0.00           C
ATOM   1467  CG  ASN A  86      86.749  76.574 108.631  1.00  0.00           C
ATOM   1468  OD1 ASN A  86      87.679  75.794 108.471  1.00  0.00           O
ATOM   1469  ND2 ASN A  86      85.509  76.084 108.831  1.00  0.00           N
ATOM   1472  C   ASN A  86      89.459  78.074 107.871  1.00  0.00           C
ATOM   1473  O   ASN A  86      89.839  78.034 106.701  1.00  0.00           O
ATOM   1474  N   GLU A  87      90.229  77.484 108.791  1.00  0.00           N
ATOM   1476  CA  GLU A  87      90.108  77.544 110.231  1.00  0.00           C
ATOM   1478  CB  GLU A  87      90.279  78.954 110.841  1.00  0.00           C
ATOM   1481  CG  GLU A  87      91.729  79.434 110.931  1.00  0.00           C
ATOM   1484  CD  GLU A  87      91.799  80.523 111.981  1.00  0.00           C
ATOM   1485  OE1 GLU A  87      90.879  81.383 112.011  1.00  0.00           O
ATOM   1486  OE2 GLU A  87      92.769  80.494 112.791  1.00  0.00           O
ATOM   1487  C   GLU A  87      88.899  76.843 110.831  1.00  0.00           C
ATOM   1488  O   GLU A  87      87.897  77.474 111.171  1.00  0.00           O
ATOM   1489  N   SER A  88      88.969  75.504 110.991  1.00  0.00           N
ATOM   1491  CA  SER A  88      87.909  74.704 111.601  1.00  0.00           C
ATOM   1493  CB  SER A  88      88.139  73.174 111.411  1.00  0.00           C
ATOM   1496  OG  SER A  88      89.399  72.704 111.881  1.00  0.00           O
ATOM   1498  C   SER A  88      87.608  75.074 113.061  1.00  0.00           C
ATOM   1499  O   SER A  88      88.268  74.654 114.011  1.00  0.00           O
ATOM   1500  N   ASN A  89      86.577  75.934 113.241  1.00  0.00           N
ATOM   1502  CA  ASN A  89      86.519  77.084 114.141  1.00  0.00           C
ATOM   1504  CB  ASN A  89      85.149  77.314 114.831  1.00  0.00           C
ATOM   1507  CG  ASN A  89      83.999  77.384 113.841  1.00  0.00           C
ATOM   1508  OD1 ASN A  89      83.739  76.443 113.091  1.00  0.00           O
ATOM   1509  ND2 ASN A  89      83.289  78.534 113.841  1.00  0.00           N
ATOM   1512  C   ASN A  89      87.538  77.284 115.261  1.00  0.00           C
ATOM   1513  O   ASN A  89      87.789  76.414 116.101  1.00  0.00           O
ATOM   1514  N   ASP A  90      87.999  78.544 115.331  1.00  0.00           N
ATOM   1516  CA  ASP A  90      88.699  79.214 116.381  1.00  0.00           C
ATOM   1518  CB  ASP A  90      88.818  80.704 115.931  1.00  0.00           C
ATOM   1521  CG  ASP A  90      87.519  81.424 115.521  1.00  0.00           C
ATOM   1522  OD1 ASP A  90      86.409  80.814 115.461  1.00  0.00           O
ATOM   1523  OD2 ASP A  90      87.639  82.644 115.251  1.00  0.00           O
ATOM   1524  C   ASP A  90      87.949  79.074 117.711  1.00  0.00           C
ATOM   1525  O   ASP A  90      88.508  78.704 118.751  1.00  0.00           O
ATOM   1526  N   TYR A  91      86.619  79.263 117.641  1.00  0.00           N
ATOM   1528  CA  TYR A  91      85.639  79.004 118.651  1.00  0.00           C
ATOM   1530  CB  TYR A  91      84.238  79.414 118.091  1.00  0.00           C
ATOM   1533  CG  TYR A  91      83.239  79.493 119.211  1.00  0.00           C
ATOM   1534  CD1 TYR A  91      83.149  80.664 119.971  1.00  0.00           C
ATOM   1536  CE1 TYR A  91      82.309  80.714 121.101  1.00  0.00           C
ATOM   1538  CZ  TYR A  91      81.549  79.593 121.461  1.00  0.00           C
ATOM   1539  OH  TYR A  91      80.818  79.593 122.661  1.00  0.00           O
ATOM   1541  CD2 TYR A  91      82.428  78.404 119.541  1.00  0.00           C
ATOM   1543  CE2 TYR A  91      81.577  78.454 120.651  1.00  0.00           C
ATOM   1545  C   TYR A  91      85.639  77.553 119.151  1.00  0.00           C
ATOM   1546  O   TYR A  91      85.348  77.324 120.321  1.00  0.00           O
ATOM   1547  N   TYR A  92      85.969  76.584 118.261  1.00  0.00           N
ATOM   1549  CA  TYR A  92      86.229  75.184 118.541  1.00  0.00           C
ATOM   1551  CB  TYR A  92      86.449  74.773 120.021  1.00  0.00           C
ATOM   1554  CG  TYR A  92      86.928  73.354 120.221  1.00  0.00           C
ATOM   1555  CD1 TYR A  92      86.028  72.334 120.541  1.00  0.00           C
ATOM   1557  CE1 TYR A  92      86.489  71.053 120.871  1.00  0.00           C
ATOM   1559  CZ  TYR A  92      87.859  70.784 120.861  1.00  0.00           C
ATOM   1560  OH  TYR A  92      88.299  69.493 121.231  1.00  0.00           O
ATOM   1562  CD2 TYR A  92      88.299  73.063 120.191  1.00  0.00           C
ATOM   1564  CE2 TYR A  92      88.769  71.784 120.511  1.00  0.00           C
ATOM   1566  C   TYR A  92      85.289  74.243 117.801  1.00  0.00           C
ATOM   1567  O   TYR A  92      84.199  73.883 118.241  1.00  0.00           O
ATOM   1568  N   VAL A  93      85.768  73.794 116.631  1.00  0.00           N
ATOM   1570  CA  VAL A  93      85.159  72.774 115.811  1.00  0.00           C
ATOM   1572  CB  VAL A  93      84.609  73.494 114.571  1.00  0.00           C
ATOM   1574  CG1 VAL A  93      84.799  72.864 113.181  1.00  0.00           C
ATOM   1578  CG2 VAL A  93      83.139  73.834 114.831  1.00  0.00           C
ATOM   1582  C   VAL A  93      86.209  71.694 115.611  1.00  0.00           C
ATOM   1583  O   VAL A  93      87.269  71.883 115.011  1.00  0.00           O
ATOM   1584  N   SER A  94      86.008  70.504 116.221  1.00  0.00           N
ATOM   1586  CA  SER A  94      87.029  69.484 116.321  1.00  0.00           C
ATOM   1588  CB  SER A  94      87.559  69.254 117.761  1.00  0.00           C
ATOM   1591  OG  SER A  94      86.589  68.734 118.671  1.00  0.00           O
ATOM   1593  C   SER A  94      86.569  68.184 115.751  1.00  0.00           C
ATOM   1594  O   SER A  94      85.409  67.784 115.891  1.00  0.00           O
ATOM   1595  N   CYS A  95      87.509  67.464 115.091  1.00  0.00           N
ATOM   1597  CA  CYS A  95      87.299  66.174 114.451  1.00  0.00           C
ATOM   1599  CB  CYS A  95      88.629  65.534 113.941  1.00  0.00           C
ATOM   1602  SG  CYS A  95      89.449  66.504 112.641  1.00  0.00           S
ATOM   1604  C   CYS A  95      86.569  65.154 115.311  1.00  0.00           C
ATOM   1605  O   CYS A  95      86.939  64.894 116.451  1.00  0.00           O
ATOM   1606  N   ASP A  96      85.509  64.564 114.741  1.00  0.00           N
ATOM   1608  CA  ASP A  96      84.719  63.514 115.341  1.00  0.00           C
ATOM   1610  CB  ASP A  96      83.398  64.074 115.941  1.00  0.00           C
ATOM   1613  CG  ASP A  96      82.599  63.044 116.731  1.00  0.00           C
ATOM   1614  OD1 ASP A  96      82.129  63.384 117.841  1.00  0.00           O
ATOM   1615  OD2 ASP A  96      82.409  61.914 116.231  1.00  0.00           O
ATOM   1616  C   ASP A  96      84.549  62.544 114.191  1.00  0.00           C
ATOM   1617  O   ASP A  96      84.358  62.984 113.061  1.00  0.00           O
ATOM   1618  N   CYS A  97      84.758  61.234 114.401  1.00  0.00           N
ATOM   1620  CA  CYS A  97      84.799  60.224 113.331  1.00  0.00           C
ATOM   1622  CB  CYS A  97      83.508  60.094 112.471  1.00  0.00           C
ATOM   1625  SG  CYS A  97      83.578  58.824 111.151  1.00  0.00           S
ATOM   1627  C   CYS A  97      86.059  60.243 112.471  1.00  0.00           C
ATOM   1628  O   CYS A  97      86.788  59.264 112.371  1.00  0.00           O
ATOM   1629  N   ASP A  98      86.288  61.364 111.761  1.00  0.00           N
ATOM   1631  CA  ASP A  98      87.008  61.444 110.511  1.00  0.00           C
ATOM   1633  CB  ASP A  98      86.019  61.144 109.361  1.00  0.00           C
ATOM   1636  CG  ASP A  98      86.679  61.074 108.011  1.00  0.00           C
ATOM   1637  OD1 ASP A  98      87.939  60.994 107.971  1.00  0.00           O
ATOM   1638  OD2 ASP A  98      85.919  61.104 107.011  1.00  0.00           O
ATOM   1639  C   ASP A  98      87.599  62.854 110.421  1.00  0.00           C
ATOM   1640  O   ASP A  98      87.258  63.704 111.231  1.00  0.00           O
ATOM   1641  N   LYS A  99      88.528  63.134 109.481  1.00  0.00           N
ATOM   1643  CA  LYS A  99      89.059  64.464 109.231  1.00  0.00           C
ATOM   1645  CB  LYS A  99      90.249  64.434 108.231  1.00  0.00           C
ATOM   1648  CG  LYS A  99      90.818  65.804 107.811  1.00  0.00           C
ATOM   1651  CD  LYS A  99      92.179  65.674 107.111  1.00  0.00           C
ATOM   1654  CE  LYS A  99      92.869  67.023 106.861  1.00  0.00           C
ATOM   1657  NZ  LYS A  99      94.229  66.834 106.291  1.00  0.00           N
ATOM   1661  C   LYS A  99      88.019  65.424 108.711  1.00  0.00           C
ATOM   1662  O   LYS A  99      87.859  66.534 109.211  1.00  0.00           O
ATOM   1663  N   ASP A 100      87.249  64.964 107.701  1.00  0.00           N
ATOM   1665  CA  ASP A 100      86.279  65.764 107.001  1.00  0.00           C
ATOM   1667  CB  ASP A 100      85.969  65.133 105.591  1.00  0.00           C
ATOM   1670  CG  ASP A 100      87.148  64.654 104.711  1.00  0.00           C
ATOM   1671  OD1 ASP A 100      88.178  64.174 105.251  1.00  0.00           O
ATOM   1672  OD2 ASP A 100      86.969  64.624 103.461  1.00  0.00           O
ATOM   1673  C   ASP A 100      85.009  65.954 107.871  1.00  0.00           C
ATOM   1674  O   ASP A 100      84.249  66.904 107.671  1.00  0.00           O
ATOM   1675  N   ASN A 101      84.758  65.094 108.891  1.00  0.00           N
ATOM   1677  CA  ASN A 101      83.699  65.243 109.911  1.00  0.00           C
ATOM   1679  CB  ASN A 101      83.079  63.883 110.371  1.00  0.00           C
ATOM   1682  CG  ASN A 101      82.169  63.204 109.361  1.00  0.00           C
ATOM   1683  OD1 ASN A 101      82.379  62.043 108.991  1.00  0.00           O
ATOM   1684  ND2 ASN A 101      81.109  63.914 108.911  1.00  0.00           N
ATOM   1687  C   ASN A 101      84.109  65.944 111.211  1.00  0.00           C
ATOM   1688  O   ASN A 101      85.189  65.754 111.771  1.00  0.00           O
ATOM   1689  N   VAL A 102      83.199  66.773 111.771  1.00  0.00           N
ATOM   1691  CA  VAL A 102      83.398  67.584 112.961  1.00  0.00           C
ATOM   1693  CB  VAL A 102      83.528  69.054 112.581  1.00  0.00           C
ATOM   1695  CG1 VAL A 102      83.849  69.864 113.851  1.00  0.00           C
ATOM   1699  CG2 VAL A 102      84.629  69.254 111.521  1.00  0.00           C
ATOM   1703  C   VAL A 102      82.188  67.534 113.911  1.00  0.00           C
ATOM   1704  O   VAL A 102      81.069  67.794 113.501  1.00  0.00           O
ATOM   1705  N   ARG A 103      82.369  67.284 115.221  1.00  0.00           N
ATOM   1707  CA  ARG A 103      81.309  67.524 116.201  1.00  0.00           C
ATOM   1709  CB  ARG A 103      81.589  66.924 117.601  1.00  0.00           C
ATOM   1712  CG  ARG A 103      82.839  67.434 118.351  1.00  0.00           C
ATOM   1715  CD  ARG A 103      83.059  66.622 119.641  1.00  0.00           C
ATOM   1718  NE  ARG A 103      84.249  67.163 120.391  1.00  0.00           N
ATOM   1720  CZ  ARG A 103      84.559  66.754 121.611  1.00  0.00           C
ATOM   1721  NH1 ARG A 103      83.899  65.804 122.231  1.00  0.00           N
ATOM   1724  NH2 ARG A 103      85.589  67.284 122.261  1.00  0.00           N
ATOM   1727  C   ARG A 103      80.839  68.984 116.341  1.00  0.00           C
ATOM   1728  O   ARG A 103      81.619  69.934 116.361  1.00  0.00           O
ATOM   1729  N   SER A 104      79.508  69.174 116.471  1.00  0.00           N
ATOM   1731  CA  SER A 104      78.858  70.484 116.501  1.00  0.00           C
ATOM   1733  CB  SER A 104      77.589  70.474 115.601  1.00  0.00           C
ATOM   1736  OG  SER A 104      76.929  71.734 115.531  1.00  0.00           O
ATOM   1738  C   SER A 104      78.508  70.904 117.931  1.00  0.00           C
ATOM   1739  O   SER A 104      77.799  71.874 118.221  1.00  0.00           O
ATOM   1740  N   GLY A 105      79.019  70.164 118.921  1.00  0.00           N
ATOM   1742  CA  GLY A 105      78.849  70.514 120.311  1.00  0.00           C
ATOM   1745  C   GLY A 105      79.809  69.704 121.111  1.00  0.00           C
ATOM   1746  O   GLY A 105      80.339  68.694 120.641  1.00  0.00           O
ATOM   1747  N   ARG A 106      80.068  70.124 122.351  1.00  0.00           N
ATOM   1749  CA  ARG A 106      80.989  69.504 123.291  1.00  0.00           C
ATOM   1751  CB  ARG A 106      81.019  70.394 124.541  1.00  0.00           C
ATOM   1754  CG  ARG A 106      82.029  69.964 125.601  1.00  0.00           C
ATOM   1757  CD  ARG A 106      82.159  70.994 126.731  1.00  0.00           C
ATOM   1760  NE  ARG A 106      80.879  70.924 127.501  1.00  0.00           N
ATOM   1762  CZ  ARG A 106      79.959  71.864 127.631  1.00  0.00           C
ATOM   1763  NH1 ARG A 106      79.979  72.993 126.951  1.00  0.00           N
ATOM   1766  NH2 ARG A 106      78.989  71.664 128.481  1.00  0.00           N
ATOM   1769  C   ARG A 106      80.569  68.114 123.711  1.00  0.00           C
ATOM   1770  O   ARG A 106      81.349  67.163 123.771  1.00  0.00           O
ATOM   1771  N   TRP A 107      79.269  67.974 123.961  1.00  0.00           N
ATOM   1773  CA  TRP A 107      78.599  66.724 124.221  1.00  0.00           C
ATOM   1775  CB  TRP A 107      77.419  67.023 125.171  1.00  0.00           C
ATOM   1778  CG  TRP A 107      77.799  67.563 126.521  1.00  0.00           C
ATOM   1779  CD1 TRP A 107      77.299  68.704 127.091  1.00  0.00           C
ATOM   1781  NE1 TRP A 107      77.708  68.784 128.411  1.00  0.00           N
ATOM   1783  CE2 TRP A 107      78.528  67.724 128.671  1.00  0.00           C
ATOM   1784  CD2 TRP A 107      78.619  66.934 127.511  1.00  0.00           C
ATOM   1785  CE3 TRP A 107      79.389  65.773 127.531  1.00  0.00           C
ATOM   1787  CZ3 TRP A 107      79.999  65.394 128.721  1.00  0.00           C
ATOM   1789  CZ2 TRP A 107      79.139  67.364 129.861  1.00  0.00           C
ATOM   1791  CH2 TRP A 107      79.869  66.174 129.861  1.00  0.00           C
ATOM   1793  C   TRP A 107      78.029  66.174 122.931  1.00  0.00           C
ATOM   1794  O   TRP A 107      77.279  65.204 122.941  1.00  0.00           O
ATOM   1795  N   ALA A 108      78.379  66.834 121.811  1.00  0.00           N
ATOM   1797  CA  ALA A 108      77.859  66.644 120.481  1.00  0.00           C
ATOM   1799  CB  ALA A 108      78.629  65.534 119.741  1.00  0.00           C
ATOM   1803  C   ALA A 108      76.359  66.484 120.361  1.00  0.00           C
ATOM   1804  O   ALA A 108      75.769  65.444 120.641  1.00  0.00           O
ATOM   1805  N   PHE A 109      75.679  67.524 119.861  1.00  0.00           N
ATOM   1807  CA  PHE A 109      74.339  67.434 119.341  1.00  0.00           C
ATOM   1809  CB  PHE A 109      73.859  68.854 118.931  1.00  0.00           C
ATOM   1812  CG  PHE A 109      74.078  69.913 119.961  1.00  0.00           C
ATOM   1813  CD1 PHE A 109      73.358  69.894 121.171  1.00  0.00           C
ATOM   1815  CE1 PHE A 109      73.459  70.954 122.081  1.00  0.00           C
ATOM   1817  CZ  PHE A 109      74.299  72.044 121.791  1.00  0.00           C
ATOM   1819  CD2 PHE A 109      74.889  71.023 119.681  1.00  0.00           C
ATOM   1821  CE2 PHE A 109      75.008  72.074 120.591  1.00  0.00           C
ATOM   1823  C   PHE A 109      74.279  66.524 118.101  1.00  0.00           C
ATOM   1824  O   PHE A 109      73.379  65.703 117.911  1.00  0.00           O
ATOM   1825  N   ALA A 110      75.289  66.703 117.231  1.00  0.00           N
ATOM   1827  CA  ALA A 110      75.429  66.154 115.911  1.00  0.00           C
ATOM   1829  CB  ALA A 110      74.468  66.843 114.931  1.00  0.00           C
ATOM   1833  C   ALA A 110      76.879  66.394 115.511  1.00  0.00           C
ATOM   1834  O   ALA A 110      77.618  67.093 116.221  1.00  0.00           O
ATOM   1835  N   ALA A 111      77.309  65.814 114.371  1.00  0.00           N
ATOM   1837  CA  ALA A 111      78.589  66.034 113.741  1.00  0.00           C
ATOM   1839  CB  ALA A 111      79.518  64.844 114.031  1.00  0.00           C
ATOM   1843  C   ALA A 111      78.439  66.264 112.231  1.00  0.00           C
ATOM   1844  O   ALA A 111      77.729  65.563 111.511  1.00  0.00           O
ATOM   1845  N   ASP A 112      79.098  67.314 111.701  1.00  0.00           N
ATOM   1847  CA  ASP A 112      78.919  67.872 110.371  1.00  0.00           C
ATOM   1849  CB  ASP A 112      78.619  69.404 110.501  1.00  0.00           C
ATOM   1852  CG  ASP A 112      78.528  70.193 109.191  1.00  0.00           C
ATOM   1853  OD1 ASP A 112      77.889  69.714 108.221  1.00  0.00           O
ATOM   1854  OD2 ASP A 112      79.008  71.354 109.201  1.00  0.00           O
ATOM   1855  C   ASP A 112      80.159  67.624 109.511  1.00  0.00           C
ATOM   1856  O   ASP A 112      81.279  67.633 109.991  1.00  0.00           O
ATOM   1857  N   SER A 113      79.999  67.384 108.201  1.00  0.00           N
ATOM   1859  CA  SER A 113      81.038  67.563 107.201  1.00  0.00           C
ATOM   1861  CB  SER A 113      81.539  66.214 106.591  1.00  0.00           C
ATOM   1864  OG  SER A 113      82.249  66.324 105.351  1.00  0.00           O
ATOM   1866  C   SER A 113      80.459  68.434 106.121  1.00  0.00           C
ATOM   1867  O   SER A 113      79.539  67.974 105.441  1.00  0.00           O
ATOM   1868  N   PRO A 114      80.859  69.663 105.871  1.00  0.00           N
ATOM   1869  CD  PRO A 114      81.598  70.474 106.851  1.00  0.00           C
ATOM   1872  CA  PRO A 114      80.179  70.474 104.881  1.00  0.00           C
ATOM   1874  CB  PRO A 114      80.219  71.883 105.501  1.00  0.00           C
ATOM   1877  CG  PRO A 114      81.489  71.914 106.351  1.00  0.00           C
ATOM   1880  C   PRO A 114      80.849  70.372 103.511  1.00  0.00           C
ATOM   1881  O   PRO A 114      82.029  70.724 103.401  1.00  0.00           O
ATOM   1882  N   LEU A 115      80.129  69.993 102.421  1.00  0.00           N
ATOM   1884  CA  LEU A 115      80.559  70.164 101.031  1.00  0.00           C
ATOM   1886  CB  LEU A 115      80.659  68.894 100.171  1.00  0.00           C
ATOM   1889  CG  LEU A 115      81.218  67.644 100.871  1.00  0.00           C
ATOM   1891  CD1 LEU A 115      81.178  66.454  99.891  1.00  0.00           C
ATOM   1895  CD2 LEU A 115      82.639  67.872 101.381  1.00  0.00           C
ATOM   1899  C   LEU A 115      79.599  71.134 100.331  1.00  0.00           C
ATOM   1900  O   LEU A 115      78.439  71.264 100.681  1.00  0.00           O
ATOM   1901  N   VAL A 116      80.068  71.914  99.351  1.00  0.00           N
ATOM   1903  CA  VAL A 116      79.849  73.343  99.371  1.00  0.00           C
ATOM   1905  CB  VAL A 116      80.289  73.874 100.901  1.00  0.00           C
ATOM   1907  CG1 VAL A 116      79.409  73.684 102.191  1.00  0.00           C
ATOM   1911  CG2 VAL A 116      81.647  73.354 101.451  1.00  0.00           C
ATOM   1915  C   VAL A 116      79.339  73.824  97.791  1.00  0.00           C
ATOM   1916  O   VAL A 116      79.549  72.984  96.931  1.00  0.00           O
ATOM   1917  N   TYR A 117      78.739  75.014  97.241  1.00  0.00           N
ATOM   1919  CA  TYR A 117      78.589  75.444  95.741  1.00  0.00           C
ATOM   1921  CB  TYR A 117      77.618  74.523  94.921  1.00  0.00           C
ATOM   1924  CG  TYR A 117      77.609  74.864  93.441  1.00  0.00           C
ATOM   1925  CD1 TYR A 117      78.818  74.754  92.731  1.00  0.00           C
ATOM   1927  CE1 TYR A 117      78.989  75.394  91.491  1.00  0.00           C
ATOM   1929  CZ  TYR A 117      77.909  76.044  90.891  1.00  0.00           C
ATOM   1930  OH  TYR A 117      78.119  76.773  89.711  1.00  0.00           O
ATOM   1932  CD2 TYR A 117      76.519  75.484  92.811  1.00  0.00           C
ATOM   1934  CE2 TYR A 117      76.659  76.053  91.531  1.00  0.00           C
ATOM   1936  C   TYR A 117      78.329  77.023  95.331  1.00  0.00           C
ATOM   1937  O   TYR A 117      77.929  77.743  96.241  1.00  0.00           O
ATOM   1938  N   LEU A 118      78.569  77.553  94.011  1.00  0.00           N
ATOM   1940  CA  LEU A 118      78.939  78.924  93.391  1.00  0.00           C
ATOM   1942  CB  LEU A 118      80.438  78.914  92.841  1.00  0.00           C
ATOM   1945  CG  LEU A 118      81.309  80.093  92.261  1.00  0.00           C
ATOM   1947  CD1 LEU A 118      82.679  80.193  92.911  1.00  0.00           C
ATOM   1951  CD2 LEU A 118      81.729  79.954  90.791  1.00  0.00           C
ATOM   1955  C   LEU A 118      78.219  79.493  92.171  1.00  0.00           C
ATOM   1956  O   LEU A 118      77.508  78.813  91.451  1.00  0.00           O
ATOM   1957  N   GLY A 119      78.458  80.814  91.911  1.00  0.00           N
ATOM   1959  CA  GLY A 119      78.318  81.483  90.621  1.00  0.00           C
ATOM   1962  C   GLY A 119      79.098  80.893  89.451  1.00  0.00           C
ATOM   1963  O   GLY A 119      78.949  79.714  89.161  1.00  0.00           O
ATOM   1964  N   ASP A 120      79.968  81.674  88.721  1.00  0.00           N
ATOM   1966  CA  ASP A 120      80.538  81.122  87.491  1.00  0.00           C
ATOM   1968  CB  ASP A 120      79.609  81.544  86.331  1.00  0.00           C
ATOM   1971  CG  ASP A 120      79.269  80.404  85.411  1.00  0.00           C
ATOM   1972  OD1 ASP A 120      79.719  79.254  85.661  1.00  0.00           O
ATOM   1973  OD2 ASP A 120      78.528  80.684  84.431  1.00  0.00           O
ATOM   1974  C   ASP A 120      81.989  81.453  87.071  1.00  0.00           C
ATOM   1975  O   ASP A 120      82.269  81.704  85.901  1.00  0.00           O
ATOM   1976  N   ASN A 121      83.029  81.404  87.931  1.00  0.00           N
ATOM   1978  CA  ASN A 121      84.349  81.114  87.351  1.00  0.00           C
ATOM   1980  CB  ASN A 121      85.519  81.873  88.051  1.00  0.00           C
ATOM   1983  CG  ASN A 121      86.239  82.833  87.101  1.00  0.00           C
ATOM   1984  OD1 ASN A 121      87.479  82.894  87.101  1.00  0.00           O
ATOM   1985  ND2 ASN A 121      85.488  83.584  86.271  1.00  0.00           N
ATOM   1988  C   ASN A 121      84.669  79.654  87.441  1.00  0.00           C
ATOM   1989  O   ASN A 121      85.599  79.203  86.771  1.00  0.00           O
ATOM   1990  N   TRP A 122      84.007  78.883  88.321  1.00  0.00           N
ATOM   1992  CA  TRP A 122      84.669  77.684  88.741  1.00  0.00           C
ATOM   1994  CB  TRP A 122      85.969  78.013  89.531  1.00  0.00           C
ATOM   1997  CG  TRP A 122      86.949  76.894  89.561  1.00  0.00           C
ATOM   1998  CD1 TRP A 122      86.979  76.014  90.581  1.00  0.00           C
ATOM   2000  NE1 TRP A 122      87.779  74.944  90.251  1.00  0.00           N
ATOM   2002  CE2 TRP A 122      88.398  75.204  89.081  1.00  0.00           C
ATOM   2003  CD2 TRP A 122      87.909  76.434  88.591  1.00  0.00           C
ATOM   2004  CE3 TRP A 122      88.388  76.924  87.381  1.00  0.00           C
ATOM   2006  CZ3 TRP A 122      89.399  76.224  86.721  1.00  0.00           C
ATOM   2008  CZ2 TRP A 122      89.369  74.484  88.411  1.00  0.00           C
ATOM   2010  CH2 TRP A 122      89.898  75.024  87.241  1.00  0.00           C
ATOM   2012  C   TRP A 122      83.779  76.734  89.541  1.00  0.00           C
ATOM   2013  O   TRP A 122      82.819  77.093  90.221  1.00  0.00           O
ATOM   2014  N   TYR A 123      84.147  75.453  89.511  1.00  0.00           N
ATOM   2016  CA  TYR A 123      83.609  74.394  90.331  1.00  0.00           C
ATOM   2018  CB  TYR A 123      83.549  73.014  89.601  1.00  0.00           C
ATOM   2021  CG  TYR A 123      83.818  73.144  88.121  1.00  0.00           C
ATOM   2022  CD1 TYR A 123      85.118  73.383  87.641  1.00  0.00           C
ATOM   2024  CE1 TYR A 123      85.339  73.594  86.271  1.00  0.00           C
ATOM   2026  CZ  TYR A 123      84.269  73.523  85.381  1.00  0.00           C
ATOM   2027  OH  TYR A 123      84.489  73.774  84.011  1.00  0.00           O
ATOM   2029  CD2 TYR A 123      82.769  73.023  87.211  1.00  0.00           C
ATOM   2031  CE2 TYR A 123      82.988  73.203  85.841  1.00  0.00           C
ATOM   2033  C   TYR A 123      84.449  74.224  91.581  1.00  0.00           C
ATOM   2034  O   TYR A 123      85.608  73.813  91.521  1.00  0.00           O
ATOM   2035  N   LYS A 124      83.788  74.424  92.741  1.00  0.00           N
ATOM   2037  CA  LYS A 124      83.839  73.954  94.131  1.00  0.00           C
ATOM   2039  CB  LYS A 124      82.379  73.273  93.951  1.00  0.00           C
ATOM   2042  CG  LYS A 124      82.099  71.944  93.191  1.00  0.00           C
ATOM   2045  CD  LYS A 124      80.699  71.404  93.591  1.00  0.00           C
ATOM   2048  CE  LYS A 124      80.529  69.884  93.391  1.00  0.00           C
ATOM   2051  NZ  LYS A 124      79.098  69.504  93.311  1.00  0.00           N
ATOM   2055  C   LYS A 124      84.939  72.924  94.461  1.00  0.00           C
ATOM   2056  O   LYS A 124      84.859  72.314  93.421  1.00  0.00           O
ATOM   2057  N   ILE A 125      85.789  72.594  95.711  1.00  0.00           N
ATOM   2059  CA  ILE A 125      86.659  71.464  96.601  1.00  0.00           C
ATOM   2061  CB  ILE A 125      88.229  70.883  96.411  1.00  0.00           C
ATOM   2063  CG2 ILE A 125      89.217  71.563  97.411  1.00  0.00           C
ATOM   2067  CG1 ILE A 125      88.729  69.383  96.401  1.00  0.00           C
ATOM   2070  CD  ILE A 125      89.708  69.104  95.241  1.00  0.00           C
ATOM   2074  C   ILE A 125      86.089  70.523  97.751  1.00  0.00           C
ATOM   2075  O   ILE A 125      84.909  70.404  98.051  1.00  0.00           O
ATOM   2076  N   ASN A 126      86.959  69.834  98.501  1.00  0.00           N
ATOM   2078  CA  ASN A 126      86.729  69.014  99.661  1.00  0.00           C
ATOM   2080  CB  ASN A 126      86.519  67.534  99.221  1.00  0.00           C
ATOM   2083  CG  ASN A 126      86.019  66.714 100.401  1.00  0.00           C
ATOM   2084  OD1 ASN A 126      85.549  67.284 101.381  1.00  0.00           O
ATOM   2085  ND2 ASN A 126      86.178  65.372 100.351  1.00  0.00           N
ATOM   2088  C   ASN A 126      88.049  69.164 100.431  1.00  0.00           C
ATOM   2089  O   ASN A 126      89.069  69.354  99.781  1.00  0.00           O
ATOM   2090  N   ASP A 127      88.049  69.133 101.791  1.00  0.00           N
ATOM   2092  CA  ASP A 127      89.169  69.474 102.691  1.00  0.00           C
ATOM   2094  CB  ASP A 127      88.899  68.824 104.091  1.00  0.00           C
ATOM   2097  CG  ASP A 127      89.659  69.484 105.241  1.00  0.00           C
ATOM   2098  OD1 ASP A 127      89.708  70.743 105.281  1.00  0.00           O
ATOM   2099  OD2 ASP A 127      90.159  68.764 106.141  1.00  0.00           O
ATOM   2100  C   ASP A 127      90.608  69.164 102.201  1.00  0.00           C
ATOM   2101  O   ASP A 127      90.879  68.044 101.781  1.00  0.00           O
ATOM   2102  N   TYR A 128      91.629  70.053 102.271  1.00  0.00           N
ATOM   2104  CA  TYR A 128      91.577  71.493 102.501  1.00  0.00           C
ATOM   2106  CB  TYR A 128      92.929  72.133 102.971  1.00  0.00           C
ATOM   2109  CG  TYR A 128      93.479  71.794 104.331  1.00  0.00           C
ATOM   2110  CD1 TYR A 128      92.929  70.843 105.201  1.00  0.00           C
ATOM   2112  CE1 TYR A 128      93.449  70.633 106.481  1.00  0.00           C
ATOM   2114  CZ  TYR A 128      94.559  71.374 106.901  1.00  0.00           C
ATOM   2115  OH  TYR A 128      95.068  71.154 108.191  1.00  0.00           O
ATOM   2117  CD2 TYR A 128      94.599  72.524 104.771  1.00  0.00           C
ATOM   2119  CE2 TYR A 128      95.149  72.303 106.051  1.00  0.00           C
ATOM   2121  C   TYR A 128      90.898  72.294 101.351  1.00  0.00           C
ATOM   2122  O   TYR A 128      89.849  71.914 100.851  1.00  0.00           O
ATOM   2123  N   LEU A 129      91.318  73.514 100.971  1.00  0.00           N
ATOM   2125  CA  LEU A 129      92.618  74.114 100.621  1.00  0.00           C
ATOM   2127  CB  LEU A 129      92.959  73.904  99.121  1.00  0.00           C
ATOM   2130  CG  LEU A 129      93.818  72.674  98.781  1.00  0.00           C
ATOM   2132  CD1 LEU A 129      93.128  71.324  99.011  1.00  0.00           C
ATOM   2136  CD2 LEU A 129      94.279  72.764  97.321  1.00  0.00           C
ATOM   2140  C   LEU A 129      92.328  75.584 100.851  1.00  0.00           C
ATOM   2141  O   LEU A 129      91.169  75.913 100.971  1.00  0.00           O
ATOM   2142  N   ALA A 130      93.268  76.574 100.891  1.00  0.00           N
ATOM   2144  CA  ALA A 130      92.809  77.974 100.791  1.00  0.00           C
ATOM   2146  CB  ALA A 130      93.659  79.114 101.371  1.00  0.00           C
ATOM   2150  C   ALA A 130      92.359  78.293  99.401  1.00  0.00           C
ATOM   2151  O   ALA A 130      93.059  78.824  98.541  1.00  0.00           O
ATOM   2152  N   ALA A 131      91.089  77.924  99.271  1.00  0.00           N
ATOM   2154  CA  ALA A 131      90.009  78.604  98.681  1.00  0.00           C
ATOM   2156  CB  ALA A 131      89.739  79.674  99.771  1.00  0.00           C
ATOM   2160  C   ALA A 131      88.929  77.493  98.541  1.00  0.00           C
ATOM   2161  O   ALA A 131      88.929  76.674  99.441  1.00  0.00           O
ATOM   2162  N   LYS A 132      87.959  77.284  97.571  1.00  0.00           N
ATOM   2164  CA  LYS A 132      87.757  77.654  96.141  1.00  0.00           C
ATOM   2166  CB  LYS A 132      88.599  76.764  95.371  1.00  0.00           C
ATOM   2169  CG  LYS A 132      90.099  76.284  95.641  1.00  0.00           C
ATOM   2172  CD  LYS A 132      91.379  76.984  96.111  1.00  0.00           C
ATOM   2175  CE  LYS A 132      92.639  76.064  96.081  1.00  0.00           C
ATOM   2178  NZ  LYS A 132      93.178  75.794  94.721  1.00  0.00           N
ATOM   2182  C   LYS A 132      86.519  78.634  95.141  1.00  0.00           C
ATOM   2183  O   LYS A 132      85.348  78.494  95.451  1.00  0.00           O
ATOM   2184  N   VAL A 133      86.729  79.644  94.051  1.00  0.00           N
ATOM   2186  CA  VAL A 133      86.299  81.143  93.681  1.00  0.00           C
ATOM   2188  CB  VAL A 133      87.328  82.442  93.671  1.00  0.00           C
ATOM   2190  CG1 VAL A 133      86.878  83.692  94.521  1.00  0.00           C
ATOM   2194  CG2 VAL A 133      88.849  82.273  93.761  1.00  0.00           C
ATOM   2198  C   VAL A 133      85.569  81.534  92.311  1.00  0.00           C
ATOM   2199  O   VAL A 133      85.439  80.743  91.381  1.00  0.00           O
ATOM   2200  N   LEU A 134      85.118  82.864  92.181  1.00  0.00           N
ATOM   2202  CA  LEU A 134      84.279  83.614  91.201  1.00  0.00           C
ATOM   2204  CB  LEU A 134      83.359  84.584  92.021  1.00  0.00           C
ATOM   2207  CG  LEU A 134      82.288  84.004  92.961  1.00  0.00           C
ATOM   2209  CD1 LEU A 134      82.848  83.724  94.341  1.00  0.00           C
ATOM   2213  CD2 LEU A 134      81.148  85.012  93.131  1.00  0.00           C
ATOM   2217  C   LEU A 134      84.799  84.664  90.141  1.00  0.00           C
ATOM   2218  O   LEU A 134      84.039  84.993  89.241  1.00  0.00           O
ATOM   2219  N   LEU A 135      86.019  85.273  90.181  1.00  0.00           N
ATOM   2221  CA  LEU A 135      86.499  86.453  89.371  1.00  0.00           C
ATOM   2223  CB  LEU A 135      87.479  85.944  88.271  1.00  0.00           C
ATOM   2226  CG  LEU A 135      88.458  86.934  87.561  1.00  0.00           C
ATOM   2228  CD1 LEU A 135      87.929  87.544  86.251  1.00  0.00           C
ATOM   2232  CD2 LEU A 135      89.039  88.024  88.471  1.00  0.00           C
ATOM   2236  C   LEU A 135      85.519  87.523  88.761  1.00  0.00           C
ATOM   2237  O   LEU A 135      85.179  87.442  87.581  1.00  0.00           O
ATOM   2238  N   GLN A 136      85.059  88.573  89.511  1.00  0.00           N
ATOM   2240  CA  GLN A 136      84.077  89.564  89.041  1.00  0.00           C
ATOM   2242  CB  GLN A 136      82.639  89.023  89.171  1.00  0.00           C
ATOM   2245  CG  GLN A 136      82.179  88.053  88.071  1.00  0.00           C
ATOM   2248  CD  GLN A 136      81.008  87.264  88.631  1.00  0.00           C
ATOM   2249  OE1 GLN A 136      79.889  87.754  88.641  1.00  0.00           O
ATOM   2250  NE2 GLN A 136      81.309  86.063  89.171  1.00  0.00           N
ATOM   2253  C   GLN A 136      84.109  90.924  89.771  1.00  0.00           C
ATOM   2254  O   GLN A 136      84.449  90.984  90.941  1.00  0.00           O
ATOM   2255  N   VAL A 137      83.729  92.054  89.101  1.00  0.00           N
ATOM   2257  CA  VAL A 137      84.349  93.374  89.361  1.00  0.00           C
ATOM   2259  CB  VAL A 137      85.149  93.773  88.121  1.00  0.00           C
ATOM   2261  CG1 VAL A 137      86.099  94.934  88.421  1.00  0.00           C
ATOM   2265  CG2 VAL A 137      85.979  92.574  87.641  1.00  0.00           C
ATOM   2269  C   VAL A 137      83.398  94.543  89.741  1.00  0.00           C
ATOM   2270  O   VAL A 137      83.029  95.343  88.881  1.00  0.00           O
ATOM   2271  N   LYS A 138      82.967  94.683  91.021  1.00  0.00           N
ATOM   2273  CA  LYS A 138      82.018  95.693  91.511  1.00  0.00           C
ATOM   2275  CB  LYS A 138      80.578  95.114  91.541  1.00  0.00           C
ATOM   2278  CG  LYS A 138      80.068  94.543  90.221  1.00  0.00           C
ATOM   2281  CD  LYS A 138      79.968  95.583  89.091  1.00  0.00           C
ATOM   2284  CE  LYS A 138      80.129  94.984  87.701  1.00  0.00           C
ATOM   2287  NZ  LYS A 138      80.239  96.063  86.711  1.00  0.00           N
ATOM   2291  C   LYS A 138      82.278  96.104  92.961  1.00  0.00           C
ATOM   2292  O   LYS A 138      82.529  95.254  93.811  1.00  0.00           O
ATOM   2293  N   GLY A 139      82.179  97.404  93.311  1.00  0.00           N
ATOM   2295  CA  GLY A 139      82.369  97.913  94.671  1.00  0.00           C
ATOM   2298  C   GLY A 139      81.199  97.794  95.641  1.00  0.00           C
ATOM   2299  O   GLY A 139      80.229  98.533  95.561  1.00  0.00           O
ATOM   2300  N   SER A 140      81.279  96.914  96.661  1.00  0.00           N
ATOM   2302  CA  SER A 140      80.289  96.844  97.761  1.00  0.00           C
ATOM   2304  CB  SER A 140      79.989  95.404  98.291  1.00  0.00           C
ATOM   2307  OG  SER A 140      79.369  94.604  97.301  1.00  0.00           O
ATOM   2309  C   SER A 140      80.678  97.654  98.991  1.00  0.00           C
ATOM   2310  O   SER A 140      80.459  97.214 100.121  1.00  0.00           O
ATOM   2311  N   SER A 141      81.318  98.824  98.841  1.00  0.00           N
ATOM   2313  CA  SER A 141      81.729  99.624 100.001  1.00  0.00           C
ATOM   2315  CB  SER A 141      82.839 100.653  99.681  1.00  0.00           C
ATOM   2318  OG  SER A 141      84.019  99.934  99.361  1.00  0.00           O
ATOM   2320  C   SER A 141      80.669 100.254 100.901  1.00  0.00           C
ATOM   2321  O   SER A 141      80.898 100.273 102.101  1.00  0.00           O
ATOM   2322  N   PRO A 142      79.529 100.784 100.461  1.00  0.00           N
ATOM   2323  CD  PRO A 142      79.329 101.273  99.101  1.00  0.00           C
ATOM   2326  CA  PRO A 142      78.409 101.143 101.341  1.00  0.00           C
ATOM   2328  CB  PRO A 142      77.409 101.784 100.371  1.00  0.00           C
ATOM   2331  CG  PRO A 142      78.289 102.383  99.271  1.00  0.00           C
ATOM   2334  C   PRO A 142      77.828  99.984 102.171  1.00  0.00           C
ATOM   2335  O   PRO A 142      78.429  98.913 102.271  1.00  0.00           O
ATOM   2336  N   THR A 143      76.639 100.193 102.791  1.00  0.00           N
ATOM   2338  CA  THR A 143      75.858  99.184 103.521  1.00  0.00           C
ATOM   2340  CB  THR A 143      74.519  99.794 103.971  1.00  0.00           C
ATOM   2342  OG1 THR A 143      73.979  99.134 105.101  1.00  0.00           O
ATOM   2344  CG2 THR A 143      73.479  99.823 102.841  1.00  0.00           C
ATOM   2348  C   THR A 143      75.679  97.843 102.791  1.00  0.00           C
ATOM   2349  O   THR A 143      76.029  97.684 101.631  1.00  0.00           O
ATOM   2350  N   ALA A 144      75.139  96.784 103.451  1.00  0.00           N
ATOM   2352  CA  ALA A 144      74.959  95.454 102.881  1.00  0.00           C
ATOM   2354  CB  ALA A 144      74.139  94.643 103.911  1.00  0.00           C
ATOM   2358  C   ALA A 144      74.299  95.354 101.481  1.00  0.00           C
ATOM   2359  O   ALA A 144      73.139  95.723 101.311  1.00  0.00           O
ATOM   2360  N   VAL A 145      74.989  94.834 100.441  1.00  0.00           N
ATOM   2362  CA  VAL A 145      74.389  94.753  99.101  1.00  0.00           C
ATOM   2364  CB  VAL A 145      75.419  94.794  97.971  1.00  0.00           C
ATOM   2366  CG1 VAL A 145      74.709  94.844  96.601  1.00  0.00           C
ATOM   2370  CG2 VAL A 145      76.289  96.063  98.081  1.00  0.00           C
ATOM   2374  C   VAL A 145      73.538  93.474  98.921  1.00  0.00           C
ATOM   2375  O   VAL A 145      74.139  92.393  98.861  1.00  0.00           O
ATOM   2376  N   PRO A 146      72.199  93.464  98.841  1.00  0.00           N
ATOM   2377  CD  PRO A 146      71.379  94.674  98.711  1.00  0.00           C
ATOM   2380  CA  PRO A 146      71.409  92.273  98.511  1.00  0.00           C
ATOM   2382  CB  PRO A 146      69.939  92.773  98.531  1.00  0.00           C
ATOM   2385  CG  PRO A 146      69.999  94.184  99.131  1.00  0.00           C
ATOM   2388  C   PRO A 146      71.749  91.644  97.171  1.00  0.00           C
ATOM   2389  O   PRO A 146      72.419  92.283  96.351  1.00  0.00           O
ATOM   2390  N   PHE A 147      71.289  90.404  96.901  1.00  0.00           N
ATOM   2392  CA  PHE A 147      71.359  89.704  95.611  1.00  0.00           C
ATOM   2394  CB  PHE A 147      71.029  90.594  94.401  1.00  0.00           C
ATOM   2397  CG  PHE A 147      69.729  91.343  94.471  1.00  0.00           C
ATOM   2398  CD1 PHE A 147      69.729  92.754  94.581  1.00  0.00           C
ATOM   2400  CE1 PHE A 147      68.549  93.474  94.371  1.00  0.00           C
ATOM   2402  CZ  PHE A 147      67.369  92.814  94.041  1.00  0.00           C
ATOM   2404  CD2 PHE A 147      68.529  90.684  94.181  1.00  0.00           C
ATOM   2406  CE2 PHE A 147      67.359  91.413  93.951  1.00  0.00           C
ATOM   2408  C   PHE A 147      72.708  89.064  95.321  1.00  0.00           C
ATOM   2409  O   PHE A 147      72.849  88.253  94.411  1.00  0.00           O
ATOM   2410  N   GLU A 148      73.709  89.344  96.171  1.00  0.00           N
ATOM   2412  CA  GLU A 148      74.809  88.433  96.361  1.00  0.00           C
ATOM   2414  CB  GLU A 148      75.969  89.104  97.121  1.00  0.00           C
ATOM   2417  CG  GLU A 148      76.489  90.443  96.491  1.00  0.00           C
ATOM   2420  CD  GLU A 148      77.979  90.734  96.711  1.00  0.00           C
ATOM   2421  OE1 GLU A 148      78.829  89.963  96.181  1.00  0.00           O
ATOM   2422  OE2 GLU A 148      78.329  91.763  97.351  1.00  0.00           O
ATOM   2423  C   GLU A 148      74.269  87.234  97.141  1.00  0.00           C
ATOM   2424  O   GLU A 148      73.689  87.383  98.211  1.00  0.00           O
ATOM   2425  N   ASN A 149      74.369  86.023  96.571  1.00  0.00           N
ATOM   2427  CA  ASN A 149      73.569  84.883  96.971  1.00  0.00           C
ATOM   2429  CB  ASN A 149      72.879  84.223  95.741  1.00  0.00           C
ATOM   2432  CG  ASN A 149      71.508  84.844  95.601  1.00  0.00           C
ATOM   2433  OD1 ASN A 149      70.879  85.133  96.621  1.00  0.00           O
ATOM   2434  ND2 ASN A 149      71.009  85.074  94.371  1.00  0.00           N
ATOM   2437  C   ASN A 149      74.489  83.883  97.571  1.00  0.00           C
ATOM   2438  O   ASN A 149      75.599  83.663  97.091  1.00  0.00           O
ATOM   2439  N   VAL A 150      74.099  83.264  98.701  1.00  0.00           N
ATOM   2441  CA  VAL A 150      75.039  82.383  99.331  1.00  0.00           C
ATOM   2443  CB  VAL A 150      76.159  83.174  99.971  1.00  0.00           C
ATOM   2445  CG1 VAL A 150      75.689  83.994 101.171  1.00  0.00           C
ATOM   2449  CG2 VAL A 150      77.269  82.264 100.411  1.00  0.00           C
ATOM   2453  C   VAL A 150      74.319  81.453 100.291  1.00  0.00           C
ATOM   2454  O   VAL A 150      73.358  81.814 100.961  1.00  0.00           O
ATOM   2455  N   GLY A 151      74.809  80.193 100.391  1.00  0.00           N
ATOM   2457  CA  GLY A 151      74.169  79.122 101.151  1.00  0.00           C
ATOM   2460  C   GLY A 151      73.299  78.304 100.241  1.00  0.00           C
ATOM   2461  O   GLY A 151      72.288  77.764 100.651  1.00  0.00           O
ATOM   2462  N   THR A 152      73.669  78.284  98.951  1.00  0.00           N
ATOM   2464  CA  THR A 152      72.758  78.234  97.811  1.00  0.00           C
ATOM   2466  CB  THR A 152      72.819  79.614  97.121  1.00  0.00           C
ATOM   2468  OG1 THR A 152      72.049  79.724  95.941  1.00  0.00           O
ATOM   2470  CG2 THR A 152      74.258  79.943  96.741  1.00  0.00           C
ATOM   2474  C   THR A 152      73.069  77.064  96.871  1.00  0.00           C
ATOM   2475  O   THR A 152      72.649  76.984  95.711  1.00  0.00           O
ATOM   2476  N   GLY A 153      73.849  76.064  97.341  1.00  0.00           N
ATOM   2478  CA  GLY A 153      74.129  74.854  96.581  1.00  0.00           C
ATOM   2481  C   GLY A 153      75.099  74.004  97.371  1.00  0.00           C
ATOM   2482  O   GLY A 153      75.779  74.534  98.231  1.00  0.00           O
ATOM   2483  N   GLY A 154      75.208  72.674  97.111  1.00  0.00           N
ATOM   2485  CA  GLY A 154      76.299  71.834  97.631  1.00  0.00           C
ATOM   2488  C   GLY A 154      75.889  70.574  98.351  1.00  0.00           C
ATOM   2489  O   GLY A 154      74.729  70.193  98.331  1.00  0.00           O
ATOM   2490  N   ASP A 155      76.839  69.913  99.071  1.00  0.00           N
ATOM   2492  CA  ASP A 155      76.679  68.614  99.721  1.00  0.00           C
ATOM   2494  CB  ASP A 155      77.299  67.464  98.851  1.00  0.00           C
ATOM   2497  CG  ASP A 155      77.029  67.584  97.361  1.00  0.00           C
ATOM   2498  OD1 ASP A 155      75.839  67.614  96.951  1.00  0.00           O
ATOM   2499  OD2 ASP A 155      78.009  67.553  96.571  1.00  0.00           O
ATOM   2500  C   ASP A 155      77.199  68.464 101.201  1.00  0.00           C
ATOM   2501  O   ASP A 155      78.059  67.633 101.481  1.00  0.00           O
ATOM   2502  N   THR A 156      76.718  69.243 102.201  1.00  0.00           N
ATOM   2504  CA  THR A 156      76.869  68.943 103.651  1.00  0.00           C
ATOM   2506  CB  THR A 156      76.258  69.904 104.721  1.00  0.00           C
ATOM   2508  OG1 THR A 156      74.849  69.733 104.891  1.00  0.00           O
ATOM   2510  CG2 THR A 156      76.569  71.394 104.491  1.00  0.00           C
ATOM   2514  C   THR A 156      76.508  67.514 104.081  1.00  0.00           C
ATOM   2515  O   THR A 156      75.799  66.764 103.441  1.00  0.00           O
ATOM   2516  N   ARG A 157      77.008  67.074 105.231  1.00  0.00           N
ATOM   2518  CA  ARG A 157      76.799  65.743 105.711  1.00  0.00           C
ATOM   2520  CB  ARG A 157      78.019  64.874 105.351  1.00  0.00           C
ATOM   2523  CG  ARG A 157      78.239  63.574 106.151  1.00  0.00           C
ATOM   2526  CD  ARG A 157      79.568  62.854 105.891  1.00  0.00           C
ATOM   2529  NE  ARG A 157      79.889  63.054 104.441  1.00  0.00           N
ATOM   2531  CZ  ARG A 157      80.729  62.314 103.741  1.00  0.00           C
ATOM   2532  NH1 ARG A 157      81.279  61.234 104.221  1.00  0.00           N
ATOM   2535  NH2 ARG A 157      81.028  62.704 102.521  1.00  0.00           N
ATOM   2538  C   ARG A 157      76.559  65.743 107.181  1.00  0.00           C
ATOM   2539  O   ARG A 157      77.428  66.144 107.951  1.00  0.00           O
ATOM   2540  N   TRP A 158      75.389  65.294 107.621  1.00  0.00           N
ATOM   2542  CA  TRP A 158      75.008  65.404 109.011  1.00  0.00           C
ATOM   2544  CB  TRP A 158      73.779  66.334 109.231  1.00  0.00           C
ATOM   2547  CG  TRP A 158      74.179  67.774 109.251  1.00  0.00           C
ATOM   2548  CD1 TRP A 158      74.729  68.474 108.211  1.00  0.00           C
ATOM   2550  NE1 TRP A 158      75.149  69.714 108.631  1.00  0.00           N
ATOM   2552  CE2 TRP A 158      74.769  69.884 109.921  1.00  0.00           C
ATOM   2553  CD2 TRP A 158      74.159  68.684 110.371  1.00  0.00           C
ATOM   2554  CE3 TRP A 158      73.709  68.594 111.691  1.00  0.00           C
ATOM   2556  CZ3 TRP A 158      73.818  69.724 112.501  1.00  0.00           C
ATOM   2558  CZ2 TRP A 158      74.909  70.983 110.751  1.00  0.00           C
ATOM   2560  CH2 TRP A 158      74.398  70.894 112.041  1.00  0.00           C
ATOM   2562  C   TRP A 158      74.839  64.044 109.631  1.00  0.00           C
ATOM   2563  O   TRP A 158      73.868  63.314 109.411  1.00  0.00           O
ATOM   2564  N   HIS A 159      75.829  63.714 110.471  1.00  0.00           N
ATOM   2566  CA  HIS A 159      75.779  62.654 111.461  1.00  0.00           C
ATOM   2568  CB  HIS A 159      77.229  62.184 111.721  1.00  0.00           C
ATOM   2571  ND1 HIS A 159      77.669  61.534 114.051  1.00  0.00           N
ATOM   2572  CG  HIS A 159      77.399  61.134 112.761  1.00  0.00           C
ATOM   2573  CE1 HIS A 159      77.999  60.434 114.691  1.00  0.00           C
ATOM   2575  NE2 HIS A 159      77.968  59.354 113.871  1.00  0.00           N
ATOM   2577  CD2 HIS A 159      77.589  59.804 112.631  1.00  0.00           C
ATOM   2579  C   HIS A 159      75.149  63.244 112.701  1.00  0.00           C
ATOM   2580  O   HIS A 159      75.409  64.394 113.051  1.00  0.00           O
ATOM   2581  N   ILE A 160      74.249  62.534 113.391  1.00  0.00           N
ATOM   2583  CA  ILE A 160      73.449  63.114 114.451  1.00  0.00           C
ATOM   2585  CB  ILE A 160      71.949  62.953 114.191  1.00  0.00           C
ATOM   2587  CG2 ILE A 160      71.159  63.564 115.361  1.00  0.00           C
ATOM   2591  CG1 ILE A 160      71.508  63.544 112.831  1.00  0.00           C
ATOM   2594  CD  ILE A 160      70.129  63.014 112.401  1.00  0.00           C
ATOM   2598  C   ILE A 160      73.809  62.364 115.701  1.00  0.00           C
ATOM   2599  O   ILE A 160      73.919  61.144 115.661  1.00  0.00           O
ATOM   2600  N   CYS A 161      74.039  63.023 116.851  1.00  0.00           N
ATOM   2602  CA  CYS A 161      74.538  62.344 118.031  1.00  0.00           C
ATOM   2604  CB  CYS A 161      75.779  63.083 118.571  1.00  0.00           C
ATOM   2607  SG  CYS A 161      77.178  63.014 117.421  1.00  0.00           S
ATOM   2609  C   CYS A 161      73.469  62.214 119.111  1.00  0.00           C
ATOM   2610  O   CYS A 161      73.379  61.174 119.761  1.00  0.00           O
ATOM   2611  N   ASP A 162      72.618  63.244 119.281  1.00  0.00           N
ATOM   2613  CA  ASP A 162      71.379  63.174 120.031  1.00  0.00           C
ATOM   2615  CB  ASP A 162      71.368  64.133 121.261  1.00  0.00           C
ATOM   2618  CG  ASP A 162      71.669  63.444 122.581  1.00  0.00           C
ATOM   2619  OD1 ASP A 162      71.859  62.204 122.631  1.00  0.00           O
ATOM   2620  OD2 ASP A 162      71.599  64.164 123.611  1.00  0.00           O
ATOM   2621  C   ASP A 162      70.279  63.614 119.051  1.00  0.00           C
ATOM   2622  O   ASP A 162      70.499  64.593 118.351  1.00  0.00           O
ATOM   2623  N   PRO A 163      69.129  62.953 118.901  1.00  0.00           N
ATOM   2624  CD  PRO A 163      68.979  61.534 119.241  1.00  0.00           C
ATOM   2627  CA  PRO A 163      68.099  63.434 117.981  1.00  0.00           C
ATOM   2629  CB  PRO A 163      67.549  62.104 117.451  1.00  0.00           C
ATOM   2632  CG  PRO A 163      67.649  61.134 118.631  1.00  0.00           C
ATOM   2635  C   PRO A 163      67.059  64.313 118.681  1.00  0.00           C
ATOM   2636  O   PRO A 163      67.389  65.094 119.571  1.00  0.00           O
ATOM   2637  N   GLY A 164      65.758  64.203 118.301  1.00  0.00           N
ATOM   2639  CA  GLY A 164      64.648  64.974 118.861  1.00  0.00           C
ATOM   2642  C   GLY A 164      64.579  66.434 118.471  1.00  0.00           C
ATOM   2643  O   GLY A 164      65.129  66.874 117.461  1.00  0.00           O
ATOM   2644  N   GLY A 165      63.829  67.224 119.271  1.00  0.00           N
ATOM   2646  CA  GLY A 165      63.749  68.684 119.191  1.00  0.00           C
ATOM   2649  C   GLY A 165      64.939  69.374 119.801  1.00  0.00           C
ATOM   2650  O   GLY A 165      64.879  69.913 120.901  1.00  0.00           O
ATOM   2651  N   GLN A 166      66.089  69.324 119.101  1.00  0.00           N
ATOM   2653  CA  GLN A 166      67.339  69.913 119.551  1.00  0.00           C
ATOM   2655  CB  GLN A 166      68.519  69.394 118.711  1.00  0.00           C
ATOM   2658  CG  GLN A 166      68.749  67.872 118.871  1.00  0.00           C
ATOM   2661  CD  GLN A 166      70.208  67.563 118.551  1.00  0.00           C
ATOM   2662  OE1 GLN A 166      70.709  67.834 117.461  1.00  0.00           O
ATOM   2663  NE2 GLN A 166      70.949  67.044 119.561  1.00  0.00           N
ATOM   2666  C   GLN A 166      67.439  71.434 119.671  1.00  0.00           C
ATOM   2667  O   GLN A 166      66.909  72.174 118.851  1.00  0.00           O
ATOM   2668  N   ARG A 167      68.209  71.904 120.671  1.00  0.00           N
ATOM   2670  CA  ARG A 167      68.529  73.304 120.951  1.00  0.00           C
ATOM   2672  CB  ARG A 167      69.569  73.383 122.111  1.00  0.00           C
ATOM   2675  CG  ARG A 167      69.019  73.054 123.511  1.00  0.00           C
ATOM   2678  CD  ARG A 167      68.358  74.234 124.241  1.00  0.00           C
ATOM   2681  NE  ARG A 167      69.429  75.184 124.701  1.00  0.00           N
ATOM   2683  CZ  ARG A 167      70.118  75.124 125.831  1.00  0.00           C
ATOM   2684  NH1 ARG A 167      69.949  74.164 126.711  1.00  0.00           N
ATOM   2687  NH2 ARG A 167      70.949  76.104 126.101  1.00  0.00           N
ATOM   2690  C   ARG A 167      69.029  74.174 119.801  1.00  0.00           C
ATOM   2691  O   ARG A 167      69.719  73.724 118.881  1.00  0.00           O
ATOM   2692  N   LEU A 168      68.749  75.493 119.881  1.00  0.00           N
ATOM   2694  CA  LEU A 168      69.529  76.484 119.151  1.00  0.00           C
ATOM   2696  CB  LEU A 168      68.699  77.774 118.911  1.00  0.00           C
ATOM   2699  CG  LEU A 168      69.369  78.794 117.961  1.00  0.00           C
ATOM   2701  CD1 LEU A 168      68.299  79.514 117.131  1.00  0.00           C
ATOM   2705  CD2 LEU A 168      70.229  79.844 118.691  1.00  0.00           C
ATOM   2709  C   LEU A 168      70.879  76.784 119.821  1.00  0.00           C
ATOM   2710  O   LEU A 168      70.959  77.384 120.891  1.00  0.00           O
ATOM   2711  N   GLY A 169      71.999  76.364 119.191  1.00  0.00           N
ATOM   2713  CA  GLY A 169      73.329  76.443 119.791  1.00  0.00           C
ATOM   2716  C   GLY A 169      74.059  77.743 119.581  1.00  0.00           C
ATOM   2717  O   GLY A 169      74.809  78.194 120.451  1.00  0.00           O
ATOM   2718  N   GLY A 170      73.879  78.364 118.401  1.00  0.00           N
ATOM   2720  CA  GLY A 170      74.549  79.614 118.031  1.00  0.00           C
ATOM   2723  C   GLY A 170      76.019  79.493 117.701  1.00  0.00           C
ATOM   2724  O   GLY A 170      76.788  80.424 117.921  1.00  0.00           O
ATOM   2725  N   GLN A 171      76.458  78.343 117.161  1.00  0.00           N
ATOM   2727  CA  GLN A 171      77.839  78.063 116.811  1.00  0.00           C
ATOM   2729  CB  GLN A 171      78.318  76.764 117.511  1.00  0.00           C
ATOM   2732  CG  GLN A 171      79.849  76.734 117.681  1.00  0.00           C
ATOM   2735  CD  GLN A 171      80.379  75.444 118.311  1.00  0.00           C
ATOM   2736  OE1 GLN A 171      79.928  74.974 119.351  1.00  0.00           O
ATOM   2737  NE2 GLN A 171      81.458  74.913 117.681  1.00  0.00           N
ATOM   2740  C   GLN A 171      77.919  77.844 115.311  1.00  0.00           C
ATOM   2741  O   GLN A 171      76.979  77.364 114.701  1.00  0.00           O
ATOM   2742  N   GLY A 172      79.069  78.144 114.671  1.00  0.00           N
ATOM   2744  CA  GLY A 172      79.409  77.544 113.391  1.00  0.00           C
ATOM   2747  C   GLY A 172      79.919  76.134 113.571  1.00  0.00           C
ATOM   2748  O   GLY A 172      80.709  75.894 114.481  1.00  0.00           O
ATOM   2749  N   ALA A 173      79.568  75.174 112.691  1.00  0.00           N
ATOM   2751  CA  ALA A 173      80.229  73.874 112.631  1.00  0.00           C
ATOM   2753  CB  ALA A 173      79.259  72.764 112.191  1.00  0.00           C
ATOM   2757  C   ALA A 173      81.349  73.964 111.611  1.00  0.00           C
ATOM   2758  O   ALA A 173      82.129  73.044 111.361  1.00  0.00           O
ATOM   2759  N   SER A 174      81.449  75.164 111.041  1.00  0.00           N
ATOM   2761  CA  SER A 174      82.568  75.664 110.301  1.00  0.00           C
ATOM   2763  CB  SER A 174      82.499  75.074 108.871  1.00  0.00           C
ATOM   2766  OG  SER A 174      83.199  73.834 108.831  1.00  0.00           O
ATOM   2768  C   SER A 174      82.568  77.194 110.481  1.00  0.00           C
ATOM   2769  O   SER A 174      81.519  77.824 110.611  1.00  0.00           O
ATOM   2770  N   GLY A 175      83.769  77.824 110.611  1.00  0.00           N
ATOM   2772  CA  GLY A 175      83.949  79.243 110.931  1.00  0.00           C
ATOM   2775  C   GLY A 175      84.139  80.144 109.761  1.00  0.00           C
ATOM   2776  O   GLY A 175      85.219  80.644 109.511  1.00  0.00           O
ATOM   2777  N   ASN A 176      83.069  80.354 108.991  1.00  0.00           N
ATOM   2779  CA  ASN A 176      83.059  81.023 107.701  1.00  0.00           C
ATOM   2781  CB  ASN A 176      81.659  80.664 107.151  1.00  0.00           C
ATOM   2784  CG  ASN A 176      81.299  81.143 105.751  1.00  0.00           C
ATOM   2785  OD1 ASN A 176      80.999  82.283 105.441  1.00  0.00           O
ATOM   2786  ND2 ASN A 176      81.229  80.174 104.831  1.00  0.00           N
ATOM   2789  C   ASN A 176      83.279  82.523 107.711  1.00  0.00           C
ATOM   2790  O   ASN A 176      82.309  83.234 107.601  1.00  0.00           O
ATOM   2791  N   SER A 177      84.508  83.064 107.831  1.00  0.00           N
ATOM   2793  CA  SER A 177      84.849  84.464 108.121  1.00  0.00           C
ATOM   2795  CB  SER A 177      86.379  84.564 108.411  1.00  0.00           C
ATOM   2798  OG  SER A 177      87.159  83.803 107.481  1.00  0.00           O
ATOM   2800  C   SER A 177      84.299  85.553 107.171  1.00  0.00           C
ATOM   2801  O   SER A 177      83.178  85.494 106.681  1.00  0.00           O
ATOM   2802  N   GLY A 178      84.989  86.663 106.871  1.00  0.00           N
ATOM   2804  CA  GLY A 178      84.529  87.563 105.811  1.00  0.00           C
ATOM   2807  C   GLY A 178      85.649  88.514 105.551  1.00  0.00           C
ATOM   2808  O   GLY A 178      86.399  88.783 106.491  1.00  0.00           O
ATOM   2809  N   SER A 179      85.818  89.044 104.321  1.00  0.00           N
ATOM   2811  CA  SER A 179      87.089  89.694 104.011  1.00  0.00           C
ATOM   2813  CB  SER A 179      88.379  88.854 104.291  1.00  0.00           C
ATOM   2816  OG  SER A 179      88.219  87.484 103.911  1.00  0.00           O
ATOM   2818  C   SER A 179      87.229  90.214 102.601  1.00  0.00           C
ATOM   2819  O   SER A 179      87.219  89.503 101.601  1.00  0.00           O
ATOM   2820  N   PHE A 180      87.439  91.544 102.521  1.00  0.00           N
ATOM   2822  CA  PHE A 180      87.757  92.264 101.311  1.00  0.00           C
ATOM   2824  CB  PHE A 180      87.309  93.734 101.591  1.00  0.00           C
ATOM   2827  CG  PHE A 180      87.979  94.783 100.761  1.00  0.00           C
ATOM   2828  CD1 PHE A 180      88.868  95.704 101.331  1.00  0.00           C
ATOM   2830  CE1 PHE A 180      89.529  96.634 100.521  1.00  0.00           C
ATOM   2832  CZ  PHE A 180      89.279  96.634  99.141  1.00  0.00           C
ATOM   2834  CD2 PHE A 180      87.739  94.794  99.381  1.00  0.00           C
ATOM   2836  CE2 PHE A 180      88.409  95.723  98.581  1.00  0.00           C
ATOM   2838  C   PHE A 180      89.229  92.164 100.891  1.00  0.00           C
ATOM   2839  O   PHE A 180      89.589  92.253  99.731  1.00  0.00           O
ATOM   2840  N   SER A 181      90.129  91.993 101.871  1.00  0.00           N
ATOM   2842  CA  SER A 181      91.529  92.264 101.651  1.00  0.00           C
ATOM   2844  CB  SER A 181      91.989  93.484 102.501  1.00  0.00           C
ATOM   2847  OG  SER A 181      93.359  93.813 102.251  1.00  0.00           O
ATOM   2849  C   SER A 181      92.349  91.033 101.951  1.00  0.00           C
ATOM   2850  O   SER A 181      92.049  90.273 102.871  1.00  0.00           O
ATOM   2851  N   LEU A 182      93.409  90.793 101.151  1.00  0.00           N
ATOM   2853  CA  LEU A 182      94.189  89.584 101.111  1.00  0.00           C
ATOM   2855  CB  LEU A 182      95.348  89.734 100.091  1.00  0.00           C
ATOM   2858  CG  LEU A 182      96.008  88.433  99.561  1.00  0.00           C
ATOM   2860  CD1 LEU A 182      97.319  88.113 100.301  1.00  0.00           C
ATOM   2864  CD2 LEU A 182      95.049  87.224  99.521  1.00  0.00           C
ATOM   2868  C   LEU A 182      94.778  89.193 102.441  1.00  0.00           C
ATOM   2869  O   LEU A 182      95.689  89.844 102.941  1.00  0.00           O
ATOM   2870  N   LYS A 183      94.279  88.113 103.051  1.00  0.00           N
ATOM   2872  CA  LYS A 183      94.919  87.533 104.201  1.00  0.00           C
ATOM   2874  CB  LYS A 183      96.379  87.043 103.921  1.00  0.00           C
ATOM   2877  CG  LYS A 183      96.458  85.784 103.031  1.00  0.00           C
ATOM   2880  CD  LYS A 183      95.608  84.654 103.631  1.00  0.00           C
ATOM   2883  CE  LYS A 183      96.069  83.234 103.361  1.00  0.00           C
ATOM   2886  NZ  LYS A 183      95.429  82.344 104.341  1.00  0.00           N
ATOM   2890  C   LYS A 183      94.778  88.304 105.501  1.00  0.00           C
ATOM   2891  O   LYS A 183      95.599  88.164 106.391  1.00  0.00           O
ATOM   2892  N   ILE A 184      93.678  89.083 105.651  1.00  0.00           N
ATOM   2894  CA  ILE A 184      93.219  89.543 106.951  1.00  0.00           C
ATOM   2896  CB  ILE A 184      93.538  90.993 107.341  1.00  0.00           C
ATOM   2898  CG2 ILE A 184      94.968  91.054 107.901  1.00  0.00           C
ATOM   2902  CG1 ILE A 184      93.289  92.064 106.241  1.00  0.00           C
ATOM   2905  CD  ILE A 184      94.349  92.194 105.141  1.00  0.00           C
ATOM   2909  C   ILE A 184      91.729  89.314 107.001  1.00  0.00           C
ATOM   2910  O   ILE A 184      91.028  89.554 106.021  1.00  0.00           O
ATOM   2911  N   LEU A 185      91.218  88.762 108.121  1.00  0.00           N
ATOM   2913  CA  LEU A 185      89.909  88.164 108.191  1.00  0.00           C
ATOM   2915  CB  LEU A 185      89.999  86.623 108.321  1.00  0.00           C
ATOM   2918  CG  LEU A 185      90.929  85.904 107.321  1.00  0.00           C
ATOM   2920  CD1 LEU A 185      91.099  84.454 107.791  1.00  0.00           C
ATOM   2924  CD2 LEU A 185      90.369  85.974 105.891  1.00  0.00           C
ATOM   2928  C   LEU A 185      89.229  88.643 109.461  1.00  0.00           C
ATOM   2929  O   LEU A 185      89.898  89.034 110.421  1.00  0.00           O
ATOM   2930  N   GLN A 186      87.889  88.622 109.521  1.00  0.00           N
ATOM   2932  CA  GLN A 186      87.159  88.813 110.771  1.00  0.00           C
ATOM   2934  CB  GLN A 186      85.829  89.534 110.451  1.00  0.00           C
ATOM   2937  CG  GLN A 186      85.019  89.974 111.701  1.00  0.00           C
ATOM   2940  CD  GLN A 186      83.769  90.774 111.371  1.00  0.00           C
ATOM   2941  OE1 GLN A 186      83.279  91.614 112.131  1.00  0.00           O
ATOM   2942  NE2 GLN A 186      83.178  90.524 110.191  1.00  0.00           N
ATOM   2945  C   GLN A 186      86.878  87.474 111.461  1.00  0.00           C
ATOM   2946  O   GLN A 186      86.759  86.474 110.761  1.00  0.00           O
ATOM   2947  N   PRO A 187      86.759  87.323 112.781  1.00  0.00           N
ATOM   2948  CD  PRO A 187      87.479  88.184 113.731  1.00  0.00           C
ATOM   2951  CA  PRO A 187      86.439  86.014 113.371  1.00  0.00           C
ATOM   2953  CB  PRO A 187      86.709  86.224 114.871  1.00  0.00           C
ATOM   2956  CG  PRO A 187      87.819  87.264 114.901  1.00  0.00           C
ATOM   2959  C   PRO A 187      84.999  85.604 113.111  1.00  0.00           C
ATOM   2960  O   PRO A 187      84.708  84.424 112.901  1.00  0.00           O
ATOM   2961  N   PHE A 188      84.077  86.583 113.131  1.00  0.00           N
ATOM   2963  CA  PHE A 188      82.689  86.483 112.731  1.00  0.00           C
ATOM   2965  CB  PHE A 188      81.878  87.754 113.081  1.00  0.00           C
ATOM   2968  CG  PHE A 188      81.619  87.803 114.551  1.00  0.00           C
ATOM   2969  CD1 PHE A 188      80.669  86.954 115.131  1.00  0.00           C
ATOM   2971  CE1 PHE A 188      80.339  87.074 116.491  1.00  0.00           C
ATOM   2973  CZ  PHE A 188      80.969  88.053 117.271  1.00  0.00           C
ATOM   2975  CD2 PHE A 188      82.249  88.773 115.351  1.00  0.00           C
ATOM   2977  CE2 PHE A 188      81.919  88.904 116.701  1.00  0.00           C
ATOM   2979  C   PHE A 188      82.449  86.192 111.261  1.00  0.00           C
ATOM   2980  O   PHE A 188      83.199  86.593 110.381  1.00  0.00           O
ATOM   2981  N   VAL A 189      81.349  85.473 110.981  1.00  0.00           N
ATOM   2983  CA  VAL A 189      81.259  84.613 109.831  1.00  0.00           C
ATOM   2985  CB  VAL A 189      81.159  83.153 110.281  1.00  0.00           C
ATOM   2987  CG1 VAL A 189      82.419  82.784 111.091  1.00  0.00           C
ATOM   2991  CG2 VAL A 189      79.928  82.913 111.161  1.00  0.00           C
ATOM   2995  C   VAL A 189      80.129  85.044 108.911  1.00  0.00           C
ATOM   2996  O   VAL A 189      78.999  85.254 109.341  1.00  0.00           O
ATOM   2997  N   GLY A 190      80.398  85.224 107.601  1.00  0.00           N
ATOM   2999  CA  GLY A 190      79.419  85.664 106.621  1.00  0.00           C
ATOM   3002  C   GLY A 190      78.309  84.674 106.311  1.00  0.00           C
ATOM   3003  O   GLY A 190      77.129  85.012 106.371  1.00  0.00           O
ATOM   3004  N   SER A 191      78.659  83.424 105.961  1.00  0.00           N
ATOM   3006  CA  SER A 191      77.729  82.434 105.441  1.00  0.00           C
ATOM   3008  CB  SER A 191      77.939  82.313 103.901  1.00  0.00           C
ATOM   3011  OG  SER A 191      77.108  81.313 103.281  1.00  0.00           O
ATOM   3013  C   SER A 191      77.828  81.094 106.171  1.00  0.00           C
ATOM   3014  O   SER A 191      77.549  81.054 107.351  1.00  0.00           O
ATOM   3015  N   VAL A 192      78.169  79.984 105.471  1.00  0.00           N
ATOM   3017  CA  VAL A 192      78.089  78.553 105.821  1.00  0.00           C
ATOM   3019  CB  VAL A 192      79.288  78.034 106.641  1.00  0.00           C
ATOM   3021  CG1 VAL A 192      79.279  78.553 108.091  1.00  0.00           C
ATOM   3025  CG2 VAL A 192      79.518  76.514 106.641  1.00  0.00           C
ATOM   3029  C   VAL A 192      76.749  78.063 106.361  1.00  0.00           C
ATOM   3030  O   VAL A 192      75.869  78.834 106.721  1.00  0.00           O
ATOM   3031  N   VAL A 193      76.578  76.724 106.471  1.00  0.00           N
ATOM   3033  CA  VAL A 193      75.769  76.134 107.511  1.00  0.00           C
ATOM   3035  CB  VAL A 193      75.648  74.614 107.361  1.00  0.00           C
ATOM   3037  CG1 VAL A 193      77.019  73.904 107.291  1.00  0.00           C
ATOM   3041  CG2 VAL A 193      74.799  74.014 108.511  1.00  0.00           C
ATOM   3045  C   VAL A 193      76.239  76.574 108.901  1.00  0.00           C
ATOM   3046  O   VAL A 193      77.269  76.144 109.421  1.00  0.00           O
ATOM   3047  N   ILE A 194      75.489  77.484 109.531  1.00  0.00           N
ATOM   3049  CA  ILE A 194      75.709  77.864 110.901  1.00  0.00           C
ATOM   3051  CB  ILE A 194      75.559  79.383 111.151  1.00  0.00           C
ATOM   3053  CG2 ILE A 194      76.109  79.764 112.541  1.00  0.00           C
ATOM   3057  CG1 ILE A 194      76.289  80.264 110.111  1.00  0.00           C
ATOM   3060  CD  ILE A 194      77.789  80.464 110.391  1.00  0.00           C
ATOM   3064  C   ILE A 194      74.639  77.034 111.631  1.00  0.00           C
ATOM   3065  O   ILE A 194      73.459  77.324 111.441  1.00  0.00           O
ATOM   3066  N   PRO A 195      74.959  76.014 112.431  1.00  0.00           N
ATOM   3067  CD  PRO A 195      76.239  75.324 112.341  1.00  0.00           C
ATOM   3070  CA  PRO A 195      74.029  75.224 113.221  1.00  0.00           C
ATOM   3072  CB  PRO A 195      74.959  74.534 114.221  1.00  0.00           C
ATOM   3075  CG  PRO A 195      76.178  74.184 113.361  1.00  0.00           C
ATOM   3078  C   PRO A 195      72.819  75.843 113.921  1.00  0.00           C
ATOM   3079  O   PRO A 195      71.889  75.053 114.081  1.00  0.00           O
ATOM   3080  N   PRO A 196      72.689  77.084 114.421  1.00  0.00           N
ATOM   3081  CD  PRO A 196      73.769  77.984 114.721  1.00  0.00           C
ATOM   3084  CA  PRO A 196      71.429  77.734 114.761  1.00  0.00           C
ATOM   3086  CB  PRO A 196      71.769  79.234 114.891  1.00  0.00           C
ATOM   3089  CG  PRO A 196      73.169  79.324 114.311  1.00  0.00           C
ATOM   3092  C   PRO A 196      70.229  77.484 113.901  1.00  0.00           C
ATOM   3093  O   PRO A 196      70.319  77.443 112.671  1.00  0.00           O
ATOM   3094  N   MET A 197      69.099  77.334 114.601  1.00  0.00           N
ATOM   3096  CA  MET A 197      67.828  76.843 114.161  1.00  0.00           C
ATOM   3098  CB  MET A 197      67.539  76.894 112.641  1.00  0.00           C
ATOM   3101  CG  MET A 197      66.069  76.703 112.261  1.00  0.00           C
ATOM   3104  SD  MET A 197      65.019  78.084 112.811  1.00  0.00           S
ATOM   3105  CE  MET A 197      63.519  77.144 112.481  1.00  0.00           C
ATOM   3109  C   MET A 197      67.769  75.434 114.671  1.00  0.00           C
ATOM   3110  O   MET A 197      68.709  74.644 114.581  1.00  0.00           O
ATOM   3111  N   ALA A 198      66.648  75.063 115.301  1.00  0.00           N
ATOM   3113  CA  ALA A 198      66.469  73.724 115.761  1.00  0.00           C
ATOM   3115  CB  ALA A 198      65.129  73.684 116.511  1.00  0.00           C
ATOM   3119  C   ALA A 198      66.519  72.693 114.631  1.00  0.00           C
ATOM   3120  O   ALA A 198      65.998  72.904 113.531  1.00  0.00           O
ATOM   3121  N   LEU A 199      67.148  71.524 114.881  1.00  0.00           N
ATOM   3123  CA  LEU A 199      67.178  70.354 114.021  1.00  0.00           C
ATOM   3125  CB  LEU A 199      68.269  69.354 114.481  1.00  0.00           C
ATOM   3128  CG  LEU A 199      69.709  69.844 114.261  1.00  0.00           C
ATOM   3130  CD1 LEU A 199      70.249  70.773 115.351  1.00  0.00           C
ATOM   3134  CD2 LEU A 199      70.609  68.624 114.071  1.00  0.00           C
ATOM   3138  C   LEU A 199      65.839  69.644 113.961  1.00  0.00           C
ATOM   3139  O   LEU A 199      65.659  68.504 114.391  1.00  0.00           O
ATOM   3140  N   ALA A 200      64.829  70.404 113.521  1.00  0.00           N
ATOM   3142  CA  ALA A 200      63.439  70.074 113.421  1.00  0.00           C
ATOM   3144  CB  ALA A 200      62.619  71.354 113.151  1.00  0.00           C
ATOM   3148  C   ALA A 200      63.168  68.964 112.431  1.00  0.00           C
ATOM   3149  O   ALA A 200      63.979  68.624 111.571  1.00  0.00           O
ATOM   3150  N   ARG A 201      62.019  68.314 112.561  1.00  0.00           N
ATOM   3152  CA  ARG A 201      61.779  67.104 111.821  1.00  0.00           C
ATOM   3154  CB  ARG A 201      62.569  65.874 112.341  1.00  0.00           C
ATOM   3157  CG  ARG A 201      62.189  65.344 113.741  1.00  0.00           C
ATOM   3160  CD  ARG A 201      62.519  66.254 114.931  1.00  0.00           C
ATOM   3163  NE  ARG A 201      61.219  66.674 115.541  1.00  0.00           N
ATOM   3165  CZ  ARG A 201      60.549  65.913 116.401  1.00  0.00           C
ATOM   3166  NH1 ARG A 201      61.059  64.824 116.951  1.00  0.00           N
ATOM   3169  NH2 ARG A 201      59.299  66.234 116.641  1.00  0.00           N
ATOM   3172  C   ARG A 201      60.289  66.944 111.881  1.00  0.00           C
ATOM   3173  O   ARG A 201      59.609  67.743 112.511  1.00  0.00           O
ATOM   3174  N   LEU A 202      59.749  65.994 111.121  1.00  0.00           N
ATOM   3176  CA  LEU A 202      58.559  66.254 110.351  1.00  0.00           C
ATOM   3178  CB  LEU A 202      59.019  66.563 108.901  1.00  0.00           C
ATOM   3181  CG  LEU A 202      58.079  67.334 107.941  1.00  0.00           C
ATOM   3183  CD1 LEU A 202      57.429  66.424 106.891  1.00  0.00           C
ATOM   3187  CD2 LEU A 202      57.059  68.234 108.651  1.00  0.00           C
ATOM   3191  C   LEU A 202      57.639  65.053 110.511  1.00  0.00           C
ATOM   3192  O   LEU A 202      57.849  64.234 111.401  1.00  0.00           O
ATOM   3193  N   TYR A 203      56.569  64.934 109.711  1.00  0.00           N
ATOM   3195  CA  TYR A 203      55.579  63.864 109.821  1.00  0.00           C
ATOM   3197  CB  TYR A 203      54.209  64.383 110.371  1.00  0.00           C
ATOM   3200  CG  TYR A 203      54.279  65.243 111.641  1.00  0.00           C
ATOM   3201  CD1 TYR A 203      54.719  66.584 111.591  1.00  0.00           C
ATOM   3203  CE1 TYR A 203      54.669  67.413 112.711  1.00  0.00           C
ATOM   3205  CZ  TYR A 203      54.189  66.924 113.931  1.00  0.00           C
ATOM   3206  OH  TYR A 203      54.148  67.774 115.061  1.00  0.00           O
ATOM   3208  CD2 TYR A 203      53.769  64.773 112.871  1.00  0.00           C
ATOM   3210  CE2 TYR A 203      53.739  65.604 114.011  1.00  0.00           C
ATOM   3212  C   TYR A 203      55.429  63.114 108.471  1.00  0.00           C
ATOM   3213  O   TYR A 203      55.029  63.674 107.451  1.00  0.00           O
ATOM   3214  N   GLU A 204      55.819  61.824 108.431  1.00  0.00           N
ATOM   3216  CA  GLU A 204      56.409  61.114 107.301  1.00  0.00           C
ATOM   3218  CB  GLU A 204      57.869  61.624 107.061  1.00  0.00           C
ATOM   3221  CG  GLU A 204      58.949  60.704 106.421  1.00  0.00           C
ATOM   3224  CD  GLU A 204      58.869  60.484 104.921  1.00  0.00           C
ATOM   3225  OE1 GLU A 204      59.879  60.704 104.211  1.00  0.00           O
ATOM   3226  OE2 GLU A 204      57.799  60.014 104.451  1.00  0.00           O
ATOM   3227  C   GLU A 204      56.279  59.624 107.581  1.00  0.00           C
ATOM   3228  O   GLU A 204      55.879  59.294 108.691  1.00  0.00           O
ATOM   3229  N   CYS A 205      56.599  58.724 106.621  1.00  0.00           N
ATOM   3231  CA  CYS A 205      56.449  57.274 106.561  1.00  0.00           C
ATOM   3233  CB  CYS A 205      55.929  56.454 107.791  1.00  0.00           C
ATOM   3236  SG  CYS A 205      54.259  56.874 108.381  1.00  0.00           S
ATOM   3238  C   CYS A 205      57.789  56.714 106.121  1.00  0.00           C
ATOM   3239  O   CYS A 205      58.629  57.404 105.551  1.00  0.00           O
ATOM   3240  N   TYR A 206      58.069  55.444 106.431  1.00  0.00           N
ATOM   3242  CA  TYR A 206      59.449  55.024 106.471  1.00  0.00           C
ATOM   3244  CB  TYR A 206      59.709  55.044 108.041  1.00  0.00           C
ATOM   3247  CG  TYR A 206      61.089  55.344 108.611  1.00  0.00           C
ATOM   3248  CD1 TYR A 206      62.099  56.054 107.961  1.00  0.00           C
ATOM   3250  CE1 TYR A 206      63.369  56.204 108.561  1.00  0.00           C
ATOM   3252  CZ  TYR A 206      63.679  55.484 109.711  1.00  0.00           C
ATOM   3253  OH  TYR A 206      65.008  55.114 109.951  1.00  0.00           O
ATOM   3255  CD2 TYR A 206      61.379  54.924 109.921  1.00  0.00           C
ATOM   3257  CE2 TYR A 206      62.669  54.914 110.461  1.00  0.00           C
ATOM   3259  C   TYR A 206      59.539  53.704 105.661  1.00  0.00           C
ATOM   3260  O   TYR A 206      60.559  53.404 105.041  1.00  0.00           O
ATOM   3261  N   ASN A 207      58.459  52.854 105.681  1.00  0.00           N
ATOM   3263  CA  ASN A 207      58.049  51.604 104.991  1.00  0.00           C
ATOM   3265  CB  ASN A 207      56.489  51.744 104.901  1.00  0.00           C
ATOM   3268  CG  ASN A 207      56.039  53.204 104.651  1.00  0.00           C
ATOM   3269  OD1 ASN A 207      55.499  53.854 105.561  1.00  0.00           O
ATOM   3270  ND2 ASN A 207      56.258  53.774 103.461  1.00  0.00           N
ATOM   3273  C   ASN A 207      58.549  50.154 105.511  1.00  0.00           C
ATOM   3274  O   ASN A 207      59.709  49.824 105.311  1.00  0.00           O
ATOM   3275  N   ILE A 208      57.739  49.224 106.171  1.00  0.00           N
ATOM   3277  CA  ILE A 208      57.979  47.743 106.311  1.00  0.00           C
ATOM   3279  CB  ILE A 208      56.689  46.854 106.131  1.00  0.00           C
ATOM   3281  CG2 ILE A 208      56.459  46.714 104.601  1.00  0.00           C
ATOM   3285  CG1 ILE A 208      56.609  45.404 106.721  1.00  0.00           C
ATOM   3288  CD  ILE A 208      55.949  45.204 108.101  1.00  0.00           C
ATOM   3292  C   ILE A 208      59.049  47.114 107.271  1.00  0.00           C
ATOM   3293  O   ILE A 208      60.069  46.773 106.671  1.00  0.00           O
ATOM   3294  N   PRO A 209      59.089  46.824 108.621  1.00  0.00           N
ATOM   3295  CD  PRO A 209      58.529  47.563 109.761  1.00  0.00           C
ATOM   3298  CA  PRO A 209      59.959  45.774 109.161  1.00  0.00           C
ATOM   3300  CB  PRO A 209      59.759  45.814 110.681  1.00  0.00           C
ATOM   3303  CG  PRO A 209      59.449  47.284 110.941  1.00  0.00           C
ATOM   3306  C   PRO A 209      59.709  44.403 108.581  1.00  0.00           C
ATOM   3307  O   PRO A 209      58.779  43.694 108.971  1.00  0.00           O
ATOM   3308  N   ALA A 210      60.559  43.993 107.641  1.00  0.00           N
ATOM   3310  CA  ALA A 210      60.479  42.764 106.901  1.00  0.00           C
ATOM   3312  CB  ALA A 210      61.709  42.704 105.991  1.00  0.00           C
ATOM   3316  C   ALA A 210      60.398  41.514 107.781  1.00  0.00           C
ATOM   3317  O   ALA A 210      61.239  41.274 108.651  1.00  0.00           O
ATOM   3318  N   GLY A 211      59.348  40.704 107.581  1.00  0.00           N
ATOM   3320  CA  GLY A 211      59.039  39.564 108.431  1.00  0.00           C
ATOM   3323  C   GLY A 211      57.559  39.364 108.531  1.00  0.00           C
ATOM   3324  O   GLY A 211      57.099  38.254 108.791  1.00  0.00           O
ATOM   3325  N   ASP A 212      56.749  40.424 108.261  1.00  0.00           N
ATOM   3327  CA  ASP A 212      55.299  40.324 108.051  1.00  0.00           C
ATOM   3329  CB  ASP A 212      54.589  41.714 108.121  1.00  0.00           C
ATOM   3332  CG  ASP A 212      53.079  41.644 107.921  1.00  0.00           C
ATOM   3333  OD1 ASP A 212      52.449  40.654 108.391  1.00  0.00           O
ATOM   3334  OD2 ASP A 212      52.508  42.574 107.291  1.00  0.00           O
ATOM   3335  C   ASP A 212      54.919  39.564 106.771  1.00  0.00           C
ATOM   3336  O   ASP A 212      55.639  39.594 105.761  1.00  0.00           O
ATOM   3337  N   SER A 213      53.758  38.894 106.781  1.00  0.00           N
ATOM   3339  CA  SER A 213      53.219  38.144 105.661  1.00  0.00           C
ATOM   3341  CB  SER A 213      53.089  36.624 106.001  1.00  0.00           C
ATOM   3344  OG  SER A 213      52.599  35.884 104.881  1.00  0.00           O
ATOM   3346  C   SER A 213      51.839  38.664 105.321  1.00  0.00           C
ATOM   3347  O   SER A 213      50.839  38.144 105.801  1.00  0.00           O
ATOM   3348  N   CYS A 214      51.749  39.684 104.441  1.00  0.00           N
ATOM   3350  CA  CYS A 214      50.489  40.313 104.071  1.00  0.00           C
ATOM   3352  CB  CYS A 214      50.799  41.734 103.511  1.00  0.00           C
ATOM   3355  SG  CYS A 214      51.848  41.784 102.021  1.00  0.00           S
ATOM   3357  C   CYS A 214      49.599  39.464 103.141  1.00  0.00           C
ATOM   3358  O   CYS A 214      49.339  39.774 101.971  1.00  0.00           O
ATOM   3359  N   THR A 215      49.109  38.334 103.681  1.00  0.00           N
ATOM   3361  CA  THR A 215      48.159  37.414 103.061  1.00  0.00           C
ATOM   3363  CB  THR A 215      48.819  36.294 102.241  1.00  0.00           C
ATOM   3365  OG1 THR A 215      47.929  35.294 101.771  1.00  0.00           O
ATOM   3367  CG2 THR A 215      49.869  35.524 103.061  1.00  0.00           C
ATOM   3371  C   THR A 215      47.219  36.854 104.101  1.00  0.00           C
ATOM   3372  O   THR A 215      47.599  36.144 105.031  1.00  0.00           O
ATOM   3373  N   THR A 216      45.919  37.134 103.971  1.00  0.00           N
ATOM   3375  CA  THR A 216      44.899  36.674 104.901  1.00  0.00           C
ATOM   3377  CB  THR A 216      44.099  37.764 105.591  1.00  0.00           C
ATOM   3379  OG1 THR A 216      43.619  38.764 104.691  1.00  0.00           O
ATOM   3381  CG2 THR A 216      45.079  38.454 106.541  1.00  0.00           C
ATOM   3385  C   THR A 216      43.969  35.734 104.211  1.00  0.00           C
ATOM   3386  O   THR A 216      43.429  35.994 103.141  1.00  0.00           O
ATOM   3387  N   THR A 217      43.758  34.554 104.801  1.00  0.00           N
ATOM   3389  CA  THR A 217      43.098  33.484 104.091  1.00  0.00           C
ATOM   3391  CB  THR A 217      44.008  32.274 103.921  1.00  0.00           C
ATOM   3393  OG1 THR A 217      44.549  31.814 105.161  1.00  0.00           O
ATOM   3395  CG2 THR A 217      43.269  31.134 103.211  1.00  0.00           C
ATOM   3399  C   THR A 217      41.799  33.214 104.801  1.00  0.00           C
ATOM   3400  O   THR A 217      41.769  32.804 105.961  1.00  0.00           O
ATOM   3401  N   GLY A 218      40.649  33.484 104.141  1.00  0.00           N
ATOM   3403  CA  GLY A 218      39.329  33.414 104.771  1.00  0.00           C
ATOM   3406  C   GLY A 218      38.809  32.014 104.891  1.00  0.00           C
ATOM   3407  O   GLY A 218      37.828  31.754 105.581  1.00  0.00           O
ATOM   3408  N   THR A 219      39.509  31.094 104.191  1.00  0.00           N
ATOM   3410  CA  THR A 219      39.329  29.654 104.111  1.00  0.00           C
ATOM   3412  CB  THR A 219      39.519  28.844 105.411  1.00  0.00           C
ATOM   3414  OG1 THR A 219      38.399  28.844 106.281  1.00  0.00           O
ATOM   3416  CG2 THR A 219      40.719  29.374 106.211  1.00  0.00           C
ATOM   3420  C   THR A 219      38.129  29.244 103.261  1.00  0.00           C
ATOM   3421  O   THR A 219      37.249  30.074 103.041  1.00  0.00           O
ATOM   3422  N   PRO A 220      38.059  28.054 102.661  1.00  0.00           N
ATOM   3423  CD  PRO A 220      39.199  27.174 102.391  1.00  0.00           C
ATOM   3426  CA  PRO A 220      36.839  27.534 102.021  1.00  0.00           C
ATOM   3428  CB  PRO A 220      37.189  26.074 101.771  1.00  0.00           C
ATOM   3431  CG  PRO A 220      38.659  26.154 101.381  1.00  0.00           C
ATOM   3434  C   PRO A 220      35.529  27.724 102.761  1.00  0.00           C
ATOM   3435  O   PRO A 220      35.429  27.314 103.911  1.00  0.00           O
ATOM   3436  N   VAL A 221      34.519  28.314 102.111  1.00  0.00           N
ATOM   3438  CA  VAL A 221      33.189  28.464 102.671  1.00  0.00           C
ATOM   3440  CB  VAL A 221      32.919  29.854 103.261  1.00  0.00           C
ATOM   3442  CG1 VAL A 221      31.559  29.824 103.981  1.00  0.00           C
ATOM   3446  CG2 VAL A 221      34.029  30.264 104.251  1.00  0.00           C
ATOM   3450  C   VAL A 221      32.159  28.184 101.601  1.00  0.00           C
ATOM   3451  O   VAL A 221      32.079  28.894 100.611  1.00  0.00           O
ATOM   3452  N   LEU A 222      31.289  27.174 101.801  1.00  0.00           N
ATOM   3454  CA  LEU A 222      30.249  26.824 100.851  1.00  0.00           C
ATOM   3456  CB  LEU A 222      29.359  25.634 101.301  1.00  0.00           C
ATOM   3459  CG  LEU A 222      30.029  24.284 101.631  1.00  0.00           C
ATOM   3461  CD1 LEU A 222      31.159  24.264 102.681  1.00  0.00           C
ATOM   3465  CD2 LEU A 222      28.909  23.334 102.061  1.00  0.00           C
ATOM   3469  C   LEU A 222      29.269  27.954 100.571  1.00  0.00           C
ATOM   3470  O   LEU A 222      28.969  28.774 101.441  1.00  0.00           O
ATOM   3471  N   VAL A 223      28.699  27.994  99.351  1.00  0.00           N
ATOM   3473  CA  VAL A 223      27.849  29.024  98.791  1.00  0.00           C
ATOM   3475  CB  VAL A 223      27.439  28.594  97.381  1.00  0.00           C
ATOM   3477  CG1 VAL A 223      26.429  27.434  97.371  1.00  0.00           C
ATOM   3481  CG2 VAL A 223      26.919  29.814  96.611  1.00  0.00           C
ATOM   3485  C   VAL A 223      26.659  29.374  99.681  1.00  0.00           C
ATOM   3486  O   VAL A 223      26.299  30.544  99.871  1.00  0.00           O
ATOM   3487  N   TYR A 224      26.089  28.354 100.341  1.00  0.00           N
ATOM   3489  CA  TYR A 224      24.949  28.394 101.241  1.00  0.00           C
ATOM   3491  CB  TYR A 224      24.609  26.974 101.751  1.00  0.00           C
ATOM   3494  CG  TYR A 224      24.549  25.994 100.621  1.00  0.00           C
ATOM   3495  CD1 TYR A 224      25.649  25.164 100.321  1.00  0.00           C
ATOM   3497  CE1 TYR A 224      25.589  24.264  99.241  1.00  0.00           C
ATOM   3499  CZ  TYR A 224      24.419  24.174  98.481  1.00  0.00           C
ATOM   3500  OH  TYR A 224      24.379  23.314  97.371  1.00  0.00           O
ATOM   3502  CD2 TYR A 224      23.389  25.884  99.851  1.00  0.00           C
ATOM   3504  CE2 TYR A 224      23.319  24.984  98.771  1.00  0.00           C
ATOM   3506  C   TYR A 224      25.159  29.224 102.481  1.00  0.00           C
ATOM   3507  O   TYR A 224      24.199  29.734 103.061  1.00  0.00           O
ATOM   3508  N   TYR A 225      26.409  29.424 102.931  1.00  0.00           N
ATOM   3510  CA  TYR A 225      26.709  30.154 104.151  1.00  0.00           C
ATOM   3512  CB  TYR A 225      28.009  29.654 104.841  1.00  0.00           C
ATOM   3515  CG  TYR A 225      27.959  28.234 105.321  1.00  0.00           C
ATOM   3516  CD1 TYR A 225      28.559  27.204 104.591  1.00  0.00           C
ATOM   3518  CE1 TYR A 225      28.629  25.894 105.101  1.00  0.00           C
ATOM   3520  CZ  TYR A 225      28.139  25.614 106.381  1.00  0.00           C
ATOM   3521  OH  TYR A 225      28.309  24.314 106.891  1.00  0.00           O
ATOM   3523  CD2 TYR A 225      27.449  27.924 106.601  1.00  0.00           C
ATOM   3525  CE2 TYR A 225      27.559  26.634 107.141  1.00  0.00           C
ATOM   3527  C   TYR A 225      26.869  31.634 103.871  1.00  0.00           C
ATOM   3528  O   TYR A 225      27.179  32.404 104.771  1.00  0.00           O
ATOM   3529  N   LEU A 226      26.599  32.104 102.631  1.00  0.00           N
ATOM   3531  CA  LEU A 226      26.309  33.514 102.421  1.00  0.00           C
ATOM   3533  CB  LEU A 226      27.129  34.154 101.271  1.00  0.00           C
ATOM   3536  CG  LEU A 226      28.629  34.424 101.561  1.00  0.00           C
ATOM   3538  CD1 LEU A 226      29.289  34.984 100.291  1.00  0.00           C
ATOM   3542  CD2 LEU A 226      28.879  35.344 102.761  1.00  0.00           C
ATOM   3546  C   LEU A 226      24.839  33.754 102.161  1.00  0.00           C
ATOM   3547  O   LEU A 226      24.439  34.914 102.011  1.00  0.00           O
ATOM   3548  N   SER A 227      23.939  32.724 102.141  1.00  0.00           N
ATOM   3550  CA  SER A 227      22.529  32.984 101.841  1.00  0.00           C
ATOM   3552  CB  SER A 227      21.639  31.734 101.581  1.00  0.00           C
ATOM   3555  OG  SER A 227      21.359  30.954 102.751  1.00  0.00           O
ATOM   3557  C   SER A 227      21.859  33.894 102.861  1.00  0.00           C
ATOM   3558  O   SER A 227      21.989  33.734 104.081  1.00  0.00           O
ATOM   3559  N   GLY A 228      21.169  34.934 102.361  1.00  0.00           N
ATOM   3561  CA  GLY A 228      20.289  35.844 103.081  1.00  0.00           C
ATOM   3564  C   GLY A 228      20.759  36.534 104.331  1.00  0.00           C
ATOM   3565  O   GLY A 228      19.969  36.684 105.261  1.00  0.00           O
ATOM   3566  N   THR A 229      22.019  36.974 104.441  1.00  0.00           N
ATOM   3568  CA  THR A 229      22.529  37.534 105.701  1.00  0.00           C
ATOM   3570  CB  THR A 229      23.719  36.734 106.221  1.00  0.00           C
ATOM   3572  OG1 THR A 229      23.979  37.004 107.591  1.00  0.00           O
ATOM   3574  CG2 THR A 229      25.009  36.954 105.401  1.00  0.00           C
ATOM   3578  C   THR A 229      22.859  39.014 105.581  1.00  0.00           C
ATOM   3579  O   THR A 229      23.119  39.694 106.571  1.00  0.00           O
ATOM   3580  N   ILE A 230      22.739  39.554 104.351  1.00  0.00           N
ATOM   3582  CA  ILE A 230      23.059  40.934 103.991  1.00  0.00           C
ATOM   3584  CB  ILE A 230      22.159  41.994 104.661  1.00  0.00           C
ATOM   3586  CG2 ILE A 230      20.729  41.444 104.911  1.00  0.00           C
ATOM   3590  CG1 ILE A 230      22.009  43.354 103.901  1.00  0.00           C
ATOM   3593  CD  ILE A 230      22.869  43.644 102.661  1.00  0.00           C
ATOM   3597  C   ILE A 230      24.549  41.254 104.201  1.00  0.00           C
ATOM   3598  O   ILE A 230      25.429  40.444 103.901  1.00  0.00           O
ATOM   3599  N   ASN A 231      24.839  42.464 104.701  1.00  0.00           N
ATOM   3601  CA  ASN A 231      26.119  42.994 105.111  1.00  0.00           C
ATOM   3603  CB  ASN A 231      26.029  44.534 105.011  1.00  0.00           C
ATOM   3606  CG  ASN A 231      27.049  45.313 105.841  1.00  0.00           C
ATOM   3607  OD1 ASN A 231      28.209  44.954 105.991  1.00  0.00           O
ATOM   3608  ND2 ASN A 231      26.559  46.434 106.411  1.00  0.00           N
ATOM   3611  C   ASN A 231      26.469  42.414 106.471  1.00  0.00           C
ATOM   3612  O   ASN A 231      26.299  43.004 107.541  1.00  0.00           O
ATOM   3613  N   SER A 232      26.889  41.154 106.461  1.00  0.00           N
ATOM   3615  CA  SER A 232      27.129  40.434 107.671  1.00  0.00           C
ATOM   3617  CB  SER A 232      25.819  39.924 108.331  1.00  0.00           C
ATOM   3620  OG  SER A 232      25.999  39.484 109.681  1.00  0.00           O
ATOM   3622  C   SER A 232      27.969  39.264 107.271  1.00  0.00           C
ATOM   3623  O   SER A 232      27.969  38.814 106.111  1.00  0.00           O
ATOM   3624  N   LEU A 233      28.719  38.734 108.241  1.00  0.00           N
ATOM   3626  CA  LEU A 233      29.409  37.474 108.171  1.00  0.00           C
ATOM   3628  CB  LEU A 233      30.209  37.174 109.461  1.00  0.00           C
ATOM   3631  CG  LEU A 233      30.959  38.344 110.131  1.00  0.00           C
ATOM   3633  CD1 LEU A 233      31.839  37.794 111.261  1.00  0.00           C
ATOM   3637  CD2 LEU A 233      31.809  39.174 109.141  1.00  0.00           C
ATOM   3641  C   LEU A 233      28.459  36.314 107.891  1.00  0.00           C
ATOM   3642  O   LEU A 233      27.279  36.304 108.281  1.00  0.00           O
ATOM   3643  N   GLY A 234      28.959  35.304 107.151  1.00  0.00           N
ATOM   3645  CA  GLY A 234      28.309  34.014 106.971  1.00  0.00           C
ATOM   3648  C   GLY A 234      27.959  33.284 108.251  1.00  0.00           C
ATOM   3649  O   GLY A 234      28.409  33.614 109.351  1.00  0.00           O
ATOM   3650  N   SER A 235      27.109  32.244 108.161  1.00  0.00           N
ATOM   3652  CA  SER A 235      26.979  31.314 109.281  1.00  0.00           C
ATOM   3654  CB  SER A 235      25.769  30.334 109.261  1.00  0.00           C
ATOM   3657  OG  SER A 235      25.839  29.354 110.311  1.00  0.00           O
ATOM   3659  C   SER A 235      28.279  30.554 109.401  1.00  0.00           C
ATOM   3660  O   SER A 235      28.819  30.084 108.421  1.00  0.00           O
ATOM   3661  N   CYS A 236      28.809  30.474 110.631  1.00  0.00           N
ATOM   3663  CA  CYS A 236      29.909  29.594 110.971  1.00  0.00           C
ATOM   3665  CB  CYS A 236      29.679  28.134 110.431  1.00  0.00           C
ATOM   3668  SG  CYS A 236      30.589  27.584 108.931  1.00  0.00           S
ATOM   3670  C   CYS A 236      31.289  30.184 110.641  1.00  0.00           C
ATOM   3671  O   CYS A 236      32.289  29.504 110.841  1.00  0.00           O
ATOM   3672  N   SER A 237      31.359  31.454 110.171  1.00  0.00           N
ATOM   3674  CA  SER A 237      32.569  32.184 109.821  1.00  0.00           C
ATOM   3676  CB  SER A 237      32.349  33.714 109.731  1.00  0.00           C
ATOM   3679  OG  SER A 237      31.349  33.964 108.751  1.00  0.00           O
ATOM   3681  C   SER A 237      33.809  31.954 110.651  1.00  0.00           C
ATOM   3682  O   SER A 237      33.759  31.954 111.891  1.00  0.00           O
ATOM   3683  N   VAL A 238      34.959  31.764 110.001  1.00  0.00           N
ATOM   3685  CA  VAL A 238      36.219  31.734 110.701  1.00  0.00           C
ATOM   3687  CB  VAL A 238      37.249  30.744 110.181  1.00  0.00           C
ATOM   3689  CG1 VAL A 238      37.828  31.124 108.801  1.00  0.00           C
ATOM   3693  CG2 VAL A 238      38.339  30.604 111.261  1.00  0.00           C
ATOM   3697  C   VAL A 238      36.739  33.144 110.781  1.00  0.00           C
ATOM   3698  O   VAL A 238      36.859  33.833 109.781  1.00  0.00           O
ATOM   3699  N   ASN A 239      37.009  33.614 112.001  1.00  0.00           N
ATOM   3701  CA  ASN A 239      37.489  34.954 112.211  1.00  0.00           C
ATOM   3703  CB  ASN A 239      36.769  35.574 113.431  1.00  0.00           C
ATOM   3706  CG  ASN A 239      35.249  35.514 113.231  1.00  0.00           C
ATOM   3707  OD1 ASN A 239      34.689  35.554 112.141  1.00  0.00           O
ATOM   3708  ND2 ASN A 239      34.529  35.313 114.361  1.00  0.00           N
ATOM   3711  C   ASN A 239      38.979  34.794 112.421  1.00  0.00           C
ATOM   3712  O   ASN A 239      39.409  34.544 113.551  1.00  0.00           O
ATOM   3713  N   ALA A 240      39.769  34.874 111.321  1.00  0.00           N
ATOM   3715  CA  ALA A 240      41.219  34.764 111.291  1.00  0.00           C
ATOM   3717  CB  ALA A 240      41.709  34.594 109.841  1.00  0.00           C
ATOM   3721  C   ALA A 240      41.839  36.024 111.891  1.00  0.00           C
ATOM   3722  O   ALA A 240      41.099  36.924 112.221  1.00  0.00           O
ATOM   3723  N   GLY A 241      43.179  36.164 112.081  1.00  0.00           N
ATOM   3725  CA  GLY A 241      43.649  37.424 112.661  1.00  0.00           C
ATOM   3728  C   GLY A 241      45.139  37.614 112.761  1.00  0.00           C
ATOM   3729  O   GLY A 241      45.919  36.674 112.711  1.00  0.00           O
ATOM   3730  N   GLU A 242      45.579  38.874 112.951  1.00  0.00           N
ATOM   3732  CA  GLU A 242      46.929  39.264 112.621  1.00  0.00           C
ATOM   3734  CB  GLU A 242      46.959  39.924 111.211  1.00  0.00           C
ATOM   3737  CG  GLU A 242      48.289  39.674 110.481  1.00  0.00           C
ATOM   3740  CD  GLU A 242      48.499  38.174 110.291  1.00  0.00           C
ATOM   3741  OE1 GLU A 242      47.739  37.574 109.481  1.00  0.00           O
ATOM   3742  OE2 GLU A 242      49.359  37.594 111.001  1.00  0.00           O
ATOM   3743  C   GLU A 242      47.529  40.234 113.631  1.00  0.00           C
ATOM   3744  O   GLU A 242      46.859  41.064 114.251  1.00  0.00           O
ATOM   3745  N   THR A 243      48.859  40.134 113.821  1.00  0.00           N
ATOM   3747  CA  THR A 243      49.629  40.954 114.751  1.00  0.00           C
ATOM   3749  CB  THR A 243      50.209  40.154 115.911  1.00  0.00           C
ATOM   3751  OG1 THR A 243      49.199  39.404 116.561  1.00  0.00           O
ATOM   3753  CG2 THR A 243      50.809  41.084 116.971  1.00  0.00           C
ATOM   3757  C   THR A 243      50.779  41.584 114.011  1.00  0.00           C
ATOM   3758  O   THR A 243      51.359  40.984 113.111  1.00  0.00           O
ATOM   3759  N   ILE A 244      51.129  42.844 114.351  1.00  0.00           N
ATOM   3761  CA  ILE A 244      52.059  43.624 113.551  1.00  0.00           C
ATOM   3763  CB  ILE A 244      51.249  44.454 112.591  1.00  0.00           C
ATOM   3765  CG2 ILE A 244      50.529  45.583 113.381  1.00  0.00           C
ATOM   3769  CG1 ILE A 244      52.079  44.894 111.351  1.00  0.00           C
ATOM   3772  CD  ILE A 244      51.578  44.254 110.051  1.00  0.00           C
ATOM   3776  C   ILE A 244      52.968  44.504 114.421  1.00  0.00           C
ATOM   3777  O   ILE A 244      52.669  44.804 115.581  1.00  0.00           O
ATOM   3778  N   GLU A 245      54.129  44.904 113.851  1.00  0.00           N
ATOM   3780  CA  GLU A 245      55.179  45.723 114.421  1.00  0.00           C
ATOM   3782  CB  GLU A 245      56.279  44.844 115.011  1.00  0.00           C
ATOM   3785  CG  GLU A 245      57.119  45.564 116.091  1.00  0.00           C
ATOM   3788  CD  GLU A 245      58.479  44.924 116.331  1.00  0.00           C
ATOM   3789  OE1 GLU A 245      58.779  43.844 115.771  1.00  0.00           O
ATOM   3790  OE2 GLU A 245      59.259  45.614 117.041  1.00  0.00           O
ATOM   3791  C   GLU A 245      55.769  46.604 113.291  1.00  0.00           C
ATOM   3792  O   GLU A 245      55.439  46.414 112.131  1.00  0.00           O
ATOM   3793  N   VAL A 246      56.589  47.654 113.621  1.00  0.00           N
ATOM   3795  CA  VAL A 246      56.648  48.954 112.921  1.00  0.00           C
ATOM   3797  CB  VAL A 246      55.328  49.314 112.171  1.00  0.00           C
ATOM   3799  CG1 VAL A 246      55.269  50.723 111.611  1.00  0.00           C
ATOM   3803  CG2 VAL A 246      53.949  48.984 112.841  1.00  0.00           C
ATOM   3807  C   VAL A 246      57.299  49.974 113.921  1.00  0.00           C
ATOM   3808  O   VAL A 246      57.409  49.574 115.061  1.00  0.00           O
ATOM   3809  N   ASP A 247      57.789  51.243 113.631  1.00  0.00           N
ATOM   3811  CA  ASP A 247      58.509  52.034 114.681  1.00  0.00           C
ATOM   3813  CB  ASP A 247      59.899  51.374 115.091  1.00  0.00           C
ATOM   3816  CG  ASP A 247      61.039  51.064 114.091  1.00  0.00           C
ATOM   3817  OD1 ASP A 247      60.869  50.944 112.851  1.00  0.00           O
ATOM   3818  OD2 ASP A 247      62.159  50.804 114.611  1.00  0.00           O
ATOM   3819  C   ASP A 247      58.669  53.624 114.701  1.00  0.00           C
ATOM   3820  O   ASP A 247      59.779  54.114 114.661  1.00  0.00           O
ATOM   3821  N   LEU A 248      57.599  54.494 114.851  1.00  0.00           N
ATOM   3823  CA  LEU A 248      57.508  55.723 115.691  1.00  0.00           C
ATOM   3825  CB  LEU A 248      56.129  56.493 115.681  1.00  0.00           C
ATOM   3828  CG  LEU A 248      55.739  57.654 114.681  1.00  0.00           C
ATOM   3830  CD1 LEU A 248      54.329  58.144 114.961  1.00  0.00           C
ATOM   3834  CD2 LEU A 248      56.569  58.944 114.611  1.00  0.00           C
ATOM   3838  C   LEU A 248      58.529  56.854 115.741  1.00  0.00           C
ATOM   3839  O   LEU A 248      58.429  57.694 116.631  1.00  0.00           O
ATOM   3840  N   GLY A 249      59.519  56.973 114.861  1.00  0.00           N
ATOM   3842  CA  GLY A 249      60.468  58.083 114.921  1.00  0.00           C
ATOM   3845  C   GLY A 249      59.939  59.454 114.561  1.00  0.00           C
ATOM   3846  O   GLY A 249      59.599  59.664 113.411  1.00  0.00           O
ATOM   3847  N   ASP A 250      59.929  60.404 115.531  1.00  0.00           N
ATOM   3849  CA  ASP A 250      59.749  61.843 115.391  1.00  0.00           C
ATOM   3851  CB  ASP A 250      59.829  62.434 113.921  1.00  0.00           C
ATOM   3854  CG  ASP A 250      61.139  62.274 113.161  1.00  0.00           C
ATOM   3855  OD1 ASP A 250      62.179  61.944 113.791  1.00  0.00           O
ATOM   3856  OD2 ASP A 250      61.159  62.614 111.941  1.00  0.00           O
ATOM   3857  C   ASP A 250      58.509  62.454 116.081  1.00  0.00           C
ATOM   3858  O   ASP A 250      58.189  63.614 115.821  1.00  0.00           O
ATOM   3859  N   VAL A 251      57.799  61.814 117.061  1.00  0.00           N
ATOM   3861  CA  VAL A 251      56.639  62.484 117.701  1.00  0.00           C
ATOM   3863  CB  VAL A 251      55.239  62.194 117.131  1.00  0.00           C
ATOM   3865  CG1 VAL A 251      55.229  62.324 115.611  1.00  0.00           C
ATOM   3869  CG2 VAL A 251      54.699  60.824 117.531  1.00  0.00           C
ATOM   3873  C   VAL A 251      56.519  62.424 119.231  1.00  0.00           C
ATOM   3874  O   VAL A 251      57.249  61.754 119.971  1.00  0.00           O
ATOM   3875  N   PHE A 252      55.559  63.234 119.691  1.00  0.00           N
ATOM   3877  CA  PHE A 252      55.119  63.494 121.041  1.00  0.00           C
ATOM   3879  CB  PHE A 252      54.819  65.004 121.231  1.00  0.00           C
ATOM   3882  CG  PHE A 252      55.919  65.824 120.631  1.00  0.00           C
ATOM   3883  CD1 PHE A 252      55.789  66.383 119.351  1.00  0.00           C
ATOM   3885  CE1 PHE A 252      56.829  67.124 118.781  1.00  0.00           C
ATOM   3887  CZ  PHE A 252      58.029  67.294 119.491  1.00  0.00           C
ATOM   3889  CD2 PHE A 252      57.109  66.034 121.341  1.00  0.00           C
ATOM   3891  CE2 PHE A 252      58.168  66.743 120.771  1.00  0.00           C
ATOM   3893  C   PHE A 252      53.819  62.754 121.321  1.00  0.00           C
ATOM   3894  O   PHE A 252      53.098  62.284 120.431  1.00  0.00           O
ATOM   3895  N   ALA A 253      53.489  62.674 122.611  1.00  0.00           N
ATOM   3897  CA  ALA A 253      52.189  62.384 123.151  1.00  0.00           C
ATOM   3899  CB  ALA A 253      52.299  62.204 124.671  1.00  0.00           C
ATOM   3903  C   ALA A 253      51.159  63.474 122.841  1.00  0.00           C
ATOM   3904  O   ALA A 253      51.489  64.604 122.501  1.00  0.00           O
ATOM   3905  N   ALA A 254      49.869  63.093 122.841  1.00  0.00           N
ATOM   3907  CA  ALA A 254      48.729  63.954 122.561  1.00  0.00           C
ATOM   3909  CB  ALA A 254      48.679  65.224 123.441  1.00  0.00           C
ATOM   3913  C   ALA A 254      48.579  64.254 121.071  1.00  0.00           C
ATOM   3914  O   ALA A 254      47.689  64.964 120.621  1.00  0.00           O
ATOM   3915  N   ASN A 255      49.418  63.604 120.261  1.00  0.00           N
ATOM   3917  CA  ASN A 255      49.229  63.464 118.851  1.00  0.00           C
ATOM   3919  CB  ASN A 255      50.629  63.484 118.171  1.00  0.00           C
ATOM   3922  CG  ASN A 255      50.649  63.624 116.661  1.00  0.00           C
ATOM   3923  OD1 ASN A 255      51.709  63.634 116.031  1.00  0.00           O
ATOM   3924  ND2 ASN A 255      49.469  63.734 116.031  1.00  0.00           N
ATOM   3927  C   ASN A 255      48.449  62.164 118.651  1.00  0.00           C
ATOM   3928  O   ASN A 255      48.839  61.094 119.121  1.00  0.00           O
ATOM   3929  N   PHE A 256      47.259  62.214 118.011  1.00  0.00           N
ATOM   3931  CA  PHE A 256      46.529  61.014 117.651  1.00  0.00           C
ATOM   3933  CB  PHE A 256      44.979  61.124 117.801  1.00  0.00           C
ATOM   3936  CG  PHE A 256      44.649  61.284 119.261  1.00  0.00           C
ATOM   3937  CD1 PHE A 256      44.509  60.144 120.081  1.00  0.00           C
ATOM   3939  CE1 PHE A 256      44.179  60.284 121.441  1.00  0.00           C
ATOM   3941  CZ  PHE A 256      43.989  61.554 121.991  1.00  0.00           C
ATOM   3943  CD2 PHE A 256      44.429  62.554 119.821  1.00  0.00           C
ATOM   3945  CE2 PHE A 256      44.109  62.684 121.181  1.00  0.00           C
ATOM   3947  C   PHE A 256      46.929  60.514 116.291  1.00  0.00           C
ATOM   3948  O   PHE A 256      47.779  61.074 115.591  1.00  0.00           O
ATOM   3949  N   ARG A 257      46.379  59.364 115.941  1.00  0.00           N
ATOM   3951  CA  ARG A 257      46.869  58.544 114.881  1.00  0.00           C
ATOM   3953  CB  ARG A 257      47.929  57.544 115.441  1.00  0.00           C
ATOM   3956  CG  ARG A 257      48.098  57.374 116.981  1.00  0.00           C
ATOM   3959  CD  ARG A 257      49.269  58.144 117.651  1.00  0.00           C
ATOM   3962  NE  ARG A 257      50.559  57.474 117.251  1.00  0.00           N
ATOM   3964  CZ  ARG A 257      51.769  57.794 117.681  1.00  0.00           C
ATOM   3965  NH1 ARG A 257      52.049  58.984 118.151  1.00  0.00           N
ATOM   3968  NH2 ARG A 257      52.709  56.874 117.621  1.00  0.00           N
ATOM   3971  C   ARG A 257      45.649  57.844 114.291  1.00  0.00           C
ATOM   3972  O   ARG A 257      44.859  57.314 115.081  1.00  0.00           O
ATOM   3973  N   VAL A 258      45.398  57.894 112.961  1.00  0.00           N
ATOM   3975  CA  VAL A 258      44.029  57.824 112.441  1.00  0.00           C
ATOM   3977  CB  VAL A 258      43.439  59.234 112.391  1.00  0.00           C
ATOM   3979  CG1 VAL A 258      42.499  59.473 111.191  1.00  0.00           C
ATOM   3983  CG2 VAL A 258      42.758  59.543 113.741  1.00  0.00           C
ATOM   3987  C   VAL A 258      43.899  57.074 111.111  1.00  0.00           C
ATOM   3988  O   VAL A 258      44.749  57.184 110.231  1.00  0.00           O
ATOM   3989  N   VAL A 259      42.889  56.164 110.971  1.00  0.00           N
ATOM   3991  CA  VAL A 259      42.769  55.264 109.811  1.00  0.00           C
ATOM   3993  CB  VAL A 259      42.249  53.834 110.111  1.00  0.00           C
ATOM   3995  CG1 VAL A 259      43.179  53.023 111.031  1.00  0.00           C
ATOM   3999  CG2 VAL A 259      40.859  53.864 110.761  1.00  0.00           C
ATOM   4003  C   VAL A 259      41.959  55.874 108.661  1.00  0.00           C
ATOM   4004  O   VAL A 259      41.859  57.084 108.521  1.00  0.00           O
ATOM   4005  N   GLY A 260      41.369  55.024 107.791  1.00  0.00           N
ATOM   4007  CA  GLY A 260      40.709  55.424 106.561  1.00  0.00           C
ATOM   4010  C   GLY A 260      41.059  54.444 105.481  1.00  0.00           C
ATOM   4011  O   GLY A 260      41.489  53.324 105.741  1.00  0.00           O
ATOM   4012  N   HIS A 261      40.919  54.864 104.201  1.00  0.00           N
ATOM   4014  CA  HIS A 261      41.009  53.934 103.081  1.00  0.00           C
ATOM   4016  CB  HIS A 261      39.649  53.254 102.881  1.00  0.00           C
ATOM   4019  ND1 HIS A 261      40.339  50.914 102.691  1.00  0.00           N
ATOM   4020  CG  HIS A 261      39.659  51.874 103.411  1.00  0.00           C
ATOM   4021  CE1 HIS A 261      40.029  49.774 103.261  1.00  0.00           C
ATOM   4023  NE2 HIS A 261      39.179  49.944 104.301  1.00  0.00           N
ATOM   4025  CD2 HIS A 261      38.949  51.304 104.411  1.00  0.00           C
ATOM   4027  C   HIS A 261      41.589  54.444 101.751  1.00  0.00           C
ATOM   4028  O   HIS A 261      41.939  55.604 101.591  1.00  0.00           O
ATOM   4029  N   LYS A 262      41.709  53.504 100.761  1.00  0.00           N
ATOM   4031  CA  LYS A 262      41.769  53.694  99.291  1.00  0.00           C
ATOM   4033  CB  LYS A 262      42.609  54.914  98.731  1.00  0.00           C
ATOM   4036  CG  LYS A 262      43.649  54.604  97.631  1.00  0.00           C
ATOM   4039  CD  LYS A 262      44.559  55.704  97.061  1.00  0.00           C
ATOM   4042  CE  LYS A 262      45.629  55.014  96.201  1.00  0.00           C
ATOM   4045  NZ  LYS A 262      46.689  55.894  95.671  1.00  0.00           N
ATOM   4049  C   LYS A 262      42.009  52.364  98.501  1.00  0.00           C
ATOM   4050  O   LYS A 262      43.098  51.973  98.081  1.00  0.00           O
ATOM   4051  N   PRO A 263      40.969  51.604  98.301  1.00  0.00           N
ATOM   4052  CD  PRO A 263      40.379  50.954  99.481  1.00  0.00           C
ATOM   4055  CA  PRO A 263      40.969  50.664  97.181  1.00  0.00           C
ATOM   4057  CB  PRO A 263      41.059  49.314  97.891  1.00  0.00           C
ATOM   4060  CG  PRO A 263      40.129  49.494  99.091  1.00  0.00           C
ATOM   4063  C   PRO A 263      39.629  50.834  96.541  1.00  0.00           C
ATOM   4064  O   PRO A 263      38.939  51.794  96.871  1.00  0.00           O
ATOM   4065  N   LEU A 264      39.218  49.934  95.641  1.00  0.00           N
ATOM   4067  CA  LEU A 264      37.849  49.864  95.171  1.00  0.00           C
ATOM   4069  CB  LEU A 264      37.669  48.824  94.031  1.00  0.00           C
ATOM   4072  CG  LEU A 264      38.689  48.844  92.871  1.00  0.00           C
ATOM   4074  CD1 LEU A 264      40.029  48.174  93.211  1.00  0.00           C
ATOM   4078  CD2 LEU A 264      38.069  48.093  91.701  1.00  0.00           C
ATOM   4082  C   LEU A 264      36.879  49.524  96.311  1.00  0.00           C
ATOM   4083  O   LEU A 264      37.239  48.824  97.261  1.00  0.00           O
ATOM   4084  N   GLY A 265      35.619  50.004  96.251  1.00  0.00           N
ATOM   4086  CA  GLY A 265      34.579  49.714  97.261  1.00  0.00           C
ATOM   4089  C   GLY A 265      33.469  48.904  96.691  1.00  0.00           C
ATOM   4090  O   GLY A 265      33.289  48.864  95.481  1.00  0.00           O
ATOM   4091  N   ALA A 266      32.689  48.194  97.521  1.00  0.00           N
ATOM   4093  CA  ALA A 266      31.699  47.294  97.001  1.00  0.00           C
ATOM   4095  CB  ALA A 266      31.459  46.094  97.941  1.00  0.00           C
ATOM   4099  C   ALA A 266      30.419  48.044  96.701  1.00  0.00           C
ATOM   4100  O   ALA A 266      29.849  48.754  97.521  1.00  0.00           O
ATOM   4101  N   ARG A 267      29.909  47.854  95.481  1.00  0.00           N
ATOM   4103  CA  ARG A 267      28.879  48.674  94.871  1.00  0.00           C
ATOM   4105  CB  ARG A 267      28.859  48.254  93.381  1.00  0.00           C
ATOM   4108  CG  ARG A 267      28.169  49.234  92.421  1.00  0.00           C
ATOM   4111  CD  ARG A 267      28.059  48.614  91.021  1.00  0.00           C
ATOM   4114  NE  ARG A 267      27.329  49.574  90.151  1.00  0.00           N
ATOM   4116  CZ  ARG A 267      26.029  49.574  89.941  1.00  0.00           C
ATOM   4117  NH1 ARG A 267      25.139  48.904  90.651  1.00  0.00           N
ATOM   4120  NH2 ARG A 267      25.549  50.344  88.991  1.00  0.00           N
ATOM   4123  C   ARG A 267      27.539  48.384  95.531  1.00  0.00           C
ATOM   4124  O   ARG A 267      26.599  49.164  95.441  1.00  0.00           O
ATOM   4125  N   THR A 268      27.449  47.234  96.221  1.00  0.00           N
ATOM   4127  CA  THR A 268      26.359  46.754  97.041  1.00  0.00           C
ATOM   4129  CB  THR A 268      26.199  45.254  96.821  1.00  0.00           C
ATOM   4131  OG1 THR A 268      27.479  44.624  96.661  1.00  0.00           O
ATOM   4133  CG2 THR A 268      25.439  45.063  95.501  1.00  0.00           C
ATOM   4137  C   THR A 268      26.559  46.994  98.531  1.00  0.00           C
ATOM   4138  O   THR A 268      25.639  46.794  99.311  1.00  0.00           O
ATOM   4139  N   ALA A 269      27.729  47.493  98.971  1.00  0.00           N
ATOM   4141  CA  ALA A 269      28.059  47.524 100.391  1.00  0.00           C
ATOM   4143  CB  ALA A 269      28.079  46.104 101.011  1.00  0.00           C
ATOM   4147  C   ALA A 269      29.439  48.153 100.631  1.00  0.00           C
ATOM   4148  O   ALA A 269      30.409  47.464 100.951  1.00  0.00           O
ATOM   4149  N   GLU A 270      29.549  49.494 100.491  1.00  0.00           N
ATOM   4151  CA  GLU A 270      30.799  50.254 100.411  1.00  0.00           C
ATOM   4153  CB  GLU A 270      30.479  51.754 100.181  1.00  0.00           C
ATOM   4156  CG  GLU A 270      29.689  52.054  98.891  1.00  0.00           C
ATOM   4159  CD  GLU A 270      30.539  52.174  97.631  1.00  0.00           C
ATOM   4160  OE1 GLU A 270      31.759  51.894  97.641  1.00  0.00           O
ATOM   4161  OE2 GLU A 270      29.969  52.633  96.611  1.00  0.00           O
ATOM   4162  C   GLU A 270      31.679  50.154 101.651  1.00  0.00           C
ATOM   4163  O   GLU A 270      32.869  50.464 101.651  1.00  0.00           O
ATOM   4164  N   LEU A 271      31.109  49.654 102.761  1.00  0.00           N
ATOM   4166  CA  LEU A 271      31.799  49.214 103.941  1.00  0.00           C
ATOM   4168  CB  LEU A 271      30.759  48.813 105.011  1.00  0.00           C
ATOM   4171  CG  LEU A 271      29.829  49.954 105.511  1.00  0.00           C
ATOM   4173  CD1 LEU A 271      29.129  49.514 106.801  1.00  0.00           C
ATOM   4177  CD2 LEU A 271      30.549  51.284 105.791  1.00  0.00           C
ATOM   4181  C   LEU A 271      32.859  48.124 103.721  1.00  0.00           C
ATOM   4182  O   LEU A 271      33.949  48.153 104.291  1.00  0.00           O
ATOM   4183  N   ALA A 272      32.579  47.144 102.841  1.00  0.00           N
ATOM   4185  CA  ALA A 272      33.469  46.024 102.641  1.00  0.00           C
ATOM   4187  CB  ALA A 272      32.649  44.724 102.661  1.00  0.00           C
ATOM   4191  C   ALA A 272      34.259  46.084 101.341  1.00  0.00           C
ATOM   4192  O   ALA A 272      33.889  46.744 100.371  1.00  0.00           O
ATOM   4193  N   ILE A 273      35.399  45.374 101.311  1.00  0.00           N
ATOM   4195  CA  ILE A 273      36.309  45.383 100.181  1.00  0.00           C
ATOM   4197  CB  ILE A 273      37.758  45.104 100.571  1.00  0.00           C
ATOM   4199  CG2 ILE A 273      38.669  45.504  99.391  1.00  0.00           C
ATOM   4203  CG1 ILE A 273      38.189  45.804 101.891  1.00  0.00           C
ATOM   4206  CD  ILE A 273      38.019  47.334 101.911  1.00  0.00           C
ATOM   4210  C   ILE A 273      35.859  44.374  99.121  1.00  0.00           C
ATOM   4211  O   ILE A 273      35.599  43.214  99.481  1.00  0.00           O
ATOM   4212  N   PRO A 274      35.699  44.714  97.841  1.00  0.00           N
ATOM   4213  CD  PRO A 274      35.469  46.084  97.421  1.00  0.00           C
ATOM   4216  CA  PRO A 274      35.519  43.774  96.751  1.00  0.00           C
ATOM   4218  CB  PRO A 274      35.439  44.604  95.461  1.00  0.00           C
ATOM   4221  CG  PRO A 274      35.309  46.064  95.891  1.00  0.00           C
ATOM   4224  C   PRO A 274      36.579  42.714  96.641  1.00  0.00           C
ATOM   4225  O   PRO A 274      37.699  42.883  97.111  1.00  0.00           O
ATOM   4226  N   VAL A 275      36.209  41.604  95.991  1.00  0.00           N
ATOM   4228  CA  VAL A 275      37.019  40.414  95.831  1.00  0.00           C
ATOM   4230  CB  VAL A 275      36.479  39.324  96.761  1.00  0.00           C
ATOM   4232  CG1 VAL A 275      37.499  38.194  96.871  1.00  0.00           C
ATOM   4236  CG2 VAL A 275      36.199  39.884  98.171  1.00  0.00           C
ATOM   4240  C   VAL A 275      36.899  39.994  94.371  1.00  0.00           C
ATOM   4241  O   VAL A 275      36.709  38.824  94.031  1.00  0.00           O
ATOM   4242  N   ARG A 276      36.849  40.994  93.461  1.00  0.00           N
ATOM   4244  CA  ARG A 276      36.349  40.873  92.081  1.00  0.00           C
ATOM   4246  CB  ARG A 276      37.399  40.084  91.241  1.00  0.00           C
ATOM   4249  CG  ARG A 276      37.089  39.834  89.761  1.00  0.00           C
ATOM   4252  CD  ARG A 276      38.309  39.224  89.031  1.00  0.00           C
ATOM   4255  NE  ARG A 276      37.889  38.944  87.621  1.00  0.00           N
ATOM   4257  CZ  ARG A 276      38.279  37.884  86.921  1.00  0.00           C
ATOM   4258  NH1 ARG A 276      39.299  37.154  87.261  1.00  0.00           N
ATOM   4261  NH2 ARG A 276      37.609  37.564  85.841  1.00  0.00           N
ATOM   4264  C   ARG A 276      34.869  40.434  91.961  1.00  0.00           C
ATOM   4265  O   ARG A 276      34.299  40.313  90.881  1.00  0.00           O
ATOM   4266  N   CYS A 277      34.189  40.264  93.111  1.00  0.00           N
ATOM   4268  CA  CYS A 277      32.809  39.794  93.211  1.00  0.00           C
ATOM   4270  CB  CYS A 277      32.679  38.554  94.141  1.00  0.00           C
ATOM   4273  SG  CYS A 277      33.409  37.084  93.391  1.00  0.00           S
ATOM   4275  C   CYS A 277      31.859  40.834  93.741  1.00  0.00           C
ATOM   4276  O   CYS A 277      32.059  41.454  94.791  1.00  0.00           O
ATOM   4277  N   ASN A 278      30.709  40.994  93.061  1.00  0.00           N
ATOM   4279  CA  ASN A 278      29.589  41.804  93.501  1.00  0.00           C
ATOM   4281  CB  ASN A 278      28.659  42.064  92.281  1.00  0.00           C
ATOM   4284  CG  ASN A 278      27.389  42.883  92.531  1.00  0.00           C
ATOM   4285  OD1 ASN A 278      26.269  42.404  92.361  1.00  0.00           O
ATOM   4286  ND2 ASN A 278      27.539  44.194  92.861  1.00  0.00           N
ATOM   4289  C   ASN A 278      28.839  41.174  94.681  1.00  0.00           C
ATOM   4290  O   ASN A 278      28.189  41.874  95.471  1.00  0.00           O
ATOM   4291  N   THR A 279      28.929  39.844  94.831  1.00  0.00           N
ATOM   4293  CA  THR A 279      28.209  39.063  95.831  1.00  0.00           C
ATOM   4295  CB  THR A 279      27.759  37.714  95.251  1.00  0.00           C
ATOM   4297  OG1 THR A 279      27.149  36.854  96.211  1.00  0.00           O
ATOM   4299  CG2 THR A 279      28.949  36.944  94.651  1.00  0.00           C
ATOM   4303  C   THR A 279      28.909  38.954  97.191  1.00  0.00           C
ATOM   4304  O   THR A 279      28.259  38.924  98.241  1.00  0.00           O
ATOM   4305  N   GLY A 280      30.269  38.964  97.241  1.00  0.00           N
ATOM   4307  CA  GLY A 280      30.999  38.714  98.491  1.00  0.00           C
ATOM   4310  C   GLY A 280      32.189  39.614  98.671  1.00  0.00           C
ATOM   4311  O   GLY A 280      32.899  39.934  97.721  1.00  0.00           O
ATOM   4312  N   ASN A 281      32.469  40.044  99.921  1.00  0.00           N
ATOM   4314  CA  ASN A 281      33.389  41.114 100.231  1.00  0.00           C
ATOM   4316  CB  ASN A 281      32.599  42.444 100.391  1.00  0.00           C
ATOM   4319  CG  ASN A 281      31.659  42.794  99.241  1.00  0.00           C
ATOM   4320  OD1 ASN A 281      30.499  43.114  99.491  1.00  0.00           O
ATOM   4321  ND2 ASN A 281      32.129  42.743  97.971  1.00  0.00           N
ATOM   4324  C   ASN A 281      34.189  40.794 101.511  1.00  0.00           C
ATOM   4325  O   ASN A 281      33.929  39.784 102.161  1.00  0.00           O
ATOM   4326  N   ALA A 282      35.219  41.594 101.881  1.00  0.00           N
ATOM   4328  CA  ALA A 282      36.179  41.243 102.931  1.00  0.00           C
ATOM   4330  CB  ALA A 282      37.529  40.873 102.291  1.00  0.00           C
ATOM   4334  C   ALA A 282      36.459  42.364 103.931  1.00  0.00           C
ATOM   4335  O   ALA A 282      36.279  43.544 103.611  1.00  0.00           O
ATOM   4336  N   GLY A 283      36.959  42.014 105.151  1.00  0.00           N
ATOM   4338  CA  GLY A 283      37.359  42.984 106.181  1.00  0.00           C
ATOM   4341  C   GLY A 283      38.349  42.454 107.231  1.00  0.00           C
ATOM   4342  O   GLY A 283      38.329  41.274 107.551  1.00  0.00           O
ATOM   4343  N   LEU A 284      39.229  43.334 107.781  1.00  0.00           N
ATOM   4345  CA  LEU A 284      40.349  43.004 108.681  1.00  0.00           C
ATOM   4347  CB  LEU A 284      41.679  43.304 107.931  1.00  0.00           C
ATOM   4350  CG  LEU A 284      42.989  43.293 108.751  1.00  0.00           C
ATOM   4352  CD1 LEU A 284      44.039  42.324 108.211  1.00  0.00           C
ATOM   4356  CD2 LEU A 284      43.569  44.714 108.811  1.00  0.00           C
ATOM   4360  C   LEU A 284      40.398  43.813 109.981  1.00  0.00           C
ATOM   4361  O   LEU A 284      40.349  45.034 109.931  1.00  0.00           O
ATOM   4362  N   VAL A 285      40.499  43.153 111.161  1.00  0.00           N
ATOM   4364  CA  VAL A 285      39.889  43.514 112.461  1.00  0.00           C
ATOM   4366  CB  VAL A 285      38.399  43.464 112.191  1.00  0.00           C
ATOM   4368  CG1 VAL A 285      37.499  42.804 113.231  1.00  0.00           C
ATOM   4372  CG2 VAL A 285      37.898  44.824 111.811  1.00  0.00           C
ATOM   4376  C   VAL A 285      40.569  44.744 113.141  1.00  0.00           C
ATOM   4377  O   VAL A 285      40.959  45.704 112.501  1.00  0.00           O
ATOM   4378  N   ASN A 286      40.949  44.784 114.441  1.00  0.00           N
ATOM   4380  CA  ASN A 286      40.289  44.774 115.761  1.00  0.00           C
ATOM   4382  CB  ASN A 286      39.919  46.224 116.161  1.00  0.00           C
ATOM   4385  CG  ASN A 286      39.969  46.484 117.681  1.00  0.00           C
ATOM   4386  OD1 ASN A 286      40.829  46.004 118.411  1.00  0.00           O
ATOM   4387  ND2 ASN A 286      38.969  47.264 118.161  1.00  0.00           N
ATOM   4390  C   ASN A 286      39.159  43.784 116.061  1.00  0.00           C
ATOM   4391  O   ASN A 286      39.199  42.664 115.581  1.00  0.00           O
ATOM   4392  N   VAL A 287      38.179  44.164 116.951  1.00  0.00           N
ATOM   4394  CA  VAL A 287      37.219  43.293 117.641  1.00  0.00           C
ATOM   4396  CB  VAL A 287      37.839  42.304 118.691  1.00  0.00           C
ATOM   4398  CG1 VAL A 287      36.899  41.084 118.831  1.00  0.00           C
ATOM   4402  CG2 VAL A 287      39.259  41.794 118.421  1.00  0.00           C
ATOM   4406  C   VAL A 287      36.129  44.144 118.401  1.00  0.00           C
ATOM   4407  O   VAL A 287      36.039  44.104 119.631  1.00  0.00           O
ATOM   4408  N   ASN A 288      35.239  44.954 117.741  1.00  0.00           N
ATOM   4410  CA  ASN A 288      34.269  45.784 118.501  1.00  0.00           C
ATOM   4412  CB  ASN A 288      35.009  46.964 119.261  1.00  0.00           C
ATOM   4415  CG  ASN A 288      34.289  48.254 119.721  1.00  0.00           C
ATOM   4416  OD1 ASN A 288      33.229  48.724 119.291  1.00  0.00           O
ATOM   4417  ND2 ASN A 288      34.939  48.934 120.691  1.00  0.00           N
ATOM   4420  C   ASN A 288      32.909  46.164 117.861  1.00  0.00           C
ATOM   4421  O   ASN A 288      31.979  46.394 118.631  1.00  0.00           O
ATOM   4422  N   LEU A 289      32.709  46.144 116.511  1.00  0.00           N
ATOM   4424  CA  LEU A 289      31.379  45.974 115.881  1.00  0.00           C
ATOM   4426  CB  LEU A 289      30.319  45.224 116.771  1.00  0.00           C
ATOM   4429  CG  LEU A 289      29.329  44.244 116.101  1.00  0.00           C
ATOM   4431  CD1 LEU A 289      28.889  43.223 117.151  1.00  0.00           C
ATOM   4435  CD2 LEU A 289      28.089  44.914 115.491  1.00  0.00           C
ATOM   4439  C   LEU A 289      30.829  47.274 115.261  1.00  0.00           C
ATOM   4440  O   LEU A 289      29.639  47.434 114.971  1.00  0.00           O
ATOM   4441  N   SER A 290      31.719  48.244 114.961  1.00  0.00           N
ATOM   4443  CA  SER A 290      31.459  49.314 114.001  1.00  0.00           C
ATOM   4445  CB  SER A 290      32.069  50.694 114.381  1.00  0.00           C
ATOM   4448  OG  SER A 290      33.489  50.774 114.251  1.00  0.00           O
ATOM   4450  C   SER A 290      31.769  48.844 112.581  1.00  0.00           C
ATOM   4451  O   SER A 290      31.349  47.764 112.181  1.00  0.00           O
ATOM   4452  N   LEU A 291      32.429  49.684 111.751  1.00  0.00           N
ATOM   4454  CA  LEU A 291      32.969  49.364 110.441  1.00  0.00           C
ATOM   4456  CB  LEU A 291      31.919  48.883 109.401  1.00  0.00           C
ATOM   4459  CG  LEU A 291      32.179  47.444 108.921  1.00  0.00           C
ATOM   4461  CD1 LEU A 291      30.879  46.703 108.551  1.00  0.00           C
ATOM   4465  CD2 LEU A 291      33.179  47.394 107.761  1.00  0.00           C
ATOM   4469  C   LEU A 291      33.739  50.583 109.961  1.00  0.00           C
ATOM   4470  O   LEU A 291      33.809  51.584 110.661  1.00  0.00           O
ATOM   4471  N   THR A 292      34.329  50.504 108.751  1.00  0.00           N
ATOM   4473  CA  THR A 292      34.889  51.604 107.971  1.00  0.00           C
ATOM   4475  CB  THR A 292      36.399  51.464 107.691  1.00  0.00           C
ATOM   4477  OG1 THR A 292      37.019  52.644 107.211  1.00  0.00           O
ATOM   4479  CG2 THR A 292      36.739  50.344 106.681  1.00  0.00           C
ATOM   4483  C   THR A 292      34.219  51.493 106.631  1.00  0.00           C
ATOM   4484  O   THR A 292      33.689  50.434 106.311  1.00  0.00           O
ATOM   4485  N   ALA A 293      34.269  52.544 105.801  1.00  0.00           N
ATOM   4487  CA  ALA A 293      34.089  52.354 104.381  1.00  0.00           C
ATOM   4489  CB  ALA A 293      33.159  53.404 103.781  1.00  0.00           C
ATOM   4493  C   ALA A 293      35.399  52.334 103.641  1.00  0.00           C
ATOM   4494  O   ALA A 293      36.379  53.004 103.961  1.00  0.00           O
ATOM   4495  N   THR A 294      35.449  51.574 102.541  1.00  0.00           N
ATOM   4497  CA  THR A 294      36.449  51.804 101.511  1.00  0.00           C
ATOM   4499  CB  THR A 294      36.739  50.624 100.561  1.00  0.00           C
ATOM   4501  OG1 THR A 294      36.999  51.024  99.221  1.00  0.00           O
ATOM   4503  CG2 THR A 294      35.569  49.634 100.541  1.00  0.00           C
ATOM   4507  C   THR A 294      36.309  53.184 100.871  1.00  0.00           C
ATOM   4508  O   THR A 294      35.258  53.804 100.851  1.00  0.00           O
ATOM   4509  N   THR A 295      37.459  53.724 100.421  1.00  0.00           N
ATOM   4511  CA  THR A 295      37.799  55.063  99.961  1.00  0.00           C
ATOM   4513  CB  THR A 295      37.379  55.254  98.501  1.00  0.00           C
ATOM   4515  OG1 THR A 295      38.299  56.054  97.791  1.00  0.00           O
ATOM   4517  CG2 THR A 295      35.979  55.854  98.331  1.00  0.00           C
ATOM   4521  C   THR A 295      37.469  56.254 100.861  1.00  0.00           C
ATOM   4522  O   THR A 295      37.839  57.384 100.561  1.00  0.00           O
ATOM   4523  N   ASP A 296      36.869  56.064 102.061  1.00  0.00           N
ATOM   4525  CA  ASP A 296      36.579  57.194 102.911  1.00  0.00           C
ATOM   4527  CB  ASP A 296      35.339  56.903 103.821  1.00  0.00           C
ATOM   4530  CG  ASP A 296      35.469  56.214 105.161  1.00  0.00           C
ATOM   4531  OD1 ASP A 296      36.489  56.374 105.861  1.00  0.00           O
ATOM   4532  OD2 ASP A 296      34.369  55.764 105.611  1.00  0.00           O
ATOM   4533  C   ASP A 296      37.819  57.754 103.631  1.00  0.00           C
ATOM   4534  O   ASP A 296      38.669  57.004 104.111  1.00  0.00           O
ATOM   4535  N   PRO A 297      38.019  59.063 103.711  1.00  0.00           N
ATOM   4536  CD  PRO A 297      37.479  60.054 102.771  1.00  0.00           C
ATOM   4539  CA  PRO A 297      38.749  59.684 104.811  1.00  0.00           C
ATOM   4541  CB  PRO A 297      39.129  61.034 104.201  1.00  0.00           C
ATOM   4544  CG  PRO A 297      37.909  61.404 103.341  1.00  0.00           C
ATOM   4547  C   PRO A 297      37.869  59.884 106.031  1.00  0.00           C
ATOM   4548  O   PRO A 297      38.159  60.784 106.821  1.00  0.00           O
ATOM   4549  N   SER A 298      36.759  59.144 106.211  1.00  0.00           N
ATOM   4551  CA  SER A 298      35.729  59.534 107.161  1.00  0.00           C
ATOM   4553  CB  SER A 298      34.299  59.284 106.601  1.00  0.00           C
ATOM   4556  OG  SER A 298      33.279  59.934 107.361  1.00  0.00           O
ATOM   4558  C   SER A 298      35.819  58.734 108.421  1.00  0.00           C
ATOM   4559  O   SER A 298      35.329  59.164 109.471  1.00  0.00           O
ATOM   4560  N   TYR A 299      36.419  57.534 108.371  1.00  0.00           N
ATOM   4562  CA  TYR A 299      36.419  56.654 109.501  1.00  0.00           C
ATOM   4564  CB  TYR A 299      36.009  55.234 109.021  1.00  0.00           C
ATOM   4567  CG  TYR A 299      35.789  54.403 110.241  1.00  0.00           C
ATOM   4568  CD1 TYR A 299      34.569  54.524 110.921  1.00  0.00           C
ATOM   4570  CE1 TYR A 299      34.429  54.004 112.211  1.00  0.00           C
ATOM   4572  CZ  TYR A 299      35.519  53.404 112.831  1.00  0.00           C
ATOM   4573  OH  TYR A 299      35.399  52.964 114.161  1.00  0.00           O
ATOM   4575  CD2 TYR A 299      36.859  53.734 110.851  1.00  0.00           C
ATOM   4577  CE2 TYR A 299      36.729  53.274 112.161  1.00  0.00           C
ATOM   4579  C   TYR A 299      37.789  56.624 110.191  1.00  0.00           C
ATOM   4580  O   TYR A 299      38.779  56.214 109.581  1.00  0.00           O
ATOM   4581  N   PRO A 300      37.859  56.954 111.481  1.00  0.00           N
ATOM   4582  CD  PRO A 300      37.069  58.074 112.021  1.00  0.00           C
ATOM   4585  CA  PRO A 300      39.089  56.773 112.241  1.00  0.00           C
ATOM   4587  CB  PRO A 300      39.329  58.194 112.761  1.00  0.00           C
ATOM   4590  CG  PRO A 300      37.939  58.724 113.091  1.00  0.00           C
ATOM   4593  C   PRO A 300      38.849  55.804 113.401  1.00  0.00           C
ATOM   4594  O   PRO A 300      37.739  55.723 113.911  1.00  0.00           O
ATOM   4595  N   GLN A 301      39.859  55.034 113.841  1.00  0.00           N
ATOM   4597  CA  GLN A 301      39.979  54.534 115.191  1.00  0.00           C
ATOM   4599  CB  GLN A 301      39.389  53.114 115.521  1.00  0.00           C
ATOM   4602  CG  GLN A 301      40.049  52.424 116.771  1.00  0.00           C
ATOM   4605  CD  GLN A 301      39.299  51.294 117.511  1.00  0.00           C
ATOM   4606  OE1 GLN A 301      39.189  51.324 118.741  1.00  0.00           O
ATOM   4607  NE2 GLN A 301      38.819  50.264 116.781  1.00  0.00           N
ATOM   4610  C   GLN A 301      41.439  54.644 115.551  1.00  0.00           C
ATOM   4611  O   GLN A 301      42.329  54.343 114.751  1.00  0.00           O
ATOM   4612  N   ALA A 302      41.699  55.164 116.761  1.00  0.00           N
ATOM   4614  CA  ALA A 302      43.009  55.414 117.291  1.00  0.00           C
ATOM   4616  CB  ALA A 302      42.879  56.484 118.391  1.00  0.00           C
ATOM   4620  C   ALA A 302      43.749  54.164 117.791  1.00  0.00           C
ATOM   4621  O   ALA A 302      43.168  53.093 118.031  1.00  0.00           O
ATOM   4622  N   ILE A 303      45.069  54.273 117.911  1.00  0.00           N
ATOM   4624  CA  ILE A 303      46.029  53.214 118.201  1.00  0.00           C
ATOM   4626  CB  ILE A 303      47.339  53.484 117.451  1.00  0.00           C
ATOM   4628  CG2 ILE A 303      46.999  54.124 116.091  1.00  0.00           C
ATOM   4632  CG1 ILE A 303      48.249  52.224 117.321  1.00  0.00           C
ATOM   4635  CD  ILE A 303      48.709  51.854 115.901  1.00  0.00           C
ATOM   4639  C   ILE A 303      46.329  53.083 119.691  1.00  0.00           C
ATOM   4640  O   ILE A 303      45.979  53.944 120.501  1.00  0.00           O
ATOM   4641  N   LYS A 304      47.059  52.034 120.121  1.00  0.00           N
ATOM   4643  CA  LYS A 304      47.839  52.104 121.341  1.00  0.00           C
ATOM   4645  CB  LYS A 304      48.269  50.704 121.851  1.00  0.00           C
ATOM   4648  CG  LYS A 304      47.109  49.834 122.341  1.00  0.00           C
ATOM   4651  CD  LYS A 304      47.609  48.434 122.721  1.00  0.00           C
ATOM   4654  CE  LYS A 304      46.569  47.563 123.421  1.00  0.00           C
ATOM   4657  NZ  LYS A 304      47.139  46.224 123.701  1.00  0.00           N
ATOM   4661  C   LYS A 304      49.099  52.934 121.111  1.00  0.00           C
ATOM   4662  O   LYS A 304      50.119  52.404 120.671  1.00  0.00           O
ATOM   4663  N   THR A 305      49.029  54.244 121.431  1.00  0.00           N
ATOM   4665  CA  THR A 305      50.049  55.274 121.151  1.00  0.00           C
ATOM   4667  CB  THR A 305      49.699  56.644 121.731  1.00  0.00           C
ATOM   4669  OG1 THR A 305      48.409  57.064 121.311  1.00  0.00           O
ATOM   4671  CG2 THR A 305      50.679  57.734 121.261  1.00  0.00           C
ATOM   4675  C   THR A 305      51.409  54.944 121.721  1.00  0.00           C
ATOM   4676  O   THR A 305      52.439  55.094 121.091  1.00  0.00           O
ATOM   4677  N   SER A 306      51.409  54.434 122.961  1.00  0.00           N
ATOM   4679  CA  SER A 306      52.609  53.934 123.621  1.00  0.00           C
ATOM   4681  CB  SER A 306      52.919  52.493 123.091  1.00  0.00           C
ATOM   4684  OG  SER A 306      54.239  51.994 123.281  1.00  0.00           O
ATOM   4686  C   SER A 306      53.769  54.944 123.811  1.00  0.00           C
ATOM   4687  O   SER A 306      53.629  56.164 123.681  1.00  0.00           O
ATOM   4688  N   ARG A 307      54.909  54.464 124.321  1.00  0.00           N
ATOM   4690  CA  ARG A 307      55.709  55.214 125.261  1.00  0.00           C
ATOM   4692  CB  ARG A 307      55.899  54.403 126.551  1.00  0.00           C
ATOM   4695  CG  ARG A 307      54.569  53.984 127.231  1.00  0.00           C
ATOM   4698  CD  ARG A 307      54.819  53.153 128.491  1.00  0.00           C
ATOM   4701  NE  ARG A 307      53.529  52.934 129.211  1.00  0.00           N
ATOM   4703  CZ  ARG A 307      52.898  53.854 129.931  1.00  0.00           C
ATOM   4704  NH1 ARG A 307      53.389  55.063 130.111  1.00  0.00           N
ATOM   4707  NH2 ARG A 307      51.729  53.554 130.451  1.00  0.00           N
ATOM   4710  C   ARG A 307      57.099  55.523 124.681  1.00  0.00           C
ATOM   4711  O   ARG A 307      57.729  54.614 124.131  1.00  0.00           O
ATOM   4712  N   PRO A 308      57.619  56.764 124.771  1.00  0.00           N
ATOM   4713  CD  PRO A 308      56.839  57.924 125.201  1.00  0.00           C
ATOM   4716  CA  PRO A 308      58.909  57.154 124.191  1.00  0.00           C
ATOM   4718  CB  PRO A 308      59.029  58.674 124.481  1.00  0.00           C
ATOM   4721  CG  PRO A 308      57.609  59.174 124.771  1.00  0.00           C
ATOM   4724  C   PRO A 308      60.149  56.394 124.661  1.00  0.00           C
ATOM   4725  O   PRO A 308      60.549  56.563 125.821  1.00  0.00           O
ATOM   4726  N   GLY A 309      60.789  55.624 123.751  1.00  0.00           N
ATOM   4728  CA  GLY A 309      62.119  55.034 123.951  1.00  0.00           C
ATOM   4731  C   GLY A 309      63.109  55.564 122.941  1.00  0.00           C
ATOM   4732  O   GLY A 309      62.719  56.044 121.871  1.00  0.00           O
ATOM   4733  N   VAL A 310      64.418  55.494 123.271  1.00  0.00           N
ATOM   4735  CA  VAL A 310      65.569  55.834 122.411  1.00  0.00           C
ATOM   4737  CB  VAL A 310      65.939  54.724 121.401  1.00  0.00           C
ATOM   4739  CG1 VAL A 310      64.879  54.514 120.321  1.00  0.00           C
ATOM   4743  CG2 VAL A 310      67.309  54.924 120.721  1.00  0.00           C
ATOM   4747  C   VAL A 310      65.559  57.284 121.911  1.00  0.00           C
ATOM   4748  O   VAL A 310      66.149  57.664 120.901  1.00  0.00           O
ATOM   4749  N   GLY A 311      64.859  58.174 122.651  1.00  0.00           N
ATOM   4751  CA  GLY A 311      64.769  59.614 122.371  1.00  0.00           C
ATOM   4754  C   GLY A 311      63.809  60.014 121.291  1.00  0.00           C
ATOM   4755  O   GLY A 311      63.219  61.094 121.331  1.00  0.00           O
ATOM   4756  N   VAL A 312      63.629  59.144 120.271  1.00  0.00           N
ATOM   4758  CA  VAL A 312      62.799  59.434 119.111  1.00  0.00           C
ATOM   4760  CB  VAL A 312      63.669  59.764 117.901  1.00  0.00           C
ATOM   4762  CG1 VAL A 312      62.999  59.414 116.571  1.00  0.00           C
ATOM   4766  CG2 VAL A 312      63.949  61.274 117.921  1.00  0.00           C
ATOM   4770  C   VAL A 312      61.669  58.444 118.841  1.00  0.00           C
ATOM   4771  O   VAL A 312      60.549  58.904 118.631  1.00  0.00           O
ATOM   4772  N   VAL A 313      61.869  57.104 118.821  1.00  0.00           N
ATOM   4774  CA  VAL A 313      60.779  56.204 118.391  1.00  0.00           C
ATOM   4776  CB  VAL A 313      61.219  54.914 117.671  1.00  0.00           C
ATOM   4778  CG1 VAL A 313      62.099  55.224 116.441  1.00  0.00           C
ATOM   4782  CG2 VAL A 313      62.039  53.974 118.551  1.00  0.00           C
ATOM   4786  C   VAL A 313      59.649  55.964 119.421  1.00  0.00           C
ATOM   4787  O   VAL A 313      59.779  55.234 120.411  1.00  0.00           O
ATOM   4788  N   VAL A 314      58.449  56.563 119.191  1.00  0.00           N
ATOM   4790  CA  VAL A 314      57.209  56.204 119.881  1.00  0.00           C
ATOM   4792  CB  VAL A 314      56.258  57.344 120.261  1.00  0.00           C
ATOM   4794  CG1 VAL A 314      56.729  57.934 121.591  1.00  0.00           C
ATOM   4798  CG2 VAL A 314      56.199  58.464 119.221  1.00  0.00           C
ATOM   4802  C   VAL A 314      56.449  55.104 119.181  1.00  0.00           C
ATOM   4803  O   VAL A 314      55.509  55.294 118.391  1.00  0.00           O
ATOM   4804  N   THR A 315      56.859  53.883 119.491  1.00  0.00           N
ATOM   4806  CA  THR A 315      56.329  52.614 119.051  1.00  0.00           C
ATOM   4808  CB  THR A 315      57.289  51.464 119.381  1.00  0.00           C
ATOM   4810  OG1 THR A 315      58.319  51.934 120.241  1.00  0.00           O
ATOM   4812  CG2 THR A 315      57.989  51.024 118.101  1.00  0.00           C
ATOM   4816  C   THR A 315      54.909  52.304 119.521  1.00  0.00           C
ATOM   4817  O   THR A 315      54.669  51.714 120.571  1.00  0.00           O
ATOM   4818  N   ASP A 316      53.939  52.574 118.631  1.00  0.00           N
ATOM   4820  CA  ASP A 316      52.499  52.444 118.751  1.00  0.00           C
ATOM   4822  CB  ASP A 316      52.099  53.864 118.251  1.00  0.00           C
ATOM   4825  CG  ASP A 316      51.289  54.054 117.001  1.00  0.00           C
ATOM   4826  OD1 ASP A 316      50.328  54.844 117.101  1.00  0.00           O
ATOM   4827  OD2 ASP A 316      51.749  53.614 115.931  1.00  0.00           O
ATOM   4828  C   ASP A 316      51.848  51.224 118.001  1.00  0.00           C
ATOM   4829  O   ASP A 316      52.049  51.024 116.821  1.00  0.00           O
ATOM   4830  N   SER A 317      51.099  50.284 118.641  1.00  0.00           N
ATOM   4832  CA  SER A 317      50.869  48.944 118.001  1.00  0.00           C
ATOM   4834  CB  SER A 317      51.648  47.794 118.701  1.00  0.00           C
ATOM   4837  OG  SER A 317      51.599  46.524 118.031  1.00  0.00           O
ATOM   4839  C   SER A 317      49.399  48.534 117.941  1.00  0.00           C
ATOM   4840  O   SER A 317      48.569  49.044 118.691  1.00  0.00           O
ATOM   4841  N   GLN A 318      49.039  47.584 117.031  1.00  0.00           N
ATOM   4843  CA  GLN A 318      47.709  47.064 116.771  1.00  0.00           C
ATOM   4845  CB  GLN A 318      46.989  47.844 115.641  1.00  0.00           C
ATOM   4848  CG  GLN A 318      46.379  49.154 116.181  1.00  0.00           C
ATOM   4851  CD  GLN A 318      45.859  50.034 115.051  1.00  0.00           C
ATOM   4852  OE1 GLN A 318      46.069  49.744 113.871  1.00  0.00           O
ATOM   4853  NE2 GLN A 318      45.149  51.134 115.401  1.00  0.00           N
ATOM   4856  C   GLN A 318      47.619  45.554 116.531  1.00  0.00           C
ATOM   4857  O   GLN A 318      48.609  44.844 116.431  1.00  0.00           O
ATOM   4858  N   ASN A 319      46.389  45.014 116.531  1.00  0.00           N
ATOM   4860  CA  ASN A 319      46.099  43.594 116.431  1.00  0.00           C
ATOM   4862  CB  ASN A 319      46.099  42.994 117.861  1.00  0.00           C
ATOM   4865  CG  ASN A 319      45.769  41.504 118.001  1.00  0.00           C
ATOM   4866  OD1 ASN A 319      44.999  41.164 118.901  1.00  0.00           O
ATOM   4867  ND2 ASN A 319      46.309  40.624 117.131  1.00  0.00           N
ATOM   4870  C   ASN A 319      44.739  43.454 115.771  1.00  0.00           C
ATOM   4871  O   ASN A 319      43.849  44.254 116.051  1.00  0.00           O
ATOM   4872  N   ASN A 320      44.579  42.464 114.881  1.00  0.00           N
ATOM   4874  CA  ASN A 320      43.499  42.434 113.911  1.00  0.00           C
ATOM   4876  CB  ASN A 320      44.008  42.883 112.511  1.00  0.00           C
ATOM   4879  CG  ASN A 320      44.609  44.284 112.541  1.00  0.00           C
ATOM   4880  OD1 ASN A 320      44.218  45.133 113.331  1.00  0.00           O
ATOM   4881  ND2 ASN A 320      45.619  44.504 111.681  1.00  0.00           N
ATOM   4884  C   ASN A 320      42.859  41.054 113.791  1.00  0.00           C
ATOM   4885  O   ASN A 320      43.399  40.074 114.291  1.00  0.00           O
ATOM   4886  N   ILE A 321      41.659  40.974 113.151  1.00  0.00           N
ATOM   4888  CA  ILE A 321      40.879  39.774 112.831  1.00  0.00           C
ATOM   4890  CB  ILE A 321      39.799  39.564 113.901  1.00  0.00           C
ATOM   4892  CG2 ILE A 321      38.699  38.594 113.451  1.00  0.00           C
ATOM   4896  CG1 ILE A 321      40.429  39.084 115.241  1.00  0.00           C
ATOM   4899  CD  ILE A 321      39.379  38.764 116.321  1.00  0.00           C
ATOM   4903  C   ILE A 321      40.269  39.814 111.391  1.00  0.00           C
ATOM   4904  O   ILE A 321      39.569  40.754 111.041  1.00  0.00           O
ATOM   4905  N   ILE A 322      40.479  38.854 110.461  1.00  0.00           N
ATOM   4907  CA  ILE A 322      39.849  38.864 109.121  1.00  0.00           C
ATOM   4909  CB  ILE A 322      40.819  38.444 107.981  1.00  0.00           C
ATOM   4911  CG2 ILE A 322      40.199  37.544 106.871  1.00  0.00           C
ATOM   4915  CG1 ILE A 322      41.508  39.684 107.341  1.00  0.00           C
ATOM   4918  CD  ILE A 322      40.939  40.164 106.001  1.00  0.00           C
ATOM   4922  C   ILE A 322      38.569  38.044 109.081  1.00  0.00           C
ATOM   4923  O   ILE A 322      38.539  36.904 109.541  1.00  0.00           O
ATOM   4924  N   SER A 323      37.479  38.564 108.441  1.00  0.00           N
ATOM   4926  CA  SER A 323      36.339  37.724 108.071  1.00  0.00           C
ATOM   4928  CB  SER A 323      35.229  37.674 109.151  1.00  0.00           C
ATOM   4931  OG  SER A 323      34.259  36.674 108.831  1.00  0.00           O
ATOM   4933  C   SER A 323      35.739  38.154 106.731  1.00  0.00           C
ATOM   4934  O   SER A 323      35.629  39.364 106.471  1.00  0.00           O
ATOM   4935  N   PRO A 324      35.369  37.254 105.811  1.00  0.00           N
ATOM   4936  CD  PRO A 324      35.629  35.804 105.901  1.00  0.00           C
ATOM   4939  CA  PRO A 324      34.459  37.554 104.711  1.00  0.00           C
ATOM   4941  CB  PRO A 324      34.509  36.274 103.851  1.00  0.00           C
ATOM   4944  CG  PRO A 324      34.689  35.164 104.881  1.00  0.00           C
ATOM   4947  C   PRO A 324      33.029  37.904 105.121  1.00  0.00           C
ATOM   4948  O   PRO A 324      32.459  37.314 106.041  1.00  0.00           O
ATOM   4949  N   ALA A 325      32.409  38.833 104.391  1.00  0.00           N
ATOM   4951  CA  ALA A 325      31.029  39.204 104.571  1.00  0.00           C
ATOM   4953  CB  ALA A 325      30.939  40.593 105.221  1.00  0.00           C
ATOM   4957  C   ALA A 325      30.319  39.204 103.231  1.00  0.00           C
ATOM   4958  O   ALA A 325      30.919  39.344 102.161  1.00  0.00           O
ATOM   4959  N   GLY A 326      28.999  38.984 103.251  1.00  0.00           N
ATOM   4961  CA  GLY A 326      28.139  39.134 102.081  1.00  0.00           C
ATOM   4964  C   GLY A 326      27.879  40.584 101.751  1.00  0.00           C
ATOM   4965  O   GLY A 326      27.869  41.444 102.631  1.00  0.00           O
ATOM   4966  N   GLY A 327      27.639  40.884 100.471  1.00  0.00           N
ATOM   4968  CA  GLY A 327      27.319  42.254 100.061  1.00  0.00           C
ATOM   4971  C   GLY A 327      25.929  42.404  99.541  1.00  0.00           C
ATOM   4972  O   GLY A 327      25.329  43.464  99.661  1.00  0.00           O
ATOM   4973  N   THR A 328      25.339  41.354  98.941  1.00  0.00           N
ATOM   4975  CA  THR A 328      24.209  41.544  98.021  1.00  0.00           C
ATOM   4977  CB  THR A 328      24.599  41.044  96.621  1.00  0.00           C
ATOM   4979  OG1 THR A 328      23.649  41.383  95.611  1.00  0.00           O
ATOM   4981  CG2 THR A 328      24.799  39.514  96.591  1.00  0.00           C
ATOM   4985  C   THR A 328      22.889  40.934  98.471  1.00  0.00           C
ATOM   4986  O   THR A 328      21.839  41.394  98.031  1.00  0.00           O
ATOM   4987  N   LEU A 329      22.909  39.904  99.361  1.00  0.00           N
ATOM   4989  CA  LEU A 329      21.839  38.934  99.661  1.00  0.00           C
ATOM   4991  CB  LEU A 329      20.339  39.374  99.651  1.00  0.00           C
ATOM   4994  CG  LEU A 329      19.749  40.154 100.841  1.00  0.00           C
ATOM   4996  CD1 LEU A 329      19.609  39.274 102.091  1.00  0.00           C
ATOM   5000  CD2 LEU A 329      20.469  41.474 101.111  1.00  0.00           C
ATOM   5004  C   LEU A 329      22.009  37.594  98.921  1.00  0.00           C
ATOM   5005  O   LEU A 329      22.259  36.624  99.631  1.00  0.00           O
ATOM   5006  N   PRO A 330      21.859  37.424  97.591  1.00  0.00           N
ATOM   5007  CD  PRO A 330      21.229  38.394  96.701  1.00  0.00           C
ATOM   5010  CA  PRO A 330      22.119  36.174  96.871  1.00  0.00           C
ATOM   5012  CB  PRO A 330      22.239  36.624  95.411  1.00  0.00           C
ATOM   5015  CG  PRO A 330      21.259  37.794  95.291  1.00  0.00           C
ATOM   5018  C   PRO A 330      23.279  35.254  97.251  1.00  0.00           C
ATOM   5019  O   PRO A 330      24.279  35.674  97.831  1.00  0.00           O
ATOM   5020  N   LEU A 331      23.149  33.974  96.881  1.00  0.00           N
ATOM   5022  CA  LEU A 331      24.259  33.034  96.761  1.00  0.00           C
ATOM   5024  CB  LEU A 331      23.719  31.734  96.111  1.00  0.00           C
ATOM   5027  CG  LEU A 331      22.719  30.944  97.001  1.00  0.00           C
ATOM   5029  CD1 LEU A 331      21.949  29.894  96.181  1.00  0.00           C
ATOM   5033  CD2 LEU A 331      23.419  30.254  98.191  1.00  0.00           C
ATOM   5037  C   LEU A 331      25.449  33.594  95.961  1.00  0.00           C
ATOM   5038  O   LEU A 331      25.309  34.474  95.121  1.00  0.00           O
ATOM   5039  N   SER A 332      26.679  33.114  96.241  1.00  0.00           N
ATOM   5041  CA  SER A 332      27.869  33.454  95.471  1.00  0.00           C
ATOM   5043  CB  SER A 332      29.169  33.594  96.331  1.00  0.00           C
ATOM   5046  OG  SER A 332      29.459  32.414  97.091  1.00  0.00           O
ATOM   5048  C   SER A 332      28.059  32.494  94.301  1.00  0.00           C
ATOM   5049  O   SER A 332      27.279  31.574  94.111  1.00  0.00           O
ATOM   5050  N   ILE A 333      29.089  32.694  93.451  1.00  0.00           N
ATOM   5052  CA  ILE A 333      29.399  31.734  92.401  1.00  0.00           C
ATOM   5054  CB  ILE A 333      29.699  32.354  91.031  1.00  0.00           C
ATOM   5056  CG2 ILE A 333      29.969  31.204  90.031  1.00  0.00           C
ATOM   5060  CG1 ILE A 333      28.519  33.254  90.591  1.00  0.00           C
ATOM   5063  CD  ILE A 333      28.549  33.734  89.131  1.00  0.00           C
ATOM   5067  C   ILE A 333      30.589  30.944  92.921  1.00  0.00           C
ATOM   5068  O   ILE A 333      31.519  31.574  93.431  1.00  0.00           O
ATOM   5069  N   PRO A 334      30.629  29.614  92.871  1.00  0.00           N
ATOM   5070  CD  PRO A 334      29.419  28.784  92.871  1.00  0.00           C
ATOM   5073  CA  PRO A 334      31.799  28.864  93.281  1.00  0.00           C
ATOM   5075  CB  PRO A 334      31.349  27.404  93.111  1.00  0.00           C
ATOM   5078  CG  PRO A 334      29.869  27.454  93.491  1.00  0.00           C
ATOM   5081  C   PRO A 334      33.109  29.174  92.551  1.00  0.00           C
ATOM   5082  O   PRO A 334      33.399  28.534  91.541  1.00  0.00           O
ATOM   5083  N   ASP A 335      33.929  30.124  93.031  1.00  0.00           N
ATOM   5085  CA  ASP A 335      35.219  30.454  92.431  1.00  0.00           C
ATOM   5087  CB  ASP A 335      35.059  31.504  91.291  1.00  0.00           C
ATOM   5090  CG  ASP A 335      36.379  31.944  90.691  1.00  0.00           C
ATOM   5091  OD1 ASP A 335      37.239  31.084  90.381  1.00  0.00           O
ATOM   5092  OD2 ASP A 335      36.579  33.174  90.551  1.00  0.00           O
ATOM   5093  C   ASP A 335      36.219  30.854  93.521  1.00  0.00           C
ATOM   5094  O   ASP A 335      35.859  31.204  94.641  1.00  0.00           O
ATOM   5095  N   ASP A 336      37.529  30.794  93.181  1.00  0.00           N
ATOM   5097  CA  ASP A 336      38.629  31.144  94.041  1.00  0.00           C
ATOM   5099  CB  ASP A 336      39.829  30.214  93.741  1.00  0.00           C
ATOM   5102  CG  ASP A 336      40.829  30.124  94.871  1.00  0.00           C
ATOM   5103  OD1 ASP A 336      40.439  30.084  96.071  1.00  0.00           O
ATOM   5104  OD2 ASP A 336      42.029  29.904  94.581  1.00  0.00           O
ATOM   5105  C   ASP A 336      38.979  32.614  93.801  1.00  0.00           C
ATOM   5106  O   ASP A 336      39.269  33.034  92.681  1.00  0.00           O
ATOM   5107  N   ALA A 337      38.909  33.444  94.861  1.00  0.00           N
ATOM   5109  CA  ALA A 337      38.729  34.864  94.691  1.00  0.00           C
ATOM   5111  CB  ALA A 337      37.229  35.184  94.911  1.00  0.00           C
ATOM   5115  C   ALA A 337      39.589  35.674  95.651  1.00  0.00           C
ATOM   5116  O   ALA A 337      39.569  35.474  96.861  1.00  0.00           O
ATOM   5117  N   ASP A 338      40.379  36.624  95.091  1.00  0.00           N
ATOM   5119  CA  ASP A 338      41.329  37.424  95.831  1.00  0.00           C
ATOM   5121  CB  ASP A 338      42.758  37.374  95.211  1.00  0.00           C
ATOM   5124  CG  ASP A 338      43.479  36.064  95.451  1.00  0.00           C
ATOM   5125  OD1 ASP A 338      42.968  35.134  96.121  1.00  0.00           O
ATOM   5126  OD2 ASP A 338      44.649  35.994  94.981  1.00  0.00           O
ATOM   5127  C   ASP A 338      40.899  38.894  95.951  1.00  0.00           C
ATOM   5128  O   ASP A 338      40.059  39.404  95.211  1.00  0.00           O
ATOM   5129  N   SER A 339      41.469  39.614  96.941  1.00  0.00           N
ATOM   5131  CA  SER A 339      41.069  40.974  97.281  1.00  0.00           C
ATOM   5133  CB  SER A 339      40.049  40.994  98.441  1.00  0.00           C
ATOM   5136  OG  SER A 339      39.669  42.304  98.851  1.00  0.00           O
ATOM   5138  C   SER A 339      42.239  41.824  97.721  1.00  0.00           C
ATOM   5139  O   SER A 339      43.079  41.394  98.521  1.00  0.00           O
ATOM   5140  N   ILE A 340      42.259  43.083  97.261  1.00  0.00           N
ATOM   5142  CA  ILE A 340      43.309  44.054  97.561  1.00  0.00           C
ATOM   5144  CB  ILE A 340      44.129  44.364  96.301  1.00  0.00           C
ATOM   5146  CG2 ILE A 340      45.409  45.084  96.741  1.00  0.00           C
ATOM   5150  CG1 ILE A 340      44.459  43.134  95.391  1.00  0.00           C
ATOM   5153  CD  ILE A 340      45.519  42.174  95.941  1.00  0.00           C
ATOM   5157  C   ILE A 340      42.659  45.344  98.151  1.00  0.00           C
ATOM   5158  O   ILE A 340      41.679  45.844  97.601  1.00  0.00           O
ATOM   5159  N   ALA A 341      43.149  45.894  99.301  1.00  0.00           N
ATOM   5161  CA  ALA A 341      42.459  46.954 100.071  1.00  0.00           C
ATOM   5163  CB  ALA A 341      41.769  46.324 101.281  1.00  0.00           C
ATOM   5167  C   ALA A 341      43.389  48.114 100.521  1.00  0.00           C
ATOM   5168  O   ALA A 341      44.489  48.144  99.991  1.00  0.00           O
ATOM   5169  N   ARG A 342      43.038  49.074 101.481  1.00  0.00           N
ATOM   5171  CA  ARG A 342      43.949  50.154 102.031  1.00  0.00           C
ATOM   5173  CB  ARG A 342      44.288  51.134 100.851  1.00  0.00           C
ATOM   5176  CG  ARG A 342      45.489  50.723  99.911  1.00  0.00           C
ATOM   5179  CD  ARG A 342      46.379  51.804  99.281  1.00  0.00           C
ATOM   5182  NE  ARG A 342      46.648  52.794 100.351  1.00  0.00           N
ATOM   5184  CZ  ARG A 342      46.289  54.054 100.151  1.00  0.00           C
ATOM   5185  NH1 ARG A 342      46.949  54.784  99.291  1.00  0.00           N
ATOM   5188  NH2 ARG A 342      45.229  54.524 100.771  1.00  0.00           N
ATOM   5191  C   ARG A 342      43.819  51.024 103.491  1.00  0.00           C
ATOM   5192  O   ARG A 342      43.659  52.234 103.331  1.00  0.00           O
ATOM   5193  N   MET A 343      43.889  50.723 104.931  1.00  0.00           N
ATOM   5195  CA  MET A 343      44.649  49.964 106.131  1.00  0.00           C
ATOM   5197  CB  MET A 343      44.579  48.444 106.691  1.00  0.00           C
ATOM   5200  CG  MET A 343      45.659  47.304 106.541  1.00  0.00           C
ATOM   5203  SD  MET A 343      46.269  46.454 108.031  1.00  0.00           S
ATOM   5204  CE  MET A 343      47.519  45.474 107.141  1.00  0.00           C
ATOM   5208  C   MET A 343      46.009  50.394 106.741  1.00  0.00           C
ATOM   5209  O   MET A 343      47.129  50.044 106.411  1.00  0.00           O
ATOM   5210  N   ASN A 344      46.069  51.254 107.711  1.00  0.00           N
ATOM   5212  CA  ASN A 344      46.689  52.464 107.371  1.00  0.00           C
ATOM   5214  CB  ASN A 344      45.179  53.244 107.381  1.00  0.00           C
ATOM   5217  CG  ASN A 344      44.609  54.534 106.651  1.00  0.00           C
ATOM   5218  OD1 ASN A 344      44.569  55.593 107.261  1.00  0.00           O
ATOM   5219  ND2 ASN A 344      44.139  54.504 105.391  1.00  0.00           N
ATOM   5222  C   ASN A 344      48.189  52.724 108.011  1.00  0.00           C
ATOM   5223  O   ASN A 344      48.389  52.384 109.131  1.00  0.00           O
ATOM   5224  N   VAL A 345      49.329  53.324 107.401  1.00  0.00           N
ATOM   5226  CA  VAL A 345      50.249  54.364 108.021  1.00  0.00           C
ATOM   5228  CB  VAL A 345      51.508  53.974 108.841  1.00  0.00           C
ATOM   5230  CG1 VAL A 345      52.809  53.704 108.091  1.00  0.00           C
ATOM   5234  CG2 VAL A 345      51.239  52.774 109.741  1.00  0.00           C
ATOM   5238  C   VAL A 345      50.519  55.824 107.431  1.00  0.00           C
ATOM   5239  O   VAL A 345      51.489  56.064 106.721  1.00  0.00           O
ATOM   5240  N   TYR A 346      49.689  56.864 107.771  1.00  0.00           N
ATOM   5242  CA  TYR A 346      49.929  58.134 108.491  1.00  0.00           C
ATOM   5244  CB  TYR A 346      51.369  58.374 109.021  1.00  0.00           C
ATOM   5247  CG  TYR A 346      51.519  59.244 110.271  1.00  0.00           C
ATOM   5248  CD1 TYR A 346      50.479  59.444 111.211  1.00  0.00           C
ATOM   5250  CE1 TYR A 346      50.739  60.024 112.461  1.00  0.00           C
ATOM   5252  CZ  TYR A 346      52.029  60.464 112.781  1.00  0.00           C
ATOM   5253  OH  TYR A 346      52.299  61.004 114.051  1.00  0.00           O
ATOM   5255  CD2 TYR A 346      52.799  59.704 110.601  1.00  0.00           C
ATOM   5257  CE2 TYR A 346      53.049  60.324 111.841  1.00  0.00           C
ATOM   5259  C   TYR A 346      49.148  59.424 108.151  1.00  0.00           C
ATOM   5260  O   TYR A 346      49.759  60.484 107.961  1.00  0.00           O
ATOM   5261  N   PRO A 347      47.819  59.484 108.191  1.00  0.00           N
ATOM   5262  CD  PRO A 347      46.869  58.404 107.961  1.00  0.00           C
ATOM   5265  CA  PRO A 347      47.129  60.714 108.501  1.00  0.00           C
ATOM   5267  CB  PRO A 347      45.769  60.574 107.791  1.00  0.00           C
ATOM   5270  CG  PRO A 347      45.489  59.074 107.751  1.00  0.00           C
ATOM   5273  C   PRO A 347      47.019  60.874 110.001  1.00  0.00           C
ATOM   5274  O   PRO A 347      46.189  60.284 110.691  1.00  0.00           O
ATOM   5275  N   VAL A 348      47.898  61.754 110.491  1.00  0.00           N
ATOM   5277  CA  VAL A 348      47.919  62.484 111.741  1.00  0.00           C
ATOM   5279  CB  VAL A 348      48.959  63.604 111.621  1.00  0.00           C
ATOM   5281  CG1 VAL A 348      49.489  64.063 112.981  1.00  0.00           C
ATOM   5285  CG2 VAL A 348      50.189  63.114 110.821  1.00  0.00           C
ATOM   5289  C   VAL A 348      46.539  63.083 112.081  1.00  0.00           C
ATOM   5290  O   VAL A 348      45.668  63.194 111.231  1.00  0.00           O
ATOM   5291  N   SER A 349      46.339  63.554 113.341  1.00  0.00           N
ATOM   5293  CA  SER A 349      45.219  64.383 113.801  1.00  0.00           C
ATOM   5295  CB  SER A 349      45.489  65.044 115.181  1.00  0.00           C
ATOM   5298  OG  SER A 349      45.679  64.084 116.231  1.00  0.00           O
ATOM   5300  C   SER A 349      44.739  65.493 112.881  1.00  0.00           C
ATOM   5301  O   SER A 349      43.579  65.883 112.981  1.00  0.00           O
ATOM   5302  N   THR A 350      45.579  65.994 111.941  1.00  0.00           N
ATOM   5304  CA  THR A 350      45.169  66.134 110.541  1.00  0.00           C
ATOM   5306  CB  THR A 350      43.989  67.064 110.201  1.00  0.00           C
ATOM   5308  OG1 THR A 350      43.569  67.872 111.291  1.00  0.00           O
ATOM   5310  CG2 THR A 350      42.789  66.184 109.851  1.00  0.00           C
ATOM   5314  C   THR A 350      46.389  66.424 109.661  1.00  0.00           C
ATOM   5315  O   THR A 350      47.069  67.424 109.871  1.00  0.00           O
ATOM   5316  N   THR A 351      46.659  65.514 108.691  1.00  0.00           N
ATOM   5318  CA  THR A 351      47.539  65.624 107.521  1.00  0.00           C
ATOM   5320  CB  THR A 351      48.889  66.354 107.691  1.00  0.00           C
ATOM   5322  OG1 THR A 351      49.679  66.364 106.511  1.00  0.00           O
ATOM   5324  CG2 THR A 351      49.759  65.724 108.771  1.00  0.00           C
ATOM   5328  C   THR A 351      47.589  64.224 106.901  1.00  0.00           C
ATOM   5329  O   THR A 351      46.599  63.504 107.041  1.00  0.00           O
ATOM   5330  N   GLY A 352      48.659  63.764 106.211  1.00  0.00           N
ATOM   5332  CA  GLY A 352      48.659  62.484 105.491  1.00  0.00           C
ATOM   5335  C   GLY A 352      50.029  62.094 104.971  1.00  0.00           C
ATOM   5336  O   GLY A 352      50.879  62.944 104.731  1.00  0.00           O
ATOM   5337  N   VAL A 353      50.309  60.784 104.721  1.00  0.00           N
ATOM   5339  CA  VAL A 353      51.639  60.294 104.331  1.00  0.00           C
ATOM   5341  CB  VAL A 353      52.369  59.734 105.541  1.00  0.00           C
ATOM   5343  CG1 VAL A 353      53.719  59.084 105.231  1.00  0.00           C
ATOM   5347  CG2 VAL A 353      52.679  60.864 106.541  1.00  0.00           C
ATOM   5351  C   VAL A 353      51.539  59.284 103.161  1.00  0.00           C
ATOM   5352  O   VAL A 353      50.459  58.734 102.931  1.00  0.00           O
ATOM   5353  N   PRO A 354      52.569  59.054 102.321  1.00  0.00           N
ATOM   5354  CD  PRO A 354      53.589  60.084 102.051  1.00  0.00           C
ATOM   5357  CA  PRO A 354      52.609  58.023 101.291  1.00  0.00           C
ATOM   5359  CB  PRO A 354      54.008  58.184 100.701  1.00  0.00           C
ATOM   5362  CG  PRO A 354      54.199  59.694 100.711  1.00  0.00           C
ATOM   5365  C   PRO A 354      52.319  56.534 101.591  1.00  0.00           C
ATOM   5366  O   PRO A 354      52.519  56.094 102.721  1.00  0.00           O
ATOM   5367  N   PRO A 355      51.879  55.734 100.611  1.00  0.00           N
ATOM   5368  CD  PRO A 355      51.359  56.254  99.341  1.00  0.00           C
ATOM   5371  CA  PRO A 355      51.799  54.264 100.661  1.00  0.00           C
ATOM   5373  CB  PRO A 355      51.279  53.894  99.271  1.00  0.00           C
ATOM   5376  CG  PRO A 355      50.519  55.124  98.791  1.00  0.00           C
ATOM   5379  C   PRO A 355      53.049  53.434 101.001  1.00  0.00           C
ATOM   5380  O   PRO A 355      54.169  53.924 100.891  1.00  0.00           O
ATOM   5381  N   GLU A 356      52.849  52.154 101.401  1.00  0.00           N
ATOM   5383  CA  GLU A 356      53.869  51.264 101.961  1.00  0.00           C
ATOM   5385  CB  GLU A 356      53.379  49.824 102.241  1.00  0.00           C
ATOM   5388  CG  GLU A 356      52.419  49.714 103.451  1.00  0.00           C
ATOM   5391  CD  GLU A 356      52.459  48.394 104.191  1.00  0.00           C
ATOM   5392  OE1 GLU A 356      53.579  47.994 104.561  1.00  0.00           O
ATOM   5393  OE2 GLU A 356      51.409  47.754 104.411  1.00  0.00           O
ATOM   5394  C   GLU A 356      55.249  51.124 101.341  1.00  0.00           C
ATOM   5395  O   GLU A 356      56.229  51.534 101.951  1.00  0.00           O
ATOM   5396  N   THR A 357      55.439  50.424 100.201  1.00  0.00           N
ATOM   5398  CA  THR A 357      56.639  49.594 100.061  1.00  0.00           C
ATOM   5400  CB  THR A 357      56.419  48.284  99.281  1.00  0.00           C
ATOM   5402  OG1 THR A 357      57.029  47.184  99.961  1.00  0.00           O
ATOM   5404  CG2 THR A 357      54.929  47.914  99.211  1.00  0.00           C
ATOM   5408  C   THR A 357      57.859  50.383  99.561  1.00  0.00           C
ATOM   5409  O   THR A 357      58.659  49.934  98.731  1.00  0.00           O
ATOM   5410  N   GLY A 358      57.999  51.633 100.051  1.00  0.00           N
ATOM   5412  CA  GLY A 358      59.019  52.664  99.901  1.00  0.00           C
ATOM   5415  C   GLY A 358      58.929  53.434  98.621  1.00  0.00           C
ATOM   5416  O   GLY A 358      59.288  54.604  98.561  1.00  0.00           O
ATOM   5417  N   ARG A 359      58.429  52.754  97.581  1.00  0.00           N
ATOM   5419  CA  ARG A 359      58.038  53.344  96.321  1.00  0.00           C
ATOM   5421  CB  ARG A 359      59.078  52.924  95.231  1.00  0.00           C
ATOM   5424  CG  ARG A 359      59.169  53.883  94.021  1.00  0.00           C
ATOM   5427  CD  ARG A 359      59.699  55.284  94.381  1.00  0.00           C
ATOM   5430  NE  ARG A 359      61.059  55.514  93.791  1.00  0.00           N
ATOM   5432  CZ  ARG A 359      61.289  55.944  92.571  1.00  0.00           C
ATOM   5433  NH1 ARG A 359      60.319  56.294  91.761  1.00  0.00           N
ATOM   5436  NH2 ARG A 359      62.529  56.024  92.141  1.00  0.00           N
ATOM   5439  C   ARG A 359      56.639  52.834  95.961  1.00  0.00           C
ATOM   5440  O   ARG A 359      55.869  53.544  95.331  1.00  0.00           O
ATOM   5441  N   PHE A 360      56.249  51.604  96.371  1.00  0.00           N
ATOM   5443  CA  PHE A 360      55.069  50.914  95.861  1.00  0.00           C
ATOM   5445  CB  PHE A 360      55.309  49.394  95.671  1.00  0.00           C
ATOM   5448  CG  PHE A 360      56.549  49.074  94.871  1.00  0.00           C
ATOM   5449  CD1 PHE A 360      57.819  49.054  95.471  1.00  0.00           C
ATOM   5451  CE1 PHE A 360      58.949  48.674  94.741  1.00  0.00           C
ATOM   5453  CZ  PHE A 360      58.819  48.293  93.401  1.00  0.00           C
ATOM   5455  CD2 PHE A 360      56.429  48.674  93.541  1.00  0.00           C
ATOM   5457  CE2 PHE A 360      57.549  48.284  92.801  1.00  0.00           C
ATOM   5459  C   PHE A 360      53.899  51.054  96.811  1.00  0.00           C
ATOM   5460  O   PHE A 360      54.069  51.374  97.981  1.00  0.00           O
ATOM   5461  N   GLU A 361      52.659  50.764  96.361  1.00  0.00           N
ATOM   5463  CA  GLU A 361      51.529  50.734  97.281  1.00  0.00           C
ATOM   5465  CB  GLU A 361      50.239  51.243  96.601  1.00  0.00           C
ATOM   5468  CG  GLU A 361      50.449  52.604  95.861  1.00  0.00           C
ATOM   5471  CD  GLU A 361      49.179  53.314  95.411  1.00  0.00           C
ATOM   5472  OE1 GLU A 361      48.749  53.044  94.251  1.00  0.00           O
ATOM   5473  OE2 GLU A 361      48.629  54.164  96.161  1.00  0.00           O
ATOM   5474  C   GLU A 361      51.369  49.333  97.891  1.00  0.00           C
ATOM   5475  O   GLU A 361      51.679  48.324  97.251  1.00  0.00           O
ATOM   5476  N   ALA A 362      50.959  49.244  99.171  1.00  0.00           N
ATOM   5478  CA  ALA A 362      50.759  47.953  99.821  1.00  0.00           C
ATOM   5480  CB  ALA A 362      50.419  48.083 101.311  1.00  0.00           C
ATOM   5484  C   ALA A 362      49.649  47.134  99.261  1.00  0.00           C
ATOM   5485  O   ALA A 362      48.519  47.594  99.111  1.00  0.00           O
ATOM   5486  N   THR A 363      49.899  45.834  99.051  1.00  0.00           N
ATOM   5488  CA  THR A 363      48.849  44.844  99.131  1.00  0.00           C
ATOM   5490  CB  THR A 363      49.049  43.734  98.121  1.00  0.00           C
ATOM   5492  OG1 THR A 363      47.898  42.924  98.021  1.00  0.00           O
ATOM   5494  CG2 THR A 363      50.209  42.794  98.471  1.00  0.00           C
ATOM   5498  C   THR A 363      48.819  44.273 100.521  1.00  0.00           C
ATOM   5499  O   THR A 363      49.859  44.063 101.131  1.00  0.00           O
ATOM   5500  N   ALA A 364      47.629  43.944 101.041  1.00  0.00           N
ATOM   5502  CA  ALA A 364      47.539  42.883 102.001  1.00  0.00           C
ATOM   5504  CB  ALA A 364      47.269  43.424 103.421  1.00  0.00           C
ATOM   5508  C   ALA A 364      46.409  42.054 101.481  1.00  0.00           C
ATOM   5509  O   ALA A 364      45.299  42.554 101.361  1.00  0.00           O
ATOM   5510  N   THR A 365      46.689  40.824 101.011  1.00  0.00           N
ATOM   5512  CA  THR A 365      45.789  40.174 100.071  1.00  0.00           C
ATOM   5514  CB  THR A 365      46.559  39.424  98.981  1.00  0.00           C
ATOM   5516  OG1 THR A 365      45.769  39.094  97.851  1.00  0.00           O
ATOM   5518  CG2 THR A 365      47.229  38.144  99.501  1.00  0.00           C
ATOM   5522  C   THR A 365      44.829  39.294 100.841  1.00  0.00           C
ATOM   5523  O   THR A 365      45.209  38.614 101.791  1.00  0.00           O
ATOM   5524  N   VAL A 366      43.529  39.264 100.491  1.00  0.00           N
ATOM   5526  CA  VAL A 366      42.599  38.314 101.071  1.00  0.00           C
ATOM   5528  CB  VAL A 366      41.258  38.894 101.531  1.00  0.00           C
ATOM   5530  CG1 VAL A 366      40.589  37.954 102.561  1.00  0.00           C
ATOM   5534  CG2 VAL A 366      41.469  40.294 102.131  1.00  0.00           C
ATOM   5538  C   VAL A 366      42.339  37.274 100.011  1.00  0.00           C
ATOM   5539  O   VAL A 366      42.059  37.644  98.881  1.00  0.00           O
ATOM   5540  N   ARG A 367      42.389  35.974 100.361  1.00  0.00           N
ATOM   5542  CA  ARG A 367      41.819  34.914  99.531  1.00  0.00           C
ATOM   5544  CB  ARG A 367      42.809  33.734  99.381  1.00  0.00           C
ATOM   5547  CG  ARG A 367      42.279  32.504  98.601  1.00  0.00           C
ATOM   5550  CD  ARG A 367      43.269  31.334  98.631  1.00  0.00           C
ATOM   5553  NE  ARG A 367      42.789  30.294  97.661  1.00  0.00           N
ATOM   5555  CZ  ARG A 367      43.469  29.184  97.431  1.00  0.00           C
ATOM   5556  NH1 ARG A 367      44.589  28.924  98.061  1.00  0.00           N
ATOM   5559  NH2 ARG A 367      43.019  28.314  96.561  1.00  0.00           N
ATOM   5562  C   ARG A 367      40.549  34.384 100.161  1.00  0.00           C
ATOM   5563  O   ARG A 367      40.489  34.194 101.381  1.00  0.00           O
ATOM   5564  N   ILE A 368      39.519  34.104  99.351  1.00  0.00           N
ATOM   5566  CA  ILE A 368      38.359  33.314  99.751  1.00  0.00           C
ATOM   5568  CB  ILE A 368      37.159  34.214 100.021  1.00  0.00           C
ATOM   5570  CG2 ILE A 368      36.639  34.834  98.711  1.00  0.00           C
ATOM   5574  CG1 ILE A 368      36.009  33.534 100.811  1.00  0.00           C
ATOM   5577  CD  ILE A 368      36.429  33.104 102.221  1.00  0.00           C
ATOM   5581  C   ILE A 368      38.089  32.284  98.651  1.00  0.00           C
ATOM   5582  O   ILE A 368      38.549  32.424  97.521  1.00  0.00           O
ATOM   5583  N   ASN A 369      37.369  31.184  98.971  1.00  0.00           N
ATOM   5585  CA  ASN A 369      37.089  30.124  98.031  1.00  0.00           C
ATOM   5587  CB  ASN A 369      38.149  29.004  98.251  1.00  0.00           C
ATOM   5590  CG  ASN A 369      38.009  27.814  97.311  1.00  0.00           C
ATOM   5591  OD1 ASN A 369      37.159  26.944  97.491  1.00  0.00           O
ATOM   5592  ND2 ASN A 369      38.919  27.724  96.321  1.00  0.00           N
ATOM   5595  C   ASN A 369      35.669  29.644  98.331  1.00  0.00           C
ATOM   5596  O   ASN A 369      35.349  29.444  99.501  1.00  0.00           O
ATOM   5597  N   PHE A 370      34.819  29.474  97.311  1.00  0.00           N
ATOM   5599  CA  PHE A 370      33.429  29.094  97.521  1.00  0.00           C
ATOM   5601  CB  PHE A 370      32.459  30.184  96.981  1.00  0.00           C
ATOM   5604  CG  PHE A 370      32.629  31.464  97.741  1.00  0.00           C
ATOM   5605  CD1 PHE A 370      33.389  32.524  97.231  1.00  0.00           C
ATOM   5607  CE1 PHE A 370      33.509  33.724  97.941  1.00  0.00           C
ATOM   5609  CZ  PHE A 370      32.859  33.884  99.171  1.00  0.00           C
ATOM   5611  CD2 PHE A 370      31.979  31.644  98.971  1.00  0.00           C
ATOM   5613  CE2 PHE A 370      32.099  32.834  99.691  1.00  0.00           C
ATOM   5615  C   PHE A 370      33.119  27.754  96.861  1.00  0.00           C
ATOM   5616  O   PHE A 370      33.369  27.584  95.671  1.00  0.00           O
ATOM   5617  N   ASP A 371      32.589  26.764  97.621  1.00  0.00           N
ATOM   5619  CA  ASP A 371      32.099  25.474  97.151  1.00  0.00           C
ATOM   5621  CB  ASP A 371      32.779  24.244  97.851  1.00  0.00           C
ATOM   5624  CG  ASP A 371      32.919  24.314  99.371  1.00  0.00           C
ATOM   5625  OD1 ASP A 371      33.269  25.414  99.891  1.00  0.00           O
ATOM   5626  OD2 ASP A 371      32.899  23.234 100.021  1.00  0.00           O
ATOM   5627  C   ASP A 371      30.549  25.304  97.231  1.00  0.00           C
ATOM   5628  OT1 ASP A 371      29.839  26.234  97.691  1.00  0.00           O
ATOM   5629  OT2 ASP A 371      30.059  24.224  96.811  1.00  0.00           O
ATOM   5630  NH3 POPEB 372      25.569 127.491  88.661  1.00  0.00           N
ATOM   5634  C12 POPEB 372      25.359 127.391  90.141  1.00  0.00           C
ATOM   5637  C11 POPEB 372      25.649 128.741  90.841  1.00  0.00           C
ATOM   5640  P   POPEB 372      28.249 129.120  90.421  1.00  0.00           P
ATOM   5641  O13 POPEB 372      28.759 130.490  90.651  1.00  0.00           O
ATOM   5642  O14 POPEB 372      29.269 128.060  90.581  1.00  0.00           O
ATOM   5643  O11 POPEB 372      27.709 128.960  88.941  1.00  0.00           O
ATOM   5644  O12 POPEB 372      26.989 128.831  91.311  1.00  0.00           O
ATOM   5645  C1  POPEB 372      27.569 130.031  88.001  1.00  0.00           C
ATOM   5648  C2  POPEB 372      28.679 129.970  86.901  1.00  0.00           C
ATOM   5650  O21 POPEB 372      28.419 130.701  85.691  1.00  0.00           O
ATOM   5651  C21 POPEB 372      27.579 131.691  85.611  1.00  0.00           C
ATOM   5652  O22 POPEB 372      27.029 132.290  86.521  1.00  0.00           O
ATOM   5653  C22 POPEB 372      27.289 131.961  84.141  1.00  0.00           C
ATOM   5656  C3  POPEB 372      28.979 128.521  86.451  1.00  0.00           C
ATOM   5659  O31 POPEB 372      27.849 127.910  85.771  1.00  0.00           O
ATOM   5660  C31 POPEB 372      28.149 127.150  84.721  1.00  0.00           C
ATOM   5661  O32 POPEB 372      29.259 127.040  84.221  1.00  0.00           O
ATOM   5662  C32 POPEB 372      26.879 126.501  84.161  1.00  0.00           C
ATOM   5665  C23 POPEB 372      27.479 130.771  83.171  1.00  0.00           C
ATOM   5668  C24 POPEB 372      26.949 131.150  81.791  1.00  0.00           C
ATOM   5671  C25 POPEB 372      27.109 130.070  80.721  1.00  0.00           C
ATOM   5674  C26 POPEB 372      28.449 130.130  79.991  1.00  0.00           C
ATOM   5677  C27 POPEB 372      28.489 129.181  78.791  1.00  0.00           C
ATOM   5680  C28 POPEB 372      29.659 129.440  77.831  1.00  0.00           C
ATOM   5683  C29 POPEB 372      30.989 129.141  78.471  1.00  0.00           C
ATOM   5685 0C21 POPEB 372      32.019 129.991  78.611  1.00  0.00           C
ATOM   5687 1C21 POPEB 372      32.029 131.431  78.161  1.00  0.00           C
ATOM   5690 2C21 POPEB 372      32.049 131.660  76.641  1.00  0.00           C
ATOM   5693 3C21 POPEB 372      33.429 131.411  76.021  1.00  0.00           C
ATOM   5696 4C21 POPEB 372      33.469 131.721  74.521  1.00  0.00           C
ATOM   5699 5C21 POPEB 372      32.499 130.841  73.711  1.00  0.00           C
ATOM   5702 6C21 POPEB 372      32.679 131.001  72.201  1.00  0.00           C
ATOM   5705 7C21 POPEB 372      31.789 130.031  71.401  1.00  0.00           C
ATOM   5708 8C21 POPEB 372      32.009 130.121  69.891  1.00  0.00           C
ATOM   5712  C33 POPEB 372      27.159 125.384  83.111  1.00  0.00           C
ATOM   5715  C34 POPEB 372      25.979 125.124  82.161  1.00  0.00           C
ATOM   5718  C35 POPEB 372      26.249 123.974  81.171  1.00  0.00           C
ATOM   5721  C36 POPEB 372      25.369 124.023  79.911  1.00  0.00           C
ATOM   5724  C37 POPEB 372      25.629 122.833  78.971  1.00  0.00           C
ATOM   5727  C38 POPEB 372      24.749 122.814  77.701  1.00  0.00           C
ATOM   5730  C39 POPEB 372      24.939 124.014  76.751  1.00  0.00           C
ATOM   5733 0C31 POPEB 372      25.069 123.584  75.281  1.00  0.00           C
ATOM   5736 1C31 POPEB 372      24.849 124.714  74.251  1.00  0.00           C
ATOM   5739 2C31 POPEB 372      23.369 125.104  74.101  1.00  0.00           C
ATOM   5742 3C31 POPEB 372      23.049 125.904  72.821  1.00  0.00           C
ATOM   5745 4C31 POPEB 372      23.769 127.260  72.741  1.00  0.00           C
ATOM   5748 5C31 POPEB 372      23.379 128.071  71.491  1.00  0.00           C
ATOM   5751 6C31 POPEB 372      24.109 129.410  71.401  1.00  0.00           C
ATOM   5755  NH3 POPEC 373     109.299  93.334  52.211  1.00  0.00           N
ATOM   5759  C12 POPEC 373     110.319  94.403  52.461  1.00  0.00           C
ATOM   5762  C11 POPEC 373     111.339  94.493  51.321  1.00  0.00           C
ATOM   5765  P   POPEC 373     112.509  96.763  51.931  1.00  0.00           P
ATOM   5766  O13 POPEC 373     113.538  97.273  51.011  1.00  0.00           O
ATOM   5767  O14 POPEC 373     111.139  97.313  51.851  1.00  0.00           O
ATOM   5768  O11 POPEC 373     113.108  96.954  53.391  1.00  0.00           O
ATOM   5769  O12 POPEC 373     112.509  95.184  51.751  1.00  0.00           O
ATOM   5770  C1  POPEC 373     113.409  95.804  54.191  1.00  0.00           C
ATOM   5773  C2  POPEC 373     113.879  96.234  55.601  1.00  0.00           C
ATOM   5775  O21 POPEC 373     114.249  95.063  56.351  1.00  0.00           O
ATOM   5776  C21 POPEC 373     113.379  94.403  57.091  1.00  0.00           C
ATOM   5777  O22 POPEC 373     112.179  94.613  57.171  1.00  0.00           O
ATOM   5778  C22 POPEC 373     114.147  93.363  57.901  1.00  0.00           C
ATOM   5781  C3  POPEC 373     112.859  97.204  56.271  1.00  0.00           C
ATOM   5784  O31 POPEC 373     113.209  97.474  57.651  1.00  0.00           O
ATOM   5785  C31 POPEC 373     112.208  98.034  58.341  1.00  0.00           C
ATOM   5786  O32 POPEC 373     111.069  98.134  57.951  1.00  0.00           O
ATOM   5787  C32 POPEC 373     112.739  98.544  59.691  1.00  0.00           C
ATOM   5790  C23 POPEC 373     113.229  92.434  58.721  1.00  0.00           C
ATOM   5793  C24 POPEC 373     113.779  92.204  60.121  1.00  0.00           C
ATOM   5796  C25 POPEC 373     112.939  91.173  60.881  1.00  0.00           C
ATOM   5799  C26 POPEC 373     113.359  91.063  62.351  1.00  0.00           C
ATOM   5802  C27 POPEC 373     112.419  90.144  63.121  1.00  0.00           C
ATOM   5805  C28 POPEC 373     112.939  89.823  64.521  1.00  0.00           C
ATOM   5808  C29 POPEC 373     111.979  88.953  65.291  1.00  0.00           C
ATOM   5810 0C21 POPEC 373     112.049  88.743  66.611  1.00  0.00           C
ATOM   5812 1C21 POPEC 373     113.089  89.314  67.531  1.00  0.00           C
ATOM   5815 2C21 POPEC 373     112.499  90.473  68.331  1.00  0.00           C
ATOM   5818 3C21 POPEC 373     113.499  91.073  69.321  1.00  0.00           C
ATOM   5821 4C21 POPEC 373     112.819  92.054  70.281  1.00  0.00           C
ATOM   5824 5C21 POPEC 373     113.818  92.663  71.271  1.00  0.00           C
ATOM   5827 6C21 POPEC 373     113.128  93.523  72.321  1.00  0.00           C
ATOM   5830 7C21 POPEC 373     114.119  94.204  73.271  1.00  0.00           C
ATOM   5833 8C21 POPEC 373     113.438  95.023  74.361  1.00  0.00           C
ATOM   5837  C33 POPEC 373     112.379 100.033  59.941  1.00  0.00           C
ATOM   5840  C34 POPEC 373     113.289 101.033  59.201  1.00  0.00           C
ATOM   5843  C35 POPEC 373     114.688 101.234  59.811  1.00  0.00           C
ATOM   5846  C36 POPEC 373     114.659 101.954  61.161  1.00  0.00           C
ATOM   5849  C37 POPEC 373     116.038 102.294  61.731  1.00  0.00           C
ATOM   5852  C38 POPEC 373     115.919 102.994  63.091  1.00  0.00           C
ATOM   5855  C39 POPEC 373     117.249 103.304  63.791  1.00  0.00           C
ATOM   5858 0C31 POPEC 373     118.059 104.454  63.161  1.00  0.00           C
ATOM   5861 1C31 POPEC 373     118.979 105.114  64.201  1.00  0.00           C
ATOM   5864 2C31 POPEC 373     120.038 106.044  63.581  1.00  0.00           C
ATOM   5867 3C31 POPEC 373     120.739 106.924  64.621  1.00  0.00           C
ATOM   5870 4C31 POPEC 373     121.849 107.794  64.021  1.00  0.00           C
ATOM   5873 5C31 POPEC 373     122.278 108.934  64.951  1.00  0.00           C
ATOM   5876 6C31 POPEC 373     123.289 109.872  64.301  1.00  0.00           C
ATOM   5880  NH3 POPED 374     113.858 129.010  48.071  1.00  0.00           N
ATOM   5884  C12 POPED 374     113.538 127.540  48.041  1.00  0.00           C
ATOM   5887  C11 POPED 374     112.229 127.201  48.771  1.00  0.00           C
ATOM   5890  P   POPED 374     109.708 126.861  48.071  1.00  0.00           P
ATOM   5891  O13 POPED 374     108.599 127.850  48.081  1.00  0.00           O
ATOM   5892  O14 POPED 374     109.629 125.824  47.021  1.00  0.00           O
ATOM   5893  O11 POPED 374     109.749 126.121  49.481  1.00  0.00           O
ATOM   5894  O12 POPED 374     111.099 127.631  48.011  1.00  0.00           O
ATOM   5895  C1  POPED 374     109.479 126.880  50.671  1.00  0.00           C
ATOM   5898  C2  POPED 374     109.098 126.003  51.901  1.00  0.00           C
ATOM   5900  O21 POPED 374     108.769 126.840  53.011  1.00  0.00           O
ATOM   5901  C21 POPED 374     107.699 127.611  52.931  1.00  0.00           C
ATOM   5902  O22 POPED 374     106.878 127.621  52.021  1.00  0.00           O
ATOM   5903  C22 POPED 374     107.708 128.521  54.171  1.00  0.00           C
ATOM   5906  C3  POPED 374     110.269 125.044  52.301  1.00  0.00           C
ATOM   5909  O31 POPED 374     110.179 124.514  53.641  1.00  0.00           O
ATOM   5910  C31 POPED 374     110.729 125.244  54.611  1.00  0.00           C
ATOM   5911  O32 POPED 374     111.299 126.301  54.451  1.00  0.00           O
ATOM   5912  C32 POPED 374     110.589 124.493  55.931  1.00  0.00           C
ATOM   5915  C23 POPED 374     107.359 127.801  55.501  1.00  0.00           C
ATOM   5918  C24 POPED 374     107.799 128.591  56.751  1.00  0.00           C
ATOM   5921  C25 POPED 374     107.018 128.211  58.021  1.00  0.00           C
ATOM   5924  C26 POPED 374     107.449 129.030  59.261  1.00  0.00           C
ATOM   5927  C27 POPED 374     106.419 128.990  60.421  1.00  0.00           C
ATOM   5930  C28 POPED 374     107.029 128.771  61.821  1.00  0.00           C
ATOM   5933  C29 POPED 374     107.509 127.351  61.961  1.00  0.00           C
ATOM   5935 0C21 POPED 374     107.599 126.600  63.071  1.00  0.00           C
ATOM   5937 1C21 POPED 374     107.299 126.991  64.501  1.00  0.00           C
ATOM   5940 2C21 POPED 374     108.449 126.611  65.471  1.00  0.00           C
ATOM   5943 3C21 POPED 374     108.909 125.144  65.341  1.00  0.00           C
ATOM   5946 4C21 POPED 374     109.898 124.664  66.411  1.00  0.00           C
ATOM   5949 5C21 POPED 374     110.467 123.284  66.031  1.00  0.00           C
ATOM   5952 6C21 POPED 374     111.218 122.574  67.161  1.00  0.00           C
ATOM   5955 7C21 POPED 374     111.889 121.273  66.681  1.00  0.00           C
ATOM   5958 8C21 POPED 374     112.359 120.364  67.821  1.00  0.00           C
ATOM   5962  C33 POPED 374     111.178 125.184  57.171  1.00  0.00           C
ATOM   5965  C34 POPED 374     110.649 124.534  58.461  1.00  0.00           C
ATOM   5968  C35 POPED 374     111.689 124.443  59.591  1.00  0.00           C
ATOM   5971  C36 POPED 374     112.159 125.804  60.131  1.00  0.00           C
ATOM   5974  C37 POPED 374     111.249 126.371  61.231  1.00  0.00           C
ATOM   5977  C38 POPED 374     111.829 127.661  61.841  1.00  0.00           C
ATOM   5980  C39 POPED 374     111.199 128.031  63.191  1.00  0.00           C
ATOM   5983 0C31 POPED 374     111.949 129.181  63.881  1.00  0.00           C
ATOM   5986 1C31 POPED 374     111.479 129.410  65.321  1.00  0.00           C
ATOM   5989 2C31 POPED 374     112.439 130.291  66.141  1.00  0.00           C
ATOM   5992 3C31 POPED 374     112.439 131.770  65.721  1.00  0.00           C
ATOM   5995 4C31 POPED 374     113.469 132.581  66.531  1.00  0.00           C
ATOM   5998 5C31 POPED 374     113.248 134.090  66.421  1.00  0.00           C
ATOM   6001 6C31 POPED 374     114.209 134.911  67.291  1.00  0.00           C
ATOM   6005  NH3 POPEE 375      70.569   8.594  46.311  1.00  0.00           N
ATOM   6009  C12 POPEE 375      70.669   8.984  44.861  1.00  0.00           C
ATOM   6012  C11 POPEE 375      70.839  10.504  44.691  1.00  0.00           C
ATOM   6015  P   POPEE 375      72.519  11.624  46.351  1.00  0.00           P
ATOM   6016  O13 POPEE 375      73.979  11.544  46.521  1.00  0.00           O
ATOM   6017  O14 POPEE 375      71.869  12.944  46.361  1.00  0.00           O
ATOM   6018  O11 POPEE 375      71.769  10.674  47.361  1.00  0.00           O
ATOM   6019  O12 POPEE 375      72.169  10.904  45.001  1.00  0.00           O
ATOM   6020  C1  POPEE 375      72.059  10.644  48.761  1.00  0.00           C
ATOM   6023  C2  POPEE 375      71.469  11.854  49.551  1.00  0.00           C
ATOM   6025  O21 POPEE 375      72.239  12.074  50.751  1.00  0.00           O
ATOM   6026  C21 POPEE 375      72.049  11.204  51.741  1.00  0.00           C
ATOM   6027  O22 POPEE 375      71.389  10.184  51.681  1.00  0.00           O
ATOM   6028  C22 POPEE 375      72.679  11.774  53.021  1.00  0.00           C
ATOM   6031  C3  POPEE 375      69.919  11.784  49.801  1.00  0.00           C
ATOM   6034  O31 POPEE 375      69.529  12.474  51.011  1.00  0.00           O
ATOM   6035  C31 POPEE 375      69.689  13.784  50.981  1.00  0.00           C
ATOM   6036  O32 POPEE 375      69.748  14.464  49.971  1.00  0.00           O
ATOM   6037  C32 POPEE 375      69.869  14.314  52.391  1.00  0.00           C
ATOM   6040  C23 POPEE 375      72.148  11.104  54.321  1.00  0.00           C
ATOM   6043  C24 POPEE 375      72.469  11.934  55.581  1.00  0.00           C
ATOM   6046  C25 POPEE 375      72.119  11.224  56.901  1.00  0.00           C
ATOM   6049  C26 POPEE 375      72.178  12.144  58.141  1.00  0.00           C
ATOM   6052  C27 POPEE 375      72.038  11.384  59.471  1.00  0.00           C
ATOM   6055  C28 POPEE 375      71.669  12.254  60.691  1.00  0.00           C
ATOM   6058  C29 POPEE 375      72.769  13.204  61.121  1.00  0.00           C
ATOM   6060 0C21 POPEE 375      73.249  13.374  62.381  1.00  0.00           C
ATOM   6062 1C21 POPEE 375      72.799  12.614  63.601  1.00  0.00           C
ATOM   6065 2C21 POPEE 375      73.849  12.604  64.741  1.00  0.00           C
ATOM   6068 3C21 POPEE 375      73.939  13.924  65.541  1.00  0.00           C
ATOM   6071 4C21 POPEE 375      74.849  13.774  66.761  1.00  0.00           C
ATOM   6074 5C21 POPEE 375      74.669  14.844  67.851  1.00  0.00           C
ATOM   6077 6C21 POPEE 375      75.169  16.244  67.471  1.00  0.00           C
ATOM   6080 7C21 POPEE 375      75.199  17.184  68.681  1.00  0.00           C
ATOM   6083 8C21 POPEE 375      75.819  18.554  68.391  1.00  0.00           C
ATOM   6087  C33 POPEE 375      71.019  15.354  52.431  1.00  0.00           C
ATOM   6090  C34 POPEE 375      71.479  15.734  53.851  1.00  0.00           C
ATOM   6093  C35 POPEE 375      70.379  15.624  54.921  1.00  0.00           C
ATOM   6096  C36 POPEE 375      70.749  16.354  56.211  1.00  0.00           C
ATOM   6099  C37 POPEE 375      69.849  15.904  57.361  1.00  0.00           C
ATOM   6102  C38 POPEE 375      70.049  16.734  58.621  1.00  0.00           C
ATOM   6105  C39 POPEE 375      69.459  16.044  59.851  1.00  0.00           C
ATOM   6108 0C31 POPEE 375      69.639  16.854  61.131  1.00  0.00           C
ATOM   6111 1C31 POPEE 375      69.709  15.954  62.371  1.00  0.00           C
ATOM   6114 2C31 POPEE 375      69.839  16.734  63.681  1.00  0.00           C
ATOM   6117 3C31 POPEE 375      70.289  15.854  64.861  1.00  0.00           C
ATOM   6120 4C31 POPEE 375      69.439  14.584  65.031  1.00  0.00           C
ATOM   6123 5C31 POPEE 375      69.788  13.784  66.291  1.00  0.00           C
ATOM   6126 6C31 POPEE 375      69.039  12.454  66.381  1.00  0.00           C
ATOM   6130  NH3 POPEF 376     116.507  84.303  54.551  1.00  0.00           N
ATOM   6134  C12 POPEF 376     116.889  84.923  53.241  1.00  0.00           C
ATOM   6137  C11 POPEF 376     118.239  84.394  52.731  1.00  0.00           C
ATOM   6140  P   POPEF 376     120.748  84.764  53.421  1.00  0.00           P
ATOM   6141  O13 POPEF 376     121.409  83.563  52.871  1.00  0.00           O
ATOM   6142  O14 POPEF 376     120.829  86.014  52.621  1.00  0.00           O
ATOM   6143  O11 POPEF 376     121.288  85.063  54.891  1.00  0.00           O
ATOM   6144  O12 POPEF 376     119.229  84.473  53.761  1.00  0.00           O
ATOM   6145  C1  POPEF 376     122.599  85.583  55.161  1.00  0.00           C
ATOM   6148  C2  POPEF 376     123.438  84.734  56.181  1.00  0.00           C
ATOM   6150  O21 POPEF 376     122.809  84.804  57.491  1.00  0.00           O
ATOM   6151  C21 POPEF 376     122.879  83.673  58.191  1.00  0.00           C
ATOM   6152  O22 POPEF 376     123.219  82.593  57.761  1.00  0.00           O
ATOM   6153  C22 POPEF 376     122.519  83.934  59.661  1.00  0.00           C
ATOM   6156  C3  POPEF 376     124.898  85.314  56.271  1.00  0.00           C
ATOM   6159  O31 POPEF 376     125.888  84.424  56.851  1.00  0.00           O
ATOM   6160  C31 POPEF 376     126.479  84.854  57.981  1.00  0.00           C
ATOM   6161  O32 POPEF 376     126.078  85.734  58.701  1.00  0.00           O
ATOM   6162  C32 POPEF 376     127.836  84.154  58.171  1.00  0.00           C
ATOM   6165  C23 POPEF 376     123.499  83.243  60.641  1.00  0.00           C
ATOM   6168  C24 POPEF 376     123.409  83.754  62.091  1.00  0.00           C
ATOM   6171  C25 POPEF 376     122.039  83.563  62.751  1.00  0.00           C
ATOM   6174  C26 POPEF 376     122.059  83.874  64.261  1.00  0.00           C
ATOM   6177  C27 POPEF 376     120.649  83.843  64.891  1.00  0.00           C
ATOM   6180  C28 POPEF 376     120.699  83.913  66.421  1.00  0.00           C
ATOM   6183  C29 POPEF 376     119.399  84.373  67.021  1.00  0.00           C
ATOM   6185 0C21 POPEF 376     119.279  85.144  68.121  1.00  0.00           C
ATOM   6187 1C21 POPEF 376     120.429  85.583  68.991  1.00  0.00           C
ATOM   6190 2C21 POPEF 376     119.999  85.804  70.461  1.00  0.00           C
ATOM   6193 3C21 POPEF 376     119.299  87.154  70.671  1.00  0.00           C
ATOM   6196 4C21 POPEF 376     118.839  87.393  72.121  1.00  0.00           C
ATOM   6199 5C21 POPEF 376     117.708  86.474  72.601  1.00  0.00           C
ATOM   6202 6C21 POPEF 376     116.429  86.583  71.771  1.00  0.00           C
ATOM   6205 7C21 POPEF 376     115.319  85.674  72.291  1.00  0.00           C
ATOM   6208 8C21 POPEF 376     114.029  85.734  71.471  1.00  0.00           C
ATOM   6212  C33 POPEF 376     128.076  83.533  59.571  1.00  0.00           C
ATOM   6215  C34 POPEF 376     127.536  82.104  59.691  1.00  0.00           C
ATOM   6218  C35 POPEF 376     128.355  81.173  60.601  1.00  0.00           C
ATOM   6221  C36 POPEF 376     128.255  81.443  62.111  1.00  0.00           C
ATOM   6224  C37 POPEF 376     129.046  80.383  62.901  1.00  0.00           C
ATOM   6227  C38 POPEF 376     128.786  80.354  64.421  1.00  0.00           C
ATOM   6230  C39 POPEF 376     129.156  81.634  65.171  1.00  0.00           C
ATOM   6233 0C31 POPEF 376     129.195  81.413  66.691  1.00  0.00           C
ATOM   6236 1C31 POPEF 376     129.365  82.714  67.501  1.00  0.00           C
ATOM   6239 2C31 POPEF 376     129.346  82.474  69.021  1.00  0.00           C
ATOM   6242 3C31 POPEF 376     130.696  82.054  69.611  1.00  0.00           C
ATOM   6245 4C31 POPEF 376     131.635  83.243  69.851  1.00  0.00           C
ATOM   6248 5C31 POPEF 376     132.995  82.884  70.441  1.00  0.00           C
ATOM   6251 6C31 POPEF 376     133.876  84.104  70.701  1.00  0.00           C
ATOM   6255  NH3 POPEG 377      20.979  56.094  52.251  1.00  0.00           N
ATOM   6259  C12 POPEG 377      20.749  56.114  50.751  1.00  0.00           C
ATOM   6262  C11 POPEG 377      19.749  55.034  50.321  1.00  0.00           C
ATOM   6265  P   POPEG 377      17.439  55.444  51.561  1.00  0.00           P
ATOM   6266  O13 POPEG 377      16.379  54.424  51.521  1.00  0.00           O
ATOM   6267  O14 POPEG 377      17.349  56.633  50.691  1.00  0.00           O
ATOM   6268  O11 POPEG 377      17.649  55.954  53.061  1.00  0.00           O
ATOM   6269  O12 POPEG 377      18.819  54.714  51.351  1.00  0.00           O
ATOM   6270  C1  POPEG 377      16.459  56.383  53.761  1.00  0.00           C
ATOM   6273  C2  POPEG 377      16.129  55.444  54.951  1.00  0.00           C
ATOM   6275  O21 POPEG 377      15.209  56.174  55.771  1.00  0.00           O
ATOM   6276  C21 POPEG 377      14.399  55.453  56.521  1.00  0.00           C
ATOM   6277  O22 POPEG 377      14.159  54.264  56.401  1.00  0.00           O
ATOM   6278  C22 POPEG 377      13.719  56.383  57.521  1.00  0.00           C
ATOM   6281  C3  POPEG 377      17.429  55.114  55.751  1.00  0.00           C
ATOM   6284  O31 POPEG 377      17.179  54.804  57.141  1.00  0.00           O
ATOM   6285  C31 POPEG 377      18.139  55.234  57.961  1.00  0.00           C
ATOM   6286  O32 POPEG 377      19.189  55.744  57.611  1.00  0.00           O
ATOM   6287  C32 POPEG 377      17.679  55.094  59.411  1.00  0.00           C
ATOM   6290  C23 POPEG 377      12.829  55.694  58.571  1.00  0.00           C
ATOM   6293  C24 POPEG 377      12.199  56.734  59.511  1.00  0.00           C
ATOM   6296  C25 POPEG 377      11.179  56.104  60.481  1.00  0.00           C
ATOM   6299  C26 POPEG 377       9.759  56.624  60.231  1.00  0.00           C
ATOM   6302  C27 POPEG 377       8.699  55.824  61.001  1.00  0.00           C
ATOM   6305  C28 POPEG 377       7.289  56.414  60.801  1.00  0.00           C
ATOM   6308  C29 POPEG 377       6.199  55.474  61.231  1.00  0.00           C
ATOM   6310 0C21 POPEG 377       5.699  55.344  62.481  1.00  0.00           C
ATOM   6312 1C21 POPEG 377       6.139  56.064  63.721  1.00  0.00           C
ATOM   6315 2C21 POPEG 377       6.109  55.133  64.951  1.00  0.00           C
ATOM   6318 3C21 POPEG 377       7.249  54.114  65.011  1.00  0.00           C
ATOM   6321 4C21 POPEG 377       6.959  52.984  66.021  1.00  0.00           C
ATOM   6324 5C21 POPEG 377       6.149  51.833  65.391  1.00  0.00           C
ATOM   6327 6C21 POPEG 377       4.939  51.383  66.221  1.00  0.00           C
ATOM   6330 7C21 POPEG 377       4.119  50.294  65.521  1.00  0.00           C
ATOM   6333 8C21 POPEG 377       2.799  49.974  66.241  1.00  0.00           C
ATOM   6337  C33 POPEG 377      18.819  54.764  60.401  1.00  0.00           C
ATOM   6340  C34 POPEG 377      19.629  55.994  60.831  1.00  0.00           C
ATOM   6343  C35 POPEG 377      20.589  55.714  62.001  1.00  0.00           C
ATOM   6346  C36 POPEG 377      19.889  55.554  63.351  1.00  0.00           C
ATOM   6349  C37 POPEG 377      20.819  55.104  64.491  1.00  0.00           C
ATOM   6352  C38 POPEG 377      20.069  55.044  65.831  1.00  0.00           C
ATOM   6355  C39 POPEG 377      20.899  54.434  66.971  1.00  0.00           C
ATOM   6358 0C31 POPEG 377      22.149  55.243  67.341  1.00  0.00           C
ATOM   6361 1C31 POPEG 377      22.949  54.564  68.461  1.00  0.00           C
ATOM   6364 2C31 POPEG 377      24.279  55.254  68.771  1.00  0.00           C
ATOM   6367 3C31 POPEG 377      25.219  54.364  69.601  1.00  0.00           C
ATOM   6370 4C31 POPEG 377      24.649  53.954  70.971  1.00  0.00           C
ATOM   6373 5C31 POPEG 377      25.509  52.914  71.691  1.00  0.00           C
ATOM   6376 6C31 POPEG 377      24.909  52.504  73.041  1.00  0.00           C
ATOM   6380  NH3 POPEH 378      82.729  29.274  48.931  1.00  0.00           N
ATOM   6384  C12 POPEH 378      84.077  29.564  48.321  1.00  0.00           C
ATOM   6387  C11 POPEH 378      84.269  31.064  47.991  1.00  0.00           C
ATOM   6390  P   POPEH 378      84.549  33.404  49.041  1.00  0.00           P
ATOM   6391  O13 POPEH 378      85.748  33.884  48.341  1.00  0.00           O
ATOM   6392  O14 POPEH 378      83.239  33.804  48.471  1.00  0.00           O
ATOM   6393  O11 POPEH 378      84.568  33.884  50.531  1.00  0.00           O
ATOM   6394  O12 POPEH 378      84.568  31.824  49.181  1.00  0.00           O
ATOM   6395  C1  POPEH 378      85.678  33.784  51.421  1.00  0.00           C
ATOM   6398  C2  POPEH 378      85.479  34.794  52.591  1.00  0.00           C
ATOM   6400  O21 POPEH 378      86.507  34.554  53.581  1.00  0.00           O
ATOM   6401  C21 POPEH 378      87.229  35.604  53.971  1.00  0.00           C
ATOM   6402  O22 POPEH 378      87.138  36.734  53.541  1.00  0.00           O
ATOM   6403  C22 POPEH 378      88.248  35.174  55.031  1.00  0.00           C
ATOM   6406  C3  POPEH 378      84.089  34.564  53.241  1.00  0.00           C
ATOM   6409  O31 POPEH 378      83.519  35.743  53.851  1.00  0.00           O
ATOM   6410  C31 POPEH 378      83.289  35.654  55.161  1.00  0.00           C
ATOM   6411  O32 POPEH 378      83.759  34.824  55.911  1.00  0.00           O
ATOM   6412  C32 POPEH 378      82.278  36.724  55.561  1.00  0.00           C
ATOM   6415  C23 POPEH 378      88.049  35.934  56.361  1.00  0.00           C
ATOM   6418  C24 POPEH 378      88.949  35.384  57.481  1.00  0.00           C
ATOM   6421  C25 POPEH 378      88.458  35.724  58.891  1.00  0.00           C
ATOM   6424  C26 POPEH 378      88.769  37.144  59.381  1.00  0.00           C
ATOM   6427  C27 POPEH 378      88.139  37.404  60.761  1.00  0.00           C
ATOM   6430  C28 POPEH 378      88.648  38.644  61.511  1.00  0.00           C
ATOM   6433  C29 POPEH 378      88.329  39.954  60.841  1.00  0.00           C
ATOM   6435 0C21 POPEH 378      88.199  41.154  61.441  1.00  0.00           C
ATOM   6437 1C21 POPEH 378      88.359  41.454  62.911  1.00  0.00           C
ATOM   6440 2C21 POPEH 378      87.138  42.204  63.481  1.00  0.00           C
ATOM   6443 3C21 POPEH 378      85.818  41.404  63.401  1.00  0.00           C
ATOM   6446 4C21 POPEH 378      84.618  42.184  63.961  1.00  0.00           C
ATOM   6449 5C21 POPEH 378      83.268  41.484  63.771  1.00  0.00           C
ATOM   6452 6C21 POPEH 378      83.159  40.144  64.511  1.00  0.00           C
ATOM   6455 7C21 POPEH 378      81.759  39.524  64.431  1.00  0.00           C
ATOM   6458 8C21 POPEH 378      81.619  38.254  65.281  1.00  0.00           C
ATOM   6462  C33 POPEH 378      80.879  36.504  54.941  1.00  0.00           C
ATOM   6465  C34 POPEH 378      79.889  35.694  55.801  1.00  0.00           C
ATOM   6468  C35 POPEH 378      80.229  34.204  55.961  1.00  0.00           C
ATOM   6471  C36 POPEH 378      79.098  33.424  56.641  1.00  0.00           C
ATOM   6474  C37 POPEH 378      79.469  31.964  56.891  1.00  0.00           C
ATOM   6477  C38 POPEH 378      78.329  31.114  57.471  1.00  0.00           C
ATOM   6480  C39 POPEH 378      78.779  29.734  57.951  1.00  0.00           C
ATOM   6483 0C31 POPEH 378      79.148  28.784  56.801  1.00  0.00           C
ATOM   6486 1C31 POPEH 378      80.019  27.604  57.261  1.00  0.00           C
ATOM   6489 2C31 POPEH 378      80.179  26.494  56.211  1.00  0.00           C
ATOM   6492 3C31 POPEH 378      78.999  25.514  56.181  1.00  0.00           C
ATOM   6495 4C31 POPEH 378      78.919  24.624  57.431  1.00  0.00           C
ATOM   6498 5C31 POPEH 378      77.729  23.664  57.431  1.00  0.00           C
ATOM   6501 6C31 POPEH 378      77.539  22.944  58.761  1.00  0.00           C
ATOM   6505  NH3 POPEI 379      41.809  77.154  52.061  1.00  0.00           N
ATOM   6509  C12 POPEI 379      43.199  76.584  51.951  1.00  0.00           C
ATOM   6512  C11 POPEI 379      43.489  75.964  50.561  1.00  0.00           C
ATOM   6515  P   POPEI 379      43.239  73.374  50.931  1.00  0.00           P
ATOM   6516  O13 POPEI 379      44.179  72.404  51.531  1.00  0.00           O
ATOM   6517  O14 POPEI 379      42.569  72.993  49.681  1.00  0.00           O
ATOM   6518  O11 POPEI 379      42.169  73.824  52.011  1.00  0.00           O
ATOM   6519  O12 POPEI 379      44.119  74.684  50.681  1.00  0.00           O
ATOM   6520  C1  POPEI 379      41.169  72.914  52.491  1.00  0.00           C
ATOM   6523  C2  POPEI 379      41.648  72.214  53.801  1.00  0.00           C
ATOM   6525  O21 POPEI 379      40.649  71.474  54.541  1.00  0.00           O
ATOM   6526  C21 POPEI 379      39.389  71.824  54.431  1.00  0.00           C
ATOM   6527  O22 POPEI 379      38.629  71.504  53.521  1.00  0.00           O
ATOM   6528  C22 POPEI 379      39.039  72.743  55.611  1.00  0.00           C
ATOM   6531  C3  POPEI 379      42.299  73.264  54.751  1.00  0.00           C
ATOM   6534  O31 POPEI 379      42.319  72.834  56.131  1.00  0.00           O
ATOM   6535  C31 POPEI 379      43.229  71.904  56.411  1.00  0.00           C
ATOM   6536  O32 POPEI 379      44.169  71.584  55.701  1.00  0.00           O
ATOM   6537  C32 POPEI 379      42.859  71.254  57.741  1.00  0.00           C
ATOM   6540  C23 POPEI 379      37.559  72.644  56.051  1.00  0.00           C
ATOM   6543  C24 POPEI 379      37.229  73.584  57.221  1.00  0.00           C
ATOM   6546  C25 POPEI 379      37.779  73.074  58.561  1.00  0.00           C
ATOM   6549  C26 POPEI 379      37.579  74.084  59.701  1.00  0.00           C
ATOM   6552  C27 POPEI 379      38.109  73.574  61.051  1.00  0.00           C
ATOM   6555  C28 POPEI 379      37.029  73.114  62.041  1.00  0.00           C
ATOM   6558  C29 POPEI 379      36.239  74.254  62.651  1.00  0.00           C
ATOM   6560 0C21 POPEI 379      36.519  74.894  63.801  1.00  0.00           C
ATOM   6562 1C21 POPEI 379      37.689  74.584  64.701  1.00  0.00           C
ATOM   6565 2C21 POPEI 379      37.509  75.094  66.151  1.00  0.00           C
ATOM   6568 3C21 POPEI 379      37.519  76.622  66.261  1.00  0.00           C
ATOM   6571 4C21 POPEI 379      37.968  77.154  67.631  1.00  0.00           C
ATOM   6574 5C21 POPEI 379      36.869  77.183  68.701  1.00  0.00           C
ATOM   6577 6C21 POPEI 379      35.879  78.343  68.521  1.00  0.00           C
ATOM   6580 7C21 POPEI 379      34.919  78.474  69.711  1.00  0.00           C
ATOM   6583 8C21 POPEI 379      33.959  79.663  69.591  1.00  0.00           C
ATOM   6587  C33 POPEI 379      42.719  72.264  58.901  1.00  0.00           C
ATOM   6590  C34 POPEI 379      41.549  71.964  59.851  1.00  0.00           C
ATOM   6593  C35 POPEI 379      41.939  71.104  61.071  1.00  0.00           C
ATOM   6596  C36 POPEI 379      40.849  71.114  62.151  1.00  0.00           C
ATOM   6599  C37 POPEI 379      41.309  70.563  63.501  1.00  0.00           C
ATOM   6602  C38 POPEI 379      40.179  70.604  64.551  1.00  0.00           C
ATOM   6605  C39 POPEI 379      40.589  70.174  65.961  1.00  0.00           C
ATOM   6608 0C31 POPEI 379      41.159  68.743  66.041  1.00  0.00           C
ATOM   6611 1C31 POPEI 379      41.219  68.194  67.471  1.00  0.00           C
ATOM   6614 2C31 POPEI 379      41.759  66.754  67.501  1.00  0.00           C
ATOM   6617 3C31 POPEI 379      41.809  66.104  68.891  1.00  0.00           C
ATOM   6620 4C31 POPEI 379      40.419  65.854  69.501  1.00  0.00           C
ATOM   6623 5C31 POPEI 379      40.439  64.773  70.601  1.00  0.00           C
ATOM   6626 6C31 POPEI 379      39.078  64.534  71.261  1.00  0.00           C
ATOM   6630  NH3 POPEJ 380      47.549  76.703  89.051  1.00  0.00           N
ATOM   6634  C12 POPEJ 380      48.599  76.622  90.121  1.00  0.00           C
ATOM   6637  C11 POPEJ 380      48.229  75.593  91.211  1.00  0.00           C
ATOM   6640  P   POPEJ 380      50.249  74.094  92.011  1.00  0.00           P
ATOM   6641  O13 POPEJ 380      51.279  74.122  93.081  1.00  0.00           O
ATOM   6642  O14 POPEJ 380      49.399  72.894  91.961  1.00  0.00           O
ATOM   6643  O11 POPEJ 380      51.019  74.184  90.641  1.00  0.00           O
ATOM   6644  O12 POPEJ 380      49.359  75.404  92.071  1.00  0.00           O
ATOM   6645  C1  POPEJ 380      50.509  73.714  89.401  1.00  0.00           C
ATOM   6648  C2  POPEJ 380      51.569  74.044  88.321  1.00  0.00           C
ATOM   6650  O21 POPEJ 380      51.059  74.044  86.981  1.00  0.00           O
ATOM   6651  C21 POPEJ 380      50.429  75.144  86.631  1.00  0.00           C
ATOM   6652  O22 POPEJ 380      50.069  76.023  87.401  1.00  0.00           O
ATOM   6653  C22 POPEJ 380      50.269  75.204  85.111  1.00  0.00           C
ATOM   6656  C3  POPEJ 380      52.769  73.084  88.401  1.00  0.00           C
ATOM   6659  O31 POPEJ 380      53.869  73.634  87.651  1.00  0.00           O
ATOM   6660  C31 POPEJ 380      54.089  73.084  86.461  1.00  0.00           C
ATOM   6661  O32 POPEJ 380      53.659  72.014  86.071  1.00  0.00           O
ATOM   6662  C32 POPEJ 380      54.979  74.024  85.661  1.00  0.00           C
ATOM   6665  C23 POPEJ 380      50.679  76.594  84.561  1.00  0.00           C
ATOM   6668  C24 POPEJ 380      49.999  76.924  83.231  1.00  0.00           C
ATOM   6671  C25 POPEJ 380      50.959  77.233  82.081  1.00  0.00           C
ATOM   6674  C26 POPEJ 380      51.179  76.074  81.101  1.00  0.00           C
ATOM   6677  C27 POPEJ 380      51.799  76.544  79.771  1.00  0.00           C
ATOM   6680  C28 POPEJ 380      51.929  75.453  78.691  1.00  0.00           C
ATOM   6683  C29 POPEJ 380      50.629  74.764  78.361  1.00  0.00           C
ATOM   6685 0C21 POPEJ 380      49.819  74.993  77.301  1.00  0.00           C
ATOM   6687 1C21 POPEJ 380      50.008  76.034  76.221  1.00  0.00           C
ATOM   6690 2C21 POPEJ 380      50.359  75.383  74.871  1.00  0.00           C
ATOM   6693 3C21 POPEJ 380      50.529  76.434  73.771  1.00  0.00           C
ATOM   6696 4C21 POPEJ 380      51.179  75.913  72.471  1.00  0.00           C
ATOM   6699 5C21 POPEJ 380      51.859  77.034  71.681  1.00  0.00           C
ATOM   6702 6C21 POPEJ 380      50.909  78.084  71.101  1.00  0.00           C
ATOM   6705 7C21 POPEJ 380      51.648  79.334  70.621  1.00  0.00           C
ATOM   6708 8C21 POPEJ 380      50.769  80.333  69.851  1.00  0.00           C
ATOM   6712  C33 POPEJ 380      54.619  74.034  84.161  1.00  0.00           C
ATOM   6715  C34 POPEJ 380      55.609  74.954  83.441  1.00  0.00           C
ATOM   6718  C35 POPEJ 380      55.598  74.834  81.921  1.00  0.00           C
ATOM   6721  C36 POPEJ 380      56.469  73.663  81.451  1.00  0.00           C
ATOM   6724  C37 POPEJ 380      56.589  73.564  79.931  1.00  0.00           C
ATOM   6727  C38 POPEJ 380      55.309  73.023  79.291  1.00  0.00           C
ATOM   6730  C39 POPEJ 380      55.468  72.784  77.791  1.00  0.00           C
ATOM   6733 0C31 POPEJ 380      54.169  72.344  77.121  1.00  0.00           C
ATOM   6736 1C31 POPEJ 380      54.329  72.154  75.601  1.00  0.00           C
ATOM   6739 2C31 POPEJ 380      52.999  71.894  74.891  1.00  0.00           C
ATOM   6742 3C31 POPEJ 380      52.519  70.434  74.991  1.00  0.00           C
ATOM   6745 4C31 POPEJ 380      53.189  69.514  73.961  1.00  0.00           C
ATOM   6748 5C31 POPEJ 380      52.529  68.133  73.881  1.00  0.00           C
ATOM   6751 6C31 POPEJ 380      53.109  67.233  72.791  1.00  0.00           C
ATOM   6755  NH3 POPEK 381      92.269 113.673  50.071  1.00  0.00           N
ATOM   6759  C12 POPEK 381      91.469 112.423  49.811  1.00  0.00           C
ATOM   6762  C11 POPEK 381      92.249 111.334  49.031  1.00  0.00           C
ATOM   6765  P   POPEK 381      90.979 109.044  49.371  1.00  0.00           P
ATOM   6766  O13 POPEK 381      89.828 108.344  48.731  1.00  0.00           O
ATOM   6767  O14 POPEK 381      92.169 108.264  49.771  1.00  0.00           O
ATOM   6768  O11 POPEK 381      90.429 109.753  50.671  1.00  0.00           O
ATOM   6769  O12 POPEK 381      91.389 110.314  48.531  1.00  0.00           O
ATOM   6770  C1  POPEK 381      90.169 109.044  51.891  1.00  0.00           C
ATOM   6773  C2  POPEK 381      88.689 109.274  52.311  1.00  0.00           C
ATOM   6775  O21 POPEK 381      88.429 108.724  53.621  1.00  0.00           O
ATOM   6776  C21 POPEK 381      88.469 109.613  54.611  1.00  0.00           C
ATOM   6777  O22 POPEK 381      88.839 110.774  54.501  1.00  0.00           O
ATOM   6778  C22 POPEK 381      87.929 108.994  55.901  1.00  0.00           C
ATOM   6781  C3  POPEK 381      87.719 108.622  51.301  1.00  0.00           C
ATOM   6784  O31 POPEK 381      86.368 109.044  51.521  1.00  0.00           O
ATOM   6785  C31 POPEK 381      85.439 108.304  52.141  1.00  0.00           C
ATOM   6786  O32 POPEK 381      84.288 108.692  52.301  1.00  0.00           O
ATOM   6787  C32 POPEK 381      85.919 106.943  52.631  1.00  0.00           C
ATOM   6790  C23 POPEK 381      87.719 110.053  57.011  1.00  0.00           C
ATOM   6793  C24 POPEK 381      87.208 109.473  58.341  1.00  0.00           C
ATOM   6796  C25 POPEK 381      88.318 109.004  59.301  1.00  0.00           C
ATOM   6799  C26 POPEK 381      88.368 109.834  60.601  1.00  0.00           C
ATOM   6802  C27 POPEK 381      89.449 109.333  61.571  1.00  0.00           C
ATOM   6805  C28 POPEK 381      89.428 110.004  62.961  1.00  0.00           C
ATOM   6808  C29 POPEK 381      89.729 111.474  62.951  1.00  0.00           C
ATOM   6810 0C21 POPEK 381      89.618 112.304  64.011  1.00  0.00           C
ATOM   6812 1C21 POPEK 381      89.199 111.903  65.401  1.00  0.00           C
ATOM   6815 2C21 POPEK 381      90.299 112.214  66.441  1.00  0.00           C
ATOM   6818 3C21 POPEK 381      91.539 111.313  66.311  1.00  0.00           C
ATOM   6821 4C21 POPEK 381      92.869 112.054  66.541  1.00  0.00           C
ATOM   6824 5C21 POPEK 381      93.029 112.654  67.941  1.00  0.00           C
ATOM   6827 6C21 POPEK 381      94.349 113.433  68.081  1.00  0.00           C
ATOM   6830 7C21 POPEK 381      94.539 114.053  69.461  1.00  0.00           C
ATOM   6833 8C21 POPEK 381      95.818 114.883  69.561  1.00  0.00           C
ATOM   6837  C33 POPEK 381      84.928 106.303  53.621  1.00  0.00           C
ATOM   6840  C34 POPEK 381      85.579 105.174  54.421  1.00  0.00           C
ATOM   6843  C35 POPEK 381      86.489 105.664  55.551  1.00  0.00           C
ATOM   6846  C36 POPEK 381      87.118 104.514  56.351  1.00  0.00           C
ATOM   6849  C37 POPEK 381      87.299 104.883  57.831  1.00  0.00           C
ATOM   6852  C38 POPEK 381      88.019 103.813  58.641  1.00  0.00           C
ATOM   6855  C39 POPEK 381      87.708 103.904  60.141  1.00  0.00           C
ATOM   6858 0C31 POPEK 381      88.609 103.004  60.991  1.00  0.00           C
ATOM   6861 1C31 POPEK 381      88.139 102.954  62.441  1.00  0.00           C
ATOM   6864 2C31 POPEK 381      89.139 102.264  63.391  1.00  0.00           C
ATOM   6867 3C31 POPEK 381      88.569 102.204  64.811  1.00  0.00           C
ATOM   6870 4C31 POPEK 381      89.508 101.553  65.831  1.00  0.00           C
ATOM   6873 5C31 POPEK 381      88.829 101.354  67.191  1.00  0.00           C
ATOM   6876 6C31 POPEK 381      89.739 100.704  68.241  1.00  0.00           C
ATOM   6880  NH3 POPEL 382      31.839  86.654  52.501  1.00  0.00           N
ATOM   6884  C12 POPEL 382      33.169  87.283  52.811  1.00  0.00           C
ATOM   6887  C11 POPEL 382      33.789  86.663  54.071  1.00  0.00           C
ATOM   6890  P   POPEL 382      36.129  85.473  53.681  1.00  0.00           P
ATOM   6891  O13 POPEL 382      36.369  85.434  52.221  1.00  0.00           O
ATOM   6892  O14 POPEL 382      37.299  85.594  54.571  1.00  0.00           O
ATOM   6893  O11 POPEL 382      35.258  84.223  54.111  1.00  0.00           O
ATOM   6894  O12 POPEL 382      35.199  86.723  53.991  1.00  0.00           O
ATOM   6895  C1  POPEL 382      35.109  83.824  55.481  1.00  0.00           C
ATOM   6898  C2  POPEL 382      35.849  82.474  55.791  1.00  0.00           C
ATOM   6900  O21 POPEL 382      35.089  81.604  56.651  1.00  0.00           O
ATOM   6901  C21 POPEL 382      34.839  82.043  57.871  1.00  0.00           C
ATOM   6902  O22 POPEL 382      35.159  83.134  58.311  1.00  0.00           O
ATOM   6903  C22 POPEL 382      34.069  80.984  58.651  1.00  0.00           C
ATOM   6906  C3  POPEL 382      37.329  82.654  56.241  1.00  0.00           C
ATOM   6909  O31 POPEL 382      38.089  81.453  56.041  1.00  0.00           O
ATOM   6910  C31 POPEL 382      38.679  80.734  56.991  1.00  0.00           C
ATOM   6911  O32 POPEL 382      38.929  79.534  56.871  1.00  0.00           O
ATOM   6912  C32 POPEL 382      39.129  81.494  58.231  1.00  0.00           C
ATOM   6915  C23 POPEL 382      34.049  81.334  60.161  1.00  0.00           C
ATOM   6918  C24 POPEL 382      33.349  80.264  61.011  1.00  0.00           C
ATOM   6921  C25 POPEL 382      33.719  80.344  62.491  1.00  0.00           C
ATOM   6924  C26 POPEL 382      33.109  79.203  63.311  1.00  0.00           C
ATOM   6927  C27 POPEL 382      33.619  79.164  64.761  1.00  0.00           C
ATOM   6930  C28 POPEL 382      32.829  78.184  65.661  1.00  0.00           C
ATOM   6933  C29 POPEL 382      32.939  76.754  65.211  1.00  0.00           C
ATOM   6935 0C21 POPEL 382      32.639  75.674  65.951  1.00  0.00           C
ATOM   6937 1C21 POPEL 382      32.129  75.664  67.371  1.00  0.00           C
ATOM   6940 2C21 POPEL 382      33.119  74.984  68.331  1.00  0.00           C
ATOM   6943 3C21 POPEL 382      33.259  73.464  68.111  1.00  0.00           C
ATOM   6946 4C21 POPEL 382      34.479  72.844  68.821  1.00  0.00           C
ATOM   6949 5C21 POPEL 382      34.409  72.914  70.341  1.00  0.00           C
ATOM   6952 6C21 POPEL 382      35.559  72.163  71.021  1.00  0.00           C
ATOM   6955 7C21 POPEL 382      35.529  72.314  72.541  1.00  0.00           C
ATOM   6958 8C21 POPEL 382      36.719  71.654  73.241  1.00  0.00           C
ATOM   6962  C33 POPEL 382      38.419  80.924  59.481  1.00  0.00           C
ATOM   6965  C34 POPEL 382      38.758  81.644  60.781  1.00  0.00           C
ATOM   6968  C35 POPEL 382      40.258  81.714  61.081  1.00  0.00           C
ATOM   6971  C36 POPEL 382      40.569  82.393  62.421  1.00  0.00           C
ATOM   6974  C37 POPEL 382      42.069  82.364  62.741  1.00  0.00           C
ATOM   6977  C38 POPEL 382      42.379  83.044  64.071  1.00  0.00           C
ATOM   6980  C39 POPEL 382      43.859  82.943  64.471  1.00  0.00           C
ATOM   6983 0C31 POPEL 382      44.139  81.873  65.541  1.00  0.00           C
ATOM   6986 1C31 POPEL 382      44.209  80.453  64.961  1.00  0.00           C
ATOM   6989 2C31 POPEL 382      44.389  79.374  66.031  1.00  0.00           C
ATOM   6992 3C31 POPEL 382      45.739  79.403  66.771  1.00  0.00           C
ATOM   6995 4C31 POPEL 382      45.849  78.273  67.801  1.00  0.00           C
ATOM   6998 5C31 POPEL 382      47.139  78.343  68.631  1.00  0.00           C
ATOM   7001 6C31 POPEL 382      47.179  77.303  69.761  1.00  0.00           C
ATOM   7005  NH3 POPEM 383     113.329 112.034  51.681  1.00  0.00           N
ATOM   7009  C12 POPEM 383     114.169 113.144  51.111  1.00  0.00           C
ATOM   7012  C11 POPEM 383     114.288 114.284  52.141  1.00  0.00           C
ATOM   7015  P   POPEM 383     114.217 116.434  50.651  1.00  0.00           P
ATOM   7016  O13 POPEM 383     114.679 117.824  50.861  1.00  0.00           O
ATOM   7017  O14 POPEM 383     114.229 115.954  49.261  1.00  0.00           O
ATOM   7018  O11 POPEM 383     112.749 116.383  51.211  1.00  0.00           O
ATOM   7019  O12 POPEM 383     114.979 115.413  51.591  1.00  0.00           O
ATOM   7020  C1  POPEM 383     112.428 117.234  52.321  1.00  0.00           C
ATOM   7023  C2  POPEM 383     111.069 116.854  52.961  1.00  0.00           C
ATOM   7025  O21 POPEM 383     111.148 115.684  53.801  1.00  0.00           O
ATOM   7026  C21 POPEM 383     111.639 115.914  55.001  1.00  0.00           C
ATOM   7027  O22 POPEM 383     112.549 116.674  55.301  1.00  0.00           O
ATOM   7028  C22 POPEM 383     110.789 115.163  56.041  1.00  0.00           C
ATOM   7031  C3  POPEM 383     109.959 116.644  51.881  1.00  0.00           C
ATOM   7034  O31 POPEM 383     108.718 116.054  52.311  1.00  0.00           O
ATOM   7035  C31 POPEM 383     108.049 116.574  53.321  1.00  0.00           C
ATOM   7036  O32 POPEM 383     108.458 117.364  54.151  1.00  0.00           O
ATOM   7037  C32 POPEM 383     106.577 116.122  53.241  1.00  0.00           C
ATOM   7040  C23 POPEM 383     110.397 116.143  57.171  1.00  0.00           C
ATOM   7043  C24 POPEM 383     109.529 115.534  58.291  1.00  0.00           C
ATOM   7046  C25 POPEM 383     109.688 116.313  59.611  1.00  0.00           C
ATOM   7049  C26 POPEM 383     108.939 115.684  60.791  1.00  0.00           C
ATOM   7052  C27 POPEM 383     109.498 116.154  62.151  1.00  0.00           C
ATOM   7055  C28 POPEM 383     108.669 115.623  63.331  1.00  0.00           C
ATOM   7058  C29 POPEM 383     109.339 115.824  64.681  1.00  0.00           C
ATOM   7060 0C21 POPEM 383     109.169 116.884  65.501  1.00  0.00           C
ATOM   7062 1C21 POPEM 383     108.318 118.094  65.201  1.00  0.00           C
ATOM   7065 2C21 POPEM 383     106.829 117.913  65.581  1.00  0.00           C
ATOM   7068 3C21 POPEM 383     106.539 117.894  67.091  1.00  0.00           C
ATOM   7071 4C21 POPEM 383     105.049 117.644  67.371  1.00  0.00           C
ATOM   7074 5C21 POPEM 383     104.618 117.884  68.831  1.00  0.00           C
ATOM   7077 6C21 POPEM 383     105.289 116.943  69.841  1.00  0.00           C
ATOM   7080 7C21 POPEM 383     104.589 116.943  71.211  1.00  0.00           C
ATOM   7083 8C21 POPEM 383     105.249 116.033  72.241  1.00  0.00           C
ATOM   7087  C33 POPEM 383     106.019 115.473  54.521  1.00  0.00           C
ATOM   7090  C34 POPEM 383     104.739 114.683  54.221  1.00  0.00           C
ATOM   7093  C35 POPEM 383     104.089 114.023  55.451  1.00  0.00           C
ATOM   7096  C36 POPEM 383     103.538 115.012  56.491  1.00  0.00           C
ATOM   7099  C37 POPEM 383     102.389 114.384  57.281  1.00  0.00           C
ATOM   7102  C38 POPEM 383     101.788 115.273  58.371  1.00  0.00           C
ATOM   7105  C39 POPEM 383     100.519 114.664  58.981  1.00  0.00           C
ATOM   7108 0C31 POPEM 383     100.409 114.834  60.511  1.00  0.00           C
ATOM   7111 1C31 POPEM 383      99.019 114.464  61.021  1.00  0.00           C
ATOM   7114 2C31 POPEM 383      98.939 114.163  62.531  1.00  0.00           C
ATOM   7117 3C31 POPEM 383      99.409 115.303  63.451  1.00  0.00           C
ATOM   7120 4C31 POPEM 383      98.958 115.063  64.901  1.00  0.00           C
ATOM   7123 5C31 POPEM 383      99.358 116.192  65.861  1.00  0.00           C
ATOM   7126 6C31 POPEM 383      98.809 115.964  67.271  1.00  0.00           C
ATOM   7130  NH3 POPEN 384      16.469  90.904  93.631  1.00  0.00           N
ATOM   7134  C12 POPEN 384      17.519  91.343  94.611  1.00  0.00           C
ATOM   7137  C11 POPEN 384      17.729  90.364  95.781  1.00  0.00           C
ATOM   7140  P   POPEN 384      15.469  89.363  96.641  1.00  0.00           P
ATOM   7141  O13 POPEN 384      15.989  88.004  96.321  1.00  0.00           O
ATOM   7142  O14 POPEN 384      14.549  89.503  97.801  1.00  0.00           O
ATOM   7143  O11 POPEN 384      14.679  89.883  95.371  1.00  0.00           O
ATOM   7144  O12 POPEN 384      16.649  90.404  96.731  1.00  0.00           O
ATOM   7145  C1  POPEN 384      13.599  89.074  94.891  1.00  0.00           C
ATOM   7148  C2  POPEN 384      12.589  89.883  94.021  1.00  0.00           C
ATOM   7150  O21 POPEN 384      12.239  89.204  92.791  1.00  0.00           O
ATOM   7151  C21 POPEN 384      13.199  88.934  91.921  1.00  0.00           C
ATOM   7152  O22 POPEN 384      14.389  89.193  92.041  1.00  0.00           O
ATOM   7153  C22 POPEN 384      12.529  88.404  90.651  1.00  0.00           C
ATOM   7156  C3  POPEN 384      12.909  91.413  93.841  1.00  0.00           C
ATOM   7159  O31 POPEN 384      14.009  91.744  92.951  1.00  0.00           O
ATOM   7160  C31 POPEN 384      13.619  92.003  91.701  1.00  0.00           C
ATOM   7161  O32 POPEN 384      12.479  91.924  91.291  1.00  0.00           O
ATOM   7162  C32 POPEN 384      14.799  92.304  90.771  1.00  0.00           C
ATOM   7165  C23 POPEN 384      13.469  87.593  89.731  1.00  0.00           C
ATOM   7168  C24 POPEN 384      12.779  87.154  88.431  1.00  0.00           C
ATOM   7171  C25 POPEN 384      11.739  86.044  88.631  1.00  0.00           C
ATOM   7174  C26 POPEN 384      10.489  86.192  87.751  1.00  0.00           C
ATOM   7177  C27 POPEN 384      10.809  86.494  86.281  1.00  0.00           C
ATOM   7180  C28 POPEN 384       9.559  86.564  85.391  1.00  0.00           C
ATOM   7183  C29 POPEN 384       8.729  87.803  85.621  1.00  0.00           C
ATOM   7185 0C21 POPEN 384       8.689  88.894  84.841  1.00  0.00           C
ATOM   7187 1C21 POPEN 384       9.519  89.114  83.601  1.00  0.00           C
ATOM   7190 2C21 POPEN 384       9.039  88.354  82.351  1.00  0.00           C
ATOM   7193 3C21 POPEN 384       9.919  88.724  81.151  1.00  0.00           C
ATOM   7196 4C21 POPEN 384       9.989  87.624  80.081  1.00  0.00           C
ATOM   7199 5C21 POPEN 384      10.769  88.104  78.861  1.00  0.00           C
ATOM   7202 6C21 POPEN 384      11.139  87.003  77.871  1.00  0.00           C
ATOM   7205 7C21 POPEN 384      11.679  87.593  76.561  1.00  0.00           C
ATOM   7208 8C21 POPEN 384      12.739  86.723  75.881  1.00  0.00           C
ATOM   7212  C33 POPEN 384      14.259  92.614  89.351  1.00  0.00           C
ATOM   7215  C34 POPEN 384      15.359  92.904  88.321  1.00  0.00           C
ATOM   7218  C35 POPEN 384      15.989  91.674  87.641  1.00  0.00           C
ATOM   7221  C36 POPEN 384      15.059  90.914  86.681  1.00  0.00           C
ATOM   7224  C37 POPEN 384      15.819  89.934  85.761  1.00  0.00           C
ATOM   7227  C38 POPEN 384      14.939  88.894  85.051  1.00  0.00           C
ATOM   7230  C39 POPEN 384      14.039  89.394  83.901  1.00  0.00           C
ATOM   7233 0C31 POPEN 384      14.799  89.963  82.691  1.00  0.00           C
ATOM   7236 1C31 POPEN 384      13.959  89.934  81.401  1.00  0.00           C
ATOM   7239 2C31 POPEN 384      14.649  90.634  80.221  1.00  0.00           C
ATOM   7242 3C31 POPEN 384      13.929  90.384  78.881  1.00  0.00           C
ATOM   7245 4C31 POPEN 384      14.529  91.173  77.711  1.00  0.00           C
ATOM   7248 5C31 POPEN 384      13.889  90.784  76.361  1.00  0.00           C
ATOM   7251 6C31 POPEN 384      14.459  91.523  75.141  1.00  0.00           C
ATOM   7255  NH3 POPEO 385      82.789  38.444  91.201  1.00  0.00           N
ATOM   7259  C12 POPEO 385      82.369  37.224  91.971  1.00  0.00           C
ATOM   7262  C11 POPEO 385      80.898  36.904  91.701  1.00  0.00           C
ATOM   7265  P   POPEO 385      80.468  35.274  89.661  1.00  0.00           P
ATOM   7266  O13 POPEO 385      81.619  34.844  88.821  1.00  0.00           O
ATOM   7267  O14 POPEO 385      79.989  34.334  90.691  1.00  0.00           O
ATOM   7268  O11 POPEO 385      79.279  35.604  88.681  1.00  0.00           O
ATOM   7269  O12 POPEO 385      80.739  36.684  90.301  1.00  0.00           O
ATOM   7270  C1  POPEO 385      79.419  36.634  87.701  1.00  0.00           C
ATOM   7273  C2  POPEO 385      78.119  36.694  86.861  1.00  0.00           C
ATOM   7275  O21 POPEO 385      78.169  37.634  85.771  1.00  0.00           O
ATOM   7276  C21 POPEO 385      78.178  38.914  86.071  1.00  0.00           C
ATOM   7277  O22 POPEO 385      78.379  39.424  87.151  1.00  0.00           O
ATOM   7278  C22 POPEO 385      77.889  39.714  84.801  1.00  0.00           C
ATOM   7281  C3  POPEO 385      76.889  36.904  87.781  1.00  0.00           C
ATOM   7284  O31 POPEO 385      75.679  37.034  87.001  1.00  0.00           O
ATOM   7285  C31 POPEO 385      74.678  36.264  87.441  1.00  0.00           C
ATOM   7286  O32 POPEO 385      73.689  36.684  88.001  1.00  0.00           O
ATOM   7287  C32 POPEO 385      74.889  34.804  87.051  1.00  0.00           C
ATOM   7290  C23 POPEO 385      77.828  41.224  85.131  1.00  0.00           C
ATOM   7293  C24 POPEO 385      77.539  42.094  83.911  1.00  0.00           C
ATOM   7296  C25 POPEO 385      77.499  43.594  84.231  1.00  0.00           C
ATOM   7299  C26 POPEO 385      78.799  44.124  84.841  1.00  0.00           C
ATOM   7302  C27 POPEO 385      78.889  45.653  84.731  1.00  0.00           C
ATOM   7305  C28 POPEO 385      80.108  46.254  85.441  1.00  0.00           C
ATOM   7308  C29 POPEO 385      81.419  45.674  84.951  1.00  0.00           C
ATOM   7310 0C21 POPEO 385      82.319  46.274  84.151  1.00  0.00           C
ATOM   7312 1C21 POPEO 385      82.208  47.633  83.511  1.00  0.00           C
ATOM   7315 2C21 POPEO 385      82.719  47.614  82.061  1.00  0.00           C
ATOM   7318 3C21 POPEO 385      81.738  46.973  81.061  1.00  0.00           C
ATOM   7321 4C21 POPEO 385      82.319  46.874  79.631  1.00  0.00           C
ATOM   7324 5C21 POPEO 385      82.499  48.234  78.941  1.00  0.00           C
ATOM   7327 6C21 POPEO 385      83.019  48.104  77.501  1.00  0.00           C
ATOM   7330 7C21 POPEO 385      83.099  49.464  76.791  1.00  0.00           C
ATOM   7333 8C21 POPEO 385      83.818  49.403  75.441  1.00  0.00           C
ATOM   7337  C33 POPEO 385      75.019  34.594  85.531  1.00  0.00           C
ATOM   7340  C34 POPEO 385      74.969  33.104  85.181  1.00  0.00           C
ATOM   7343  C35 POPEO 385      75.549  32.764  83.801  1.00  0.00           C
ATOM   7346  C36 POPEO 385      74.788  33.354  82.611  1.00  0.00           C
ATOM   7349  C37 POPEO 385      73.579  32.514  82.171  1.00  0.00           C
ATOM   7352  C38 POPEO 385      72.879  33.144  80.951  1.00  0.00           C
ATOM   7355  C39 POPEO 385      71.809  32.254  80.311  1.00  0.00           C
ATOM   7358 0C31 POPEO 385      72.389  31.154  79.401  1.00  0.00           C
ATOM   7361 1C31 POPEO 385      71.289  30.274  78.791  1.00  0.00           C
ATOM   7364 2C31 POPEO 385      71.819  29.174  77.851  1.00  0.00           C
ATOM   7367 3C31 POPEO 385      71.968  29.614  76.391  1.00  0.00           C
ATOM   7370 4C31 POPEO 385      72.248  28.424  75.451  1.00  0.00           C
ATOM   7373 5C31 POPEO 385      72.038  28.784  73.971  1.00  0.00           C
ATOM   7376 6C31 POPEO 385      72.209  27.584  73.031  1.00  0.00           C
ATOM   7380  NH3 POPEP 386     107.439  46.354  53.821  1.00  0.00           N
ATOM   7384  C12 POPEP 386     106.539  46.994  54.841  1.00  0.00           C
ATOM   7387  C11 POPEP 386     105.888  48.254  54.271  1.00  0.00           C
ATOM   7390  P   POPEP 386     103.559  49.434  54.451  1.00  0.00           P
ATOM   7391  O13 POPEP 386     103.999  50.024  53.171  1.00  0.00           O
ATOM   7392  O14 POPEP 386     102.328  48.594  54.491  1.00  0.00           O
ATOM   7393  O11 POPEP 386     103.479  50.593  55.521  1.00  0.00           O
ATOM   7394  O12 POPEP 386     104.749  48.564  55.061  1.00  0.00           O
ATOM   7395  C1  POPEP 386     104.518  50.754  56.481  1.00  0.00           C
ATOM   7398  C2  POPEP 386     104.399  52.134  57.171  1.00  0.00           C
ATOM   7400  O21 POPEP 386     105.429  52.354  58.171  1.00  0.00           O
ATOM   7401  C21 POPEP 386     105.459  51.514  59.201  1.00  0.00           C
ATOM   7402  O22 POPEP 386     104.708  50.564  59.371  1.00  0.00           O
ATOM   7403  C22 POPEP 386     106.559  51.843  60.201  1.00  0.00           C
ATOM   7406  C3  POPEP 386     102.939  52.304  57.701  1.00  0.00           C
ATOM   7409  O31 POPEP 386     102.879  52.964  58.991  1.00  0.00           O
ATOM   7410  C31 POPEP 386     102.018  52.404  59.841  1.00  0.00           C
ATOM   7411  O32 POPEP 386     101.148  51.614  59.541  1.00  0.00           O
ATOM   7412  C32 POPEP 386     102.239  53.004  61.221  1.00  0.00           C
ATOM   7415  C23 POPEP 386     106.729  50.644  61.171  1.00  0.00           C
ATOM   7418  C24 POPEP 386     107.689  50.864  62.351  1.00  0.00           C
ATOM   7421  C25 POPEP 386     107.769  49.624  63.271  1.00  0.00           C
ATOM   7424  C26 POPEP 386     108.538  48.444  62.641  1.00  0.00           C
ATOM   7427  C27 POPEP 386     108.359  47.104  63.381  1.00  0.00           C
ATOM   7430  C28 POPEP 386     109.217  45.994  62.751  1.00  0.00           C
ATOM   7433  C29 POPEP 386     108.669  44.624  63.031  1.00  0.00           C
ATOM   7435 0C21 POPEP 386     109.019  43.784  64.021  1.00  0.00           C
ATOM   7437 1C21 POPEP 386     110.038  44.014  65.101  1.00  0.00           C
ATOM   7440 2C21 POPEP 386     109.378  44.133  66.491  1.00  0.00           C
ATOM   7443 3C21 POPEP 386     110.429  44.124  67.621  1.00  0.00           C
ATOM   7446 4C21 POPEP 386     109.828  44.364  69.011  1.00  0.00           C
ATOM   7449 5C21 POPEP 386     109.419  45.824  69.241  1.00  0.00           C
ATOM   7452 6C21 POPEP 386     108.799  46.064  70.621  1.00  0.00           C
ATOM   7455 7C21 POPEP 386     108.438  47.534  70.841  1.00  0.00           C
ATOM   7458 8C21 POPEP 386     107.639  47.774  72.121  1.00  0.00           C
ATOM   7462  C33 POPEP 386     101.519  52.214  62.331  1.00  0.00           C
ATOM   7465  C34 POPEP 386     100.049  52.594  62.571  1.00  0.00           C
ATOM   7468  C35 POPEP 386      99.719  52.194  64.001  1.00  0.00           C
ATOM   7471  C36 POPEP 386      98.329  52.414  64.611  1.00  0.00           C
ATOM   7474  C37 POPEP 386      98.458  52.194  66.121  1.00  0.00           C
ATOM   7477  C38 POPEP 386      97.179  52.254  66.961  1.00  0.00           C
ATOM   7480  C39 POPEP 386      97.529  52.154  68.461  1.00  0.00           C
ATOM   7483 0C31 POPEP 386      96.309  52.224  69.391  1.00  0.00           C
ATOM   7486 1C31 POPEP 386      96.669  52.043  70.871  1.00  0.00           C
ATOM   7489 2C31 POPEP 386      95.439  52.204  71.771  1.00  0.00           C
ATOM   7492 3C31 POPEP 386      95.699  51.833  73.241  1.00  0.00           C
ATOM   7495 4C31 POPEP 386      95.599  50.324  73.511  1.00  0.00           C
ATOM   7498 5C31 POPEP 386      94.147  49.804  73.561  1.00  0.00           C
ATOM   7501 6C31 POPEP 386      94.049  48.334  73.951  1.00  0.00           C
ATOM   7505  NH3 POPEQ 387     120.479   9.904  94.371  1.00  0.00           N
ATOM   7509  C12 POPEQ 387     119.449   9.414  95.381  1.00  0.00           C
ATOM   7512  C11 POPEQ 387     118.239   8.674  94.761  1.00  0.00           C
ATOM   7515  P   POPEQ 387     116.679   6.724  95.681  1.00  0.00           P
ATOM   7516  O13 POPEQ 387     117.669   5.654  95.901  1.00  0.00           O
ATOM   7517  O14 POPEQ 387     115.479   6.694  96.551  1.00  0.00           O
ATOM   7518  O11 POPEQ 387     116.189   6.654  94.171  1.00  0.00           O
ATOM   7519  O12 POPEQ 387     117.398   8.144  95.791  1.00  0.00           O
ATOM   7520  C1  POPEQ 387     116.279   5.424  93.431  1.00  0.00           C
ATOM   7523  C2  POPEQ 387     117.468   5.454  92.431  1.00  0.00           C
ATOM   7525  O21 POPEQ 387     117.118   5.054  91.101  1.00  0.00           O
ATOM   7526  C21 POPEQ 387     116.218   5.754  90.431  1.00  0.00           C
ATOM   7527  O22 POPEQ 387     115.429   6.564  90.881  1.00  0.00           O
ATOM   7528  C22 POPEQ 387     116.349   5.494  88.921  1.00  0.00           C
ATOM   7531  C3  POPEQ 387     118.659   4.574  92.921  1.00  0.00           C
ATOM   7534  O31 POPEQ 387     119.769   4.724  92.021  1.00  0.00           O
ATOM   7535  C31 POPEQ 387     120.538   3.664  91.841  1.00  0.00           C
ATOM   7536  O32 POPEQ 387     120.467   2.604  92.451  1.00  0.00           O
ATOM   7537  C32 POPEQ 387     121.499   3.994  90.681  1.00  0.00           C
ATOM   7540  C23 POPEQ 387     117.679   4.854  88.451  1.00  0.00           C
ATOM   7543  C24 POPEQ 387     117.618   4.284  87.021  1.00  0.00           C
ATOM   7546  C25 POPEQ 387     117.299   5.264  85.891  1.00  0.00           C
ATOM   7549  C26 POPEQ 387     117.659   4.644  84.531  1.00  0.00           C
ATOM   7552  C27 POPEQ 387     117.239   5.494  83.321  1.00  0.00           C
ATOM   7555  C28 POPEQ 387     117.839   5.024  81.971  1.00  0.00           C
ATOM   7558  C29 POPEQ 387     117.809   3.534  81.741  1.00  0.00           C
ATOM   7560 0C21 POPEQ 387     116.979   2.844  80.941  1.00  0.00           C
ATOM   7562 1C21 POPEQ 387     115.799   3.384  80.161  1.00  0.00           C
ATOM   7565 2C21 POPEQ 387     115.999   3.494  78.641  1.00  0.00           C
ATOM   7568 3C21 POPEQ 387     116.779   4.744  78.221  1.00  0.00           C
ATOM   7571 4C21 POPEQ 387     116.738   5.024  76.711  1.00  0.00           C
ATOM   7574 5C21 POPEQ 387     117.827   4.304  75.911  1.00  0.00           C
ATOM   7577 6C21 POPEQ 387     117.799   4.654  74.421  1.00  0.00           C
ATOM   7580 7C21 POPEQ 387     119.049   4.154  73.671  1.00  0.00           C
ATOM   7583 8C21 POPEQ 387     119.029   4.434  72.171  1.00  0.00           C
ATOM   7587  C33 POPEQ 387     122.489   2.884  90.261  1.00  0.00           C
ATOM   7590  C34 POPEQ 387     121.889   1.744  89.411  1.00  0.00           C
ATOM   7593  C35 POPEQ 387     121.249   2.114  88.061  1.00  0.00           C
ATOM   7596  C36 POPEQ 387     122.208   2.584  86.951  1.00  0.00           C
ATOM   7599  C37 POPEQ 387     121.449   2.834  85.631  1.00  0.00           C
ATOM   7602  C38 POPEQ 387     122.319   3.284  84.441  1.00  0.00           C
ATOM   7605  C39 POPEQ 387     123.199   2.164  83.861  1.00  0.00           C
ATOM   7608 0C31 POPEQ 387     123.829   2.544  82.511  1.00  0.00           C
ATOM   7611 1C31 POPEQ 387     124.489   1.354  81.801  1.00  0.00           C
ATOM   7614 2C31 POPEQ 387     125.219   1.764  80.521  1.00  0.00           C
ATOM   7617 3C31 POPEQ 387     125.689   0.584  79.651  1.00  0.00           C
ATOM   7620 4C31 POPEQ 387     124.648   0.154  78.611  1.00  0.00           C
ATOM   7623 5C31 POPEQ 387     125.169  -0.916  77.651  1.00  0.00           C
ATOM   7626 6C31 POPEQ 387     124.199  -1.226  76.501  1.00  0.00           C
ATOM   7630  NH3 POPER 388      44.909  33.274  88.001  1.00  0.00           N
ATOM   7634  C12 POPER 388      45.979  33.964  87.201  1.00  0.00           C
ATOM   7637  C11 POPER 388      47.269  33.124  87.091  1.00  0.00           C
ATOM   7640  P   POPER 388      48.038  31.224  88.771  1.00  0.00           P
ATOM   7641  O13 POPER 388      49.418  30.834  88.391  1.00  0.00           O
ATOM   7642  O14 POPER 388      47.609  30.974  90.171  1.00  0.00           O
ATOM   7643  O11 POPER 388      46.959  30.514  87.841  1.00  0.00           O
ATOM   7644  O12 POPER 388      47.758  32.724  88.371  1.00  0.00           O
ATOM   7645  C1  POPER 388      47.219  29.264  87.211  1.00  0.00           C
ATOM   7648  C2  POPER 388      47.289  29.414  85.661  1.00  0.00           C
ATOM   7650  O21 POPER 388      46.648  28.264  85.061  1.00  0.00           O
ATOM   7651  C21 POPER 388      46.079  28.524  83.881  1.00  0.00           C
ATOM   7652  O22 POPER 388      45.969  29.634  83.381  1.00  0.00           O
ATOM   7653  C22 POPER 388      45.569  27.224  83.231  1.00  0.00           C
ATOM   7656  C3  POPER 388      48.758  29.574  85.181  1.00  0.00           C
ATOM   7659  O31 POPER 388      48.909  29.284  83.781  1.00  0.00           O
ATOM   7660  C31 POPER 388      49.319  30.244  82.961  1.00  0.00           C
ATOM   7661  O32 POPER 388      49.639  31.374  83.291  1.00  0.00           O
ATOM   7662  C32 POPER 388      49.429  29.634  81.561  1.00  0.00           C
ATOM   7665  C23 POPER 388      45.199  27.414  81.741  1.00  0.00           C
ATOM   7668  C24 POPER 388      44.819  26.094  81.041  1.00  0.00           C
ATOM   7671  C25 POPER 388      44.429  26.334  79.561  1.00  0.00           C
ATOM   7674  C26 POPER 388      44.189  25.044  78.761  1.00  0.00           C
ATOM   7677  C27 POPER 388      43.949  25.334  77.261  1.00  0.00           C
ATOM   7680  C28 POPER 388      44.109  24.114  76.321  1.00  0.00           C
ATOM   7683  C29 POPER 388      43.069  23.044  76.571  1.00  0.00           C
ATOM   7685 0C21 POPER 388      42.209  22.504  75.691  1.00  0.00           C
ATOM   7687 1C21 POPER 388      42.029  22.804  74.221  1.00  0.00           C
ATOM   7690 2C21 POPER 388      42.219  21.554  73.341  1.00  0.00           C
ATOM   7693 3C21 POPER 388      41.139  20.474  73.531  1.00  0.00           C
ATOM   7696 4C21 POPER 388      41.339  19.244  72.621  1.00  0.00           C
ATOM   7699 5C21 POPER 388      42.539  18.384  73.031  1.00  0.00           C
ATOM   7702 6C21 POPER 388      42.898  17.304  72.001  1.00  0.00           C
ATOM   7705 7C21 POPER 388      44.039  16.404  72.501  1.00  0.00           C
ATOM   7708 8C21 POPER 388      44.579  15.424  71.461  1.00  0.00           C
ATOM   7712  C33 POPER 388      48.259  30.054  80.651  1.00  0.00           C
ATOM   7715  C34 POPER 388      48.469  31.434  80.021  1.00  0.00           C
ATOM   7718  C35 POPER 388      49.529  31.444  78.901  1.00  0.00           C
ATOM   7721  C36 POPER 388      48.949  31.124  77.521  1.00  0.00           C
ATOM   7724  C37 POPER 388      49.959  31.314  76.381  1.00  0.00           C
ATOM   7727  C38 POPER 388      49.299  31.224  75.001  1.00  0.00           C
ATOM   7730  C39 POPER 388      50.239  31.654  73.871  1.00  0.00           C
ATOM   7733 0C31 POPER 388      51.219  30.544  73.461  1.00  0.00           C
ATOM   7736 1C31 POPER 388      50.668  29.654  72.341  1.00  0.00           C
ATOM   7739 2C31 POPER 388      51.589  28.464  72.031  1.00  0.00           C
ATOM   7742 3C31 POPER 388      51.189  27.754  70.731  1.00  0.00           C
ATOM   7745 4C31 POPER 388      51.979  26.474  70.481  1.00  0.00           C
ATOM   7748 5C31 POPER 388      51.559  25.794  69.171  1.00  0.00           C
ATOM   7751 6C31 POPER 388      52.269  24.454  68.931  1.00  0.00           C
ATOM   7755  NH3 POPES 389      64.599  53.624  46.561  1.00  0.00           N
ATOM   7759  C12 POPES 389      64.199  52.434  47.381  1.00  0.00           C
ATOM   7762  C11 POPES 389      63.059  51.674  46.711  1.00  0.00           C
ATOM   7765  P   POPES 389      62.839  49.114  47.081  1.00  0.00           P
ATOM   7766  O13 POPES 389      61.629  48.743  46.321  1.00  0.00           O
ATOM   7767  O14 POPES 389      64.148  48.934  46.411  1.00  0.00           O
ATOM   7768  O11 POPES 389      62.898  48.284  48.401  1.00  0.00           O
ATOM   7769  O12 POPES 389      62.699  50.593  47.561  1.00  0.00           O
ATOM   7770  C1  POPES 389      63.639  48.724  49.551  1.00  0.00           C
ATOM   7773  C2  POPES 389      62.739  49.554  50.471  1.00  0.00           C
ATOM   7775  O21 POPES 389      63.419  49.884  51.681  1.00  0.00           O
ATOM   7776  C21 POPES 389      63.519  49.004  52.661  1.00  0.00           C
ATOM   7777  O22 POPES 389      63.429  47.794  52.561  1.00  0.00           O
ATOM   7778  C22 POPES 389      63.659  49.794  53.971  1.00  0.00           C
ATOM   7781  C3  POPES 389      61.359  48.914  50.741  1.00  0.00           C
ATOM   7784  O31 POPES 389      60.789  49.574  51.871  1.00  0.00           O
ATOM   7785  C31 POPES 389      59.529  49.343  52.101  1.00  0.00           C
ATOM   7786  O32 POPES 389      58.769  48.704  51.381  1.00  0.00           O
ATOM   7787  C32 POPES 389      59.139  49.964  53.431  1.00  0.00           C
ATOM   7790  C23 POPES 389      62.669  49.343  55.061  1.00  0.00           C
ATOM   7793  C24 POPES 389      62.529  50.404  56.171  1.00  0.00           C
ATOM   7796  C25 POPES 389      63.259  50.034  57.471  1.00  0.00           C
ATOM   7799  C26 POPES 389      62.369  49.294  58.471  1.00  0.00           C
ATOM   7802  C27 POPES 389      63.049  49.024  59.811  1.00  0.00           C
ATOM   7805  C28 POPES 389      62.179  48.174  60.751  1.00  0.00           C
ATOM   7808  C29 POPES 389      62.919  47.813  62.011  1.00  0.00           C
ATOM   7810 0C21 POPES 389      62.439  47.804  63.271  1.00  0.00           C
ATOM   7812 1C21 POPES 389      61.019  48.083  63.701  1.00  0.00           C
ATOM   7815 2C21 POPES 389      60.909  49.354  64.571  1.00  0.00           C
ATOM   7818 3C21 POPES 389      59.589  49.374  65.361  1.00  0.00           C
ATOM   7821 4C21 POPES 389      59.469  50.604  66.281  1.00  0.00           C
ATOM   7824 5C21 POPES 389      58.749  51.784  65.611  1.00  0.00           C
ATOM   7827 6C21 POPES 389      57.229  51.754  65.841  1.00  0.00           C
ATOM   7830 7C21 POPES 389      56.499  52.924  65.181  1.00  0.00           C
ATOM   7833 8C21 POPES 389      55.008  52.964  65.531  1.00  0.00           C
ATOM   7837  C33 POPES 389      58.729  48.904  54.471  1.00  0.00           C
ATOM   7840  C34 POPES 389      58.409  49.554  55.821  1.00  0.00           C
ATOM   7843  C35 POPES 389      58.089  48.544  56.921  1.00  0.00           C
ATOM   7846  C36 POPES 389      57.758  49.234  58.241  1.00  0.00           C
ATOM   7849  C37 POPES 389      57.569  48.244  59.391  1.00  0.00           C
ATOM   7852  C38 POPES 389      57.159  48.954  60.681  1.00  0.00           C
ATOM   7855  C39 POPES 389      57.059  47.984  61.861  1.00  0.00           C
ATOM   7858 0C31 POPES 389      56.329  48.624  63.051  1.00  0.00           C
ATOM   7861 1C31 POPES 389      56.229  47.664  64.241  1.00  0.00           C
ATOM   7864 2C31 POPES 389      55.179  48.114  65.251  1.00  0.00           C
ATOM   7867 3C31 POPES 389      55.069  47.174  66.461  1.00  0.00           C
ATOM   7870 4C31 POPES 389      54.019  47.674  67.461  1.00  0.00           C
ATOM   7873 5C31 POPES 389      53.859  46.754  68.671  1.00  0.00           C
ATOM   7876 6C31 POPES 389      52.879  47.314  69.701  1.00  0.00           C
ATOM   7880  NH3 POPET 390      11.389  30.164  94.891  1.00  0.00           N
ATOM   7884  C12 POPET 390      10.479  30.784  95.941  1.00  0.00           C
ATOM   7887  C11 POPET 390       8.989  30.764  95.521  1.00  0.00           C
ATOM   7890  P   POPET 390       6.639  31.034  96.671  1.00  0.00           P
ATOM   7891  O13 POPET 390       6.459  29.984  97.691  1.00  0.00           O
ATOM   7892  O14 POPET 390       5.919  32.304  96.911  1.00  0.00           O
ATOM   7893  O11 POPET 390       6.249  30.404  95.261  1.00  0.00           O
ATOM   7894  O12 POPET 390       8.179  31.384  96.521  1.00  0.00           O
ATOM   7895  C1  POPET 390       5.249  30.994  94.441  1.00  0.00           C
ATOM   7898  C2  POPET 390       4.449  29.884  93.711  1.00  0.00           C
ATOM   7900  O21 POPET 390       3.929  30.364  92.451  1.00  0.00           O
ATOM   7901  C21 POPET 390       3.089  31.384  92.531  1.00  0.00           C
ATOM   7902  O22 POPET 390       2.669  31.914  93.541  1.00  0.00           O
ATOM   7903  C22 POPET 390       2.749  31.914  91.141  1.00  0.00           C
ATOM   7906  C3  POPET 390       3.379  29.194  94.611  1.00  0.00           C
ATOM   7909  O31 POPET 390       3.119  27.834  94.201  1.00  0.00           O
ATOM   7910  C31 POPET 390       2.009  27.644  93.491  1.00  0.00           C
ATOM   7911  O32 POPET 390       1.249  28.524  93.121  1.00  0.00           O
ATOM   7912  C32 POPET 390       1.849  26.154  93.151  1.00  0.00           C
ATOM   7915  C23 POPET 390       1.739  31.014  90.411  1.00  0.00           C
ATOM   7918  C24 POPET 390       2.309  30.404  89.121  1.00  0.00           C
ATOM   7921  C25 POPET 390       1.799  31.054  87.831  1.00  0.00           C
ATOM   7924  C26 POPET 390       2.059  32.564  87.721  1.00  0.00           C
ATOM   7927  C27 POPET 390       1.319  33.164  86.521  1.00  0.00           C
ATOM   7930  C28 POPET 390       1.179  34.684  86.611  1.00  0.00           C
ATOM   7933  C29 POPET 390       0.349  35.174  85.451  1.00  0.00           C
ATOM   7935 0C21 POPET 390       0.769  35.884  84.391  1.00  0.00           C
ATOM   7937 1C21 POPET 390       2.169  36.394  84.121  1.00  0.00           C
ATOM   7940 2C21 POPET 390       2.809  35.774  82.871  1.00  0.00           C
ATOM   7943 3C21 POPET 390       3.179  34.284  83.051  1.00  0.00           C
ATOM   7946 4C21 POPET 390       3.939  33.704  81.851  1.00  0.00           C
ATOM   7949 5C21 POPET 390       5.349  34.294  81.661  1.00  0.00           C
ATOM   7952 6C21 POPET 390       6.159  33.554  80.591  1.00  0.00           C
ATOM   7955 7C21 POPET 390       7.529  34.194  80.341  1.00  0.00           C
ATOM   7958 8C21 POPET 390       8.339  33.474  79.261  1.00  0.00           C
ATOM   7962  C33 POPET 390       1.399  25.944  91.681  1.00  0.00           C
ATOM   7965  C34 POPET 390       1.499  24.504  91.131  1.00  0.00           C
ATOM   7968  C35 POPET 390       0.939  24.394  89.691  1.00  0.00           C
ATOM   7971  C36 POPET 390       1.569  23.314  88.791  1.00  0.00           C
ATOM   7974  C37 POPET 390       1.089  23.434  87.331  1.00  0.00           C
ATOM   7977  C38 POPET 390       1.549  22.284  86.421  1.00  0.00           C
ATOM   7980  C39 POPET 390       2.959  22.434  85.831  1.00  0.00           C
ATOM   7983 0C31 POPET 390       3.739  21.114  85.871  1.00  0.00           C
ATOM   7986 1C31 POPET 390       4.879  21.024  84.851  1.00  0.00           C
ATOM   7989 2C31 POPET 390       4.459  20.234  83.601  1.00  0.00           C
ATOM   7992 3C31 POPET 390       5.609  19.994  82.611  1.00  0.00           C
ATOM   7995 4C31 POPET 390       5.209  18.984  81.531  1.00  0.00           C
ATOM   7998 5C31 POPET 390       6.319  18.684  80.521  1.00  0.00           C
ATOM   8001 6C31 POPET 390       5.999  17.524  79.591  1.00  0.00           C
ATOM   8005  NH3 POPEU 391       9.839 119.064  47.791  1.00  0.00           N
ATOM   8009  C12 POPEU 391      10.299 117.864  47.001  1.00  0.00           C
ATOM   8012  C11 POPEU 391      11.659 118.123  46.331  1.00  0.00           C
ATOM   8015  P   POPEU 391      13.679 119.664  46.841  1.00  0.00           P
ATOM   8016  O13 POPEU 391      14.629 119.134  45.841  1.00  0.00           O
ATOM   8017  O14 POPEU 391      12.959 120.883  46.421  1.00  0.00           O
ATOM   8018  O11 POPEU 391      14.489 120.084  48.141  1.00  0.00           O
ATOM   8019  O12 POPEU 391      12.629 118.573  47.301  1.00  0.00           O
ATOM   8020  C1  POPEU 391      14.019 119.864  49.461  1.00  0.00           C
ATOM   8023  C2  POPEU 391      14.119 121.163  50.311  1.00  0.00           C
ATOM   8025  O21 POPEU 391      13.609 120.883  51.631  1.00  0.00           O
ATOM   8026  C21 POPEU 391      14.499 120.314  52.431  1.00  0.00           C
ATOM   8027  O22 POPEU 391      15.709 120.324  52.241  1.00  0.00           O
ATOM   8028  C22 POPEU 391      13.799 119.534  53.521  1.00  0.00           C
ATOM   8031  C3  POPEU 391      13.299 122.323  49.661  1.00  0.00           C
ATOM   8034  O31 POPEU 391      13.479 123.594  50.341  1.00  0.00           O
ATOM   8035  C31 POPEU 391      12.589 123.843  51.281  1.00  0.00           C
ATOM   8036  O32 POPEU 391      11.749 123.074  51.711  1.00  0.00           O
ATOM   8037  C32 POPEU 391      12.749 125.294  51.751  1.00  0.00           C
ATOM   8040  C23 POPEU 391      14.629 119.414  54.821  1.00  0.00           C
ATOM   8043  C24 POPEU 391      14.479 120.564  55.821  1.00  0.00           C
ATOM   8046  C25 POPEU 391      15.039 120.163  57.191  1.00  0.00           C
ATOM   8049  C26 POPEU 391      14.649 121.133  58.321  1.00  0.00           C
ATOM   8052  C27 POPEU 391      14.959 120.544  59.701  1.00  0.00           C
ATOM   8055  C28 POPEU 391      14.169 121.243  60.821  1.00  0.00           C
ATOM   8058  C29 POPEU 391      14.299 120.504  62.131  1.00  0.00           C
ATOM   8060 0C21 POPEU 391      14.919 120.954  63.231  1.00  0.00           C
ATOM   8062 1C21 POPEU 391      15.599 122.294  63.361  1.00  0.00           C
ATOM   8065 2C21 POPEU 391      15.999 122.604  64.821  1.00  0.00           C
ATOM   8068 3C21 POPEU 391      14.809 122.733  65.781  1.00  0.00           C
ATOM   8071 4C21 POPEU 391      15.209 123.234  67.171  1.00  0.00           C
ATOM   8074 5C21 POPEU 391      15.989 122.183  67.981  1.00  0.00           C
ATOM   8077 6C21 POPEU 391      16.309 122.674  69.401  1.00  0.00           C
ATOM   8080 7C21 POPEU 391      16.889 121.574  70.301  1.00  0.00           C
ATOM   8083 8C21 POPEU 391      17.339 122.104  71.661  1.00  0.00           C
ATOM   8087  C33 POPEU 391      13.119 125.394  53.241  1.00  0.00           C
ATOM   8090  C34 POPEU 391      14.599 125.133  53.521  1.00  0.00           C
ATOM   8093  C35 POPEU 391      14.939 125.163  55.021  1.00  0.00           C
ATOM   8096  C36 POPEU 391      16.389 125.594  55.311  1.00  0.00           C
ATOM   8099  C37 POPEU 391      16.739 125.594  56.811  1.00  0.00           C
ATOM   8102  C38 POPEU 391      18.049 126.331  57.121  1.00  0.00           C
ATOM   8105  C39 POPEU 391      18.449 126.250  58.601  1.00  0.00           C
ATOM   8108 0C31 POPEU 391      19.669 127.120  58.941  1.00  0.00           C
ATOM   8111 1C31 POPEU 391      20.139 126.929  60.391  1.00  0.00           C
ATOM   8114 2C31 POPEU 391      21.319 127.821  60.791  1.00  0.00           C
ATOM   8117 3C31 POPEU 391      20.929 129.270  61.131  1.00  0.00           C
ATOM   8120 4C31 POPEU 391      21.279 130.280  60.031  1.00  0.00           C
ATOM   8123 5C31 POPEU 391      20.829 131.700  60.381  1.00  0.00           C
ATOM   8126 6C31 POPEU 391      21.209 132.730  59.311  1.00  0.00           C
ATOM   8130  NH3 POPEV 392      99.049  25.244  89.851  1.00  0.00           N
ATOM   8134  C12 POPEV 392      99.159  26.034  91.131  1.00  0.00           C
ATOM   8137  C11 POPEV 392      99.498  25.134  92.341  1.00  0.00           C
ATOM   8140  P   POPEV 392      99.539  22.504  92.051  1.00  0.00           P
ATOM   8141  O13 POPEV 392      99.339  22.024  93.431  1.00  0.00           O
ATOM   8142  O14 POPEV 392      98.318  22.614  91.221  1.00  0.00           O
ATOM   8143  O11 POPEV 392     100.608  21.624  91.301  1.00  0.00           O
ATOM   8144  O12 POPEV 392     100.229  23.944  92.001  1.00  0.00           O
ATOM   8145  C1  POPEV 392     100.348  20.994  90.041  1.00  0.00           C
ATOM   8148  C2  POPEV 392     100.239  22.004  88.861  1.00  0.00           C
ATOM   8150  O21 POPEV 392      99.769  21.324  87.691  1.00  0.00           O
ATOM   8151  C21 POPEV 392      99.007  22.054  86.881  1.00  0.00           C
ATOM   8152  O22 POPEV 392      98.578  23.174  87.121  1.00  0.00           O
ATOM   8153  C22 POPEV 392      98.769  21.324  85.571  1.00  0.00           C
ATOM   8156  C3  POPEV 392     101.569  22.764  88.571  1.00  0.00           C
ATOM   8159  O31 POPEV 392     101.318  23.924  87.741  1.00  0.00           O
ATOM   8160  C31 POPEV 392     101.819  23.874  86.501  1.00  0.00           C
ATOM   8161  O32 POPEV 392     102.479  22.964  86.041  1.00  0.00           O
ATOM   8162  C32 POPEV 392     101.368  25.114  85.721  1.00  0.00           C
ATOM   8165  C23 POPEV 392     100.089  21.074  84.821  1.00  0.00           C
ATOM   8168  C24 POPEV 392      99.928  20.484  83.411  1.00  0.00           C
ATOM   8171  C25 POPEV 392      99.898  21.534  82.291  1.00  0.00           C
ATOM   8174  C26 POPEV 392      98.528  22.184  82.071  1.00  0.00           C
ATOM   8177  C27 POPEV 392      98.489  23.034  80.781  1.00  0.00           C
ATOM   8180  C28 POPEV 392      97.118  23.654  80.501  1.00  0.00           C
ATOM   8183  C29 POPEV 392      96.059  22.624  80.191  1.00  0.00           C
ATOM   8185 0C21 POPEV 392      95.467  22.404  79.001  1.00  0.00           C
ATOM   8187 1C21 POPEV 392      95.758  23.124  77.701  1.00  0.00           C
ATOM   8190 2C21 POPEV 392      95.419  22.234  76.491  1.00  0.00           C
ATOM   8193 3C21 POPEV 392      95.429  23.024  75.161  1.00  0.00           C
ATOM   8196 4C21 POPEV 392      94.719  22.264  74.031  1.00  0.00           C
ATOM   8199 5C21 POPEV 392      94.389  23.144  72.821  1.00  0.00           C
ATOM   8202 6C21 POPEV 392      93.458  22.444  71.821  1.00  0.00           C
ATOM   8205 7C21 POPEV 392      92.939  23.394  70.731  1.00  0.00           C
ATOM   8208 8C21 POPEV 392      92.059  22.664  69.701  1.00  0.00           C
ATOM   8212  C33 POPEV 392     101.858  25.094  84.251  1.00  0.00           C
ATOM   8215  C34 POPEV 392     101.019  25.984  83.321  1.00  0.00           C
ATOM   8218  C35 POPEV 392     101.569  25.954  81.891  1.00  0.00           C
ATOM   8221  C36 POPEV 392     100.779  26.814  80.891  1.00  0.00           C
ATOM   8224  C37 POPEV 392     101.318  26.714  79.451  1.00  0.00           C
ATOM   8227  C38 POPEV 392     101.049  25.364  78.771  1.00  0.00           C
ATOM   8230  C39 POPEV 392     101.839  25.174  77.471  1.00  0.00           C
ATOM   8233 0C31 POPEV 392     101.569  23.814  76.811  1.00  0.00           C
ATOM   8236 1C31 POPEV 392     102.479  23.514  75.611  1.00  0.00           C
ATOM   8239 2C31 POPEV 392     102.288  22.084  75.101  1.00  0.00           C
ATOM   8242 3C31 POPEV 392     103.258  21.694  73.971  1.00  0.00           C
ATOM   8245 4C31 POPEV 392     103.398  20.174  73.841  1.00  0.00           C
ATOM   8248 5C31 POPEV 392     104.369  19.744  72.731  1.00  0.00           C
ATOM   8251 6C31 POPEV 392     104.749  18.264  72.801  1.00  0.00           C
ATOM   8255  NH3 POPEW 393      60.059  74.954  89.571  1.00  0.00           N
ATOM   8259  C12 POPEW 393      59.469  76.234  90.071  1.00  0.00           C
ATOM   8262  C11 POPEW 393      59.909  76.554  91.501  1.00  0.00           C
ATOM   8265  P   POPEW 393      60.258  79.144  91.921  1.00  0.00           P
ATOM   8266  O13 POPEW 393      59.399  80.354  92.021  1.00  0.00           O
ATOM   8267  O14 POPEW 393      61.309  78.934  92.931  1.00  0.00           O
ATOM   8268  O11 POPEW 393      60.889  79.122  90.461  1.00  0.00           O
ATOM   8269  O12 POPEW 393      59.369  77.824  91.891  1.00  0.00           O
ATOM   8270  C1  POPEW 393      60.179  79.824  89.421  1.00  0.00           C
ATOM   8273  C2  POPEW 393      61.009  79.864  88.111  1.00  0.00           C
ATOM   8275  O21 POPEW 393      60.299  80.473  87.011  1.00  0.00           O
ATOM   8276  C21 POPEW 393      59.189  79.964  86.551  1.00  0.00           C
ATOM   8277  O22 POPEW 393      58.569  79.024  87.011  1.00  0.00           O
ATOM   8278  C22 POPEW 393      58.779  80.734  85.291  1.00  0.00           C
ATOM   8281  C3  POPEW 393      61.609  78.483  87.751  1.00  0.00           C
ATOM   8284  O31 POPEW 393      62.389  78.574  86.551  1.00  0.00           O
ATOM   8285  C31 POPEW 393      61.839  78.104  85.451  1.00  0.00           C
ATOM   8286  O32 POPEW 393      60.769  77.493  85.381  1.00  0.00           O
ATOM   8287  C32 POPEW 393      62.639  78.504  84.251  1.00  0.00           C
ATOM   8290  C23 POPEW 393      58.189  79.803  84.221  1.00  0.00           C
ATOM   8293  C24 POPEW 393      58.329  80.354  82.801  1.00  0.00           C
ATOM   8296  C25 POPEW 393      57.649  79.444  81.771  1.00  0.00           C
ATOM   8299  C26 POPEW 393      58.359  79.394  80.411  1.00  0.00           C
ATOM   8302  C27 POPEW 393      57.799  78.284  79.501  1.00  0.00           C
ATOM   8305  C28 POPEW 393      56.349  78.514  79.021  1.00  0.00           C
ATOM   8308  C29 POPEW 393      56.239  79.614  77.991  1.00  0.00           C
ATOM   8310 0C21 POPEW 393      55.609  79.543  76.801  1.00  0.00           C
ATOM   8312 1C21 POPEW 393      54.839  78.364  76.251  1.00  0.00           C
ATOM   8315 2C21 POPEW 393      55.609  77.624  75.121  1.00  0.00           C
ATOM   8318 3C21 POPEW 393      55.699  78.424  73.811  1.00  0.00           C
ATOM   8321 4C21 POPEW 393      57.129  78.514  73.251  1.00  0.00           C
ATOM   8324 5C21 POPEW 393      57.649  77.214  72.611  1.00  0.00           C
ATOM   8327 6C21 POPEW 393      56.909  76.784  71.331  1.00  0.00           C
ATOM   8330 7C21 POPEW 393      57.739  75.854  70.441  1.00  0.00           C
ATOM   8333 8C21 POPEW 393      57.029  75.464  69.141  1.00  0.00           C
ATOM   8337  C33 POPEW 393      62.099  77.813  82.991  1.00  0.00           C
ATOM   8340  C34 POPEW 393      62.779  78.374  81.751  1.00  0.00           C
ATOM   8343  C35 POPEW 393      62.419  77.604  80.491  1.00  0.00           C
ATOM   8346  C36 POPEW 393      63.149  78.203  79.301  1.00  0.00           C
ATOM   8349  C37 POPEW 393      63.049  77.294  78.081  1.00  0.00           C
ATOM   8352  C38 POPEW 393      63.629  77.934  76.821  1.00  0.00           C
ATOM   8355  C39 POPEW 393      62.549  78.574  75.951  1.00  0.00           C
ATOM   8358 0C31 POPEW 393      61.788  79.733  76.611  1.00  0.00           C
ATOM   8361 1C31 POPEW 393      60.779  80.354  75.641  1.00  0.00           C
ATOM   8364 2C31 POPEW 393      60.039  81.564  76.231  1.00  0.00           C
ATOM   8367 3C31 POPEW 393      58.809  81.964  75.411  1.00  0.00           C
ATOM   8370 4C31 POPEW 393      59.119  82.283  73.941  1.00  0.00           C
ATOM   8373 5C31 POPEW 393      57.889  82.803  73.191  1.00  0.00           C
ATOM   8376 6C31 POPEW 393      58.139  83.053  71.701  1.00  0.00           C
ATOM   8380  NH3 POPEX 394      23.259  73.254  94.131  1.00  0.00           N
ATOM   8384  C12 POPEX 394      22.169  72.754  95.041  1.00  0.00           C
ATOM   8387  C11 POPEX 394      21.979  73.674  96.261  1.00  0.00           C
ATOM   8390  P   POPEX 394      19.549  74.584  96.321  1.00  0.00           P
ATOM   8391  O13 POPEX 394      18.239  74.334  96.971  1.00  0.00           O
ATOM   8392  O14 POPEX 394      20.049  75.974  96.481  1.00  0.00           O
ATOM   8393  O11 POPEX 394      19.419  74.284  94.771  1.00  0.00           O
ATOM   8394  O12 POPEX 394      20.649  73.553  96.781  1.00  0.00           O
ATOM   8395  C1  POPEX 394      18.189  74.493  94.091  1.00  0.00           C
ATOM   8398  C2  POPEX 394      18.179  73.764  92.721  1.00  0.00           C
ATOM   8400  O21 POPEX 394      19.179  74.284  91.811  1.00  0.00           O
ATOM   8401  C21 POPEX 394      18.989  75.493  91.331  1.00  0.00           C
ATOM   8402  O22 POPEX 394      18.029  76.224  91.511  1.00  0.00           O
ATOM   8403  C22 POPEX 394      20.179  75.883  90.451  1.00  0.00           C
ATOM   8406  C3  POPEX 394      16.739  73.684  92.111  1.00  0.00           C
ATOM   8409  O31 POPEX 394      16.789  73.314  90.721  1.00  0.00           O
ATOM   8410  C31 POPEX 394      17.239  72.093  90.531  1.00  0.00           C
ATOM   8411  O32 POPEX 394      17.219  71.174  91.341  1.00  0.00           O
ATOM   8412  C32 POPEX 394      17.889  72.034  89.151  1.00  0.00           C
ATOM   8415  C23 POPEX 394      19.769  76.294  89.011  1.00  0.00           C
ATOM   8418  C24 POPEX 394      20.239  75.284  87.951  1.00  0.00           C
ATOM   8421  C25 POPEX 394      20.139  75.824  86.511  1.00  0.00           C
ATOM   8424  C26 POPEX 394      21.249  76.824  86.141  1.00  0.00           C
ATOM   8427  C27 POPEX 394      22.519  76.134  85.611  1.00  0.00           C
ATOM   8430  C28 POPEX 394      23.589  77.144  85.191  1.00  0.00           C
ATOM   8433  C29 POPEX 394      24.749  76.443  84.531  1.00  0.00           C
ATOM   8435 0C21 POPEX 394      25.429  76.834  83.431  1.00  0.00           C
ATOM   8437 1C21 POPEX 394      25.229  78.104  82.641  1.00  0.00           C
ATOM   8440 2C21 POPEX 394      26.559  78.614  82.051  1.00  0.00           C
ATOM   8443 3C21 POPEX 394      27.469  79.324  83.081  1.00  0.00           C
ATOM   8446 4C21 POPEX 394      28.909  79.534  82.571  1.00  0.00           C
ATOM   8449 5C21 POPEX 394      29.759  78.273  82.751  1.00  0.00           C
ATOM   8452 6C21 POPEX 394      31.119  78.264  82.021  1.00  0.00           C
ATOM   8455 7C21 POPEX 394      30.999  78.534  80.511  1.00  0.00           C
ATOM   8458 8C21 POPEX 394      32.149  77.964  79.691  1.00  0.00           C
ATOM   8462  C33 POPEX 394      18.229  70.593  88.681  1.00  0.00           C
ATOM   8465  C34 POPEX 394      19.679  70.444  88.201  1.00  0.00           C
ATOM   8468  C35 POPEX 394      20.039  71.274  86.951  1.00  0.00           C
ATOM   8471  C36 POPEX 394      18.999  71.204  85.831  1.00  0.00           C
ATOM   8474  C37 POPEX 394      19.619  71.264  84.431  1.00  0.00           C
ATOM   8477  C38 POPEX 394      18.559  71.414  83.331  1.00  0.00           C
ATOM   8480  C39 POPEX 394      18.159  72.872  83.071  1.00  0.00           C
ATOM   8483 0C31 POPEX 394      19.159  73.614  82.181  1.00  0.00           C
ATOM   8486 1C31 POPEX 394      18.729  75.053  81.861  1.00  0.00           C
ATOM   8489 2C31 POPEX 394      19.679  75.714  80.861  1.00  0.00           C
ATOM   8492 3C31 POPEX 394      19.329  77.163  80.531  1.00  0.00           C
ATOM   8495 4C31 POPEX 394      20.299  77.754  79.491  1.00  0.00           C
ATOM   8498 5C31 POPEX 394      19.939  79.174  79.041  1.00  0.00           C
ATOM   8501 6C31 POPEX 394      20.959  79.733  78.041  1.00  0.00           C
ATOM   8505  NH3 POPEY 395      92.679  69.523  54.131  1.00  0.00           N
ATOM   8509  C12 POPEY 395      91.889  68.234  54.251  1.00  0.00           C
ATOM   8512  C11 POPEY 395      91.148  68.164  55.601  1.00  0.00           C
ATOM   8515  P   POPEY 395      88.689  67.184  55.791  1.00  0.00           P
ATOM   8516  O13 POPEY 395      88.128  67.474  54.451  1.00  0.00           O
ATOM   8517  O14 POPEY 395      88.108  66.064  56.561  1.00  0.00           O
ATOM   8518  O11 POPEY 395      88.489  68.514  56.591  1.00  0.00           O
ATOM   8519  O12 POPEY 395      90.269  67.044  55.711  1.00  0.00           O
ATOM   8520  C1  POPEY 395      88.939  68.754  57.911  1.00  0.00           C
ATOM   8523  C2  POPEY 395      87.839  69.464  58.741  1.00  0.00           C
ATOM   8525  O21 POPEY 395      87.618  68.663  59.911  1.00  0.00           O
ATOM   8526  C21 POPEY 395      87.789  69.313  61.051  1.00  0.00           C
ATOM   8527  O22 POPEY 395      88.128  70.474  61.181  1.00  0.00           O
ATOM   8528  C22 POPEY 395      87.629  68.314  62.191  1.00  0.00           C
ATOM   8531  C3  POPEY 395      86.479  69.614  57.991  1.00  0.00           C
ATOM   8534  O31 POPEY 395      85.419  69.993  58.891  1.00  0.00           O
ATOM   8535  C31 POPEY 395      84.449  69.144  59.261  1.00  0.00           C
ATOM   8536  O32 POPEY 395      83.889  69.203  60.341  1.00  0.00           O
ATOM   8537  C32 POPEY 395      84.019  68.114  58.211  1.00  0.00           C
ATOM   8540  C23 POPEY 395      86.969  68.964  63.421  1.00  0.00           C
ATOM   8543  C24 POPEY 395      85.479  69.214  63.191  1.00  0.00           C
ATOM   8546  C25 POPEY 395      84.699  69.404  64.491  1.00  0.00           C
ATOM   8549  C26 POPEY 395      84.378  68.104  65.221  1.00  0.00           C
ATOM   8552  C27 POPEY 395      83.648  68.343  66.541  1.00  0.00           C
ATOM   8555  C28 POPEY 395      83.359  67.054  67.331  1.00  0.00           C
ATOM   8558  C29 POPEY 395      82.499  67.374  68.531  1.00  0.00           C
ATOM   8560 0C21 POPEY 395      82.848  67.344  69.831  1.00  0.00           C
ATOM   8562 1C21 POPEY 395      84.179  66.953  70.411  1.00  0.00           C
ATOM   8565 2C21 POPEY 395      84.089  65.593  71.131  1.00  0.00           C
ATOM   8568 3C21 POPEY 395      83.209  65.624  72.391  1.00  0.00           C
ATOM   8571 4C21 POPEY 395      82.939  64.214  72.951  1.00  0.00           C
ATOM   8574 5C21 POPEY 395      82.068  64.224  74.211  1.00  0.00           C
ATOM   8577 6C21 POPEY 395      81.469  62.844  74.551  1.00  0.00           C
ATOM   8580 7C21 POPEY 395      82.519  61.734  74.721  1.00  0.00           C
ATOM   8583 8C21 POPEY 395      81.909  60.394  75.121  1.00  0.00           C
ATOM   8587  C33 POPEY 395      84.659  66.724  58.441  1.00  0.00           C
ATOM   8590  C34 POPEY 395      83.899  65.554  57.771  1.00  0.00           C
ATOM   8593  C35 POPEY 395      82.449  65.334  58.261  1.00  0.00           C
ATOM   8596  C36 POPEY 395      82.319  65.274  59.791  1.00  0.00           C
ATOM   8599  C37 POPEY 395      80.949  64.844  60.331  1.00  0.00           C
ATOM   8602  C38 POPEY 395      80.909  64.954  61.871  1.00  0.00           C
ATOM   8605  C39 POPEY 395      79.609  64.453  62.521  1.00  0.00           C
ATOM   8608 0C31 POPEY 395      78.398  65.324  62.181  1.00  0.00           C
ATOM   8611 1C31 POPEY 395      77.319  65.234  63.261  1.00  0.00           C
ATOM   8614 2C31 POPEY 395      76.199  66.264  63.091  1.00  0.00           C
ATOM   8617 3C31 POPEY 395      75.359  66.394  64.371  1.00  0.00           C
ATOM   8620 4C31 POPEY 395      74.359  67.553  64.321  1.00  0.00           C
ATOM   8623 5C31 POPEY 395      73.868  67.914  65.731  1.00  0.00           C
ATOM   8626 6C31 POPEY 395      72.909  69.104  65.761  1.00  0.00           C
ATOM   8630  NH3 POPEZ 396      94.129  86.383  53.001  1.00  0.00           N
ATOM   8634  C12 POPEZ 396      94.638  86.583  54.391  1.00  0.00           C
ATOM   8637  C11 POPEZ 396      95.269  87.973  54.541  1.00  0.00           C
ATOM   8640  P   POPEZ 396      97.459  88.503  53.081  1.00  0.00           P
ATOM   8641  O13 POPEZ 396      97.618  89.244  51.821  1.00  0.00           O
ATOM   8642  O14 POPEZ 396      98.139  87.194  53.121  1.00  0.00           O
ATOM   8643  O11 POPEZ 396      98.139  89.324  54.231  1.00  0.00           O
ATOM   8644  O12 POPEZ 396      95.929  88.393  53.361  1.00  0.00           O
ATOM   8645  C1  POPEZ 396      97.519  90.294  55.051  1.00  0.00           C
ATOM   8648  C2  POPEZ 396      97.869  90.044  56.531  1.00  0.00           C
ATOM   8650  O21 POPEZ 396      97.328  91.122  57.311  1.00  0.00           O
ATOM   8651  C21 POPEZ 396      96.178  90.844  57.891  1.00  0.00           C
ATOM   8652  O22 POPEZ 396      95.559  89.794  57.781  1.00  0.00           O
ATOM   8653  C22 POPEZ 396      95.839  91.943  58.871  1.00  0.00           C
ATOM   8656  C3  POPEZ 396      99.399  89.942  56.751  1.00  0.00           C
ATOM   8659  O31 POPEZ 396      99.799  90.104  58.131  1.00  0.00           O
ATOM   8660  C31 POPEZ 396      99.758  89.034  58.911  1.00  0.00           C
ATOM   8661  O32 POPEZ 396      99.428  87.913  58.551  1.00  0.00           O
ATOM   8662  C32 POPEZ 396     100.299  89.403  60.281  1.00  0.00           C
ATOM   8665  C23 POPEZ 396      94.979  91.374  60.021  1.00  0.00           C
ATOM   8668  C24 POPEZ 396      94.739  92.413  61.111  1.00  0.00           C
ATOM   8671  C25 POPEZ 396      95.829  92.474  62.181  1.00  0.00           C
ATOM   8674  C26 POPEZ 396      95.419  93.424  63.311  1.00  0.00           C
ATOM   8677  C27 POPEZ 396      96.139  93.214  64.641  1.00  0.00           C
ATOM   8680  C28 POPEZ 396      95.589  94.193  65.681  1.00  0.00           C
ATOM   8683  C29 POPEZ 396      96.259  94.064  67.021  1.00  0.00           C
ATOM   8685 0C21 POPEZ 396      95.678  93.803  68.201  1.00  0.00           C
ATOM   8687 1C21 POPEZ 396      94.209  93.573  68.471  1.00  0.00           C
ATOM   8690 2C21 POPEZ 396      93.969  92.204  69.131  1.00  0.00           C
ATOM   8693 3C21 POPEZ 396      94.599  92.113  70.531  1.00  0.00           C
ATOM   8696 4C21 POPEZ 396      94.199  90.844  71.271  1.00  0.00           C
ATOM   8699 5C21 POPEZ 396      94.679  90.854  72.721  1.00  0.00           C
ATOM   8702 6C21 POPEZ 396      94.029  89.753  73.551  1.00  0.00           C
ATOM   8705 7C21 POPEZ 396      94.449  89.813  75.021  1.00  0.00           C
ATOM   8708 8C21 POPEZ 396      93.599  88.883  75.881  1.00  0.00           C
ATOM   8712  C33 POPEZ 396      99.439  88.934  61.481  1.00  0.00           C
ATOM   8715  C34 POPEZ 396     100.049  89.424  62.791  1.00  0.00           C
ATOM   8718  C35 POPEZ 396      99.119  89.254  64.001  1.00  0.00           C
ATOM   8721  C36 POPEZ 396      99.809  89.683  65.301  1.00  0.00           C
ATOM   8724  C37 POPEZ 396      98.889  89.613  66.521  1.00  0.00           C
ATOM   8727  C38 POPEZ 396      99.609  90.063  67.791  1.00  0.00           C
ATOM   8730  C39 POPEZ 396      98.689  90.144  69.021  1.00  0.00           C
ATOM   8733 0C31 POPEZ 396      99.469  90.473  70.301  1.00  0.00           C
ATOM   8736 1C31 POPEZ 396      98.589  90.434  71.551  1.00  0.00           C
ATOM   8739 2C31 POPEZ 396      99.409  90.564  72.841  1.00  0.00           C
ATOM   8742 3C31 POPEZ 396      98.559  90.314  74.101  1.00  0.00           C
ATOM   8745 4C31 POPEZ 396      99.369  90.513  75.391  1.00  0.00           C
ATOM   8748 5C31 POPEZ 396      98.559  90.244  76.661  1.00  0.00           C
ATOM   8751 6C31 POPEZ 396      99.319  90.634  77.931  1.00  0.00           C
ATOM   8755  NH3 POPEa 397      89.928 123.854  88.561  1.00  0.00           N
ATOM   8759  C12 POPEa 397      90.327 123.614  90.001  1.00  0.00           C
ATOM   8762  C11 POPEa 397      90.989 122.234  90.251  1.00  0.00           C
ATOM   8765  P   POPEa 397      93.069 120.753  89.851  1.00  0.00           P
ATOM   8766  O13 POPEa 397      94.329 120.784  89.091  1.00  0.00           O
ATOM   8767  O14 POPEa 397      93.219 120.604  91.321  1.00  0.00           O
ATOM   8768  O11 POPEa 397      92.219 119.534  89.341  1.00  0.00           O
ATOM   8769  O12 POPEa 397      92.208 122.064  89.501  1.00  0.00           O
ATOM   8770  C1  POPEa 397      91.969 119.403  87.941  1.00  0.00           C
ATOM   8773  C2  POPEa 397      92.897 118.354  87.251  1.00  0.00           C
ATOM   8775  O21 POPEa 397      92.188 117.794  86.121  1.00  0.00           O
ATOM   8776  C21 POPEa 397      91.928 118.663  85.141  1.00  0.00           C
ATOM   8777  O22 POPEa 397      92.118 119.872  85.171  1.00  0.00           O
ATOM   8778  C22 POPEa 397      91.368 117.934  83.911  1.00  0.00           C
ATOM   8781  C3  POPEa 397      93.329 117.224  88.271  1.00  0.00           C
ATOM   8784  O31 POPEa 397      93.989 116.054  87.741  1.00  0.00           O
ATOM   8785  C31 POPEa 397      95.257 115.664  87.971  1.00  0.00           C
ATOM   8786  O32 POPEa 397      95.608 114.493  87.961  1.00  0.00           O
ATOM   8787  C32 POPEa 397      96.249 116.824  88.131  1.00  0.00           C
ATOM   8790  C23 POPEa 397      91.469 118.773  82.611  1.00  0.00           C
ATOM   8793  C24 POPEa 397      91.078 117.983  81.351  1.00  0.00           C
ATOM   8796  C25 POPEa 397      92.269 117.423  80.551  1.00  0.00           C
ATOM   8799  C26 POPEa 397      92.879 118.444  79.571  1.00  0.00           C
ATOM   8802  C27 POPEa 397      94.049 117.884  78.751  1.00  0.00           C
ATOM   8805  C28 POPEa 397      94.568 118.904  77.711  1.00  0.00           C
ATOM   8808  C29 POPEa 397      95.888 118.503  77.091  1.00  0.00           C
ATOM   8810 0C21 POPEa 397      96.209 118.493  75.781  1.00  0.00           C
ATOM   8812 1C21 POPEa 397      95.319 118.843  74.611  1.00  0.00           C
ATOM   8815 2C21 POPEa 397      95.599 120.193  73.931  1.00  0.00           C
ATOM   8818 3C21 POPEa 397      95.108 121.434  74.711  1.00  0.00           C
ATOM   8821 4C21 POPEa 397      96.139 122.064  75.661  1.00  0.00           C
ATOM   8824 5C21 POPEa 397      97.319 122.724  74.931  1.00  0.00           C
ATOM   8827 6C21 POPEa 397      98.248 123.464  75.901  1.00  0.00           C
ATOM   8830 7C21 POPEa 397      99.428 124.163  75.211  1.00  0.00           C
ATOM   8833 8C21 POPEa 397     100.389 124.823  76.201  1.00  0.00           C
ATOM   8837  C33 POPEa 397      96.899 117.264  86.791  1.00  0.00           C
ATOM   8840  C34 POPEa 397      98.059 116.354  86.341  1.00  0.00           C
ATOM   8843  C35 POPEa 397      97.689 115.174  85.411  1.00  0.00           C
ATOM   8846  C36 POPEa 397      97.258 115.634  84.011  1.00  0.00           C
ATOM   8849  C37 POPEa 397      97.179 114.534  82.931  1.00  0.00           C
ATOM   8852  C38 POPEa 397      96.799 115.053  81.541  1.00  0.00           C
ATOM   8855  C39 POPEa 397      96.998 113.994  80.451  1.00  0.00           C
ATOM   8858 0C31 POPEa 397      96.609 114.473  79.051  1.00  0.00           C
ATOM   8861 1C31 POPEa 397      96.779 113.363  78.001  1.00  0.00           C
ATOM   8864 2C31 POPEa 397      96.639 113.854  76.551  1.00  0.00           C
ATOM   8867 3C31 POPEa 397      95.257 114.414  76.201  1.00  0.00           C
ATOM   8870 4C31 POPEa 397      95.108 114.714  74.701  1.00  0.00           C
ATOM   8873 5C31 POPEa 397      93.769 115.364  74.351  1.00  0.00           C
ATOM   8876 6C31 POPEa 397      93.599 115.634  72.851  1.00  0.00           C
ATOM   8880  NH3 POPEb 398      28.789  95.753  92.791  1.00  0.00           N
ATOM   8884  C12 POPEb 398      30.019  96.424  93.311  1.00  0.00           C
ATOM   8887  C11 POPEb 398      29.699  97.843  93.851  1.00  0.00           C
ATOM   8890  P   POPEb 398      31.399  99.294  92.571  1.00  0.00           P
ATOM   8891  O13 POPEb 398      30.239  99.464  91.661  1.00  0.00           O
ATOM   8892  O14 POPEb 398      32.239 100.483  92.771  1.00  0.00           O
ATOM   8893  O11 POPEb 398      32.299  98.164  91.931  1.00  0.00           O
ATOM   8894  O12 POPEb 398      30.879  98.654  93.931  1.00  0.00           O
ATOM   8895  C1  POPEb 398      32.879  98.404  90.641  1.00  0.00           C
ATOM   8898  C2  POPEb 398      32.519  97.224  89.711  1.00  0.00           C
ATOM   8900  O21 POPEb 398      33.289  97.204  88.491  1.00  0.00           O
ATOM   8901  C21 POPEb 398      33.039  98.164  87.621  1.00  0.00           C
ATOM   8902  O22 POPEb 398      32.439  99.204  87.821  1.00  0.00           O
ATOM   8903  C22 POPEb 398      33.509  97.733  86.231  1.00  0.00           C
ATOM   8906  C3  POPEb 398      30.989  97.084  89.431  1.00  0.00           C
ATOM   8909  O31 POPEb 398      30.779  95.883  88.671  1.00  0.00           O
ATOM   8910  C31 POPEb 398      30.369  94.813  89.341  1.00  0.00           C
ATOM   8911  O32 POPEb 398      29.849  94.794  90.441  1.00  0.00           O
ATOM   8912  C32 POPEb 398      30.839  93.563  88.561  1.00  0.00           C
ATOM   8915  C23 POPEb 398      32.929  98.684  85.161  1.00  0.00           C
ATOM   8918  C24 POPEb 398      33.129  98.204  83.711  1.00  0.00           C
ATOM   8921  C25 POPEb 398      32.389  99.104  82.711  1.00  0.00           C
ATOM   8924  C26 POPEb 398      32.579  98.692  81.251  1.00  0.00           C
ATOM   8927  C27 POPEb 398      31.899  99.674  80.291  1.00  0.00           C
ATOM   8930  C28 POPEb 398      30.579  99.174  79.661  1.00  0.00           C
ATOM   8933  C29 POPEb 398      30.849  98.344  78.431  1.00  0.00           C
ATOM   8935 0C21 POPEb 398      30.039  97.442  77.861  1.00  0.00           C
ATOM   8937 1C21 POPEb 398      28.669  97.003  78.311  1.00  0.00           C
ATOM   8940 2C21 POPEb 398      28.489  95.494  78.021  1.00  0.00           C
ATOM   8943 3C21 POPEb 398      27.029  95.012  78.111  1.00  0.00           C
ATOM   8946 4C21 POPEb 398      26.859  93.523  77.781  1.00  0.00           C
ATOM   8949 5C21 POPEb 398      27.419  93.094  76.421  1.00  0.00           C
ATOM   8952 6C21 POPEb 398      27.249  91.593  76.131  1.00  0.00           C
ATOM   8955 7C21 POPEb 398      28.049  91.143  74.911  1.00  0.00           C
ATOM   8958 8C21 POPEb 398      27.919  89.643  74.611  1.00  0.00           C
ATOM   8962  C33 POPEb 398      29.809  92.413  88.471  1.00  0.00           C
ATOM   8965  C34 POPEb 398      28.799  92.574  87.321  1.00  0.00           C
ATOM   8968  C35 POPEb 398      29.359  92.294  85.911  1.00  0.00           C
ATOM   8971  C36 POPEb 398      29.659  90.804  85.641  1.00  0.00           C
ATOM   8974  C37 POPEb 398      29.809  90.473  84.141  1.00  0.00           C
ATOM   8977  C38 POPEb 398      30.119  88.983  83.911  1.00  0.00           C
ATOM   8980  C39 POPEb 398      30.099  88.554  82.431  1.00  0.00           C
ATOM   8983 0C31 POPEb 398      28.679  88.383  81.851  1.00  0.00           C
ATOM   8986 1C31 POPEb 398      28.669  87.584  80.531  1.00  0.00           C
ATOM   8989 2C31 POPEb 398      27.249  87.313  80.011  1.00  0.00           C
ATOM   8992 3C31 POPEb 398      27.149  86.203  78.951  1.00  0.00           C
ATOM   8995 4C31 POPEb 398      28.079  86.364  77.741  1.00  0.00           C
ATOM   8998 5C31 POPEb 398      27.949  85.193  76.741  1.00  0.00           C
ATOM   9001 6C31 POPEb 398      28.859  85.333  75.521  1.00  0.00           C
ATOM   9005  NH3 POPEc 399      25.419   6.834  48.291  1.00  0.00           N
ATOM   9009  C12 POPEc 399      25.989   8.214  48.431  1.00  0.00           C
ATOM   9012  C11 POPEc 399      25.139   9.234  47.691  1.00  0.00           C
ATOM   9015  P   POPEc 399      24.959  11.834  47.561  1.00  0.00           P
ATOM   9016  O13 POPEc 399      25.669  12.094  46.291  1.00  0.00           O
ATOM   9017  O14 POPEc 399      23.489  11.734  47.481  1.00  0.00           O
ATOM   9018  O11 POPEc 399      25.289  12.914  48.651  1.00  0.00           O
ATOM   9019  O12 POPEc 399      25.529  10.514  48.171  1.00  0.00           O
ATOM   9020  C1  POPEc 399      24.669  12.754  49.931  1.00  0.00           C
ATOM   9023  C2  POPEc 399      25.519  13.404  51.051  1.00  0.00           C
ATOM   9025  O21 POPEc 399      24.669  14.024  52.031  1.00  0.00           O
ATOM   9026  C21 POPEc 399      23.919  13.214  52.771  1.00  0.00           C
ATOM   9027  O22 POPEc 399      23.899  12.004  52.731  1.00  0.00           O
ATOM   9028  C22 POPEc 399      22.989  14.054  53.651  1.00  0.00           C
ATOM   9031  C3  POPEc 399      26.489  14.464  50.441  1.00  0.00           C
ATOM   9034  O31 POPEc 399      26.969  15.374  51.451  1.00  0.00           O
ATOM   9035  C31 POPEc 399      27.899  16.214  51.091  1.00  0.00           C
ATOM   9036  O32 POPEc 399      28.599  16.174  50.091  1.00  0.00           O
ATOM   9037  C32 POPEc 399      27.969  17.354  52.101  1.00  0.00           C
ATOM   9040  C23 POPEc 399      23.069  13.664  55.141  1.00  0.00           C
ATOM   9043  C24 POPEc 399      22.059  14.444  55.991  1.00  0.00           C
ATOM   9046  C25 POPEc 399      22.289  14.304  57.511  1.00  0.00           C
ATOM   9049  C26 POPEc 399      23.539  15.074  57.961  1.00  0.00           C
ATOM   9052  C27 POPEc 399      23.879  14.924  59.441  1.00  0.00           C
ATOM   9055  C28 POPEc 399      25.229  15.594  59.751  1.00  0.00           C
ATOM   9058  C29 POPEc 399      25.739  15.334  61.141  1.00  0.00           C
ATOM   9060 0C21 POPEc 399      26.489  16.174  61.881  1.00  0.00           C
ATOM   9062 1C21 POPEc 399      26.929  17.564  61.481  1.00  0.00           C
ATOM   9065 2C21 POPEc 399      28.369  17.664  60.941  1.00  0.00           C
ATOM   9068 3C21 POPEc 399      28.629  16.874  59.651  1.00  0.00           C
ATOM   9071 4C21 POPEc 399      29.809  17.444  58.841  1.00  0.00           C
ATOM   9074 5C21 POPEc 399      31.179  17.274  59.511  1.00  0.00           C
ATOM   9077 6C21 POPEc 399      32.299  18.074  58.821  1.00  0.00           C
ATOM   9080 7C21 POPEc 399      33.679  17.824  59.451  1.00  0.00           C
ATOM   9083 8C21 POPEc 399      34.779  18.734  58.901  1.00  0.00           C
ATOM   9087  C33 POPEc 399      27.089  17.234  53.361  1.00  0.00           C
ATOM   9090  C34 POPEc 399      27.329  18.424  54.291  1.00  0.00           C
ATOM   9093  C35 POPEc 399      26.619  18.294  55.641  1.00  0.00           C
ATOM   9096  C36 POPEc 399      26.839  19.534  56.521  1.00  0.00           C
ATOM   9099  C37 POPEc 399      26.209  19.424  57.921  1.00  0.00           C
ATOM   9102  C38 POPEc 399      25.679  20.764  58.441  1.00  0.00           C
ATOM   9105  C39 POPEc 399      24.989  20.653  59.811  1.00  0.00           C
ATOM   9108 0C31 POPEc 399      25.949  20.984  60.961  1.00  0.00           C
ATOM   9111 1C31 POPEc 399      25.319  20.794  62.341  1.00  0.00           C
ATOM   9114 2C31 POPEc 399      26.319  21.114  63.471  1.00  0.00           C
ATOM   9117 3C31 POPEc 399      25.869  20.624  64.861  1.00  0.00           C
ATOM   9120 4C31 POPEc 399      25.929  19.094  64.991  1.00  0.00           C
ATOM   9123 5C31 POPEc 399      25.659  18.594  66.421  1.00  0.00           C
ATOM   9126 6C31 POPEc 399      25.739  17.074  66.551  1.00  0.00           C
ATOM   9130  NH3 POPEd 400      86.309   6.004  47.921  1.00  0.00           N
ATOM   9134  C12 POPEd 400      85.979   4.914  48.911  1.00  0.00           C
ATOM   9137  C11 POPEd 400      86.309   3.524  48.331  1.00  0.00           C
ATOM   9140  P   POPEd 400      84.159   2.214  49.051  1.00  0.00           P
ATOM   9141  O13 POPEd 400      83.639   2.744  47.761  1.00  0.00           O
ATOM   9142  O14 POPEd 400      83.929   0.784  49.371  1.00  0.00           O
ATOM   9143  O11 POPEd 400      83.739   3.114  50.271  1.00  0.00           O
ATOM   9144  O12 POPEd 400      85.719   2.464  49.091  1.00  0.00           O
ATOM   9145  C1  POPEd 400      82.459   3.744  50.411  1.00  0.00           C
ATOM   9148  C2  POPEd 400      82.068   3.914  51.931  1.00  0.00           C
ATOM   9150  O21 POPEd 400      82.109   2.654  52.621  1.00  0.00           O
ATOM   9151  C21 POPEd 400      81.239   1.714  52.261  1.00  0.00           C
ATOM   9152  O22 POPEd 400      80.429   1.774  51.351  1.00  0.00           O
ATOM   9153  C22 POPEd 400      81.439   0.484  53.151  1.00  0.00           C
ATOM   9156  C3  POPEd 400      80.748   4.714  52.201  1.00  0.00           C
ATOM   9159  O31 POPEd 400      80.729   5.364  53.501  1.00  0.00           O
ATOM   9160  C31 POPEd 400      80.189   4.674  54.511  1.00  0.00           C
ATOM   9161  O32 POPEd 400      79.879   3.504  54.471  1.00  0.00           O
ATOM   9162  C32 POPEd 400      80.009   5.574  55.741  1.00  0.00           C
ATOM   9165  C23 POPEd 400      80.208   0.154  54.041  1.00  0.00           C
ATOM   9168  C24 POPEd 400      80.599  -0.596  55.321  1.00  0.00           C
ATOM   9171  C25 POPEd 400      79.428  -0.766  56.301  1.00  0.00           C
ATOM   9174  C26 POPEd 400      79.919  -0.826  57.761  1.00  0.00           C
ATOM   9177  C27 POPEd 400      78.809  -1.136  58.781  1.00  0.00           C
ATOM   9180  C28 POPEd 400      79.109  -0.496  60.151  1.00  0.00           C
ATOM   9183  C29 POPEd 400      78.429  -1.066  61.361  1.00  0.00           C
ATOM   9185 0C21 POPEd 400      77.159  -1.466  61.531  1.00  0.00           C
ATOM   9187 1C21 POPEd 400      75.998  -1.376  60.561  1.00  0.00           C
ATOM   9190 2C21 POPEd 400      74.719  -0.896  61.271  1.00  0.00           C
ATOM   9193 3C21 POPEd 400      74.109  -1.926  62.231  1.00  0.00           C
ATOM   9196 4C21 POPEd 400      73.288  -1.286  63.361  1.00  0.00           C
ATOM   9199 5C21 POPEd 400      72.758  -2.336  64.351  1.00  0.00           C
ATOM   9202 6C21 POPEd 400      71.809  -1.756  65.401  1.00  0.00           C
ATOM   9205 7C21 POPEd 400      71.219  -2.836  66.311  1.00  0.00           C
ATOM   9208 8C21 POPEd 400      70.139  -2.326  67.271  1.00  0.00           C
ATOM   9212  C33 POPEd 400      78.939   5.034  56.731  1.00  0.00           C
ATOM   9215  C34 POPEd 400      78.689   5.964  57.931  1.00  0.00           C
ATOM   9218  C35 POPEd 400      77.459   5.594  58.781  1.00  0.00           C
ATOM   9221  C36 POPEd 400      77.639   4.344  59.651  1.00  0.00           C
ATOM   9224  C37 POPEd 400      76.469   4.074  60.611  1.00  0.00           C
ATOM   9227  C38 POPEd 400      76.578   2.774  61.431  1.00  0.00           C
ATOM   9230  C39 POPEd 400      77.428   2.914  62.701  1.00  0.00           C
ATOM   9233 0C31 POPEd 400      77.189   1.774  63.711  1.00  0.00           C
ATOM   9236 1C31 POPEd 400      77.819   2.044  65.091  1.00  0.00           C
ATOM   9239 2C31 POPEd 400      77.319   1.124  66.221  1.00  0.00           C
ATOM   9242 3C31 POPEd 400      78.178  -0.126  66.481  1.00  0.00           C
ATOM   9245 4C31 POPEd 400      77.809  -1.336  65.621  1.00  0.00           C
ATOM   9248 5C31 POPEd 400      78.689  -2.566  65.911  1.00  0.00           C
ATOM   9251 6C31 POPEd 400      78.279  -3.813  65.131  1.00  0.00           C
ATOM   9255  NH3 POPEe 401      54.749  91.324  51.911  1.00  0.00           N
ATOM   9259  C12 POPEe 401      53.479  91.254  52.701  1.00  0.00           C
ATOM   9262  C11 POPEe 401      52.479  90.314  52.021  1.00  0.00           C
ATOM   9265  P   POPEe 401      50.729  90.333  50.111  1.00  0.00           P
ATOM   9266  O13 POPEe 401      50.559  90.944  48.771  1.00  0.00           O
ATOM   9267  O14 POPEe 401      50.729  88.864  50.241  1.00  0.00           O
ATOM   9268  O11 POPEe 401      49.559  90.874  51.051  1.00  0.00           O
ATOM   9269  O12 POPEe 401      52.039  90.893  50.791  1.00  0.00           O
ATOM   9270  C1  POPEe 401      48.279  90.203  51.011  1.00  0.00           C
ATOM   9273  C2  POPEe 401      47.689  89.984  52.421  1.00  0.00           C
ATOM   9275  O21 POPEe 401      47.389  91.262  53.041  1.00  0.00           O
ATOM   9276  C21 POPEe 401      46.079  91.504  53.161  1.00  0.00           C
ATOM   9277  O22 POPEe 401      45.179  90.804  52.751  1.00  0.00           O
ATOM   9278  C22 POPEe 401      45.899  92.824  53.911  1.00  0.00           C
ATOM   9281  C3  POPEe 401      48.659  89.174  53.321  1.00  0.00           C
ATOM   9284  O31 POPEe 401      47.959  88.544  54.421  1.00  0.00           O
ATOM   9285  C31 POPEe 401      48.019  89.193  55.571  1.00  0.00           C
ATOM   9286  O32 POPEe 401      48.519  90.294  55.731  1.00  0.00           O
ATOM   9287  C32 POPEe 401      47.409  88.363  56.681  1.00  0.00           C
ATOM   9290  C23 POPEe 401      44.849  92.744  55.051  1.00  0.00           C
ATOM   9293  C24 POPEe 401      45.199  93.573  56.291  1.00  0.00           C
ATOM   9296  C25 POPEe 401      46.569  93.204  56.881  1.00  0.00           C
ATOM   9299  C26 POPEe 401      46.739  93.484  58.381  1.00  0.00           C
ATOM   9302  C27 POPEe 401      48.119  93.024  58.881  1.00  0.00           C
ATOM   9305  C28 POPEe 401      48.439  93.454  60.331  1.00  0.00           C
ATOM   9308  C29 POPEe 401      47.709  92.654  61.381  1.00  0.00           C
ATOM   9310 0C21 POPEe 401      48.168  92.372  62.611  1.00  0.00           C
ATOM   9312 1C21 POPEe 401      49.479  92.833  63.201  1.00  0.00           C
ATOM   9315 2C21 POPEe 401      49.348  94.083  64.091  1.00  0.00           C
ATOM   9318 3C21 POPEe 401      48.979  93.743  65.541  1.00  0.00           C
ATOM   9321 4C21 POPEe 401      48.489  94.974  66.321  1.00  0.00           C
ATOM   9324 5C21 POPEe 401      48.269  94.664  67.801  1.00  0.00           C
ATOM   9327 6C21 POPEe 401      47.379  95.714  68.491  1.00  0.00           C
ATOM   9330 7C21 POPEe 401      47.049  95.354  69.941  1.00  0.00           C
ATOM   9333 8C21 POPEe 401      46.039  96.324  70.581  1.00  0.00           C
ATOM   9337  C33 POPEe 401      47.079  89.193  57.941  1.00  0.00           C
ATOM   9340  C34 POPEe 401      46.499  88.314  59.051  1.00  0.00           C
ATOM   9343  C35 POPEe 401      45.809  89.123  60.151  1.00  0.00           C
ATOM   9346  C36 POPEe 401      45.099  88.223  61.181  1.00  0.00           C
ATOM   9349  C37 POPEe 401      44.039  88.994  61.981  1.00  0.00           C
ATOM   9352  C38 POPEe 401      43.299  88.134  63.011  1.00  0.00           C
ATOM   9355  C39 POPEe 401      44.148  87.773  64.241  1.00  0.00           C
ATOM   9358 0C31 POPEe 401      43.369  86.894  65.231  1.00  0.00           C
ATOM   9361 1C31 POPEe 401      44.209  86.474  66.451  1.00  0.00           C
ATOM   9364 2C31 POPEe 401      43.449  85.504  67.361  1.00  0.00           C
ATOM   9367 3C31 POPEe 401      44.309  84.913  68.481  1.00  0.00           C
ATOM   9370 4C31 POPEe 401      44.769  85.954  69.511  1.00  0.00           C
ATOM   9373 5C31 POPEe 401      45.549  85.343  70.681  1.00  0.00           C
ATOM   9376 6C31 POPEe 401      46.069  86.383  71.671  1.00  0.00           C
ATOM   9380  NH3 POPEf 402       0.439  92.614  52.471  1.00  0.00           N
ATOM   9384  C12 POPEf 402       1.659  92.733  51.591  1.00  0.00           C
ATOM   9387  C11 POPEf 402       2.429  91.394  51.501  1.00  0.00           C
ATOM   9390  P   POPEf 402       2.269  89.804  53.601  1.00  0.00           P
ATOM   9391  O13 POPEf 402       0.849  89.783  53.201  1.00  0.00           O
ATOM   9392  O14 POPEf 402       3.099  88.584  53.521  1.00  0.00           O
ATOM   9393  O11 POPEf 402       2.369  90.394  55.081  1.00  0.00           O
ATOM   9394  O12 POPEf 402       2.929  90.974  52.771  1.00  0.00           O
ATOM   9395  C1  POPEf 402       2.419  89.543  56.231  1.00  0.00           C
ATOM   9398  C2  POPEf 402       3.339  90.114  57.361  1.00  0.00           C
ATOM   9400  O21 POPEf 402       3.059  89.503  58.631  1.00  0.00           O
ATOM   9401  C21 POPEf 402       3.569  88.304  58.831  1.00  0.00           C
ATOM   9402  O22 POPEf 402       4.179  87.644  58.011  1.00  0.00           O
ATOM   9403  C22 POPEf 402       3.289  87.894  60.291  1.00  0.00           C
ATOM   9406  C3  POPEf 402       3.189  91.644  57.581  1.00  0.00           C
ATOM   9409  O31 POPEf 402       4.169  92.133  58.521  1.00  0.00           O
ATOM   9410  C31 POPEf 402       3.849  92.133  59.821  1.00  0.00           C
ATOM   9411  O32 POPEf 402       2.779  91.814  60.311  1.00  0.00           O
ATOM   9412  C32 POPEf 402       5.129  92.413  60.621  1.00  0.00           C
ATOM   9415  C23 POPEf 402       4.539  87.372  61.031  1.00  0.00           C
ATOM   9418  C24 POPEf 402       4.259  86.984  62.491  1.00  0.00           C
ATOM   9421  C25 POPEf 402       4.129  88.184  63.431  1.00  0.00           C
ATOM   9424  C26 POPEf 402       4.129  87.814  64.931  1.00  0.00           C
ATOM   9427  C27 POPEf 402       4.159  89.074  65.821  1.00  0.00           C
ATOM   9430  C28 POPEf 402       4.029  88.803  67.331  1.00  0.00           C
ATOM   9433  C29 POPEf 402       5.159  88.004  67.931  1.00  0.00           C
ATOM   9435 0C21 POPEf 402       6.019  88.404  68.881  1.00  0.00           C
ATOM   9437 1C21 POPEf 402       6.029  89.753  69.561  1.00  0.00           C
ATOM   9440 2C21 POPEf 402       6.739  89.743  70.931  1.00  0.00           C
ATOM   9443 3C21 POPEf 402       5.979  89.014  72.041  1.00  0.00           C
ATOM   9446 4C21 POPEf 402       6.589  89.244  73.431  1.00  0.00           C
ATOM   9449 5C21 POPEf 402       5.679  88.813  74.591  1.00  0.00           C
ATOM   9452 6C21 POPEf 402       5.829  87.344  75.011  1.00  0.00           C
ATOM   9455 7C21 POPEf 402       4.849  86.954  76.131  1.00  0.00           C
ATOM   9458 8C21 POPEf 402       5.189  85.653  76.861  1.00  0.00           C
ATOM   9462  C33 POPEf 402       5.039  93.464  61.761  1.00  0.00           C
ATOM   9465  C34 POPEf 402       6.259  93.344  62.701  1.00  0.00           C
ATOM   9468  C35 POPEf 402       6.179  94.184  63.981  1.00  0.00           C
ATOM   9471  C36 POPEf 402       5.579  93.404  65.171  1.00  0.00           C
ATOM   9474  C37 POPEf 402       5.199  94.284  66.391  1.00  0.00           C
ATOM   9477  C38 POPEf 402       6.379  95.074  66.971  1.00  0.00           C
ATOM   9480  C39 POPEf 402       5.989  96.224  67.911  1.00  0.00           C
ATOM   9483 0C31 POPEf 402       5.339  95.814  69.231  1.00  0.00           C
ATOM   9486 1C31 POPEf 402       5.169  97.043  70.131  1.00  0.00           C
ATOM   9489 2C31 POPEf 402       4.609  96.754  71.531  1.00  0.00           C
ATOM   9492 3C31 POPEf 402       5.449  95.764  72.331  1.00  0.00           C
ATOM   9495 4C31 POPEf 402       5.129  95.814  73.831  1.00  0.00           C
ATOM   9498 5C31 POPEf 402       5.849  94.734  74.631  1.00  0.00           C
ATOM   9501 6C31 POPEf 402       5.529  94.794  76.121  1.00  0.00           C
ATOM   9505  NH3 POPEg 403      40.229 117.784  90.241  1.00  0.00           N
ATOM   9509  C12 POPEg 403      39.709 117.354  88.891  1.00  0.00           C
ATOM   9512  C11 POPEg 403      39.269 115.893  88.911  1.00  0.00           C
ATOM   9515  P   POPEg 403      37.279 114.834  90.251  1.00  0.00           P
ATOM   9516  O13 POPEg 403      36.219 115.674  89.651  1.00  0.00           O
ATOM   9517  O14 POPEg 403      37.119 114.384  91.651  1.00  0.00           O
ATOM   9518  O11 POPEg 403      37.609 113.614  89.321  1.00  0.00           O
ATOM   9519  O12 POPEg 403      38.669 115.583  90.171  1.00  0.00           O
ATOM   9520  C1  POPEg 403      36.639 112.983  88.491  1.00  0.00           C
ATOM   9523  C2  POPEg 403      37.159 112.964  87.041  1.00  0.00           C
ATOM   9525  O21 POPEg 403      36.099 112.453  86.201  1.00  0.00           O
ATOM   9526  C21 POPEg 403      35.929 113.074  85.051  1.00  0.00           C
ATOM   9527  O22 POPEg 403      36.349 114.184  84.761  1.00  0.00           O
ATOM   9528  C22 POPEg 403      35.179 112.143  84.101  1.00  0.00           C
ATOM   9531  C3  POPEg 403      38.419 112.054  86.911  1.00  0.00           C
ATOM   9534  O31 POPEg 403      38.939 112.113  85.561  1.00  0.00           O
ATOM   9535  C31 POPEg 403      40.079 112.764  85.401  1.00  0.00           C
ATOM   9536  O32 POPEg 403      40.809 113.164  86.291  1.00  0.00           O
ATOM   9537  C32 POPEg 403      40.299 113.024  83.901  1.00  0.00           C
ATOM   9540  C23 POPEg 403      35.139 112.654  82.641  1.00  0.00           C
ATOM   9543  C24 POPEg 403      34.619 111.574  81.691  1.00  0.00           C
ATOM   9546  C25 POPEg 403      34.259 112.064  80.271  1.00  0.00           C
ATOM   9549  C26 POPEg 403      35.409 112.733  79.501  1.00  0.00           C
ATOM   9552  C27 POPEg 403      35.569 112.214  78.051  1.00  0.00           C
ATOM   9555  C28 POPEg 403      34.319 112.323  77.151  1.00  0.00           C
ATOM   9558  C29 POPEg 403      33.829 113.743  76.971  1.00  0.00           C
ATOM   9560 0C21 POPEg 403      33.689 114.434  75.821  1.00  0.00           C
ATOM   9562 1C21 POPEg 403      34.008 113.974  74.421  1.00  0.00           C
ATOM   9565 2C21 POPEg 403      35.129 114.834  73.801  1.00  0.00           C
ATOM   9568 3C21 POPEg 403      36.469 114.714  74.541  1.00  0.00           C
ATOM   9571 4C21 POPEg 403      37.609 115.504  73.881  1.00  0.00           C
ATOM   9574 5C21 POPEg 403      38.899 115.434  74.701  1.00  0.00           C
ATOM   9577 6C21 POPEg 403      40.029 116.283  74.121  1.00  0.00           C
ATOM   9580 7C21 POPEg 403      41.189 116.424  75.111  1.00  0.00           C
ATOM   9583 8C21 POPEg 403      42.419 117.133  74.531  1.00  0.00           C
ATOM   9587  C33 POPEg 403      40.509 111.733  83.071  1.00  0.00           C
ATOM   9590  C34 POPEg 403      40.909 112.034  81.611  1.00  0.00           C
ATOM   9593  C35 POPEg 403      39.889 111.553  80.581  1.00  0.00           C
ATOM   9596  C36 POPEg 403      40.269 111.903  79.131  1.00  0.00           C
ATOM   9599  C37 POPEg 403      39.179 111.494  78.131  1.00  0.00           C
ATOM   9602  C38 POPEg 403      39.689 110.604  76.991  1.00  0.00           C
ATOM   9605  C39 POPEg 403      40.389 111.374  75.861  1.00  0.00           C
ATOM   9608 0C31 POPEg 403      40.779 110.443  74.701  1.00  0.00           C
ATOM   9611 1C31 POPEg 403      41.189 111.192  73.431  1.00  0.00           C
ATOM   9614 2C31 POPEg 403      41.429 110.244  72.241  1.00  0.00           C
ATOM   9617 3C31 POPEg 403      42.719 109.424  72.351  1.00  0.00           C
ATOM   9620 4C31 POPEg 403      42.828 108.344  71.281  1.00  0.00           C
ATOM   9623 5C31 POPEg 403      44.148 107.563  71.391  1.00  0.00           C
ATOM   9626 6C31 POPEg 403      44.288 106.464  70.341  1.00  0.00           C
ATOM   9630  NH3 POPEh 404      66.258  60.723  90.141  1.00  0.00           N
ATOM   9634  C12 POPEh 404      65.549  59.834  91.151  1.00  0.00           C
ATOM   9637  C11 POPEh 404      64.569  58.813  90.501  1.00  0.00           C
ATOM   9640  P   POPEh 404      62.449  60.344  90.131  1.00  0.00           P
ATOM   9641  O13 POPEh 404      61.089  59.944  89.691  1.00  0.00           O
ATOM   9642  O14 POPEh 404      62.499  61.454  91.081  1.00  0.00           O
ATOM   9643  O11 POPEh 404      63.369  60.714  88.911  1.00  0.00           O
ATOM   9644  O12 POPEh 404      63.199  59.104  90.781  1.00  0.00           O
ATOM   9645  C1  POPEh 404      62.889  60.313  87.621  1.00  0.00           C
ATOM   9648  C2  POPEh 404      63.739  60.954  86.531  1.00  0.00           C
ATOM   9650  O21 POPEh 404      63.119  60.534  85.321  1.00  0.00           O
ATOM   9651  C21 POPEh 404      63.259  61.324  84.311  1.00  0.00           C
ATOM   9652  O22 POPEh 404      63.799  62.414  84.301  1.00  0.00           O
ATOM   9653  C22 POPEh 404      62.649  60.604  83.111  1.00  0.00           C
ATOM   9656  C3  POPEh 404      65.199  60.424  86.581  1.00  0.00           C
ATOM   9659  O31 POPEh 404      66.059  61.114  85.641  1.00  0.00           O
ATOM   9660  C31 POPEh 404      66.769  62.114  86.171  1.00  0.00           C
ATOM   9661  O32 POPEh 404      66.889  62.324  87.361  1.00  0.00           O
ATOM   9662  C32 POPEh 404      67.428  62.904  85.041  1.00  0.00           C
ATOM   9665  C23 POPEh 404      63.049  61.324  81.821  1.00  0.00           C
ATOM   9668  C24 POPEh 404      62.369  60.764  80.561  1.00  0.00           C
ATOM   9671  C25 POPEh 404      60.839  60.914  80.581  1.00  0.00           C
ATOM   9674  C26 POPEh 404      60.209  60.504  79.241  1.00  0.00           C
ATOM   9677  C27 POPEh 404      58.889  61.224  78.911  1.00  0.00           C
ATOM   9680  C28 POPEh 404      58.259  60.653  77.621  1.00  0.00           C
ATOM   9683  C29 POPEh 404      57.229  61.474  76.881  1.00  0.00           C
ATOM   9685 0C21 POPEh 404      56.279  62.284  77.391  1.00  0.00           C
ATOM   9687 1C21 POPEh 404      55.969  62.534  78.841  1.00  0.00           C
ATOM   9690 2C21 POPEh 404      54.569  63.134  79.091  1.00  0.00           C
ATOM   9693 3C21 POPEh 404      53.429  62.114  78.961  1.00  0.00           C
ATOM   9696 4C21 POPEh 404      52.059  62.724  79.291  1.00  0.00           C
ATOM   9699 5C21 POPEh 404      51.839  62.964  80.791  1.00  0.00           C
ATOM   9702 6C21 POPEh 404      50.559  63.774  81.081  1.00  0.00           C
ATOM   9705 7C21 POPEh 404      50.239  63.854  82.581  1.00  0.00           C
ATOM   9708 8C21 POPEh 404      48.989  64.694  82.871  1.00  0.00           C
ATOM   9712  C33 POPEh 404      68.639  63.754  85.481  1.00  0.00           C
ATOM   9715  C34 POPEh 404      69.409  64.334  84.281  1.00  0.00           C
ATOM   9718  C35 POPEh 404      68.629  65.404  83.491  1.00  0.00           C
ATOM   9721  C36 POPEh 404      69.269  65.674  82.121  1.00  0.00           C
ATOM   9724  C37 POPEh 404      68.509  66.734  81.311  1.00  0.00           C
ATOM   9727  C38 POPEh 404      68.839  66.694  79.811  1.00  0.00           C
ATOM   9730  C39 POPEh 404      68.038  67.734  79.031  1.00  0.00           C
ATOM   9733 0C31 POPEh 404      68.509  67.924  77.571  1.00  0.00           C
ATOM   9736 1C31 POPEh 404      67.699  69.014  76.861  1.00  0.00           C
ATOM   9739 2C31 POPEh 404      68.099  69.284  75.401  1.00  0.00           C
ATOM   9742 3C31 POPEh 404      69.169  70.364  75.211  1.00  0.00           C
ATOM   9745 4C31 POPEh 404      70.589  69.913  75.581  1.00  0.00           C
ATOM   9748 5C31 POPEh 404      71.669  70.924  75.181  1.00  0.00           C
ATOM   9751 6C31 POPEh 404      73.089  70.372  75.251  1.00  0.00           C
ATOM   9755  NH3 POPEi 405      96.609  40.504  50.511  1.00  0.00           N
ATOM   9759  C12 POPEi 405      97.479  40.914  51.671  1.00  0.00           C
ATOM   9762  C11 POPEi 405      98.929  40.604  51.321  1.00  0.00           C
ATOM   9765  P   POPEi 405     100.859  42.114  52.241  1.00  0.00           P
ATOM   9766  O13 POPEi 405     100.257  43.464  52.341  1.00  0.00           O
ATOM   9767  O14 POPEi 405     101.569  41.794  50.981  1.00  0.00           O
ATOM   9768  O11 POPEi 405     101.849  41.864  53.461  1.00  0.00           O
ATOM   9769  O12 POPEi 405      99.749  41.014  52.411  1.00  0.00           O
ATOM   9770  C1  POPEi 405     101.529  41.034  54.581  1.00  0.00           C
ATOM   9773  C2  POPEi 405     102.819  40.504  55.301  1.00  0.00           C
ATOM   9775  O21 POPEi 405     102.739  40.634  56.731  1.00  0.00           O
ATOM   9776  C21 POPEi 405     102.059  39.664  57.341  1.00  0.00           C
ATOM   9777  O22 POPEi 405     101.209  38.964  56.831  1.00  0.00           O
ATOM   9778  C22 POPEi 405     102.757  39.394  58.681  1.00  0.00           C
ATOM   9781  C3  POPEi 405     104.139  41.204  54.831  1.00  0.00           C
ATOM   9784  O31 POPEi 405     105.299  40.424  55.191  1.00  0.00           O
ATOM   9785  C31 POPEi 405     105.999  40.504  56.331  1.00  0.00           C
ATOM   9786  O32 POPEi 405     106.858  39.694  56.641  1.00  0.00           O
ATOM   9787  C32 POPEi 405     105.689  41.714  57.221  1.00  0.00           C
ATOM   9790  C23 POPEi 405     101.849  39.204  59.921  1.00  0.00           C
ATOM   9793  C24 POPEi 405     102.669  38.694  61.121  1.00  0.00           C
ATOM   9796  C25 POPEi 405     101.819  38.324  62.341  1.00  0.00           C
ATOM   9799  C26 POPEi 405     102.649  37.994  63.591  1.00  0.00           C
ATOM   9802  C27 POPEi 405     101.819  37.244  64.651  1.00  0.00           C
ATOM   9805  C28 POPEi 405     102.479  37.204  66.041  1.00  0.00           C
ATOM   9808  C29 POPEi 405     101.819  36.214  66.971  1.00  0.00           C
ATOM   9810 0C21 POPEi 405     100.739  36.444  67.761  1.00  0.00           C
ATOM   9812 1C21 POPEi 405      99.968  37.734  67.821  1.00  0.00           C
ATOM   9815 2C21 POPEi 405     100.569  38.764  68.791  1.00  0.00           C
ATOM   9818 3C21 POPEi 405     100.249  38.514  70.271  1.00  0.00           C
ATOM   9821 4C21 POPEi 405     101.019  39.484  71.191  1.00  0.00           C
ATOM   9824 5C21 POPEi 405     100.208  40.034  72.361  1.00  0.00           C
ATOM   9827 6C21 POPEi 405      99.739  38.974  73.371  1.00  0.00           C
ATOM   9830 7C21 POPEi 405      98.868  39.604  74.481  1.00  0.00           C
ATOM   9833 8C21 POPEi 405      98.379  38.584  75.501  1.00  0.00           C
ATOM   9837  C33 POPEi 405     106.078  41.404  58.691  1.00  0.00           C
ATOM   9840  C34 POPEi 405     105.549  42.474  59.661  1.00  0.00           C
ATOM   9843  C35 POPEi 405     105.419  42.004  61.121  1.00  0.00           C
ATOM   9846  C36 POPEi 405     106.639  41.284  61.711  1.00  0.00           C
ATOM   9849  C37 POPEi 405     106.429  40.974  63.201  1.00  0.00           C
ATOM   9852  C38 POPEi 405     107.559  40.134  63.821  1.00  0.00           C
ATOM   9855  C39 POPEi 405     107.549  40.144  65.361  1.00  0.00           C
ATOM   9858 0C31 POPEi 405     108.809  39.514  65.971  1.00  0.00           C
ATOM   9861 1C31 POPEi 405     108.949  39.804  67.481  1.00  0.00           C
ATOM   9864 2C31 POPEi 405     110.327  39.464  68.061  1.00  0.00           C
ATOM   9867 3C31 POPEi 405     110.449  38.044  68.621  1.00  0.00           C
ATOM   9870 4C31 POPEi 405     111.849  37.774  69.201  1.00  0.00           C
ATOM   9873 5C31 POPEi 405     111.939  36.484  70.031  1.00  0.00           C
ATOM   9876 6C31 POPEi 405     113.359  36.204  70.541  1.00  0.00           C
ATOM   9880  NH3 POPEj 406      35.989  27.744  47.751  1.00  0.00           N
ATOM   9884  C12 POPEj 406      37.419  27.444  47.361  1.00  0.00           C
ATOM   9887  C11 POPEj 406      37.569  26.114  46.601  1.00  0.00           C
ATOM   9890  P   POPEj 406      39.669  24.824  45.661  1.00  0.00           P
ATOM   9891  O13 POPEj 406      38.809  23.884  44.901  1.00  0.00           O
ATOM   9892  O14 POPEj 406      40.979  25.234  45.091  1.00  0.00           O
ATOM   9893  O11 POPEj 406      39.929  24.174  47.071  1.00  0.00           O
ATOM   9894  O12 POPEj 406      38.839  26.134  45.971  1.00  0.00           O
ATOM   9895  C1  POPEj 406      40.889  23.104  47.181  1.00  0.00           C
ATOM   9898  C2  POPEj 406      42.019  23.324  48.251  1.00  0.00           C
ATOM   9900  O21 POPEj 406      41.599  24.164  49.331  1.00  0.00           O
ATOM   9901  C21 POPEj 406      41.399  25.444  49.091  1.00  0.00           C
ATOM   9902  O22 POPEj 406      41.659  26.074  48.071  1.00  0.00           O
ATOM   9903  C22 POPEj 406      40.809  26.134  50.321  1.00  0.00           C
ATOM   9906  C3  POPEj 406      43.419  23.714  47.681  1.00  0.00           C
ATOM   9909  O31 POPEj 406      44.439  23.524  48.691  1.00  0.00           O
ATOM   9910  C31 POPEj 406      44.829  24.594  49.371  1.00  0.00           C
ATOM   9911  O32 POPEj 406      44.499  25.754  49.151  1.00  0.00           O
ATOM   9912  C32 POPEj 406      45.749  24.164  50.511  1.00  0.00           C
ATOM   9915  C23 POPEj 406      41.149  25.524  51.711  1.00  0.00           C
ATOM   9918  C24 POPEj 406      40.209  24.394  52.161  1.00  0.00           C
ATOM   9921  C25 POPEj 406      40.649  23.674  53.451  1.00  0.00           C
ATOM   9924  C26 POPEj 406      40.859  24.594  54.661  1.00  0.00           C
ATOM   9927  C27 POPEj 406      40.889  23.834  56.001  1.00  0.00           C
ATOM   9930  C28 POPEj 406      41.109  24.774  57.201  1.00  0.00           C
ATOM   9933  C29 POPEj 406      40.729  24.194  58.541  1.00  0.00           C
ATOM   9935 0C21 POPEj 406      41.529  23.504  59.371  1.00  0.00           C
ATOM   9937 1C21 POPEj 406      42.949  23.094  59.081  1.00  0.00           C
ATOM   9940 2C21 POPEj 406      44.029  24.024  59.671  1.00  0.00           C
ATOM   9943 3C21 POPEj 406      44.109  24.034  61.201  1.00  0.00           C
ATOM   9946 4C21 POPEj 406      45.299  24.864  61.701  1.00  0.00           C
ATOM   9949 5C21 POPEj 406      45.309  25.034  63.221  1.00  0.00           C
ATOM   9952 6C21 POPEj 406      46.429  25.974  63.681  1.00  0.00           C
ATOM   9955 7C21 POPEj 406      46.309  26.384  65.161  1.00  0.00           C
ATOM   9958 8C21 POPEj 406      47.519  27.154  65.681  1.00  0.00           C
ATOM   9962  C33 POPEj 406      44.959  23.804  51.791  1.00  0.00           C
ATOM   9965  C34 POPEj 406      45.849  23.684  53.031  1.00  0.00           C
ATOM   9968  C35 POPEj 406      45.039  23.334  54.301  1.00  0.00           C
ATOM   9971  C36 POPEj 406      45.859  23.424  55.601  1.00  0.00           C
ATOM   9974  C37 POPEj 406      46.039  24.874  56.081  1.00  0.00           C
ATOM   9977  C38 POPEj 406      46.969  25.004  57.301  1.00  0.00           C
ATOM   9980  C39 POPEj 406      47.159  26.464  57.741  1.00  0.00           C
ATOM   9983 0C31 POPEj 406      48.179  26.624  58.871  1.00  0.00           C
ATOM   9986 1C31 POPEj 406      48.469  28.094  59.241  1.00  0.00           C
ATOM   9989 2C31 POPEj 406      49.809  28.294  59.961  1.00  0.00           C
ATOM   9992 3C31 POPEj 406      49.899  27.574  61.321  1.00  0.00           C
ATOM   9995 4C31 POPEj 406      51.349  27.234  61.701  1.00  0.00           C
ATOM   9998 5C31 POPEj 406      51.419  26.384  62.981  1.00  0.00           C
ATOM  10001 6C31 POPEj 406      52.839  25.924  63.311  1.00  0.00           C
ATOM  10005  NH3 POPEk 407      33.319 124.704  87.551  1.00  0.00           N
ATOM  10009  C12 POPEk 407      31.999 125.233  87.081  1.00  0.00           C
ATOM  10012  C11 POPEk 407      30.999 125.434  88.221  1.00  0.00           C
ATOM  10015  P   POPEk 407      28.499 124.794  87.611  1.00  0.00           P
ATOM  10016  O13 POPEk 407      28.649 123.713  88.611  1.00  0.00           O
ATOM  10017  O14 POPEk 407      27.219 125.544  87.591  1.00  0.00           O
ATOM  10018  O11 POPEk 407      28.689 124.193  86.161  1.00  0.00           O
ATOM  10019  O12 POPEk 407      29.729 125.784  87.681  1.00  0.00           O
ATOM  10020  C1  POPEk 407      28.679 122.794  85.891  1.00  0.00           C
ATOM  10023  C2  POPEk 407      29.999 122.383  85.201  1.00  0.00           C
ATOM  10025  O21 POPEk 407      29.829 122.224  83.781  1.00  0.00           O
ATOM  10026  C21 POPEk 407      29.089 121.192  83.411  1.00  0.00           C
ATOM  10027  O22 POPEk 407      28.749 120.254  84.101  1.00  0.00           O
ATOM  10028  C22 POPEk 407      28.679 121.364  81.941  1.00  0.00           C
ATOM  10031  C3  POPEk 407      30.709 121.213  85.971  1.00  0.00           C
ATOM  10034  O31 POPEk 407      31.839 120.623  85.291  1.00  0.00           O
ATOM  10035  C31 POPEk 407      32.969 121.343  85.301  1.00  0.00           C
ATOM  10036  O32 POPEk 407      33.079 122.512  85.621  1.00  0.00           O
ATOM  10037  C32 POPEk 407      34.109 120.473  84.801  1.00  0.00           C
ATOM  10040  C23 POPEk 407      29.409 120.404  80.981  1.00  0.00           C
ATOM  10043  C24 POPEk 407      28.909 120.494  79.541  1.00  0.00           C
ATOM  10046  C25 POPEk 407      27.569 119.773  79.291  1.00  0.00           C
ATOM  10049  C26 POPEk 407      27.679 118.243  79.271  1.00  0.00           C
ATOM  10052  C27 POPEk 407      26.519 117.553  78.521  1.00  0.00           C
ATOM  10055  C28 POPEk 407      26.889 117.034  77.111  1.00  0.00           C
ATOM  10058  C29 POPEk 407      27.369 118.104  76.151  1.00  0.00           C
ATOM  10060 0C21 POPEk 407      28.119 117.884  75.051  1.00  0.00           C
ATOM  10062 1C21 POPEk 407      28.549 116.534  74.511  1.00  0.00           C
ATOM  10065 2C21 POPEk 407      28.169 116.354  73.031  1.00  0.00           C
ATOM  10068 3C21 POPEk 407      26.659 116.334  72.751  1.00  0.00           C
ATOM  10071 4C21 POPEk 407      26.199 117.372  71.701  1.00  0.00           C
ATOM  10074 5C21 POPEk 407      26.399 118.824  72.171  1.00  0.00           C
ATOM  10077 6C21 POPEk 407      25.889 119.872  71.171  1.00  0.00           C
ATOM  10080 7C21 POPEk 407      26.299 121.294  71.591  1.00  0.00           C
ATOM  10083 8C21 POPEk 407      25.779 122.393  70.671  1.00  0.00           C
ATOM  10087  C33 POPEk 407      35.189 121.324  84.091  1.00  0.00           C
ATOM  10090  C34 POPEk 407      36.209 120.483  83.331  1.00  0.00           C
ATOM  10093  C35 POPEk 407      35.789 120.063  81.911  1.00  0.00           C
ATOM  10096  C36 POPEk 407      35.649 121.234  80.921  1.00  0.00           C
ATOM  10099  C37 POPEk 407      35.319 120.774  79.501  1.00  0.00           C
ATOM  10102  C38 POPEk 407      34.959 121.964  78.591  1.00  0.00           C
ATOM  10105  C39 POPEk 407      34.609 121.564  77.141  1.00  0.00           C
ATOM  10108 0C31 POPEk 407      35.839 121.243  76.271  1.00  0.00           C
ATOM  10111 1C31 POPEk 407      35.479 121.094  74.791  1.00  0.00           C
ATOM  10114 2C31 POPEk 407      36.689 121.114  73.841  1.00  0.00           C
ATOM  10117 3C31 POPEk 407      37.569 119.854  73.911  1.00  0.00           C
ATOM  10120 4C31 POPEk 407      38.799 119.934  72.981  1.00  0.00           C
ATOM  10123 5C31 POPEk 407      38.659 119.104  71.691  1.00  0.00           C
ATOM  10126 6C31 POPEk 407      37.499 119.534  70.781  1.00  0.00           C
ATOM  10130  NH3 POPEl 408      75.589  33.934  46.761  1.00  0.00           N
ATOM  10134  C12 POPEl 408      75.589  32.894  45.661  1.00  0.00           C
ATOM  10137  C11 POPEl 408      76.619  31.794  45.931  1.00  0.00           C
ATOM  10140  P   POPEl 408      75.419  29.494  45.391  1.00  0.00           P
ATOM  10141  O13 POPEl 408      74.299  29.494  44.421  1.00  0.00           O
ATOM  10142  O14 POPEl 408      76.239  28.264  45.441  1.00  0.00           O
ATOM  10143  O11 POPEl 408      74.919  29.854  46.841  1.00  0.00           O
ATOM  10144  O12 POPEl 408      76.389  30.694  45.041  1.00  0.00           O
ATOM  10145  C1  POPEl 408      73.929  29.094  47.531  1.00  0.00           C
ATOM  10148  C2  POPEl 408      74.449  28.544  48.891  1.00  0.00           C
ATOM  10150  O21 POPEl 408      73.288  28.294  49.711  1.00  0.00           O
ATOM  10151  C21 POPEl 408      73.398  27.314  50.591  1.00  0.00           C
ATOM  10152  O22 POPEl 408      74.398  26.664  50.831  1.00  0.00           O
ATOM  10153  C22 POPEl 408      72.089  27.204  51.381  1.00  0.00           C
ATOM  10156  C3  POPEl 408      75.409  29.574  49.571  1.00  0.00           C
ATOM  10159  O31 POPEl 408      75.979  29.094  50.811  1.00  0.00           O
ATOM  10160  C31 POPEl 408      75.419  29.554  51.941  1.00  0.00           C
ATOM  10161  O32 POPEl 408      74.579  30.434  51.991  1.00  0.00           O
ATOM  10162  C32 POPEl 408      75.919  28.744  53.131  1.00  0.00           C
ATOM  10165  C23 POPEl 408      71.799  25.764  51.871  1.00  0.00           C
ATOM  10168  C24 POPEl 408      70.939  25.724  53.131  1.00  0.00           C
ATOM  10171  C25 POPEl 408      71.679  26.174  54.401  1.00  0.00           C
ATOM  10174  C26 POPEl 408      70.858  25.984  55.681  1.00  0.00           C
ATOM  10177  C27 POPEl 408      71.648  26.404  56.931  1.00  0.00           C
ATOM  10180  C28 POPEl 408      70.939  25.964  58.221  1.00  0.00           C
ATOM  10183  C29 POPEl 408      71.689  26.434  59.441  1.00  0.00           C
ATOM  10185 0C21 POPEl 408      72.339  25.674  60.351  1.00  0.00           C
ATOM  10187 1C21 POPEl 408      72.479  24.174  60.371  1.00  0.00           C
ATOM  10190 2C21 POPEl 408      71.968  23.534  61.671  1.00  0.00           C
ATOM  10193 3C21 POPEl 408      72.779  23.914  62.931  1.00  0.00           C
ATOM  10196 4C21 POPEl 408      71.959  24.754  63.931  1.00  0.00           C
ATOM  10199 5C21 POPEl 408      70.919  23.904  64.681  1.00  0.00           C
ATOM  10202 6C21 POPEl 408      69.608  24.654  64.961  1.00  0.00           C
ATOM  10205 7C21 POPEl 408      68.559  23.764  65.651  1.00  0.00           C
ATOM  10208 8C21 POPEl 408      67.199  24.434  65.831  1.00  0.00           C
ATOM  10212  C33 POPEl 408      75.289  29.194  54.471  1.00  0.00           C
ATOM  10215  C34 POPEl 408      75.419  28.084  55.521  1.00  0.00           C
ATOM  10218  C35 POPEl 408      75.249  28.534  56.981  1.00  0.00           C
ATOM  10221  C36 POPEl 408      75.699  27.404  57.911  1.00  0.00           C
ATOM  10224  C37 POPEl 408      75.609  27.694  59.421  1.00  0.00           C
ATOM  10227  C38 POPEl 408      76.419  26.644  60.201  1.00  0.00           C
ATOM  10230  C39 POPEl 408      75.998  26.464  61.661  1.00  0.00           C
ATOM  10233 0C31 POPEl 408      76.139  27.704  62.541  1.00  0.00           C
ATOM  10236 1C31 POPEl 408      75.858  27.364  64.001  1.00  0.00           C
ATOM  10239 2C31 POPEl 408      75.758  28.594  64.911  1.00  0.00           C
ATOM  10242 3C31 POPEl 408      75.589  28.244  66.391  1.00  0.00           C
ATOM  10245 4C31 POPEl 408      74.389  27.324  66.671  1.00  0.00           C
ATOM  10248 5C31 POPEl 408      74.119  27.134  68.161  1.00  0.00           C
ATOM  10251 6C31 POPEl 408      72.919  26.214  68.421  1.00  0.00           C
ATOM  10255  NH3 POPEm 409       8.869  56.194  94.821  1.00  0.00           N
ATOM  10259  C12 POPEm 409      10.209  55.554  94.521  1.00  0.00           C
ATOM  10262  C11 POPEm 409      10.329  54.154  95.161  1.00  0.00           C
ATOM  10265  P   POPEm 409      11.699  52.014  94.401  1.00  0.00           P
ATOM  10266  O13 POPEm 409      13.109  51.594  94.491  1.00  0.00           O
ATOM  10267  O14 POPEm 409      10.739  51.204  95.171  1.00  0.00           O
ATOM  10268  O11 POPEm 409      11.329  52.014  92.881  1.00  0.00           O
ATOM  10269  O12 POPEm 409      11.579  53.544  94.821  1.00  0.00           O
ATOM  10270  C1  POPEm 409      10.029  52.114  92.331  1.00  0.00           C
ATOM  10273  C2  POPEm 409       9.899  51.044  91.211  1.00  0.00           C
ATOM  10275  O21 POPEm 409       9.269  51.563  90.031  1.00  0.00           O
ATOM  10276  C21 POPEm 409       8.039  52.004  90.141  1.00  0.00           C
ATOM  10277  O22 POPEm 409       7.319  51.934  91.131  1.00  0.00           O
ATOM  10278  C22 POPEm 409       7.619  52.614  88.811  1.00  0.00           C
ATOM  10281  C3  POPEm 409       9.309  49.684  91.691  1.00  0.00           C
ATOM  10284  O31 POPEm 409       9.819  48.594  90.911  1.00  0.00           O
ATOM  10285  C31 POPEm 409       9.229  48.414  89.731  1.00  0.00           C
ATOM  10286  O32 POPEm 409       8.239  49.004  89.331  1.00  0.00           O
ATOM  10287  C32 POPEm 409      10.009  47.384  88.931  1.00  0.00           C
ATOM  10290  C23 POPEm 409       6.509  53.674  88.981  1.00  0.00           C
ATOM  10293  C24 POPEm 409       5.959  54.203  87.641  1.00  0.00           C
ATOM  10296  C25 POPEm 409       7.009  54.944  86.801  1.00  0.00           C
ATOM  10299  C26 POPEm 409       6.429  55.624  85.561  1.00  0.00           C
ATOM  10302  C27 POPEm 409       7.449  56.563  84.891  1.00  0.00           C
ATOM  10305  C28 POPEm 409       6.909  57.184  83.591  1.00  0.00           C
ATOM  10308  C29 POPEm 409       7.889  58.174  83.011  1.00  0.00           C
ATOM  10310 0C21 POPEm 409       8.769  57.964  82.021  1.00  0.00           C
ATOM  10312 1C21 POPEm 409       8.989  56.684  81.251  1.00  0.00           C
ATOM  10315 2C21 POPEm 409      10.299  55.974  81.621  1.00  0.00           C
ATOM  10318 3C21 POPEm 409      11.559  56.804  81.331  1.00  0.00           C
ATOM  10321 4C21 POPEm 409      12.829  55.944  81.181  1.00  0.00           C
ATOM  10324 5C21 POPEm 409      13.369  55.954  79.741  1.00  0.00           C
ATOM  10327 6C21 POPEm 409      14.689  55.184  79.601  1.00  0.00           C
ATOM  10330 7C21 POPEm 409      15.269  55.284  78.181  1.00  0.00           C
ATOM  10333 8C21 POPEm 409      16.549  54.473  77.991  1.00  0.00           C
ATOM  10337  C33 POPEm 409       9.129  46.214  88.451  1.00  0.00           C
ATOM  10340  C34 POPEm 409       9.929  45.234  87.591  1.00  0.00           C
ATOM  10343  C35 POPEm 409       9.089  44.024  87.191  1.00  0.00           C
ATOM  10346  C36 POPEm 409       9.909  42.934  86.481  1.00  0.00           C
ATOM  10349  C37 POPEm 409      10.119  43.153  84.981  1.00  0.00           C
ATOM  10352  C38 POPEm 409      10.779  41.934  84.331  1.00  0.00           C
ATOM  10355  C39 POPEm 409      10.629  41.894  82.801  1.00  0.00           C
ATOM  10358 0C31 POPEm 409      11.039  40.523  82.231  1.00  0.00           C
ATOM  10361 1C31 POPEm 409      10.729  40.403  80.731  1.00  0.00           C
ATOM  10364 2C31 POPEm 409      10.809  38.964  80.181  1.00  0.00           C
ATOM  10367 3C31 POPEm 409      12.189  38.284  80.321  1.00  0.00           C
ATOM  10370 4C31 POPEm 409      13.329  39.034  79.621  1.00  0.00           C
ATOM  10373 5C31 POPEm 409      14.649  38.243  79.661  1.00  0.00           C
ATOM  10376 6C31 POPEm 409      15.849  39.034  79.131  1.00  0.00           C
ATOM  10380  NH3 POPEn 410      80.049 108.243  46.851  1.00  0.00           N
ATOM  10384  C12 POPEn 410      78.979 108.783  45.941  1.00  0.00           C
ATOM  10387  C11 POPEn 410      77.749 109.163  46.781  1.00  0.00           C
ATOM  10390  P   POPEn 410      75.208 109.564  46.741  1.00  0.00           P
ATOM  10391  O13 POPEn 410      74.468 110.784  46.321  1.00  0.00           O
ATOM  10392  O14 POPEn 410      74.468 108.293  46.621  1.00  0.00           O
ATOM  10393  O11 POPEn 410      75.659 109.773  48.251  1.00  0.00           O
ATOM  10394  O12 POPEn 410      76.599 109.424  45.961  1.00  0.00           O
ATOM  10395  C1  POPEn 410      74.879 109.223  49.311  1.00  0.00           C
ATOM  10398  C2  POPEn 410      74.569 110.294  50.371  1.00  0.00           C
ATOM  10400  O21 POPEn 410      75.569 110.174  51.401  1.00  0.00           O
ATOM  10401  C21 POPEn 410      76.049 111.324  51.841  1.00  0.00           C
ATOM  10402  O22 POPEn 410      75.639 112.423  51.531  1.00  0.00           O
ATOM  10403  C22 POPEn 410      77.159 111.073  52.861  1.00  0.00           C
ATOM  10406  C3  POPEn 410      73.129 110.084  50.931  1.00  0.00           C
ATOM  10409  O31 POPEn 410      72.799 110.944  52.041  1.00  0.00           O
ATOM  10410  C31 POPEn 410      72.618 112.224  51.731  1.00  0.00           C
ATOM  10411  O32 POPEn 410      72.639 112.714  50.611  1.00  0.00           O
ATOM  10412  C32 POPEn 410      72.439 112.973  53.061  1.00  0.00           C
ATOM  10415  C23 POPEn 410      77.399 112.334  53.731  1.00  0.00           C
ATOM  10418  C24 POPEn 410      78.309 112.074  54.931  1.00  0.00           C
ATOM  10421  C25 POPEn 410      78.209 113.164  56.011  1.00  0.00           C
ATOM  10424  C26 POPEn 410      76.819 113.264  56.661  1.00  0.00           C
ATOM  10427  C27 POPEn 410      76.809 113.883  58.071  1.00  0.00           C
ATOM  10430  C28 POPEn 410      76.849 112.854  59.221  1.00  0.00           C
ATOM  10433  C29 POPEn 410      78.059 111.943  59.161  1.00  0.00           C
ATOM  10435 0C21 POPEn 410      79.019 111.774  60.091  1.00  0.00           C
ATOM  10437 1C21 POPEn 410      79.098 112.434  61.451  1.00  0.00           C
ATOM  10440 2C21 POPEn 410      78.409 111.553  62.501  1.00  0.00           C
ATOM  10443 3C21 POPEn 410      78.648 111.993  63.951  1.00  0.00           C
ATOM  10446 4C21 POPEn 410      77.819 111.154  64.921  1.00  0.00           C
ATOM  10449 5C21 POPEn 410      78.379 111.073  66.351  1.00  0.00           C
ATOM  10452 6C21 POPEn 410      78.339 112.393  67.141  1.00  0.00           C
ATOM  10455 7C21 POPEn 410      78.538 112.143  68.641  1.00  0.00           C
ATOM  10458 8C21 POPEn 410      78.629 113.414  69.491  1.00  0.00           C
ATOM  10462  C33 POPEn 410      73.609 112.784  54.081  1.00  0.00           C
ATOM  10465  C34 POPEn 410      73.159 112.434  55.511  1.00  0.00           C
ATOM  10468  C35 POPEn 410      72.148 113.414  56.121  1.00  0.00           C
ATOM  10471  C36 POPEn 410      72.799 114.724  56.571  1.00  0.00           C
ATOM  10474  C37 POPEn 410      71.859 115.914  56.371  1.00  0.00           C
ATOM  10477  C38 POPEn 410      72.349 117.174  57.081  1.00  0.00           C
ATOM  10480  C39 POPEn 410      72.079 117.164  58.591  1.00  0.00           C
ATOM  10483 0C31 POPEn 410      72.178 118.563  59.191  1.00  0.00           C
ATOM  10486 1C31 POPEn 410      71.859 118.633  60.691  1.00  0.00           C
ATOM  10489 2C31 POPEn 410      70.629 119.503  60.981  1.00  0.00           C
ATOM  10492 3C31 POPEn 410      70.479 119.923  62.451  1.00  0.00           C
ATOM  10495 4C31 POPEn 410      71.578 120.893  62.921  1.00  0.00           C
ATOM  10498 5C31 POPEn 410      71.258 121.564  64.261  1.00  0.00           C
ATOM  10501 6C31 POPEn 410      72.329 122.553  64.721  1.00  0.00           C
ATOM  10505  NH3 POPEo 411      46.319  74.284  49.131  1.00  0.00           N
ATOM  10509  C12 POPEo 411      45.819  73.374  48.041  1.00  0.00           C
ATOM  10512  C11 POPEo 411      46.389  73.824  46.671  1.00  0.00           C
ATOM  10515  P   POPEo 411      48.889  73.074  46.971  1.00  0.00           P
ATOM  10516  O13 POPEo 411      50.189  73.594  46.491  1.00  0.00           O
ATOM  10517  O14 POPEo 411      48.449  71.773  46.421  1.00  0.00           O
ATOM  10518  O11 POPEo 411      48.809  72.984  48.551  1.00  0.00           O
ATOM  10519  O12 POPEo 411      47.779  74.144  46.691  1.00  0.00           O
ATOM  10520  C1  POPEo 411      49.949  73.004  49.421  1.00  0.00           C
ATOM  10523  C2  POPEo 411      49.659  72.184  50.721  1.00  0.00           C
ATOM  10525  O21 POPEo 411      50.219  72.804  51.901  1.00  0.00           O
ATOM  10526  C21 POPEo 411      51.529  72.784  52.051  1.00  0.00           C
ATOM  10527  O22 POPEo 411      52.349  72.594  51.171  1.00  0.00           O
ATOM  10528  C22 POPEo 411      51.899  73.034  53.511  1.00  0.00           C
ATOM  10531  C3  POPEo 411      50.019  70.664  50.641  1.00  0.00           C
ATOM  10534  O31 POPEo 411      49.939  70.074  51.961  1.00  0.00           O
ATOM  10535  C31 POPEo 411      48.809  69.464  52.301  1.00  0.00           C
ATOM  10536  O32 POPEo 411      48.069  68.844  51.561  1.00  0.00           O
ATOM  10537  C32 POPEo 411      48.559  69.744  53.781  1.00  0.00           C
ATOM  10540  C23 POPEo 411      51.039  72.284  54.551  1.00  0.00           C
ATOM  10543  C24 POPEo 411      51.729  72.224  55.921  1.00  0.00           C
ATOM  10546  C25 POPEo 411      50.739  72.224  57.101  1.00  0.00           C
ATOM  10549  C26 POPEo 411      51.339  71.674  58.401  1.00  0.00           C
ATOM  10552  C27 POPEo 411      50.439  71.984  59.611  1.00  0.00           C
ATOM  10555  C28 POPEo 411      50.729  71.134  60.861  1.00  0.00           C
ATOM  10558  C29 POPEo 411      50.199  69.724  60.731  1.00  0.00           C
ATOM  10560 0C21 POPEo 411      50.549  68.674  61.501  1.00  0.00           C
ATOM  10562 1C21 POPEo 411      51.529  68.684  62.641  1.00  0.00           C
ATOM  10565 2C21 POPEo 411      50.929  68.314  64.001  1.00  0.00           C
ATOM  10568 3C21 POPEo 411      50.459  66.854  64.101  1.00  0.00           C
ATOM  10571 4C21 POPEo 411      50.379  66.364  65.551  1.00  0.00           C
ATOM  10574 5C21 POPEo 411      49.299  67.034  66.411  1.00  0.00           C
ATOM  10577 6C21 POPEo 411      49.499  66.734  67.901  1.00  0.00           C
ATOM  10580 7C21 POPEo 411      48.399  67.264  68.811  1.00  0.00           C
ATOM  10583 8C21 POPEo 411      48.639  66.953  70.291  1.00  0.00           C
ATOM  10587  C33 POPEo 411      47.169  69.294  54.261  1.00  0.00           C
ATOM  10590  C34 POPEo 411      46.829  69.814  55.661  1.00  0.00           C
ATOM  10593  C35 POPEo 411      47.779  69.334  56.771  1.00  0.00           C
ATOM  10596  C36 POPEo 411      47.869  67.804  56.891  1.00  0.00           C
ATOM  10599  C37 POPEo 411      48.579  67.384  58.191  1.00  0.00           C
ATOM  10602  C38 POPEo 411      48.439  65.883  58.491  1.00  0.00           C
ATOM  10605  C39 POPEo 411      48.809  65.544  59.941  1.00  0.00           C
ATOM  10608 0C31 POPEo 411      48.259  64.184  60.391  1.00  0.00           C
ATOM  10611 1C31 POPEo 411      48.239  64.034  61.911  1.00  0.00           C
ATOM  10614 2C31 POPEo 411      47.589  62.714  62.351  1.00  0.00           C
ATOM  10617 3C31 POPEo 411      47.089  62.743  63.801  1.00  0.00           C
ATOM  10620 4C31 POPEo 411      45.789  63.554  63.971  1.00  0.00           C
ATOM  10623 5C31 POPEo 411      45.339  63.664  65.431  1.00  0.00           C
ATOM  10626 6C31 POPEo 411      44.099  64.544  65.601  1.00  0.00           C
ATOM  10630  NH3 POPEp 412      95.029  33.494  51.891  1.00  0.00           N
ATOM  10634  C12 POPEp 412      96.339  33.174  51.221  1.00  0.00           C
ATOM  10637  C11 POPEp 412      97.359  34.274  51.511  1.00  0.00           C
ATOM  10640  P   POPEp 412      97.118  36.864  51.391  1.00  0.00           P
ATOM  10641  O13 POPEp 412      98.309  36.934  52.251  1.00  0.00           O
ATOM  10642  O14 POPEp 412      96.949  37.894  50.331  1.00  0.00           O
ATOM  10643  O11 POPEp 412      95.809  36.914  52.281  1.00  0.00           O
ATOM  10644  O12 POPEp 412      96.998  35.424  50.741  1.00  0.00           O
ATOM  10645  C1  POPEp 412      95.809  37.794  53.421  1.00  0.00           C
ATOM  10648  C2  POPEp 412      94.688  37.394  54.421  1.00  0.00           C
ATOM  10650  O21 POPEp 412      95.129  37.654  55.761  1.00  0.00           O
ATOM  10651  C21 POPEp 412      94.269  38.344  56.501  1.00  0.00           C
ATOM  10652  O22 POPEp 412      93.299  38.954  56.111  1.00  0.00           O
ATOM  10653  C22 POPEp 412      94.629  38.174  57.981  1.00  0.00           C
ATOM  10656  C3  POPEp 412      94.469  35.864  54.321  1.00  0.00           C
ATOM  10659  O31 POPEp 412      93.839  35.344  55.511  1.00  0.00           O
ATOM  10660  C31 POPEp 412      93.979  34.034  55.611  1.00  0.00           C
ATOM  10661  O32 POPEp 412      94.589  33.334  54.801  1.00  0.00           O
ATOM  10662  C32 POPEp 412      93.219  33.574  56.851  1.00  0.00           C
ATOM  10665  C23 POPEp 412      93.589  38.854  58.911  1.00  0.00           C
ATOM  10668  C24 POPEp 412      93.569  38.264  60.321  1.00  0.00           C
ATOM  10671  C25 POPEp 412      92.468  38.904  61.181  1.00  0.00           C
ATOM  10674  C26 POPEp 412      92.919  40.184  61.891  1.00  0.00           C
ATOM  10677  C27 POPEp 412      93.589  39.904  63.251  1.00  0.00           C
ATOM  10680  C28 POPEp 412      94.077  41.184  63.941  1.00  0.00           C
ATOM  10683  C29 POPEp 412      94.077  41.064  65.451  1.00  0.00           C
ATOM  10685 0C21 POPEp 412      93.388  41.864  66.301  1.00  0.00           C
ATOM  10687 1C21 POPEp 412      92.568  43.054  65.891  1.00  0.00           C
ATOM  10690 2C21 POPEp 412      91.209  42.694  65.261  1.00  0.00           C
ATOM  10693 3C21 POPEp 412      90.129  42.294  66.271  1.00  0.00           C
ATOM  10696 4C21 POPEp 412      89.389  43.504  66.871  1.00  0.00           C
ATOM  10699 5C21 POPEp 412      88.388  43.124  67.971  1.00  0.00           C
ATOM  10702 6C21 POPEp 412      87.269  42.194  67.491  1.00  0.00           C
ATOM  10705 7C21 POPEp 412      86.409  41.624  68.631  1.00  0.00           C
ATOM  10708 8C21 POPEp 412      85.467  40.523  68.151  1.00  0.00           C
ATOM  10712  C33 POPEp 412      93.429  32.094  57.211  1.00  0.00           C
ATOM  10715  C34 POPEp 412      92.568  31.684  58.401  1.00  0.00           C
ATOM  10718  C35 POPEp 412      92.779  30.214  58.801  1.00  0.00           C
ATOM  10721  C36 POPEp 412      91.659  29.664  59.701  1.00  0.00           C
ATOM  10724  C37 POPEp 412      91.539  30.354  61.061  1.00  0.00           C
ATOM  10727  C38 POPEp 412      90.369  29.814  61.891  1.00  0.00           C
ATOM  10730  C39 POPEp 412      90.327  30.404  63.311  1.00  0.00           C
ATOM  10733 0C31 POPEp 412      89.159  29.864  64.141  1.00  0.00           C
ATOM  10736 1C31 POPEp 412      89.069  30.494  65.531  1.00  0.00           C
ATOM  10739 2C31 POPEp 412      87.919  29.904  66.371  1.00  0.00           C
ATOM  10742 3C31 POPEp 412      87.589  30.714  67.641  1.00  0.00           C
ATOM  10745 4C31 POPEp 412      88.779  30.914  68.591  1.00  0.00           C
ATOM  10748 5C31 POPEp 412      88.409  31.764  69.811  1.00  0.00           C
ATOM  10751 6C31 POPEp 412      89.589  32.014  70.751  1.00  0.00           C
ATOM  10755  NH3 POPEq 413      69.699  83.913  51.621  1.00  0.00           N
ATOM  10759  C12 POPEq 413      70.008  84.883  50.511  1.00  0.00           C
ATOM  10762  C11 POPEq 413      71.499  85.294  50.501  1.00  0.00           C
ATOM  10765  P   POPEq 413      72.609  83.104  49.521  1.00  0.00           P
ATOM  10766  O13 POPEq 413      71.739  83.424  48.381  1.00  0.00           O
ATOM  10767  O14 POPEq 413      74.069  82.954  49.321  1.00  0.00           O
ATOM  10768  O11 POPEq 413      71.999  81.873  50.291  1.00  0.00           O
ATOM  10769  O12 POPEq 413      72.409  84.204  50.631  1.00  0.00           O
ATOM  10770  C1  POPEq 413      72.799  80.814  50.811  1.00  0.00           C
ATOM  10773  C2  POPEq 413      72.479  80.574  52.301  1.00  0.00           C
ATOM  10775  O21 POPEq 413      71.069  80.324  52.401  1.00  0.00           O
ATOM  10776  C21 POPEq 413      70.709  79.514  53.361  1.00  0.00           C
ATOM  10777  O22 POPEq 413      71.429  78.794  54.021  1.00  0.00           O
ATOM  10778  C22 POPEq 413      69.179  79.574  53.481  1.00  0.00           C
ATOM  10781  C3  POPEq 413      72.839  81.824  53.151  1.00  0.00           C
ATOM  10784  O31 POPEq 413      73.559  81.474  54.341  1.00  0.00           O
ATOM  10785  C31 POPEq 413      74.869  81.383  54.171  1.00  0.00           C
ATOM  10786  O32 POPEq 413      75.449  81.483  53.091  1.00  0.00           O
ATOM  10787  C32 POPEq 413      75.519  81.334  55.561  1.00  0.00           C
ATOM  10790  C23 POPEq 413      68.719  79.704  54.951  1.00  0.00           C
ATOM  10793  C24 POPEq 413      67.339  80.364  55.031  1.00  0.00           C
ATOM  10796  C25 POPEq 413      66.758  80.383  56.451  1.00  0.00           C
ATOM  10799  C26 POPEq 413      67.499  81.294  57.441  1.00  0.00           C
ATOM  10802  C27 POPEq 413      67.038  81.023  58.871  1.00  0.00           C
ATOM  10805  C28 POPEq 413      67.849  81.803  59.921  1.00  0.00           C
ATOM  10808  C29 POPEq 413      67.649  81.254  61.311  1.00  0.00           C
ATOM  10810 0C21 POPEq 413      66.659  81.593  62.151  1.00  0.00           C
ATOM  10812 1C21 POPEq 413      65.559  82.574  61.841  1.00  0.00           C
ATOM  10815 2C21 POPEq 413      64.418  82.493  62.871  1.00  0.00           C
ATOM  10818 3C21 POPEq 413      63.339  83.554  62.611  1.00  0.00           C
ATOM  10821 4C21 POPEq 413      62.329  83.643  63.771  1.00  0.00           C
ATOM  10824 5C21 POPEq 413      62.029  85.093  64.171  1.00  0.00           C
ATOM  10827 6C21 POPEq 413      61.209  85.854  63.121  1.00  0.00           C
ATOM  10830 7C21 POPEq 413      60.859  87.264  63.611  1.00  0.00           C
ATOM  10833 8C21 POPEq 413      60.109  88.083  62.561  1.00  0.00           C
ATOM  10837  C33 POPEq 413      75.219  80.063  56.401  1.00  0.00           C
ATOM  10840  C34 POPEq 413      74.409  80.364  57.671  1.00  0.00           C
ATOM  10843  C35 POPEq 413      74.379  79.184  58.661  1.00  0.00           C
ATOM  10846  C36 POPEq 413      73.538  77.993  58.201  1.00  0.00           C
ATOM  10849  C37 POPEq 413      73.549  76.824  59.201  1.00  0.00           C
ATOM  10852  C38 POPEq 413      72.499  75.743  58.911  1.00  0.00           C
ATOM  10855  C39 POPEq 413      72.659  75.044  57.561  1.00  0.00           C
ATOM  10858 0C31 POPEq 413      73.799  74.014  57.551  1.00  0.00           C
ATOM  10861 1C31 POPEq 413      74.019  73.404  56.161  1.00  0.00           C
ATOM  10864 2C31 POPEq 413      74.959  72.194  56.191  1.00  0.00           C
ATOM  10867 3C31 POPEq 413      74.279  70.874  56.601  1.00  0.00           C
ATOM  10870 4C31 POPEq 413      73.209  70.404  55.601  1.00  0.00           C
ATOM  10873 5C31 POPEq 413      72.929  68.894  55.711  1.00  0.00           C
ATOM  10876 6C31 POPEq 413      71.979  68.343  54.651  1.00  0.00           C
ATOM  10880  NH3 POPEr 414      49.369 120.044  48.331  1.00  0.00           N
ATOM  10884  C12 POPEr 414      49.269 121.262  47.441  1.00  0.00           C
ATOM  10887  C11 POPEr 414      49.529 122.604  48.161  1.00  0.00           C
ATOM  10890  P   POPEr 414      51.449 124.333  47.641  1.00  0.00           P
ATOM  10891  O13 POPEr 414      52.929 124.414  47.681  1.00  0.00           O
ATOM  10892  O14 POPEr 414      50.829 124.624  46.331  1.00  0.00           O
ATOM  10893  O11 POPEr 414      50.849 125.303  48.761  1.00  0.00           O
ATOM  10894  O12 POPEr 414      50.929 122.924  48.131  1.00  0.00           O
ATOM  10895  C1  POPEr 414      51.289 124.984  50.091  1.00  0.00           C
ATOM  10898  C2  POPEr 414      50.419 125.664  51.161  1.00  0.00           C
ATOM  10900  O21 POPEr 414      50.939 125.424  52.471  1.00  0.00           O
ATOM  10901  C21 POPEr 414      51.019 124.193  52.951  1.00  0.00           C
ATOM  10902  O22 POPEr 414      50.709 123.153  52.411  1.00  0.00           O
ATOM  10903  C22 POPEr 414      51.639 124.314  54.341  1.00  0.00           C
ATOM  10906  C3  POPEr 414      48.909 125.303  51.041  1.00  0.00           C
ATOM  10909  O31 POPEr 414      48.189 125.674  52.231  1.00  0.00           O
ATOM  10910  C31 POPEr 414      48.019 126.991  52.331  1.00  0.00           C
ATOM  10911  O32 POPEr 414      48.309 127.821  51.491  1.00  0.00           O
ATOM  10912  C32 POPEr 414      47.489 127.320  53.701  1.00  0.00           C
ATOM  10915  C23 POPEr 414      52.079 123.034  55.081  1.00  0.00           C
ATOM  10918  C24 POPEr 414      52.769 123.424  56.401  1.00  0.00           C
ATOM  10921  C25 POPEr 414      53.549 122.294  57.101  1.00  0.00           C
ATOM  10924  C26 POPEr 414      52.729 121.544  58.151  1.00  0.00           C
ATOM  10927  C27 POPEr 414      53.629 120.834  59.181  1.00  0.00           C
ATOM  10930  C28 POPEr 414      52.819 120.233  60.341  1.00  0.00           C
ATOM  10933  C29 POPEr 414      53.689 119.953  61.541  1.00  0.00           C
ATOM  10935 0C21 POPEr 414      53.819 118.783  62.191  1.00  0.00           C
ATOM  10937 1C21 POPEr 414      53.129 117.493  61.841  1.00  0.00           C
ATOM  10940 2C21 POPEr 414      51.839 117.253  62.641  1.00  0.00           C
ATOM  10943 3C21 POPEr 414      52.059 117.234  64.161  1.00  0.00           C
ATOM  10946 4C21 POPEr 414      50.829 116.774  64.941  1.00  0.00           C
ATOM  10949 5C21 POPEr 414      50.939 117.014  66.451  1.00  0.00           C
ATOM  10952 6C21 POPEr 414      52.109 116.294  67.131  1.00  0.00           C
ATOM  10955 7C21 POPEr 414      52.119 116.494  68.651  1.00  0.00           C
ATOM  10958 8C21 POPEr 414      53.349 115.904  69.341  1.00  0.00           C
ATOM  10962  C33 POPEr 414      48.629 127.651  54.671  1.00  0.00           C
ATOM  10965  C34 POPEr 414      48.049 128.230  55.961  1.00  0.00           C
ATOM  10968  C35 POPEr 414      49.109 128.960  56.781  1.00  0.00           C
ATOM  10971  C36 POPEr 414      48.459 129.830  57.861  1.00  0.00           C
ATOM  10974  C37 POPEr 414      49.348 131.010  58.281  1.00  0.00           C
ATOM  10977  C38 POPEr 414      48.599 131.980  59.201  1.00  0.00           C
ATOM  10980  C39 POPEr 414      48.389 131.401  60.601  1.00  0.00           C
ATOM  10983 0C31 POPEr 414      47.579 132.350  61.501  1.00  0.00           C
ATOM  10986 1C31 POPEr 414      47.609 131.921  62.971  1.00  0.00           C
ATOM  10989 2C31 POPEr 414      46.689 132.719  63.901  1.00  0.00           C
ATOM  10992 3C31 POPEr 414      46.718 134.249  63.721  1.00  0.00           C
ATOM  10995 4C31 POPEr 414      45.619 134.771  62.781  1.00  0.00           C
ATOM  10998 5C31 POPEr 414      45.419 136.290  62.861  1.00  0.00           C
ATOM  11001 6C31 POPEr 414      46.569 137.101  62.261  1.00  0.00           C
ATOM  11005  NH3 POPEs 415      52.519  67.204  91.031  1.00  0.00           N
ATOM  11009  C12 POPEs 415      53.029  66.544  89.771  1.00  0.00           C
ATOM  11012  C11 POPEs 415      51.969  65.563  89.211  1.00  0.00           C
ATOM  11015  P   POPEs 415      53.349  63.394  88.791  1.00  0.00           P
ATOM  11016  O13 POPEs 415      53.599  63.554  90.241  1.00  0.00           O
ATOM  11017  O14 POPEs 415      52.679  62.144  88.371  1.00  0.00           O
ATOM  11018  O11 POPEs 415      54.739  63.564  88.081  1.00  0.00           O
ATOM  11019  O12 POPEs 415      52.549  64.663  88.271  1.00  0.00           O
ATOM  11020  C1  POPEs 415      55.139  62.824  86.921  1.00  0.00           C
ATOM  11023  C2  POPEs 415      54.609  63.494  85.621  1.00  0.00           C
ATOM  11025  O21 POPEs 415      54.559  62.544  84.541  1.00  0.00           O
ATOM  11026  C21 POPEs 415      55.729  62.094  84.111  1.00  0.00           C
ATOM  11027  O22 POPEs 415      56.819  62.444  84.501  1.00  0.00           O
ATOM  11028  C22 POPEs 415      55.519  60.974  83.081  1.00  0.00           C
ATOM  11031  C3  POPEs 415      55.328  64.834  85.281  1.00  0.00           C
ATOM  11034  O31 POPEs 415      54.559  65.604  84.331  1.00  0.00           O
ATOM  11035  C31 POPEs 415      54.919  65.563  83.061  1.00  0.00           C
ATOM  11036  O32 POPEs 415      55.889  64.993  82.591  1.00  0.00           O
ATOM  11037  C32 POPEs 415      53.849  66.313  82.251  1.00  0.00           C
ATOM  11040  C23 POPEs 415      56.339  59.714  83.451  1.00  0.00           C
ATOM  11043  C24 POPEs 415      55.819  58.434  82.771  1.00  0.00           C
ATOM  11046  C25 POPEs 415      55.949  58.454  81.241  1.00  0.00           C
ATOM  11049  C26 POPEs 415      55.189  57.294  80.591  1.00  0.00           C
ATOM  11052  C27 POPEs 415      55.299  57.324  79.061  1.00  0.00           C
ATOM  11055  C28 POPEs 415      54.449  56.224  78.391  1.00  0.00           C
ATOM  11058  C29 POPEs 415      54.669  56.254  76.901  1.00  0.00           C
ATOM  11060 0C21 POPEs 415      53.749  56.434  75.941  1.00  0.00           C
ATOM  11062 1C21 POPEs 415      52.259  56.654  76.081  1.00  0.00           C
ATOM  11065 2C21 POPEs 415      51.788  57.874  75.271  1.00  0.00           C
ATOM  11068 3C21 POPEs 415      50.299  57.784  74.901  1.00  0.00           C
ATOM  11071 4C21 POPEs 415      49.819  58.894  73.951  1.00  0.00           C
ATOM  11074 5C21 POPEs 415      50.579  58.924  72.621  1.00  0.00           C
ATOM  11077 6C21 POPEs 415      49.899  59.824  71.571  1.00  0.00           C
ATOM  11080 7C21 POPEs 415      50.649  59.814  70.231  1.00  0.00           C
ATOM  11083 8C21 POPEs 415      49.989  60.704  69.171  1.00  0.00           C
ATOM  11087  C33 POPEs 415      54.379  67.034  80.991  1.00  0.00           C
ATOM  11090  C34 POPEs 415      53.269  67.764  80.211  1.00  0.00           C
ATOM  11093  C35 POPEs 415      52.569  66.874  79.181  1.00  0.00           C
ATOM  11096  C36 POPEs 415      51.279  67.504  78.621  1.00  0.00           C
ATOM  11099  C37 POPEs 415      50.549  66.584  77.631  1.00  0.00           C
ATOM  11102  C38 POPEs 415      49.169  67.114  77.231  1.00  0.00           C
ATOM  11105  C39 POPEs 415      48.389  66.124  76.351  1.00  0.00           C
ATOM  11108 0C31 POPEs 415      46.909  66.484  76.151  1.00  0.00           C
ATOM  11111 1C31 POPEs 415      46.189  65.424  75.301  1.00  0.00           C
ATOM  11114 2C31 POPEs 415      44.699  65.714  75.031  1.00  0.00           C
ATOM  11117 3C31 POPEs 415      43.829  65.624  76.281  1.00  0.00           C
ATOM  11120 4C31 POPEs 415      42.329  65.664  75.961  1.00  0.00           C
ATOM  11123 5C31 POPEs 415      41.459  65.674  77.231  1.00  0.00           C
ATOM  11126 6C31 POPEs 415      39.959  65.633  76.941  1.00  0.00           C
ATOM  11130  NH3 POPEt 416      49.459  92.973  47.441  1.00  0.00           N
ATOM  11134  C12 POPEt 416      50.079  94.233  46.881  1.00  0.00           C
ATOM  11137  C11 POPEt 416      49.019  95.343  46.661  1.00  0.00           C
ATOM  11140  P   POPEt 416      50.509  97.544  46.701  1.00  0.00           P
ATOM  11141  O13 POPEt 416      51.879  97.003  46.621  1.00  0.00           O
ATOM  11142  O14 POPEt 416      50.309  98.913  46.181  1.00  0.00           O
ATOM  11143  O11 POPEt 416      49.999  97.484  48.221  1.00  0.00           O
ATOM  11144  O12 POPEt 416      49.529  96.504  46.001  1.00  0.00           O
ATOM  11145  C1  POPEt 416      51.029  97.854  49.161  1.00  0.00           C
ATOM  11148  C2  POPEt 416      50.589  97.784  50.641  1.00  0.00           C
ATOM  11150  O21 POPEt 416      51.739  98.004  51.481  1.00  0.00           O
ATOM  11151  C21 POPEt 416      52.149  99.244  51.661  1.00  0.00           C
ATOM  11152  O22 POPEt 416      51.589 100.244  51.221  1.00  0.00           O
ATOM  11153  C22 POPEt 416      53.399  99.214  52.531  1.00  0.00           C
ATOM  11156  C3  POPEt 416      49.999  96.374  50.921  1.00  0.00           C
ATOM  11159  O31 POPEt 416      50.019  96.044  52.331  1.00  0.00           O
ATOM  11160  C31 POPEt 416      51.059  95.273  52.721  1.00  0.00           C
ATOM  11161  O32 POPEt 416      51.859  94.743  51.991  1.00  0.00           O
ATOM  11162  C32 POPEt 416      51.079  95.303  54.261  1.00  0.00           C
ATOM  11165  C23 POPEt 416      53.389 100.273  53.661  1.00  0.00           C
ATOM  11168  C24 POPEt 416      52.349 100.033  54.771  1.00  0.00           C
ATOM  11171  C25 POPEt 416      50.999 100.714  54.511  1.00  0.00           C
ATOM  11174  C26 POPEt 416      50.328 101.243  55.791  1.00  0.00           C
ATOM  11177  C27 POPEt 416      49.109 102.133  55.501  1.00  0.00           C
ATOM  11180  C28 POPEt 416      48.449 102.733  56.751  1.00  0.00           C
ATOM  11183  C29 POPEt 416      47.758 101.684  57.601  1.00  0.00           C
ATOM  11185 0C21 POPEt 416      47.709 101.663  58.941  1.00  0.00           C
ATOM  11187 1C21 POPEt 416      48.279 102.714  59.861  1.00  0.00           C
ATOM  11190 2C21 POPEt 416      47.699 102.663  61.291  1.00  0.00           C
ATOM  11193 3C21 POPEt 416      46.209 103.064  61.381  1.00  0.00           C
ATOM  11196 4C21 POPEt 416      45.569 102.764  62.751  1.00  0.00           C
ATOM  11199 5C21 POPEt 416      45.499 103.964  63.711  1.00  0.00           C
ATOM  11202 6C21 POPEt 416      46.848 104.424  64.261  1.00  0.00           C
ATOM  11205 7C21 POPEt 416      46.699 105.564  65.281  1.00  0.00           C
ATOM  11208 8C21 POPEt 416      47.999 105.904  66.031  1.00  0.00           C
ATOM  11212  C33 POPEt 416      52.049  94.314  54.961  1.00  0.00           C
ATOM  11215  C34 POPEt 416      51.989  94.493  56.491  1.00  0.00           C
ATOM  11218  C35 POPEt 416      52.409  93.253  57.291  1.00  0.00           C
ATOM  11221  C36 POPEt 416      52.339  93.514  58.801  1.00  0.00           C
ATOM  11224  C37 POPEt 416      52.409  92.253  59.681  1.00  0.00           C
ATOM  11227  C38 POPEt 416      52.739  92.604  61.141  1.00  0.00           C
ATOM  11230  C39 POPEt 416      52.828  91.404  62.091  1.00  0.00           C
ATOM  11233 0C31 POPEt 416      54.159  90.623  62.081  1.00  0.00           C
ATOM  11236 1C31 POPEt 416      54.189  89.604  63.231  1.00  0.00           C
ATOM  11239 2C31 POPEt 416      55.369  88.614  63.221  1.00  0.00           C
ATOM  11242 3C31 POPEt 416      56.759  89.214  63.511  1.00  0.00           C
ATOM  11245 4C31 POPEt 416      56.859  90.044  64.811  1.00  0.00           C
ATOM  11248 5C31 POPEt 416      58.309  90.203  65.301  1.00  0.00           C
ATOM  11251 6C31 POPEt 416      58.449  91.114  66.521  1.00  0.00           C
ATOM  11255  NH3 POPEu 417      39.869  36.704  47.481  1.00  0.00           N
ATOM  11259  C12 POPEu 417      39.669  35.434  46.691  1.00  0.00           C
ATOM  11262  C11 POPEu 417      39.209  34.254  47.571  1.00  0.00           C
ATOM  11265  P   POPEu 417      38.449  31.914  46.581  1.00  0.00           P
ATOM  11266  O13 POPEu 417      37.559  32.394  45.501  1.00  0.00           O
ATOM  11267  O14 POPEu 417      39.129  30.614  46.351  1.00  0.00           O
ATOM  11268  O11 POPEu 417      37.569  31.724  47.861  1.00  0.00           O
ATOM  11269  O12 POPEu 417      39.519  33.014  46.931  1.00  0.00           O
ATOM  11270  C1  POPEu 417      37.999  30.864  48.911  1.00  0.00           C
ATOM  11273  C2  POPEu 417      37.599  31.524  50.241  1.00  0.00           C
ATOM  11275  O21 POPEu 417      38.379  31.054  51.351  1.00  0.00           O
ATOM  11276  C21 POPEu 417      39.579  31.634  51.391  1.00  0.00           C
ATOM  11277  O22 POPEu 417      40.159  32.104  50.421  1.00  0.00           O
ATOM  11278  C22 POPEu 417      40.059  31.754  52.821  1.00  0.00           C
ATOM  11281  C3  POPEu 417      36.089  31.324  50.521  1.00  0.00           C
ATOM  11284  O31 POPEu 417      35.629  29.974  50.331  1.00  0.00           O
ATOM  11285  C31 POPEu 417      36.259  28.954  50.961  1.00  0.00           C
ATOM  11286  O32 POPEu 417      36.609  27.944  50.361  1.00  0.00           O
ATOM  11287  C32 POPEu 417      36.349  29.114  52.461  1.00  0.00           C
ATOM  11290  C23 POPEu 417      40.039  33.234  53.251  1.00  0.00           C
ATOM  11293  C24 POPEu 417      38.709  33.624  53.901  1.00  0.00           C
ATOM  11296  C25 POPEu 417      38.729  33.184  55.361  1.00  0.00           C
ATOM  11299  C26 POPEu 417      37.379  32.984  56.051  1.00  0.00           C
ATOM  11302  C27 POPEu 417      37.449  31.784  57.011  1.00  0.00           C
ATOM  11305  C28 POPEu 417      36.229  31.644  57.931  1.00  0.00           C
ATOM  11308  C29 POPEu 417      36.229  32.644  59.041  1.00  0.00           C
[truncated: 1,857,460 more chars]
