# Supplementary material for: Characterizing Membrane Association and Periplasmic Transfer of Bacterial Lipoproteins through Molecular Dynamics Simulations
Source: Structure. 2020 Apr 7;28(4):475–487.e3. doi: 10.1016/j.str.2020.01.012 (PMC7139219; doi:10.1016/j.str.2020.01.012)
Supplement: Data S1. Final Coordinates from Simulations (Y–Z), Related to Figure 3 [file mmc3.zip › Y-Z/YRAK-3-atomistic.pdb]

TITLE     Protein
REMARK    THIS IS A SIMULATION BOX
CRYST1  129.259  129.259  170.909  90.00  90.00  90.00 P 1           1
MODEL        1
ATOM      1  N   CYSTA   1      87.565  38.105  79.935  1.00  0.00           N
ATOM      3  CA  CYSTA   1      88.395  39.034  80.785  1.00  0.00           C
ATOM      5  C   CYSTA   1      88.064  39.025  82.425  1.00  0.00           C
ATOM      6  O   CYSTA   1      87.934  37.895  82.905  1.00  0.00           O
ATOM      7  CB  CYSTA   1      89.913  38.935  80.225  1.00  0.00           C
ATOM     10  SG  CYSTA   1      90.215  39.325  78.365  1.00  0.00           S
ATOM     11  C1  CYSTA   1      91.634  38.445  77.445  1.00  0.00           C
ATOM     14  CA1 CYSTA   1      87.975  36.955  79.285  1.00  0.00           C
ATOM     15  OA1 CYSTA   1      88.454  36.034  79.945  1.00  0.00           O
ATOM     16  CA2 CYSTA   1      88.035  36.825  77.755  1.00  0.00           C
ATOM     19  C11 CYSTA   1      91.785  38.455  75.835  1.00  0.00           C
ATOM     21  O11 CYSTA   1      92.954  37.685  75.445  1.00  0.00           O
ATOM     22  CX1 CYSTA   1      93.874  37.815  74.455  1.00  0.00           C
ATOM     23  OX1 CYSTA   1      95.035  37.475  74.615  1.00  0.00           O
ATOM     24  CX2 CYSTA   1      93.425  38.335  73.055  1.00  0.00           C
ATOM     27  C12 CYSTA   1      91.695  39.865  75.145  1.00  0.00           C
ATOM     30  O12 CYSTA   1      92.954  40.534  75.055  1.00  0.00           O
ATOM     31  CD1 CYSTA   1      93.214  41.545  74.195  1.00  0.00           C
ATOM     32  OD1 CYSTA   1      94.354  41.994  74.055  1.00  0.00           O
ATOM     33  CD2 CYSTA   1      92.035  42.115  73.405  1.00  0.00           C
ATOM     36  CA3 CYSTA   1      87.344  35.655  76.945  1.00  0.00           C
ATOM     39  CA4 CYSTA   1      87.484  35.795  75.385  1.00  0.00           C
ATOM     42  CA5 CYSTA   1      87.875  34.545  74.555  1.00  0.00           C
ATOM     45  CA6 CYSTA   1      88.185  34.815  73.055  1.00  0.00           C
ATOM     48  CA7 CYSTA   1      87.075  34.515  72.005  1.00  0.00           C
ATOM     51  CA8 CYSTA   1      87.575  34.675  70.545  1.00  0.00           C
ATOM     54  CA9 CYSTA   1      86.485  34.624  69.445  1.00  0.00           C
ATOM     57 0CA1 CYSTA   1      86.124  33.215  68.935  1.00  0.00           C
ATOM     60 1CA1 CYSTA   1      87.154  32.575  67.995  1.00  0.00           C
ATOM     63 2CA1 CYSTA   1      86.593  31.365  67.235  1.00  0.00           C
ATOM     66 3CA1 CYSTA   1      87.615  30.635  66.345  1.00  0.00           C
ATOM     69 4CA1 CYSTA   1      88.605  29.765  67.125  1.00  0.00           C
ATOM     72 5CA1 CYSTA   1      89.514  28.935  66.215  1.00  0.00           C
ATOM     75 6CA1 CYSTA   1      90.554  28.095  66.955  1.00  0.00           C
ATOM     79  CD3 CYSTA   1      92.294  42.115  71.875  1.00  0.00           C
ATOM     82  CD4 CYSTA   1      93.165  43.285  71.395  1.00  0.00           C
ATOM     85  CD5 CYSTA   1      93.803  42.975  70.035  1.00  0.00           C
ATOM     88  CD6 CYSTA   1      94.704  44.105  69.505  1.00  0.00           C
ATOM     91  CD7 CYSTA   1      93.934  45.335  69.015  1.00  0.00           C
ATOM     94  CD8 CYSTA   1      94.844  46.255  68.195  1.00  0.00           C
ATOM     97  CD9 CYSTA   1      94.085  47.135  67.205  1.00  0.00           C
ATOM    100 0CD1 CYSTA   1      94.925  47.515  65.985  1.00  0.00           C
ATOM    103 1CD1 CYSTA   1      95.974  48.604  66.255  1.00  0.00           C
ATOM    106 2CD1 CYSTA   1      96.744  48.944  64.975  1.00  0.00           C
ATOM    109 3CD1 CYSTA   1      98.094  49.644  65.215  1.00  0.00           C
ATOM    112 4CD1 CYSTA   1      97.994  51.174  65.285  1.00  0.00           C
ATOM    115 5CD1 CYSTA   1      99.395  51.815  65.275  1.00  0.00           C
ATOM    118 6CD1 CYSTA   1      99.365  53.345  65.225  1.00  0.00           C
ATOM    122  CX3 CYSTA   1      94.155  37.635  71.855  1.00  0.00           C
ATOM    125  CX4 CYSTA   1      94.804  38.565  70.785  1.00  0.00           C
ATOM    128  CX5 CYSTA   1      93.845  39.055  69.685  1.00  0.00           C
ATOM    131  CX6 CYSTA   1      94.535  39.615  68.415  1.00  0.00           C
ATOM    134  CX7 CYSTA   1      93.495  40.195  67.415  1.00  0.00           C
ATOM    137  CX8 CYSTA   1      94.023  40.475  65.995  1.00  0.00           C
ATOM    140  CX9 CYSTA   1      95.005  41.615  65.915  1.00  0.00           C
ATOM    142 0CX1 CYSTA   1      95.655  42.015  64.805  1.00  0.00           C
ATOM    144 1CX1 CYSTA   1      95.515  41.415  63.425  1.00  0.00           C
ATOM    147 2CX1 CYSTA   1      96.664  40.455  63.035  1.00  0.00           C
ATOM    150 3CX1 CYSTA   1      98.054  41.104  63.015  1.00  0.00           C
ATOM    153 4CX1 CYSTA   1      99.164  40.145  62.565  1.00  0.00           C
ATOM    156 5CX1 CYSTA   1      99.214  39.945  61.045  1.00  0.00           C
ATOM    159 6CX1 CYSTA   1     100.255  38.894  60.645  1.00  0.00           C
ATOM    162 7CX1 CYSTA   1     100.414  38.775  59.125  1.00  0.00           C
ATOM    165 8CX1 CYSTA   1     101.505  37.784  58.705  1.00  0.00           C
ATOM    169  N   ALA A   2      87.884  40.185  83.285  1.00  0.00           N
ATOM    171  CA  ALA A   2      87.055  40.405  84.625  1.00  0.00           C
ATOM    173  CB  ALA A   2      86.824  39.025  85.295  1.00  0.00           C
ATOM    177  C   ALA A   2      87.395  41.384  85.955  1.00  0.00           C
ATOM    178  O   ALA A   2      88.514  41.215  86.455  1.00  0.00           O
ATOM    179  N   TYR A   3      86.474  42.354  86.595  1.00  0.00           N
ATOM    181  CA  TYR A   3      86.674  43.575  87.625  1.00  0.00           C
ATOM    183  CB  TYR A   3      87.994  44.415  86.965  1.00  0.00           C
ATOM    186  CG  TYR A   3      88.815  44.015  85.655  1.00  0.00           C
ATOM    187  CD1 TYR A   3      88.225  43.855  84.375  1.00  0.00           C
ATOM    189  CE1 TYR A   3      88.883  43.215  83.315  1.00  0.00           C
ATOM    191  CZ  TYR A   3      90.174  42.715  83.485  1.00  0.00           C
ATOM    192  OH  TYR A   3      90.704  41.875  82.475  1.00  0.00           O
ATOM    194  CD2 TYR A   3      90.195  43.645  85.735  1.00  0.00           C
ATOM    196  CE2 TYR A   3      90.855  42.985  84.675  1.00  0.00           C
ATOM    198  C   TYR A   3      85.375  44.655  88.115  1.00  0.00           C
ATOM    199  O   TYR A   3      84.564  44.865  87.215  1.00  0.00           O
ATOM    200  N   GLY A   4      84.874  45.414  89.325  1.00  0.00           N
ATOM    202  CA  GLY A   4      85.145  46.045  90.785  1.00  0.00           C
ATOM    205  C   GLY A   4      84.444  46.885  92.195  1.00  0.00           C
ATOM    206  O   GLY A   4      85.165  46.655  93.165  1.00  0.00           O
ATOM    207  N   ALA A   5      83.295  47.764  92.625  1.00  0.00           N
ATOM    209  CA  ALA A   5      83.185  48.715  93.985  1.00  0.00           C
ATOM    211  CB  ALA A   5      84.195  49.854  93.785  1.00  0.00           C
ATOM    215  C   ALA A   5      82.175  49.255  95.365  1.00  0.00           C
ATOM    216  O   ALA A   5      82.505  48.655  96.385  1.00  0.00           O
ATOM    217  N   ASP A   6      81.085  50.295  95.625  1.00  0.00           N
ATOM    219  CA  ASP A   6      80.385  50.915  96.995  1.00  0.00           C
ATOM    221  CB  ASP A   6      81.234  52.104  97.605  1.00  0.00           C
ATOM    224  CG  ASP A   6      82.745  51.915  97.695  1.00  0.00           C
ATOM    225  OD1 ASP A   6      83.255  52.045  98.845  1.00  0.00           O
ATOM    226  OD2 ASP A   6      83.454  51.705  96.685  1.00  0.00           O
ATOM    227  C   ASP A   6      78.795  50.945  97.835  1.00  0.00           C
ATOM    228  O   ASP A   6      78.734  49.905  98.495  1.00  0.00           O
ATOM    229  N   THR A   7      77.475  51.714  98.135  1.00  0.00           N
ATOM    231  CA  THR A   7      76.404  53.055  98.185  1.00  0.00           C
ATOM    233  CB  THR A   7      76.014  53.435  99.645  1.00  0.00           C
ATOM    235  OG1 THR A   7      77.025  53.075 100.585  1.00  0.00           O
ATOM    237  CG2 THR A   7      74.694  52.875 100.215  1.00  0.00           C
ATOM    241  C   THR A   7      75.055  53.804  97.225  1.00  0.00           C
ATOM    242  O   THR A   7      75.484  54.655  96.485  1.00  0.00           O
ATOM    243  N   GLY A   8      73.514  53.705  97.135  1.00  0.00           N
ATOM    245  CA  GLY A   8      72.124  53.884  96.125  1.00  0.00           C
ATOM    248  C   GLY A   8      71.215  54.355  94.575  1.00  0.00           C
ATOM    249  O   GLY A   8      70.115  53.845  94.555  1.00  0.00           O
ATOM    250  N   ALA A   9      71.264  55.085  93.225  1.00  0.00           N
ATOM    252  CA  ALA A   9      72.104  55.675  91.965  1.00  0.00           C
ATOM    254  CB  ALA A   9      72.365  57.205  92.105  1.00  0.00           C
ATOM    258  C   ALA A   9      72.035  55.795  90.295  1.00  0.00           C
ATOM    259  O   ALA A   9      71.155  56.505  89.815  1.00  0.00           O
ATOM    260  N   ASN A  10      73.054  55.325  89.405  1.00  0.00           N
ATOM    262  CA  ASN A  10      73.704  56.005  88.165  1.00  0.00           C
ATOM    264  CB  ASN A  10      75.265  55.825  88.215  1.00  0.00           C
ATOM    267  CG  ASN A  10      76.225  56.115  87.025  1.00  0.00           C
ATOM    268  OD1 ASN A  10      77.155  56.865  87.275  1.00  0.00           O
ATOM    269  ND2 ASN A  10      76.174  55.585  85.795  1.00  0.00           N
ATOM    272  C   ASN A  10      73.383  55.935  86.605  1.00  0.00           C
ATOM    273  O   ASN A  10      73.024  56.935  86.025  1.00  0.00           O
ATOM    274  N   ASP A  11      73.484  54.835  85.805  1.00  0.00           N
ATOM    276  CA  ASP A  11      72.745  54.765  84.495  1.00  0.00           C
ATOM    278  CB  ASP A  11      73.805  54.555  83.335  1.00  0.00           C
ATOM    281  CG  ASP A  11      73.685  53.385  82.365  1.00  0.00           C
ATOM    282  OD1 ASP A  11      74.134  53.575  81.205  1.00  0.00           O
ATOM    283  OD2 ASP A  11      73.105  52.335  82.725  1.00  0.00           O
ATOM    284  C   ASP A  11      71.264  54.085  84.195  1.00  0.00           C
ATOM    285  O   ASP A  11      71.174  54.285  82.945  1.00  0.00           O
ATOM    286  N   VAL A  12      69.335  53.055  85.885  1.00  0.00           N
ATOM    288  CA  VAL A  12      68.884  53.185  87.385  1.00  0.00           C
ATOM    290  CB  VAL A  12      68.105  54.545  87.705  1.00  0.00           C
ATOM    292  CG1 VAL A  12      67.045  54.604  88.765  1.00  0.00           C
ATOM    296  CG2 VAL A  12      68.965  55.675  88.335  1.00  0.00           C
ATOM    300  C   VAL A  12      68.715  51.835  88.195  1.00  0.00           C
ATOM    301  O   VAL A  12      69.495  50.924  87.975  1.00  0.00           O
ATOM    302  N   ASN A  13      67.875  51.705  89.275  1.00  0.00           N
ATOM    304  CA  ASN A  13      67.695  50.635  90.315  1.00  0.00           C
ATOM    306  CB  ASN A  13      67.155  49.175  90.015  1.00  0.00           C
ATOM    309  CG  ASN A  13      65.645  48.975  90.205  1.00  0.00           C
ATOM    310  OD1 ASN A  13      65.045  48.195  89.475  1.00  0.00           O
ATOM    311  ND2 ASN A  13      64.994  49.734  91.125  1.00  0.00           N
ATOM    314  C   ASN A  13      68.744  50.325  91.335  1.00  0.00           C
ATOM    315  O   ASN A  13      69.854  49.945  90.985  1.00  0.00           O
ATOM    316  N   THR A  14      68.304  50.405  92.615  1.00  0.00           N
ATOM    318  CA  THR A  14      68.844  49.775  93.815  1.00  0.00           C
ATOM    320  CB  THR A  14      70.024  50.625  94.225  1.00  0.00           C
ATOM    322  OG1 THR A  14      71.085  50.485  93.325  1.00  0.00           O
ATOM    324  CG2 THR A  14      70.645  50.415  95.575  1.00  0.00           C
ATOM    328  C   THR A  14      68.895  48.195  93.875  1.00  0.00           C
ATOM    329  O   THR A  14      68.665  47.545  92.865  1.00  0.00           O
ATOM    330  N   ARG A  15      69.085  47.554  95.085  1.00  0.00           N
ATOM    332  CA  ARG A  15      69.255  46.135  95.525  1.00  0.00           C
ATOM    334  CB  ARG A  15      67.995  45.475  96.225  1.00  0.00           C
ATOM    337  CG  ARG A  15      67.704  45.744  97.725  1.00  0.00           C
ATOM    340  CD  ARG A  15      67.735  44.535  98.695  1.00  0.00           C
ATOM    343  NE  ARG A  15      67.805  45.115 100.085  1.00  0.00           N
ATOM    345  CZ  ARG A  15      68.054  44.415 101.185  1.00  0.00           C
ATOM    346  NH1 ARG A  15      68.535  45.054 102.235  1.00  0.00           N
ATOM    349  NH2 ARG A  15      67.914  43.125 101.305  1.00  0.00           N
ATOM    352  C   ARG A  15      69.905  45.095  94.605  1.00  0.00           C
ATOM    353  O   ARG A  15      69.234  44.315  93.965  1.00  0.00           O
ATOM    354  N   PHE A  16      71.235  45.014  94.505  1.00  0.00           N
ATOM    356  CA  PHE A  16      71.815  44.755  93.185  1.00  0.00           C
ATOM    358  CB  PHE A  16      71.134  45.445  91.955  1.00  0.00           C
ATOM    361  CG  PHE A  16      70.145  44.924  90.965  1.00  0.00           C
ATOM    362  CD1 PHE A  16      70.204  43.635  90.445  1.00  0.00           C
ATOM    364  CE1 PHE A  16      69.535  43.335  89.245  1.00  0.00           C
ATOM    366  CZ  PHE A  16      68.774  44.315  88.585  1.00  0.00           C
ATOM    368  CD2 PHE A  16      69.395  45.905  90.285  1.00  0.00           C
ATOM    370  CE2 PHE A  16      68.715  45.604  89.105  1.00  0.00           C
ATOM    372  C   PHE A  16      73.115  43.995  92.945  1.00  0.00           C
ATOM    373  O   PHE A  16      73.545  43.165  93.745  1.00  0.00           O
ATOM    374  N   THR A  17      73.895  44.405  91.875  1.00  0.00           N
ATOM    376  CA  THR A  17      75.375  44.385  91.895  1.00  0.00           C
ATOM    378  CB  THR A  17      76.075  43.015  91.775  1.00  0.00           C
ATOM    380  OG1 THR A  17      75.154  41.945  91.875  1.00  0.00           O
ATOM    382  CG2 THR A  17      77.025  42.774  92.975  1.00  0.00           C
ATOM    386  C   THR A  17      76.244  45.625  91.345  1.00  0.00           C
ATOM    387  O   THR A  17      77.445  45.405  91.225  1.00  0.00           O
ATOM    388  N   GLN A  18      75.725  46.945  91.205  1.00  0.00           N
ATOM    390  CA  GLN A  18      76.435  48.284  91.515  1.00  0.00           C
ATOM    392  CB  GLN A  18      77.765  48.225  90.615  1.00  0.00           C
ATOM    395  CG  GLN A  18      78.015  47.505  89.195  1.00  0.00           C
ATOM    398  CD  GLN A  18      77.075  46.485  88.505  1.00  0.00           C
ATOM    399  OE1 GLN A  18      76.045  46.825  87.935  1.00  0.00           O
ATOM    400  NE2 GLN A  18      77.494  45.185  88.445  1.00  0.00           N
ATOM    403  C   GLN A  18      75.575  49.755  91.925  1.00  0.00           C
ATOM    404  O   GLN A  18      74.395  49.755  91.675  1.00  0.00           O
ATOM    405  N   ILE A  19      75.975  51.054  92.495  1.00  0.00           N
ATOM    407  CA  ILE A  19      75.915  52.564  91.925  1.00  0.00           C
ATOM    409  CB  ILE A  19      76.594  52.214  90.485  1.00  0.00           C
ATOM    411  CG2 ILE A  19      78.024  51.725  90.895  1.00  0.00           C
ATOM    415  CG1 ILE A  19      76.025  51.075  89.515  1.00  0.00           C
ATOM    418  CD  ILE A  19      76.634  50.315  88.315  1.00  0.00           C
ATOM    422  C   ILE A  19      75.195  54.285  92.135  1.00  0.00           C
ATOM    423  O   ILE A  19      75.204  54.835  91.045  1.00  0.00           O
ATOM    424  N   LYS A  20      74.565  55.355  93.175  1.00  0.00           N
ATOM    426  CA  LYS A  20      73.545  55.655  94.535  1.00  0.00           C
ATOM    428  CB  LYS A  20      73.865  53.944  94.235  1.00  0.00           C
ATOM    431  CG  LYS A  20      73.155  52.764  93.335  1.00  0.00           C
ATOM    434  CD  LYS A  20      72.774  52.585  91.815  1.00  0.00           C
ATOM    437  CE  LYS A  20      71.325  52.715  91.285  1.00  0.00           C
ATOM    440  NZ  LYS A  20      71.244  52.015  89.975  1.00  0.00           N
ATOM    444  C   LYS A  20      72.094  57.185  95.375  1.00  0.00           C
ATOM    445  O   LYS A  20      72.305  58.245  94.785  1.00  0.00           O
ATOM    446  N   THR A  21      70.785  57.694  96.515  1.00  0.00           N
ATOM    448  CA  THR A  21      69.734  59.135  97.425  1.00  0.00           C
ATOM    450  CB  THR A  21      69.655  60.255  96.345  1.00  0.00           C
ATOM    452  OG1 THR A  21      70.925  60.605  95.855  1.00  0.00           O
ATOM    454  CG2 THR A  21      68.985  61.615  96.655  1.00  0.00           C
ATOM    458  C   THR A  21      68.035  59.905  98.555  1.00  0.00           C
ATOM    459  O   THR A  21      67.054  59.355  98.105  1.00  0.00           O
ATOM    460  N   SER A  22      67.454  61.015  99.835  1.00  0.00           N
ATOM    462  CA  SER A  22      66.255  62.104 100.945  1.00  0.00           C
ATOM    464  CB  SER A  22      65.795  63.195  99.875  1.00  0.00           C
ATOM    467  OG  SER A  22      64.484  63.775  99.965  1.00  0.00           O
ATOM    469  C   SER A  22      64.815  62.624 102.435  1.00  0.00           C
ATOM    470  O   SER A  22      63.685  62.295 102.115  1.00  0.00           O
ATOM    471  N   LYS A  23      64.545  63.455 103.905  1.00  0.00           N
ATOM    473  CA  LYS A  23      63.384  64.265 105.155  1.00  0.00           C
ATOM    475  CB  LYS A  23      61.765  64.365 104.785  1.00  0.00           C
ATOM    478  CG  LYS A  23      60.735  64.885 105.915  1.00  0.00           C
ATOM    481  CD  LYS A  23      59.215  65.285 105.885  1.00  0.00           C
ATOM    484  CE  LYS A  23      58.745  65.784 107.305  1.00  0.00           C
ATOM    487  NZ  LYS A  23      57.335  66.235 107.465  1.00  0.00           N
ATOM    491  C   LYS A  23      63.015  64.485 107.065  1.00  0.00           C
ATOM    492  O   LYS A  23      62.865  63.415 107.655  1.00  0.00           O
ATOM    493  N   ILE A  24      62.655  65.705 108.075  1.00  0.00           N
ATOM    495  CA  ILE A  24      61.675  66.104 109.485  1.00  0.00           C
ATOM    497  CB  ILE A  24      61.734  65.115 110.705  1.00  0.00           C
ATOM    499  CG2 ILE A  24      62.865  65.494 111.695  1.00  0.00           C
ATOM    503  CG1 ILE A  24      60.375  64.945 111.495  1.00  0.00           C
ATOM    506  CD  ILE A  24      60.315  65.174 113.025  1.00  0.00           C
ATOM    510  C   ILE A  24      61.215  67.645 110.375  1.00  0.00           C
ATOM    511  O   ILE A  24      61.804  68.665 110.035  1.00  0.00           O
ATOM    512  N   LYS A  25      60.195  67.875 111.505  1.00  0.00           N
ATOM    514  CA  LYS A  25      59.604  68.884 112.725  1.00  0.00           C
ATOM    516  CB  LYS A  25      60.134  68.705 114.205  1.00  0.00           C
ATOM    519  CG  LYS A  25      61.185  69.695 114.695  1.00  0.00           C
ATOM    522  CD  LYS A  25      62.585  69.175 114.445  1.00  0.00           C
ATOM    525  CE  LYS A  25      63.075  68.055 115.355  1.00  0.00           C
ATOM    528  NZ  LYS A  25      64.365  67.604 114.825  1.00  0.00           N
ATOM    532  C   LYS A  25      58.335  70.025 113.035  1.00  0.00           C
ATOM    533  O   LYS A  25      57.325  69.825 112.375  1.00  0.00           O
ATOM    534  N   ASN A  26      58.255  71.054 114.135  1.00  0.00           N
ATOM    536  CA  ASN A  26      57.365  72.385 114.405  1.00  0.00           C
ATOM    538  CB  ASN A  26      56.185  72.585 113.395  1.00  0.00           C
ATOM    541  CG  ASN A  26      56.535  72.455 111.905  1.00  0.00           C
ATOM    542  OD1 ASN A  26      55.665  72.065 111.115  1.00  0.00           O
ATOM    543  ND2 ASN A  26      57.795  72.725 111.515  1.00  0.00           N
ATOM    546  C   ASN A  26      56.835  73.435 115.685  1.00  0.00           C
ATOM    547  O   ASN A  26      56.864  74.615 115.355  1.00  0.00           O
ATOM    548  N   SER A  27      56.415  73.284 117.045  1.00  0.00           N
ATOM    550  CA  SER A  27      55.715  74.265 118.105  1.00  0.00           C
ATOM    552  CB  SER A  27      56.545  75.165 119.125  1.00  0.00           C
ATOM    555  OG  SER A  27      56.215  74.935 120.515  1.00  0.00           O
ATOM    557  C   SER A  27      54.485  75.235 117.915  1.00  0.00           C
ATOM    558  O   SER A  27      53.915  75.214 116.855  1.00  0.00           O
ATOM    559  N   LEU A  28      54.075  76.104 118.975  1.00  0.00           N
ATOM    561  CA  LEU A  28      53.075  77.255 119.145  1.00  0.00           C
ATOM    563  CB  LEU A  28      51.625  76.805 118.815  1.00  0.00           C
ATOM    566  CG  LEU A  28      51.015  77.195 117.435  1.00  0.00           C
ATOM    568  CD1 LEU A  28      49.595  76.604 117.265  1.00  0.00           C
ATOM    572  CD2 LEU A  28      51.815  76.865 116.175  1.00  0.00           C
ATOM    576  C   LEU A  28      53.435  78.225 120.475  1.00  0.00           C
ATOM    577  O   LEU A  28      54.364  77.785 121.135  1.00  0.00           O
ATOM    578  N   GLN A  29      52.895  79.524 120.805  1.00  0.00           N
ATOM    580  CA  GLN A  29      53.384  80.674 121.765  1.00  0.00           C
ATOM    582  CB  GLN A  29      54.735  80.285 122.445  1.00  0.00           C
ATOM    585  CG  GLN A  29      55.565  81.345 123.245  1.00  0.00           C
ATOM    588  CD  GLN A  29      57.035  81.405 122.805  1.00  0.00           C
ATOM    589  OE1 GLN A  29      57.565  82.405 122.335  1.00  0.00           O
ATOM    590  NE2 GLN A  29      57.724  80.264 123.035  1.00  0.00           N
ATOM    593  C   GLN A  29      53.505  82.304 121.475  1.00  0.00           C
ATOM    594  O   GLN A  29      54.545  82.785 121.035  1.00  0.00           O
ATOM    595  N   MET A  30      52.505  83.244 121.725  1.00  0.00           N
ATOM    597  CA  MET A  30      52.355  84.725 121.305  1.00  0.00           C
ATOM    599  CB  MET A  30      50.835  85.245 121.315  1.00  0.00           C
ATOM    602  CG  MET A  30      50.065  86.395 120.605  1.00  0.00           C
ATOM    605  SD  MET A  30      48.425  86.665 121.365  1.00  0.00           S
ATOM    606  CE  MET A  30      47.704  87.774 120.135  1.00  0.00           C
ATOM    610  C   MET A  30      53.015  85.595 122.365  1.00  0.00           C
ATOM    611  O   MET A  30      53.435  85.075 123.395  1.00  0.00           O
ATOM    612  N   ARG A  31      53.105  86.944 122.335  1.00  0.00           N
ATOM    614  CA  ARG A  31      52.965  88.054 121.395  1.00  0.00           C
ATOM    616  CB  ARG A  31      54.395  88.534 121.095  1.00  0.00           C
ATOM    619  CG  ARG A  31      55.255  88.595 122.365  1.00  0.00           C
ATOM    622  CD  ARG A  31      56.685  89.035 122.115  1.00  0.00           C
ATOM    625  NE  ARG A  31      56.655  90.475 121.715  1.00  0.00           N
ATOM    627  CZ  ARG A  31      57.495  91.384 122.195  1.00  0.00           C
ATOM    628  NH1 ARG A  31      57.225  92.665 122.155  1.00  0.00           N
ATOM    631  NH2 ARG A  31      58.655  91.054 122.735  1.00  0.00           N
ATOM    634  C   ARG A  31      52.025  89.255 121.775  1.00  0.00           C
ATOM    635  O   ARG A  31      51.005  89.475 121.135  1.00  0.00           O
ATOM    636  N   ILE A  32      52.285  90.084 122.815  1.00  0.00           N
ATOM    638  CA  ILE A  32      51.465  89.955 124.015  1.00  0.00           C
ATOM    640  CB  ILE A  32      52.305  88.905 124.865  1.00  0.00           C
ATOM    642  CG2 ILE A  32      53.245  89.465 125.905  1.00  0.00           C
ATOM    646  CG1 ILE A  32      51.804  87.505 125.345  1.00  0.00           C
ATOM    649  CD  ILE A  32      50.895  86.685 124.455  1.00  0.00           C
ATOM    653  C   ILE A  32      51.055  91.365 124.665  1.00  0.00           C
ATOM    654  O   ILE A  32      51.975  92.105 124.935  1.00  0.00           O
ATOM    655  N   ASP A  33      49.765  91.775 125.035  1.00  0.00           N
ATOM    657  CA  ASP A  33      49.175  92.745 126.075  1.00  0.00           C
ATOM    659  CB  ASP A  33      48.844  94.094 125.345  1.00  0.00           C
ATOM    662  CG  ASP A  33      50.024  94.975 124.935  1.00  0.00           C
ATOM    663  OD1 ASP A  33      49.715  96.045 124.345  1.00  0.00           O
ATOM    664  OD2 ASP A  33      51.185  94.685 125.315  1.00  0.00           O
ATOM    665  C   ASP A  33      47.844  92.375 127.055  1.00  0.00           C
ATOM    666  O   ASP A  33      47.025  93.255 127.295  1.00  0.00           O
ATOM    667  N   GLN A  34      47.565  91.115 127.625  1.00  0.00           N
ATOM    669  CA  GLN A  34      46.365  90.195 127.915  1.00  0.00           C
ATOM    671  CB  GLN A  34      45.484  90.995 128.955  1.00  0.00           C
ATOM    674  CG  GLN A  34      46.055  91.125 130.415  1.00  0.00           C
ATOM    677  CD  GLN A  34      46.715  92.464 130.795  1.00  0.00           C
ATOM    678  OE1 GLN A  34      46.095  93.375 131.325  1.00  0.00           O
ATOM    679  NE2 GLN A  34      48.054  92.564 130.615  1.00  0.00           N
ATOM    682  C   GLN A  34      45.385  89.185 126.945  1.00  0.00           C
ATOM    683  O   GLN A  34      44.224  89.585 126.885  1.00  0.00           O
ATOM    684  N   GLY A  35      45.445  87.914 126.185  1.00  0.00           N
ATOM    686  CA  GLY A  35      46.245  86.835 125.315  1.00  0.00           C
ATOM    689  C   GLY A  35      46.225  85.205 125.445  1.00  0.00           C
ATOM    690  O   GLY A  35      45.695  84.865 126.475  1.00  0.00           O
ATOM    691  N   LEU A  36      46.755  84.185 124.505  1.00  0.00           N
ATOM    693  CA  LEU A  36      46.785  82.575 124.605  1.00  0.00           C
ATOM    695  CB  LEU A  36      46.985  82.304 126.145  1.00  0.00           C
ATOM    698  CG  LEU A  36      45.795  81.894 127.065  1.00  0.00           C
ATOM    700  CD1 LEU A  36      46.134  82.304 128.505  1.00  0.00           C
ATOM    704  CD2 LEU A  36      44.364  82.405 126.805  1.00  0.00           C
ATOM    708  C   LEU A  36      47.335  81.075 123.775  1.00  0.00           C
ATOM    709  O   LEU A  36      46.815  80.295 124.565  1.00  0.00           O
ATOM    710  N   PRO A  37      48.044  80.095 122.685  1.00  0.00           N
ATOM    711  CD  PRO A  37      48.125  78.765 123.345  1.00  0.00           C
ATOM    714  CA  PRO A  37      48.954  79.964 121.245  1.00  0.00           C
ATOM    716  CB  PRO A  37      49.715  78.725 121.695  1.00  0.00           C
ATOM    719  CG  PRO A  37      48.675  77.814 122.325  1.00  0.00           C
ATOM    722  C   PRO A  37      48.645  79.595 119.535  1.00  0.00           C
ATOM    723  O   PRO A  37      47.625  78.924 119.465  1.00  0.00           O
ATOM    724  N   HIS A  38      49.205  79.745 118.105  1.00  0.00           N
ATOM    726  CA  HIS A  38      49.875  80.525 116.745  1.00  0.00           C
ATOM    728  CB  HIS A  38      49.375  79.745 115.455  1.00  0.00           C
ATOM    731  ND1 HIS A  38      47.185  80.415 114.495  1.00  0.00           N
ATOM    732  CG  HIS A  38      47.974  79.415 115.045  1.00  0.00           C
ATOM    733  CE1 HIS A  38      46.425  79.795 113.605  1.00  0.00           C
ATOM    735  NE2 HIS A  38      46.685  78.475 113.555  1.00  0.00           N
ATOM    737  CD2 HIS A  38      47.655  78.214 114.495  1.00  0.00           C
ATOM    739  C   HIS A  38      51.485  80.884 115.975  1.00  0.00           C
ATOM    740  O   HIS A  38      51.745  79.915 115.305  1.00  0.00           O
ATOM    741  N   ILE A  39      52.575  82.024 115.935  1.00  0.00           N
ATOM    743  CA  ILE A  39      54.234  82.535 115.875  1.00  0.00           C
ATOM    745  CB  ILE A  39      54.685  83.814 116.715  1.00  0.00           C
ATOM    747  CG2 ILE A  39      55.695  83.534 117.865  1.00  0.00           C
ATOM    751  CG1 ILE A  39      55.425  84.975 115.955  1.00  0.00           C
ATOM    754  CD  ILE A  39      55.905  86.145 116.845  1.00  0.00           C
ATOM    758  C   ILE A  39      55.865  82.034 115.595  1.00  0.00           C
ATOM    759  O   ILE A  39      56.375  82.595 114.645  1.00  0.00           O
ATOM    760  N   VAL A  40      56.775  81.115 116.255  1.00  0.00           N
ATOM    762  CA  VAL A  40      58.135  80.435 115.865  1.00  0.00           C
ATOM    764  CB  VAL A  40      59.065  81.314 115.075  1.00  0.00           C
ATOM    766  CG1 VAL A  40      60.045  82.104 115.965  1.00  0.00           C
ATOM    770  CG2 VAL A  40      59.665  80.565 113.895  1.00  0.00           C
ATOM    774  C   VAL A  40      59.155  79.585 116.835  1.00  0.00           C
ATOM    775  O   VAL A  40      58.925  79.435 118.025  1.00  0.00           O
ATOM    776  N   ARG A  41      60.335  78.975 116.355  1.00  0.00           N
ATOM    778  CA  ARG A  41      61.165  77.775 116.825  1.00  0.00           C
ATOM    780  CB  ARG A  41      61.445  77.755 118.385  1.00  0.00           C
ATOM    783  CG  ARG A  41      62.425  76.725 119.025  1.00  0.00           C
ATOM    786  CD  ARG A  41      62.774  76.964 120.535  1.00  0.00           C
ATOM    789  NE  ARG A  41      64.155  76.455 120.845  1.00  0.00           N
ATOM    791  CZ  ARG A  41      65.064  76.894 121.725  1.00  0.00           C
ATOM    792  NH1 ARG A  41      66.195  76.225 121.795  1.00  0.00           N
ATOM    795  NH2 ARG A  41      65.035  78.005 122.415  1.00  0.00           N
ATOM    798  C   ARG A  41      62.425  77.435 115.875  1.00  0.00           C
ATOM    799  O   ARG A  41      63.024  78.365 115.365  1.00  0.00           O
ATOM    800  N   GLN A  42      62.774  76.144 115.515  1.00  0.00           N
ATOM    802  CA  GLN A  42      63.475  75.585 114.275  1.00  0.00           C
ATOM    804  CB  GLN A  42      63.344  76.345 112.885  1.00  0.00           C
ATOM    807  CG  GLN A  42      64.064  75.914 111.565  1.00  0.00           C
ATOM    810  CD  GLN A  42      63.265  76.255 110.285  1.00  0.00           C
ATOM    811  OE1 GLN A  42      62.945  77.394 109.955  1.00  0.00           O
ATOM    812  NE2 GLN A  42      62.835  75.205 109.545  1.00  0.00           N
ATOM    815  C   GLN A  42      64.505  74.415 114.465  1.00  0.00           C
ATOM    816  O   GLN A  42      64.545  73.825 115.535  1.00  0.00           O
ATOM    817  N   THR A  43      65.195  73.884 113.425  1.00  0.00           N
ATOM    819  CA  THR A  43      65.185  72.435 113.125  1.00  0.00           C
ATOM    821  CB  THR A  43      63.904  72.005 112.395  1.00  0.00           C
ATOM    823  OG1 THR A  43      62.805  72.125 113.265  1.00  0.00           O
ATOM    825  CG2 THR A  43      63.884  70.524 111.965  1.00  0.00           C
ATOM    829  C   THR A  43      66.395  71.825 112.395  1.00  0.00           C
ATOM    830  O   THR A  43      67.255  71.214 113.025  1.00  0.00           O
ATOM    831  N   ALA A  44      66.424  71.844 111.035  1.00  0.00           N
ATOM    833  CA  ALA A  44      67.124  70.815 110.245  1.00  0.00           C
ATOM    835  CB  ALA A  44      66.244  70.275 109.085  1.00  0.00           C
ATOM    839  C   ALA A  44      68.315  71.384 109.535  1.00  0.00           C
ATOM    840  O   ALA A  44      69.105  70.655 108.925  1.00  0.00           O
ATOM    841  N   ALA A  45      68.444  72.714 109.545  1.00  0.00           N
ATOM    843  CA  ALA A  45      69.535  73.405 108.935  1.00  0.00           C
ATOM    845  CB  ALA A  45      69.024  74.695 108.275  1.00  0.00           C
ATOM    849  C   ALA A  45      70.465  73.685 110.065  1.00  0.00           C
ATOM    850  O   ALA A  45      70.305  74.635 110.835  1.00  0.00           O
ATOM    851  N   TYR A  46      71.404  72.755 110.275  1.00  0.00           N
ATOM    853  CA  TYR A  46      71.905  72.525 111.605  1.00  0.00           C
ATOM    855  CB  TYR A  46      71.005  71.475 112.315  1.00  0.00           C
ATOM    858  CG  TYR A  46      70.955  71.655 113.795  1.00  0.00           C
ATOM    859  CD1 TYR A  46      70.785  72.935 114.335  1.00  0.00           C
ATOM    861  CE1 TYR A  46      70.645  73.125 115.715  1.00  0.00           C
ATOM    863  CZ  TYR A  46      70.625  72.024 116.565  1.00  0.00           C
ATOM    864  OH  TYR A  46      70.414  72.225 117.945  1.00  0.00           O
ATOM    866  CD2 TYR A  46      70.955  70.555 114.665  1.00  0.00           C
ATOM    868  CE2 TYR A  46      70.785  70.735 116.045  1.00  0.00           C
ATOM    870  C   TYR A  46      73.315  72.024 111.425  1.00  0.00           C
ATOM    871  O   TYR A  46      73.814  71.905 110.315  1.00  0.00           O
ATOM    872  N   SER A  47      74.045  71.785 112.525  1.00  0.00           N
ATOM    874  CA  SER A  47      75.414  71.314 112.405  1.00  0.00           C
ATOM    876  CB  SER A  47      76.195  71.704 113.685  1.00  0.00           C
ATOM    879  OG  SER A  47      77.615  71.615 113.565  1.00  0.00           O
ATOM    881  C   SER A  47      75.425  69.815 112.195  1.00  0.00           C
ATOM    882  O   SER A  47      74.505  69.225 111.615  1.00  0.00           O
ATOM    883  N   GLY A  48      76.465  69.134 112.705  1.00  0.00           N
ATOM    885  CA  GLY A  48      76.685  67.705 112.525  1.00  0.00           C
ATOM    888  C   GLY A  48      75.755  66.815 113.315  1.00  0.00           C
ATOM    889  O   GLY A  48      76.155  66.104 114.245  1.00  0.00           O
ATOM    890  N   GLN A  49      74.475  66.805 112.935  1.00  0.00           N
ATOM    892  CA  GLN A  49      73.505  65.825 113.335  1.00  0.00           C
ATOM    894  CB  GLN A  49      72.285  66.445 114.085  1.00  0.00           C
ATOM    897  CG  GLN A  49      71.244  65.375 114.505  1.00  0.00           C
ATOM    900  CD  GLN A  49      70.204  65.894 115.505  1.00  0.00           C
ATOM    901  OE1 GLN A  49      69.905  67.075 115.645  1.00  0.00           O
ATOM    902  NE2 GLN A  49      69.615  64.935 116.275  1.00  0.00           N
ATOM    905  C   GLN A  49      73.045  65.185 112.055  1.00  0.00           C
ATOM    906  O   GLN A  49      72.415  65.825 111.225  1.00  0.00           O
ATOM    907  N   CYS A  50      73.383  63.905 111.845  1.00  0.00           N
ATOM    909  CA  CYS A  50      72.965  63.165 110.665  1.00  0.00           C
ATOM    911  CB  CYS A  50      73.535  61.725 110.605  1.00  0.00           C
ATOM    914  SG  CYS A  50      75.335  61.685 110.875  1.00  0.00           S
ATOM    916  C   CYS A  50      71.465  63.055 110.555  1.00  0.00           C
ATOM    917  O   CYS A  50      70.795  62.675 111.515  1.00  0.00           O
ATOM    918  N   HIS A  51      70.905  63.315 109.375  1.00  0.00           N
ATOM    920  CA  HIS A  51      69.515  63.095 109.115  1.00  0.00           C
ATOM    922  CB  HIS A  51      68.884  64.445 108.725  1.00  0.00           C
ATOM    925  ND1 HIS A  51      67.065  64.705 110.365  1.00  0.00           N
ATOM    926  CG  HIS A  51      68.325  65.085 109.955  1.00  0.00           C
ATOM    927  CE1 HIS A  51      66.925  65.225 111.565  1.00  0.00           C
ATOM    929  NE2 HIS A  51      67.995  65.964 111.925  1.00  0.00           N
ATOM    931  CD2 HIS A  51      68.895  65.894 110.885  1.00  0.00           C
ATOM    933  C   HIS A  51      69.435  62.015 108.055  1.00  0.00           C
ATOM    934  O   HIS A  51      69.845  62.205 106.915  1.00  0.00           O
ATOM    935  N   THR A  52      69.005  60.795 108.465  1.00  0.00           N
ATOM    937  CA  THR A  52      69.554  59.555 107.895  1.00  0.00           C
ATOM    939  CB  THR A  52      70.024  58.525 108.945  1.00  0.00           C
ATOM    941  OG1 THR A  52      68.995  58.045 109.805  1.00  0.00           O
ATOM    943  CG2 THR A  52      71.104  59.135 109.835  1.00  0.00           C
ATOM    947  C   THR A  52      68.655  58.865 106.895  1.00  0.00           C
ATOM    948  O   THR A  52      68.865  58.925 105.685  1.00  0.00           O
ATOM    949  N   THR A  53      67.585  58.205 107.355  1.00  0.00           N
ATOM    951  CA  THR A  53      66.395  57.995 106.555  1.00  0.00           C
ATOM    953  CB  THR A  53      66.005  56.514 106.445  1.00  0.00           C
ATOM    955  OG1 THR A  53      65.055  56.275 105.425  1.00  0.00           O
ATOM    957  CG2 THR A  53      65.554  55.845 107.755  1.00  0.00           C
ATOM    961  C   THR A  53      65.355  58.955 107.115  1.00  0.00           C
ATOM    962  O   THR A  53      64.385  58.595 107.755  1.00  0.00           O
ATOM    963  N   GLN A  54      65.575  60.295 106.945  1.00  0.00           N
ATOM    965  CA  GLN A  54      65.585  60.975 105.655  1.00  0.00           C
ATOM    967  CB  GLN A  54      66.914  61.725 105.265  1.00  0.00           C
ATOM    970  CG  GLN A  54      67.094  63.275 105.515  1.00  0.00           C
ATOM    973  CD  GLN A  54      66.185  63.915 106.565  1.00  0.00           C
ATOM    974  OE1 GLN A  54      65.725  63.255 107.485  1.00  0.00           O
ATOM    975  NE2 GLN A  54      65.984  65.255 106.475  1.00  0.00           N
ATOM    978  C   GLN A  54      64.915  60.185 104.525  1.00  0.00           C
ATOM    979  O   GLN A  54      63.755  59.795 104.675  1.00  0.00           O
ATOM    980  N   GLY A  55      65.645  59.945 103.425  1.00  0.00           N
ATOM    982  CA  GLY A  55      65.255  59.205 102.225  1.00  0.00           C
ATOM    985  C   GLY A  55      63.995  59.585 101.465  1.00  0.00           C
ATOM    986  O   GLY A  55      62.954  59.765 102.075  1.00  0.00           O
ATOM    987  N   ASN A  56      64.085  59.674 100.105  1.00  0.00           N
ATOM    989  CA  ASN A  56      63.024  59.895  99.115  1.00  0.00           C
ATOM    991  CB  ASN A  56      61.555  59.875  99.635  1.00  0.00           C
ATOM    994  CG  ASN A  56      61.085  58.545 100.235  1.00  0.00           C
ATOM    995  OD1 ASN A  56      61.005  57.505  99.575  1.00  0.00           O
ATOM    996  ND2 ASN A  56      60.635  58.604 101.495  1.00  0.00           N
ATOM    999  C   ASN A  56      63.155  61.205  98.325  1.00  0.00           C
ATOM   1000  O   ASN A  56      62.555  62.185  98.765  1.00  0.00           O
ATOM   1001  N   PRO A  57      63.825  61.415  97.175  1.00  0.00           N
ATOM   1002  CD  PRO A  57      64.515  60.355  96.455  1.00  0.00           C
ATOM   1005  CA  PRO A  57      63.304  62.354  96.185  1.00  0.00           C
ATOM   1007  CB  PRO A  57      64.365  62.354  95.075  1.00  0.00           C
ATOM   1010  CG  PRO A  57      65.174  61.054  95.255  1.00  0.00           C
ATOM   1013  C   PRO A  57      61.995  61.845  95.625  1.00  0.00           C
ATOM   1014  O   PRO A  57      61.705  60.665  95.715  1.00  0.00           O
ATOM   1015  N   TYR A  58      61.175  62.705  95.015  1.00  0.00           N
ATOM   1017  CA  TYR A  58      60.155  62.205  94.115  1.00  0.00           C
ATOM   1019  CB  TYR A  58      58.765  61.964  94.795  1.00  0.00           C
ATOM   1022  CG  TYR A  58      58.774  60.714  95.635  1.00  0.00           C
ATOM   1023  CD1 TYR A  58      59.094  59.495  95.015  1.00  0.00           C
ATOM   1025  CE1 TYR A  58      59.215  58.325  95.765  1.00  0.00           C
ATOM   1027  CZ  TYR A  58      58.945  58.345  97.125  1.00  0.00           C
ATOM   1028  OH  TYR A  58      59.024  57.155  97.865  1.00  0.00           O
ATOM   1030  CD2 TYR A  58      58.515  60.735  97.015  1.00  0.00           C
ATOM   1032  CE2 TYR A  58      58.585  59.545  97.755  1.00  0.00           C
ATOM   1034  C   TYR A  58      60.045  63.255  93.055  1.00  0.00           C
ATOM   1035  O   TYR A  58      59.455  64.305  93.265  1.00  0.00           O
ATOM   1036  N   ILE A  59      60.715  63.055  91.905  1.00  0.00           N
ATOM   1038  CA  ILE A  59      61.095  64.214  91.125  1.00  0.00           C
ATOM   1040  CB  ILE A  59      62.605  64.335  90.915  1.00  0.00           C
ATOM   1042  CG2 ILE A  59      63.164  63.225  90.005  1.00  0.00           C
ATOM   1046  CG1 ILE A  59      63.015  65.714  90.345  1.00  0.00           C
ATOM   1049  CD  ILE A  59      62.695  66.884  91.265  1.00  0.00           C
ATOM   1053  C   ILE A  59      60.285  64.244  89.855  1.00  0.00           C
ATOM   1054  O   ILE A  59      60.235  63.295  89.075  1.00  0.00           O
ATOM   1055  N   GLY A  60      59.585  65.375  89.645  1.00  0.00           N
ATOM   1057  CA  GLY A  60      58.774  65.665  88.465  1.00  0.00           C
ATOM   1060  C   GLY A  60      59.625  65.995  87.275  1.00  0.00           C
ATOM   1061  O   GLY A  60      59.185  65.905  86.135  1.00  0.00           O
ATOM   1062  N   VAL A  61      60.884  66.365  87.485  1.00  0.00           N
ATOM   1064  CA  VAL A  61      61.845  66.564  86.415  1.00  0.00           C
ATOM   1066  CB  VAL A  61      63.125  67.214  86.915  1.00  0.00           C
ATOM   1068  CG1 VAL A  61      64.045  67.585  85.735  1.00  0.00           C
ATOM   1072  CG2 VAL A  61      62.774  68.485  87.715  1.00  0.00           C
ATOM   1076  C   VAL A  61      62.134  65.244  85.735  1.00  0.00           C
ATOM   1077  O   VAL A  61      62.605  64.295  86.355  1.00  0.00           O
ATOM   1078  N   ASN A  62      61.815  65.155  84.435  1.00  0.00           N
ATOM   1080  CA  ASN A  62      62.295  64.115  83.545  1.00  0.00           C
ATOM   1082  CB  ASN A  62      61.134  63.375  82.815  1.00  0.00           C
ATOM   1085  CG  ASN A  62      60.375  64.185  81.765  1.00  0.00           C
ATOM   1086  OD1 ASN A  62      60.274  65.415  81.805  1.00  0.00           O
ATOM   1087  ND2 ASN A  62      59.825  63.484  80.745  1.00  0.00           N
ATOM   1090  C   ASN A  62      63.255  64.775  82.575  1.00  0.00           C
ATOM   1091  O   ASN A  62      63.255  65.985  82.365  1.00  0.00           O
ATOM   1092  N   PHE A  63      64.164  63.985  81.985  1.00  0.00           N
ATOM   1094  CA  PHE A  63      65.245  64.534  81.195  1.00  0.00           C
ATOM   1096  CB  PHE A  63      66.365  65.185  82.075  1.00  0.00           C
ATOM   1099  CG  PHE A  63      67.075  64.185  82.945  1.00  0.00           C
ATOM   1100  CD1 PHE A  63      66.424  63.585  84.045  1.00  0.00           C
ATOM   1102  CE1 PHE A  63      67.015  62.525  84.725  1.00  0.00           C
ATOM   1104  CZ  PHE A  63      68.285  62.075  84.345  1.00  0.00           C
ATOM   1106  CD2 PHE A  63      68.395  63.795  82.645  1.00  0.00           C
ATOM   1108  CE2 PHE A  63      68.995  62.735  83.335  1.00  0.00           C
ATOM   1110  C   PHE A  63      65.725  63.345  80.375  1.00  0.00           C
ATOM   1111  O   PHE A  63      65.295  62.214  80.615  1.00  0.00           O
ATOM   1112  N   GLY A  64      66.564  63.575  79.345  1.00  0.00           N
ATOM   1114  CA  GLY A  64      67.175  62.435  78.645  1.00  0.00           C
ATOM   1117  C   GLY A  64      68.335  61.925  79.445  1.00  0.00           C
ATOM   1118  O   GLY A  64      69.134  62.715  79.905  1.00  0.00           O
ATOM   1119  N   VAL A  65      68.484  60.605  79.625  1.00  0.00           N
ATOM   1121  CA  VAL A  65      69.453  60.134  80.615  1.00  0.00           C
ATOM   1123  CB  VAL A  65      68.825  59.075  81.525  1.00  0.00           C
ATOM   1125  CG1 VAL A  65      67.445  59.585  81.975  1.00  0.00           C
ATOM   1129  CG2 VAL A  65      68.695  57.715  80.825  1.00  0.00           C
ATOM   1133  C   VAL A  65      70.715  59.625  79.945  1.00  0.00           C
ATOM   1134  O   VAL A  65      71.564  58.985  80.565  1.00  0.00           O
ATOM   1135  N   LYS A  66      70.825  59.854  78.625  1.00  0.00           N
ATOM   1137  CA  LYS A  66      71.774  59.135  77.785  1.00  0.00           C
ATOM   1139  CB  LYS A  66      70.995  58.155  76.855  1.00  0.00           C
ATOM   1142  CG  LYS A  66      70.445  56.885  77.555  1.00  0.00           C
ATOM   1145  CD  LYS A  66      71.424  56.244  78.555  1.00  0.00           C
ATOM   1148  CE  LYS A  66      70.975  54.885  79.065  1.00  0.00           C
ATOM   1151  NZ  LYS A  66      71.885  54.394  80.115  1.00  0.00           N
ATOM   1155  C   LYS A  66      72.954  59.935  77.205  1.00  0.00           C
ATOM   1156  O   LYS A  66      74.005  59.955  77.845  1.00  0.00           O
ATOM   1157  N   THR A  67      72.875  60.605  76.015  1.00  0.00           N
ATOM   1159  CA  THR A  67      74.045  61.025  75.195  1.00  0.00           C
ATOM   1161  CB  THR A  67      74.604  62.455  75.215  1.00  0.00           C
ATOM   1163  OG1 THR A  67      74.274  63.135  76.395  1.00  0.00           O
ATOM   1165  CG2 THR A  67      73.965  63.255  74.075  1.00  0.00           C
ATOM   1169  C   THR A  67      75.125  59.984  75.115  1.00  0.00           C
ATOM   1170  O   THR A  67      76.195  60.045  75.705  1.00  0.00           O
ATOM   1171  N   LEU A  68      74.734  58.935  74.395  1.00  0.00           N
ATOM   1173  CA  LEU A  68      75.594  57.885  73.955  1.00  0.00           C
ATOM   1175  CB  LEU A  68      74.854  56.505  74.055  1.00  0.00           C
ATOM   1178  CG  LEU A  68      74.075  56.295  75.365  1.00  0.00           C
ATOM   1180  CD1 LEU A  68      73.304  54.965  75.395  1.00  0.00           C
ATOM   1184  CD2 LEU A  68      74.994  56.485  76.575  1.00  0.00           C
ATOM   1188  C   LEU A  68      75.854  58.195  72.515  1.00  0.00           C
ATOM   1189  O   LEU A  68      75.125  57.735  71.645  1.00  0.00           O
ATOM   1190  N   GLU A  69      76.885  58.955  72.145  1.00  0.00           N
ATOM   1192  CA  GLU A  69      77.295  58.965  70.755  1.00  0.00           C
ATOM   1194  CB  GLU A  69      78.035  60.264  70.325  1.00  0.00           C
ATOM   1197  CG  GLU A  69      77.115  61.505  70.215  1.00  0.00           C
ATOM   1200  CD  GLU A  69      76.745  62.144  71.555  1.00  0.00           C
ATOM   1201  OE1 GLU A  69      77.155  61.635  72.625  1.00  0.00           O
ATOM   1202  OE2 GLU A  69      76.035  63.185  71.515  1.00  0.00           O
ATOM   1203  C   GLU A  69      78.015  57.675  70.385  1.00  0.00           C
ATOM   1204  O   GLU A  69      79.224  57.585  70.245  1.00  0.00           O
ATOM   1205  N   GLU A  70      77.225  56.605  70.205  1.00  0.00           N
ATOM   1207  CA  GLU A  70      77.615  55.375  69.545  1.00  0.00           C
ATOM   1209  CB  GLU A  70      76.495  54.325  69.775  1.00  0.00           C
ATOM   1212  CG  GLU A  70      76.844  52.835  69.555  1.00  0.00           C
ATOM   1215  CD  GLU A  70      75.594  51.945  69.545  1.00  0.00           C
ATOM   1216  OE1 GLU A  70      74.665  52.214  70.335  1.00  0.00           O
ATOM   1217  OE2 GLU A  70      75.575  50.995  68.725  1.00  0.00           O
ATOM   1218  C   GLU A  70      77.954  55.635  68.075  1.00  0.00           C
ATOM   1219  O   GLU A  70      77.945  56.765  67.585  1.00  0.00           O
ATOM   1220  N   GLU A  71      78.344  54.595  67.305  1.00  0.00           N
ATOM   1222  CA  GLU A  71      79.115  54.714  66.075  1.00  0.00           C
ATOM   1224  CB  GLU A  71      79.464  53.284  65.555  1.00  0.00           C
ATOM   1227  CG  GLU A  71      80.343  53.265  64.275  1.00  0.00           C
ATOM   1230  CD  GLU A  71      80.464  51.905  63.605  1.00  0.00           C
ATOM   1231  OE1 GLU A  71      79.453  51.145  63.495  1.00  0.00           O
ATOM   1232  OE2 GLU A  71      81.515  51.635  62.965  1.00  0.00           O
ATOM   1233  C   GLU A  71      78.514  55.635  64.985  1.00  0.00           C
ATOM   1234  O   GLU A  71      79.245  56.275  64.225  1.00  0.00           O
ATOM   1235  N   ALA A  72      77.175  55.765  64.905  1.00  0.00           N
ATOM   1237  CA  ALA A  72      76.505  56.695  64.025  1.00  0.00           C
ATOM   1239  CB  ALA A  72      76.365  56.125  62.595  1.00  0.00           C
ATOM   1243  C   ALA A  72      75.145  57.115  64.605  1.00  0.00           C
ATOM   1244  O   ALA A  72      75.014  57.405  65.785  1.00  0.00           O
ATOM   1245  N   ASN A  73      74.064  57.155  63.785  1.00  0.00           N
ATOM   1247  CA  ASN A  73      72.735  57.564  64.215  1.00  0.00           C
ATOM   1249  CB  ASN A  73      72.234  58.765  63.365  1.00  0.00           C
ATOM   1252  CG  ASN A  73      73.135  59.975  63.575  1.00  0.00           C
ATOM   1253  OD1 ASN A  73      73.915  60.335  62.695  1.00  0.00           O
ATOM   1254  ND2 ASN A  73      72.995  60.644  64.735  1.00  0.00           N
ATOM   1257  C   ASN A  73      71.645  56.495  64.145  1.00  0.00           C
ATOM   1258  O   ASN A  73      70.484  56.845  64.315  1.00  0.00           O
ATOM   1259  N   THR A  74      71.953  55.205  63.915  1.00  0.00           N
ATOM   1261  CA  THR A  74      70.944  54.125  63.785  1.00  0.00           C
ATOM   1263  CB  THR A  74      69.785  54.385  62.795  1.00  0.00           C
ATOM   1265  OG1 THR A  74      68.924  53.255  62.635  1.00  0.00           O
ATOM   1267  CG2 THR A  74      70.285  54.765  61.395  1.00  0.00           C
ATOM   1271  C   THR A  74      71.634  52.805  63.465  1.00  0.00           C
ATOM   1272  O   THR A  74      72.395  52.715  62.505  1.00  0.00           O
ATOM   1273  N   ALA A  75      71.485  51.775  64.325  1.00  0.00           N
ATOM   1275  CA  ALA A  75      72.365  50.625  64.385  1.00  0.00           C
ATOM   1277  CB  ALA A  75      72.995  50.475  65.785  1.00  0.00           C
ATOM   1281  C   ALA A  75      71.675  49.305  64.035  1.00  0.00           C
ATOM   1282  O   ALA A  75      70.454  49.195  63.955  1.00  0.00           O
ATOM   1283  N   GLY A  76      72.494  48.245  63.825  1.00  0.00           N
ATOM   1285  CA  GLY A  76      72.025  46.865  63.725  1.00  0.00           C
ATOM   1288  C   GLY A  76      72.234  46.085  64.995  1.00  0.00           C
ATOM   1289  O   GLY A  76      71.785  44.955  65.135  1.00  0.00           O
ATOM   1290  N   VAL A  77      72.965  46.664  65.975  1.00  0.00           N
ATOM   1292  CA  VAL A  77      73.225  46.075  67.275  1.00  0.00           C
ATOM   1294  CB  VAL A  77      74.715  45.964  67.595  1.00  0.00           C
ATOM   1296  CG1 VAL A  77      74.935  45.385  69.015  1.00  0.00           C
ATOM   1300  CG2 VAL A  77      75.384  45.045  66.565  1.00  0.00           C
ATOM   1304  C   VAL A  77      72.535  46.964  68.275  1.00  0.00           C
ATOM   1305  O   VAL A  77      72.524  48.185  68.105  1.00  0.00           O
ATOM   1306  N   VAL A  78      71.905  46.395  69.315  1.00  0.00           N
ATOM   1308  CA  VAL A  78      71.155  47.144  70.295  1.00  0.00           C
ATOM   1310  CB  VAL A  78      69.655  46.835  70.275  1.00  0.00           C
ATOM   1312  CG1 VAL A  78      68.884  48.085  70.775  1.00  0.00           C
ATOM   1316  CG2 VAL A  78      69.195  46.405  68.865  1.00  0.00           C
ATOM   1320  C   VAL A  78      71.725  46.765  71.645  1.00  0.00           C
ATOM   1321  O   VAL A  78      72.225  45.655  71.815  1.00  0.00           O
ATOM   1322  N   LYS A  79      71.664  47.665  72.655  1.00  0.00           N
ATOM   1324  CA  LYS A  79      72.045  47.255  73.985  1.00  0.00           C
ATOM   1326  CB  LYS A  79      73.525  47.585  74.305  1.00  0.00           C
ATOM   1329  CG  LYS A  79      74.195  46.695  75.365  1.00  0.00           C
ATOM   1332  CD  LYS A  79      74.265  45.204  74.995  1.00  0.00           C
ATOM   1335  CE  LYS A  79      75.064  44.924  73.725  1.00  0.00           C
ATOM   1338  NZ  LYS A  79      75.064  43.484  73.485  1.00  0.00           N
ATOM   1342  C   LYS A  79      71.185  47.915  75.035  1.00  0.00           C
ATOM   1343  O   LYS A  79      70.585  48.985  74.865  1.00  0.00           O
ATOM   1344  N   ASP A  80      71.104  47.234  76.175  1.00  0.00           N
ATOM   1346  CA  ASP A  80      70.635  47.615  77.465  1.00  0.00           C
ATOM   1348  CB  ASP A  80      69.905  46.425  78.115  1.00  0.00           C
ATOM   1351  CG  ASP A  80      70.655  45.105  78.005  1.00  0.00           C
ATOM   1352  OD1 ASP A  80      71.825  45.064  77.525  1.00  0.00           O
ATOM   1353  OD2 ASP A  80      70.035  44.094  78.405  1.00  0.00           O
ATOM   1354  C   ASP A  80      71.734  48.265  78.335  1.00  0.00           C
ATOM   1355  O   ASP A  80      72.835  48.575  77.885  1.00  0.00           O
ATOM   1356  N   LYS A  81      71.395  48.655  79.585  1.00  0.00           N
ATOM   1358  CA  LYS A  81      71.975  49.815  80.255  1.00  0.00           C
ATOM   1360  CB  LYS A  81      70.883  50.915  80.475  1.00  0.00           C
ATOM   1363  CG  LYS A  81      70.375  51.615  79.215  1.00  0.00           C
ATOM   1366  CD  LYS A  81      69.694  50.695  78.195  1.00  0.00           C
ATOM   1369  CE  LYS A  81      68.634  51.335  77.345  1.00  0.00           C
ATOM   1372  NZ  LYS A  81      67.395  51.465  78.125  1.00  0.00           N
ATOM   1376  C   LYS A  81      72.494  49.475  81.635  1.00  0.00           C
ATOM   1377  O   LYS A  81      71.695  49.105  82.485  1.00  0.00           O
ATOM   1378  N   PHE A  82      73.805  49.595  81.905  1.00  0.00           N
ATOM   1380  CA  PHE A  82      74.405  49.115  83.145  1.00  0.00           C
ATOM   1382  CB  PHE A  82      75.445  47.985  82.815  1.00  0.00           C
ATOM   1385  CG  PHE A  82      76.795  48.515  82.425  1.00  0.00           C
ATOM   1386  CD1 PHE A  82      77.814  48.575  83.385  1.00  0.00           C
ATOM   1388  CE1 PHE A  82      78.985  49.305  83.145  1.00  0.00           C
ATOM   1390  CZ  PHE A  82      79.135  49.975  81.925  1.00  0.00           C
ATOM   1392  CD2 PHE A  82      77.005  49.105  81.165  1.00  0.00           C
ATOM   1394  CE2 PHE A  82      78.155  49.854  80.925  1.00  0.00           C
ATOM   1396  C   PHE A  82      74.935  50.305  83.995  1.00  0.00           C
ATOM   1397  O   PHE A  82      75.915  50.984  83.695  1.00  0.00           O
ATOM   1398  N   TYR A  83      74.215  50.615  85.105  1.00  0.00           N
ATOM   1400  CA  TYR A  83      74.175  51.935  85.735  1.00  0.00           C
ATOM   1402  CB  TYR A  83      72.855  52.034  86.665  1.00  0.00           C
ATOM   1405  CG  TYR A  83      71.615  52.675  86.035  1.00  0.00           C
ATOM   1406  CD1 TYR A  83      70.795  51.815  84.595  1.00  0.00           C
ATOM   1408  CE1 TYR A  83      69.475  52.634  83.635  1.00  0.00           C
ATOM   1410  CZ  TYR A  83      68.915  54.365  84.035  1.00  0.00           C
ATOM   1411  OH  TYR A  83      68.045  54.955  83.115  1.00  0.00           O
ATOM   1413  CD2 TYR A  83      71.014  54.455  86.485  1.00  0.00           C
ATOM   1415  CE2 TYR A  83      69.705  55.285  85.445  1.00  0.00           C
ATOM   1417  C   TYR A  83      75.445  52.535  86.475  1.00  0.00           C
ATOM   1418  O   TYR A  83      75.255  52.915  87.605  1.00  0.00           O
ATOM   1419  N   GLN A  84      76.704  52.655  85.935  1.00  0.00           N
ATOM   1421  CA  GLN A  84      78.045  52.585  86.625  1.00  0.00           C
ATOM   1423  CB  GLN A  84      79.205  52.494  85.605  1.00  0.00           C
ATOM   1426  CG  GLN A  84      80.564  51.975  86.185  1.00  0.00           C
ATOM   1429  CD  GLN A  84      81.434  53.075  86.835  1.00  0.00           C
ATOM   1430  OE1 GLN A  84      81.234  54.245  86.535  1.00  0.00           O
ATOM   1431  NE2 GLN A  84      82.404  52.715  87.705  1.00  0.00           N
ATOM   1434  C   GLN A  84      78.595  53.394  87.875  1.00  0.00           C
ATOM   1435  O   GLN A  84      79.275  52.795  88.695  1.00  0.00           O
ATOM   1436  N   TRP A  85      78.444  54.714  88.065  1.00  0.00           N
ATOM   1438  CA  TRP A  85      78.615  55.585  89.255  1.00  0.00           C
ATOM   1440  CB  TRP A  85      78.565  54.945  90.655  1.00  0.00           C
ATOM   1443  CG  TRP A  85      78.045  55.644  91.875  1.00  0.00           C
ATOM   1444  CD1 TRP A  85      78.185  54.955  93.015  1.00  0.00           C
ATOM   1446  NE1 TRP A  85      77.645  55.644  94.065  1.00  0.00           N
ATOM   1448  CE2 TRP A  85      77.025  56.725  93.625  1.00  0.00           C
ATOM   1449  CD2 TRP A  85      77.194  56.755  92.205  1.00  0.00           C
ATOM   1450  CE3 TRP A  85      76.475  57.655  91.465  1.00  0.00           C
ATOM   1452  CZ3 TRP A  85      75.465  58.354  92.105  1.00  0.00           C
ATOM   1454  CZ2 TRP A  85      76.124  57.535  94.285  1.00  0.00           C
ATOM   1456  CH2 TRP A  85      75.295  58.315  93.495  1.00  0.00           C
ATOM   1458  C   TRP A  85      79.805  56.495  89.225  1.00  0.00           C
ATOM   1459  O   TRP A  85      80.473  56.714  88.235  1.00  0.00           O
ATOM   1460  N   ASN A  86      80.115  57.005  90.435  1.00  0.00           N
ATOM   1462  CA  ASN A  86      81.453  57.165  90.885  1.00  0.00           C
ATOM   1464  CB  ASN A  86      81.424  58.155  92.105  1.00  0.00           C
ATOM   1467  CG  ASN A  86      80.744  57.705  93.385  1.00  0.00           C
ATOM   1468  OD1 ASN A  86      80.343  56.565  93.505  1.00  0.00           O
ATOM   1469  ND2 ASN A  86      80.564  58.595  94.385  1.00  0.00           N
ATOM   1472  C   ASN A  86      82.064  55.745  91.005  1.00  0.00           C
ATOM   1473  O   ASN A  86      82.484  55.205  89.985  1.00  0.00           O
ATOM   1474  N   GLU A  87      82.133  55.095  92.195  1.00  0.00           N
ATOM   1476  CA  GLU A  87      83.404  54.705  92.775  1.00  0.00           C
ATOM   1478  CB  GLU A  87      84.435  54.055  91.815  1.00  0.00           C
ATOM   1481  CG  GLU A  87      85.925  54.065  92.255  1.00  0.00           C
ATOM   1484  CD  GLU A  87      86.795  53.635  91.085  1.00  0.00           C
ATOM   1485  OE1 GLU A  87      87.435  54.505  90.445  1.00  0.00           O
ATOM   1486  OE2 GLU A  87      86.835  52.415  90.785  1.00  0.00           O
ATOM   1487  C   GLU A  87      83.965  55.955  93.415  1.00  0.00           C
ATOM   1488  O   GLU A  87      84.335  56.875  92.685  1.00  0.00           O
ATOM   1489  N   SER A  88      83.934  56.075  94.755  1.00  0.00           N
ATOM   1491  CA  SER A  88      83.825  57.354  95.455  1.00  0.00           C
ATOM   1493  CB  SER A  88      83.865  57.214  96.995  1.00  0.00           C
ATOM   1496  OG  SER A  88      84.913  56.384  97.485  1.00  0.00           O
ATOM   1498  C   SER A  88      84.715  58.475  94.925  1.00  0.00           C
ATOM   1499  O   SER A  88      85.925  58.455  95.055  1.00  0.00           O
ATOM   1500  N   ASN A  89      84.085  59.445  94.205  1.00  0.00           N
ATOM   1502  CA  ASN A  89      84.514  60.054  92.935  1.00  0.00           C
ATOM   1504  CB  ASN A  89      83.865  61.444  92.675  1.00  0.00           C
ATOM   1507  CG  ASN A  89      82.364  61.304  92.525  1.00  0.00           C
ATOM   1508  OD1 ASN A  89      81.655  61.025  93.485  1.00  0.00           O
ATOM   1509  ND2 ASN A  89      81.865  61.465  91.285  1.00  0.00           N
ATOM   1512  C   ASN A  89      85.974  60.155  92.525  1.00  0.00           C
ATOM   1513  O   ASN A  89      86.895  60.345  93.315  1.00  0.00           O
ATOM   1514  N   ASP A  90      86.163  60.155  91.195  1.00  0.00           N
ATOM   1516  CA  ASP A  90      87.395  60.455  90.495  1.00  0.00           C
ATOM   1518  CB  ASP A  90      87.084  60.305  88.975  1.00  0.00           C
ATOM   1521  CG  ASP A  90      86.234  61.405  88.365  1.00  0.00           C
ATOM   1522  OD1 ASP A  90      85.273  61.875  89.055  1.00  0.00           O
ATOM   1523  OD2 ASP A  90      86.535  61.805  87.215  1.00  0.00           O
ATOM   1524  C   ASP A  90      87.924  61.845  90.875  1.00  0.00           C
ATOM   1525  O   ASP A  90      89.104  62.055  91.145  1.00  0.00           O
ATOM   1526  N   TYR A  91      86.984  62.815  90.985  1.00  0.00           N
ATOM   1528  CA  TYR A  91      87.115  64.225  91.325  1.00  0.00           C
ATOM   1530  CB  TYR A  91      85.805  64.924  90.865  1.00  0.00           C
ATOM   1533  CG  TYR A  91      85.954  66.424  90.855  1.00  0.00           C
ATOM   1534  CD1 TYR A  91      86.795  67.024  89.895  1.00  0.00           C
ATOM   1536  CE1 TYR A  91      86.994  68.414  89.905  1.00  0.00           C
ATOM   1538  CZ  TYR A  91      86.334  69.204  90.845  1.00  0.00           C
ATOM   1539  OH  TYR A  91      86.523  70.605  90.875  1.00  0.00           O
ATOM   1541  CD2 TYR A  91      85.294  67.225  91.785  1.00  0.00           C
ATOM   1543  CE2 TYR A  91      85.475  68.625  91.775  1.00  0.00           C
ATOM   1545  C   TYR A  91      87.413  64.534  92.805  1.00  0.00           C
ATOM   1546  O   TYR A  91      87.785  65.655  93.165  1.00  0.00           O
ATOM   1547  N   TYR A  92      87.273  63.534  93.695  1.00  0.00           N
ATOM   1549  CA  TYR A  92      87.755  63.534  95.065  1.00  0.00           C
ATOM   1551  CB  TYR A  92      89.005  64.415  95.425  1.00  0.00           C
ATOM   1554  CG  TYR A  92      89.494  64.125  96.825  1.00  0.00           C
ATOM   1555  CD1 TYR A  92      89.265  65.034  97.875  1.00  0.00           C
ATOM   1557  CE1 TYR A  92      89.685  64.735  99.175  1.00  0.00           C
ATOM   1559  CZ  TYR A  92      90.335  63.525  99.445  1.00  0.00           C
ATOM   1560  OH  TYR A  92      90.674  63.214 100.775  1.00  0.00           O
ATOM   1562  CD2 TYR A  92      90.174  62.925  97.105  1.00  0.00           C
ATOM   1564  CE2 TYR A  92      90.594  62.624  98.405  1.00  0.00           C
ATOM   1566  C   TYR A  92      86.593  63.674  96.045  1.00  0.00           C
ATOM   1567  O   TYR A  92      86.185  64.755  96.455  1.00  0.00           O
ATOM   1568  N   VAL A  93      86.044  62.515  96.425  1.00  0.00           N
ATOM   1570  CA  VAL A  93      84.944  62.345  97.345  1.00  0.00           C
ATOM   1572  CB  VAL A  93      83.745  61.905  96.485  1.00  0.00           C
ATOM   1574  CG1 VAL A  93      82.684  60.955  97.055  1.00  0.00           C
ATOM   1578  CG2 VAL A  93      83.035  63.155  95.945  1.00  0.00           C
ATOM   1582  C   VAL A  93      85.464  61.325  98.345  1.00  0.00           C
ATOM   1583  O   VAL A  93      85.694  60.175  98.005  1.00  0.00           O
ATOM   1584  N   SER A  94      85.744  61.745  99.615  1.00  0.00           N
ATOM   1586  CA  SER A  94      86.434  60.905 100.595  1.00  0.00           C
ATOM   1588  CB  SER A  94      87.884  61.384 100.895  1.00  0.00           C
ATOM   1591  OG  SER A  94      87.945  62.705 101.435  1.00  0.00           O
ATOM   1593  C   SER A  94      85.685  60.745 101.905  1.00  0.00           C
ATOM   1594  O   SER A  94      85.025  61.665 102.395  1.00  0.00           O
ATOM   1595  N   CYS A  95      85.755  59.525 102.485  1.00  0.00           N
ATOM   1597  CA  CYS A  95      85.115  59.125 103.725  1.00  0.00           C
ATOM   1599  CB  CYS A  95      85.714  57.795 104.285  1.00  0.00           C
ATOM   1602  SG  CYS A  95      85.725  56.455 103.045  1.00  0.00           S
ATOM   1604  C   CYS A  95      85.124  60.155 104.855  1.00  0.00           C
ATOM   1605  O   CYS A  95      86.185  60.585 105.315  1.00  0.00           O
ATOM   1606  N   ASP A  96      83.934  60.545 105.345  1.00  0.00           N
ATOM   1608  CA  ASP A  96      83.794  61.295 106.575  1.00  0.00           C
ATOM   1610  CB  ASP A  96      83.344  62.764 106.365  1.00  0.00           C
ATOM   1613  CG  ASP A  96      83.214  63.484 107.705  1.00  0.00           C
ATOM   1614  OD1 ASP A  96      82.465  64.485 107.775  1.00  0.00           O
ATOM   1615  OD2 ASP A  96      83.895  63.055 108.675  1.00  0.00           O
ATOM   1616  C   ASP A  96      82.773  60.525 107.375  1.00  0.00           C
ATOM   1617  O   ASP A  96      81.804  60.035 106.805  1.00  0.00           O
ATOM   1618  N   CYS A  97      82.994  60.365 108.685  1.00  0.00           N
ATOM   1620  CA  CYS A  97      82.154  59.585 109.585  1.00  0.00           C
ATOM   1622  CB  CYS A  97      80.665  60.054 109.645  1.00  0.00           C
ATOM   1625  SG  CYS A  97      79.604  59.115 110.795  1.00  0.00           S
ATOM   1627  C   CYS A  97      82.294  58.075 109.405  1.00  0.00           C
ATOM   1628  O   CYS A  97      82.794  57.375 110.285  1.00  0.00           O
ATOM   1629  N   ASP A  98      81.835  57.575 108.245  1.00  0.00           N
ATOM   1631  CA  ASP A  98      81.474  56.195 107.985  1.00  0.00           C
ATOM   1633  CB  ASP A  98      79.935  56.065 108.055  1.00  0.00           C
ATOM   1636  CG  ASP A  98      79.453  54.644 108.255  1.00  0.00           C
ATOM   1637  OD1 ASP A  98      80.273  53.695 108.145  1.00  0.00           O
ATOM   1638  OD2 ASP A  98      78.245  54.495 108.535  1.00  0.00           O
ATOM   1639  C   ASP A  98      81.994  55.854 106.595  1.00  0.00           C
ATOM   1640  O   ASP A  98      82.374  56.755 105.835  1.00  0.00           O
ATOM   1641  N   LYS A  99      82.055  54.565 106.205  1.00  0.00           N
ATOM   1643  CA  LYS A  99      82.385  54.165 104.835  1.00  0.00           C
ATOM   1645  CB  LYS A  99      82.584  52.624 104.655  1.00  0.00           C
ATOM   1648  CG  LYS A  99      82.905  52.225 103.195  1.00  0.00           C
ATOM   1651  CD  LYS A  99      83.274  50.735 102.995  1.00  0.00           C
ATOM   1654  CE  LYS A  99      83.134  50.335 101.505  1.00  0.00           C
ATOM   1657  NZ  LYS A  99      83.794  49.055 101.155  1.00  0.00           N
ATOM   1661  C   LYS A  99      81.365  54.655 103.825  1.00  0.00           C
ATOM   1662  O   LYS A  99      81.704  55.264 102.805  1.00  0.00           O
ATOM   1663  N   ASP A 100      80.075  54.455 104.155  1.00  0.00           N
ATOM   1665  CA  ASP A 100      78.944  54.915 103.385  1.00  0.00           C
ATOM   1667  CB  ASP A 100      77.594  54.415 104.005  1.00  0.00           C
ATOM   1670  CG  ASP A 100      77.454  52.915 104.315  1.00  0.00           C
ATOM   1671  OD1 ASP A 100      78.335  52.095 103.925  1.00  0.00           O
ATOM   1672  OD2 ASP A 100      76.404  52.554 104.925  1.00  0.00           O
ATOM   1673  C   ASP A 100      78.915  56.444 103.255  1.00  0.00           C
ATOM   1674  O   ASP A 100      78.465  57.005 102.255  1.00  0.00           O
ATOM   1675  N   ASN A 101      79.345  57.185 104.305  1.00  0.00           N
ATOM   1677  CA  ASN A 101      79.315  58.635 104.305  1.00  0.00           C
ATOM   1679  CB  ASN A 101      79.055  59.195 105.715  1.00  0.00           C
ATOM   1682  CG  ASN A 101      77.625  59.025 106.235  1.00  0.00           C
ATOM   1683  OD1 ASN A 101      77.354  58.275 107.175  1.00  0.00           O
ATOM   1684  ND2 ASN A 101      76.685  59.835 105.675  1.00  0.00           N
ATOM   1687  C   ASN A 101      80.564  59.325 103.725  1.00  0.00           C
ATOM   1688  O   ASN A 101      81.704  58.895 103.865  1.00  0.00           O
ATOM   1689  N   VAL A 102      80.354  60.475 103.045  1.00  0.00           N
ATOM   1691  CA  VAL A 102      81.404  61.215 102.365  1.00  0.00           C
ATOM   1693  CB  VAL A 102      81.355  60.975 100.855  1.00  0.00           C
ATOM   1695  CG1 VAL A 102      82.444  61.825 100.175  1.00  0.00           C
ATOM   1699  CG2 VAL A 102      81.555  59.475 100.545  1.00  0.00           C
ATOM   1703  C   VAL A 102      81.215  62.705 102.575  1.00  0.00           C
ATOM   1704  O   VAL A 102      80.124  63.225 102.365  1.00  0.00           O
ATOM   1705  N   ARG A 103      82.285  63.455 102.955  1.00  0.00           N
ATOM   1707  CA  ARG A 103      82.234  64.915 102.945  1.00  0.00           C
ATOM   1709  CB  ARG A 103      83.404  65.585 103.725  1.00  0.00           C
ATOM   1712  CG  ARG A 103      84.825  65.195 103.255  1.00  0.00           C
ATOM   1715  CD  ARG A 103      85.965  65.945 103.975  1.00  0.00           C
ATOM   1718  NE  ARG A 103      87.245  65.524 103.325  1.00  0.00           N
ATOM   1720  CZ  ARG A 103      88.414  66.095 103.585  1.00  0.00           C
ATOM   1721  NH1 ARG A 103      88.614  66.995 104.525  1.00  0.00           N
ATOM   1724  NH2 ARG A 103      89.514  65.765 102.935  1.00  0.00           N
ATOM   1727  C   ARG A 103      82.024  65.565 101.555  1.00  0.00           C
ATOM   1728  O   ARG A 103      82.605  65.165 100.555  1.00  0.00           O
ATOM   1729  N   SER A 104      81.163  66.604 101.485  1.00  0.00           N
ATOM   1731  CA  SER A 104      80.665  67.214 100.245  1.00  0.00           C
ATOM   1733  CB  SER A 104      79.125  67.475 100.395  1.00  0.00           C
ATOM   1736  OG  SER A 104      78.465  67.894  99.205  1.00  0.00           O
ATOM   1738  C   SER A 104      81.415  68.505  99.905  1.00  0.00           C
ATOM   1739  O   SER A 104      81.044  69.274  99.015  1.00  0.00           O
ATOM   1740  N   GLY A 105      82.525  68.805 100.615  1.00  0.00           N
ATOM   1742  CA  GLY A 105      83.365  69.985 100.395  1.00  0.00           C
ATOM   1745  C   GLY A 105      84.734  69.725 100.985  1.00  0.00           C
ATOM   1746  O   GLY A 105      84.835  68.854 101.845  1.00  0.00           O
ATOM   1747  N   ARG A 106      85.814  70.425 100.595  1.00  0.00           N
ATOM   1749  CA  ARG A 106      87.105  70.275 101.275  1.00  0.00           C
ATOM   1751  CB  ARG A 106      88.174  71.054 100.495  1.00  0.00           C
ATOM   1754  CG  ARG A 106      89.594  71.034 101.105  1.00  0.00           C
ATOM   1757  CD  ARG A 106      90.645  71.844 100.335  1.00  0.00           C
ATOM   1760  NE  ARG A 106      90.294  73.305 100.445  1.00  0.00           N
ATOM   1762  CZ  ARG A 106      89.514  73.945  99.575  1.00  0.00           C
ATOM   1763  NH1 ARG A 106      89.114  73.475  98.415  1.00  0.00           N
ATOM   1766  NH2 ARG A 106      89.114  75.165  99.875  1.00  0.00           N
ATOM   1769  C   ARG A 106      87.133  70.714 102.745  1.00  0.00           C
ATOM   1770  O   ARG A 106      87.544  69.975 103.635  1.00  0.00           O
ATOM   1771  N   TRP A 107      86.585  71.915 103.035  1.00  0.00           N
ATOM   1773  CA  TRP A 107      86.294  72.354 104.395  1.00  0.00           C
ATOM   1775  CB  TRP A 107      86.124  73.895 104.505  1.00  0.00           C
ATOM   1778  CG  TRP A 107      87.294  74.705 104.035  1.00  0.00           C
ATOM   1779  CD1 TRP A 107      87.273  75.625 103.015  1.00  0.00           C
ATOM   1781  NE1 TRP A 107      88.495  76.244 102.935  1.00  0.00           N
ATOM   1783  CE2 TRP A 107      89.324  75.745 103.895  1.00  0.00           C
ATOM   1784  CD2 TRP A 107      88.605  74.765 104.615  1.00  0.00           C
ATOM   1785  CE3 TRP A 107      89.214  74.115 105.685  1.00  0.00           C
ATOM   1787  CZ3 TRP A 107      90.535  74.445 106.005  1.00  0.00           C
ATOM   1789  CZ2 TRP A 107      90.634  76.075 104.215  1.00  0.00           C
ATOM   1791  CH2 TRP A 107      91.234  75.405 105.275  1.00  0.00           C
ATOM   1793  C   TRP A 107      85.025  71.695 104.915  1.00  0.00           C
ATOM   1794  O   TRP A 107      84.704  71.735 106.095  1.00  0.00           O
ATOM   1795  N   ALA A 108      84.285  71.075 103.975  1.00  0.00           N
ATOM   1797  CA  ALA A 108      83.074  70.335 104.205  1.00  0.00           C
ATOM   1799  CB  ALA A 108      83.234  69.214 105.245  1.00  0.00           C
ATOM   1803  C   ALA A 108      81.905  71.255 104.475  1.00  0.00           C
ATOM   1804  O   ALA A 108      81.704  71.774 105.565  1.00  0.00           O
ATOM   1805  N   PHE A 109      81.054  71.475 103.455  1.00  0.00           N
ATOM   1807  CA  PHE A 109      79.725  72.024 103.615  1.00  0.00           C
ATOM   1809  CB  PHE A 109      79.065  72.144 102.225  1.00  0.00           C
ATOM   1812  CG  PHE A 109      79.895  72.935 101.265  1.00  0.00           C
ATOM   1813  CD1 PHE A 109      80.065  74.315 101.415  1.00  0.00           C
ATOM   1815  CE1 PHE A 109      80.774  75.045 100.445  1.00  0.00           C
ATOM   1817  CZ  PHE A 109      81.315  74.405  99.325  1.00  0.00           C
ATOM   1819  CD2 PHE A 109      80.434  72.304 100.125  1.00  0.00           C
ATOM   1821  CE2 PHE A 109      81.135  73.024  99.165  1.00  0.00           C
ATOM   1823  C   PHE A 109      78.835  71.135 104.465  1.00  0.00           C
ATOM   1824  O   PHE A 109      78.075  71.575 105.325  1.00  0.00           O
ATOM   1825  N   ALA A 110      78.953  69.825 104.205  1.00  0.00           N
ATOM   1827  CA  ALA A 110      78.054  68.784 104.625  1.00  0.00           C
ATOM   1829  CB  ALA A 110      76.685  68.955 103.945  1.00  0.00           C
ATOM   1833  C   ALA A 110      78.695  67.475 104.235  1.00  0.00           C
ATOM   1834  O   ALA A 110      79.795  67.475 103.675  1.00  0.00           O
ATOM   1835  N   ALA A 111      78.035  66.335 104.505  1.00  0.00           N
ATOM   1837  CA  ALA A 111      78.465  65.015 104.125  1.00  0.00           C
ATOM   1839  CB  ALA A 111      79.315  64.435 105.255  1.00  0.00           C
ATOM   1843  C   ALA A 111      77.275  64.095 103.845  1.00  0.00           C
ATOM   1844  O   ALA A 111      76.215  64.255 104.465  1.00  0.00           O
ATOM   1845  N   ASP A 112      77.405  63.125 102.915  1.00  0.00           N
ATOM   1847  CA  ASP A 112      76.264  62.455 102.315  1.00  0.00           C
ATOM   1849  CB  ASP A 112      75.995  63.065 100.915  1.00  0.00           C
ATOM   1852  CG  ASP A 112      74.554  62.875 100.465  1.00  0.00           C
ATOM   1853  OD1 ASP A 112      73.805  62.205 101.215  1.00  0.00           O
ATOM   1854  OD2 ASP A 112      74.155  63.405  99.405  1.00  0.00           O
ATOM   1855  C   ASP A 112      76.465  60.924 102.275  1.00  0.00           C
ATOM   1856  O   ASP A 112      77.594  60.455 102.295  1.00  0.00           O
ATOM   1857  N   SER A 113      75.365  60.134 102.235  1.00  0.00           N
ATOM   1859  CA  SER A 113      75.325  58.665 102.105  1.00  0.00           C
ATOM   1861  CB  SER A 113      75.405  57.885 103.445  1.00  0.00           C
ATOM   1864  OG  SER A 113      75.045  56.495 103.355  1.00  0.00           O
ATOM   1866  C   SER A 113      74.075  58.225 101.305  1.00  0.00           C
ATOM   1867  O   SER A 113      72.984  58.284 101.875  1.00  0.00           O
ATOM   1868  N   PRO A 114      74.155  57.805 100.035  1.00  0.00           N
ATOM   1869  CD  PRO A 114      75.344  58.144  99.235  1.00  0.00           C
ATOM   1872  CA  PRO A 114      72.935  57.715  99.185  1.00  0.00           C
ATOM   1874  CB  PRO A 114      73.525  58.245  97.845  1.00  0.00           C
ATOM   1877  CG  PRO A 114      74.785  59.035  98.155  1.00  0.00           C
ATOM   1880  C   PRO A 114      72.234  56.314  99.015  1.00  0.00           C
ATOM   1881  O   PRO A 114      72.945  55.335  99.135  1.00  0.00           O
ATOM   1882  N   LEU A 115      70.854  56.174  98.755  1.00  0.00           N
ATOM   1884  CA  LEU A 115      70.014  54.975  98.375  1.00  0.00           C
ATOM   1886  CB  LEU A 115      69.274  54.195  99.535  1.00  0.00           C
ATOM   1889  CG  LEU A 115      69.854  53.915 100.955  1.00  0.00           C
ATOM   1891  CD1 LEU A 115      69.245  52.605 101.495  1.00  0.00           C
ATOM   1895  CD2 LEU A 115      71.375  53.855 101.125  1.00  0.00           C
ATOM   1899  C   LEU A 115      69.024  54.775  97.045  1.00  0.00           C
ATOM   1900  O   LEU A 115      68.575  53.645  96.945  1.00  0.00           O
ATOM   1901  N   VAL A 116      68.634  55.665  96.005  1.00  0.00           N
ATOM   1903  CA  VAL A 116      67.785  55.455  94.685  1.00  0.00           C
ATOM   1905  CB  VAL A 116      68.185  56.285  93.415  1.00  0.00           C
ATOM   1907  CG1 VAL A 116      67.005  56.955  92.655  1.00  0.00           C
ATOM   1911  CG2 VAL A 116      69.045  57.494  93.775  1.00  0.00           C
ATOM   1915  C   VAL A 116      66.975  54.155  94.175  1.00  0.00           C
ATOM   1916  O   VAL A 116      66.634  53.275  94.965  1.00  0.00           O
ATOM   1917  N   TYR A 117      66.575  54.005  92.825  1.00  0.00           N
ATOM   1919  CA  TYR A 117      65.445  53.175  92.265  1.00  0.00           C
ATOM   1921  CB  TYR A 117      64.125  53.405  93.085  1.00  0.00           C
ATOM   1924  CG  TYR A 117      63.015  52.465  92.645  1.00  0.00           C
ATOM   1925  CD1 TYR A 117      62.925  51.185  93.205  1.00  0.00           C
ATOM   1927  CE1 TYR A 117      62.005  50.255  92.685  1.00  0.00           C
ATOM   1929  CZ  TYR A 117      61.165  50.615  91.635  1.00  0.00           C
ATOM   1930  OH  TYR A 117      60.295  49.655  91.105  1.00  0.00           O
ATOM   1932  CD2 TYR A 117      62.125  52.835  91.615  1.00  0.00           C
ATOM   1934  CE2 TYR A 117      61.215  51.905  91.095  1.00  0.00           C
ATOM   1936  C   TYR A 117      65.045  53.405  90.735  1.00  0.00           C
ATOM   1937  O   TYR A 117      64.825  54.555  90.365  1.00  0.00           O
ATOM   1938  N   LEU A 118      64.975  52.335  89.825  1.00  0.00           N
ATOM   1940  CA  LEU A 118      64.705  52.195  88.345  1.00  0.00           C
ATOM   1942  CB  LEU A 118      65.134  50.765  87.805  1.00  0.00           C
ATOM   1945  CG  LEU A 118      65.725  50.375  86.405  1.00  0.00           C
ATOM   1947  CD1 LEU A 118      66.715  49.195  86.595  1.00  0.00           C
ATOM   1951  CD2 LEU A 118      64.734  49.795  85.405  1.00  0.00           C
ATOM   1955  C   LEU A 118      63.255  52.354  87.965  1.00  0.00           C
ATOM   1956  O   LEU A 118      62.454  53.035  88.585  1.00  0.00           O
ATOM   1957  N   GLY A 119      62.914  51.605  86.915  1.00  0.00           N
ATOM   1959  CA  GLY A 119      61.635  50.964  86.675  1.00  0.00           C
ATOM   1962  C   GLY A 119      61.524  49.644  87.405  1.00  0.00           C
ATOM   1963  O   GLY A 119      61.145  49.604  88.565  1.00  0.00           O
ATOM   1964  N   ASP A 120      61.804  48.515  86.725  1.00  0.00           N
ATOM   1966  CA  ASP A 120      61.204  47.234  87.045  1.00  0.00           C
ATOM   1968  CB  ASP A 120      60.835  46.675  85.625  1.00  0.00           C
ATOM   1971  CG  ASP A 120      59.625  45.775  85.585  1.00  0.00           C
ATOM   1972  OD1 ASP A 120      58.825  45.765  86.545  1.00  0.00           O
ATOM   1973  OD2 ASP A 120      59.405  45.155  84.505  1.00  0.00           O
ATOM   1974  C   ASP A 120      62.025  46.165  87.815  1.00  0.00           C
ATOM   1975  O   ASP A 120      61.454  45.204  88.335  1.00  0.00           O
ATOM   1976  N   ASN A 121      63.374  46.205  87.905  1.00  0.00           N
ATOM   1978  CA  ASN A 121      64.125  44.965  88.165  1.00  0.00           C
ATOM   1980  CB  ASN A 121      65.475  44.874  87.385  1.00  0.00           C
ATOM   1983  CG  ASN A 121      65.375  44.465  85.905  1.00  0.00           C
ATOM   1984  OD1 ASN A 121      66.384  44.155  85.275  1.00  0.00           O
ATOM   1985  ND2 ASN A 121      64.145  44.375  85.355  1.00  0.00           N
ATOM   1988  C   ASN A 121      64.445  44.655  89.635  1.00  0.00           C
ATOM   1989  O   ASN A 121      64.495  43.495  90.015  1.00  0.00           O
ATOM   1990  N   TRP A 122      64.705  45.655  90.495  1.00  0.00           N
ATOM   1992  CA  TRP A 122      65.125  45.405  91.875  1.00  0.00           C
ATOM   1994  CB  TRP A 122      66.545  44.784  91.935  1.00  0.00           C
ATOM   1997  CG  TRP A 122      66.685  43.575  92.805  1.00  0.00           C
ATOM   1998  CD1 TRP A 122      66.395  43.495  94.135  1.00  0.00           C
ATOM   2000  NE1 TRP A 122      66.984  42.374  94.675  1.00  0.00           N
ATOM   2002  CE2 TRP A 122      67.645  41.705  93.695  1.00  0.00           C
ATOM   2003  CD2 TRP A 122      67.405  42.374  92.475  1.00  0.00           C
ATOM   2004  CE3 TRP A 122      67.844  41.805  91.285  1.00  0.00           C
ATOM   2006  CZ3 TRP A 122      68.655  40.665  91.335  1.00  0.00           C
ATOM   2008  CZ2 TRP A 122      68.484  40.595  93.745  1.00  0.00           C
ATOM   2010  CH2 TRP A 122      68.975  40.075  92.545  1.00  0.00           C
ATOM   2012  C   TRP A 122      64.985  46.695  92.715  1.00  0.00           C
ATOM   2013  O   TRP A 122      64.105  47.494  92.425  1.00  0.00           O
ATOM   2014  N   TYR A 123      65.745  46.925  93.825  1.00  0.00           N
ATOM   2016  CA  TYR A 123      65.195  47.694  94.975  1.00  0.00           C
ATOM   2018  CB  TYR A 123      64.505  46.755  96.015  1.00  0.00           C
ATOM   2021  CG  TYR A 123      63.384  45.964  95.365  1.00  0.00           C
ATOM   2022  CD1 TYR A 123      63.344  44.555  95.445  1.00  0.00           C
ATOM   2024  CE1 TYR A 123      62.405  43.834  94.695  1.00  0.00           C
ATOM   2026  CZ  TYR A 123      61.485  44.515  93.875  1.00  0.00           C
ATOM   2027  OH  TYR A 123      60.585  43.814  93.055  1.00  0.00           O
ATOM   2029  CD2 TYR A 123      62.384  46.625  94.635  1.00  0.00           C
ATOM   2031  CE2 TYR A 123      61.474  45.905  93.855  1.00  0.00           C
ATOM   2033  C   TYR A 123      66.075  48.775  95.655  1.00  0.00           C
ATOM   2034  O   TYR A 123      66.055  49.905  95.165  1.00  0.00           O
ATOM   2035  N   LYS A 124      66.855  48.495  96.755  1.00  0.00           N
ATOM   2037  CA  LYS A 124      67.914  49.375  97.345  1.00  0.00           C
ATOM   2039  CB  LYS A 124      67.445  50.795  97.775  1.00  0.00           C
ATOM   2042  CG  LYS A 124      66.235  50.894  98.725  1.00  0.00           C
ATOM   2045  CD  LYS A 124      65.615  52.304  98.675  1.00  0.00           C
ATOM   2048  CE  LYS A 124      64.734  52.665  99.885  1.00  0.00           C
ATOM   2051  NZ  LYS A 124      63.575  51.765 100.005  1.00  0.00           N
ATOM   2055  C   LYS A 124      68.975  48.795  98.365  1.00  0.00           C
ATOM   2056  O   LYS A 124      68.655  48.545  99.515  1.00  0.00           O
ATOM   2057  N   ILE A 125      70.245  48.515  97.915  1.00  0.00           N
ATOM   2059  CA  ILE A 125      71.505  48.295  98.675  1.00  0.00           C
ATOM   2061  CB  ILE A 125      71.953  46.795  98.765  1.00  0.00           C
ATOM   2063  CG2 ILE A 125      73.145  46.664  99.735  1.00  0.00           C
ATOM   2067  CG1 ILE A 125      70.825  45.825  99.165  1.00  0.00           C
ATOM   2070  CD  ILE A 125      71.255  44.445  99.685  1.00  0.00           C
ATOM   2074  C   ILE A 125      72.625  48.995  97.865  1.00  0.00           C
ATOM   2075  O   ILE A 125      72.805  48.565  96.735  1.00  0.00           O
ATOM   2076  N   ASN A 126      73.425  49.984  98.355  1.00  0.00           N
ATOM   2078  CA  ASN A 126      74.785  50.375  97.885  1.00  0.00           C
ATOM   2080  CB  ASN A 126      75.695  49.275  98.495  1.00  0.00           C
ATOM   2083  CG  ASN A 126      75.815  49.475 100.015  1.00  0.00           C
ATOM   2084  OD1 ASN A 126      76.704  50.185 100.455  1.00  0.00           O
ATOM   2085  ND2 ASN A 126      74.905  48.935 100.845  1.00  0.00           N
ATOM   2088  C   ASN A 126      74.954  51.005  96.415  1.00  0.00           C
ATOM   2089  O   ASN A 126      73.884  51.104  95.835  1.00  0.00           O
ATOM   2090  N   ASP A 127      75.984  51.565  95.575  1.00  0.00           N
ATOM   2092  CA  ASP A 127      77.424  52.045  95.245  1.00  0.00           C
ATOM   2094  CB  ASP A 127      78.234  53.295  95.875  1.00  0.00           C
ATOM   2097  CG  ASP A 127      79.564  53.874  95.355  1.00  0.00           C
ATOM   2098  OD1 ASP A 127      80.273  53.265  94.535  1.00  0.00           O
ATOM   2099  OD2 ASP A 127      79.835  54.994  95.865  1.00  0.00           O
ATOM   2100  C   ASP A 127      78.225  50.945  94.635  1.00  0.00           C
ATOM   2101  O   ASP A 127      79.023  51.065  93.725  1.00  0.00           O
ATOM   2102  N   TYR A 128      77.814  49.775  95.045  1.00  0.00           N
ATOM   2104  CA  TYR A 128      78.444  48.495  94.915  1.00  0.00           C
ATOM   2106  CB  TYR A 128      79.575  48.155  93.875  1.00  0.00           C
ATOM   2109  CG  TYR A 128      80.245  46.805  94.015  1.00  0.00           C
ATOM   2110  CD1 TYR A 128      80.895  46.395  95.195  1.00  0.00           C
ATOM   2112  CE1 TYR A 128      81.555  45.175  95.305  1.00  0.00           C
ATOM   2114  CZ  TYR A 128      81.564  44.325  94.205  1.00  0.00           C
ATOM   2115  OH  TYR A 128      82.224  43.095  94.285  1.00  0.00           O
ATOM   2117  CD2 TYR A 128      80.314  45.935  92.915  1.00  0.00           C
ATOM   2119  CE2 TYR A 128      80.935  44.685  93.025  1.00  0.00           C
ATOM   2121  C   TYR A 128      78.125  47.745  96.195  1.00  0.00           C
ATOM   2122  O   TYR A 128      78.895  47.345  97.065  1.00  0.00           O
ATOM   2123  N   LEU A 129      76.795  47.564  96.335  1.00  0.00           N
ATOM   2125  CA  LEU A 129      76.244  46.304  95.935  1.00  0.00           C
ATOM   2127  CB  LEU A 129      75.075  45.715  96.715  1.00  0.00           C
ATOM   2130  CG  LEU A 129      75.635  44.485  97.445  1.00  0.00           C
ATOM   2132  CD1 LEU A 129      76.505  44.944  98.605  1.00  0.00           C
ATOM   2136  CD2 LEU A 129      74.545  43.515  97.875  1.00  0.00           C
ATOM   2140  C   LEU A 129      76.045  46.255  94.485  1.00  0.00           C
ATOM   2141  O   LEU A 129      77.035  45.885  93.895  1.00  0.00           O
ATOM   2142  N   ALA A 130      74.895  46.555  93.775  1.00  0.00           N
ATOM   2144  CA  ALA A 130      73.895  47.545  93.955  1.00  0.00           C
ATOM   2146  CB  ALA A 130      74.585  48.755  94.465  1.00  0.00           C
ATOM   2150  C   ALA A 130      72.634  47.935  93.075  1.00  0.00           C
ATOM   2151  O   ALA A 130      71.664  48.045  93.805  1.00  0.00           O
ATOM   2152  N   ALA A 131      72.245  48.205  91.755  1.00  0.00           N
ATOM   2154  CA  ALA A 131      72.424  48.144  90.265  1.00  0.00           C
ATOM   2156  CB  ALA A 131      72.825  49.375  89.425  1.00  0.00           C
ATOM   2160  C   ALA A 131      72.735  46.964  89.395  1.00  0.00           C
ATOM   2161  O   ALA A 131      73.624  46.174  89.705  1.00  0.00           O
ATOM   2162  N   LYS A 132      71.984  46.845  88.265  1.00  0.00           N
ATOM   2164  CA  LYS A 132      72.305  46.104  87.055  1.00  0.00           C
ATOM   2166  CB  LYS A 132      72.065  44.575  87.095  1.00  0.00           C
ATOM   2169  CG  LYS A 132      72.865  43.884  88.185  1.00  0.00           C
ATOM   2172  CD  LYS A 132      72.795  42.354  88.145  1.00  0.00           C
ATOM   2175  CE  LYS A 132      73.585  41.805  89.325  1.00  0.00           C
ATOM   2178  NZ  LYS A 132      73.415  40.365  89.465  1.00  0.00           N
ATOM   2182  C   LYS A 132      71.454  46.655  85.925  1.00  0.00           C
ATOM   2183  O   LYS A 132      70.635  47.545  86.115  1.00  0.00           O
ATOM   2184  N   VAL A 133      71.725  46.104  84.725  1.00  0.00           N
ATOM   2186  CA  VAL A 133      71.035  46.145  83.445  1.00  0.00           C
ATOM   2188  CB  VAL A 133      71.454  44.915  82.655  1.00  0.00           C
ATOM   2190  CG1 VAL A 133      71.085  45.054  81.185  1.00  0.00           C
ATOM   2194  CG2 VAL A 133      72.984  44.755  82.755  1.00  0.00           C
ATOM   2198  C   VAL A 133      69.505  46.314  83.415  1.00  0.00           C
ATOM   2199  O   VAL A 133      68.764  45.635  84.105  1.00  0.00           O
ATOM   2200  N   LEU A 134      68.975  47.234  82.565  1.00  0.00           N
ATOM   2202  CA  LEU A 134      67.535  47.375  82.345  1.00  0.00           C
ATOM   2204  CB  LEU A 134      67.215  48.604  81.435  1.00  0.00           C
ATOM   2207  CG  LEU A 134      66.815  49.854  82.235  1.00  0.00           C
ATOM   2209  CD1 LEU A 134      67.805  50.095  83.365  1.00  0.00           C
ATOM   2213  CD2 LEU A 134      66.675  51.104  81.355  1.00  0.00           C
ATOM   2217  C   LEU A 134      66.804  46.174  81.765  1.00  0.00           C
ATOM   2218  O   LEU A 134      65.685  45.875  82.155  1.00  0.00           O
ATOM   2219  N   LEU A 135      67.405  45.545  80.725  1.00  0.00           N
ATOM   2221  CA  LEU A 135      66.755  44.545  79.885  1.00  0.00           C
ATOM   2223  CB  LEU A 135      66.195  43.375  80.735  1.00  0.00           C
ATOM   2226  CG  LEU A 135      66.564  41.924  80.325  1.00  0.00           C
ATOM   2228  CD1 LEU A 135      65.274  41.194  80.015  1.00  0.00           C
ATOM   2232  CD2 LEU A 135      67.585  41.775  79.185  1.00  0.00           C
ATOM   2236  C   LEU A 135      65.725  45.204  78.965  1.00  0.00           C
ATOM   2237  O   LEU A 135      64.815  44.585  78.425  1.00  0.00           O
ATOM   2238  N   GLN A 136      65.883  46.535  78.775  1.00  0.00           N
ATOM   2240  CA  GLN A 136      65.075  47.375  77.935  1.00  0.00           C
ATOM   2242  CB  GLN A 136      64.465  48.604  78.645  1.00  0.00           C
ATOM   2245  CG  GLN A 136      63.655  48.305  79.905  1.00  0.00           C
ATOM   2248  CD  GLN A 136      63.325  49.625  80.575  1.00  0.00           C
ATOM   2249  OE1 GLN A 136      63.405  50.675  79.935  1.00  0.00           O
ATOM   2250  NE2 GLN A 136      62.984  49.604  81.875  1.00  0.00           N
ATOM   2253  C   GLN A 136      65.944  47.955  76.845  1.00  0.00           C
ATOM   2254  O   GLN A 136      66.885  48.715  77.105  1.00  0.00           O
ATOM   2255  N   VAL A 137      65.605  47.605  75.615  1.00  0.00           N
ATOM   2257  CA  VAL A 137      66.465  47.575  74.465  1.00  0.00           C
ATOM   2259  CB  VAL A 137      66.505  46.124  74.005  1.00  0.00           C
ATOM   2261  CG1 VAL A 137      67.494  45.905  72.855  1.00  0.00           C
ATOM   2265  CG2 VAL A 137      66.905  45.204  75.165  1.00  0.00           C
ATOM   2269  C   VAL A 137      65.765  48.475  73.455  1.00  0.00           C
ATOM   2270  O   VAL A 137      64.615  48.245  73.105  1.00  0.00           O
ATOM   2271  N   LYS A 138      66.365  49.604  73.055  1.00  0.00           N
ATOM   2273  CA  LYS A 138      65.615  50.705  72.465  1.00  0.00           C
ATOM   2275  CB  LYS A 138      65.165  51.765  73.515  1.00  0.00           C
ATOM   2278  CG  LYS A 138      64.274  51.244  74.645  1.00  0.00           C
ATOM   2281  CD  LYS A 138      62.875  50.875  74.165  1.00  0.00           C
ATOM   2284  CE  LYS A 138      62.015  50.345  75.315  1.00  0.00           C
ATOM   2287  NZ  LYS A 138      60.665  50.025  74.835  1.00  0.00           N
ATOM   2291  C   LYS A 138      66.564  51.435  71.585  1.00  0.00           C
ATOM   2292  O   LYS A 138      67.745  51.415  71.895  1.00  0.00           O
ATOM   2293  N   GLY A 139      66.095  52.125  70.525  1.00  0.00           N
ATOM   2295  CA  GLY A 139      66.914  53.045  69.725  1.00  0.00           C
ATOM   2298  C   GLY A 139      66.585  54.475  70.015  1.00  0.00           C
ATOM   2299  O   GLY A 139      65.625  55.015  69.475  1.00  0.00           O
ATOM   2300  N   SER A 140      67.405  55.155  70.845  1.00  0.00           N
ATOM   2302  CA  SER A 140      67.255  56.575  71.155  1.00  0.00           C
ATOM   2304  CB  SER A 140      67.505  56.935  72.645  1.00  0.00           C
ATOM   2307  OG  SER A 140      66.465  56.395  73.465  1.00  0.00           O
ATOM   2309  C   SER A 140      68.225  57.395  70.315  1.00  0.00           C
ATOM   2310  O   SER A 140      68.665  58.464  70.715  1.00  0.00           O
ATOM   2311  N   SER A 141      68.634  56.845  69.155  1.00  0.00           N
ATOM   2313  CA  SER A 141      69.884  57.115  68.475  1.00  0.00           C
ATOM   2315  CB  SER A 141      70.075  56.135  67.295  1.00  0.00           C
ATOM   2318  OG  SER A 141      70.005  54.784  67.765  1.00  0.00           O
ATOM   2320  C   SER A 141      70.265  58.534  68.065  1.00  0.00           C
ATOM   2321  O   SER A 141      71.454  58.845  68.055  1.00  0.00           O
ATOM   2322  N   PRO A 142      69.375  59.435  67.675  1.00  0.00           N
ATOM   2323  CD  PRO A 142      68.203  59.065  66.865  1.00  0.00           C
ATOM   2326  CA  PRO A 142      69.604  60.885  67.665  1.00  0.00           C
ATOM   2328  CB  PRO A 142      68.295  61.415  67.065  1.00  0.00           C
ATOM   2331  CG  PRO A 142      67.925  60.325  66.055  1.00  0.00           C
ATOM   2334  C   PRO A 142      69.935  61.585  68.995  1.00  0.00           C
ATOM   2335  O   PRO A 142      70.615  61.054  69.865  1.00  0.00           O
ATOM   2336  N   THR A 143      69.475  62.845  69.135  1.00  0.00           N
ATOM   2338  CA  THR A 143      69.585  63.725  70.295  1.00  0.00           C
ATOM   2340  CB  THR A 143      69.325  65.174  69.885  1.00  0.00           C
ATOM   2342  OG1 THR A 143      69.495  66.104  70.945  1.00  0.00           O
ATOM   2344  CG2 THR A 143      67.884  65.335  69.375  1.00  0.00           C
ATOM   2348  C   THR A 143      68.604  63.335  71.405  1.00  0.00           C
ATOM   2349  O   THR A 143      67.825  62.415  71.195  1.00  0.00           O
ATOM   2350  N   ALA A 144      68.645  63.985  72.595  1.00  0.00           N
ATOM   2352  CA  ALA A 144      67.884  63.665  73.805  1.00  0.00           C
ATOM   2354  CB  ALA A 144      67.725  64.835  74.795  1.00  0.00           C
ATOM   2358  C   ALA A 144      66.545  62.995  73.645  1.00  0.00           C
ATOM   2359  O   ALA A 144      65.685  63.484  72.925  1.00  0.00           O
ATOM   2360  N   VAL A 145      66.314  61.885  74.365  1.00  0.00           N
ATOM   2362  CA  VAL A 145      64.994  61.295  74.485  1.00  0.00           C
ATOM   2364  CB  VAL A 145      65.055  59.815  74.135  1.00  0.00           C
ATOM   2366  CG1 VAL A 145      63.704  59.105  74.385  1.00  0.00           C
ATOM   2370  CG2 VAL A 145      65.435  59.705  72.645  1.00  0.00           C
ATOM   2374  C   VAL A 145      64.554  61.535  75.915  1.00  0.00           C
ATOM   2375  O   VAL A 145      65.064  60.875  76.815  1.00  0.00           O
ATOM   2376  N   PRO A 146      63.665  62.484  76.225  1.00  0.00           N
ATOM   2377  CD  PRO A 146      63.315  63.604  75.375  1.00  0.00           C
ATOM   2380  CA  PRO A 146      62.954  62.525  77.505  1.00  0.00           C
ATOM   2382  CB  PRO A 146      62.095  63.785  77.395  1.00  0.00           C
ATOM   2385  CG  PRO A 146      62.774  64.655  76.345  1.00  0.00           C
ATOM   2388  C   PRO A 146      62.104  61.295  77.795  1.00  0.00           C
ATOM   2389  O   PRO A 146      61.995  60.425  76.945  1.00  0.00           O
ATOM   2390  N   PHE A 147      61.485  61.265  78.975  1.00  0.00           N
ATOM   2392  CA  PHE A 147      60.695  60.155  79.465  1.00  0.00           C
ATOM   2394  CB  PHE A 147      59.645  59.525  78.485  1.00  0.00           C
ATOM   2397  CG  PHE A 147      58.445  60.394  78.235  1.00  0.00           C
ATOM   2398  CD1 PHE A 147      58.235  60.984  76.985  1.00  0.00           C
ATOM   2400  CE1 PHE A 147      57.005  61.605  76.695  1.00  0.00           C
ATOM   2402  CZ  PHE A 147      55.995  61.655  77.665  1.00  0.00           C
ATOM   2404  CD2 PHE A 147      57.415  60.435  79.185  1.00  0.00           C
ATOM   2406  CE2 PHE A 147      56.204  61.075  78.915  1.00  0.00           C
ATOM   2408  C   PHE A 147      61.495  59.075  80.145  1.00  0.00           C
ATOM   2409  O   PHE A 147      60.915  58.055  80.445  1.00  0.00           O
ATOM   2410  N   GLU A 148      62.795  59.235  80.495  1.00  0.00           N
ATOM   2412  CA  GLU A 148      63.455  58.185  81.275  1.00  0.00           C
ATOM   2414  CB  GLU A 148      64.715  57.575  80.585  1.00  0.00           C
ATOM   2417  CG  GLU A 148      64.994  58.055  79.135  1.00  0.00           C
ATOM   2420  CD  GLU A 148      66.165  57.335  78.475  1.00  0.00           C
ATOM   2421  OE1 GLU A 148      66.495  56.195  78.875  1.00  0.00           O
ATOM   2422  OE2 GLU A 148      66.795  57.955  77.565  1.00  0.00           O
ATOM   2423  C   GLU A 148      63.735  58.685  82.675  1.00  0.00           C
ATOM   2424  O   GLU A 148      64.515  59.604  82.915  1.00  0.00           O
ATOM   2425  N   ASN A 149      63.035  58.095  83.675  1.00  0.00           N
ATOM   2427  CA  ASN A 149      62.935  58.645  85.005  1.00  0.00           C
ATOM   2429  CB  ASN A 149      61.465  58.734  85.455  1.00  0.00           C
ATOM   2432  CG  ASN A 149      60.945  60.124  85.135  1.00  0.00           C
ATOM   2433  OD1 ASN A 149      61.605  61.025  84.625  1.00  0.00           O
ATOM   2434  ND2 ASN A 149      59.715  60.365  85.615  1.00  0.00           N
ATOM   2437  C   ASN A 149      63.665  57.845  86.045  1.00  0.00           C
ATOM   2438  O   ASN A 149      63.595  56.625  86.165  1.00  0.00           O
ATOM   2439  N   VAL A 150      64.484  58.565  86.815  1.00  0.00           N
ATOM   2441  CA  VAL A 150      65.874  58.195  86.915  1.00  0.00           C
ATOM   2443  CB  VAL A 150      66.585  58.245  85.545  1.00  0.00           C
ATOM   2445  CG1 VAL A 150      68.085  58.525  85.685  1.00  0.00           C
ATOM   2449  CG2 VAL A 150      66.384  56.945  84.735  1.00  0.00           C
ATOM   2453  C   VAL A 150      66.404  59.265  87.845  1.00  0.00           C
ATOM   2454  O   VAL A 150      66.145  60.445  87.645  1.00  0.00           O
ATOM   2455  N   GLY A 151      67.045  58.884  88.975  1.00  0.00           N
ATOM   2457  CA  GLY A 151      67.305  59.825  90.065  1.00  0.00           C
ATOM   2460  C   GLY A 151      66.035  60.215  90.785  1.00  0.00           C
ATOM   2461  O   GLY A 151      65.865  61.365  91.195  1.00  0.00           O
ATOM   2462  N   THR A 152      65.064  59.285  90.935  1.00  0.00           N
ATOM   2464  CA  THR A 152      63.685  59.625  91.265  1.00  0.00           C
ATOM   2466  CB  THR A 152      62.795  59.315  90.065  1.00  0.00           C
ATOM   2468  OG1 THR A 152      61.505  59.915  90.125  1.00  0.00           O
ATOM   2470  CG2 THR A 152      62.634  57.805  89.835  1.00  0.00           C
ATOM   2474  C   THR A 152      63.164  58.935  92.525  1.00  0.00           C
ATOM   2475  O   THR A 152      62.015  59.105  92.905  1.00  0.00           O
ATOM   2476  N   GLY A 153      64.015  58.144  93.225  1.00  0.00           N
ATOM   2478  CA  GLY A 153      63.585  57.405  94.415  1.00  0.00           C
ATOM   2481  C   GLY A 153      64.705  57.165  95.405  1.00  0.00           C
ATOM   2482  O   GLY A 153      65.755  57.795  95.335  1.00  0.00           O
ATOM   2483  N   GLY A 154      64.515  56.195  96.325  1.00  0.00           N
ATOM   2485  CA  GLY A 154      65.445  55.745  97.375  1.00  0.00           C
ATOM   2488  C   GLY A 154      65.854  56.765  98.405  1.00  0.00           C
ATOM   2489  O   GLY A 154      65.105  57.705  98.605  1.00  0.00           O
ATOM   2490  N   ASP A 155      67.005  56.575  99.155  1.00  0.00           N
ATOM   2492  CA  ASP A 155      67.295  57.255 100.445  1.00  0.00           C
ATOM   2494  CB  ASP A 155      66.945  56.285 101.615  1.00  0.00           C
ATOM   2497  CG  ASP A 155      65.565  55.635 101.565  1.00  0.00           C
ATOM   2498  OD1 ASP A 155      64.615  56.225 101.015  1.00  0.00           O
ATOM   2499  OD2 ASP A 155      65.414  54.555 102.205  1.00  0.00           O
ATOM   2500  C   ASP A 155      68.744  57.805 100.795  1.00  0.00           C
ATOM   2501  O   ASP A 155      69.705  57.065 100.915  1.00  0.00           O
ATOM   2502  N   THR A 156      68.975  59.115 101.065  1.00  0.00           N
ATOM   2504  CA  THR A 156      70.274  59.835 101.275  1.00  0.00           C
ATOM   2506  CB  THR A 156      70.795  61.174 100.575  1.00  0.00           C
ATOM   2508  OG1 THR A 156      69.825  62.055 100.055  1.00  0.00           O
ATOM   2510  CG2 THR A 156      71.865  61.015  99.485  1.00  0.00           C
ATOM   2514  C   THR A 156      70.215  60.264 102.685  1.00  0.00           C
ATOM   2515  O   THR A 156      69.155  60.575 103.225  1.00  0.00           O
ATOM   2516  N   ARG A 157      71.404  60.335 103.265  1.00  0.00           N
ATOM   2518  CA  ARG A 157      71.655  60.644 104.625  1.00  0.00           C
ATOM   2520  CB  ARG A 157      72.194  59.315 105.205  1.00  0.00           C
ATOM   2523  CG  ARG A 157      73.085  59.385 106.455  1.00  0.00           C
ATOM   2526  CD  ARG A 157      73.595  58.055 107.025  1.00  0.00           C
ATOM   2529  NE  ARG A 157      72.465  57.085 106.865  1.00  0.00           N
ATOM   2531  CZ  ARG A 157      72.494  55.835 107.325  1.00  0.00           C
ATOM   2532  NH1 ARG A 157      73.383  55.394 108.185  1.00  0.00           N
ATOM   2535  NH2 ARG A 157      71.605  54.975 106.885  1.00  0.00           N
ATOM   2538  C   ARG A 157      72.575  61.855 104.735  1.00  0.00           C
ATOM   2539  O   ARG A 157      73.785  61.775 104.515  1.00  0.00           O
ATOM   2540  N   TRP A 158      72.005  63.025 105.085  1.00  0.00           N
ATOM   2542  CA  TRP A 158      72.704  64.295 105.135  1.00  0.00           C
ATOM   2544  CB  TRP A 158      71.875  65.475 104.535  1.00  0.00           C
ATOM   2547  CG  TRP A 158      71.945  65.515 103.045  1.00  0.00           C
ATOM   2548  CD1 TRP A 158      71.384  64.585 102.205  1.00  0.00           C
ATOM   2550  NE1 TRP A 158      71.925  64.714 100.945  1.00  0.00           N
ATOM   2552  CE2 TRP A 158      72.745  65.795 100.925  1.00  0.00           C
ATOM   2553  CD2 TRP A 158      72.805  66.325 102.225  1.00  0.00           C
ATOM   2554  CE3 TRP A 158      73.634  67.424 102.485  1.00  0.00           C
ATOM   2556  CZ3 TRP A 158      74.385  67.945 101.425  1.00  0.00           C
ATOM   2558  CZ2 TRP A 158      73.505  66.305  99.895  1.00  0.00           C
ATOM   2560  CH2 TRP A 158      74.344  67.385 100.165  1.00  0.00           C
ATOM   2562  C   TRP A 158      73.135  64.635 106.545  1.00  0.00           C
ATOM   2563  O   TRP A 158      72.325  64.905 107.425  1.00  0.00           O
ATOM   2564  N   HIS A 159      74.453  64.655 106.775  1.00  0.00           N
ATOM   2566  CA  HIS A 159      75.064  65.314 107.905  1.00  0.00           C
ATOM   2568  CB  HIS A 159      76.244  64.464 108.445  1.00  0.00           C
ATOM   2571  ND1 HIS A 159      78.203  65.805 109.195  1.00  0.00           N
ATOM   2572  CG  HIS A 159      77.104  65.034 109.535  1.00  0.00           C
ATOM   2573  CE1 HIS A 159      78.865  65.985 110.325  1.00  0.00           C
ATOM   2575  NE2 HIS A 159      78.275  65.325 111.355  1.00  0.00           N
ATOM   2577  CD2 HIS A 159      77.145  64.725 110.855  1.00  0.00           C
ATOM   2579  C   HIS A 159      75.515  66.655 107.405  1.00  0.00           C
ATOM   2580  O   HIS A 159      76.025  66.765 106.295  1.00  0.00           O
ATOM   2581  N   ILE A 160      75.265  67.744 108.125  1.00  0.00           N
ATOM   2583  CA  ILE A 160      75.585  69.064 107.645  1.00  0.00           C
ATOM   2585  CB  ILE A 160      74.365  69.975 107.715  1.00  0.00           C
ATOM   2587  CG2 ILE A 160      74.705  71.415 107.315  1.00  0.00           C
ATOM   2591  CG1 ILE A 160      73.203  69.445 106.825  1.00  0.00           C
ATOM   2594  CD  ILE A 160      71.855  69.714 107.485  1.00  0.00           C
ATOM   2598  C   ILE A 160      76.734  69.555 108.495  1.00  0.00           C
ATOM   2599  O   ILE A 160      76.755  69.344 109.695  1.00  0.00           O
ATOM   2600  N   CYS A 161      77.765  70.185 107.915  1.00  0.00           N
ATOM   2602  CA  CYS A 161      78.935  70.545 108.675  1.00  0.00           C
ATOM   2604  CB  CYS A 161      80.215  70.265 107.865  1.00  0.00           C
ATOM   2607  SG  CYS A 161      80.473  68.485 107.585  1.00  0.00           S
ATOM   2609  C   CYS A 161      78.883  72.005 109.085  1.00  0.00           C
ATOM   2610  O   CYS A 161      79.265  72.345 110.205  1.00  0.00           O
ATOM   2611  N   ASP A 162      78.344  72.854 108.205  1.00  0.00           N
ATOM   2613  CA  ASP A 162      78.054  74.244 108.435  1.00  0.00           C
ATOM   2615  CB  ASP A 162      78.965  75.165 107.575  1.00  0.00           C
ATOM   2618  CG  ASP A 162      80.354  75.354 108.135  1.00  0.00           C
ATOM   2619  OD1 ASP A 162      80.645  75.045 109.315  1.00  0.00           O
ATOM   2620  OD2 ASP A 162      81.145  76.025 107.405  1.00  0.00           O
ATOM   2621  C   ASP A 162      76.615  74.435 107.965  1.00  0.00           C
ATOM   2622  O   ASP A 162      76.335  73.955 106.865  1.00  0.00           O
ATOM   2623  N   PRO A 163      75.675  75.045 108.645  1.00  0.00           N
ATOM   2624  CD  PRO A 163      75.734  75.314 110.085  1.00  0.00           C
ATOM   2627  CA  PRO A 163      74.344  75.244 108.085  1.00  0.00           C
ATOM   2629  CB  PRO A 163      73.484  75.314 109.345  1.00  0.00           C
ATOM   2632  CG  PRO A 163      74.385  75.955 110.405  1.00  0.00           C
ATOM   2635  C   PRO A 163      74.295  76.545 107.315  1.00  0.00           C
ATOM   2636  O   PRO A 163      75.344  77.055 106.925  1.00  0.00           O
ATOM   2637  N   GLY A 164      73.085  77.104 107.075  1.00  0.00           N
ATOM   2639  CA  GLY A 164      72.935  78.394 106.405  1.00  0.00           C
ATOM   2642  C   GLY A 164      72.445  78.274 105.005  1.00  0.00           C
ATOM   2643  O   GLY A 164      72.185  77.195 104.505  1.00  0.00           O
ATOM   2644  N   GLY A 165      72.325  79.425 104.305  1.00  0.00           N
ATOM   2646  CA  GLY A 165      71.935  79.425 102.895  1.00  0.00           C
ATOM   2649  C   GLY A 165      73.135  79.144 102.035  1.00  0.00           C
ATOM   2650  O   GLY A 165      73.725  80.054 101.455  1.00  0.00           O
ATOM   2651  N   GLN A 166      73.565  77.875 102.015  1.00  0.00           N
ATOM   2653  CA  GLN A 166      74.835  77.464 101.485  1.00  0.00           C
ATOM   2655  CB  GLN A 166      75.215  76.005 101.865  1.00  0.00           C
ATOM   2658  CG  GLN A 166      75.405  75.815 103.395  1.00  0.00           C
ATOM   2661  CD  GLN A 166      76.344  74.635 103.675  1.00  0.00           C
ATOM   2662  OE1 GLN A 166      76.115  73.505 103.235  1.00  0.00           O
ATOM   2663  NE2 GLN A 166      77.424  74.885 104.445  1.00  0.00           N
ATOM   2666  C   GLN A 166      75.134  77.744 100.015  1.00  0.00           C
ATOM   2667  O   GLN A 166      74.255  77.814  99.155  1.00  0.00           O
ATOM   2668  N   ARG A 167      76.435  77.935  99.715  1.00  0.00           N
ATOM   2670  CA  ARG A 167      76.935  78.065  98.355  1.00  0.00           C
ATOM   2672  CB  ARG A 167      78.475  78.265  98.335  1.00  0.00           C
ATOM   2675  CG  ARG A 167      78.904  79.725  98.595  1.00  0.00           C
ATOM   2678  CD  ARG A 167      79.184  80.615  97.385  1.00  0.00           C
ATOM   2681  NE  ARG A 167      80.215  79.915  96.555  1.00  0.00           N
ATOM   2683  CZ  ARG A 167      81.515  80.095  96.585  1.00  0.00           C
ATOM   2684  NH1 ARG A 167      82.224  80.735  97.495  1.00  0.00           N
ATOM   2687  NH2 ARG A 167      82.204  79.505  95.635  1.00  0.00           N
ATOM   2690  C   ARG A 167      76.605  76.935  97.405  1.00  0.00           C
ATOM   2691  O   ARG A 167      76.545  75.765  97.775  1.00  0.00           O
ATOM   2692  N   LEU A 168      76.375  77.275  96.115  1.00  0.00           N
ATOM   2694  CA  LEU A 168      76.325  76.284  95.055  1.00  0.00           C
ATOM   2696  CB  LEU A 168      75.745  76.865  93.745  1.00  0.00           C
ATOM   2699  CG  LEU A 168      75.585  75.865  92.575  1.00  0.00           C
ATOM   2701  CD1 LEU A 168      74.335  76.205  91.765  1.00  0.00           C
ATOM   2705  CD2 LEU A 168      76.785  75.774  91.625  1.00  0.00           C
ATOM   2709  C   LEU A 168      77.725  75.765  94.835  1.00  0.00           C
ATOM   2710  O   LEU A 168      78.565  76.485  94.285  1.00  0.00           O
ATOM   2711  N   GLY A 169      78.024  74.545  95.315  1.00  0.00           N
ATOM   2713  CA  GLY A 169      79.374  73.994  95.295  1.00  0.00           C
ATOM   2716  C   GLY A 169      79.854  73.604  93.925  1.00  0.00           C
ATOM   2717  O   GLY A 169      81.014  73.814  93.595  1.00  0.00           O
ATOM   2718  N   GLY A 170      78.953  73.035  93.105  1.00  0.00           N
ATOM   2720  CA  GLY A 170      79.294  72.585  91.755  1.00  0.00           C
ATOM   2723  C   GLY A 170      80.255  71.424  91.715  1.00  0.00           C
ATOM   2724  O   GLY A 170      81.154  71.384  90.895  1.00  0.00           O
ATOM   2725  N   GLN A 171      80.053  70.454  92.635  1.00  0.00           N
ATOM   2727  CA  GLN A 171      80.774  69.204  92.665  1.00  0.00           C
ATOM   2729  CB  GLN A 171      81.505  69.035  94.025  1.00  0.00           C
ATOM   2732  CG  GLN A 171      82.505  67.865  94.085  1.00  0.00           C
ATOM   2735  CD  GLN A 171      83.015  67.555  95.495  1.00  0.00           C
ATOM   2736  OE1 GLN A 171      82.984  68.375  96.415  1.00  0.00           O
ATOM   2737  NE2 GLN A 171      83.554  66.335  95.675  1.00  0.00           N
ATOM   2740  C   GLN A 171      79.725  68.115  92.605  1.00  0.00           C
ATOM   2741  O   GLN A 171      78.615  68.315  93.075  1.00  0.00           O
ATOM   2742  N   GLY A 172      80.065  66.915  92.115  1.00  0.00           N
ATOM   2744  CA  GLY A 172      79.395  65.705  92.565  1.00  0.00           C
ATOM   2747  C   GLY A 172      79.873  65.205  93.905  1.00  0.00           C
ATOM   2748  O   GLY A 172      81.005  64.765  94.035  1.00  0.00           O
ATOM   2749  N   ALA A 173      78.995  65.174  94.935  1.00  0.00           N
ATOM   2751  CA  ALA A 173      79.164  64.305  96.095  1.00  0.00           C
ATOM   2753  CB  ALA A 173      78.094  64.585  97.175  1.00  0.00           C
ATOM   2757  C   ALA A 173      79.075  62.855  95.665  1.00  0.00           C
ATOM   2758  O   ALA A 173      79.765  61.985  96.195  1.00  0.00           O
ATOM   2759  N   SER A 174      78.255  62.595  94.625  1.00  0.00           N
ATOM   2761  CA  SER A 174      78.374  61.365  93.875  1.00  0.00           C
ATOM   2763  CB  SER A 174      77.505  60.215  94.425  1.00  0.00           C
ATOM   2766  OG  SER A 174      77.984  59.734  95.675  1.00  0.00           O
ATOM   2768  C   SER A 174      78.125  61.605  92.395  1.00  0.00           C
ATOM   2769  O   SER A 174      77.795  62.705  91.985  1.00  0.00           O
ATOM   2770  N   GLY A 175      78.374  60.585  91.535  1.00  0.00           N
ATOM   2772  CA  GLY A 175      78.575  60.805  90.095  1.00  0.00           C
ATOM   2775  C   GLY A 175      77.895  59.915  89.115  1.00  0.00           C
ATOM   2776  O   GLY A 175      78.484  59.025  88.535  1.00  0.00           O
ATOM   2777  N   ASN A 176      76.615  60.165  88.845  1.00  0.00           N
ATOM   2779  CA  ASN A 176      75.883  59.485  87.795  1.00  0.00           C
ATOM   2781  CB  ASN A 176      74.385  59.825  88.025  1.00  0.00           C
ATOM   2784  CG  ASN A 176      73.374  59.585  86.915  1.00  0.00           C
ATOM   2785  OD1 ASN A 176      73.555  59.845  85.725  1.00  0.00           O
ATOM   2786  ND2 ASN A 176      72.205  59.025  87.305  1.00  0.00           N
ATOM   2789  C   ASN A 176      76.415  59.745  86.365  1.00  0.00           C
ATOM   2790  O   ASN A 176      76.095  60.775  85.835  1.00  0.00           O
ATOM   2791  N   SER A 177      77.185  58.874  85.695  1.00  0.00           N
ATOM   2793  CA  SER A 177      77.704  58.995  84.325  1.00  0.00           C
ATOM   2795  CB  SER A 177      79.255  58.935  84.315  1.00  0.00           C
ATOM   2798  OG  SER A 177      79.774  57.715  84.855  1.00  0.00           O
ATOM   2800  C   SER A 177      77.185  57.855  83.445  1.00  0.00           C
ATOM   2801  O   SER A 177      77.505  56.685  83.665  1.00  0.00           O
ATOM   2802  N   GLY A 178      76.365  58.144  82.415  1.00  0.00           N
ATOM   2804  CA  GLY A 178      75.755  57.115  81.585  1.00  0.00           C
ATOM   2807  C   GLY A 178      76.605  56.605  80.455  1.00  0.00           C
ATOM   2808  O   GLY A 178      77.465  57.325  79.955  1.00  0.00           O
ATOM   2809  N   SER A 179      76.355  55.375  79.965  1.00  0.00           N
ATOM   2811  CA  SER A 179      77.104  54.865  78.825  1.00  0.00           C
ATOM   2813  CB  SER A 179      78.484  54.255  79.175  1.00  0.00           C
ATOM   2816  OG  SER A 179      78.444  52.955  79.765  1.00  0.00           O
ATOM   2818  C   SER A 179      76.244  53.884  78.055  1.00  0.00           C
ATOM   2819  O   SER A 179      75.105  53.575  78.395  1.00  0.00           O
ATOM   2820  N   PHE A 180      76.745  53.424  76.895  1.00  0.00           N
ATOM   2822  CA  PHE A 180      76.065  52.385  76.125  1.00  0.00           C
ATOM   2824  CB  PHE A 180      76.314  52.725  74.625  1.00  0.00           C
ATOM   2827  CG  PHE A 180      75.865  51.644  73.665  1.00  0.00           C
ATOM   2828  CD1 PHE A 180      76.765  51.034  72.795  1.00  0.00           C
ATOM   2830  CE1 PHE A 180      76.355  50.005  71.945  1.00  0.00           C
ATOM   2832  CZ  PHE A 180      75.014  49.604  71.925  1.00  0.00           C
ATOM   2834  CD2 PHE A 180      74.515  51.255  73.645  1.00  0.00           C
ATOM   2836  CE2 PHE A 180      74.094  50.255  72.765  1.00  0.00           C
ATOM   2838  C   PHE A 180      76.655  51.015  76.435  1.00  0.00           C
ATOM   2839  O   PHE A 180      76.025  49.965  76.335  1.00  0.00           O
ATOM   2840  N   SER A 181      77.945  51.045  76.765  1.00  0.00           N
ATOM   2842  CA  SER A 181      78.835  50.025  76.295  1.00  0.00           C
ATOM   2844  CB  SER A 181      79.725  50.525  75.135  1.00  0.00           C
ATOM   2847  OG  SER A 181      80.484  49.464  74.555  1.00  0.00           O
ATOM   2849  C   SER A 181      79.665  49.635  77.465  1.00  0.00           C
ATOM   2850  O   SER A 181      80.224  50.464  78.175  1.00  0.00           O
ATOM   2851  N   LEU A 182      79.695  48.315  77.715  1.00  0.00           N
ATOM   2853  CA  LEU A 182      80.203  47.685  78.915  1.00  0.00           C
ATOM   2855  CB  LEU A 182      80.124  46.145  78.705  1.00  0.00           C
ATOM   2858  CG  LEU A 182      80.193  45.245  79.955  1.00  0.00           C
ATOM   2860  CD1 LEU A 182      81.645  44.915  80.345  1.00  0.00           C
ATOM   2864  CD2 LEU A 182      79.374  45.795  81.135  1.00  0.00           C
ATOM   2868  C   LEU A 182      81.593  48.144  79.345  1.00  0.00           C
ATOM   2869  O   LEU A 182      82.595  47.894  78.695  1.00  0.00           O
ATOM   2870  N   LYS A 183      81.645  48.895  80.465  1.00  0.00           N
ATOM   2872  CA  LYS A 183      82.854  49.255  81.185  1.00  0.00           C
ATOM   2874  CB  LYS A 183      83.663  48.025  81.645  1.00  0.00           C
ATOM   2877  CG  LYS A 183      82.945  47.265  82.765  1.00  0.00           C
ATOM   2880  CD  LYS A 183      83.045  48.005  84.115  1.00  0.00           C
ATOM   2883  CE  LYS A 183      82.794  47.104  85.325  1.00  0.00           C
ATOM   2886  NZ  LYS A 183      83.654  47.505  86.455  1.00  0.00           N
ATOM   2890  C   LYS A 183      83.705  50.375  80.615  1.00  0.00           C
ATOM   2891  O   LYS A 183      84.815  50.625  81.075  1.00  0.00           O
ATOM   2892  N   ILE A 184      83.124  51.155  79.695  1.00  0.00           N
ATOM   2894  CA  ILE A 184      83.663  52.435  79.295  1.00  0.00           C
ATOM   2896  CB  ILE A 184      84.204  52.525  77.885  1.00  0.00           C
ATOM   2898  CG2 ILE A 184      85.464  51.635  77.845  1.00  0.00           C
ATOM   2902  CG1 ILE A 184      83.165  52.255  76.785  1.00  0.00           C
ATOM   2905  CD  ILE A 184      83.005  50.784  76.395  1.00  0.00           C
ATOM   2909  C   ILE A 184      82.654  53.505  79.625  1.00  0.00           C
ATOM   2910  O   ILE A 184      81.445  53.265  79.575  1.00  0.00           O
ATOM   2911  N   LEU A 185      83.155  54.644  80.125  1.00  0.00           N
ATOM   2913  CA  LEU A 185      82.413  55.505  81.015  1.00  0.00           C
ATOM   2915  CB  LEU A 185      82.695  55.145  82.495  1.00  0.00           C
ATOM   2918  CG  LEU A 185      82.505  53.655  82.875  1.00  0.00           C
ATOM   2920  CD1 LEU A 185      83.214  53.415  84.205  1.00  0.00           C
ATOM   2924  CD2 LEU A 185      81.014  53.315  82.905  1.00  0.00           C
ATOM   2928  C   LEU A 185      82.905  56.925  80.795  1.00  0.00           C
ATOM   2929  O   LEU A 185      83.953  57.155  80.205  1.00  0.00           O
ATOM   2930  N   GLN A 186      82.154  57.925  81.305  1.00  0.00           N
ATOM   2932  CA  GLN A 186      82.535  59.325  81.255  1.00  0.00           C
ATOM   2934  CB  GLN A 186      81.325  60.165  80.785  1.00  0.00           C
ATOM   2937  CG  GLN A 186      81.695  61.505  80.095  1.00  0.00           C
ATOM   2940  CD  GLN A 186      80.515  62.245  79.455  1.00  0.00           C
ATOM   2941  OE1 GLN A 186      80.704  63.005  78.505  1.00  0.00           O
ATOM   2942  NE2 GLN A 186      79.285  62.055  79.985  1.00  0.00           N
ATOM   2945  C   GLN A 186      82.964  59.784  82.655  1.00  0.00           C
ATOM   2946  O   GLN A 186      82.475  59.235  83.645  1.00  0.00           O
ATOM   2947  N   PRO A 187      83.825  60.795  82.815  1.00  0.00           N
ATOM   2948  CD  PRO A 187      84.935  61.065  81.895  1.00  0.00           C
ATOM   2951  CA  PRO A 187      84.005  61.485  84.095  1.00  0.00           C
ATOM   2953  CB  PRO A 187      85.285  62.325  83.915  1.00  0.00           C
ATOM   2956  CG  PRO A 187      86.044  61.585  82.805  1.00  0.00           C
ATOM   2959  C   PRO A 187      82.805  62.365  84.415  1.00  0.00           C
ATOM   2960  O   PRO A 187      82.413  62.515  85.575  1.00  0.00           O
ATOM   2961  N   PHE A 188      82.215  63.005  83.385  1.00  0.00           N
ATOM   2963  CA  PHE A 188      80.995  63.775  83.515  1.00  0.00           C
ATOM   2965  CB  PHE A 188      80.674  64.695  82.325  1.00  0.00           C
ATOM   2968  CG  PHE A 188      81.535  65.894  82.425  1.00  0.00           C
ATOM   2969  CD1 PHE A 188      81.085  67.045  83.095  1.00  0.00           C
ATOM   2971  CE1 PHE A 188      81.874  68.195  83.125  1.00  0.00           C
ATOM   2973  CZ  PHE A 188      83.115  68.214  82.455  1.00  0.00           C
ATOM   2975  CD2 PHE A 188      82.805  65.894  81.835  1.00  0.00           C
ATOM   2977  CE2 PHE A 188      83.585  67.055  81.835  1.00  0.00           C
ATOM   2979  C   PHE A 188      79.765  62.995  83.865  1.00  0.00           C
ATOM   2980  O   PHE A 188      79.593  61.835  83.515  1.00  0.00           O
ATOM   2981  N   VAL A 189      78.865  63.685  84.595  1.00  0.00           N
ATOM   2983  CA  VAL A 189      77.765  63.065  85.285  1.00  0.00           C
ATOM   2985  CB  VAL A 189      78.005  63.095  86.785  1.00  0.00           C
ATOM   2987  CG1 VAL A 189      79.285  62.304  87.075  1.00  0.00           C
ATOM   2991  CG2 VAL A 189      78.155  64.534  87.305  1.00  0.00           C
ATOM   2995  C   VAL A 189      76.465  63.744  84.885  1.00  0.00           C
ATOM   2996  O   VAL A 189      76.485  64.885  84.465  1.00  0.00           O
ATOM   2997  N   GLY A 190      75.325  63.025  84.965  1.00  0.00           N
ATOM   2999  CA  GLY A 190      74.045  63.354  84.375  1.00  0.00           C
ATOM   3002  C   GLY A 190      72.774  63.305  85.195  1.00  0.00           C
ATOM   3003  O   GLY A 190      71.745  63.734  84.705  1.00  0.00           O
ATOM   3004  N   SER A 191      72.755  62.785  86.455  1.00  0.00           N
ATOM   3006  CA  SER A 191      71.555  63.025  87.285  1.00  0.00           C
ATOM   3008  CB  SER A 191      70.285  62.195  86.915  1.00  0.00           C
ATOM   3011  OG  SER A 191      70.204  60.854  87.405  1.00  0.00           O
ATOM   3013  C   SER A 191      71.815  63.025  88.785  1.00  0.00           C
ATOM   3014  O   SER A 191      72.065  64.075  89.355  1.00  0.00           O
ATOM   3015  N   VAL A 192      71.785  61.875  89.505  1.00  0.00           N
ATOM   3017  CA  VAL A 192      72.194  61.745  90.915  1.00  0.00           C
ATOM   3019  CB  VAL A 192      73.725  61.455  91.035  1.00  0.00           C
ATOM   3021  CG1 VAL A 192      74.604  62.525  90.375  1.00  0.00           C
ATOM   3025  CG2 VAL A 192      74.325  61.215  92.425  1.00  0.00           C
ATOM   3029  C   VAL A 192      71.585  62.755  91.925  1.00  0.00           C
ATOM   3030  O   VAL A 192      70.625  63.475  91.665  1.00  0.00           O
ATOM   3031  N   VAL A 193      72.094  62.785  93.165  1.00  0.00           N
ATOM   3033  CA  VAL A 193      72.384  64.005  93.885  1.00  0.00           C
ATOM   3035  CB  VAL A 193      72.335  63.734  95.395  1.00  0.00           C
ATOM   3037  CG1 VAL A 193      73.304  62.624  95.875  1.00  0.00           C
ATOM   3041  CG2 VAL A 193      72.575  65.055  96.155  1.00  0.00           C
ATOM   3045  C   VAL A 193      73.725  64.585  93.435  1.00  0.00           C
ATOM   3046  O   VAL A 193      74.815  64.285  93.945  1.00  0.00           O
ATOM   3047  N   ILE A 194      73.725  65.454  92.405  1.00  0.00           N
ATOM   3049  CA  ILE A 194      74.815  66.395  92.225  1.00  0.00           C
ATOM   3051  CB  ILE A 194      75.005  66.995  90.805  1.00  0.00           C
ATOM   3053  CG2 ILE A 194      76.505  67.095  90.455  1.00  0.00           C
ATOM   3057  CG1 ILE A 194      74.245  66.275  89.665  1.00  0.00           C
ATOM   3060  CD  ILE A 194      75.075  65.325  88.795  1.00  0.00           C
ATOM   3064  C   ILE A 194      74.495  67.505  93.235  1.00  0.00           C
ATOM   3065  O   ILE A 194      73.415  68.085  93.135  1.00  0.00           O
ATOM   3066  N   PRO A 195      75.305  67.865  94.215  1.00  0.00           N
ATOM   3067  CD  PRO A 195      76.314  66.995  94.785  1.00  0.00           C
ATOM   3070  CA  PRO A 195      74.975  68.945  95.115  1.00  0.00           C
ATOM   3072  CB  PRO A 195      75.874  68.705  96.335  1.00  0.00           C
ATOM   3075  CG  PRO A 195      77.035  67.875  95.795  1.00  0.00           C
ATOM   3078  C   PRO A 195      75.115  70.354  94.545  1.00  0.00           C
ATOM   3079  O   PRO A 195      75.064  71.235  95.415  1.00  0.00           O
ATOM   3080  N   PRO A 196      75.235  70.784  93.285  1.00  0.00           N
ATOM   3081  CD  PRO A 196      76.165  70.275  92.275  1.00  0.00           C
ATOM   3084  CA  PRO A 196      74.675  72.045  92.835  1.00  0.00           C
ATOM   3086  CB  PRO A 196      74.705  71.964  91.295  1.00  0.00           C
ATOM   3089  CG  PRO A 196      75.715  70.865  90.935  1.00  0.00           C
ATOM   3092  C   PRO A 196      73.304  72.424  93.395  1.00  0.00           C
ATOM   3093  O   PRO A 196      72.445  71.564  93.545  1.00  0.00           O
ATOM   3094  N   MET A 197      73.135  73.714  93.735  1.00  0.00           N
ATOM   3096  CA  MET A 197      71.984  74.315  94.395  1.00  0.00           C
ATOM   3098  CB  MET A 197      70.615  73.625  94.175  1.00  0.00           C
ATOM   3101  CG  MET A 197      69.355  74.455  94.455  1.00  0.00           C
ATOM   3104  SD  MET A 197      69.245  75.945  93.435  1.00  0.00           S
ATOM   3105  CE  MET A 197      67.545  76.435  93.815  1.00  0.00           C
ATOM   3109  C   MET A 197      72.264  74.495  95.875  1.00  0.00           C
ATOM   3110  O   MET A 197      72.984  73.735  96.525  1.00  0.00           O
ATOM   3111  N   ALA A 198      71.695  75.565  96.445  1.00  0.00           N
ATOM   3113  CA  ALA A 198      71.815  75.875  97.855  1.00  0.00           C
ATOM   3115  CB  ALA A 198      71.055  77.174  98.185  1.00  0.00           C
ATOM   3119  C   ALA A 198      71.285  74.784  98.775  1.00  0.00           C
ATOM   3120  O   ALA A 198      70.255  74.165  98.515  1.00  0.00           O
ATOM   3121  N   LEU A 199      71.914  74.595  99.945  1.00  0.00           N
ATOM   3123  CA  LEU A 199      71.215  74.025 101.085  1.00  0.00           C
ATOM   3125  CB  LEU A 199      72.155  73.394 102.145  1.00  0.00           C
ATOM   3128  CG  LEU A 199      72.825  72.075 101.695  1.00  0.00           C
ATOM   3130  CD1 LEU A 199      73.965  72.255 100.665  1.00  0.00           C
ATOM   3134  CD2 LEU A 199      73.365  71.305 102.915  1.00  0.00           C
ATOM   3138  C   LEU A 199      70.295  75.104 101.665  1.00  0.00           C
ATOM   3139  O   LEU A 199      70.545  75.705 102.705  1.00  0.00           O
ATOM   3140  N   ALA A 200      69.215  75.394 100.915  1.00  0.00           N
ATOM   3142  CA  ALA A 200      68.215  76.365 101.255  1.00  0.00           C
ATOM   3144  CB  ALA A 200      67.524  76.915  99.995  1.00  0.00           C
ATOM   3148  C   ALA A 200      67.225  75.745 102.215  1.00  0.00           C
ATOM   3149  O   ALA A 200      67.185  74.534 102.425  1.00  0.00           O
ATOM   3150  N   ARG A 201      66.475  76.585 102.935  1.00  0.00           N
ATOM   3152  CA  ARG A 201      65.874  76.125 104.155  1.00  0.00           C
ATOM   3154  CB  ARG A 201      66.905  75.885 105.295  1.00  0.00           C
ATOM   3157  CG  ARG A 201      67.654  77.135 105.815  1.00  0.00           C
ATOM   3160  CD  ARG A 201      68.695  77.765 104.875  1.00  0.00           C
ATOM   3163  NE  ARG A 201      68.304  79.195 104.605  1.00  0.00           N
ATOM   3165  CZ  ARG A 201      68.354  80.095 105.585  1.00  0.00           C
ATOM   3166  NH1 ARG A 201      68.965  79.894 106.725  1.00  0.00           N
ATOM   3169  NH2 ARG A 201      67.715  81.215 105.425  1.00  0.00           N
ATOM   3172  C   ARG A 201      64.805  77.115 104.525  1.00  0.00           C
ATOM   3173  O   ARG A 201      64.734  78.214 103.985  1.00  0.00           O
ATOM   3174  N   LEU A 202      63.865  76.665 105.355  1.00  0.00           N
ATOM   3176  CA  LEU A 202      62.465  76.884 105.065  1.00  0.00           C
ATOM   3178  CB  LEU A 202      61.864  75.644 104.345  1.00  0.00           C
ATOM   3181  CG  LEU A 202      60.445  75.755 103.735  1.00  0.00           C
ATOM   3183  CD1 LEU A 202      59.345  75.384 104.745  1.00  0.00           C
ATOM   3187  CD2 LEU A 202      60.125  77.104 103.075  1.00  0.00           C
ATOM   3191  C   LEU A 202      61.765  77.095 106.365  1.00  0.00           C
ATOM   3192  O   LEU A 202      61.895  76.295 107.275  1.00  0.00           O
ATOM   3193  N   TYR A 203      61.015  78.195 106.445  1.00  0.00           N
ATOM   3195  CA  TYR A 203      60.565  78.865 107.645  1.00  0.00           C
ATOM   3197  CB  TYR A 203      59.905  80.194 107.145  1.00  0.00           C
ATOM   3200  CG  TYR A 203      60.845  81.094 106.375  1.00  0.00           C
ATOM   3201  CD1 TYR A 203      61.035  80.964 104.985  1.00  0.00           C
ATOM   3203  CE1 TYR A 203      61.794  81.894 104.265  1.00  0.00           C
ATOM   3205  CZ  TYR A 203      62.335  83.004 104.935  1.00  0.00           C
ATOM   3206  OH  TYR A 203      62.984  84.025 104.225  1.00  0.00           O
ATOM   3208  CD2 TYR A 203      61.405  82.204 107.025  1.00  0.00           C
ATOM   3210  CE2 TYR A 203      62.134  83.165 106.305  1.00  0.00           C
ATOM   3212  C   TYR A 203      59.535  78.085 108.475  1.00  0.00           C
ATOM   3213  O   TYR A 203      58.365  78.464 108.495  1.00  0.00           O
ATOM   3214  N   GLU A 204      59.915  76.985 109.175  1.00  0.00           N
ATOM   3216  CA  GLU A 204      58.915  76.135 109.815  1.00  0.00           C
ATOM   3218  CB  GLU A 204      58.475  75.034 108.835  1.00  0.00           C
ATOM   3221  CG  GLU A 204      56.995  74.664 109.015  1.00  0.00           C
ATOM   3224  CD  GLU A 204      56.705  73.375 108.285  1.00  0.00           C
ATOM   3225  OE1 GLU A 204      57.435  72.375 108.525  1.00  0.00           O
ATOM   3226  OE2 GLU A 204      55.835  73.375 107.355  1.00  0.00           O
ATOM   3227  C   GLU A 204      59.415  75.505 111.125  1.00  0.00           C
ATOM   3228  O   GLU A 204      60.484  74.915 111.215  1.00  0.00           O
ATOM   3229  N   CYS A 205      58.655  75.705 112.225  1.00  0.00           N
ATOM   3231  CA  CYS A 205      59.234  75.905 113.535  1.00  0.00           C
ATOM   3233  CB  CYS A 205      60.045  77.255 113.585  1.00  0.00           C
ATOM   3236  SG  CYS A 205      60.554  78.185 112.085  1.00  0.00           S
ATOM   3238  C   CYS A 205      59.935  74.735 114.335  1.00  0.00           C
ATOM   3239  O   CYS A 205      60.385  73.744 113.785  1.00  0.00           O
ATOM   3240  N   TYR A 206      59.975  74.784 115.695  1.00  0.00           N
ATOM   3242  CA  TYR A 206      60.335  73.674 116.605  1.00  0.00           C
ATOM   3244  CB  TYR A 206      61.885  73.385 116.765  1.00  0.00           C
ATOM   3247  CG  TYR A 206      62.365  72.385 117.815  1.00  0.00           C
ATOM   3248  CD1 TYR A 206      63.015  71.185 117.465  1.00  0.00           C
ATOM   3250  CE1 TYR A 206      63.435  70.275 118.455  1.00  0.00           C
ATOM   3252  CZ  TYR A 206      63.215  70.555 119.805  1.00  0.00           C
ATOM   3253  OH  TYR A 206      63.514  69.585 120.785  1.00  0.00           O
ATOM   3255  CD2 TYR A 206      62.315  72.705 119.185  1.00  0.00           C
ATOM   3257  CE2 TYR A 206      62.655  71.774 120.165  1.00  0.00           C
ATOM   3259  C   TYR A 206      59.755  73.975 117.965  1.00  0.00           C
ATOM   3260  O   TYR A 206      59.715  75.145 118.365  1.00  0.00           O
ATOM   3261  N   ASN A 207      59.304  72.935 118.705  1.00  0.00           N
ATOM   3263  CA  ASN A 207      58.755  72.935 120.065  1.00  0.00           C
ATOM   3265  CB  ASN A 207      58.295  71.505 120.485  1.00  0.00           C
ATOM   3268  CG  ASN A 207      57.524  70.875 119.315  1.00  0.00           C
ATOM   3269  OD1 ASN A 207      58.135  70.394 118.355  1.00  0.00           O
ATOM   3270  ND2 ASN A 207      56.185  70.914 119.305  1.00  0.00           N
ATOM   3273  C   ASN A 207      59.405  73.845 121.155  1.00  0.00           C
ATOM   3274  O   ASN A 207      60.614  73.964 121.285  1.00  0.00           O
ATOM   3275  N   ILE A 208      58.585  74.585 121.945  1.00  0.00           N
ATOM   3277  CA  ILE A 208      58.965  75.555 122.975  1.00  0.00           C
ATOM   3279  CB  ILE A 208      57.695  76.214 123.555  1.00  0.00           C
ATOM   3281  CG2 ILE A 208      56.734  75.185 124.185  1.00  0.00           C
ATOM   3285  CG1 ILE A 208      57.955  77.424 124.495  1.00  0.00           C
ATOM   3288  CD  ILE A 208      58.245  77.104 125.975  1.00  0.00           C
ATOM   3292  C   ILE A 208      59.875  74.924 124.035  1.00  0.00           C
ATOM   3293  O   ILE A 208      59.595  73.784 124.405  1.00  0.00           O
ATOM   3294  N   PRO A 209      60.995  75.524 124.505  1.00  0.00           N
ATOM   3295  CD  PRO A 209      61.425  76.894 124.205  1.00  0.00           C
ATOM   3298  CA  PRO A 209      61.955  74.875 125.405  1.00  0.00           C
ATOM   3300  CB  PRO A 209      62.855  76.025 125.885  1.00  0.00           C
ATOM   3303  CG  PRO A 209      62.875  76.945 124.675  1.00  0.00           C
ATOM   3306  C   PRO A 209      61.395  74.045 126.535  1.00  0.00           C
ATOM   3307  O   PRO A 209      60.645  74.585 127.365  1.00  0.00           O
ATOM   3308  N   ALA A 210      61.724  72.744 126.625  1.00  0.00           N
ATOM   3310  CA  ALA A 210      61.145  71.905 127.655  1.00  0.00           C
ATOM   3312  CB  ALA A 210      61.515  70.415 127.435  1.00  0.00           C
ATOM   3316  C   ALA A 210      61.485  72.394 129.075  1.00  0.00           C
ATOM   3317  O   ALA A 210      62.585  72.875 129.355  1.00  0.00           O
ATOM   3318  N   GLY A 211      60.505  72.365 130.005  1.00  0.00           N
ATOM   3320  CA  GLY A 211      60.665  72.994 131.315  1.00  0.00           C
ATOM   3323  C   GLY A 211      60.105  74.394 131.405  1.00  0.00           C
ATOM   3324  O   GLY A 211      60.255  75.064 132.425  1.00  0.00           O
ATOM   3325  N   ASP A 212      59.385  74.865 130.355  1.00  0.00           N
ATOM   3327  CA  ASP A 212      58.235  75.745 130.545  1.00  0.00           C
ATOM   3329  CB  ASP A 212      57.675  76.335 129.215  1.00  0.00           C
ATOM   3332  CG  ASP A 212      56.474  77.265 129.405  1.00  0.00           C
ATOM   3333  OD1 ASP A 212      56.524  78.065 130.375  1.00  0.00           O
ATOM   3334  OD2 ASP A 212      55.544  77.235 128.555  1.00  0.00           O
ATOM   3335  C   ASP A 212      57.155  74.985 131.315  1.00  0.00           C
ATOM   3336  O   ASP A 212      57.095  73.755 131.255  1.00  0.00           O
ATOM   3337  N   SER A 213      56.285  75.695 132.055  1.00  0.00           N
ATOM   3339  CA  SER A 213      55.065  75.104 132.565  1.00  0.00           C
ATOM   3341  CB  SER A 213      55.015  74.924 134.095  1.00  0.00           C
ATOM   3344  OG  SER A 213      53.835  74.235 134.515  1.00  0.00           O
ATOM   3346  C   SER A 213      53.915  75.975 132.125  1.00  0.00           C
ATOM   3347  O   SER A 213      53.715  77.104 132.565  1.00  0.00           O
ATOM   3348  N   CYS A 214      53.105  75.425 131.205  1.00  0.00           N
ATOM   3350  CA  CYS A 214      52.015  76.125 130.585  1.00  0.00           C
ATOM   3352  CB  CYS A 214      51.835  75.575 129.145  1.00  0.00           C
ATOM   3355  SG  CYS A 214      51.515  73.775 129.035  1.00  0.00           S
ATOM   3357  C   CYS A 214      50.755  76.085 131.455  1.00  0.00           C
ATOM   3358  O   CYS A 214      49.705  75.535 131.115  1.00  0.00           O
ATOM   3359  N   THR A 215      50.825  76.725 132.645  1.00  0.00           N
ATOM   3361  CA  THR A 215      49.675  76.955 133.495  1.00  0.00           C
ATOM   3363  CB  THR A 215      49.395  75.825 134.505  1.00  0.00           C
ATOM   3365  OG1 THR A 215      48.184  76.034 135.215  1.00  0.00           O
ATOM   3367  CG2 THR A 215      50.505  75.685 135.555  1.00  0.00           C
ATOM   3371  C   THR A 215      49.845  78.274 134.185  1.00  0.00           C
ATOM   3372  O   THR A 215      50.925  78.625 134.665  1.00  0.00           O
ATOM   3373  N   THR A 216      48.765  79.045 134.295  1.00  0.00           N
ATOM   3375  CA  THR A 216      48.765  80.245 135.095  1.00  0.00           C
ATOM   3377  CB  THR A 216      48.675  81.555 134.325  1.00  0.00           C
ATOM   3379  OG1 THR A 216      47.445  81.655 133.625  1.00  0.00           O
ATOM   3381  CG2 THR A 216      49.835  81.675 133.325  1.00  0.00           C
ATOM   3385  C   THR A 216      47.625  80.145 136.065  1.00  0.00           C
ATOM   3386  O   THR A 216      46.705  79.315 135.955  1.00  0.00           O
ATOM   3387  N   THR A 217      47.685  80.964 137.105  1.00  0.00           N
ATOM   3389  CA  THR A 217      46.705  80.914 138.155  1.00  0.00           C
ATOM   3391  CB  THR A 217      47.115  79.985 139.305  1.00  0.00           C
ATOM   3393  OG1 THR A 217      48.405  80.255 139.835  1.00  0.00           O
ATOM   3395  CG2 THR A 217      46.134  79.994 140.475  1.00  0.00           C
ATOM   3399  C   THR A 217      46.425  82.344 138.535  1.00  0.00           C
ATOM   3400  O   THR A 217      47.255  83.085 139.045  1.00  0.00           O
ATOM   3401  N   GLY A 218      45.185  82.805 138.255  1.00  0.00           N
ATOM   3403  CA  GLY A 218      44.775  84.195 138.455  1.00  0.00           C
ATOM   3406  C   GLY A 218      44.445  84.494 139.885  1.00  0.00           C
ATOM   3407  O   GLY A 218      44.015  85.604 140.195  1.00  0.00           O
ATOM   3408  N   THR A 219      44.634  83.485 140.755  1.00  0.00           N
ATOM   3410  CA  THR A 219      44.294  83.354 142.165  1.00  0.00           C
ATOM   3412  CB  THR A 219      45.274  84.014 143.145  1.00  0.00           C
ATOM   3414  OG1 THR A 219      45.525  85.385 142.885  1.00  0.00           O
ATOM   3416  CG2 THR A 219      46.645  83.345 142.975  1.00  0.00           C
ATOM   3420  C   THR A 219      42.795  83.485 142.455  1.00  0.00           C
ATOM   3421  O   THR A 219      42.025  83.765 141.535  1.00  0.00           O
ATOM   3422  N   PRO A 220      42.245  83.185 143.615  1.00  0.00           N
ATOM   3423  CD  PRO A 220      42.695  82.024 144.405  1.00  0.00           C
ATOM   3426  CA  PRO A 220      40.835  83.495 143.895  1.00  0.00           C
ATOM   3428  CB  PRO A 220      40.554  82.755 145.194  1.00  0.00           C
ATOM   3431  CG  PRO A 220      41.435  81.505 145.084  1.00  0.00           C
ATOM   3434  C   PRO A 220      40.445  84.975 143.945  1.00  0.00           C
ATOM   3435  O   PRO A 220      41.105  85.774 144.614  1.00  0.00           O
ATOM   3436  N   VAL A 221      39.374  85.394 143.245  1.00  0.00           N
ATOM   3438  CA  VAL A 221      38.865  86.754 143.325  1.00  0.00           C
ATOM   3440  CB  VAL A 221      39.065  87.575 142.035  1.00  0.00           C
ATOM   3442  CG1 VAL A 221      38.555  89.015 142.235  1.00  0.00           C
ATOM   3446  CG2 VAL A 221      40.545  87.625 141.655  1.00  0.00           C
ATOM   3450  C   VAL A 221      37.375  86.714 143.615  1.00  0.00           C
ATOM   3451  O   VAL A 221      36.605  86.194 142.805  1.00  0.00           O
ATOM   3452  N   LEU A 222      36.895  87.295 144.734  1.00  0.00           N
ATOM   3454  CA  LEU A 222      35.475  87.394 145.054  1.00  0.00           C
ATOM   3456  CB  LEU A 222      35.185  88.174 146.374  1.00  0.00           C
ATOM   3459  CG  LEU A 222      35.605  87.555 147.714  1.00  0.00           C
ATOM   3461  CD1 LEU A 222      37.125  87.385 147.904  1.00  0.00           C
ATOM   3465  CD2 LEU A 222      35.035  88.405 148.864  1.00  0.00           C
ATOM   3469  C   LEU A 222      34.595  88.054 143.985  1.00  0.00           C
ATOM   3470  O   LEU A 222      34.974  88.964 143.255  1.00  0.00           O
ATOM   3471  N   VAL A 223      33.315  87.645 143.955  1.00  0.00           N
ATOM   3473  CA  VAL A 223      32.295  88.045 143.005  1.00  0.00           C
ATOM   3475  CB  VAL A 223      30.985  87.304 143.345  1.00  0.00           C
ATOM   3477  CG1 VAL A 223      30.235  87.925 144.544  1.00  0.00           C
ATOM   3481  CG2 VAL A 223      30.085  87.225 142.105  1.00  0.00           C
ATOM   3485  C   VAL A 223      32.085  89.555 142.885  1.00  0.00           C
ATOM   3486  O   VAL A 223      31.835  90.105 141.815  1.00  0.00           O
ATOM   3487  N   TYR A 224      32.215  90.315 144.005  1.00  0.00           N
ATOM   3489  CA  TYR A 224      31.935  91.744 144.015  1.00  0.00           C
ATOM   3491  CB  TYR A 224      31.625  92.345 145.424  1.00  0.00           C
ATOM   3494  CG  TYR A 224      30.685  91.535 146.304  1.00  0.00           C
ATOM   3495  CD1 TYR A 224      31.095  90.344 146.944  1.00  0.00           C
ATOM   3497  CE1 TYR A 224      30.255  89.695 147.874  1.00  0.00           C
ATOM   3499  CZ  TYR A 224      29.015  90.255 148.204  1.00  0.00           C
ATOM   3500  OH  TYR A 224      28.175  89.655 149.174  1.00  0.00           O
ATOM   3502  CD2 TYR A 224      29.435  92.075 146.654  1.00  0.00           C
ATOM   3504  CE2 TYR A 224      28.605  91.445 147.604  1.00  0.00           C
ATOM   3506  C   TYR A 224      33.075  92.564 143.385  1.00  0.00           C
ATOM   3507  O   TYR A 224      32.875  93.714 143.015  1.00  0.00           O
ATOM   3508  N   TYR A 225      34.295  92.015 143.185  1.00  0.00           N
ATOM   3510  CA  TYR A 225      35.395  92.745 142.555  1.00  0.00           C
ATOM   3512  CB  TYR A 225      36.755  92.045 142.775  1.00  0.00           C
ATOM   3515  CG  TYR A 225      37.185  92.134 144.215  1.00  0.00           C
ATOM   3516  CD1 TYR A 225      37.115  91.015 145.054  1.00  0.00           C
ATOM   3518  CE1 TYR A 225      37.505  91.125 146.404  1.00  0.00           C
ATOM   3520  CZ  TYR A 225      37.985  92.335 146.894  1.00  0.00           C
ATOM   3521  OH  TYR A 225      38.325  92.444 148.254  1.00  0.00           O
ATOM   3523  CD2 TYR A 225      37.715  93.325 144.714  1.00  0.00           C
ATOM   3525  CE2 TYR A 225      38.095  93.435 146.054  1.00  0.00           C
ATOM   3527  C   TYR A 225      35.225  92.955 141.065  1.00  0.00           C
ATOM   3528  O   TYR A 225      35.815  93.855 140.465  1.00  0.00           O
ATOM   3529  N   LEU A 226      34.375  92.125 140.425  1.00  0.00           N
ATOM   3531  CA  LEU A 226      34.055  92.235 139.015  1.00  0.00           C
ATOM   3533  CB  LEU A 226      33.755  90.845 138.395  1.00  0.00           C
ATOM   3536  CG  LEU A 226      34.974  89.915 138.215  1.00  0.00           C
ATOM   3538  CD1 LEU A 226      34.545  88.635 137.475  1.00  0.00           C
ATOM   3542  CD2 LEU A 226      36.105  90.595 137.425  1.00  0.00           C
ATOM   3546  C   LEU A 226      32.835  93.115 138.825  1.00  0.00           C
ATOM   3547  O   LEU A 226      32.355  93.295 137.695  1.00  0.00           O
ATOM   3548  N   SER A 227      32.265  93.694 139.905  1.00  0.00           N
ATOM   3550  CA  SER A 227      31.035  94.444 139.775  1.00  0.00           C
ATOM   3552  CB  SER A 227      30.195  94.595 141.085  1.00  0.00           C
ATOM   3555  OG  SER A 227      30.765  95.435 142.085  1.00  0.00           O
ATOM   3557  C   SER A 227      31.165  95.755 139.025  1.00  0.00           C
ATOM   3558  O   SER A 227      31.755  96.734 139.465  1.00  0.00           O
ATOM   3559  N   GLY A 228      30.555  95.785 137.815  1.00  0.00           N
ATOM   3561  CA  GLY A 228      30.385  97.005 137.035  1.00  0.00           C
ATOM   3564  C   GLY A 228      31.545  97.415 136.195  1.00  0.00           C
ATOM   3565  O   GLY A 228      31.515  98.485 135.585  1.00  0.00           O
ATOM   3566  N   THR A 229      32.615  96.594 136.135  1.00  0.00           N
ATOM   3568  CA  THR A 229      33.935  97.005 135.655  1.00  0.00           C
ATOM   3570  CB  THR A 229      35.035  96.095 136.245  1.00  0.00           C
ATOM   3572  OG1 THR A 229      36.355  96.555 135.955  1.00  0.00           O
ATOM   3574  CG2 THR A 229      34.945  94.664 135.715  1.00  0.00           C
ATOM   3578  C   THR A 229      34.055  97.125 134.135  1.00  0.00           C
ATOM   3579  O   THR A 229      35.005  97.704 133.605  1.00  0.00           O
ATOM   3580  N   ILE A 230      33.055  96.604 133.385  1.00  0.00           N
ATOM   3582  CA  ILE A 230      33.065  96.345 131.945  1.00  0.00           C
ATOM   3584  CB  ILE A 230      32.805  97.545 131.045  1.00  0.00           C
ATOM   3586  CG2 ILE A 230      31.805  98.515 131.725  1.00  0.00           C
ATOM   3590  CG1 ILE A 230      32.265  97.185 129.615  1.00  0.00           C
ATOM   3593  CD  ILE A 230      31.825  95.744 129.295  1.00  0.00           C
ATOM   3597  C   ILE A 230      34.285  95.525 131.525  1.00  0.00           C
ATOM   3598  O   ILE A 230      34.765  94.695 132.285  1.00  0.00           O
ATOM   3599  N   ASN A 231      34.775  95.655 130.295  1.00  0.00           N
ATOM   3601  CA  ASN A 231      35.895  94.905 129.795  1.00  0.00           C
ATOM   3603  CB  ASN A 231      35.805  94.854 128.255  1.00  0.00           C
ATOM   3606  CG  ASN A 231      37.055  94.295 127.595  1.00  0.00           C
ATOM   3607  OD1 ASN A 231      37.515  93.205 127.945  1.00  0.00           O
ATOM   3608  ND2 ASN A 231      37.615  95.055 126.625  1.00  0.00           N
ATOM   3611  C   ASN A 231      37.135  95.585 130.335  1.00  0.00           C
ATOM   3612  O   ASN A 231      37.585  96.614 129.805  1.00  0.00           O
ATOM   3613  N   SER A 232      37.625  95.064 131.465  1.00  0.00           N
ATOM   3615  CA  SER A 232      38.675  95.665 132.265  1.00  0.00           C
ATOM   3617  CB  SER A 232      38.355  97.095 132.795  1.00  0.00           C
ATOM   3620  OG  SER A 232      39.525  97.735 133.325  1.00  0.00           O
ATOM   3622  C   SER A 232      38.905  94.745 133.465  1.00  0.00           C
ATOM   3623  O   SER A 232      38.025  93.964 133.845  1.00  0.00           O
ATOM   3624  N   LEU A 233      40.115  94.755 134.055  1.00  0.00           N
ATOM   3626  CA  LEU A 233      40.515  93.895 135.165  1.00  0.00           C
ATOM   3628  CB  LEU A 233      42.005  94.114 135.555  1.00  0.00           C
ATOM   3631  CG  LEU A 233      42.995  94.195 134.365  1.00  0.00           C
ATOM   3633  CD1 LEU A 233      44.434  94.365 134.875  1.00  0.00           C
ATOM   3637  CD2 LEU A 233      42.855  93.005 133.405  1.00  0.00           C
ATOM   3641  C   LEU A 233      39.655  94.055 136.415  1.00  0.00           C
ATOM   3642  O   LEU A 233      39.195  95.165 136.705  1.00  0.00           O
ATOM   3643  N   GLY A 234      39.385  92.984 137.195  1.00  0.00           N
ATOM   3645  CA  GLY A 234      38.715  93.134 138.505  1.00  0.00           C
ATOM   3648  C   GLY A 234      39.345  94.144 139.465  1.00  0.00           C
ATOM   3649  O   GLY A 234      40.545  94.405 139.435  1.00  0.00           O
ATOM   3650  N   SER A 235      38.555  94.755 140.385  1.00  0.00           N
ATOM   3652  CA  SER A 235      39.155  95.634 141.395  1.00  0.00           C
ATOM   3654  CB  SER A 235      38.145  96.485 142.215  1.00  0.00           C
ATOM   3657  OG  SER A 235      38.795  97.405 143.105  1.00  0.00           O
ATOM   3659  C   SER A 235      40.125  94.854 142.285  1.00  0.00           C
ATOM   3660  O   SER A 235      39.905  93.685 142.585  1.00  0.00           O
ATOM   3661  N   CYS A 236      41.265  95.494 142.615  1.00  0.00           N
ATOM   3663  CA  CYS A 236      42.445  94.935 143.275  1.00  0.00           C
ATOM   3665  CB  CYS A 236      42.305  94.825 144.824  1.00  0.00           C
ATOM   3668  SG  CYS A 236      41.245  93.464 145.394  1.00  0.00           S
ATOM   3670  C   CYS A 236      43.054  93.655 142.685  1.00  0.00           C
ATOM   3671  O   CYS A 236      43.835  92.975 143.355  1.00  0.00           O
ATOM   3672  N   SER A 237      42.765  93.295 141.405  1.00  0.00           N
ATOM   3674  CA  SER A 237      43.315  92.105 140.755  1.00  0.00           C
ATOM   3676  CB  SER A 237      42.865  91.895 139.275  1.00  0.00           C
ATOM   3679  OG  SER A 237      41.545  91.355 139.175  1.00  0.00           O
ATOM   3681  C   SER A 237      44.825  91.994 140.745  1.00  0.00           C
ATOM   3682  O   SER A 237      45.544  92.955 140.465  1.00  0.00           O
ATOM   3683  N   VAL A 238      45.335  90.765 140.985  1.00  0.00           N
ATOM   3685  CA  VAL A 238      46.715  90.425 140.755  1.00  0.00           C
ATOM   3687  CB  VAL A 238      47.085  89.104 141.425  1.00  0.00           C
ATOM   3689  CG1 VAL A 238      46.474  87.875 140.735  1.00  0.00           C
ATOM   3693  CG2 VAL A 238      48.615  88.974 141.535  1.00  0.00           C
ATOM   3697  C   VAL A 238      47.025  90.445 139.265  1.00  0.00           C
ATOM   3698  O   VAL A 238      46.265  89.935 138.445  1.00  0.00           O
ATOM   3699  N   ASN A 239      48.165  91.024 138.865  1.00  0.00           N
ATOM   3701  CA  ASN A 239      48.735  90.814 137.545  1.00  0.00           C
ATOM   3703  CB  ASN A 239      49.345  92.115 136.945  1.00  0.00           C
ATOM   3706  CG  ASN A 239      48.275  92.975 136.275  1.00  0.00           C
ATOM   3707  OD1 ASN A 239      47.885  92.685 135.145  1.00  0.00           O
ATOM   3708  ND2 ASN A 239      47.805  94.055 136.925  1.00  0.00           N
ATOM   3711  C   ASN A 239      49.775  89.714 137.715  1.00  0.00           C
ATOM   3712  O   ASN A 239      50.515  89.714 138.705  1.00  0.00           O
ATOM   3713  N   ALA A 240      49.795  88.725 136.795  1.00  0.00           N
ATOM   3715  CA  ALA A 240      50.645  87.555 136.915  1.00  0.00           C
ATOM   3717  CB  ALA A 240      49.795  86.325 137.285  1.00  0.00           C
ATOM   3721  C   ALA A 240      51.454  87.245 135.655  1.00  0.00           C
ATOM   3722  O   ALA A 240      50.945  86.795 134.625  1.00  0.00           O
ATOM   3723  N   GLY A 241      52.785  87.464 135.745  1.00  0.00           N
ATOM   3725  CA  GLY A 241      53.725  87.325 134.645  1.00  0.00           C
ATOM   3728  C   GLY A 241      54.335  85.954 134.525  1.00  0.00           C
ATOM   3729  O   GLY A 241      54.555  85.275 135.515  1.00  0.00           O
ATOM   3730  N   GLU A 242      54.665  85.555 133.275  1.00  0.00           N
ATOM   3732  CA  GLU A 242      55.325  84.315 132.965  1.00  0.00           C
ATOM   3734  CB  GLU A 242      54.294  83.205 132.665  1.00  0.00           C
ATOM   3737  CG  GLU A 242      54.884  81.775 132.665  1.00  0.00           C
ATOM   3740  CD  GLU A 242      55.274  81.285 134.055  1.00  0.00           C
ATOM   3741  OE1 GLU A 242      55.235  82.064 135.055  1.00  0.00           O
ATOM   3742  OE2 GLU A 242      55.605  80.075 134.185  1.00  0.00           O
ATOM   3743  C   GLU A 242      56.235  84.505 131.755  1.00  0.00           C
ATOM   3744  O   GLU A 242      55.884  85.175 130.785  1.00  0.00           O
ATOM   3745  N   THR A 243      57.465  83.944 131.785  1.00  0.00           N
ATOM   3747  CA  THR A 243      58.485  84.155 130.745  1.00  0.00           C
ATOM   3749  CB  THR A 243      59.884  84.375 131.315  1.00  0.00           C
ATOM   3751  OG1 THR A 243      59.884  85.595 132.035  1.00  0.00           O
ATOM   3753  CG2 THR A 243      60.965  84.524 130.225  1.00  0.00           C
ATOM   3757  C   THR A 243      58.535  82.994 129.795  1.00  0.00           C
ATOM   3758  O   THR A 243      58.435  81.845 130.205  1.00  0.00           O
ATOM   3759  N   ILE A 244      58.695  83.255 128.475  1.00  0.00           N
ATOM   3761  CA  ILE A 244      58.625  82.225 127.455  1.00  0.00           C
ATOM   3763  CB  ILE A 244      57.185  82.174 126.945  1.00  0.00           C
ATOM   3765  CG2 ILE A 244      56.915  83.214 125.825  1.00  0.00           C
ATOM   3769  CG1 ILE A 244      56.775  80.714 126.625  1.00  0.00           C
ATOM   3772  CD  ILE A 244      55.255  80.475 126.775  1.00  0.00           C
ATOM   3776  C   ILE A 244      59.705  82.484 126.385  1.00  0.00           C
ATOM   3777  O   ILE A 244      60.224  83.594 126.295  1.00  0.00           O
ATOM   3778  N   GLU A 245      60.134  81.444 125.605  1.00  0.00           N
ATOM   3780  CA  GLU A 245      61.425  81.455 124.885  1.00  0.00           C
ATOM   3782  CB  GLU A 245      62.565  80.845 125.755  1.00  0.00           C
ATOM   3785  CG  GLU A 245      63.985  80.924 125.105  1.00  0.00           C
ATOM   3788  CD  GLU A 245      65.154  80.295 125.855  1.00  0.00           C
ATOM   3789  OE1 GLU A 245      64.954  79.315 126.625  1.00  0.00           O
ATOM   3790  OE2 GLU A 245      66.285  80.774 125.565  1.00  0.00           O
ATOM   3791  C   GLU A 245      61.375  80.735 123.525  1.00  0.00           C
ATOM   3792  O   GLU A 245      60.565  79.835 123.305  1.00  0.00           O
ATOM   3793  N   VAL A 246      62.235  81.125 122.535  1.00  0.00           N
ATOM   3795  CA  VAL A 246      62.215  80.665 121.145  1.00  0.00           C
ATOM   3797  CB  VAL A 246      61.235  81.525 120.345  1.00  0.00           C
ATOM   3799  CG1 VAL A 246      61.575  81.765 118.865  1.00  0.00           C
ATOM   3803  CG2 VAL A 246      59.835  80.935 120.445  1.00  0.00           C
ATOM   3807  C   VAL A 246      63.655  80.504 120.545  1.00  0.00           C
ATOM   3808  O   VAL A 246      64.624  80.814 121.215  1.00  0.00           O
ATOM   3809  N   ASP A 247      63.844  79.915 119.325  1.00  0.00           N
ATOM   3811  CA  ASP A 247      65.105  79.825 118.585  1.00  0.00           C
ATOM   3813  CB  ASP A 247      65.425  78.414 117.965  1.00  0.00           C
ATOM   3816  CG  ASP A 247      66.215  77.534 118.885  1.00  0.00           C
ATOM   3817  OD1 ASP A 247      65.995  76.295 118.905  1.00  0.00           O
ATOM   3818  OD2 ASP A 247      67.075  78.075 119.635  1.00  0.00           O
ATOM   3819  C   ASP A 247      65.134  80.685 117.345  1.00  0.00           C
ATOM   3820  O   ASP A 247      66.204  81.104 116.975  1.00  0.00           O
ATOM   3821  N   LEU A 248      64.045  80.884 116.595  1.00  0.00           N
ATOM   3823  CA  LEU A 248      64.115  81.135 115.145  1.00  0.00           C
ATOM   3825  CB  LEU A 248      63.575  82.515 114.725  1.00  0.00           C
ATOM   3828  CG  LEU A 248      62.565  82.395 113.565  1.00  0.00           C
ATOM   3830  CD1 LEU A 248      61.975  83.744 113.185  1.00  0.00           C
ATOM   3834  CD2 LEU A 248      63.005  81.575 112.345  1.00  0.00           C
ATOM   3838  C   LEU A 248      65.355  80.774 114.315  1.00  0.00           C
ATOM   3839  O   LEU A 248      66.115  81.625 113.835  1.00  0.00           O
ATOM   3840  N   GLY A 249      65.554  79.475 114.035  1.00  0.00           N
ATOM   3842  CA  GLY A 249      66.475  79.075 112.975  1.00  0.00           C
ATOM   3845  C   GLY A 249      65.925  79.415 111.625  1.00  0.00           C
ATOM   3846  O   GLY A 249      64.734  79.255 111.395  1.00  0.00           O
ATOM   3847  N   ASP A 250      66.774  79.894 110.705  1.00  0.00           N
ATOM   3849  CA  ASP A 250      66.575  79.975 109.285  1.00  0.00           C
ATOM   3851  CB  ASP A 250      65.725  78.825 108.635  1.00  0.00           C
ATOM   3854  CG  ASP A 250      66.274  77.415 108.875  1.00  0.00           C
ATOM   3855  OD1 ASP A 250      67.285  77.245 109.615  1.00  0.00           O
ATOM   3856  OD2 ASP A 250      65.703  76.455 108.275  1.00  0.00           O
ATOM   3857  C   ASP A 250      66.215  81.395 108.785  1.00  0.00           C
ATOM   3858  O   ASP A 250      66.104  81.614 107.585  1.00  0.00           O
ATOM   3859  N   VAL A 251      66.145  82.424 109.665  1.00  0.00           N
ATOM   3861  CA  VAL A 251      65.854  83.825 109.295  1.00  0.00           C
ATOM   3863  CB  VAL A 251      64.785  84.515 110.145  1.00  0.00           C
ATOM   3865  CG1 VAL A 251      63.444  83.814 109.895  1.00  0.00           C
ATOM   3869  CG2 VAL A 251      65.204  84.604 111.635  1.00  0.00           C
ATOM   3873  C   VAL A 251      67.035  84.784 109.265  1.00  0.00           C
ATOM   3874  O   VAL A 251      68.105  84.585 109.835  1.00  0.00           O
ATOM   3875  N   PHE A 252      66.804  85.945 108.625  1.00  0.00           N
ATOM   3877  CA  PHE A 252      67.704  87.075 108.595  1.00  0.00           C
ATOM   3879  CB  PHE A 252      67.965  87.564 107.145  1.00  0.00           C
ATOM   3882  CG  PHE A 252      68.465  86.405 106.315  1.00  0.00           C
ATOM   3883  CD1 PHE A 252      67.564  85.525 105.715  1.00  0.00           C
ATOM   3885  CE1 PHE A 252      68.005  84.415 104.995  1.00  0.00           C
ATOM   3887  CZ  PHE A 252      69.375  84.175 104.855  1.00  0.00           C
ATOM   3889  CD2 PHE A 252      69.835  86.174 106.155  1.00  0.00           C
ATOM   3891  CE2 PHE A 252      70.295  85.064 105.425  1.00  0.00           C
ATOM   3893  C   PHE A 252      67.094  88.185 109.435  1.00  0.00           C
ATOM   3894  O   PHE A 252      65.883  88.285 109.625  1.00  0.00           O
ATOM   3895  N   ALA A 253      67.935  89.055 110.025  1.00  0.00           N
ATOM   3897  CA  ALA A 253      67.475  90.245 110.705  1.00  0.00           C
ATOM   3899  CB  ALA A 253      68.674  90.964 111.315  1.00  0.00           C
ATOM   3903  C   ALA A 253      66.695  91.194 109.805  1.00  0.00           C
ATOM   3904  O   ALA A 253      66.895  91.185 108.595  1.00  0.00           O
ATOM   3905  N   ALA A 254      65.734  91.955 110.375  1.00  0.00           N
ATOM   3907  CA  ALA A 254      64.755  92.724 109.595  1.00  0.00           C
ATOM   3909  CB  ALA A 254      65.365  93.585 108.455  1.00  0.00           C
ATOM   3913  C   ALA A 254      63.615  91.874 109.065  1.00  0.00           C
ATOM   3914  O   ALA A 254      62.795  92.315 108.255  1.00  0.00           O
ATOM   3915  N   ASN A 255      63.484  90.634 109.575  1.00  0.00           N
ATOM   3917  CA  ASN A 255      62.275  89.854 109.435  1.00  0.00           C
ATOM   3919  CB  ASN A 255      62.615  88.365 109.185  1.00  0.00           C
ATOM   3922  CG  ASN A 255      61.425  87.485 108.795  1.00  0.00           C
ATOM   3923  OD1 ASN A 255      61.515  86.255 108.895  1.00  0.00           O
ATOM   3924  ND2 ASN A 255      60.295  88.085 108.385  1.00  0.00           N
ATOM   3927  C   ASN A 255      61.515  90.034 110.735  1.00  0.00           C
ATOM   3928  O   ASN A 255      61.915  89.524 111.775  1.00  0.00           O
ATOM   3929  N   PHE A 256      60.385  90.765 110.695  1.00  0.00           N
ATOM   3931  CA  PHE A 256      59.415  90.735 111.775  1.00  0.00           C
ATOM   3933  CB  PHE A 256      58.285  91.775 111.645  1.00  0.00           C
ATOM   3936  CG  PHE A 256      58.855  93.155 111.645  1.00  0.00           C
ATOM   3937  CD1 PHE A 256      59.495  93.644 112.785  1.00  0.00           C
ATOM   3939  CE1 PHE A 256      59.975  94.955 112.815  1.00  0.00           C
ATOM   3941  CZ  PHE A 256      59.805  95.785 111.695  1.00  0.00           C
ATOM   3943  CD2 PHE A 256      58.695  93.985 110.525  1.00  0.00           C
ATOM   3945  CE2 PHE A 256      59.175  95.305 110.555  1.00  0.00           C
ATOM   3947  C   PHE A 256      58.774  89.374 111.935  1.00  0.00           C
ATOM   3948  O   PHE A 256      58.715  88.565 111.015  1.00  0.00           O
ATOM   3949  N   ARG A 257      58.295  89.125 113.155  1.00  0.00           N
ATOM   3951  CA  ARG A 257      57.495  87.975 113.415  1.00  0.00           C
ATOM   3953  CB  ARG A 257      58.325  86.874 114.095  1.00  0.00           C
ATOM   3956  CG  ARG A 257      59.455  87.214 115.125  1.00  0.00           C
ATOM   3959  CD  ARG A 257      60.915  86.924 114.685  1.00  0.00           C
ATOM   3962  NE  ARG A 257      61.715  86.345 115.835  1.00  0.00           N
ATOM   3964  CZ  ARG A 257      62.954  85.875 115.795  1.00  0.00           C
ATOM   3965  NH1 ARG A 257      63.785  86.045 114.795  1.00  0.00           N
ATOM   3968  NH2 ARG A 257      63.395  85.175 116.815  1.00  0.00           N
ATOM   3971  C   ARG A 257      56.175  88.335 114.085  1.00  0.00           C
ATOM   3972  O   ARG A 257      56.125  89.255 114.905  1.00  0.00           O
ATOM   3973  N   VAL A 258      55.065  87.675 113.665  1.00  0.00           N
ATOM   3975  CA  VAL A 258      53.715  88.194 113.765  1.00  0.00           C
ATOM   3977  CB  VAL A 258      53.275  88.895 112.475  1.00  0.00           C
ATOM   3979  CG1 VAL A 258      51.765  89.125 112.395  1.00  0.00           C
ATOM   3983  CG2 VAL A 258      53.974  90.265 112.395  1.00  0.00           C
ATOM   3987  C   VAL A 258      52.715  87.115 114.165  1.00  0.00           C
ATOM   3988  O   VAL A 258      52.925  85.924 113.975  1.00  0.00           O
ATOM   3989  N   VAL A 259      51.635  87.475 114.895  1.00  0.00           N
ATOM   3991  CA  VAL A 259      51.405  86.825 116.155  1.00  0.00           C
ATOM   3993  CB  VAL A 259      52.615  87.115 117.055  1.00  0.00           C
ATOM   3995  CG1 VAL A 259      52.634  86.405 118.395  1.00  0.00           C
ATOM   3999  CG2 VAL A 259      52.815  88.604 117.325  1.00  0.00           C
ATOM   4003  C   VAL A 259      50.015  87.175 116.705  1.00  0.00           C
ATOM   4004  O   VAL A 259      49.855  87.945 117.645  1.00  0.00           O
ATOM   4005  N   GLY A 260      48.954  86.595 116.065  1.00  0.00           N
ATOM   4007  CA  GLY A 260      47.505  86.775 116.345  1.00  0.00           C
ATOM   4010  C   GLY A 260      46.855  85.725 117.245  1.00  0.00           C
ATOM   4011  O   GLY A 260      47.445  85.305 118.235  1.00  0.00           O
ATOM   4012  N   HIS A 261      45.625  85.245 116.925  1.00  0.00           N
ATOM   4014  CA  HIS A 261      44.845  84.345 117.795  1.00  0.00           C
ATOM   4016  CB  HIS A 261      43.895  85.214 118.705  1.00  0.00           C
ATOM   4019  ND1 HIS A 261      45.245  84.564 120.635  1.00  0.00           N
ATOM   4020  CG  HIS A 261      44.315  85.425 120.125  1.00  0.00           C
ATOM   4021  CE1 HIS A 261      45.395  84.914 121.885  1.00  0.00           C
ATOM   4023  NE2 HIS A 261      44.565  85.905 122.245  1.00  0.00           N
ATOM   4025  CD2 HIS A 261      43.865  86.255 121.115  1.00  0.00           C
ATOM   4027  C   HIS A 261      43.945  83.274 117.125  1.00  0.00           C
ATOM   4028  O   HIS A 261      43.525  83.384 115.975  1.00  0.00           O
ATOM   4029  N   LYS A 262      43.565  82.225 117.915  1.00  0.00           N
ATOM   4031  CA  LYS A 262      42.365  81.374 117.765  1.00  0.00           C
ATOM   4033  CB  LYS A 262      42.435  80.464 116.465  1.00  0.00           C
ATOM   4036  CG  LYS A 262      41.794  79.045 116.435  1.00  0.00           C
ATOM   4039  CD  LYS A 262      41.895  78.265 115.105  1.00  0.00           C
ATOM   4042  CE  LYS A 262      41.864  76.725 115.315  1.00  0.00           C
ATOM   4045  NZ  LYS A 262      41.885  75.975 114.035  1.00  0.00           N
ATOM   4049  C   LYS A 262      41.825  80.725 119.085  1.00  0.00           C
ATOM   4050  O   LYS A 262      41.454  79.555 119.085  1.00  0.00           O
ATOM   4051  N   PRO A 263      41.705  81.295 120.305  1.00  0.00           N
ATOM   4052  CD  PRO A 263      42.345  82.525 120.755  1.00  0.00           C
ATOM   4055  CA  PRO A 263      40.765  80.765 121.315  1.00  0.00           C
ATOM   4057  CB  PRO A 263      40.935  81.695 122.535  1.00  0.00           C
ATOM   4060  CG  PRO A 263      42.235  82.475 122.275  1.00  0.00           C
ATOM   4063  C   PRO A 263      39.304  80.725 120.845  1.00  0.00           C
ATOM   4064  O   PRO A 263      38.995  81.314 119.815  1.00  0.00           O
ATOM   4065  N   LEU A 264      38.365  80.115 121.595  1.00  0.00           N
ATOM   4067  CA  LEU A 264      36.955  80.534 121.475  1.00  0.00           C
ATOM   4069  CB  LEU A 264      35.975  79.674 122.315  1.00  0.00           C
ATOM   4072  CG  LEU A 264      35.765  78.225 121.835  1.00  0.00           C
ATOM   4074  CD1 LEU A 264      36.935  77.315 122.185  1.00  0.00           C
ATOM   4078  CD2 LEU A 264      34.485  77.604 122.435  1.00  0.00           C
ATOM   4082  C   LEU A 264      36.775  82.005 121.895  1.00  0.00           C
ATOM   4083  O   LEU A 264      37.435  82.435 122.835  1.00  0.00           O
ATOM   4084  N   GLY A 265      35.895  82.795 121.235  1.00  0.00           N
ATOM   4086  CA  GLY A 265      35.685  84.195 121.615  1.00  0.00           C
ATOM   4089  C   GLY A 265      34.655  84.325 122.705  1.00  0.00           C
ATOM   4090  O   GLY A 265      33.715  83.524 122.785  1.00  0.00           O
ATOM   4091  N   ALA A 266      34.775  85.354 123.565  1.00  0.00           N
ATOM   4093  CA  ALA A 266      33.785  85.615 124.585  1.00  0.00           C
ATOM   4095  CB  ALA A 266      34.384  86.325 125.815  1.00  0.00           C
ATOM   4099  C   ALA A 266      32.655  86.444 124.005  1.00  0.00           C
ATOM   4100  O   ALA A 266      32.855  87.464 123.355  1.00  0.00           O
ATOM   4101  N   ARG A 267      31.395  86.045 124.265  1.00  0.00           N
ATOM   4103  CA  ARG A 267      30.275  86.535 123.465  1.00  0.00           C
ATOM   4105  CB  ARG A 267      29.165  85.455 123.475  1.00  0.00           C
ATOM   4108  CG  ARG A 267      28.075  85.655 122.395  1.00  0.00           C
ATOM   4111  CD  ARG A 267      26.935  84.644 122.485  1.00  0.00           C
ATOM   4114  NE  ARG A 267      26.055  84.804 121.285  1.00  0.00           N
ATOM   4116  CZ  ARG A 267      25.185  85.784 121.135  1.00  0.00           C
ATOM   4117  NH1 ARG A 267      24.875  86.614 122.105  1.00  0.00           N
ATOM   4120  NH2 ARG A 267      24.575  85.964 119.985  1.00  0.00           N
ATOM   4123  C   ARG A 267      29.765  87.864 124.005  1.00  0.00           C
ATOM   4124  O   ARG A 267      28.825  88.454 123.475  1.00  0.00           O
ATOM   4125  N   THR A 268      30.415  88.345 125.065  1.00  0.00           N
ATOM   4127  CA  THR A 268      30.135  89.605 125.715  1.00  0.00           C
ATOM   4129  CB  THR A 268      29.665  89.295 127.125  1.00  0.00           C
ATOM   4131  OG1 THR A 268      30.475  88.274 127.715  1.00  0.00           O
ATOM   4133  CG2 THR A 268      28.245  88.714 127.065  1.00  0.00           C
ATOM   4137  C   THR A 268      31.345  90.545 125.685  1.00  0.00           C
ATOM   4138  O   THR A 268      31.275  91.675 126.165  1.00  0.00           O
ATOM   4139  N   ALA A 269      32.445  90.105 125.005  1.00  0.00           N
ATOM   4141  CA  ALA A 269      33.665  90.884 124.745  1.00  0.00           C
ATOM   4143  CB  ALA A 269      34.305  91.384 126.065  1.00  0.00           C
ATOM   4147  C   ALA A 269      34.745  90.055 124.025  1.00  0.00           C
ATOM   4148  O   ALA A 269      35.555  89.384 124.675  1.00  0.00           O
ATOM   4149  N   GLU A 270      34.845  90.095 122.675  1.00  0.00           N
ATOM   4151  CA  GLU A 270      35.765  89.265 121.895  1.00  0.00           C
ATOM   4153  CB  GLU A 270      35.525  89.415 120.365  1.00  0.00           C
ATOM   4156  CG  GLU A 270      34.095  89.085 119.825  1.00  0.00           C
ATOM   4159  CD  GLU A 270      33.685  87.615 119.745  1.00  0.00           C
ATOM   4160  OE1 GLU A 270      34.485  86.754 119.295  1.00  0.00           O
ATOM   4161  OE2 GLU A 270      32.474  87.354 120.015  1.00  0.00           O
ATOM   4162  C   GLU A 270      37.265  89.545 122.135  1.00  0.00           C
ATOM   4163  O   GLU A 270      38.155  88.825 121.665  1.00  0.00           O
ATOM   4164  N   LEU A 271      37.625  90.585 122.905  1.00  0.00           N
ATOM   4166  CA  LEU A 271      38.995  90.814 123.315  1.00  0.00           C
ATOM   4168  CB  LEU A 271      39.184  92.274 123.795  1.00  0.00           C
ATOM   4171  CG  LEU A 271      38.785  93.335 122.745  1.00  0.00           C
ATOM   4173  CD1 LEU A 271      39.065  94.745 123.265  1.00  0.00           C
ATOM   4177  CD2 LEU A 271      39.535  93.134 121.415  1.00  0.00           C
ATOM   4181  C   LEU A 271      39.465  89.845 124.375  1.00  0.00           C
ATOM   4182  O   LEU A 271      40.655  89.555 124.495  1.00  0.00           O
ATOM   4183  N   ALA A 272      38.535  89.284 125.165  1.00  0.00           N
ATOM   4185  CA  ALA A 272      38.875  88.454 126.305  1.00  0.00           C
ATOM   4187  CB  ALA A 272      38.275  89.055 127.585  1.00  0.00           C
ATOM   4191  C   ALA A 272      38.455  86.994 126.135  1.00  0.00           C
ATOM   4192  O   ALA A 272      37.634  86.625 125.295  1.00  0.00           O
ATOM   4193  N   ILE A 273      39.085  86.094 126.925  1.00  0.00           N
ATOM   4195  CA  ILE A 273      38.974  84.664 126.695  1.00  0.00           C
ATOM   4197  CB  ILE A 273      40.294  83.915 126.915  1.00  0.00           C
ATOM   4199  CG2 ILE A 273      40.175  82.484 126.365  1.00  0.00           C
ATOM   4203  CG1 ILE A 273      41.505  84.615 126.245  1.00  0.00           C
ATOM   4206  CD  ILE A 273      41.315  85.095 124.805  1.00  0.00           C
ATOM   4210  C   ILE A 273      37.865  84.065 127.575  1.00  0.00           C
ATOM   4211  O   ILE A 273      37.855  84.305 128.785  1.00  0.00           O
ATOM   4212  N   PRO A 274      36.895  83.314 127.045  1.00  0.00           N
ATOM   4213  CD  PRO A 274      36.695  83.165 125.615  1.00  0.00           C
ATOM   4216  CA  PRO A 274      35.935  82.515 127.805  1.00  0.00           C
ATOM   4218  CB  PRO A 274      34.935  81.994 126.775  1.00  0.00           C
ATOM   4221  CG  PRO A 274      35.655  82.075 125.435  1.00  0.00           C
ATOM   4224  C   PRO A 274      36.524  81.425 128.675  1.00  0.00           C
ATOM   4225  O   PRO A 274      37.285  80.575 128.205  1.00  0.00           O
ATOM   4226  N   VAL A 275      36.115  81.415 129.945  1.00  0.00           N
ATOM   4228  CA  VAL A 275      36.655  80.585 130.995  1.00  0.00           C
ATOM   4230  CB  VAL A 275      36.995  81.485 132.175  1.00  0.00           C
ATOM   4232  CG1 VAL A 275      37.785  80.695 133.205  1.00  0.00           C
ATOM   4236  CG2 VAL A 275      37.875  82.665 131.715  1.00  0.00           C
ATOM   4240  C   VAL A 275      35.625  79.515 131.325  1.00  0.00           C
ATOM   4241  O   VAL A 275      35.555  78.935 132.405  1.00  0.00           O
ATOM   4242  N   ARG A 276      34.715  79.285 130.355  1.00  0.00           N
ATOM   4244  CA  ARG A 276      33.435  78.604 130.485  1.00  0.00           C
ATOM   4246  CB  ARG A 276      33.595  77.214 131.155  1.00  0.00           C
ATOM   4249  CG  ARG A 276      32.474  76.205 130.885  1.00  0.00           C
ATOM   4252  CD  ARG A 276      32.875  74.845 131.455  1.00  0.00           C
ATOM   4255  NE  ARG A 276      31.665  73.975 131.505  1.00  0.00           N
ATOM   4257  CZ  ARG A 276      31.405  73.165 132.525  1.00  0.00           C
ATOM   4258  NH1 ARG A 276      32.315  72.785 133.395  1.00  0.00           N
ATOM   4261  NH2 ARG A 276      30.175  72.735 132.705  1.00  0.00           N
ATOM   4264  C   ARG A 276      32.415  79.515 131.155  1.00  0.00           C
ATOM   4265  O   ARG A 276      31.275  79.144 131.435  1.00  0.00           O
ATOM   4266  N   CYS A 277      32.785  80.795 131.325  1.00  0.00           N
ATOM   4268  CA  CYS A 277      31.985  81.835 131.915  1.00  0.00           C
ATOM   4270  CB  CYS A 277      32.585  82.414 133.235  1.00  0.00           C
ATOM   4273  SG  CYS A 277      32.145  81.405 134.695  1.00  0.00           S
ATOM   4275  C   CYS A 277      31.735  82.955 130.925  1.00  0.00           C
ATOM   4276  O   CYS A 277      32.605  83.414 130.185  1.00  0.00           O
ATOM   4277  N   ASN A 278      30.475  83.414 130.935  1.00  0.00           N
ATOM   4279  CA  ASN A 278      29.995  84.545 130.175  1.00  0.00           C
ATOM   4281  CB  ASN A 278      28.455  84.424 130.135  1.00  0.00           C
ATOM   4284  CG  ASN A 278      27.805  85.455 129.235  1.00  0.00           C
ATOM   4285  OD1 ASN A 278      27.175  86.395 129.725  1.00  0.00           O
ATOM   4286  ND2 ASN A 278      27.935  85.264 127.905  1.00  0.00           N
ATOM   4289  C   ASN A 278      30.445  85.854 130.805  1.00  0.00           C
ATOM   4290  O   ASN A 278      30.325  86.935 130.235  1.00  0.00           O
ATOM   4291  N   THR A 279      30.915  85.795 132.045  1.00  0.00           N
ATOM   4293  CA  THR A 279      30.805  86.895 132.965  1.00  0.00           C
ATOM   4295  CB  THR A 279      29.765  86.525 134.045  1.00  0.00           C
ATOM   4297  OG1 THR A 279      29.745  87.464 135.095  1.00  0.00           O
ATOM   4299  CG2 THR A 279      30.065  85.165 134.685  1.00  0.00           C
ATOM   4303  C   THR A 279      32.155  87.265 133.535  1.00  0.00           C
ATOM   4304  O   THR A 279      32.355  88.375 134.025  1.00  0.00           O
ATOM   4305  N   GLY A 280      33.145  86.374 133.415  1.00  0.00           N
ATOM   4307  CA  GLY A 280      34.495  86.604 133.875  1.00  0.00           C
ATOM   4310  C   GLY A 280      35.365  85.964 132.845  1.00  0.00           C
ATOM   4311  O   GLY A 280      35.085  84.844 132.425  1.00  0.00           O
ATOM   4312  N   ASN A 281      36.415  86.695 132.425  1.00  0.00           N
ATOM   4314  CA  ASN A 281      37.185  86.365 131.255  1.00  0.00           C
ATOM   4316  CB  ASN A 281      36.705  87.155 130.005  1.00  0.00           C
ATOM   4319  CG  ASN A 281      35.274  86.775 129.645  1.00  0.00           C
ATOM   4320  OD1 ASN A 281      34.335  87.555 129.695  1.00  0.00           O
ATOM   4321  ND2 ASN A 281      35.075  85.494 129.245  1.00  0.00           N
ATOM   4324  C   ASN A 281      38.655  86.595 131.555  1.00  0.00           C
ATOM   4325  O   ASN A 281      39.035  87.164 132.585  1.00  0.00           O
ATOM   4326  N   ALA A 282      39.545  86.065 130.705  1.00  0.00           N
ATOM   4328  CA  ALA A 282      40.945  85.884 131.015  1.00  0.00           C
ATOM   4330  CB  ALA A 282      41.235  84.394 131.295  1.00  0.00           C
ATOM   4334  C   ALA A 282      41.835  86.374 129.885  1.00  0.00           C
ATOM   4335  O   ALA A 282      41.344  86.725 128.805  1.00  0.00           O
ATOM   4336  N   GLY A 283      43.175  86.425 130.115  1.00  0.00           N
ATOM   4338  CA  GLY A 283      44.115  86.845 129.075  1.00  0.00           C
ATOM   4341  C   GLY A 283      45.544  87.055 129.515  1.00  0.00           C
ATOM   4342  O   GLY A 283      45.785  87.785 130.475  1.00  0.00           O
ATOM   4343  N   LEU A 284      46.524  86.474 128.775  1.00  0.00           N
ATOM   4345  CA  LEU A 284      47.965  86.644 128.955  1.00  0.00           C
ATOM   4347  CB  LEU A 284      48.665  85.255 129.115  1.00  0.00           C
ATOM   4350  CG  LEU A 284      50.215  85.224 129.185  1.00  0.00           C
ATOM   4352  CD1 LEU A 284      50.765  84.735 130.525  1.00  0.00           C
ATOM   4356  CD2 LEU A 284      50.775  84.325 128.075  1.00  0.00           C
ATOM   4360  C   LEU A 284      48.615  87.245 127.705  1.00  0.00           C
ATOM   4361  O   LEU A 284      48.805  86.535 126.735  1.00  0.00           O
ATOM   4362  N   VAL A 285      49.015  88.524 127.705  1.00  0.00           N
ATOM   4364  CA  VAL A 285      49.445  89.424 126.605  1.00  0.00           C
ATOM   4366  CB  VAL A 285      48.215  89.564 125.415  1.00  0.00           C
ATOM   4368  CG1 VAL A 285      47.145  90.624 124.865  1.00  0.00           C
ATOM   4372  CG2 VAL A 285      48.395  88.925 124.025  1.00  0.00           C
ATOM   4376  C   VAL A 285      50.305  90.364 127.685  1.00  0.00           C
ATOM   4377  O   VAL A 285      50.035  90.224 128.865  1.00  0.00           O
ATOM   4378  N   ASN A 286      51.344  91.235 127.465  1.00  0.00           N
ATOM   4380  CA  ASN A 286      52.295  91.775 128.475  1.00  0.00           C
ATOM   4382  CB  ASN A 286      53.815  91.965 128.015  1.00  0.00           C
ATOM   4385  CG  ASN A 286      54.355  93.215 127.265  1.00  0.00           C
ATOM   4386  OD1 ASN A 286      55.385  93.775 127.655  1.00  0.00           O
ATOM   4387  ND2 ASN A 286      53.695  93.714 126.205  1.00  0.00           N
ATOM   4390  C   ASN A 286      51.794  93.005 129.245  1.00  0.00           C
ATOM   4391  O   ASN A 286      51.165  92.875 130.285  1.00  0.00           O
ATOM   4392  N   VAL A 287      52.115  94.225 128.805  1.00  0.00           N
ATOM   4394  CA  VAL A 287      52.235  95.385 129.685  1.00  0.00           C
ATOM   4396  CB  VAL A 287      53.114  95.175 130.935  1.00  0.00           C
ATOM   4398  CG1 VAL A 287      53.245  96.435 131.815  1.00  0.00           C
ATOM   4402  CG2 VAL A 287      54.495  94.595 130.585  1.00  0.00           C
ATOM   4406  C   VAL A 287      52.634  96.565 128.805  1.00  0.00           C
ATOM   4407  O   VAL A 287      53.735  97.115 128.855  1.00  0.00           O
ATOM   4408  N   ASN A 288      51.685  96.975 127.945  1.00  0.00           N
ATOM   4410  CA  ASN A 288      51.845  98.075 127.025  1.00  0.00           C
ATOM   4412  CB  ASN A 288      52.795  97.655 125.845  1.00  0.00           C
ATOM   4415  CG  ASN A 288      52.844  98.625 124.675  1.00  0.00           C
ATOM   4416  OD1 ASN A 288      52.005  98.595 123.785  1.00  0.00           O
ATOM   4417  ND2 ASN A 288      53.844  99.545 124.675  1.00  0.00           N
ATOM   4420  C   ASN A 288      50.455  98.595 126.625  1.00  0.00           C
ATOM   4421  O   ASN A 288      50.335  99.745 126.205  1.00  0.00           O
ATOM   4422  N   LEU A 289      49.375  97.844 126.905  1.00  0.00           N
ATOM   4424  CA  LEU A 289      48.035  98.295 127.325  1.00  0.00           C
ATOM   4426  CB  LEU A 289      47.984  99.735 127.965  1.00  0.00           C
ATOM   4429  CG  LEU A 289      46.615 100.195 128.535  1.00  0.00           C
ATOM   4431  CD1 LEU A 289      46.825 101.015 129.815  1.00  0.00           C
ATOM   4435  CD2 LEU A 289      45.785 101.054 127.545  1.00  0.00           C
ATOM   4439  C   LEU A 289      46.975  98.104 126.255  1.00  0.00           C
ATOM   4440  O   LEU A 289      45.775  98.155 126.505  1.00  0.00           O
ATOM   4441  N   SER A 290      47.395  97.785 125.015  1.00  0.00           N
ATOM   4443  CA  SER A 290      46.485  97.394 123.945  1.00  0.00           C
ATOM   4445  CB  SER A 290      47.165  97.455 122.545  1.00  0.00           C
ATOM   4448  OG  SER A 290      48.145  96.445 122.325  1.00  0.00           O
ATOM   4450  C   SER A 290      45.805  96.054 124.235  1.00  0.00           C
ATOM   4451  O   SER A 290      46.025  95.445 125.275  1.00  0.00           O
ATOM   4452  N   LEU A 291      44.925  95.565 123.345  1.00  0.00           N
ATOM   4454  CA  LEU A 291      44.345  94.255 123.585  1.00  0.00           C
ATOM   4456  CB  LEU A 291      42.984  94.354 124.335  1.00  0.00           C
ATOM   4459  CG  LEU A 291      42.905  93.505 125.615  1.00  0.00           C
ATOM   4461  CD1 LEU A 291      41.645  93.845 126.405  1.00  0.00           C
ATOM   4465  CD2 LEU A 291      42.945  91.994 125.335  1.00  0.00           C
ATOM   4469  C   LEU A 291      44.205  93.524 122.265  1.00  0.00           C
ATOM   4470  O   LEU A 291      43.725  94.075 121.275  1.00  0.00           O
ATOM   4471  N   THR A 292      44.634  92.255 122.235  1.00  0.00           N
ATOM   4473  CA  THR A 292      44.285  91.244 121.255  1.00  0.00           C
ATOM   4475  CB  THR A 292      44.945  89.894 121.535  1.00  0.00           C
ATOM   4477  OG1 THR A 292      46.315  90.095 121.855  1.00  0.00           O
ATOM   4479  CG2 THR A 292      44.345  89.195 122.755  1.00  0.00           C
ATOM   4483  C   THR A 292      42.805  90.975 121.165  1.00  0.00           C
ATOM   4484  O   THR A 292      42.085  91.115 122.145  1.00  0.00           O
ATOM   4485  N   ALA A 293      42.325  90.494 120.015  1.00  0.00           N
ATOM   4487  CA  ALA A 293      41.065  89.784 119.975  1.00  0.00           C
ATOM   4489  CB  ALA A 293      40.175  90.285 118.835  1.00  0.00           C
ATOM   4493  C   ALA A 293      41.315  88.295 119.835  1.00  0.00           C
ATOM   4494  O   ALA A 293      42.215  87.835 119.125  1.00  0.00           O
ATOM   4495  N   THR A 294      40.515  87.485 120.555  1.00  0.00           N
ATOM   4497  CA  THR A 294      40.414  86.065 120.295  1.00  0.00           C
ATOM   4499  CB  THR A 294      39.785  85.205 121.415  1.00  0.00           C
ATOM   4501  OG1 THR A 294      38.974  84.125 120.975  1.00  0.00           O
ATOM   4503  CG2 THR A 294      38.895  86.024 122.345  1.00  0.00           C
ATOM   4507  C   THR A 294      39.885  85.774 118.905  1.00  0.00           C
ATOM   4508  O   THR A 294      39.035  86.474 118.365  1.00  0.00           O
ATOM   4509  N   THR A 295      40.455  84.725 118.295  1.00  0.00           N
ATOM   4511  CA  THR A 295      40.224  84.305 116.925  1.00  0.00           C
ATOM   4513  CB  THR A 295      39.024  83.365 116.865  1.00  0.00           C
ATOM   4515  OG1 THR A 295      39.155  82.414 115.825  1.00  0.00           O
ATOM   4517  CG2 THR A 295      37.645  84.045 116.775  1.00  0.00           C
ATOM   4521  C   THR A 295      40.315  85.375 115.855  1.00  0.00           C
ATOM   4522  O   THR A 295      39.615  85.345 114.835  1.00  0.00           O
ATOM   4523  N   ASP A 296      41.295  86.304 116.015  1.00  0.00           N
ATOM   4525  CA  ASP A 296      41.675  87.214 114.955  1.00  0.00           C
ATOM   4527  CB  ASP A 296      41.535  88.705 115.415  1.00  0.00           C
ATOM   4530  CG  ASP A 296      42.735  89.505 115.925  1.00  0.00           C
ATOM   4531  OD1 ASP A 296      43.905  89.085 115.795  1.00  0.00           O
ATOM   4532  OD2 ASP A 296      42.465  90.665 116.325  1.00  0.00           O
ATOM   4533  C   ASP A 296      43.005  86.835 114.295  1.00  0.00           C
ATOM   4534  O   ASP A 296      43.875  86.174 114.885  1.00  0.00           O
ATOM   4535  N   PRO A 297      43.175  87.204 113.025  1.00  0.00           N
ATOM   4536  CD  PRO A 297      42.075  87.185 112.055  1.00  0.00           C
ATOM   4539  CA  PRO A 297      44.475  87.335 112.375  1.00  0.00           C
ATOM   4541  CB  PRO A 297      44.164  86.644 111.025  1.00  0.00           C
ATOM   4544  CG  PRO A 297      42.755  87.105 110.695  1.00  0.00           C
ATOM   4547  C   PRO A 297      44.785  88.814 112.165  1.00  0.00           C
ATOM   4548  O   PRO A 297      45.285  89.195 111.105  1.00  0.00           O
ATOM   4549  N   SER A 298      44.455  89.695 113.125  1.00  0.00           N
ATOM   4551  CA  SER A 298      44.395  91.135 112.855  1.00  0.00           C
ATOM   4553  CB  SER A 298      42.925  91.625 112.855  1.00  0.00           C
ATOM   4556  OG  SER A 298      42.765  92.935 112.285  1.00  0.00           O
ATOM   4558  C   SER A 298      45.145  91.924 113.895  1.00  0.00           C
ATOM   4559  O   SER A 298      45.625  93.025 113.615  1.00  0.00           O
ATOM   4560  N   TYR A 299      45.365  91.375 115.105  1.00  0.00           N
ATOM   4562  CA  TYR A 299      46.245  91.935 116.105  1.00  0.00           C
ATOM   4564  CB  TYR A 299      45.675  91.685 117.525  1.00  0.00           C
ATOM   4567  CG  TYR A 299      46.545  92.235 118.645  1.00  0.00           C
ATOM   4568  CD1 TYR A 299      46.274  93.485 119.215  1.00  0.00           C
ATOM   4570  CE1 TYR A 299      47.055  93.974 120.275  1.00  0.00           C
ATOM   4572  CZ  TYR A 299      48.125  93.205 120.765  1.00  0.00           C
ATOM   4573  OH  TYR A 299      48.925  93.685 121.825  1.00  0.00           O
ATOM   4575  CD2 TYR A 299      47.615  91.464 119.165  1.00  0.00           C
ATOM   4577  CE2 TYR A 299      48.405  91.965 120.205  1.00  0.00           C
ATOM   4579  C   TYR A 299      47.645  91.325 116.005  1.00  0.00           C
ATOM   4580  O   TYR A 299      47.795  90.105 116.005  1.00  0.00           O
ATOM   4581  N   PRO A 300      48.695  92.134 115.985  1.00  0.00           N
ATOM   4582  CD  PRO A 300      48.735  93.165 114.925  1.00  0.00           C
ATOM   4585  CA  PRO A 300      50.024  91.555 116.175  1.00  0.00           C
ATOM   4587  CB  PRO A 300      50.605  91.695 114.775  1.00  0.00           C
ATOM   4590  CG  PRO A 300      50.125  93.065 114.315  1.00  0.00           C
ATOM   4593  C   PRO A 300      50.854  92.284 117.215  1.00  0.00           C
ATOM   4594  O   PRO A 300      50.905  93.515 117.255  1.00  0.00           O
ATOM   4595  N   GLN A 301      51.524  91.524 118.105  1.00  0.00           N
ATOM   4597  CA  GLN A 301      52.945  91.644 118.415  1.00  0.00           C
ATOM   4599  CB  GLN A 301      53.335  92.035 119.865  1.00  0.00           C
ATOM   4602  CG  GLN A 301      52.914  93.394 120.435  1.00  0.00           C
ATOM   4605  CD  GLN A 301      53.815  93.604 121.645  1.00  0.00           C
ATOM   4606  OE1 GLN A 301      55.005  93.845 121.455  1.00  0.00           O
ATOM   4607  NE2 GLN A 301      53.354  93.335 122.885  1.00  0.00           N
ATOM   4610  C   GLN A 301      53.985  91.965 117.325  1.00  0.00           C
ATOM   4611  O   GLN A 301      53.785  91.714 116.135  1.00  0.00           O
ATOM   4612  N   ALA A 302      55.185  92.435 117.715  1.00  0.00           N
ATOM   4614  CA  ALA A 302      56.425  92.115 117.035  1.00  0.00           C
ATOM   4616  CB  ALA A 302      56.945  93.274 116.175  1.00  0.00           C
ATOM   4620  C   ALA A 302      57.405  91.865 118.155  1.00  0.00           C
ATOM   4621  O   ALA A 302      57.285  92.494 119.195  1.00  0.00           O
ATOM   4622  N   ILE A 303      58.375  90.935 118.025  1.00  0.00           N
ATOM   4624  CA  ILE A 303      59.224  90.494 119.135  1.00  0.00           C
ATOM   4626  CB  ILE A 303      59.065  88.995 119.435  1.00  0.00           C
ATOM   4628  CG2 ILE A 303      59.304  88.185 118.155  1.00  0.00           C
ATOM   4632  CG1 ILE A 303      59.925  88.464 120.615  1.00  0.00           C
ATOM   4635  CD  ILE A 303      59.465  87.134 121.235  1.00  0.00           C
ATOM   4639  C   ILE A 303      60.675  90.925 118.975  1.00  0.00           C
ATOM   4640  O   ILE A 303      61.134  91.235 117.885  1.00  0.00           O
ATOM   4641  N   LYS A 304      61.415  90.975 120.105  1.00  0.00           N
ATOM   4643  CA  LYS A 304      62.844  91.165 120.235  1.00  0.00           C
ATOM   4645  CB  LYS A 304      63.245  91.015 121.735  1.00  0.00           C
ATOM   4648  CG  LYS A 304      62.785  92.115 122.725  1.00  0.00           C
ATOM   4651  CD  LYS A 304      63.365  91.845 124.135  1.00  0.00           C
ATOM   4654  CE  LYS A 304      63.265  93.005 125.155  1.00  0.00           C
ATOM   4657  NZ  LYS A 304      63.995  92.675 126.405  1.00  0.00           N
ATOM   4661  C   LYS A 304      63.715  90.175 119.435  1.00  0.00           C
ATOM   4662  O   LYS A 304      64.285  89.255 120.015  1.00  0.00           O
ATOM   4663  N   THR A 305      63.904  90.385 118.115  1.00  0.00           N
ATOM   4665  CA  THR A 305      64.315  89.384 117.115  1.00  0.00           C
ATOM   4667  CB  THR A 305      64.315  90.095 115.755  1.00  0.00           C
ATOM   4669  OG1 THR A 305      63.105  90.814 115.615  1.00  0.00           O
ATOM   4671  CG2 THR A 305      64.375  89.164 114.535  1.00  0.00           C
ATOM   4675  C   THR A 305      65.703  88.755 117.305  1.00  0.00           C
ATOM   4676  O   THR A 305      66.045  87.745 116.705  1.00  0.00           O
ATOM   4677  N   SER A 306      66.505  89.395 118.175  1.00  0.00           N
ATOM   4679  CA  SER A 306      67.844  89.065 118.665  1.00  0.00           C
ATOM   4681  CB  SER A 306      67.814  88.134 119.915  1.00  0.00           C
ATOM   4684  OG  SER A 306      67.514  86.784 119.565  1.00  0.00           O
ATOM   4686  C   SER A 306      68.954  88.714 117.665  1.00  0.00           C
ATOM   4687  O   SER A 306      68.965  89.175 116.525  1.00  0.00           O
ATOM   4688  N   ARG A 307      70.024  88.045 118.125  1.00  0.00           N
ATOM   4690  CA  ARG A 307      71.375  88.235 117.605  1.00  0.00           C
ATOM   4692  CB  ARG A 307      72.275  88.855 118.695  1.00  0.00           C
ATOM   4695  CG  ARG A 307      71.815  90.255 119.125  1.00  0.00           C
ATOM   4698  CD  ARG A 307      72.925  91.015 119.855  1.00  0.00           C
ATOM   4701  NE  ARG A 307      72.424  92.394 120.125  1.00  0.00           N
ATOM   4703  CZ  ARG A 307      72.465  93.375 119.245  1.00  0.00           C
ATOM   4704  NH1 ARG A 307      72.755  93.194 117.975  1.00  0.00           N
ATOM   4707  NH2 ARG A 307      72.234  94.605 119.635  1.00  0.00           N
ATOM   4710  C   ARG A 307      72.035  86.935 117.145  1.00  0.00           C
ATOM   4711  O   ARG A 307      72.384  86.135 118.015  1.00  0.00           O
ATOM   4712  N   PRO A 308      72.225  86.655 115.855  1.00  0.00           N
ATOM   4713  CD  PRO A 308      71.755  87.505 114.755  1.00  0.00           C
ATOM   4716  CA  PRO A 308      72.575  85.315 115.365  1.00  0.00           C
ATOM   4718  CB  PRO A 308      72.505  85.415 113.825  1.00  0.00           C
ATOM   4721  CG  PRO A 308      72.445  86.924 113.525  1.00  0.00           C
ATOM   4724  C   PRO A 308      73.855  84.695 115.895  1.00  0.00           C
ATOM   4725  O   PRO A 308      74.954  84.984 115.425  1.00  0.00           O
ATOM   4726  N   GLY A 309      73.674  83.765 116.855  1.00  0.00           N
ATOM   4728  CA  GLY A 309      74.715  82.864 117.285  1.00  0.00           C
ATOM   4731  C   GLY A 309      74.624  81.614 116.485  1.00  0.00           C
ATOM   4732  O   GLY A 309      73.624  81.374 115.805  1.00  0.00           O
ATOM   4733  N   VAL A 310      75.664  80.755 116.565  1.00  0.00           N
ATOM   4735  CA  VAL A 310      75.745  79.435 115.935  1.00  0.00           C
ATOM   4737  CB  VAL A 310      75.195  78.405 116.925  1.00  0.00           C
ATOM   4739  CG1 VAL A 310      73.674  78.554 117.115  1.00  0.00           C
ATOM   4743  CG2 VAL A 310      75.515  76.964 116.535  1.00  0.00           C
ATOM   4747  C   VAL A 310      75.225  79.335 114.475  1.00  0.00           C
ATOM   4748  O   VAL A 310      74.694  78.345 113.975  1.00  0.00           O
ATOM   4749  N   GLY A 311      75.414  80.445 113.725  1.00  0.00           N
ATOM   4751  CA  GLY A 311      75.064  80.595 112.315  1.00  0.00           C
ATOM   4754  C   GLY A 311      73.595  80.784 111.985  1.00  0.00           C
ATOM   4755  O   GLY A 311      73.255  81.345 110.955  1.00  0.00           O
ATOM   4756  N   VAL A 312      72.685  80.285 112.845  1.00  0.00           N
ATOM   4758  CA  VAL A 312      71.305  80.025 112.475  1.00  0.00           C
ATOM   4760  CB  VAL A 312      71.104  78.534 112.175  1.00  0.00           C
ATOM   4762  CG1 VAL A 312      69.633  78.085 112.175  1.00  0.00           C
ATOM   4766  CG2 VAL A 312      71.685  78.245 110.775  1.00  0.00           C
ATOM   4770  C   VAL A 312      70.314  80.585 113.485  1.00  0.00           C
ATOM   4771  O   VAL A 312      69.484  81.425 113.145  1.00  0.00           O
ATOM   4772  N   VAL A 313      70.355  80.145 114.765  1.00  0.00           N
ATOM   4774  CA  VAL A 313      69.325  80.435 115.755  1.00  0.00           C
ATOM   4776  CB  VAL A 313      69.064  79.265 116.715  1.00  0.00           C
ATOM   4778  CG1 VAL A 313      68.514  78.045 115.955  1.00  0.00           C
ATOM   4782  CG2 VAL A 313      70.344  78.825 117.435  1.00  0.00           C
ATOM   4786  C   VAL A 313      69.515  81.754 116.525  1.00  0.00           C
ATOM   4787  O   VAL A 313      70.615  82.174 116.885  1.00  0.00           O
ATOM   4788  N   VAL A 314      68.395  82.455 116.785  1.00  0.00           N
ATOM   4790  CA  VAL A 314      68.225  83.705 117.505  1.00  0.00           C
ATOM   4792  CB  VAL A 314      67.855  84.835 116.535  1.00  0.00           C
ATOM   4794  CG1 VAL A 314      69.125  85.245 115.785  1.00  0.00           C
ATOM   4798  CG2 VAL A 314      66.795  84.445 115.495  1.00  0.00           C
ATOM   4802  C   VAL A 314      67.145  83.594 118.595  1.00  0.00           C
ATOM   4803  O   VAL A 314      65.944  83.534 118.315  1.00  0.00           O
ATOM   4804  N   THR A 315      67.514  83.594 119.905  1.00  0.00           N
ATOM   4806  CA  THR A 315      66.564  83.435 121.015  1.00  0.00           C
ATOM   4808  CB  THR A 315      67.145  82.875 122.335  1.00  0.00           C
ATOM   4810  OG1 THR A 315      66.215  82.835 123.425  1.00  0.00           O
ATOM   4812  CG2 THR A 315      68.335  83.744 122.785  1.00  0.00           C
ATOM   4816  C   THR A 315      65.645  84.644 121.225  1.00  0.00           C
ATOM   4817  O   THR A 315      66.025  85.705 121.725  1.00  0.00           O
ATOM   4818  N   ASP A 316      64.375  84.485 120.825  1.00  0.00           N
ATOM   4820  CA  ASP A 316      63.265  85.295 121.265  1.00  0.00           C
ATOM   4822  CB  ASP A 316      62.035  84.885 120.425  1.00  0.00           C
ATOM   4825  CG  ASP A 316      61.775  85.744 119.225  1.00  0.00           C
ATOM   4826  OD1 ASP A 316      62.505  86.725 118.985  1.00  0.00           O
ATOM   4827  OD2 ASP A 316      60.884  85.345 118.445  1.00  0.00           O
ATOM   4828  C   ASP A 316      62.935  85.064 122.735  1.00  0.00           C
ATOM   4829  O   ASP A 316      63.035  83.955 123.255  1.00  0.00           O
ATOM   4830  N   SER A 317      62.505  86.125 123.425  1.00  0.00           N
ATOM   4832  CA  SER A 317      61.955  86.034 124.765  1.00  0.00           C
ATOM   4834  CB  SER A 317      63.065  85.954 125.875  1.00  0.00           C
ATOM   4837  OG  SER A 317      62.565  85.905 127.225  1.00  0.00           O
ATOM   4839  C   SER A 317      61.045  87.225 124.975  1.00  0.00           C
ATOM   4840  O   SER A 317      61.175  88.274 124.345  1.00  0.00           O
ATOM   4841  N   GLN A 318      60.075  87.064 125.895  1.00  0.00           N
ATOM   4843  CA  GLN A 318      59.395  88.145 126.565  1.00  0.00           C
ATOM   4845  CB  GLN A 318      58.285  88.814 125.705  1.00  0.00           C
ATOM   4848  CG  GLN A 318      58.065  90.305 126.075  1.00  0.00           C
ATOM   4851  CD  GLN A 318      56.815  90.914 125.445  1.00  0.00           C
ATOM   4852  OE1 GLN A 318      55.955  90.265 124.855  1.00  0.00           O
ATOM   4853  NE2 GLN A 318      56.724  92.265 125.515  1.00  0.00           N
ATOM   4856  C   GLN A 318      58.785  87.545 127.815  1.00  0.00           C
ATOM   4857  O   GLN A 318      58.745  86.325 127.985  1.00  0.00           O
ATOM   4858  N   ASN A 319      58.305  88.414 128.725  1.00  0.00           N
ATOM   4860  CA  ASN A 319      57.535  88.104 129.905  1.00  0.00           C
ATOM   4862  CB  ASN A 319      58.184  88.805 131.145  1.00  0.00           C
ATOM   4865  CG  ASN A 319      57.425  88.615 132.465  1.00  0.00           C
ATOM   4866  OD1 ASN A 319      56.765  89.535 132.945  1.00  0.00           O
ATOM   4867  ND2 ASN A 319      57.575  87.435 133.095  1.00  0.00           N
ATOM   4870  C   ASN A 319      56.115  88.604 129.665  1.00  0.00           C
ATOM   4871  O   ASN A 319      55.875  89.765 129.355  1.00  0.00           O
ATOM   4872  N   ASN A 320      55.134  87.704 129.805  1.00  0.00           N
ATOM   4874  CA  ASN A 320      53.785  87.854 129.315  1.00  0.00           C
ATOM   4876  CB  ASN A 320      53.445  86.614 128.445  1.00  0.00           C
ATOM   4879  CG  ASN A 320      54.434  86.355 127.305  1.00  0.00           C
ATOM   4880  OD1 ASN A 320      55.344  87.105 126.955  1.00  0.00           O
ATOM   4881  ND2 ASN A 320      54.185  85.214 126.605  1.00  0.00           N
ATOM   4884  C   ASN A 320      52.865  87.844 130.525  1.00  0.00           C
ATOM   4885  O   ASN A 320      53.184  87.125 131.465  1.00  0.00           O
ATOM   4886  N   ILE A 321      51.765  88.635 130.615  1.00  0.00           N
ATOM   4888  CA  ILE A 321      51.105  88.845 131.915  1.00  0.00           C
ATOM   4890  CB  ILE A 321      51.305  90.274 132.405  1.00  0.00           C
ATOM   4892  CG2 ILE A 321      50.565  90.515 133.745  1.00  0.00           C
ATOM   4896  CG1 ILE A 321      52.825  90.595 132.505  1.00  0.00           C
ATOM   4899  CD  ILE A 321      53.165  91.874 133.265  1.00  0.00           C
ATOM   4903  C   ILE A 321      49.625  88.495 131.865  1.00  0.00           C
ATOM   4904  O   ILE A 321      48.855  89.094 131.115  1.00  0.00           O
ATOM   4905  N   ILE A 322      49.164  87.525 132.685  1.00  0.00           N
ATOM   4907  CA  ILE A 322      47.755  87.284 132.995  1.00  0.00           C
ATOM   4909  CB  ILE A 322      47.475  85.924 133.655  1.00  0.00           C
ATOM   4911  CG2 ILE A 322      46.045  85.765 134.235  1.00  0.00           C
ATOM   4915  CG1 ILE A 322      47.765  84.765 132.685  1.00  0.00           C
ATOM   4918  CD  ILE A 322      46.565  84.244 131.865  1.00  0.00           C
ATOM   4922  C   ILE A 322      47.165  88.345 133.875  1.00  0.00           C
ATOM   4923  O   ILE A 322      47.704  88.674 134.925  1.00  0.00           O
ATOM   4924  N   SER A 323      45.955  88.845 133.535  1.00  0.00           N
ATOM   4926  CA  SER A 323      45.024  89.255 134.575  1.00  0.00           C
ATOM   4928  CB  SER A 323      45.155  90.735 134.985  1.00  0.00           C
ATOM   4931  OG  SER A 323      44.205  91.095 135.985  1.00  0.00           O
ATOM   4933  C   SER A 323      43.585  88.935 134.185  1.00  0.00           C
ATOM   4934  O   SER A 323      43.225  89.175 133.035  1.00  0.00           O
ATOM   4935  N   PRO A 324      42.735  88.345 135.035  1.00  0.00           N
ATOM   4936  CD  PRO A 324      43.075  87.945 136.405  1.00  0.00           C
ATOM   4939  CA  PRO A 324      41.285  88.285 134.815  1.00  0.00           C
ATOM   4941  CB  PRO A 324      40.785  87.455 136.005  1.00  0.00           C
ATOM   4944  CG  PRO A 324      41.734  87.864 137.125  1.00  0.00           C
ATOM   4947  C   PRO A 324      40.565  89.634 134.715  1.00  0.00           C
ATOM   4948  O   PRO A 324      40.905  90.595 135.415  1.00  0.00           O
ATOM   4949  N   ALA A 325      39.535  89.695 133.845  1.00  0.00           N
ATOM   4951  CA  ALA A 325      38.735  90.855 133.575  1.00  0.00           C
ATOM   4953  CB  ALA A 325      39.094  91.445 132.195  1.00  0.00           C
ATOM   4957  C   ALA A 325      37.275  90.484 133.595  1.00  0.00           C
ATOM   4958  O   ALA A 325      36.884  89.335 133.385  1.00  0.00           O
ATOM   4959  N   GLY A 326      36.395  91.464 133.865  1.00  0.00           N
ATOM   4961  CA  GLY A 326      34.955  91.275 133.785  1.00  0.00           C
ATOM   4964  C   GLY A 326      34.465  91.144 132.365  1.00  0.00           C
ATOM   4965  O   GLY A 326      34.974  91.804 131.465  1.00  0.00           O
ATOM   4966  N   GLY A 327      33.425  90.325 132.145  1.00  0.00           N
ATOM   4968  CA  GLY A 327      32.985  89.985 130.795  1.00  0.00           C
ATOM   4971  C   GLY A 327      31.675  90.545 130.365  1.00  0.00           C
ATOM   4972  O   GLY A 327      31.365  90.525 129.185  1.00  0.00           O
ATOM   4973  N   THR A 328      30.815  91.005 131.285  1.00  0.00           N
ATOM   4975  CA  THR A 328      29.415  91.214 130.965  1.00  0.00           C
ATOM   4977  CB  THR A 328      28.635  90.005 131.485  1.00  0.00           C
ATOM   4979  OG1 THR A 328      27.225  90.084 131.335  1.00  0.00           O
ATOM   4981  CG2 THR A 328      28.925  89.815 132.975  1.00  0.00           C
ATOM   4985  C   THR A 328      28.845  92.515 131.505  1.00  0.00           C
ATOM   4986  O   THR A 328      27.845  92.984 130.965  1.00  0.00           O
ATOM   4987  N   LEU A 329      29.475  93.124 132.535  1.00  0.00           N
ATOM   4989  CA  LEU A 329      28.905  93.915 133.625  1.00  0.00           C
ATOM   4991  CB  LEU A 329      27.795  94.975 133.295  1.00  0.00           C
ATOM   4994  CG  LEU A 329      28.205  96.314 132.685  1.00  0.00           C
ATOM   4996  CD1 LEU A 329      29.005  97.175 133.655  1.00  0.00           C
ATOM   5000  CD2 LEU A 329      28.955  96.135 131.375  1.00  0.00           C
ATOM   5004  C   LEU A 329      28.595  93.065 134.875  1.00  0.00           C
ATOM   5005  O   LEU A 329      29.475  93.025 135.735  1.00  0.00           O
ATOM   5006  N   PRO A 330      27.435  92.385 135.045  1.00  0.00           N
ATOM   5007  CD  PRO A 330      26.335  92.424 134.085  1.00  0.00           C
ATOM   5010  CA  PRO A 330      27.055  91.575 136.215  1.00  0.00           C
ATOM   5012  CB  PRO A 330      25.965  90.665 135.655  1.00  0.00           C
ATOM   5015  CG  PRO A 330      25.255  91.485 134.585  1.00  0.00           C
ATOM   5018  C   PRO A 330      28.015  90.685 136.975  1.00  0.00           C
ATOM   5019  O   PRO A 330      29.065  90.285 136.475  1.00  0.00           O
ATOM   5020  N   LEU A 331      27.605  90.315 138.205  1.00  0.00           N
ATOM   5022  CA  LEU A 331      28.245  89.335 139.075  1.00  0.00           C
ATOM   5024  CB  LEU A 331      27.435  89.125 140.395  1.00  0.00           C
ATOM   5027  CG  LEU A 331      27.335  90.375 141.295  1.00  0.00           C
ATOM   5029  CD1 LEU A 331      26.355  90.195 142.455  1.00  0.00           C
ATOM   5033  CD2 LEU A 331      28.695  90.855 141.835  1.00  0.00           C
ATOM   5037  C   LEU A 331      28.435  87.975 138.415  1.00  0.00           C
ATOM   5038  O   LEU A 331      27.645  87.515 137.585  1.00  0.00           O
ATOM   5039  N   SER A 332      29.535  87.274 138.765  1.00  0.00           N
ATOM   5041  CA  SER A 332      29.775  85.914 138.335  1.00  0.00           C
ATOM   5043  CB  SER A 332      31.285  85.555 138.255  1.00  0.00           C
ATOM   5046  OG  SER A 332      31.955  85.854 139.475  1.00  0.00           O
ATOM   5048  C   SER A 332      28.965  84.914 139.155  1.00  0.00           C
ATOM   5049  O   SER A 332      28.205  85.275 140.055  1.00  0.00           O
ATOM   5050  N   ILE A 333      29.055  83.604 138.845  1.00  0.00           N
ATOM   5052  CA  ILE A 333      28.485  82.575 139.685  1.00  0.00           C
ATOM   5054  CB  ILE A 333      27.785  81.464 138.895  1.00  0.00           C
ATOM   5056  CG2 ILE A 333      27.265  80.385 139.885  1.00  0.00           C
ATOM   5060  CG1 ILE A 333      26.645  82.055 138.025  1.00  0.00           C
ATOM   5063  CD  ILE A 333      26.045  81.015 137.065  1.00  0.00           C
ATOM   5067  C   ILE A 333      29.675  81.994 140.405  1.00  0.00           C
ATOM   5068  O   ILE A 333      30.575  81.565 139.675  1.00  0.00           O
ATOM   5069  N   PRO A 334      29.795  81.955 141.725  1.00  0.00           N
ATOM   5070  CD  PRO A 334      29.025  82.815 142.625  1.00  0.00           C
ATOM   5073  CA  PRO A 334      30.985  81.405 142.375  1.00  0.00           C
ATOM   5075  CB  PRO A 334      30.655  81.575 143.855  1.00  0.00           C
ATOM   5078  CG  PRO A 334      29.845  82.864 143.905  1.00  0.00           C
ATOM   5081  C   PRO A 334      31.355  79.975 142.015  1.00  0.00           C
ATOM   5082  O   PRO A 334      30.595  79.064 142.315  1.00  0.00           O
ATOM   5083  N   ASP A 335      32.525  79.755 141.365  1.00  0.00           N
ATOM   5085  CA  ASP A 335      32.925  78.485 140.815  1.00  0.00           C
ATOM   5087  CB  ASP A 335      32.125  78.225 139.495  1.00  0.00           C
ATOM   5090  CG  ASP A 335      31.785  76.765 139.245  1.00  0.00           C
ATOM   5091  OD1 ASP A 335      32.215  75.875 140.025  1.00  0.00           O
ATOM   5092  OD2 ASP A 335      31.035  76.494 138.265  1.00  0.00           O
ATOM   5093  C   ASP A 335      34.435  78.525 140.565  1.00  0.00           C
ATOM   5094  O   ASP A 335      35.035  79.604 140.515  1.00  0.00           O
ATOM   5095  N   ASP A 336      35.095  77.354 140.405  1.00  0.00           N
ATOM   5097  CA  ASP A 336      36.425  77.225 139.845  1.00  0.00           C
ATOM   5099  CB  ASP A 336      37.115  76.005 140.525  1.00  0.00           C
ATOM   5102  CG  ASP A 336      38.625  76.054 140.545  1.00  0.00           C
ATOM   5103  OD1 ASP A 336      39.245  77.104 140.235  1.00  0.00           O
ATOM   5104  OD2 ASP A 336      39.215  75.045 141.015  1.00  0.00           O
ATOM   5105  C   ASP A 336      36.275  77.034 138.335  1.00  0.00           C
ATOM   5106  O   ASP A 336      35.455  76.235 137.885  1.00  0.00           O
ATOM   5107  N   ALA A 337      36.985  77.814 137.505  1.00  0.00           N
ATOM   5109  CA  ALA A 337      36.695  77.875 136.085  1.00  0.00           C
ATOM   5111  CB  ALA A 337      35.755  79.075 135.845  1.00  0.00           C
ATOM   5115  C   ALA A 337      37.975  77.985 135.255  1.00  0.00           C
ATOM   5116  O   ALA A 337      38.845  78.814 135.525  1.00  0.00           O
ATOM   5117  N   ASP A 338      38.095  77.135 134.205  1.00  0.00           N
ATOM   5119  CA  ASP A 338      39.304  76.945 133.415  1.00  0.00           C
ATOM   5121  CB  ASP A 338      39.855  75.494 133.525  1.00  0.00           C
ATOM   5124  CG  ASP A 338      40.695  75.244 134.755  1.00  0.00           C
ATOM   5125  OD1 ASP A 338      40.935  76.144 135.585  1.00  0.00           O
ATOM   5126  OD2 ASP A 338      41.215  74.104 134.845  1.00  0.00           O
ATOM   5127  C   ASP A 338      39.135  77.225 131.925  1.00  0.00           C
ATOM   5128  O   ASP A 338      38.095  76.975 131.305  1.00  0.00           O
ATOM   5129  N   SER A 339      40.195  77.755 131.295  1.00  0.00           N
ATOM   5131  CA  SER A 339      40.215  78.165 129.905  1.00  0.00           C
ATOM   5133  CB  SER A 339      40.525  79.685 129.775  1.00  0.00           C
ATOM   5136  OG  SER A 339      40.515  80.115 128.415  1.00  0.00           O
ATOM   5138  C   SER A 339      41.274  77.415 129.125  1.00  0.00           C
ATOM   5139  O   SER A 339      42.405  77.284 129.585  1.00  0.00           O
ATOM   5140  N   ILE A 340      40.935  76.925 127.905  1.00  0.00           N
ATOM   5142  CA  ILE A 340      41.885  76.354 126.955  1.00  0.00           C
ATOM   5144  CB  ILE A 340      41.585  74.885 126.655  1.00  0.00           C
ATOM   5146  CG2 ILE A 340      42.665  74.344 125.695  1.00  0.00           C
ATOM   5150  CG1 ILE A 340      41.465  74.005 127.935  1.00  0.00           C
ATOM   5153  CD  ILE A 340      42.715  73.895 128.805  1.00  0.00           C
ATOM   5157  C   ILE A 340      41.835  77.225 125.685  1.00  0.00           C
ATOM   5158  O   ILE A 340      40.775  77.735 125.325  1.00  0.00           O
ATOM   5159  N   ALA A 341      42.984  77.515 125.015  1.00  0.00           N
ATOM   5161  CA  ALA A 341      43.105  78.765 124.265  1.00  0.00           C
ATOM   5163  CB  ALA A 341      43.125  79.935 125.255  1.00  0.00           C
ATOM   5167  C   ALA A 341      44.335  78.795 123.355  1.00  0.00           C
ATOM   5168  O   ALA A 341      44.985  77.765 123.205  1.00  0.00           O
ATOM   5169  N   ARG A 342      44.615  79.964 122.665  1.00  0.00           N
ATOM   5171  CA  ARG A 342      45.335  80.015 121.375  1.00  0.00           C
ATOM   5173  CB  ARG A 342      44.425  79.255 120.375  1.00  0.00           C
ATOM   5176  CG  ARG A 342      44.634  77.725 120.325  1.00  0.00           C
ATOM   5179  CD  ARG A 342      44.515  77.095 118.945  1.00  0.00           C
ATOM   5182  NE  ARG A 342      45.625  77.744 118.205  1.00  0.00           N
ATOM   5184  CZ  ARG A 342      45.474  78.325 117.035  1.00  0.00           C
ATOM   5185  NH1 ARG A 342      45.854  79.575 116.905  1.00  0.00           N
ATOM   5188  NH2 ARG A 342      45.085  77.604 116.015  1.00  0.00           N
ATOM   5191  C   ARG A 342      46.035  81.325 120.715  1.00  0.00           C
ATOM   5192  O   ARG A 342      45.895  81.444 119.505  1.00  0.00           O
ATOM   5193  N   MET A 343      46.804  82.295 121.415  1.00  0.00           N
ATOM   5195  CA  MET A 343      48.235  82.875 121.295  1.00  0.00           C
ATOM   5197  CB  MET A 343      49.355  82.735 122.515  1.00  0.00           C
ATOM   5200  CG  MET A 343      49.655  83.505 123.835  1.00  0.00           C
ATOM   5203  SD  MET A 343      50.005  82.525 125.335  1.00  0.00           S
ATOM   5204  CE  MET A 343      51.265  81.275 124.905  1.00  0.00           C
ATOM   5208  C   MET A 343      48.974  82.624 119.925  1.00  0.00           C
ATOM   5209  O   MET A 343      48.315  82.575 118.905  1.00  0.00           O
ATOM   5210  N   ASN A 344      50.355  82.385 119.855  1.00  0.00           N
ATOM   5212  CA  ASN A 344      51.134  82.164 118.655  1.00  0.00           C
ATOM   5214  CB  ASN A 344      50.845  83.495 117.765  1.00  0.00           C
ATOM   5217  CG  ASN A 344      49.995  83.585 116.465  1.00  0.00           C
ATOM   5218  OD1 ASN A 344      50.565  83.744 115.395  1.00  0.00           O
ATOM   5219  ND2 ASN A 344      48.655  83.515 116.455  1.00  0.00           N
ATOM   5222  C   ASN A 344      52.625  81.525 118.575  1.00  0.00           C
ATOM   5223  O   ASN A 344      53.465  82.335 118.795  1.00  0.00           O
ATOM   5224  N   VAL A 345      53.025  80.224 118.055  1.00  0.00           N
ATOM   5226  CA  VAL A 345      54.285  79.835 117.185  1.00  0.00           C
ATOM   5228  CB  VAL A 345      55.435  79.155 118.025  1.00  0.00           C
ATOM   5230  CG1 VAL A 345      56.375  78.155 117.325  1.00  0.00           C
ATOM   5234  CG2 VAL A 345      56.115  80.105 119.055  1.00  0.00           C
ATOM   5238  C   VAL A 345      54.385  79.375 115.525  1.00  0.00           C
ATOM   5239  O   VAL A 345      54.755  78.255 115.185  1.00  0.00           O
ATOM   5240  N   TYR A 346      54.065  80.175 114.395  1.00  0.00           N
ATOM   5242  CA  TYR A 346      54.685  80.685 113.115  1.00  0.00           C
ATOM   5244  CB  TYR A 346      56.045  80.064 112.645  1.00  0.00           C
ATOM   5247  CG  TYR A 346      56.975  80.924 111.785  1.00  0.00           C
ATOM   5248  CD1 TYR A 346      56.995  82.325 111.875  1.00  0.00           C
ATOM   5250  CE1 TYR A 346      58.065  83.085 111.385  1.00  0.00           C
ATOM   5252  CZ  TYR A 346      59.115  82.455 110.735  1.00  0.00           C
ATOM   5253  OH  TYR A 346      60.155  83.244 110.235  1.00  0.00           O
ATOM   5255  CD2 TYR A 346      58.005  80.315 111.055  1.00  0.00           C
ATOM   5257  CE2 TYR A 346      59.085  81.075 110.555  1.00  0.00           C
ATOM   5259  C   TYR A 346      53.875  81.275 111.915  1.00  0.00           C
ATOM   5260  O   TYR A 346      53.815  80.685 110.835  1.00  0.00           O
ATOM   5261  N   PRO A 347      53.345  82.515 112.035  1.00  0.00           N
ATOM   5262  CD  PRO A 347      52.125  82.685 112.815  1.00  0.00           C
ATOM   5265  CA  PRO A 347      53.365  83.485 110.925  1.00  0.00           C
ATOM   5267  CB  PRO A 347      52.115  84.354 111.135  1.00  0.00           C
ATOM   5270  CG  PRO A 347      51.165  83.424 111.885  1.00  0.00           C
ATOM   5273  C   PRO A 347      54.595  84.415 110.875  1.00  0.00           C
ATOM   5274  O   PRO A 347      55.075  84.865 111.905  1.00  0.00           O
ATOM   5275  N   VAL A 348      55.115  84.695 109.665  1.00  0.00           N
ATOM   5277  CA  VAL A 348      56.355  85.435 109.395  1.00  0.00           C
ATOM   5279  CB  VAL A 348      56.934  84.975 108.045  1.00  0.00           C
ATOM   5281  CG1 VAL A 348      58.345  85.525 107.785  1.00  0.00           C
ATOM   5285  CG2 VAL A 348      57.055  83.445 107.995  1.00  0.00           C
ATOM   5289  C   VAL A 348      56.085  86.935 109.505  1.00  0.00           C
ATOM   5290  O   VAL A 348      55.585  87.415 110.515  1.00  0.00           O
ATOM   5291  N   SER A 349      56.305  87.755 108.455  1.00  0.00           N
ATOM   5293  CA  SER A 349      55.535  88.974 108.295  1.00  0.00           C
ATOM   5295  CB  SER A 349      56.225  89.985 107.335  1.00  0.00           C
ATOM   5298  OG  SER A 349      55.585  91.265 107.295  1.00  0.00           O
ATOM   5300  C   SER A 349      54.115  88.615 107.835  1.00  0.00           C
ATOM   5301  O   SER A 349      53.145  89.284 108.205  1.00  0.00           O
ATOM   5302  N   THR A 350      53.965  87.525 107.045  1.00  0.00           N
ATOM   5304  CA  THR A 350      52.685  86.825 106.835  1.00  0.00           C
ATOM   5306  CB  THR A 350      51.785  87.444 105.735  1.00  0.00           C
ATOM   5308  OG1 THR A 350      52.465  88.414 104.965  1.00  0.00           O
ATOM   5310  CG2 THR A 350      50.605  88.165 106.405  1.00  0.00           C
ATOM   5314  C   THR A 350      52.935  85.345 106.505  1.00  0.00           C
ATOM   5315  O   THR A 350      53.765  85.054 105.655  1.00  0.00           O
ATOM   5316  N   THR A 351      52.185  84.384 107.145  1.00  0.00           N
ATOM   5318  CA  THR A 351      51.934  82.985 106.725  1.00  0.00           C
ATOM   5320  CB  THR A 351      52.984  82.255 105.845  1.00  0.00           C
ATOM   5322  OG1 THR A 351      52.585  80.985 105.365  1.00  0.00           O
ATOM   5324  CG2 THR A 351      54.364  82.115 106.475  1.00  0.00           C
ATOM   5328  C   THR A 351      51.344  82.214 107.915  1.00  0.00           C
ATOM   5329  O   THR A 351      50.505  82.815 108.585  1.00  0.00           O
ATOM   5330  N   GLY A 352      51.705  80.924 108.225  1.00  0.00           N
ATOM   5332  CA  GLY A 352      51.095  80.185 109.345  1.00  0.00           C
ATOM   5335  C   GLY A 352      51.555  78.725 109.515  1.00  0.00           C
ATOM   5336  O   GLY A 352      51.675  77.975 108.545  1.00  0.00           O
ATOM   5337  N   VAL A 353      51.794  78.274 110.785  1.00  0.00           N
ATOM   5339  CA  VAL A 353      52.515  77.024 111.135  1.00  0.00           C
ATOM   5341  CB  VAL A 353      53.965  77.405 111.495  1.00  0.00           C
ATOM   5343  CG1 VAL A 353      54.715  76.575 112.565  1.00  0.00           C
ATOM   5347  CG2 VAL A 353      54.795  77.464 110.195  1.00  0.00           C
ATOM   5351  C   VAL A 353      51.835  76.144 112.235  1.00  0.00           C
ATOM   5352  O   VAL A 353      50.955  76.655 112.935  1.00  0.00           O
ATOM   5353  N   PRO A 354      52.115  74.825 112.355  1.00  0.00           N
ATOM   5354  CD  PRO A 354      52.755  74.104 111.255  1.00  0.00           C
ATOM   5357  CA  PRO A 354      51.274  73.905 113.165  1.00  0.00           C
ATOM   5359  CB  PRO A 354      51.265  72.615 112.295  1.00  0.00           C
ATOM   5362  CG  PRO A 354      52.615  72.645 111.605  1.00  0.00           C
ATOM   5365  C   PRO A 354      51.695  73.534 114.635  1.00  0.00           C
ATOM   5366  O   PRO A 354      52.885  73.515 114.925  1.00  0.00           O
ATOM   5367  N   PRO A 355      50.735  73.155 115.515  1.00  0.00           N
ATOM   5368  CD  PRO A 355      49.345  72.975 115.035  1.00  0.00           C
ATOM   5371  CA  PRO A 355      50.735  73.134 117.015  1.00  0.00           C
ATOM   5373  CB  PRO A 355      49.615  72.115 117.235  1.00  0.00           C
ATOM   5376  CG  PRO A 355      48.535  72.534 116.235  1.00  0.00           C
ATOM   5379  C   PRO A 355      51.875  72.894 118.045  1.00  0.00           C
ATOM   5380  O   PRO A 355      52.955  72.405 117.725  1.00  0.00           O
ATOM   5381  N   GLU A 356      51.594  73.284 119.335  1.00  0.00           N
ATOM   5383  CA  GLU A 356      52.495  73.475 120.495  1.00  0.00           C
ATOM   5385  CB  GLU A 356      51.815  74.115 121.755  1.00  0.00           C
ATOM   5388  CG  GLU A 356      52.145  75.615 121.915  1.00  0.00           C
ATOM   5391  CD  GLU A 356      52.145  76.135 123.355  1.00  0.00           C
ATOM   5392  OE1 GLU A 356      52.925  75.594 124.175  1.00  0.00           O
ATOM   5393  OE2 GLU A 356      51.365  77.085 123.645  1.00  0.00           O
ATOM   5394  C   GLU A 356      53.405  72.385 121.005  1.00  0.00           C
ATOM   5395  O   GLU A 356      54.604  72.455 120.775  1.00  0.00           O
ATOM   5396  N   THR A 357      52.945  71.415 121.805  1.00  0.00           N
ATOM   5398  CA  THR A 357      53.865  70.714 122.715  1.00  0.00           C
ATOM   5400  CB  THR A 357      53.325  70.575 124.145  1.00  0.00           C
ATOM   5402  OG1 THR A 357      54.255  69.994 125.055  1.00  0.00           O
ATOM   5404  CG2 THR A 357      52.015  69.775 124.175  1.00  0.00           C
ATOM   5408  C   THR A 357      54.294  69.405 122.085  1.00  0.00           C
ATOM   5409  O   THR A 357      55.105  68.635 122.575  1.00  0.00           O
ATOM   5410  N   GLY A 358      53.795  69.165 120.865  1.00  0.00           N
ATOM   5412  CA  GLY A 358      54.215  68.015 120.095  1.00  0.00           C
ATOM   5415  C   GLY A 358      53.445  67.994 118.825  1.00  0.00           C
ATOM   5416  O   GLY A 358      53.485  68.924 118.025  1.00  0.00           O
ATOM   5417  N   ARG A 359      52.634  66.945 118.625  1.00  0.00           N
ATOM   5419  CA  ARG A 359      51.675  66.855 117.545  1.00  0.00           C
ATOM   5421  CB  ARG A 359      51.555  65.335 117.195  1.00  0.00           C
ATOM   5424  CG  ARG A 359      50.705  64.985 115.955  1.00  0.00           C
ATOM   5427  CD  ARG A 359      51.425  65.174 114.615  1.00  0.00           C
ATOM   5430  NE  ARG A 359      52.085  63.884 114.245  1.00  0.00           N
ATOM   5432  CZ  ARG A 359      51.474  62.865 113.645  1.00  0.00           C
ATOM   5433  NH1 ARG A 359      50.215  62.905 113.255  1.00  0.00           N
ATOM   5436  NH2 ARG A 359      52.165  61.775 113.435  1.00  0.00           N
ATOM   5439  C   ARG A 359      50.344  67.435 118.065  1.00  0.00           C
ATOM   5440  O   ARG A 359      49.315  67.445 117.395  1.00  0.00           O
ATOM   5441  N   PHE A 360      50.375  67.954 119.305  1.00  0.00           N
ATOM   5443  CA  PHE A 360      49.265  68.464 120.055  1.00  0.00           C
ATOM   5445  CB  PHE A 360      49.294  68.055 121.555  1.00  0.00           C
ATOM   5448  CG  PHE A 360      49.535  66.595 121.705  1.00  0.00           C
ATOM   5449  CD1 PHE A 360      50.835  66.065 121.745  1.00  0.00           C
ATOM   5451  CE1 PHE A 360      51.035  64.685 121.825  1.00  0.00           C
ATOM   5453  CZ  PHE A 360      49.925  63.835 121.945  1.00  0.00           C
ATOM   5455  CD2 PHE A 360      48.435  65.735 121.845  1.00  0.00           C
ATOM   5457  CE2 PHE A 360      48.625  64.355 121.975  1.00  0.00           C
ATOM   5459  C   PHE A 360      49.415  69.955 120.085  1.00  0.00           C
ATOM   5460  O   PHE A 360      50.525  70.494 120.135  1.00  0.00           O
ATOM   5461  N   GLU A 361      48.265  70.634 120.165  1.00  0.00           N
ATOM   5463  CA  GLU A 361      48.165  71.884 120.885  1.00  0.00           C
ATOM   5465  CB  GLU A 361      46.835  72.604 120.555  1.00  0.00           C
ATOM   5468  CG  GLU A 361      46.775  72.985 119.055  1.00  0.00           C
ATOM   5471  CD  GLU A 361      45.525  73.705 118.605  1.00  0.00           C
ATOM   5472  OE1 GLU A 361      44.515  73.674 119.365  1.00  0.00           O
ATOM   5473  OE2 GLU A 361      45.535  74.285 117.485  1.00  0.00           O
ATOM   5474  C   GLU A 361      48.325  71.665 122.375  1.00  0.00           C
ATOM   5475  O   GLU A 361      47.675  70.795 122.965  1.00  0.00           O
ATOM   5476  N   ALA A 362      49.175  72.475 123.025  1.00  0.00           N
ATOM   5478  CA  ALA A 362      49.215  72.585 124.465  1.00  0.00           C
ATOM   5480  CB  ALA A 362      50.575  73.115 124.955  1.00  0.00           C
ATOM   5484  C   ALA A 362      48.114  73.525 124.865  1.00  0.00           C
ATOM   5485  O   ALA A 362      46.985  73.455 124.405  1.00  0.00           O
ATOM   5486  N   THR A 363      48.425  74.445 125.785  1.00  0.00           N
ATOM   5488  CA  THR A 363      47.405  75.205 126.445  1.00  0.00           C
ATOM   5490  CB  THR A 363      46.285  74.394 127.125  1.00  0.00           C
ATOM   5492  OG1 THR A 363      45.474  75.195 127.975  1.00  0.00           O
ATOM   5494  CG2 THR A 363      46.825  73.245 127.995  1.00  0.00           C
ATOM   5498  C   THR A 363      48.145  76.025 127.435  1.00  0.00           C
ATOM   5499  O   THR A 363      48.815  75.524 128.325  1.00  0.00           O
ATOM   5500  N   ALA A 364      48.005  77.345 127.325  1.00  0.00           N
ATOM   5502  CA  ALA A 364      48.235  78.175 128.465  1.00  0.00           C
ATOM   5504  CB  ALA A 364      48.495  79.595 127.975  1.00  0.00           C
ATOM   5508  C   ALA A 364      46.975  78.094 129.315  1.00  0.00           C
ATOM   5509  O   ALA A 364      46.025  78.865 129.135  1.00  0.00           O
ATOM   5510  N   THR A 365      46.895  77.104 130.225  1.00  0.00           N
ATOM   5512  CA  THR A 365      45.665  76.815 130.955  1.00  0.00           C
ATOM   5514  CB  THR A 365      45.585  75.365 131.465  1.00  0.00           C
ATOM   5516  OG1 THR A 365      44.315  74.985 131.955  1.00  0.00           O
ATOM   5518  CG2 THR A 365      46.575  75.055 132.585  1.00  0.00           C
ATOM   5522  C   THR A 365      45.505  77.865 132.035  1.00  0.00           C
ATOM   5523  O   THR A 365      46.395  78.085 132.845  1.00  0.00           O
ATOM   5524  N   VAL A 366      44.395  78.625 132.025  1.00  0.00           N
ATOM   5526  CA  VAL A 366      44.175  79.644 133.035  1.00  0.00           C
ATOM   5528  CB  VAL A 366      43.445  80.894 132.545  1.00  0.00           C
ATOM   5530  CG1 VAL A 366      43.525  82.005 133.615  1.00  0.00           C
ATOM   5534  CG2 VAL A 366      44.105  81.384 131.255  1.00  0.00           C
ATOM   5538  C   VAL A 366      43.335  79.005 134.105  1.00  0.00           C
ATOM   5539  O   VAL A 366      42.365  78.325 133.785  1.00  0.00           O
ATOM   5540  N   ARG A 367      43.634  79.235 135.395  1.00  0.00           N
ATOM   5542  CA  ARG A 367      42.685  78.964 136.465  1.00  0.00           C
ATOM   5544  CB  ARG A 367      43.265  77.994 137.535  1.00  0.00           C
ATOM   5547  CG  ARG A 367      42.325  77.714 138.735  1.00  0.00           C
ATOM   5550  CD  ARG A 367      42.955  76.795 139.785  1.00  0.00           C
ATOM   5553  NE  ARG A 367      41.945  76.585 140.855  1.00  0.00           N
ATOM   5555  CZ  ARG A 367      42.175  76.025 142.035  1.00  0.00           C
ATOM   5556  NH1 ARG A 367      43.375  75.725 142.465  1.00  0.00           N
ATOM   5559  NH2 ARG A 367      41.145  75.665 142.775  1.00  0.00           N
ATOM   5562  C   ARG A 367      42.255  80.255 137.125  1.00  0.00           C
ATOM   5563  O   ARG A 367      43.085  81.104 137.475  1.00  0.00           O
ATOM   5564  N   ILE A 368      40.935  80.415 137.335  1.00  0.00           N
ATOM   5566  CA  ILE A 368      40.355  81.505 138.095  1.00  0.00           C
ATOM   5568  CB  ILE A 368      39.805  82.634 137.215  1.00  0.00           C
ATOM   5570  CG2 ILE A 368      38.515  82.214 136.485  1.00  0.00           C
ATOM   5574  CG1 ILE A 368      39.545  83.944 137.995  1.00  0.00           C
ATOM   5577  CD  ILE A 368      40.825  84.575 138.565  1.00  0.00           C
ATOM   5581  C   ILE A 368      39.275  80.875 138.945  1.00  0.00           C
ATOM   5582  O   ILE A 368      38.615  79.915 138.535  1.00  0.00           O
ATOM   5583  N   ASN A 369      39.094  81.374 140.175  1.00  0.00           N
ATOM   5585  CA  ASN A 369      38.095  80.894 141.095  1.00  0.00           C
ATOM   5587  CB  ASN A 369      38.765  80.095 142.255  1.00  0.00           C
ATOM   5590  CG  ASN A 369      37.745  79.445 143.195  1.00  0.00           C
ATOM   5591  OD1 ASN A 369      37.145  80.084 144.065  1.00  0.00           O
ATOM   5592  ND2 ASN A 369      37.555  78.125 143.045  1.00  0.00           N
ATOM   5595  C   ASN A 369      37.365  82.115 141.605  1.00  0.00           C
ATOM   5596  O   ASN A 369      37.995  83.144 141.855  1.00  0.00           O
ATOM   5597  N   PHE A 370      36.035  82.024 141.735  1.00  0.00           N
ATOM   5599  CA  PHE A 370      35.215  83.085 142.285  1.00  0.00           C
ATOM   5601  CB  PHE A 370      34.135  83.554 141.265  1.00  0.00           C
ATOM   5604  CG  PHE A 370      34.785  84.114 140.025  1.00  0.00           C
ATOM   5605  CD1 PHE A 370      34.865  83.375 138.825  1.00  0.00           C
ATOM   5607  CE1 PHE A 370      35.495  83.915 137.695  1.00  0.00           C
ATOM   5609  CZ  PHE A 370      36.075  85.185 137.755  1.00  0.00           C
ATOM   5611  CD2 PHE A 370      35.315  85.415 140.045  1.00  0.00           C
ATOM   5613  CE2 PHE A 370      35.985  85.935 138.935  1.00  0.00           C
ATOM   5615  C   PHE A 370      34.545  82.564 143.535  1.00  0.00           C
ATOM   5616  O   PHE A 370      33.845  81.545 143.465  1.00  0.00           O
ATOM   5617  N   ASP A 371      34.715  83.214 144.704  1.00  0.00           N
ATOM   5619  CA  ASP A 371      33.825  83.085 145.844  1.00  0.00           C
ATOM   5621  CB  ASP A 371      34.615  82.955 147.184  1.00  0.00           C
ATOM   5624  CG  ASP A 371      35.775  83.905 147.414  1.00  0.00           C
ATOM   5625  OD1 ASP A 371      36.345  84.515 146.484  1.00  0.00           O
ATOM   5626  OD2 ASP A 371      36.275  83.865 148.584  1.00  0.00           O
ATOM   5627  C   ASP A 371      32.765  84.225 145.864  1.00  0.00           C
ATOM   5628  OT1 ASP A 371      33.025  85.335 145.344  1.00  0.00           O
ATOM   5629  OT2 ASP A 371      31.625  83.995 146.374  1.00  0.00           O
ATOM   5630  NH3 POPEB 372      22.845 115.884  69.665  1.00  0.00           N
ATOM   5634  C12 POPEB 372      23.205 117.345  69.765  1.00  0.00           C
ATOM   5637  C11 POPEB 372      23.965 117.844  68.515  1.00  0.00           C
ATOM   5640  P   POPEB 372      25.595 119.655  69.425  1.00  0.00           P
ATOM   5641  O13 POPEB 372      25.235 120.694  70.415  1.00  0.00           O
ATOM   5642  O14 POPEB 372      26.305 118.464  69.945  1.00  0.00           O
ATOM   5643  O11 POPEB 372      26.515 120.375  68.365  1.00  0.00           O
ATOM   5644  O12 POPEB 372      24.285 119.225  68.635  1.00  0.00           O
ATOM   5645  C1  POPEB 372      26.865 119.735  67.145  1.00  0.00           C
ATOM   5648  C2  POPEB 372      27.935 120.595  66.395  1.00  0.00           C
ATOM   5650  O21 POPEB 372      27.915 120.385  64.965  1.00  0.00           O
ATOM   5651  C21 POPEB 372      28.095 119.155  64.535  1.00  0.00           C
ATOM   5652  O22 POPEB 372      28.305 118.165  65.205  1.00  0.00           O
ATOM   5653  C22 POPEB 372      28.015 119.144  63.005  1.00  0.00           C
ATOM   5656  C3  POPEB 372      29.365 120.455  66.985  1.00  0.00           C
ATOM   5659  O31 POPEB 372      30.255 121.464  66.455  1.00  0.00           O
ATOM   5660  C31 POPEB 372      31.005 121.125  65.435  1.00  0.00           C
ATOM   5661  O32 POPEB 372      31.025 120.045  64.855  1.00  0.00           O
ATOM   5662  C32 POPEB 372      31.765 122.365  64.955  1.00  0.00           C
ATOM   5665  C23 POPEB 372      28.235 117.745  62.405  1.00  0.00           C
ATOM   5668  C24 POPEB 372      27.975 117.685  60.895  1.00  0.00           C
ATOM   5671  C25 POPEB 372      28.925 116.744  60.145  1.00  0.00           C
ATOM   5674  C26 POPEB 372      30.255 117.415  59.785  1.00  0.00           C
ATOM   5677  C27 POPEB 372      31.125 116.565  58.855  1.00  0.00           C
ATOM   5680  C28 POPEB 372      32.345 117.315  58.275  1.00  0.00           C
ATOM   5683  C29 POPEB 372      33.435 117.545  59.295  1.00  0.00           C
ATOM   5685 0C21 POPEB 372      34.755 117.584  59.035  1.00  0.00           C
ATOM   5687 1C21 POPEB 372      35.395 117.464  57.675  1.00  0.00           C
ATOM   5690 2C21 POPEB 372      36.615 118.375  57.475  1.00  0.00           C
ATOM   5693 3C21 POPEB 372      37.425 117.964  56.235  1.00  0.00           C
ATOM   5696 4C21 POPEB 372      38.655 118.845  55.985  1.00  0.00           C
ATOM   5699 5C21 POPEB 372      39.595 118.285  54.905  1.00  0.00           C
ATOM   5702 6C21 POPEB 372      38.884 117.835  53.615  1.00  0.00           C
ATOM   5705 7C21 POPEB 372      39.875 117.485  52.495  1.00  0.00           C
ATOM   5708 8C21 POPEB 372      39.205 116.835  51.285  1.00  0.00           C
ATOM   5712  C33 POPEB 372      33.005 122.024  64.095  1.00  0.00           C
ATOM   5715  C34 POPEB 372      33.405 123.104  63.075  1.00  0.00           C
ATOM   5718  C35 POPEB 372      32.295 123.585  62.125  1.00  0.00           C
ATOM   5721  C36 POPEB 372      32.774 123.825  60.685  1.00  0.00           C
ATOM   5724  C37 POPEB 372      31.655 124.295  59.735  1.00  0.00           C
ATOM   5727  C38 POPEB 372      32.055 124.354  58.255  1.00  0.00           C
ATOM   5730  C39 POPEB 372      32.245 122.975  57.595  1.00  0.00           C
ATOM   5733 0C31 POPEB 372      32.195 123.005  56.065  1.00  0.00           C
ATOM   5736 1C31 POPEB 372      32.315 121.604  55.445  1.00  0.00           C
ATOM   5739 2C31 POPEB 372      32.175 121.555  53.915  1.00  0.00           C
ATOM   5742 3C31 POPEB 372      30.785 121.975  53.415  1.00  0.00           C
ATOM   5745 4C31 POPEB 372      30.575 121.714  51.925  1.00  0.00           C
ATOM   5748 5C31 POPEB 372      29.225 122.274  51.445  1.00  0.00           C
ATOM   5751 6C31 POPEB 372      28.905 121.965  49.975  1.00  0.00           C
ATOM   5755  NH3 POPEC 373     103.785  80.854  33.375  1.00  0.00           N
ATOM   5759  C12 POPEC 373     102.745  80.975  34.465  1.00  0.00           C
ATOM   5762  C11 POPEC 373     101.505  81.815  34.055  1.00  0.00           C
ATOM   5765  P   POPEC 373     102.724  84.165  33.815  1.00  0.00           P
ATOM   5766  O13 POPEC 373     104.074  83.604  33.625  1.00  0.00           O
ATOM   5767  O14 POPEC 373     102.444  85.415  33.065  1.00  0.00           O
ATOM   5768  O11 POPEC 373     102.374  84.295  35.355  1.00  0.00           O
ATOM   5769  O12 POPEC 373     101.765  83.015  33.315  1.00  0.00           O
ATOM   5770  C1  POPEC 373     103.544  84.424  36.185  1.00  0.00           C
ATOM   5773  C2  POPEC 373     103.255  84.984  37.595  1.00  0.00           C
ATOM   5775  O21 POPEC 373     104.505  85.245  38.255  1.00  0.00           O
ATOM   5776  C21 POPEC 373     105.324  84.225  38.445  1.00  0.00           C
ATOM   5777  O22 POPEC 373     105.035  83.045  38.435  1.00  0.00           O
ATOM   5778  C22 POPEC 373     106.755  84.745  38.595  1.00  0.00           C
ATOM   5781  C3  POPEC 373     102.273  84.135  38.445  1.00  0.00           C
ATOM   5784  O31 POPEC 373     101.804  84.924  39.555  1.00  0.00           O
ATOM   5785  C31 POPEC 373     102.005  84.634  40.845  1.00  0.00           C
ATOM   5786  O32 POPEC 373     101.345  85.155  41.735  1.00  0.00           O
ATOM   5787  C32 POPEC 373     103.134  83.655  41.125  1.00  0.00           C
ATOM   5790  C23 POPEC 373     107.124  85.275  39.995  1.00  0.00           C
ATOM   5793  C24 POPEC 373     108.484  85.985  39.955  1.00  0.00           C
ATOM   5796  C25 POPEC 373     108.995  86.514  41.305  1.00  0.00           C
ATOM   5799  C26 POPEC 373     109.494  85.415  42.245  1.00  0.00           C
ATOM   5802  C27 POPEC 373     110.454  85.954  43.315  1.00  0.00           C
ATOM   5805  C28 POPEC 373     111.065  84.854  44.215  1.00  0.00           C
ATOM   5808  C29 POPEC 373     110.044  84.254  45.145  1.00  0.00           C
ATOM   5810 0C21 POPEC 373     110.075  84.205  46.485  1.00  0.00           C
ATOM   5812 1C21 POPEC 373     111.145  84.774  47.395  1.00  0.00           C
ATOM   5815 2C21 POPEC 373     110.564  85.315  48.725  1.00  0.00           C
ATOM   5818 3C21 POPEC 373     109.965  84.225  49.625  1.00  0.00           C
ATOM   5821 4C21 POPEC 373     109.685  84.735  51.045  1.00  0.00           C
ATOM   5824 5C21 POPEC 373     109.184  83.625  51.985  1.00  0.00           C
ATOM   5827 6C21 POPEC 373     109.164  84.075  53.455  1.00  0.00           C
ATOM   5830 7C21 POPEC 373     108.775  82.945  54.415  1.00  0.00           C
ATOM   5833 8C21 POPEC 373     108.945  83.295  55.895  1.00  0.00           C
ATOM   5837  C33 POPEC 373     103.255  83.284  42.625  1.00  0.00           C
ATOM   5840  C34 POPEC 373     104.675  82.815  42.975  1.00  0.00           C
ATOM   5843  C35 POPEC 373     105.585  83.944  43.495  1.00  0.00           C
ATOM   5846  C36 POPEC 373     105.115  84.485  44.855  1.00  0.00           C
ATOM   5849  C37 POPEC 373     106.175  85.295  45.615  1.00  0.00           C
ATOM   5852  C38 POPEC 373     105.604  85.945  46.885  1.00  0.00           C
ATOM   5855  C39 POPEC 373     104.815  84.955  47.765  1.00  0.00           C
ATOM   5858 0C31 POPEC 373     104.505  85.455  49.175  1.00  0.00           C
ATOM   5861 1C31 POPEC 373     103.934  84.325  50.045  1.00  0.00           C
ATOM   5864 2C31 POPEC 373     103.904  84.644  51.545  1.00  0.00           C
ATOM   5867 3C31 POPEC 373     103.874  83.375  52.405  1.00  0.00           C
ATOM   5870 4C31 POPEC 373     104.064  83.664  53.905  1.00  0.00           C
ATOM   5873 5C31 POPEC 373     104.384  82.414  54.735  1.00  0.00           C
ATOM   5876 6C31 POPEC 373     104.715  82.714  56.195  1.00  0.00           C
ATOM   5880  NH3 POPED 374      91.215  98.454  31.835  1.00  0.00           N
ATOM   5884  C12 POPED 374      90.095  99.384  31.465  1.00  0.00           C
ATOM   5887  C11 POPED 374      89.764 100.435  32.535  1.00  0.00           C
ATOM   5890  P   POPED 374      87.605 101.985  32.755  1.00  0.00           P
ATOM   5891  O13 POPED 374      87.703 103.454  32.515  1.00  0.00           O
ATOM   5892  O14 POPED 374      86.334 101.355  32.345  1.00  0.00           O
ATOM   5893  O11 POPED 374      87.914 101.644  34.275  1.00  0.00           O
ATOM   5894  O12 POPED 374      88.815 101.325  31.965  1.00  0.00           O
ATOM   5895  C1  POPED 374      87.824 102.665  35.275  1.00  0.00           C
ATOM   5898  C2  POPED 374      87.773 102.095  36.735  1.00  0.00           C
ATOM   5900  O21 POPED 374      86.734 101.115  36.825  1.00  0.00           O
ATOM   5901  C21 POPED 374      86.964  99.835  37.145  1.00  0.00           C
ATOM   5902  O22 POPED 374      86.275  98.925  36.715  1.00  0.00           O
ATOM   5903  C22 POPED 374      88.035  99.595  38.225  1.00  0.00           C
ATOM   5906  C3  POPED 374      87.425 103.255  37.695  1.00  0.00           C
ATOM   5909  O31 POPED 374      87.234 102.805  39.055  1.00  0.00           O
ATOM   5910  C31 POPED 374      87.075 103.845  39.885  1.00  0.00           C
ATOM   5911  O32 POPED 374      87.154 105.005  39.555  1.00  0.00           O
ATOM   5912  C32 POPED 374      86.744 103.384  41.285  1.00  0.00           C
ATOM   5915  C23 POPED 374      87.645  98.314  39.015  1.00  0.00           C
ATOM   5918  C24 POPED 374      88.115  98.244  40.475  1.00  0.00           C
ATOM   5921  C25 POPED 374      89.624  98.075  40.665  1.00  0.00           C
ATOM   5924  C26 POPED 374      90.014  98.015  42.155  1.00  0.00           C
ATOM   5927  C27 POPED 374      90.744  96.725  42.555  1.00  0.00           C
ATOM   5930  C28 POPED 374      91.245  96.795  44.015  1.00  0.00           C
ATOM   5933  C29 POPED 374      91.795  95.494  44.535  1.00  0.00           C
ATOM   5935 0C21 POPED 374      92.285  95.305  45.775  1.00  0.00           C
ATOM   5937 1C21 POPED 374      92.374  96.375  46.825  1.00  0.00           C
ATOM   5940 2C21 POPED 374      91.365  96.225  47.985  1.00  0.00           C
ATOM   5943 3C21 POPED 374      91.775  95.175  49.025  1.00  0.00           C
ATOM   5946 4C21 POPED 374      90.984  95.235  50.345  1.00  0.00           C
ATOM   5949 5C21 POPED 374      91.014  96.614  51.025  1.00  0.00           C
ATOM   5952 6C21 POPED 374      90.414  96.614  52.435  1.00  0.00           C
ATOM   5955 7C21 POPED 374      90.545  97.994  53.095  1.00  0.00           C
ATOM   5958 8C21 POPED 374      89.804  98.124  54.435  1.00  0.00           C
ATOM   5962  C33 POPED 374      87.654 104.035  42.345  1.00  0.00           C
ATOM   5965  C34 POPED 374      86.944 104.265  43.665  1.00  0.00           C
ATOM   5968  C35 POPED 374      86.734 102.994  44.495  1.00  0.00           C
ATOM   5971  C36 POPED 374      86.065 103.375  45.815  1.00  0.00           C
ATOM   5974  C37 POPED 374      85.574 102.214  46.675  1.00  0.00           C
ATOM   5977  C38 POPED 374      84.704 102.765  47.815  1.00  0.00           C
ATOM   5980  C39 POPED 374      83.865 101.714  48.545  1.00  0.00           C
ATOM   5983 0C31 POPED 374      82.584 102.325  49.145  1.00  0.00           C
ATOM   5986 1C31 POPED 374      82.824 103.405  50.205  1.00  0.00           C
ATOM   5989 2C31 POPED 374      81.604 104.304  50.465  1.00  0.00           C
ATOM   5992 3C31 POPED 374      80.294 103.534  50.735  1.00  0.00           C
ATOM   5995 4C31 POPED 374      80.354 102.615  51.955  1.00  0.00           C
ATOM   5998 5C31 POPED 374      79.055 101.825  52.165  1.00  0.00           C
ATOM   6001 6C31 POPED 374      79.135 100.825  53.325  1.00  0.00           C
ATOM   6005  NH3 POPEE 375       8.585  75.524  33.395  1.00  0.00           N
ATOM   6009  C12 POPEE 375       9.955  75.064  32.985  1.00  0.00           C
ATOM   6012  C11 POPEE 375      10.935  75.104  34.175  1.00  0.00           C
ATOM   6015  P   POPEE 375      13.305  75.325  33.085  1.00  0.00           P
ATOM   6016  O13 POPEE 375      14.605  74.685  33.395  1.00  0.00           O
ATOM   6017  O14 POPEE 375      12.985  75.524  31.655  1.00  0.00           O
ATOM   6018  O11 POPEE 375      13.205  76.725  33.835  1.00  0.00           O
ATOM   6019  O12 POPEE 375      12.175  74.495  33.815  1.00  0.00           O
ATOM   6020  C1  POPEE 375      14.275  77.375  34.515  1.00  0.00           C
ATOM   6023  C2  POPEE 375      14.265  77.104  36.055  1.00  0.00           C
ATOM   6025  O21 POPEE 375      15.335  77.825  36.695  1.00  0.00           O
ATOM   6026  C21 POPEE 375      15.115  79.095  36.995  1.00  0.00           C
ATOM   6027  O22 POPEE 375      14.125  79.755  36.715  1.00  0.00           O
ATOM   6028  C22 POPEE 375      16.315  79.575  37.815  1.00  0.00           C
ATOM   6031  C3  POPEE 375      14.435  75.575  36.325  1.00  0.00           C
ATOM   6034  O31 POPEE 375      14.505  75.225  37.725  1.00  0.00           O
ATOM   6035  C31 POPEE 375      15.325  74.204  38.015  1.00  0.00           C
ATOM   6036  O32 POPEE 375      16.075  73.655  37.215  1.00  0.00           O
ATOM   6037  C32 POPEE 375      15.195  73.865  39.505  1.00  0.00           C
ATOM   6040  C23 POPEE 375      16.765  81.005  37.465  1.00  0.00           C
ATOM   6043  C24 POPEE 375      17.485  81.705  38.615  1.00  0.00           C
ATOM   6046  C25 POPEE 375      17.875  83.134  38.245  1.00  0.00           C
ATOM   6049  C26 POPEE 375      17.745  84.104  39.425  1.00  0.00           C
ATOM   6052  C27 POPEE 375      18.785  83.865  40.525  1.00  0.00           C
ATOM   6055  C28 POPEE 375      18.455  84.704  41.775  1.00  0.00           C
ATOM   6058  C29 POPEE 375      19.525  84.625  42.835  1.00  0.00           C
ATOM   6060 0C21 POPEE 375      19.435  85.235  44.025  1.00  0.00           C
ATOM   6062 1C21 POPEE 375      18.275  86.085  44.475  1.00  0.00           C
ATOM   6065 2C21 POPEE 375      18.625  87.304  45.345  1.00  0.00           C
ATOM   6068 3C21 POPEE 375      19.515  86.955  46.545  1.00  0.00           C
ATOM   6071 4C21 POPEE 375      19.625  88.054  47.595  1.00  0.00           C
ATOM   6074 5C21 POPEE 375      20.685  87.724  48.665  1.00  0.00           C
ATOM   6077 6C21 POPEE 375      20.345  86.464  49.485  1.00  0.00           C
ATOM   6080 7C21 POPEE 375      21.475  86.065  50.445  1.00  0.00           C
ATOM   6083 8C21 POPEE 375      21.185  84.755  51.185  1.00  0.00           C
ATOM   6087  C33 POPEE 375      13.765  74.005  40.125  1.00  0.00           C
ATOM   6090  C34 POPEE 375      13.525  75.345  40.855  1.00  0.00           C
ATOM   6093  C35 POPEE 375      12.195  75.475  41.615  1.00  0.00           C
ATOM   6096  C36 POPEE 375      12.215  76.655  42.605  1.00  0.00           C
ATOM   6099  C37 POPEE 375      10.885  76.875  43.355  1.00  0.00           C
ATOM   6102  C38 POPEE 375      10.875  78.134  44.255  1.00  0.00           C
ATOM   6105  C39 POPEE 375       9.555  78.354  45.025  1.00  0.00           C
ATOM   6108 0C31 POPEE 375       8.315  78.354  44.125  1.00  0.00           C
ATOM   6111 1C31 POPEE 375       6.995  78.775  44.805  1.00  0.00           C
ATOM   6114 2C31 POPEE 375       6.935  80.245  45.255  1.00  0.00           C
ATOM   6117 3C31 POPEE 375       5.555  80.884  45.065  1.00  0.00           C
ATOM   6120 4C31 POPEE 375       4.415  80.175  45.815  1.00  0.00           C
ATOM   6123 5C31 POPEE 375       3.045  80.814  45.555  1.00  0.00           C
ATOM   6126 6C31 POPEE 375       1.895  80.075  46.255  1.00  0.00           C
ATOM   6130  NH3 POPEF 376      38.835 125.774  30.675  1.00  0.00           N
ATOM   6134  C12 POPEF 376      39.164 124.515  31.435  1.00  0.00           C
ATOM   6137  C11 POPEF 376      40.075 124.795  32.645  1.00  0.00           C
ATOM   6140  P   POPEF 376      40.854 122.295  33.105  1.00  0.00           P
ATOM   6141  O13 POPEF 376      42.275 122.505  32.725  1.00  0.00           O
ATOM   6142  O14 POPEF 376      39.965 121.635  32.135  1.00  0.00           O
ATOM   6143  O11 POPEF 376      40.725 121.565  34.505  1.00  0.00           O
ATOM   6144  O12 POPEF 376      40.204 123.674  33.505  1.00  0.00           O
ATOM   6145  C1  POPEF 376      41.015 122.255  35.725  1.00  0.00           C
ATOM   6148  C2  POPEF 376      39.774 122.925  36.385  1.00  0.00           C
ATOM   6150  O21 POPEF 376      40.145 123.655  37.585  1.00  0.00           O
ATOM   6151  C21 POPEF 376      40.395 122.955  38.685  1.00  0.00           C
ATOM   6152  O22 POPEF 376      40.504 121.755  38.775  1.00  0.00           O
ATOM   6153  C22 POPEF 376      40.495 123.935  39.855  1.00  0.00           C
ATOM   6156  C3  POPEF 376      38.625 121.895  36.595  1.00  0.00           C
ATOM   6159  O31 POPEF 376      37.685 122.354  37.585  1.00  0.00           O
ATOM   6160  C31 POPEF 376      36.775 123.215  37.145  1.00  0.00           C
ATOM   6161  O32 POPEF 376      36.555 123.495  35.985  1.00  0.00           O
ATOM   6162  C32 POPEF 376      36.015 123.865  38.305  1.00  0.00           C
ATOM   6165  C23 POPEF 376      40.414 123.244  41.235  1.00  0.00           C
ATOM   6168  C24 POPEF 376      40.684 124.234  42.375  1.00  0.00           C
ATOM   6171  C25 POPEF 376      40.605 123.595  43.775  1.00  0.00           C
ATOM   6174  C26 POPEF 376      39.184 123.445  44.325  1.00  0.00           C
ATOM   6177  C27 POPEF 376      39.195 122.984  45.785  1.00  0.00           C
ATOM   6180  C28 POPEF 376      37.805 122.864  46.435  1.00  0.00           C
ATOM   6183  C29 POPEF 376      37.085 124.185  46.585  1.00  0.00           C
ATOM   6185 0C21 POPEF 376      36.935 124.894  47.715  1.00  0.00           C
ATOM   6187 1C21 POPEF 376      37.465 124.535  49.085  1.00  0.00           C
ATOM   6190 2C21 POPEF 376      38.954 124.894  49.225  1.00  0.00           C
ATOM   6193 3C21 POPEF 376      39.444 124.845  50.675  1.00  0.00           C
ATOM   6196 4C21 POPEF 376      40.915 125.295  50.785  1.00  0.00           C
ATOM   6199 5C21 POPEF 376      41.454 125.375  52.225  1.00  0.00           C
ATOM   6202 6C21 POPEF 376      40.635 126.314  53.135  1.00  0.00           C
ATOM   6205 7C21 POPEF 376      41.335 126.614  54.465  1.00  0.00           C
ATOM   6208 8C21 POPEF 376      40.475 127.444  55.415  1.00  0.00           C
ATOM   6212  C33 POPEF 376      36.195 123.194  39.675  1.00  0.00           C
ATOM   6215  C34 POPEF 376      35.555 124.024  40.795  1.00  0.00           C
ATOM   6218  C35 POPEF 376      35.455 123.205  42.085  1.00  0.00           C
ATOM   6221  C36 POPEF 376      34.785 123.985  43.215  1.00  0.00           C
ATOM   6224  C37 POPEF 376      34.265 123.085  44.335  1.00  0.00           C
ATOM   6227  C38 POPEF 376      33.365 123.875  45.295  1.00  0.00           C
ATOM   6230  C39 POPEF 376      33.175 123.165  46.635  1.00  0.00           C
ATOM   6233 0C31 POPEF 376      32.805 121.685  46.525  1.00  0.00           C
ATOM   6236 1C31 POPEF 376      32.425 121.104  47.885  1.00  0.00           C
ATOM   6239 2C31 POPEF 376      32.235 119.585  47.835  1.00  0.00           C
ATOM   6242 3C31 POPEF 376      31.595 119.065  49.125  1.00  0.00           C
ATOM   6245 4C31 POPEF 376      31.355 117.555  49.105  1.00  0.00           C
ATOM   6248 5C31 POPEF 376      30.595 117.095  50.355  1.00  0.00           C
ATOM   6251 6C31 POPEF 376      30.305 115.604  50.355  1.00  0.00           C
ATOM   6255  NH3 POPEG 377      85.634  57.295  39.185  1.00  0.00           N
ATOM   6259  C12 POPEG 377      85.174  56.955  37.795  1.00  0.00           C
ATOM   6262  C11 POPEG 377      85.255  55.435  37.605  1.00  0.00           C
ATOM   6265  P   POPEG 377      83.045  54.265  38.275  1.00  0.00           P
ATOM   6266  O13 POPEG 377      82.255  55.415  37.805  1.00  0.00           O
ATOM   6267  O14 POPEG 377      83.145  53.075  37.415  1.00  0.00           O
ATOM   6268  O11 POPEG 377      82.514  53.804  39.675  1.00  0.00           O
ATOM   6269  O12 POPEG 377      84.505  54.775  38.635  1.00  0.00           O
ATOM   6270  C1  POPEG 377      82.715  54.475  40.905  1.00  0.00           C
ATOM   6273  C2  POPEG 377      81.935  55.815  40.995  1.00  0.00           C
ATOM   6275  O21 POPEG 377      81.994  56.314  42.335  1.00  0.00           O
ATOM   6276  C21 POPEG 377      83.134  56.905  42.645  1.00  0.00           C
ATOM   6277  O22 POPEG 377      84.114  57.005  41.905  1.00  0.00           O
ATOM   6278  C22 POPEG 377      82.975  57.645  43.965  1.00  0.00           C
ATOM   6281  C3  POPEG 377      80.434  55.705  40.575  1.00  0.00           C
ATOM   6284  O31 POPEG 377      79.873  56.995  40.235  1.00  0.00           O
ATOM   6285  C31 POPEG 377      79.434  57.805  41.205  1.00  0.00           C
ATOM   6286  O32 POPEG 377      79.755  58.985  41.265  1.00  0.00           O
ATOM   6287  C32 POPEG 377      78.405  57.174  42.115  1.00  0.00           C
ATOM   6290  C23 POPEG 377      82.674  59.135  43.665  1.00  0.00           C
ATOM   6293  C24 POPEG 377      82.325  59.975  44.895  1.00  0.00           C
ATOM   6296  C25 POPEG 377      83.435  59.984  45.965  1.00  0.00           C
ATOM   6299  C26 POPEG 377      83.214  61.095  46.995  1.00  0.00           C
ATOM   6302  C27 POPEG 377      84.134  60.995  48.215  1.00  0.00           C
ATOM   6305  C28 POPEG 377      83.953  62.195  49.155  1.00  0.00           C
ATOM   6308  C29 POPEG 377      84.575  61.975  50.515  1.00  0.00           C
ATOM   6310 0C21 POPEG 377      84.164  62.585  51.645  1.00  0.00           C
ATOM   6312 1C21 POPEG 377      83.045  63.585  51.705  1.00  0.00           C
ATOM   6315 2C21 POPEG 377      82.535  63.874  53.125  1.00  0.00           C
ATOM   6318 3C21 POPEG 377      81.404  64.924  53.075  1.00  0.00           C
ATOM   6321 4C21 POPEG 377      80.945  65.405  54.455  1.00  0.00           C
ATOM   6324 5C21 POPEG 377      79.965  66.585  54.355  1.00  0.00           C
ATOM   6327 6C21 POPEG 377      78.545  66.144  53.955  1.00  0.00           C
ATOM   6330 7C21 POPEG 377      77.575  67.325  53.815  1.00  0.00           C
ATOM   6333 8C21 POPEG 377      76.155  66.894  53.445  1.00  0.00           C
ATOM   6337  C33 POPEG 377      78.925  57.225  43.555  1.00  0.00           C
ATOM   6340  C34 POPEG 377      78.275  56.174  44.445  1.00  0.00           C
ATOM   6343  C35 POPEG 377      79.005  56.165  45.775  1.00  0.00           C
ATOM   6346  C36 POPEG 377      78.555  55.064  46.725  1.00  0.00           C
ATOM   6349  C37 POPEG 377      79.304  55.245  48.045  1.00  0.00           C
ATOM   6352  C38 POPEG 377      79.145  54.115  49.045  1.00  0.00           C
ATOM   6355  C39 POPEG 377      79.994  54.425  50.275  1.00  0.00           C
ATOM   6358 0C31 POPEG 377      79.175  54.865  51.495  1.00  0.00           C
ATOM   6361 1C31 POPEG 377      80.124  55.335  52.595  1.00  0.00           C
ATOM   6364 2C31 POPEG 377      79.405  55.685  53.905  1.00  0.00           C
ATOM   6367 3C31 POPEG 377      80.354  56.225  54.985  1.00  0.00           C
ATOM   6370 4C31 POPEG 377      81.674  55.464  55.105  1.00  0.00           C
ATOM   6373 5C31 POPEG 377      82.484  55.875  56.345  1.00  0.00           C
ATOM   6376 6C31 POPEG 377      83.865  55.235  56.385  1.00  0.00           C
ATOM   6380  NH3 POPEH 378      94.885  34.034  37.825  1.00  0.00           N
ATOM   6384  C12 POPEH 378      94.555  35.365  37.235  1.00  0.00           C
ATOM   6387  C11 POPEH 378      93.204  35.915  37.745  1.00  0.00           C
ATOM   6390  P   POPEH 378      92.164  36.925  39.905  1.00  0.00           P
ATOM   6391  O13 POPEH 378      91.395  38.095  39.455  1.00  0.00           O
ATOM   6392  O14 POPEH 378      91.374  35.705  40.225  1.00  0.00           O
ATOM   6393  O11 POPEH 378      92.843  37.295  41.265  1.00  0.00           O
ATOM   6394  O12 POPEH 378      93.395  36.605  38.975  1.00  0.00           O
ATOM   6395  C1  POPEH 378      91.984  37.325  42.415  1.00  0.00           C
ATOM   6398  C2  POPEH 378      92.854  37.455  43.685  1.00  0.00           C
ATOM   6400  O21 POPEH 378      92.175  37.054  44.875  1.00  0.00           O
ATOM   6401  C21 POPEH 378      91.035  37.665  45.145  1.00  0.00           C
ATOM   6402  O22 POPEH 378      90.535  38.595  44.535  1.00  0.00           O
ATOM   6403  C22 POPEH 378      90.343  36.925  46.265  1.00  0.00           C
ATOM   6406  C3  POPEH 378      93.474  38.875  43.765  1.00  0.00           C
ATOM   6409  O31 POPEH 378      94.234  39.165  44.965  1.00  0.00           O
ATOM   6410  C31 POPEH 378      95.414  38.545  44.995  1.00  0.00           C
ATOM   6411  O32 POPEH 378      95.725  37.575  44.335  1.00  0.00           O
ATOM   6412  C32 POPEH 378      96.334  39.255  45.975  1.00  0.00           C
ATOM   6415  C23 POPEH 378      89.995  37.885  47.425  1.00  0.00           C
ATOM   6418  C24 POPEH 378      91.163  38.075  48.395  1.00  0.00           C
ATOM   6421  C25 POPEH 378      90.834  39.125  49.455  1.00  0.00           C
ATOM   6424  C26 POPEH 378      89.514  38.845  50.185  1.00  0.00           C
ATOM   6427  C27 POPEH 378      89.344  39.675  51.455  1.00  0.00           C
ATOM   6430  C28 POPEH 378      88.305  39.065  52.415  1.00  0.00           C
ATOM   6433  C29 POPEH 378      86.865  39.315  52.045  1.00  0.00           C
ATOM   6435 0C21 POPEH 378      85.874  39.495  52.935  1.00  0.00           C
ATOM   6437 1C21 POPEH 378      86.014  39.445  54.435  1.00  0.00           C
ATOM   6440 2C21 POPEH 378      84.864  38.695  55.135  1.00  0.00           C
ATOM   6443 3C21 POPEH 378      85.044  37.175  55.195  1.00  0.00           C
ATOM   6446 4C21 POPEH 378      83.785  36.445  55.675  1.00  0.00           C
ATOM   6449 5C21 POPEH 378      83.194  36.925  57.015  1.00  0.00           C
ATOM   6452 6C21 POPEH 378      84.085  36.665  58.235  1.00  0.00           C
ATOM   6455 7C21 POPEH 378      83.325  36.945  59.535  1.00  0.00           C
ATOM   6458 8C21 POPEH 378      84.055  36.464  60.785  1.00  0.00           C
ATOM   6462  C33 POPEH 378      97.715  38.555  46.045  1.00  0.00           C
ATOM   6465  C34 POPEH 378      98.785  39.425  46.735  1.00  0.00           C
ATOM   6468  C35 POPEH 378      98.305  40.155  47.995  1.00  0.00           C
ATOM   6471  C36 POPEH 378      97.684  39.225  49.055  1.00  0.00           C
ATOM   6474  C37 POPEH 378      96.744  39.955  50.015  1.00  0.00           C
ATOM   6477  C38 POPEH 378      95.665  39.025  50.565  1.00  0.00           C
ATOM   6480  C39 POPEH 378      94.633  39.735  51.445  1.00  0.00           C
ATOM   6483 0C31 POPEH 378      95.025  39.775  52.925  1.00  0.00           C
ATOM   6486 1C31 POPEH 378      93.924  40.445  53.765  1.00  0.00           C
ATOM   6489 2C31 POPEH 378      94.184  40.344  55.265  1.00  0.00           C
ATOM   6492 3C31 POPEH 378      93.064  41.005  56.075  1.00  0.00           C
ATOM   6495 4C31 POPEH 378      93.314  40.945  57.585  1.00  0.00           C
ATOM   6498 5C31 POPEH 378      92.234  41.664  58.395  1.00  0.00           C
ATOM   6501 6C31 POPEH 378      92.553  41.745  59.885  1.00  0.00           C
ATOM   6505  NH3 POPEI 379      19.595  96.225  28.295  1.00  0.00           N
ATOM   6509  C12 POPEI 379      20.505  95.204  28.895  1.00  0.00           C
ATOM   6512  C11 POPEI 379      19.795  93.845  28.945  1.00  0.00           C
ATOM   6515  P   POPEI 379      17.195  93.855  28.675  1.00  0.00           P
ATOM   6516  O13 POPEI 379      17.285  94.915  27.655  1.00  0.00           O
ATOM   6517  O14 POPEI 379      16.975  92.485  28.185  1.00  0.00           O
ATOM   6518  O11 POPEI 379      15.985  94.195  29.635  1.00  0.00           O
ATOM   6519  O12 POPEI 379      18.495  93.925  29.555  1.00  0.00           O
ATOM   6520  C1  POPEI 379      16.225  94.045  31.035  1.00  0.00           C
ATOM   6523  C2  POPEI 379      14.935  94.205  31.845  1.00  0.00           C
ATOM   6525  O21 POPEI 379      15.285  93.954  33.205  1.00  0.00           O
ATOM   6526  C21 POPEI 379      14.595  94.644  34.095  1.00  0.00           C
ATOM   6527  O22 POPEI 379      13.825  95.554  33.845  1.00  0.00           O
ATOM   6528  C22 POPEI 379      14.925  94.094  35.485  1.00  0.00           C
ATOM   6531  C3  POPEI 379      13.835  93.194  31.415  1.00  0.00           C
ATOM   6534  O31 POPEI 379      12.575  93.485  32.055  1.00  0.00           O
ATOM   6535  C31 POPEI 379      11.955  94.545  31.545  1.00  0.00           C
ATOM   6536  O32 POPEI 379      12.255  95.064  30.475  1.00  0.00           O
ATOM   6537  C32 POPEI 379      10.905  95.084  32.525  1.00  0.00           C
ATOM   6540  C23 POPEI 379      14.805  95.165  36.575  1.00  0.00           C
ATOM   6543  C24 POPEI 379      14.885  94.524  37.965  1.00  0.00           C
ATOM   6546  C25 POPEI 379      14.895  95.575  39.085  1.00  0.00           C
ATOM   6549  C26 POPEI 379      16.285  95.694  39.715  1.00  0.00           C
ATOM   6552  C27 POPEI 379      16.425  96.884  40.665  1.00  0.00           C
ATOM   6555  C28 POPEI 379      17.675  96.775  41.545  1.00  0.00           C
ATOM   6558  C29 POPEI 379      17.465  95.774  42.645  1.00  0.00           C
ATOM   6560 0C21 POPEI 379      17.845  95.914  43.925  1.00  0.00           C
ATOM   6562 1C21 POPEI 379      18.605  97.085  44.485  1.00  0.00           C
ATOM   6565 2C21 POPEI 379      18.595  97.085  46.015  1.00  0.00           C
ATOM   6568 3C21 POPEI 379      17.235  97.464  46.625  1.00  0.00           C
ATOM   6571 4C21 POPEI 379      17.225  97.505  48.165  1.00  0.00           C
ATOM   6574 5C21 POPEI 379      17.335  96.125  48.845  1.00  0.00           C
ATOM   6577 6C21 POPEI 379      18.765  95.725  49.255  1.00  0.00           C
ATOM   6580 7C21 POPEI 379      18.795  94.405  50.035  1.00  0.00           C
ATOM   6583 8C21 POPEI 379      20.205  93.905  50.335  1.00  0.00           C
ATOM   6587  C33 POPEI 379      10.315  94.055  33.515  1.00  0.00           C
ATOM   6590  C34 POPEI 379       9.155  94.605  34.375  1.00  0.00           C
ATOM   6593  C35 POPEI 379       9.625  95.685  35.365  1.00  0.00           C
ATOM   6596  C36 POPEI 379       8.555  96.174  36.365  1.00  0.00           C
ATOM   6599  C37 POPEI 379       9.105  97.325  37.225  1.00  0.00           C
ATOM   6602  C38 POPEI 379       8.265  97.714  38.455  1.00  0.00           C
ATOM   6605  C39 POPEI 379       6.905  98.384  38.175  1.00  0.00           C
ATOM   6608 0C31 POPEI 379       6.455  99.225  39.385  1.00  0.00           C
ATOM   6611 1C31 POPEI 379       4.945  99.505  39.465  1.00  0.00           C
ATOM   6614 2C31 POPEI 379       4.545 100.255  40.745  1.00  0.00           C
ATOM   6617 3C31 POPEI 379       4.725 101.784  40.645  1.00  0.00           C
ATOM   6620 4C31 POPEI 379       4.615 102.494  42.005  1.00  0.00           C
ATOM   6623 5C31 POPEI 379       4.535 104.024  41.875  1.00  0.00           C
ATOM   6626 6C31 POPEI 379       4.875 104.765  43.175  1.00  0.00           C
ATOM   6630  NH3 POPEJ 380      12.935 116.085  69.595  1.00  0.00           N
ATOM   6634  C12 POPEJ 380      14.275 116.734  69.775  1.00  0.00           C
ATOM   6637  C11 POPEJ 380      15.385 115.805  70.285  1.00  0.00           C
ATOM   6640  P   POPEJ 380      17.575 116.985  69.335  1.00  0.00           P
ATOM   6641  O13 POPEJ 380      17.775 118.454  69.465  1.00  0.00           O
ATOM   6642  O14 POPEJ 380      18.785 116.165  69.315  1.00  0.00           O
ATOM   6643  O11 POPEJ 380      16.745 116.635  68.035  1.00  0.00           O
ATOM   6644  O12 POPEJ 380      16.605 116.515  70.505  1.00  0.00           O
ATOM   6645  C1  POPEJ 380      16.695 117.534  66.925  1.00  0.00           C
ATOM   6648  C2  POPEJ 380      17.945 117.424  66.015  1.00  0.00           C
ATOM   6650  O21 POPEJ 380      17.995 118.635  65.245  1.00  0.00           O
ATOM   6651  C21 POPEJ 380      19.224 119.055  64.965  1.00  0.00           C
ATOM   6652  O22 POPEJ 380      20.265 118.534  65.325  1.00  0.00           O
ATOM   6653  C22 POPEJ 380      19.145 120.295  64.065  1.00  0.00           C
ATOM   6656  C3  POPEJ 380      17.885 116.185  65.075  1.00  0.00           C
ATOM   6659  O31 POPEJ 380      18.905 116.235  64.055  1.00  0.00           O
ATOM   6660  C31 POPEJ 380      19.915 115.385  64.165  1.00  0.00           C
ATOM   6661  O32 POPEJ 380      20.005 114.485  64.975  1.00  0.00           O
ATOM   6662  C32 POPEJ 380      20.975 115.705  63.115  1.00  0.00           C
ATOM   6665  C23 POPEJ 380      18.905 119.955  62.575  1.00  0.00           C
ATOM   6668  C24 POPEJ 380      17.975 120.985  61.905  1.00  0.00           C
ATOM   6671  C25 POPEJ 380      17.525 120.615  60.485  1.00  0.00           C
ATOM   6674  C26 POPEJ 380      18.555 120.954  59.405  1.00  0.00           C
ATOM   6677  C27 POPEJ 380      18.045 120.634  57.985  1.00  0.00           C
ATOM   6680  C28 POPEJ 380      18.935 121.194  56.865  1.00  0.00           C
ATOM   6683  C29 POPEJ 380      20.195 120.405  56.635  1.00  0.00           C
ATOM   6685 0C21 POPEJ 380      20.845 120.325  55.455  1.00  0.00           C
ATOM   6687 1C21 POPEJ 380      20.425 121.034  54.195  1.00  0.00           C
ATOM   6690 2C21 POPEJ 380      19.415 120.204  53.395  1.00  0.00           C
ATOM   6693 3C21 POPEJ 380      18.835 120.964  52.195  1.00  0.00           C
ATOM   6696 4C21 POPEJ 380      17.905 120.095  51.335  1.00  0.00           C
ATOM   6699 5C21 POPEJ 380      17.315 120.884  50.165  1.00  0.00           C
ATOM   6702 6C21 POPEJ 380      16.675 120.005  49.075  1.00  0.00           C
ATOM   6705 7C21 POPEJ 380      16.325 120.835  47.835  1.00  0.00           C
ATOM   6708 8C21 POPEJ 380      15.605 120.055  46.735  1.00  0.00           C
ATOM   6712  C33 POPEJ 380      20.435 115.634  61.665  1.00  0.00           C
ATOM   6715  C34 POPEJ 380      21.585 115.765  60.655  1.00  0.00           C
ATOM   6718  C35 POPEJ 380      21.165 115.914  59.195  1.00  0.00           C
ATOM   6721  C36 POPEJ 380      20.425 114.704  58.605  1.00  0.00           C
ATOM   6724  C37 POPEJ 380      19.884 114.955  57.185  1.00  0.00           C
ATOM   6727  C38 POPEJ 380      20.985 115.364  56.205  1.00  0.00           C
ATOM   6730  C39 POPEJ 380      20.505 115.665  54.785  1.00  0.00           C
ATOM   6733 0C31 POPEJ 380      21.545 116.505  54.045  1.00  0.00           C
ATOM   6736 1C31 POPEJ 380      21.205 116.795  52.585  1.00  0.00           C
ATOM   6739 2C31 POPEJ 380      22.225 117.774  51.985  1.00  0.00           C
ATOM   6742 3C31 POPEJ 380      21.835 118.345  50.615  1.00  0.00           C
ATOM   6745 4C31 POPEJ 380      21.755 117.295  49.505  1.00  0.00           C
ATOM   6748 5C31 POPEJ 380      21.575 117.925  48.125  1.00  0.00           C
ATOM   6751 6C31 POPEJ 380      21.485 116.905  46.985  1.00  0.00           C
ATOM   6755  NH3 POPEK 381      96.485  68.125  36.015  1.00  0.00           N
ATOM   6759  C12 POPEK 381      95.755  67.575  34.815  1.00  0.00           C
ATOM   6762  C11 POPEK 381      94.214  67.564  34.995  1.00  0.00           C
ATOM   6765  P   POPEK 381      92.525  65.765  33.955  1.00  0.00           P
ATOM   6766  O13 POPEK 381      91.194  66.395  33.755  1.00  0.00           O
ATOM   6767  O14 POPEK 381      92.914  64.664  33.055  1.00  0.00           O
ATOM   6768  O11 POPEK 381      92.645  65.265  35.445  1.00  0.00           O
ATOM   6769  O12 POPEK 381      93.605  66.925  33.875  1.00  0.00           O
ATOM   6770  C1  POPEK 381      91.453  65.165  36.235  1.00  0.00           C
ATOM   6773  C2  POPEK 381      91.844  64.635  37.635  1.00  0.00           C
ATOM   6775  O21 POPEK 381      90.734  64.305  38.505  1.00  0.00           O
ATOM   6776  C21 POPEK 381      89.804  65.225  38.715  1.00  0.00           C
ATOM   6777  O22 POPEK 381      89.575  66.214  38.035  1.00  0.00           O
ATOM   6778  C22 POPEK 381      89.093  64.915  40.015  1.00  0.00           C
ATOM   6781  C3  POPEK 381      92.854  65.545  38.375  1.00  0.00           C
ATOM   6784  O31 POPEK 381      92.264  66.805  38.775  1.00  0.00           O
ATOM   6785  C31 POPEK 381      92.843  67.354  39.845  1.00  0.00           C
ATOM   6786  O32 POPEK 381      93.803  66.884  40.425  1.00  0.00           O
ATOM   6787  C32 POPEK 381      92.045  68.585  40.295  1.00  0.00           C
ATOM   6790  C23 POPEK 381      89.265  66.065  41.025  1.00  0.00           C
ATOM   6793  C24 POPEK 381      88.465  65.805  42.315  1.00  0.00           C
ATOM   6796  C25 POPEK 381      88.314  67.045  43.205  1.00  0.00           C
ATOM   6799  C26 POPEK 381      89.055  66.964  44.555  1.00  0.00           C
ATOM   6802  C27 POPEK 381      88.435  65.975  45.545  1.00  0.00           C
ATOM   6805  C28 POPEK 381      89.214  65.924  46.875  1.00  0.00           C
ATOM   6808  C29 POPEK 381      88.514  65.015  47.865  1.00  0.00           C
ATOM   6810 0C21 POPEK 381      88.355  65.214  49.185  1.00  0.00           C
ATOM   6812 1C21 POPEK 381      88.904  66.354  50.005  1.00  0.00           C
ATOM   6815 2C21 POPEK 381      87.895  66.945  50.995  1.00  0.00           C
ATOM   6818 3C21 POPEK 381      86.775  67.765  50.345  1.00  0.00           C
ATOM   6821 4C21 POPEK 381      86.054  68.685  51.355  1.00  0.00           C
ATOM   6824 5C21 POPEK 381      85.384  67.925  52.505  1.00  0.00           C
ATOM   6827 6C21 POPEK 381      84.615  68.845  53.455  1.00  0.00           C
ATOM   6830 7C21 POPEK 381      83.775  68.085  54.485  1.00  0.00           C
ATOM   6833 8C21 POPEK 381      82.884  68.994  55.335  1.00  0.00           C
ATOM   6837  C33 POPEK 381      92.115  68.775  41.835  1.00  0.00           C
ATOM   6840  C34 POPEK 381      91.415  70.055  42.335  1.00  0.00           C
ATOM   6843  C35 POPEK 381      91.135  70.025  43.855  1.00  0.00           C
ATOM   6846  C36 POPEK 381      92.374  69.714  44.715  1.00  0.00           C
ATOM   6849  C37 POPEK 381      92.035  69.394  46.185  1.00  0.00           C
ATOM   6852  C38 POPEK 381      93.295  69.055  46.995  1.00  0.00           C
ATOM   6855  C39 POPEK 381      93.015  68.265  48.275  1.00  0.00           C
ATOM   6858 0C31 POPEK 381      92.255  69.045  49.365  1.00  0.00           C
ATOM   6861 1C31 POPEK 381      92.075  68.185  50.625  1.00  0.00           C
ATOM   6864 2C31 POPEK 381      91.245  68.835  51.735  1.00  0.00           C
ATOM   6867 3C31 POPEK 381      90.995  67.865  52.905  1.00  0.00           C
ATOM   6870 4C31 POPEK 381      90.105  68.445  54.015  1.00  0.00           C
ATOM   6873 5C31 POPEK 381      89.633  67.375  55.005  1.00  0.00           C
ATOM   6876 6C31 POPEK 381      88.764  67.935  56.135  1.00  0.00           C
ATOM   6880  NH3 POPEL 382      96.874 111.905  36.025  1.00  0.00           N
ATOM   6884  C12 POPEL 382      96.205 112.005  34.685  1.00  0.00           C
ATOM   6887  C11 POPEL 382      96.944 111.115  33.675  1.00  0.00           C
ATOM   6890  P   POPEL 382      99.085 112.415  32.915  1.00  0.00           P
ATOM   6891  O13 POPEL 382      98.185 112.894  31.825  1.00  0.00           O
ATOM   6892  O14 POPEL 382     100.434 111.905  32.555  1.00  0.00           O
ATOM   6893  O11 POPEL 382      99.114 113.485  34.075  1.00  0.00           O
ATOM   6894  O12 POPEL 382      98.355 111.275  33.725  1.00  0.00           O
ATOM   6895  C1  POPEL 382     100.305 114.225  34.345  1.00  0.00           C
ATOM   6898  C2  POPEL 382     101.154 113.524  35.435  1.00  0.00           C
ATOM   6900  O21 POPEL 382     100.525 113.635  36.735  1.00  0.00           O
ATOM   6901  C21 POPEL 382     100.564 114.804  37.375  1.00  0.00           C
ATOM   6902  O22 POPEL 382     101.114 115.825  37.005  1.00  0.00           O
ATOM   6903  C22 POPEL 382      99.825 114.634  38.715  1.00  0.00           C
ATOM   6906  C3  POPEL 382     102.674 113.865  35.385  1.00  0.00           C
ATOM   6909  O31 POPEL 382     103.514 112.695  35.365  1.00  0.00           O
ATOM   6910  C31 POPEL 382     103.675 111.854  36.395  1.00  0.00           C
ATOM   6911  O32 POPEL 382     104.225 110.774  36.265  1.00  0.00           O
ATOM   6912  C32 POPEL 382     103.074 112.325  37.715  1.00  0.00           C
ATOM   6915  C23 POPEL 382      99.564 115.975  39.435  1.00  0.00           C
ATOM   6918  C24 POPEL 382      98.794 115.805  40.775  1.00  0.00           C
ATOM   6921  C25 POPEL 382      99.695 115.744  42.025  1.00  0.00           C
ATOM   6924  C26 POPEL 382      98.965 115.945  43.355  1.00  0.00           C
ATOM   6927  C27 POPEL 382      99.724 115.325  44.545  1.00  0.00           C
ATOM   6930  C28 POPEL 382      99.023 115.554  45.895  1.00  0.00           C
ATOM   6933  C29 POPEL 382      99.564 116.755  46.635  1.00  0.00           C
ATOM   6935 0C21 POPEL 382      99.984 116.765  47.905  1.00  0.00           C
ATOM   6937 1C21 POPEL 382      99.913 115.604  48.865  1.00  0.00           C
ATOM   6940 2C21 POPEL 382      99.675 116.075  50.315  1.00  0.00           C
ATOM   6943 3C21 POPEL 382      99.335 114.905  51.245  1.00  0.00           C
ATOM   6946 4C21 POPEL 382      99.415 115.295  52.725  1.00  0.00           C
ATOM   6949 5C21 POPEL 382      99.005 114.155  53.665  1.00  0.00           C
ATOM   6952 6C21 POPEL 382      99.464 114.395  55.105  1.00  0.00           C
ATOM   6955 7C21 POPEL 382      98.883 113.384  56.095  1.00  0.00           C
ATOM   6958 8C21 POPEL 382      99.514 113.454  57.485  1.00  0.00           C
ATOM   6962  C33 POPEL 382     103.645 111.614  38.955  1.00  0.00           C
ATOM   6965  C34 POPEL 382     102.773 111.854  40.195  1.00  0.00           C
ATOM   6968  C35 POPEL 382     103.594 112.005  41.485  1.00  0.00           C
ATOM   6971  C36 POPEL 382     102.695 112.045  42.725  1.00  0.00           C
ATOM   6974  C37 POPEL 382     103.484 111.955  44.035  1.00  0.00           C
ATOM   6977  C38 POPEL 382     102.575 111.675  45.235  1.00  0.00           C
ATOM   6980  C39 POPEL 382     103.344 111.635  46.555  1.00  0.00           C
ATOM   6983 0C31 POPEL 382     102.465 111.194  47.725  1.00  0.00           C
ATOM   6986 1C31 POPEL 382     103.244 111.174  49.045  1.00  0.00           C
ATOM   6989 2C31 POPEL 382     102.435 110.565  50.205  1.00  0.00           C
ATOM   6992 3C31 POPEL 382     103.264 110.505  51.485  1.00  0.00           C
ATOM   6995 4C31 POPEL 382     102.535 109.825  52.655  1.00  0.00           C
ATOM   6998 5C31 POPEL 382     103.425 109.735  53.905  1.00  0.00           C
ATOM   7001 6C31 POPEL 382     102.755 109.035  55.085  1.00  0.00           C
ATOM   7005  NH3 POPEM 383      36.845  90.715  32.795  1.00  0.00           N
ATOM   7009  C12 POPEM 383      37.365  91.454  31.595  1.00  0.00           C
ATOM   7012  C11 POPEM 383      37.605  92.914  31.955  1.00  0.00           C
ATOM   7015  P   POPEM 383      35.895  94.745  31.105  1.00  0.00           P
ATOM   7016  O13 POPEM 383      36.435  94.475  29.755  1.00  0.00           O
ATOM   7017  O14 POPEM 383      34.425  94.894  31.225  1.00  0.00           O
ATOM   7018  O11 POPEM 383      36.585  96.034  31.725  1.00  0.00           O
ATOM   7019  O12 POPEM 383      36.335  93.575  32.085  1.00  0.00           O
ATOM   7020  C1  POPEM 383      36.985  95.925  33.105  1.00  0.00           C
ATOM   7023  C2  POPEM 383      37.285  97.295  33.775  1.00  0.00           C
ATOM   7025  O21 POPEM 383      37.295  97.035  35.185  1.00  0.00           O
ATOM   7026  C21 POPEM 383      37.985  97.835  35.975  1.00  0.00           C
ATOM   7027  O22 POPEM 383      38.565  98.855  35.665  1.00  0.00           O
ATOM   7028  C22 POPEM 383      38.065  97.155  37.355  1.00  0.00           C
ATOM   7031  C3  POPEM 383      36.205  98.325  33.375  1.00  0.00           C
ATOM   7034  O31 POPEM 383      36.454  99.595  34.015  1.00  0.00           O
ATOM   7035  C31 POPEM 383      35.405 100.145  34.575  1.00  0.00           C
ATOM   7036  O32 POPEM 383      34.245  99.835  34.405  1.00  0.00           O
ATOM   7037  C32 POPEM 383      35.865 101.185  35.585  1.00  0.00           C
ATOM   7040  C23 POPEM 383      38.325  98.095  38.545  1.00  0.00           C
ATOM   7043  C24 POPEM 383      38.705  97.295  39.795  1.00  0.00           C
ATOM   7046  C25 POPEM 383      38.985  98.134  41.045  1.00  0.00           C
ATOM   7049  C26 POPEM 383      39.645  97.295  42.145  1.00  0.00           C
ATOM   7052  C27 POPEM 383      40.195  98.134  43.315  1.00  0.00           C
ATOM   7055  C28 POPEM 383      41.285  97.405  44.115  1.00  0.00           C
ATOM   7058  C29 POPEM 383      40.775  96.305  45.005  1.00  0.00           C
ATOM   7060 0C21 POPEM 383      41.535  95.624  45.875  1.00  0.00           C
ATOM   7062 1C21 POPEM 383      43.015  95.825  46.085  1.00  0.00           C
ATOM   7065 2C21 POPEM 383      43.815  94.535  45.855  1.00  0.00           C
ATOM   7068 3C21 POPEM 383      43.905  94.055  44.395  1.00  0.00           C
ATOM   7071 4C21 POPEM 383      44.575  92.685  44.255  1.00  0.00           C
ATOM   7074 5C21 POPEM 383      45.965  92.584  44.915  1.00  0.00           C
ATOM   7077 6C21 POPEM 383      46.545  91.165  44.825  1.00  0.00           C
ATOM   7080 7C21 POPEM 383      47.875  90.985  45.555  1.00  0.00           C
ATOM   7083 8C21 POPEM 383      48.365  89.535  45.585  1.00  0.00           C
ATOM   7087  C33 POPEM 383      35.565 100.735  37.035  1.00  0.00           C
ATOM   7090  C34 POPEM 383      36.005 101.755  38.085  1.00  0.00           C
ATOM   7093  C35 POPEM 383      36.345 101.135  39.445  1.00  0.00           C
ATOM   7096  C36 POPEM 383      36.325 102.125  40.605  1.00  0.00           C
ATOM   7099  C37 POPEM 383      36.625 101.425  41.945  1.00  0.00           C
ATOM   7102  C38 POPEM 383      36.365 102.354  43.135  1.00  0.00           C
ATOM   7105  C39 POPEM 383      36.715 101.755  44.505  1.00  0.00           C
ATOM   7108 0C31 POPEM 383      38.225 101.575  44.715  1.00  0.00           C
ATOM   7111 1C31 POPEM 383      38.565 101.244  46.175  1.00  0.00           C
ATOM   7114 2C31 POPEM 383      40.065 101.054  46.415  1.00  0.00           C
ATOM   7117 3C31 POPEM 383      40.414 100.884  47.905  1.00  0.00           C
ATOM   7120 4C31 POPEM 383      40.285 102.195  48.705  1.00  0.00           C
ATOM   7123 5C31 POPEM 383      40.595 102.035  50.195  1.00  0.00           C
ATOM   7126 6C31 POPEM 383      40.515 103.365  50.965  1.00  0.00           C
ATOM   7130  NH3 POPEN 384     108.985   0.695  69.925  1.00  0.00           N
ATOM   7134  C12 POPEN 384     110.475   0.525  69.915  1.00  0.00           C
ATOM   7137  C11 POPEN 384     111.054  -0.215  71.145  1.00  0.00           C
ATOM   7140  P   POPEN 384     113.194  -1.044  69.955  1.00  0.00           P
ATOM   7141  O13 POPEN 384     114.524  -1.595  70.315  1.00  0.00           O
ATOM   7142  O14 POPEN 384     112.224  -1.985  69.365  1.00  0.00           O
ATOM   7143  O11 POPEN 384     113.383   0.105  68.845  1.00  0.00           O
ATOM   7144  O12 POPEN 384     112.495  -0.245  71.145  1.00  0.00           O
ATOM   7145  C1  POPEN 384     113.974  -0.314  67.595  1.00  0.00           C
ATOM   7148  C2  POPEN 384     113.694   0.685  66.425  1.00  0.00           C
ATOM   7150  O21 POPEN 384     113.395  -0.054  65.225  1.00  0.00           O
ATOM   7151  C21 POPEN 384     112.175   0.136  64.715  1.00  0.00           C
ATOM   7152  O22 POPEN 384     111.325   0.875  65.175  1.00  0.00           O
ATOM   7153  C22 POPEN 384     112.035  -0.695  63.445  1.00  0.00           C
ATOM   7156  C3  POPEN 384     114.895   1.635  66.195  1.00  0.00           C
ATOM   7159  O31 POPEN 384     114.685   2.555  65.095  1.00  0.00           O
ATOM   7160  C31 POPEN 384     115.294   2.245  63.945  1.00  0.00           C
ATOM   7161  O32 POPEN 384     115.954   1.246  63.745  1.00  0.00           O
ATOM   7162  C32 POPEN 384     114.965   3.296  62.895  1.00  0.00           C
ATOM   7165  C23 POPEN 384     110.844  -0.255  62.565  1.00  0.00           C
ATOM   7168  C24 POPEN 384     110.634  -1.195  61.365  1.00  0.00           C
ATOM   7171  C25 POPEN 384     109.405  -0.815  60.515  1.00  0.00           C
ATOM   7174  C26 POPEN 384     109.535   0.536  59.805  1.00  0.00           C
ATOM   7177  C27 POPEN 384     108.334   0.885  58.905  1.00  0.00           C
ATOM   7180  C28 POPEN 384     108.474   2.315  58.335  1.00  0.00           C
ATOM   7183  C29 POPEN 384     107.435   2.655  57.295  1.00  0.00           C
ATOM   7185 0C21 POPEN 384     107.633   3.475  56.235  1.00  0.00           C
ATOM   7187 1C21 POPEN 384     108.895   4.235  55.925  1.00  0.00           C
ATOM   7190 2C21 POPEN 384     108.624   5.665  55.395  1.00  0.00           C
ATOM   7193 3C21 POPEN 384     109.913   6.435  55.085  1.00  0.00           C
ATOM   7196 4C21 POPEN 384     109.685   7.825  54.475  1.00  0.00           C
ATOM   7199 5C21 POPEN 384     109.134   7.774  53.035  1.00  0.00           C
ATOM   7202 6C21 POPEN 384     108.934   9.164  52.415  1.00  0.00           C
ATOM   7205 7C21 POPEN 384     108.445   9.084  50.965  1.00  0.00           C
ATOM   7208 8C21 POPEN 384     108.015  10.445  50.385  1.00  0.00           C
ATOM   7212  C33 POPEN 384     116.154   3.676  61.985  1.00  0.00           C
ATOM   7215  C34 POPEN 384     115.624   4.375  60.735  1.00  0.00           C
ATOM   7218  C35 POPEN 384     116.734   5.025  59.895  1.00  0.00           C
ATOM   7221  C36 POPEN 384     116.163   5.835  58.715  1.00  0.00           C
ATOM   7224  C37 POPEN 384     115.335   5.005  57.725  1.00  0.00           C
ATOM   7227  C38 POPEN 384     114.815   5.815  56.525  1.00  0.00           C
ATOM   7230  C39 POPEN 384     115.935   6.535  55.755  1.00  0.00           C
ATOM   7233 0C31 POPEN 384     115.464   7.154  54.435  1.00  0.00           C
ATOM   7236 1C31 POPEN 384     116.593   7.945  53.755  1.00  0.00           C
ATOM   7239 2C31 POPEN 384     116.234   8.374  52.335  1.00  0.00           C
ATOM   7242 3C31 POPEN 384     116.365   7.234  51.315  1.00  0.00           C
ATOM   7245 4C31 POPEN 384     115.834   7.624  49.935  1.00  0.00           C
ATOM   7248 5C31 POPEN 384     116.124   6.545  48.885  1.00  0.00           C
ATOM   7251 6C31 POPEN 384     115.525   6.864  47.525  1.00  0.00           C
ATOM   7255  NH3 POPEO 385      96.365 100.475  73.215  1.00  0.00           N
ATOM   7259  C12 POPEO 385      95.725 100.245  74.555  1.00  0.00           C
ATOM   7262  C11 POPEO 385      96.415 101.015  75.715  1.00  0.00           C
ATOM   7265  P   POPEO 385      99.044 100.785  75.465  1.00  0.00           P
ATOM   7266  O13 POPEO 385      99.864 101.635  76.345  1.00  0.00           O
ATOM   7267  O14 POPEO 385      99.664  99.564  74.905  1.00  0.00           O
ATOM   7268  O11 POPEO 385      98.565 101.675  74.245  1.00  0.00           O
ATOM   7269  O12 POPEO 385      97.645 100.414  76.125  1.00  0.00           O
ATOM   7270  C1  POPEO 385      98.764 103.095  74.255  1.00  0.00           C
ATOM   7273  C2  POPEO 385      99.844 103.565  73.235  1.00  0.00           C
ATOM   7275  O21 POPEO 385      99.444 103.674  71.865  1.00  0.00           O
ATOM   7276  C21 POPEO 385      98.274 103.414  71.355  1.00  0.00           C
ATOM   7277  O22 POPEO 385      97.294 102.945  71.895  1.00  0.00           O
ATOM   7278  C22 POPEO 385      98.355 103.834  69.885  1.00  0.00           C
ATOM   7281  C3  POPEO 385     101.194 102.795  73.365  1.00  0.00           C
ATOM   7284  O31 POPEO 385     102.245 103.425  72.585  1.00  0.00           O
ATOM   7285  C31 POPEO 385     102.215 103.054  71.285  1.00  0.00           C
ATOM   7286  O32 POPEO 385     101.544 102.144  70.835  1.00  0.00           O
ATOM   7287  C32 POPEO 385     102.954 104.055  70.415  1.00  0.00           C
ATOM   7290  C23 POPEO 385      97.035 103.635  69.095  1.00  0.00           C
ATOM   7293  C24 POPEO 385      97.204 104.024  67.625  1.00  0.00           C
ATOM   7296  C25 POPEO 385      95.883 103.974  66.855  1.00  0.00           C
ATOM   7299  C26 POPEO 385      96.005 104.295  65.355  1.00  0.00           C
ATOM   7302  C27 POPEO 385      94.745 103.884  64.575  1.00  0.00           C
ATOM   7305  C28 POPEO 385      94.844 104.125  63.055  1.00  0.00           C
ATOM   7308  C29 POPEO 385      94.524 105.545  62.645  1.00  0.00           C
ATOM   7310 0C21 POPEO 385      95.305 106.384  61.945  1.00  0.00           C
ATOM   7312 1C21 POPEO 385      96.695 106.104  61.425  1.00  0.00           C
ATOM   7315 2C21 POPEO 385      97.735 106.435  62.505  1.00  0.00           C
ATOM   7318 3C21 POPEO 385      99.195 106.345  62.045  1.00  0.00           C
ATOM   7321 4C21 POPEO 385     100.133 106.505  63.255  1.00  0.00           C
ATOM   7324 5C21 POPEO 385     101.634 106.464  62.955  1.00  0.00           C
ATOM   7327 6C21 POPEO 385     102.425 106.644  64.255  1.00  0.00           C
ATOM   7330 7C21 POPEO 385     103.934 106.445  64.105  1.00  0.00           C
ATOM   7333 8C21 POPEO 385     104.645 106.365  65.465  1.00  0.00           C
ATOM   7337  C33 POPEO 385     101.895 104.944  69.725  1.00  0.00           C
ATOM   7340  C34 POPEO 385     102.495 105.995  68.795  1.00  0.00           C
ATOM   7343  C35 POPEO 385     101.495 107.125  68.465  1.00  0.00           C
ATOM   7346  C36 POPEO 385     100.273 106.705  67.625  1.00  0.00           C
ATOM   7349  C37 POPEO 385      99.415 107.925  67.265  1.00  0.00           C
ATOM   7352  C38 POPEO 385      98.255 107.634  66.305  1.00  0.00           C
ATOM   7355  C39 POPEO 385      97.544 108.905  65.795  1.00  0.00           C
ATOM   7358 0C31 POPEO 385      98.425 109.825  64.935  1.00  0.00           C
ATOM   7361 1C31 POPEO 385      97.665 111.054  64.415  1.00  0.00           C
ATOM   7364 2C31 POPEO 385      98.575 112.125  63.795  1.00  0.00           C
ATOM   7367 3C31 POPEO 385      99.524 111.614  62.695  1.00  0.00           C
ATOM   7370 4C31 POPEO 385      98.815 110.995  61.485  1.00  0.00           C
ATOM   7373 5C31 POPEO 385      99.804 110.385  60.495  1.00  0.00           C
ATOM   7376 6C31 POPEO 385      99.125 109.755  59.275  1.00  0.00           C
ATOM   7380  NH3 POPEP 386      34.645   4.055  29.505  1.00  0.00           N
ATOM   7384  C12 POPEP 386      35.485   2.855  29.195  1.00  0.00           C
ATOM   7387  C11 POPEP 386      34.995   1.646  30.005  1.00  0.00           C
ATOM   7390  P   POPEP 386      35.825  -0.594  28.985  1.00  0.00           P
ATOM   7391  O13 POPEP 386      35.315  -0.135  27.665  1.00  0.00           O
ATOM   7392  O14 POPEP 386      37.065  -1.395  28.985  1.00  0.00           O
ATOM   7393  O11 POPEP 386      34.655  -1.425  29.625  1.00  0.00           O
ATOM   7394  O12 POPEP 386      35.975   0.615  29.965  1.00  0.00           O
ATOM   7395  C1  POPEP 386      34.735  -2.154  30.845  1.00  0.00           C
ATOM   7398  C2  POPEP 386      34.035  -1.425  32.025  1.00  0.00           C
ATOM   7400  O21 POPEP 386      34.915  -1.455  33.155  1.00  0.00           O
ATOM   7401  C21 POPEP 386      34.995  -0.345  33.875  1.00  0.00           C
ATOM   7402  O22 POPEP 386      34.275   0.625  33.755  1.00  0.00           O
ATOM   7403  C22 POPEP 386      36.075  -0.545  34.955  1.00  0.00           C
ATOM   7406  C3  POPEP 386      32.675  -2.075  32.395  1.00  0.00           C
ATOM   7409  O31 POPEP 386      31.925  -1.234  33.305  1.00  0.00           O
ATOM   7410  C31 POPEP 386      32.045  -1.495  34.595  1.00  0.00           C
ATOM   7411  O32 POPEP 386      32.625  -2.465  35.075  1.00  0.00           O
ATOM   7412  C32 POPEP 386      31.435  -0.334  35.395  1.00  0.00           C
ATOM   7415  C23 POPEP 386      35.685  -0.015  36.355  1.00  0.00           C
ATOM   7418  C24 POPEP 386      36.725  -0.495  37.365  1.00  0.00           C
ATOM   7421  C25 POPEP 386      36.475  -0.074  38.825  1.00  0.00           C
ATOM   7424  C26 POPEP 386      35.385  -0.875  39.545  1.00  0.00           C
ATOM   7427  C27 POPEP 386      35.605  -0.845  41.065  1.00  0.00           C
ATOM   7430  C28 POPEP 386      34.445  -1.425  41.895  1.00  0.00           C
ATOM   7433  C29 POPEP 386      34.875  -1.654  43.325  1.00  0.00           C
ATOM   7435 0C21 POPEP 386      34.805  -0.805  44.365  1.00  0.00           C
ATOM   7437 1C21 POPEP 386      34.285   0.606  44.365  1.00  0.00           C
ATOM   7440 2C21 POPEP 386      33.265   0.885  45.485  1.00  0.00           C
ATOM   7443 3C21 POPEP 386      33.805   0.565  46.895  1.00  0.00           C
ATOM   7446 4C21 POPEP 386      32.935   1.176  48.005  1.00  0.00           C
ATOM   7449 5C21 POPEP 386      33.405   0.755  49.405  1.00  0.00           C
ATOM   7452 6C21 POPEP 386      32.735   1.596  50.505  1.00  0.00           C
ATOM   7455 7C21 POPEP 386      33.085   1.095  51.915  1.00  0.00           C
ATOM   7458 8C21 POPEP 386      32.525   1.985  53.025  1.00  0.00           C
ATOM   7462  C33 POPEP 386      31.605  -0.445  36.935  1.00  0.00           C
ATOM   7465  C34 POPEP 386      31.675   0.936  37.615  1.00  0.00           C
ATOM   7468  C35 POPEP 386      31.735   0.916  39.155  1.00  0.00           C
ATOM   7471  C36 POPEP 386      32.155   2.265  39.745  1.00  0.00           C
ATOM   7474  C37 POPEP 386      32.665   2.155  41.185  1.00  0.00           C
ATOM   7477  C38 POPEP 386      32.965   3.515  41.835  1.00  0.00           C
ATOM   7480  C39 POPEP 386      34.355   4.076  41.535  1.00  0.00           C
ATOM   7483 0C31 POPEP 386      35.465   3.385  42.345  1.00  0.00           C
ATOM   7486 1C31 POPEP 386      36.815   4.125  42.325  1.00  0.00           C
ATOM   7489 2C31 POPEP 386      37.875   3.475  43.235  1.00  0.00           C
ATOM   7492 3C31 POPEP 386      37.985   4.085  44.645  1.00  0.00           C
ATOM   7495 4C31 POPEP 386      36.705   4.026  45.485  1.00  0.00           C
ATOM   7498 5C31 POPEP 386      36.884   4.535  46.925  1.00  0.00           C
ATOM   7501 6C31 POPEP 386      35.595   4.525  47.735  1.00  0.00           C
ATOM   7505  NH3 POPEQ 387     119.265   4.195  70.665  1.00  0.00           N
ATOM   7509  C12 POPEQ 387     120.305   4.575  71.685  1.00  0.00           C
ATOM   7512  C11 POPEQ 387     120.535   6.095  71.775  1.00  0.00           C
ATOM   7515  P   POPEQ 387     123.025   6.994  71.455  1.00  0.00           P
ATOM   7516  O13 POPEQ 387     124.265   6.205  71.615  1.00  0.00           O
ATOM   7517  O14 POPEQ 387     123.155   8.454  71.735  1.00  0.00           O
ATOM   7518  O11 POPEQ 387     122.514   6.844  69.995  1.00  0.00           O
ATOM   7519  O12 POPEQ 387     121.844   6.335  72.295  1.00  0.00           O
ATOM   7520  C1  POPEQ 387     122.575   5.695  69.145  1.00  0.00           C
ATOM   7523  C2  POPEQ 387     121.775   6.035  67.875  1.00  0.00           C
ATOM   7525  O21 POPEQ 387     121.865   4.975  66.905  1.00  0.00           O
ATOM   7526  C21 POPEQ 387     120.954   4.015  67.055  1.00  0.00           C
ATOM   7527  O22 POPEQ 387     120.124   3.945  67.955  1.00  0.00           O
ATOM   7528  C22 POPEQ 387     121.005   3.055  65.855  1.00  0.00           C
ATOM   7531  C3  POPEQ 387     122.325   7.364  67.285  1.00  0.00           C
ATOM   7534  O31 POPEQ 387     121.485   7.924  66.265  1.00  0.00           O
ATOM   7535  C31 POPEQ 387     121.874   7.774  65.015  1.00  0.00           C
ATOM   7536  O32 POPEQ 387     122.814   7.074  64.655  1.00  0.00           O
ATOM   7537  C32 POPEQ 387     120.914   8.535  64.095  1.00  0.00           C
ATOM   7540  C23 POPEQ 387     121.415   3.725  64.515  1.00  0.00           C
ATOM   7543  C24 POPEQ 387     121.085   2.915  63.255  1.00  0.00           C
ATOM   7546  C25 POPEQ 387     121.984   3.315  62.065  1.00  0.00           C
ATOM   7549  C26 POPEQ 387     121.593   2.745  60.695  1.00  0.00           C
ATOM   7552  C27 POPEQ 387     122.715   2.985  59.665  1.00  0.00           C
ATOM   7555  C28 POPEQ 387     122.425   2.376  58.285  1.00  0.00           C
ATOM   7558  C29 POPEQ 387     123.635   2.465  57.385  1.00  0.00           C
ATOM   7560 0C21 POPEQ 387     123.883   1.705  56.305  1.00  0.00           C
ATOM   7562 1C21 POPEQ 387     122.964   0.656  55.725  1.00  0.00           C
ATOM   7565 2C21 POPEQ 387     123.435  -0.784  56.005  1.00  0.00           C
ATOM   7568 3C21 POPEQ 387     124.734  -1.205  55.295  1.00  0.00           C
ATOM   7571 4C21 POPEQ 387     125.224  -2.595  55.735  1.00  0.00           C
ATOM   7574 5C21 POPEQ 387     126.415  -3.125  54.935  1.00  0.00           C
ATOM   7577 6C21 POPEQ 387     126.044  -3.585  53.515  1.00  0.00           C
ATOM   7580 7C21 POPEQ 387     127.245  -4.125  52.735  1.00  0.00           C
ATOM   7583 8C21 POPEQ 387     126.874  -4.604  51.325  1.00  0.00           C
ATOM   7587  C33 POPEQ 387     121.585   9.144  62.845  1.00  0.00           C
ATOM   7590  C34 POPEQ 387     121.905   8.114  61.745  1.00  0.00           C
ATOM   7593  C35 POPEQ 387     122.145   8.754  60.375  1.00  0.00           C
ATOM   7596  C36 POPEQ 387     123.285   9.785  60.365  1.00  0.00           C
ATOM   7599  C37 POPEQ 387     123.505  10.414  58.975  1.00  0.00           C
ATOM   7602  C38 POPEQ 387     124.654  11.424  58.965  1.00  0.00           C
ATOM   7605  C39 POPEQ 387     124.773  12.234  57.665  1.00  0.00           C
ATOM   7608 0C31 POPEQ 387     124.965  11.365  56.405  1.00  0.00           C
ATOM   7611 1C31 POPEQ 387     125.245  12.224  55.165  1.00  0.00           C
ATOM   7614 2C31 POPEQ 387     125.265  11.414  53.855  1.00  0.00           C
ATOM   7617 3C31 POPEQ 387     123.855  11.105  53.325  1.00  0.00           C
ATOM   7620 4C31 POPEQ 387     123.883  10.274  52.035  1.00  0.00           C
ATOM   7623 5C31 POPEQ 387     122.484  10.054  51.445  1.00  0.00           C
ATOM   7626 6C31 POPEQ 387     122.505   9.184  50.195  1.00  0.00           C
ATOM   7630  NH3 POPER 388     104.044  67.385  80.265  1.00  0.00           N
ATOM   7634  C12 POPER 388     104.584  66.065  80.765  1.00  0.00           C
ATOM   7637  C11 POPER 388     103.883  64.845  80.125  1.00  0.00           C
ATOM   7640  P   POPER 388     103.815  62.665  81.565  1.00  0.00           P
ATOM   7641  O13 POPER 388     104.715  61.575  82.035  1.00  0.00           O
ATOM   7642  O14 POPER 388     103.074  63.464  82.565  1.00  0.00           O
ATOM   7643  O11 POPER 388     102.785  61.975  80.595  1.00  0.00           O
ATOM   7644  O12 POPER 388     104.555  63.645  80.545  1.00  0.00           O
ATOM   7645  C1  POPER 388     103.155  60.935  79.685  1.00  0.00           C
ATOM   7648  C2  POPER 388     103.645  61.444  78.285  1.00  0.00           C
ATOM   7650  O21 POPER 388     102.633  62.174  77.545  1.00  0.00           O
ATOM   7651  C21 POPER 388     101.645  61.465  77.035  1.00  0.00           C
ATOM   7652  O22 POPER 388     101.383  60.305  77.275  1.00  0.00           O
ATOM   7653  C22 POPER 388     100.874  62.304  76.005  1.00  0.00           C
ATOM   7656  C3  POPER 388     104.275  60.285  77.445  1.00  0.00           C
ATOM   7659  O31 POPER 388     104.454  60.655  76.065  1.00  0.00           O
ATOM   7660  C31 POPER 388     105.224  59.815  75.375  1.00  0.00           C
ATOM   7661  O32 POPER 388     105.834  58.865  75.845  1.00  0.00           O
ATOM   7662  C32 POPER 388     105.255  60.264  73.915  1.00  0.00           C
ATOM   7665  C23 POPER 388      99.704  61.545  75.305  1.00  0.00           C
ATOM   7668  C24 POPER 388      99.645  61.855  73.795  1.00  0.00           C
ATOM   7671  C25 POPER 388      98.575  61.085  72.995  1.00  0.00           C
ATOM   7674  C26 POPER 388      97.145  61.425  73.425  1.00  0.00           C
ATOM   7677  C27 POPER 388      96.075  60.845  72.495  1.00  0.00           C
ATOM   7680  C28 POPER 388      94.675  61.075  73.085  1.00  0.00           C
ATOM   7683  C29 POPER 388      93.535  60.495  72.295  1.00  0.00           C
ATOM   7685 0C21 POPER 388      92.374  60.085  72.845  1.00  0.00           C
ATOM   7687 1C21 POPER 388      91.994  60.145  74.305  1.00  0.00           C
ATOM   7690 2C21 POPER 388      91.954  58.755  74.965  1.00  0.00           C
ATOM   7693 3C21 POPER 388      91.005  57.805  74.235  1.00  0.00           C
ATOM   7696 4C21 POPER 388      90.574  56.555  75.005  1.00  0.00           C
ATOM   7699 5C21 POPER 388      89.535  55.795  74.175  1.00  0.00           C
ATOM   7702 6C21 POPER 388      88.904  54.585  74.885  1.00  0.00           C
ATOM   7705 7C21 POPER 388      87.805  53.995  74.005  1.00  0.00           C
ATOM   7708 8C21 POPER 388      87.035  52.845  74.655  1.00  0.00           C
ATOM   7712  C33 POPER 388     105.305  59.155  72.845  1.00  0.00           C
ATOM   7715  C34 POPER 388     105.445  59.775  71.445  1.00  0.00           C
ATOM   7718  C35 POPER 388     105.525  58.765  70.285  1.00  0.00           C
ATOM   7721  C36 POPER 388     104.174  58.105  69.935  1.00  0.00           C
ATOM   7724  C37 POPER 388     104.285  57.265  68.655  1.00  0.00           C
ATOM   7727  C38 POPER 388     103.064  56.365  68.395  1.00  0.00           C
ATOM   7730  C39 POPER 388     101.785  57.085  67.945  1.00  0.00           C
ATOM   7733 0C31 POPER 388     101.895  57.665  66.525  1.00  0.00           C
ATOM   7736 1C31 POPER 388     100.525  58.015  65.935  1.00  0.00           C
ATOM   7739 2C31 POPER 388     100.634  58.495  64.475  1.00  0.00           C
ATOM   7742 3C31 POPER 388      99.265  58.685  63.805  1.00  0.00           C
ATOM   7745 4C31 POPER 388      98.505  59.915  64.315  1.00  0.00           C
ATOM   7748 5C31 POPER 388      97.234  60.185  63.505  1.00  0.00           C
ATOM   7751 6C31 POPER 388      96.465  61.425  63.955  1.00  0.00           C
ATOM   7755  NH3 POPES 389     132.012  42.345  34.995  1.00  0.00           N
ATOM   7759  C12 POPES 389     130.802  41.735  34.335  1.00  0.00           C
ATOM   7762  C11 POPES 389     129.835  42.835  33.865  1.00  0.00           C
ATOM   7765  P   POPES 389     129.564  44.924  35.535  1.00  0.00           P
ATOM   7766  O13 POPES 389     128.293  45.655  35.695  1.00  0.00           O
ATOM   7767  O14 POPES 389     130.663  45.595  34.805  1.00  0.00           O
ATOM   7768  O11 POPES 389     130.144  44.515  36.935  1.00  0.00           O
ATOM   7769  O12 POPES 389     129.234  43.505  34.955  1.00  0.00           O
ATOM   7770  C1  POPES 389     129.764  45.265  38.095  1.00  0.00           C
ATOM   7773  C2  POPES 389     128.475  44.705  38.765  1.00  0.00           C
ATOM   7775  O21 POPES 389     128.714  44.685  40.185  1.00  0.00           O
ATOM   7776  C21 POPES 389     127.645  44.825  40.935  1.00  0.00           C
ATOM   7777  O22 POPES 389     126.523  45.095  40.535  1.00  0.00           O
ATOM   7778  C22 POPES 389     128.005  44.635  42.405  1.00  0.00           C
ATOM   7781  C3  POPES 389     128.085  43.265  38.305  1.00  0.00           C
ATOM   7784  O31 POPES 389     126.655  43.075  38.345  1.00  0.00           O
ATOM   7785  C31 POPES 389     126.325  41.845  38.725  1.00  0.00           C
ATOM   7786  O32 POPES 389     127.064  40.875  38.715  1.00  0.00           O
ATOM   7787  C32 POPES 389     124.913  41.854  39.265  1.00  0.00           C
ATOM   7790  C23 POPES 389     126.755  44.854  43.285  1.00  0.00           C
ATOM   7793  C24 POPES 389     127.035  44.745  44.785  1.00  0.00           C
ATOM   7796  C25 POPES 389     127.453  43.345  45.245  1.00  0.00           C
ATOM   7799  C26 POPES 389     127.215  43.155  46.745  1.00  0.00           C
ATOM   7802  C27 POPES 389     127.593  41.755  47.235  1.00  0.00           C
ATOM   7805  C28 POPES 389     127.105  41.505  48.665  1.00  0.00           C
ATOM   7808  C29 POPES 389     127.615  40.195  49.205  1.00  0.00           C
ATOM   7810 0C21 POPES 389     128.165  40.005  50.415  1.00  0.00           C
ATOM   7812 1C21 POPES 389     128.355  41.065  51.465  1.00  0.00           C
ATOM   7815 2C21 POPES 389     127.055  41.355  52.235  1.00  0.00           C
ATOM   7818 3C21 POPES 389     127.264  42.374  53.365  1.00  0.00           C
ATOM   7821 4C21 POPES 389     126.005  42.564  54.225  1.00  0.00           C
ATOM   7824 5C21 POPES 389     126.225  43.394  55.495  1.00  0.00           C
ATOM   7827 6C21 POPES 389     127.304  42.815  56.425  1.00  0.00           C
ATOM   7830 7C21 POPES 389     127.344  43.484  57.795  1.00  0.00           C
ATOM   7833 8C21 POPES 389     128.535  43.025  58.655  1.00  0.00           C
ATOM   7837  C33 POPES 389     124.755  40.685  40.245  1.00  0.00           C
ATOM   7840  C34 POPES 389     123.425  40.674  40.985  1.00  0.00           C
ATOM   7843  C35 POPES 389     123.344  39.505  41.965  1.00  0.00           C
ATOM   7846  C36 POPES 389     124.195  39.714  43.225  1.00  0.00           C
ATOM   7849  C37 POPES 389     124.344  38.455  44.075  1.00  0.00           C
ATOM   7852  C38 POPES 389     124.234  38.775  45.575  1.00  0.00           C
ATOM   7855  C39 POPES 389     124.514  37.575  46.485  1.00  0.00           C
ATOM   7858 0C31 POPES 389     126.014  37.284  46.655  1.00  0.00           C
ATOM   7861 1C31 POPES 389     126.264  36.375  47.865  1.00  0.00           C
ATOM   7864 2C31 POPES 389     127.755  36.215  48.205  1.00  0.00           C
ATOM   7867 3C31 POPES 389     128.013  35.325  49.435  1.00  0.00           C
ATOM   7870 4C31 POPES 389     127.395  35.835  50.755  1.00  0.00           C
ATOM   7873 5C31 POPES 389     126.515  34.805  51.485  1.00  0.00           C
ATOM   7876 6C31 POPES 389     125.294  34.315  50.685  1.00  0.00           C
ATOM   7880  NH3 POPET 390      21.325  71.214  77.295  1.00  0.00           N
ATOM   7884  C12 POPET 390      21.545  72.604  76.755  1.00  0.00           C
ATOM   7887  C11 POPET 390      22.285  73.495  77.765  1.00  0.00           C
ATOM   7890  P   POPET 390      23.785  75.634  77.785  1.00  0.00           P
ATOM   7891  O13 POPET 390      23.375  77.005  77.375  1.00  0.00           O
ATOM   7892  O14 POPET 390      23.885  75.295  79.225  1.00  0.00           O
ATOM   7893  O11 POPET 390      25.215  75.345  77.115  1.00  0.00           O
ATOM   7894  O12 POPET 390      22.845  74.595  77.065  1.00  0.00           O
ATOM   7895  C1  POPET 390      25.575  73.975  76.835  1.00  0.00           C
ATOM   7898  C2  POPET 390      25.165  73.565  75.395  1.00  0.00           C
ATOM   7900  O21 POPET 390      24.595  72.245  75.445  1.00  0.00           O
ATOM   7901  C21 POPET 390      24.715  71.314  74.525  1.00  0.00           C
ATOM   7902  O22 POPET 390      25.415  71.325  73.535  1.00  0.00           O
ATOM   7903  C22 POPET 390      23.785  70.155  74.925  1.00  0.00           C
ATOM   7906  C3  POPET 390      26.315  73.865  74.375  1.00  0.00           C
ATOM   7909  O31 POPET 390      25.985  74.575  73.165  1.00  0.00           O
ATOM   7910  C31 POPET 390      24.875  74.435  72.475  1.00  0.00           C
ATOM   7911  O32 POPET 390      23.815  73.964  72.835  1.00  0.00           O
ATOM   7912  C32 POPET 390      25.155  74.975  71.055  1.00  0.00           C
ATOM   7915  C23 POPET 390      23.235  69.355  73.735  1.00  0.00           C
ATOM   7918  C24 POPET 390      22.325  68.214  74.205  1.00  0.00           C
ATOM   7921  C25 POPET 390      21.855  67.284  73.085  1.00  0.00           C
ATOM   7924  C26 POPET 390      21.145  68.024  71.945  1.00  0.00           C
ATOM   7927  C27 POPET 390      20.115  67.164  71.205  1.00  0.00           C
ATOM   7930  C28 POPET 390      18.675  67.515  71.595  1.00  0.00           C
ATOM   7933  C29 POPET 390      17.635  66.545  71.085  1.00  0.00           C
ATOM   7935 0C21 POPET 390      16.975  66.625  69.915  1.00  0.00           C
ATOM   7937 1C21 POPET 390      17.175  67.665  68.845  1.00  0.00           C
ATOM   7940 2C21 POPET 390      16.175  68.835  68.945  1.00  0.00           C
ATOM   7943 3C21 POPET 390      14.715  68.485  68.575  1.00  0.00           C
ATOM   7946 4C21 POPET 390      13.885  69.775  68.435  1.00  0.00           C
ATOM   7949 5C21 POPET 390      12.515  69.604  67.775  1.00  0.00           C
ATOM   7952 6C21 POPET 390      11.915  70.955  67.335  1.00  0.00           C
ATOM   7955 7C21 POPET 390      11.465  71.855  68.505  1.00  0.00           C
ATOM   7958 8C21 POPET 390      11.055  73.255  68.055  1.00  0.00           C
ATOM   7962  C33 POPET 390      26.675  74.964  70.745  1.00  0.00           C
ATOM   7965  C34 POPET 390      27.045  75.205  69.275  1.00  0.00           C
ATOM   7968  C35 POPET 390      28.555  75.045  69.005  1.00  0.00           C
ATOM   7971  C36 POPET 390      29.095  73.655  69.375  1.00  0.00           C
ATOM   7974  C37 POPET 390      30.485  73.345  68.795  1.00  0.00           C
ATOM   7977  C38 POPET 390      30.985  71.915  69.115  1.00  0.00           C
ATOM   7980  C39 POPET 390      30.045  70.825  68.575  1.00  0.00           C
ATOM   7983 0C31 POPET 390      30.685  69.425  68.505  1.00  0.00           C
ATOM   7986 1C31 POPET 390      29.715  68.394  67.895  1.00  0.00           C
ATOM   7989 2C31 POPET 390      30.045  68.015  66.435  1.00  0.00           C
ATOM   7992 3C31 POPET 390      31.265  67.085  66.325  1.00  0.00           C
ATOM   7995 4C31 POPET 390      31.524  66.604  64.895  1.00  0.00           C
ATOM   7998 5C31 POPET 390      32.595  65.505  64.845  1.00  0.00           C
ATOM   8001 6C31 POPET 390      32.925  65.025  63.425  1.00  0.00           C
ATOM   8005  NH3 POPEU 391       7.375  93.674  30.885  1.00  0.00           N
ATOM   8009  C12 POPEU 391       6.715  93.524  29.545  1.00  0.00           C
ATOM   8012  C11 POPEU 391       6.335  94.894  28.955  1.00  0.00           C
ATOM   8015  P   POPEU 391       4.215  94.804  27.405  1.00  0.00           P
ATOM   8016  O13 POPEU 391       3.835  96.235  27.385  1.00  0.00           O
ATOM   8017  O14 POPEU 391       3.785  93.954  26.275  1.00  0.00           O
ATOM   8018  O11 POPEU 391       3.635  94.175  28.755  1.00  0.00           O
ATOM   8019  O12 POPEU 391       5.775  94.685  27.655  1.00  0.00           O
ATOM   8020  C1  POPEU 391       2.715  94.975  29.515  1.00  0.00           C
ATOM   8023  C2  POPEU 391       2.415  94.284  30.865  1.00  0.00           C
ATOM   8025  O21 POPEU 391       1.655  95.204  31.665  1.00  0.00           O
ATOM   8026  C21 POPEU 391       0.855  94.634  32.555  1.00  0.00           C
ATOM   8027  O22 POPEU 391       0.576  93.454  32.625  1.00  0.00           O
ATOM   8028  C22 POPEU 391       0.456  95.685  33.595  1.00  0.00           C
ATOM   8031  C3  POPEU 391       3.745  93.935  31.575  1.00  0.00           C
ATOM   8034  O31 POPEU 391       3.555  93.554  32.955  1.00  0.00           O
ATOM   8035  C31 POPEU 391       4.695  93.394  33.615  1.00  0.00           C
ATOM   8036  O32 POPEU 391       5.815  93.615  33.165  1.00  0.00           O
ATOM   8037  C32 POPEU 391       4.385  92.864  35.025  1.00  0.00           C
ATOM   8040  C23 POPEU 391      -1.044  96.005  33.625  1.00  0.00           C
ATOM   8043  C24 POPEU 391      -1.324  97.164  34.595  1.00  0.00           C
ATOM   8046  C25 POPEU 391      -2.764  97.685  34.535  1.00  0.00           C
ATOM   8049  C26 POPEU 391      -3.624  97.195  35.705  1.00  0.00           C
ATOM   8052  C27 POPEU 391      -5.104  97.545  35.525  1.00  0.00           C
ATOM   8055  C28 POPEU 391      -5.954  97.105  36.735  1.00  0.00           C
ATOM   8058  C29 POPEU 391      -7.424  97.304  36.505  1.00  0.00           C
ATOM   8060 0C21 POPEU 391      -8.374  97.325  37.455  1.00  0.00           C
ATOM   8062 1C21 POPEU 391      -8.154  97.095  38.935  1.00  0.00           C
ATOM   8065 2C21 POPEU 391      -8.834  95.774  39.345  1.00  0.00           C
ATOM   8068 3C21 POPEU 391      -8.814  95.515  40.855  1.00  0.00           C
ATOM   8071 4C21 POPEU 391      -9.334  94.114  41.195  1.00  0.00           C
ATOM   8074 5C21 POPEU 391      -9.384  93.834  42.705  1.00  0.00           C
ATOM   8077 6C21 POPEU 391      -9.734  92.375  43.005  1.00  0.00           C
ATOM   8080 7C21 POPEU 391      -9.914  92.105  44.505  1.00  0.00           C
ATOM   8083 8C21 POPEU 391     -10.054  90.615  44.835  1.00  0.00           C
ATOM   8087  C33 POPEU 391       4.895  93.755  36.185  1.00  0.00           C
ATOM   8090  C34 POPEU 391       4.285  93.305  37.525  1.00  0.00           C
ATOM   8093  C35 POPEU 391       4.315  94.365  38.645  1.00  0.00           C
ATOM   8096  C36 POPEU 391       5.625  94.384  39.445  1.00  0.00           C
ATOM   8099  C37 POPEU 391       5.585  95.344  40.655  1.00  0.00           C
ATOM   8102  C38 POPEU 391       6.865  95.235  41.505  1.00  0.00           C
ATOM   8105  C39 POPEU 391       7.065  96.395  42.485  1.00  0.00           C
ATOM   8108 0C31 POPEU 391       6.065  96.464  43.645  1.00  0.00           C
ATOM   8111 1C31 POPEU 391       6.455  97.575  44.635  1.00  0.00           C
ATOM   8114 2C31 POPEU 391       5.585  97.665  45.885  1.00  0.00           C
ATOM   8117 3C31 POPEU 391       6.215  98.595  46.925  1.00  0.00           C
ATOM   8120 4C31 POPEU 391       5.385  98.725  48.215  1.00  0.00           C
ATOM   8123 5C31 POPEU 391       6.135  99.485  49.305  1.00  0.00           C
ATOM   8126 6C31 POPEU 391       5.345  99.585  50.605  1.00  0.00           C
ATOM   8130  NH3 POPEV 392      49.475  84.435  74.925  1.00  0.00           N
ATOM   8134  C12 POPEV 392      49.615  83.055  75.475  1.00  0.00           C
ATOM   8137  C11 POPEV 392      49.094  83.045  76.915  1.00  0.00           C
ATOM   8140  P   POPEV 392      48.365  80.555  77.035  1.00  0.00           P
ATOM   8141  O13 POPEV 392      48.605  79.405  77.915  1.00  0.00           O
ATOM   8142  O14 POPEV 392      46.965  81.015  76.855  1.00  0.00           O
ATOM   8143  O11 POPEV 392      49.005  80.245  75.625  1.00  0.00           O
ATOM   8144  O12 POPEV 392      49.234  81.784  77.545  1.00  0.00           O
ATOM   8145  C1  POPEV 392      50.115  79.355  75.555  1.00  0.00           C
ATOM   8148  C2  POPEV 392      50.815  79.475  74.185  1.00  0.00           C
ATOM   8150  O21 POPEV 392      49.915  79.085  73.135  1.00  0.00           O
ATOM   8151  C21 POPEV 392      49.445  80.095  72.415  1.00  0.00           C
ATOM   8152  O22 POPEV 392      49.625  81.285  72.655  1.00  0.00           O
ATOM   8153  C22 POPEV 392      48.895  79.505  71.105  1.00  0.00           C
ATOM   8156  C3  POPEV 392      52.065  78.565  74.075  1.00  0.00           C
ATOM   8159  O31 POPEV 392      53.035  79.075  73.115  1.00  0.00           O
ATOM   8160  C31 POPEV 392      52.835  78.655  71.855  1.00  0.00           C
ATOM   8161  O32 POPEV 392      51.955  77.905  71.475  1.00  0.00           O
ATOM   8162  C32 POPEV 392      53.825  79.384  70.955  1.00  0.00           C
ATOM   8165  C23 POPEV 392      47.445  79.875  70.685  1.00  0.00           C
ATOM   8168  C24 POPEV 392      46.855  78.705  69.885  1.00  0.00           C
ATOM   8171  C25 POPEV 392      45.635  79.005  69.005  1.00  0.00           C
ATOM   8174  C26 POPEV 392      45.235  77.725  68.245  1.00  0.00           C
ATOM   8177  C27 POPEV 392      44.294  77.925  67.055  1.00  0.00           C
ATOM   8180  C28 POPEV 392      44.255  76.655  66.185  1.00  0.00           C
ATOM   8183  C29 POPEV 392      43.235  76.704  65.085  1.00  0.00           C
ATOM   8185 0C21 POPEV 392      43.505  76.915  63.785  1.00  0.00           C
ATOM   8187 1C21 POPEV 392      44.884  77.195  63.225  1.00  0.00           C
ATOM   8190 2C21 POPEV 392      45.625  75.914  62.805  1.00  0.00           C
ATOM   8193 3C21 POPEV 392      47.075  76.195  62.405  1.00  0.00           C
ATOM   8196 4C21 POPEV 392      47.755  74.924  61.865  1.00  0.00           C
ATOM   8199 5C21 POPEV 392      49.234  75.125  61.525  1.00  0.00           C
ATOM   8202 6C21 POPEV 392      49.825  73.875  60.845  1.00  0.00           C
ATOM   8205 7C21 POPEV 392      51.315  73.985  60.535  1.00  0.00           C
ATOM   8208 8C21 POPEV 392      51.835  72.805  59.715  1.00  0.00           C
ATOM   8212  C33 POPEV 392      53.625  79.115  69.455  1.00  0.00           C
ATOM   8215  C34 POPEV 392      54.755  79.735  68.615  1.00  0.00           C
ATOM   8218  C35 POPEV 392      54.505  79.635  67.105  1.00  0.00           C
ATOM   8221  C36 POPEV 392      53.665  80.784  66.555  1.00  0.00           C
ATOM   8224  C37 POPEV 392      53.315  80.595  65.075  1.00  0.00           C
ATOM   8227  C38 POPEV 392      52.625  81.815  64.445  1.00  0.00           C
ATOM   8230  C39 POPEV 392      53.535  82.615  63.485  1.00  0.00           C
ATOM   8233 0C31 POPEV 392      53.785  81.894  62.155  1.00  0.00           C
ATOM   8236 1C31 POPEV 392      54.245  82.835  61.045  1.00  0.00           C
ATOM   8239 2C31 POPEV 392      54.415  82.115  59.695  1.00  0.00           C
ATOM   8242 3C31 POPEV 392      55.825  81.575  59.475  1.00  0.00           C
ATOM   8245 4C31 POPEV 392      56.794  82.685  59.045  1.00  0.00           C
ATOM   8248 5C31 POPEV 392      58.195  82.164  58.715  1.00  0.00           C
ATOM   8251 6C31 POPEV 392      59.065  83.214  58.025  1.00  0.00           C
ATOM   8255  NH3 POPEW 393      46.255  16.395  76.615  1.00  0.00           N
ATOM   8259  C12 POPEW 393      45.015  17.195  76.915  1.00  0.00           C
ATOM   8262  C11 POPEW 393      45.235  18.625  76.375  1.00  0.00           C
ATOM   8265  P   POPEW 393      46.825  19.745  74.615  1.00  0.00           P
ATOM   8266  O13 POPEW 393      46.025  20.985  74.525  1.00  0.00           O
ATOM   8267  O14 POPEW 393      48.065  19.745  75.425  1.00  0.00           O
ATOM   8268  O11 POPEW 393      47.095  19.255  73.155  1.00  0.00           O
ATOM   8269  O12 POPEW 393      45.875  18.575  75.095  1.00  0.00           O
ATOM   8270  C1  POPEW 393      48.315  18.655  72.705  1.00  0.00           C
ATOM   8273  C2  POPEW 393      49.015  19.665  71.785  1.00  0.00           C
ATOM   8275  O21 POPEW 393      50.185  19.125  71.165  1.00  0.00           O
ATOM   8276  C21 POPEW 393      51.274  18.925  71.885  1.00  0.00           C
ATOM   8277  O22 POPEW 393      51.415  19.095  73.085  1.00  0.00           O
ATOM   8278  C22 POPEW 393      52.405  18.455  70.955  1.00  0.00           C
ATOM   8281  C3  POPEW 393      49.255  21.015  72.515  1.00  0.00           C
ATOM   8284  O31 POPEW 393      49.965  21.935  71.685  1.00  0.00           O
ATOM   8285  C31 POPEW 393      50.335  23.015  72.335  1.00  0.00           C
ATOM   8286  O32 POPEW 393      50.325  23.165  73.545  1.00  0.00           O
ATOM   8287  C32 POPEW 393      50.735  24.075  71.315  1.00  0.00           C
ATOM   8290  C23 POPEW 393      52.195  18.785  69.465  1.00  0.00           C
ATOM   8293  C24 POPEW 393      53.285  18.135  68.595  1.00  0.00           C
ATOM   8296  C25 POPEW 393      53.184  18.535  67.125  1.00  0.00           C
ATOM   8299  C26 POPEW 393      54.145  17.735  66.245  1.00  0.00           C
ATOM   8302  C27 POPEW 393      54.164  18.245  64.805  1.00  0.00           C
ATOM   8305  C28 POPEW 393      54.865  17.295  63.815  1.00  0.00           C
ATOM   8308  C29 POPEW 393      56.235  16.865  64.275  1.00  0.00           C
ATOM   8310 0C21 POPEW 393      57.384  17.535  64.075  1.00  0.00           C
ATOM   8312 1C21 POPEW 393      57.524  18.895  63.415  1.00  0.00           C
ATOM   8315 2C21 POPEW 393      58.485  19.805  64.205  1.00  0.00           C
ATOM   8318 3C21 POPEW 393      59.965  19.435  64.065  1.00  0.00           C
ATOM   8321 4C21 POPEW 393      60.865  20.225  65.025  1.00  0.00           C
ATOM   8324 5C21 POPEW 393      60.845  19.685  66.455  1.00  0.00           C
ATOM   8327 6C21 POPEW 393      61.495  20.625  67.475  1.00  0.00           C
ATOM   8330 7C21 POPEW 393      61.535  19.985  68.865  1.00  0.00           C
ATOM   8333 8C21 POPEW 393      61.845  20.965  69.995  1.00  0.00           C
ATOM   8337  C33 POPEW 393      52.155  23.835  70.765  1.00  0.00           C
ATOM   8340  C34 POPEW 393      52.325  24.305  69.315  1.00  0.00           C
ATOM   8343  C35 POPEW 393      51.664  23.385  68.285  1.00  0.00           C
ATOM   8346  C36 POPEW 393      52.104  23.685  66.845  1.00  0.00           C
ATOM   8349  C37 POPEW 393      51.664  22.595  65.865  1.00  0.00           C
ATOM   8352  C38 POPEW 393      52.285  22.745  64.475  1.00  0.00           C
ATOM   8355  C39 POPEW 393      52.115  21.485  63.615  1.00  0.00           C
ATOM   8358 0C31 POPEW 393      52.755  21.595  62.225  1.00  0.00           C
ATOM   8361 1C31 POPEW 393      53.475  20.305  61.805  1.00  0.00           C
ATOM   8364 2C31 POPEW 393      54.125  20.405  60.415  1.00  0.00           C
ATOM   8367 3C31 POPEW 393      55.055  19.225  60.095  1.00  0.00           C
ATOM   8370 4C31 POPEW 393      54.345  17.875  59.955  1.00  0.00           C
ATOM   8373 5C31 POPEW 393      55.335  16.735  59.665  1.00  0.00           C
ATOM   8376 6C31 POPEW 393      54.685  15.345  59.715  1.00  0.00           C
ATOM   8380  NH3 POPEX 394      74.935  72.475  80.865  1.00  0.00           N
ATOM   8384  C12 POPEX 394      73.455  72.325  80.615  1.00  0.00           C
ATOM   8387  C11 POPEX 394      73.075  70.914  80.115  1.00  0.00           C
ATOM   8390  P   POPEX 394      70.835  71.034  78.725  1.00  0.00           P
ATOM   8391  O13 POPEX 394      71.244  70.104  77.645  1.00  0.00           O
ATOM   8392  O14 POPEX 394      69.395  71.034  79.075  1.00  0.00           O
ATOM   8393  O11 POPEX 394      71.355  72.485  78.425  1.00  0.00           O
ATOM   8394  O12 POPEX 394      71.655  70.755  80.055  1.00  0.00           O
ATOM   8395  C1  POPEX 394      71.145  73.325  77.305  1.00  0.00           C
ATOM   8398  C2  POPEX 394      72.025  72.964  76.075  1.00  0.00           C
ATOM   8400  O21 POPEX 394      71.264  72.065  75.265  1.00  0.00           O
ATOM   8401  C21 POPEX 394      70.565  72.695  74.345  1.00  0.00           C
ATOM   8402  O22 POPEX 394      70.925  73.674  73.725  1.00  0.00           O
ATOM   8403  C22 POPEX 394      69.155  72.104  74.285  1.00  0.00           C
ATOM   8406  C3  POPEX 394      73.425  72.365  76.395  1.00  0.00           C
ATOM   8409  O31 POPEX 394      74.274  72.385  75.215  1.00  0.00           O
ATOM   8410  C31 POPEX 394      74.204  71.305  74.445  1.00  0.00           C
ATOM   8411  O32 POPEX 394      73.575  70.285  74.695  1.00  0.00           O
ATOM   8412  C32 POPEX 394      75.024  71.505  73.175  1.00  0.00           C
ATOM   8415  C23 POPEX 394      68.495  72.245  72.905  1.00  0.00           C
ATOM   8418  C24 POPEX 394      66.984  72.005  72.995  1.00  0.00           C
ATOM   8421  C25 POPEX 394      66.244  72.225  71.675  1.00  0.00           C
ATOM   8424  C26 POPEX 394      66.384  71.034  70.705  1.00  0.00           C
ATOM   8427  C27 POPEX 394      66.465  71.485  69.245  1.00  0.00           C
ATOM   8430  C28 POPEX 394      66.305  70.335  68.235  1.00  0.00           C
ATOM   8433  C29 POPEX 394      67.395  69.305  68.215  1.00  0.00           C
ATOM   8435 0C21 POPEX 394      67.594  68.435  67.205  1.00  0.00           C
ATOM   8437 1C21 POPEX 394      66.795  68.335  65.925  1.00  0.00           C
ATOM   8440 2C21 POPEX 394      67.564  67.604  64.805  1.00  0.00           C
ATOM   8443 3C21 POPEX 394      68.695  68.445  64.205  1.00  0.00           C
ATOM   8446 4C21 POPEX 394      68.225  69.305  63.025  1.00  0.00           C
ATOM   8449 5C21 POPEX 394      69.255  70.365  62.585  1.00  0.00           C
ATOM   8452 6C21 POPEX 394      70.685  69.815  62.485  1.00  0.00           C
ATOM   8455 7C21 POPEX 394      71.634  70.735  61.705  1.00  0.00           C
ATOM   8458 8C21 POPEX 394      73.085  70.244  61.685  1.00  0.00           C
ATOM   8462  C33 POPEX 394      74.204  71.054  71.935  1.00  0.00           C
ATOM   8465  C34 POPEX 394      74.975  71.095  70.615  1.00  0.00           C
ATOM   8468  C35 POPEX 394      74.134  70.505  69.475  1.00  0.00           C
ATOM   8471  C36 POPEX 394      74.805  70.435  68.105  1.00  0.00           C
ATOM   8474  C37 POPEX 394      73.985  69.585  67.115  1.00  0.00           C
ATOM   8477  C38 POPEX 394      74.745  69.225  65.825  1.00  0.00           C
ATOM   8480  C39 POPEX 394      74.365  67.835  65.275  1.00  0.00           C
ATOM   8483 0C31 POPEX 394      72.884  67.705  64.865  1.00  0.00           C
ATOM   8486 1C31 POPEX 394      72.494  66.295  64.405  1.00  0.00           C
ATOM   8489 2C31 POPEX 394      73.175  65.854  63.105  1.00  0.00           C
ATOM   8492 3C31 POPEX 394      72.575  64.555  62.535  1.00  0.00           C
ATOM   8495 4C31 POPEX 394      73.285  64.055  61.275  1.00  0.00           C
ATOM   8498 5C31 POPEX 394      72.594  62.835  60.655  1.00  0.00           C
ATOM   8501 6C31 POPEX 394      73.344  62.234  59.465  1.00  0.00           C
ATOM   8505  NH3 POPEY 395       3.385  85.494  31.345  1.00  0.00           N
ATOM   8509  C12 POPEY 395       2.545  84.335  30.915  1.00  0.00           C
ATOM   8512  C11 POPEY 395       1.055  84.644  31.055  1.00  0.00           C
ATOM   8515  P   POPEY 395       0.226  86.405  32.845  1.00  0.00           P
ATOM   8516  O13 POPEY 395       0.646  87.424  31.845  1.00  0.00           O
ATOM   8517  O14 POPEY 395      -1.194  86.314  33.235  1.00  0.00           O
ATOM   8518  O11 POPEY 395       1.155  86.644  34.105  1.00  0.00           O
ATOM   8519  O12 POPEY 395       0.755  84.994  32.405  1.00  0.00           O
ATOM   8520  C1  POPEY 395       0.636  86.425  35.425  1.00  0.00           C
ATOM   8523  C2  POPEY 395       1.775  86.395  36.485  1.00  0.00           C
ATOM   8525  O21 POPEY 395       2.455  87.675  36.545  1.00  0.00           O
ATOM   8526  C21 POPEY 395       1.885  88.515  37.395  1.00  0.00           C
ATOM   8527  O22 POPEY 395       0.775  88.394  37.875  1.00  0.00           O
ATOM   8528  C22 POPEY 395       2.875  89.605  37.805  1.00  0.00           C
ATOM   8531  C3  POPEY 395       2.805  85.245  36.245  1.00  0.00           C
ATOM   8534  O31 POPEY 395       3.895  85.394  37.185  1.00  0.00           O
ATOM   8535  C31 POPEY 395       5.125  85.364  36.705  1.00  0.00           C
ATOM   8536  O32 POPEY 395       5.525  84.664  35.775  1.00  0.00           O
ATOM   8537  C32 POPEY 395       5.955  86.435  37.445  1.00  0.00           C
ATOM   8540  C23 POPEY 395       3.085  89.585  39.345  1.00  0.00           C
ATOM   8543  C24 POPEY 395       4.175  90.554  39.835  1.00  0.00           C
ATOM   8546  C25 POPEY 395       4.685  90.285  41.265  1.00  0.00           C
ATOM   8549  C26 POPEY 395       3.675  90.615  42.375  1.00  0.00           C
ATOM   8552  C27 POPEY 395       4.315  90.595  43.775  1.00  0.00           C
ATOM   8555  C28 POPEY 395       3.345  91.005  44.895  1.00  0.00           C
ATOM   8558  C29 POPEY 395       3.995  91.015  46.265  1.00  0.00           C
ATOM   8560 0C21 POPEY 395       3.425  90.624  47.425  1.00  0.00           C
ATOM   8562 1C21 POPEY 395       2.015  90.115  47.625  1.00  0.00           C
ATOM   8565 2C21 POPEY 395       1.905  88.595  47.815  1.00  0.00           C
ATOM   8568 3C21 POPEY 395       2.365  88.085  49.195  1.00  0.00           C
ATOM   8571 4C21 POPEY 395       2.055  86.595  49.405  1.00  0.00           C
ATOM   8574 5C21 POPEY 395       2.085  86.155  50.875  1.00  0.00           C
ATOM   8577 6C21 POPEY 395       1.285  84.865  51.105  1.00  0.00           C
ATOM   8580 7C21 POPEY 395       1.275  84.394  52.565  1.00  0.00           C
ATOM   8583 8C21 POPEY 395       0.296  83.244  52.835  1.00  0.00           C
ATOM   8587  C33 POPEY 395       6.595  86.005  38.785  1.00  0.00           C
ATOM   8590  C34 POPEY 395       7.175  87.214  39.565  1.00  0.00           C
ATOM   8593  C35 POPEY 395       7.615  86.874  40.995  1.00  0.00           C
ATOM   8596  C36 POPEY 395       8.325  88.034  41.725  1.00  0.00           C
ATOM   8599  C37 POPEY 395       8.585  87.765  43.225  1.00  0.00           C
ATOM   8602  C38 POPEY 395       9.135  88.995  43.985  1.00  0.00           C
ATOM   8605  C39 POPEY 395       9.025  88.865  45.515  1.00  0.00           C
ATOM   8608 0C31 POPEY 395      10.365  88.674  46.265  1.00  0.00           C
ATOM   8611 1C31 POPEY 395      10.125  88.595  47.785  1.00  0.00           C
ATOM   8614 2C31 POPEY 395      11.395  88.554  48.645  1.00  0.00           C
ATOM   8617 3C31 POPEY 395      11.055  88.445  50.145  1.00  0.00           C
ATOM   8620 4C31 POPEY 395      12.275  88.515  51.075  1.00  0.00           C
ATOM   8623 5C31 POPEY 395      11.915  88.305  52.555  1.00  0.00           C
ATOM   8626 6C31 POPEY 395      13.105  88.505  53.495  1.00  0.00           C
ATOM   8630  NH3 POPEZ 396      49.205  75.034  34.955  1.00  0.00           N
ATOM   8634  C12 POPEZ 396      50.105  76.034  34.245  1.00  0.00           C
ATOM   8637  C11 POPEZ 396      49.304  77.075  33.435  1.00  0.00           C
ATOM   8640  P   POPEZ 396      50.675  79.175  32.575  1.00  0.00           P
ATOM   8641  O13 POPEZ 396      51.885  79.344  31.745  1.00  0.00           O
ATOM   8642  O14 POPEZ 396      49.565  80.134  32.385  1.00  0.00           O
ATOM   8643  O11 POPEZ 396      51.155  79.185  34.085  1.00  0.00           O
ATOM   8644  O12 POPEZ 396      50.134  77.685  32.435  1.00  0.00           O
ATOM   8645  C1  POPEZ 396      50.565  80.194  34.895  1.00  0.00           C
ATOM   8648  C2  POPEZ 396      51.305  80.275  36.235  1.00  0.00           C
ATOM   8650  O21 POPEZ 396      50.355  80.565  37.265  1.00  0.00           O
ATOM   8651  C21 POPEZ 396      49.505  79.595  37.535  1.00  0.00           C
ATOM   8652  O22 POPEZ 396      49.634  78.414  37.225  1.00  0.00           O
ATOM   8653  C22 POPEZ 396      48.325  80.175  38.305  1.00  0.00           C
ATOM   8656  C3  POPEZ 396      52.395  81.395  36.225  1.00  0.00           C
ATOM   8659  O31 POPEZ 396      53.655  81.034  36.815  1.00  0.00           O
ATOM   8660  C31 POPEZ 396      53.695  80.515  38.055  1.00  0.00           C
ATOM   8661  O32 POPEZ 396      54.405  79.565  38.325  1.00  0.00           O
ATOM   8662  C32 POPEZ 396      52.875  81.314  39.085  1.00  0.00           C
ATOM   8665  C23 POPEZ 396      48.085  79.455  39.645  1.00  0.00           C
ATOM   8668  C24 POPEZ 396      46.965  80.155  40.435  1.00  0.00           C
ATOM   8671  C25 POPEZ 396      46.755  79.545  41.825  1.00  0.00           C
ATOM   8674  C26 POPEZ 396      45.715  80.335  42.635  1.00  0.00           C
ATOM   8677  C27 POPEZ 396      45.815  80.034  44.135  1.00  0.00           C
ATOM   8680  C28 POPEZ 396      44.785  80.814  44.965  1.00  0.00           C
ATOM   8683  C29 POPEZ 396      43.405  80.305  44.695  1.00  0.00           C
ATOM   8685 0C21 POPEZ 396      42.745  79.425  45.475  1.00  0.00           C
ATOM   8687 1C21 POPEZ 396      43.295  78.805  46.725  1.00  0.00           C
ATOM   8690 2C21 POPEZ 396      42.485  77.585  47.195  1.00  0.00           C
ATOM   8693 3C21 POPEZ 396      41.065  77.905  47.695  1.00  0.00           C
ATOM   8696 4C21 POPEZ 396      40.554  76.835  48.665  1.00  0.00           C
ATOM   8699 5C21 POPEZ 396      39.044  76.865  48.955  1.00  0.00           C
ATOM   8702 6C21 POPEZ 396      38.525  78.185  49.555  1.00  0.00           C
ATOM   8705 7C21 POPEZ 396      37.105  78.005  50.125  1.00  0.00           C
ATOM   8708 8C21 POPEZ 396      36.495  79.285  50.705  1.00  0.00           C
ATOM   8712  C33 POPEZ 396      52.545  80.475  40.345  1.00  0.00           C
ATOM   8715  C34 POPEZ 396      51.605  81.174  41.335  1.00  0.00           C
ATOM   8718  C35 POPEZ 396      51.335  80.295  42.565  1.00  0.00           C
ATOM   8721  C36 POPEZ 396      50.305  80.865  43.545  1.00  0.00           C
ATOM   8724  C37 POPEZ 396      49.925  79.854  44.645  1.00  0.00           C
ATOM   8727  C38 POPEZ 396      49.995  80.425  46.065  1.00  0.00           C
ATOM   8730  C39 POPEZ 396      51.375  80.275  46.735  1.00  0.00           C
ATOM   8733 0C31 POPEZ 396      51.445  80.995  48.085  1.00  0.00           C
ATOM   8736 1C31 POPEZ 396      52.605  80.525  48.965  1.00  0.00           C
ATOM   8739 2C31 POPEZ 396      52.825  81.374  50.225  1.00  0.00           C
ATOM   8742 3C31 POPEZ 396      51.545  81.695  51.015  1.00  0.00           C
ATOM   8745 4C31 POPEZ 396      51.845  82.335  52.375  1.00  0.00           C
ATOM   8748 5C31 POPEZ 396      50.565  82.714  53.145  1.00  0.00           C
ATOM   8751 6C31 POPEZ 396      50.845  83.325  54.515  1.00  0.00           C
ATOM   8755  NH3 POPEa 397      -2.634  28.025  72.675  1.00  0.00           N
ATOM   8759  C12 POPEa 397      -1.934  26.865  73.325  1.00  0.00           C
ATOM   8762  C11 POPEa 397      -0.414  26.955  73.145  1.00  0.00           C
ATOM   8765  P   POPEa 397       0.845  24.635  73.105  1.00  0.00           P
ATOM   8766  O13 POPEa 397       2.145  25.015  72.535  1.00  0.00           O
ATOM   8767  O14 POPEa 397       0.795  23.485  74.045  1.00  0.00           O
ATOM   8768  O11 POPEa 397      -0.144  24.325  71.925  1.00  0.00           O
ATOM   8769  O12 POPEa 397       0.176  25.855  73.825  1.00  0.00           O
ATOM   8770  C1  POPEa 397       0.056  23.135  71.155  1.00  0.00           C
ATOM   8773  C2  POPEa 397       0.955  23.375  69.895  1.00  0.00           C
ATOM   8775  O21 POPEa 397       0.376  22.775  68.725  1.00  0.00           O
ATOM   8776  C21 POPEa 397       0.186  21.475  68.725  1.00  0.00           C
ATOM   8777  O22 POPEa 397       0.216  20.725  69.685  1.00  0.00           O
ATOM   8778  C22 POPEa 397      -0.074  21.015  67.285  1.00  0.00           C
ATOM   8781  C3  POPEa 397       2.455  22.965  69.995  1.00  0.00           C
ATOM   8784  O31 POPEa 397       3.145  23.284  68.755  1.00  0.00           O
ATOM   8785  C31 POPEa 397       4.425  22.915  68.755  1.00  0.00           C
ATOM   8786  O32 POPEa 397       4.965  22.235  69.625  1.00  0.00           O
ATOM   8787  C32 POPEa 397       5.165  23.535  67.555  1.00  0.00           C
ATOM   8790  C23 POPEa 397      -0.564  22.135  66.335  1.00  0.00           C
ATOM   8793  C24 POPEa 397      -0.164  21.875  64.885  1.00  0.00           C
ATOM   8796  C25 POPEa 397      -1.304  21.325  64.035  1.00  0.00           C
ATOM   8799  C26 POPEa 397      -1.054  21.615  62.555  1.00  0.00           C
ATOM   8802  C27 POPEa 397      -2.124  20.995  61.655  1.00  0.00           C
ATOM   8805  C28 POPEa 397      -2.024  21.535  60.225  1.00  0.00           C
ATOM   8808  C29 POPEa 397      -2.814  20.675  59.265  1.00  0.00           C
ATOM   8810 0C21 POPEa 397      -2.384  20.215  58.075  1.00  0.00           C
ATOM   8812 1C21 POPEa 397      -1.054  20.515  57.415  1.00  0.00           C
ATOM   8815 2C21 POPEa 397      -1.304  20.955  55.975  1.00  0.00           C
ATOM   8818 3C21 POPEa 397      -0.014  21.215  55.175  1.00  0.00           C
ATOM   8821 4C21 POPEa 397      -0.284  21.095  53.675  1.00  0.00           C
ATOM   8824 5C21 POPEa 397       0.945  21.415  52.805  1.00  0.00           C
ATOM   8827 6C21 POPEa 397       1.035  22.895  52.415  1.00  0.00           C
ATOM   8830 7C21 POPEa 397       2.145  23.175  51.395  1.00  0.00           C
ATOM   8833 8C21 POPEa 397       2.105  24.605  50.855  1.00  0.00           C
ATOM   8837  C33 POPEa 397       4.635  23.055  66.195  1.00  0.00           C
ATOM   8840  C34 POPEa 397       5.365  23.665  64.985  1.00  0.00           C
ATOM   8843  C35 POPEa 397       4.665  23.265  63.685  1.00  0.00           C
ATOM   8846  C36 POPEa 397       5.395  23.635  62.395  1.00  0.00           C
ATOM   8849  C37 POPEa 397       4.575  23.214  61.175  1.00  0.00           C
ATOM   8852  C38 POPEa 397       5.345  23.305  59.855  1.00  0.00           C
ATOM   8855  C39 POPEa 397       4.545  22.855  58.615  1.00  0.00           C
ATOM   8858 0C31 POPEa 397       3.865  21.485  58.765  1.00  0.00           C
ATOM   8861 1C31 POPEa 397       3.785  20.685  57.455  1.00  0.00           C
ATOM   8864 2C31 POPEa 397       3.105  19.325  57.655  1.00  0.00           C
ATOM   8867 3C31 POPEa 397       3.165  18.405  56.425  1.00  0.00           C
ATOM   8870 4C31 POPEa 397       4.595  18.055  56.005  1.00  0.00           C
ATOM   8873 5C31 POPEa 397       4.695  16.865  55.035  1.00  0.00           C
ATOM   8876 6C31 POPEa 397       6.115  16.655  54.515  1.00  0.00           C
ATOM   8880  NH3 POPEb 398      48.515 107.704  72.285  1.00  0.00           N
ATOM   8884  C12 POPEb 398      48.545 106.955  73.585  1.00  0.00           C
ATOM   8887  C11 POPEb 398      47.255 107.235  74.375  1.00  0.00           C
ATOM   8890  P   POPEb 398      44.675 107.005  74.005  1.00  0.00           P
ATOM   8891  O13 POPEb 398      43.825 105.835  74.305  1.00  0.00           O
ATOM   8892  O14 POPEb 398      44.685 108.145  74.945  1.00  0.00           O
ATOM   8893  O11 POPEb 398      44.315 107.575  72.595  1.00  0.00           O
ATOM   8894  O12 POPEb 398      46.155 106.505  73.815  1.00  0.00           O
ATOM   8895  C1  POPEb 398      44.965 107.195  71.395  1.00  0.00           C
ATOM   8898  C2  POPEb 398      43.895 106.625  70.445  1.00  0.00           C
ATOM   8900  O21 POPEb 398      44.485 105.865  69.365  1.00  0.00           O
ATOM   8901  C21 POPEb 398      45.255 106.515  68.515  1.00  0.00           C
ATOM   8902  O22 POPEb 398      45.385 107.724  68.435  1.00  0.00           O
ATOM   8903  C22 POPEb 398      45.854 105.515  67.545  1.00  0.00           C
ATOM   8906  C3  POPEb 398      42.914 107.735  69.975  1.00  0.00           C
ATOM   8909  O31 POPEb 398      42.104 107.235  68.895  1.00  0.00           O
ATOM   8910  C31 POPEb 398      41.895 108.054  67.875  1.00  0.00           C
ATOM   8911  O32 POPEb 398      42.115 109.255  67.895  1.00  0.00           O
ATOM   8912  C32 POPEb 398      41.344 107.265  66.695  1.00  0.00           C
ATOM   8915  C23 POPEb 398      46.685 106.205  66.445  1.00  0.00           C
ATOM   8918  C24 POPEb 398      47.134 105.214  65.365  1.00  0.00           C
ATOM   8921  C25 POPEb 398      48.005 105.875  64.295  1.00  0.00           C
ATOM   8924  C26 POPEb 398      48.335 104.915  63.155  1.00  0.00           C
ATOM   8927  C27 POPEb 398      49.224 105.545  62.085  1.00  0.00           C
ATOM   8930  C28 POPEb 398      49.575 104.524  60.985  1.00  0.00           C
ATOM   8933  C29 POPEb 398      50.505 105.075  59.945  1.00  0.00           C
ATOM   8935 0C21 POPEb 398      50.675 104.564  58.715  1.00  0.00           C
ATOM   8937 1C21 POPEb 398      49.954 103.365  58.145  1.00  0.00           C
ATOM   8940 2C21 POPEb 398      49.215 103.714  56.845  1.00  0.00           C
ATOM   8943 3C21 POPEb 398      48.415 102.515  56.295  1.00  0.00           C
ATOM   8946 4C21 POPEb 398      47.655 102.825  54.995  1.00  0.00           C
ATOM   8949 5C21 POPEb 398      48.545 103.285  53.825  1.00  0.00           C
ATOM   8952 6C21 POPEb 398      49.645 102.284  53.455  1.00  0.00           C
ATOM   8955 7C21 POPEb 398      50.435 102.704  52.205  1.00  0.00           C
ATOM   8958 8C21 POPEb 398      51.545 101.725  51.835  1.00  0.00           C
ATOM   8962  C33 POPEb 398      42.465 106.965  65.675  1.00  0.00           C
ATOM   8965  C34 POPEb 398      42.005 106.095  64.495  1.00  0.00           C
ATOM   8968  C35 POPEb 398      43.135 105.774  63.495  1.00  0.00           C
ATOM   8971  C36 POPEb 398      43.785 107.024  62.865  1.00  0.00           C
ATOM   8974  C37 POPEb 398      44.884 106.685  61.855  1.00  0.00           C
ATOM   8977  C38 POPEb 398      45.684 107.914  61.405  1.00  0.00           C
ATOM   8980  C39 POPEb 398      45.005 108.765  60.325  1.00  0.00           C
ATOM   8983 0C31 POPEb 398      45.755 110.075  60.055  1.00  0.00           C
ATOM   8986 1C31 POPEb 398      45.224 110.855  58.845  1.00  0.00           C
ATOM   8989 2C31 POPEb 398      45.785 112.284  58.725  1.00  0.00           C
ATOM   8992 3C31 POPEb 398      47.315 112.354  58.615  1.00  0.00           C
ATOM   8995 4C31 POPEb 398      47.844 113.784  58.445  1.00  0.00           C
ATOM   8998 5C31 POPEb 398      49.375 113.865  58.495  1.00  0.00           C
ATOM   9001 6C31 POPEb 398      49.915 115.285  58.335  1.00  0.00           C
ATOM   9005  NH3 POPEc 399       2.735  68.784  32.735  1.00  0.00           N
ATOM   9009  C12 POPEc 399       1.645  67.775  32.655  1.00  0.00           C
ATOM   9012  C11 POPEc 399       0.286  68.475  32.665  1.00  0.00           C
ATOM   9015  P   POPEc 399      -2.174  67.845  33.215  1.00  0.00           P
ATOM   9016  O13 POPEc 399      -2.114  69.075  34.025  1.00  0.00           O
ATOM   9017  O14 POPEc 399      -3.134  67.835  32.075  1.00  0.00           O
ATOM   9018  O11 POPEc 399      -2.474  66.564  34.075  1.00  0.00           O
ATOM   9019  O12 POPEc 399      -0.754  67.485  32.635  1.00  0.00           O
ATOM   9020  C1  POPEc 399      -2.824  66.585  35.465  1.00  0.00           C
ATOM   9023  C2  POPEc 399      -1.864  65.695  36.315  1.00  0.00           C
ATOM   9025  O21 POPEc 399      -1.884  66.185  37.665  1.00  0.00           O
ATOM   9026  C21 POPEc 399      -2.954  65.845  38.365  1.00  0.00           C
ATOM   9027  O22 POPEc 399      -3.824  65.064  38.005  1.00  0.00           O
ATOM   9028  C22 POPEc 399      -3.014  66.675  39.645  1.00  0.00           C
ATOM   9031  C3  POPEc 399      -0.404  65.714  35.775  1.00  0.00           C
ATOM   9034  O31 POPEc 399       0.546  65.405  36.805  1.00  0.00           O
ATOM   9035  C31 POPEc 399       0.626  64.134  37.175  1.00  0.00           C
ATOM   9036  O32 POPEc 399       0.036  63.195  36.665  1.00  0.00           O
ATOM   9037  C32 POPEc 399       1.535  64.045  38.395  1.00  0.00           C
ATOM   9040  C23 POPEc 399      -3.734  65.935  40.805  1.00  0.00           C
ATOM   9043  C24 POPEc 399      -2.894  64.825  41.465  1.00  0.00           C
ATOM   9046  C25 POPEc 399      -1.584  65.314  42.095  1.00  0.00           C
ATOM   9049  C26 POPEc 399      -1.774  66.255  43.305  1.00  0.00           C
ATOM   9052  C27 POPEc 399      -0.464  66.964  43.695  1.00  0.00           C
ATOM   9055  C28 POPEc 399       0.546  66.065  44.435  1.00  0.00           C
ATOM   9058  C29 POPEc 399       0.146  65.894  45.875  1.00  0.00           C
ATOM   9060 0C21 POPEc 399       0.945  65.935  46.945  1.00  0.00           C
ATOM   9062 1C21 POPEc 399       2.455  66.095  46.955  1.00  0.00           C
ATOM   9065 2C21 POPEc 399       3.155  64.735  47.105  1.00  0.00           C
ATOM   9068 3C21 POPEc 399       2.725  63.955  48.355  1.00  0.00           C
ATOM   9071 4C21 POPEc 399       3.465  62.624  48.525  1.00  0.00           C
ATOM   9074 5C21 POPEc 399       2.935  61.835  49.725  1.00  0.00           C
ATOM   9077 6C21 POPEc 399       3.665  60.505  49.925  1.00  0.00           C
ATOM   9080 7C21 POPEc 399       3.205  59.784  51.195  1.00  0.00           C
ATOM   9083 8C21 POPEc 399       3.905  58.445  51.415  1.00  0.00           C
ATOM   9087  C33 POPEc 399       0.905  64.695  39.645  1.00  0.00           C
ATOM   9090  C34 POPEc 399       1.945  65.045  40.715  1.00  0.00           C
ATOM   9093  C35 POPEc 399       2.825  63.865  41.175  1.00  0.00           C
ATOM   9096  C36 POPEc 399       2.055  62.694  41.775  1.00  0.00           C
ATOM   9099  C37 POPEc 399       2.985  61.555  42.175  1.00  0.00           C
ATOM   9102  C38 POPEc 399       2.245  60.345  42.755  1.00  0.00           C
ATOM   9105  C39 POPEc 399       3.185  59.205  43.155  1.00  0.00           C
ATOM   9108 0C31 POPEc 399       4.055  59.515  44.385  1.00  0.00           C
ATOM   9111 1C31 POPEc 399       5.485  59.005  44.225  1.00  0.00           C
ATOM   9114 2C31 POPEc 399       6.405  59.385  45.395  1.00  0.00           C
ATOM   9117 3C31 POPEc 399       7.825  58.835  45.205  1.00  0.00           C
ATOM   9120 4C31 POPEc 399       8.815  59.335  46.265  1.00  0.00           C
ATOM   9123 5C31 POPEc 399      10.185  58.665  46.155  1.00  0.00           C
ATOM   9126 6C31 POPEc 399      11.225  59.214  47.115  1.00  0.00           C
ATOM   9130  NH3 POPEd 400      54.935  70.894  34.845  1.00  0.00           N
ATOM   9134  C12 POPEd 400      53.575  70.644  34.225  1.00  0.00           C
ATOM   9137  C11 POPEd 400      52.384  71.155  35.075  1.00  0.00           C
ATOM   9140  P   POPEd 400      49.835  71.744  34.875  1.00  0.00           P
ATOM   9141  O13 POPEd 400      50.145  72.645  36.005  1.00  0.00           O
ATOM   9142  O14 POPEd 400      49.094  72.415  33.785  1.00  0.00           O
ATOM   9143  O11 POPEd 400      49.055  70.475  35.355  1.00  0.00           O
ATOM   9144  O12 POPEd 400      51.185  71.144  34.295  1.00  0.00           O
ATOM   9145  C1  POPEd 400      48.465  70.314  36.645  1.00  0.00           C
ATOM   9148  C2  POPEd 400      49.265  69.265  37.465  1.00  0.00           C
ATOM   9150  O21 POPEd 400      48.405  68.375  38.215  1.00  0.00           O
ATOM   9151  C21 POPEd 400      47.774  68.895  39.265  1.00  0.00           C
ATOM   9152  O22 POPEd 400      47.795  70.055  39.615  1.00  0.00           O
ATOM   9153  C22 POPEd 400      47.125  67.735  40.025  1.00  0.00           C
ATOM   9156  C3  POPEd 400      50.435  69.905  38.295  1.00  0.00           C
ATOM   9159  O31 POPEd 400      51.505  68.955  38.485  1.00  0.00           O
ATOM   9160  C31 POPEd 400      52.715  69.524  38.615  1.00  0.00           C
ATOM   9161  O32 POPEd 400      53.625  69.344  37.825  1.00  0.00           O
ATOM   9162  C32 POPEd 400      52.745  70.335  39.915  1.00  0.00           C
ATOM   9165  C23 POPEd 400      47.645  67.655  41.465  1.00  0.00           C
ATOM   9168  C24 POPEd 400      47.645  66.225  42.015  1.00  0.00           C
ATOM   9171  C25 POPEd 400      47.945  66.155  43.525  1.00  0.00           C
ATOM   9174  C26 POPEd 400      46.934  66.975  44.335  1.00  0.00           C
ATOM   9177  C27 POPEd 400      46.815  66.575  45.805  1.00  0.00           C
ATOM   9180  C28 POPEd 400      45.715  67.415  46.485  1.00  0.00           C
ATOM   9183  C29 POPEd 400      45.355  66.905  47.855  1.00  0.00           C
ATOM   9185 0C21 POPEd 400      45.155  67.625  48.975  1.00  0.00           C
ATOM   9187 1C21 POPEd 400      45.285  69.115  49.135  1.00  0.00           C
ATOM   9190 2C21 POPEd 400      46.134  69.495  50.355  1.00  0.00           C
ATOM   9193 3C21 POPEd 400      45.515  69.025  51.685  1.00  0.00           C
ATOM   9196 4C21 POPEd 400      46.215  69.604  52.915  1.00  0.00           C
ATOM   9199 5C21 POPEd 400      45.905  68.835  54.205  1.00  0.00           C
ATOM   9202 6C21 POPEd 400      44.465  68.985  54.725  1.00  0.00           C
ATOM   9205 7C21 POPEd 400      44.164  67.994  55.855  1.00  0.00           C
ATOM   9208 8C21 POPEd 400      42.844  68.255  56.575  1.00  0.00           C
ATOM   9212  C33 POPEd 400      54.155  70.815  40.335  1.00  0.00           C
ATOM   9215  C34 POPEd 400      54.094  71.915  41.405  1.00  0.00           C
ATOM   9218  C35 POPEd 400      53.575  71.464  42.775  1.00  0.00           C
ATOM   9221  C36 POPEd 400      54.625  70.735  43.635  1.00  0.00           C
ATOM   9224  C37 POPEd 400      54.255  70.755  45.125  1.00  0.00           C
ATOM   9227  C38 POPEd 400      55.445  70.445  46.045  1.00  0.00           C
ATOM   9230  C39 POPEd 400      55.395  71.284  47.335  1.00  0.00           C
ATOM   9233 0C31 POPEd 400      56.565  71.005  48.285  1.00  0.00           C
ATOM   9236 1C31 POPEd 400      56.505  71.875  49.545  1.00  0.00           C
ATOM   9239 2C31 POPEd 400      57.615  71.545  50.555  1.00  0.00           C
ATOM   9242 3C31 POPEd 400      57.524  72.345  51.855  1.00  0.00           C
ATOM   9245 4C31 POPEd 400      57.634  73.865  51.655  1.00  0.00           C
ATOM   9248 5C31 POPEd 400      57.545  74.655  52.955  1.00  0.00           C
ATOM   9251 6C31 POPEd 400      57.585  76.165  52.745  1.00  0.00           C
ATOM   9255  NH3 POPEe 401      87.364 105.935  33.365  1.00  0.00           N
ATOM   9259  C12 POPEe 401      87.684 107.164  32.555  1.00  0.00           C
ATOM   9262  C11 POPEe 401      88.074 108.295  33.515  1.00  0.00           C
ATOM   9265  P   POPEe 401      89.275 110.615  33.755  1.00  0.00           P
ATOM   9266  O13 POPEe 401      90.025 111.535  32.855  1.00  0.00           O
ATOM   9267  O14 POPEe 401      88.134 111.255  34.445  1.00  0.00           O
ATOM   9268  O11 POPEe 401      90.265 109.975  34.835  1.00  0.00           O
ATOM   9269  O12 POPEe 401      88.694 109.415  32.875  1.00  0.00           O
ATOM   9270  C1  POPEe 401      89.815 109.094  35.885  1.00  0.00           C
ATOM   9273  C2  POPEe 401      90.494 109.325  37.255  1.00  0.00           C
ATOM   9275  O21 POPEe 401      90.025 108.405  38.275  1.00  0.00           O
ATOM   9276  C21 POPEe 401      88.794 108.595  38.735  1.00  0.00           C
ATOM   9277  O22 POPEe 401      87.884 109.144  38.135  1.00  0.00           O
ATOM   9278  C22 POPEe 401      88.705 108.115  40.185  1.00  0.00           C
ATOM   9281  C3  POPEe 401      90.405 110.795  37.715  1.00  0.00           C
ATOM   9284  O31 POPEe 401      90.604 110.935  39.135  1.00  0.00           O
ATOM   9285  C31 POPEe 401      91.854 110.765  39.575  1.00  0.00           C
ATOM   9286  O32 POPEe 401      92.814 110.475  38.885  1.00  0.00           O
ATOM   9287  C32 POPEe 401      91.884 111.115  41.065  1.00  0.00           C
ATOM   9290  C23 POPEe 401      87.755 109.005  41.025  1.00  0.00           C
ATOM   9293  C24 POPEe 401      87.404 108.394  42.385  1.00  0.00           C
ATOM   9296  C25 POPEe 401      88.355 108.834  43.505  1.00  0.00           C
ATOM   9299  C26 POPEe 401      88.074 108.075  44.805  1.00  0.00           C
ATOM   9302  C27 POPEe 401      88.965 108.425  45.995  1.00  0.00           C
ATOM   9305  C28 POPEe 401      88.614 107.584  47.235  1.00  0.00           C
ATOM   9308  C29 POPEe 401      88.953 106.125  47.045  1.00  0.00           C
ATOM   9310 0C21 POPEe 401      89.085 105.204  48.015  1.00  0.00           C
ATOM   9312 1C21 POPEe 401      88.865 105.445  49.485  1.00  0.00           C
ATOM   9315 2C21 POPEe 401      90.184 105.565  50.265  1.00  0.00           C
ATOM   9318 3C21 POPEe 401      89.935 105.814  51.755  1.00  0.00           C
ATOM   9321 4C21 POPEe 401      91.215 106.045  52.575  1.00  0.00           C
ATOM   9324 5C21 POPEe 401      92.105 104.804  52.685  1.00  0.00           C
ATOM   9327 6C21 POPEe 401      93.155 104.924  53.785  1.00  0.00           C
ATOM   9330 7C21 POPEe 401      93.725 103.575  54.205  1.00  0.00           C
ATOM   9333 8C21 POPEe 401      94.773 103.644  55.305  1.00  0.00           C
ATOM   9337  C33 POPEe 401      91.075 112.405  41.325  1.00  0.00           C
ATOM   9340  C34 POPEe 401      90.883 112.825  42.785  1.00  0.00           C
ATOM   9343  C35 POPEe 401      89.664 112.134  43.385  1.00  0.00           C
ATOM   9346  C36 POPEe 401      89.285 112.665  44.765  1.00  0.00           C
ATOM   9349  C37 POPEe 401      90.184 112.095  45.865  1.00  0.00           C
ATOM   9352  C38 POPEe 401      89.484 112.134  47.225  1.00  0.00           C
ATOM   9355  C39 POPEe 401      90.215 111.314  48.295  1.00  0.00           C
ATOM   9358 0C31 POPEe 401      89.295 111.095  49.495  1.00  0.00           C
ATOM   9361 1C31 POPEe 401      89.955 110.305  50.635  1.00  0.00           C
ATOM   9364 2C31 POPEe 401      88.924 109.975  51.725  1.00  0.00           C
ATOM   9367 3C31 POPEe 401      89.564 109.455  53.015  1.00  0.00           C
ATOM   9370 4C31 POPEe 401      88.505 108.935  54.005  1.00  0.00           C
ATOM   9373 5C31 POPEe 401      89.093 108.394  55.305  1.00  0.00           C
ATOM   9376 6C31 POPEe 401      88.035 107.844  56.265  1.00  0.00           C
ATOM   9380  NH3 POPEf 402      49.495  92.164  30.125  1.00  0.00           N
ATOM   9384  C12 POPEf 402      50.785  91.555  29.625  1.00  0.00           C
ATOM   9387  C11 POPEf 402      51.365  92.325  28.425  1.00  0.00           C
ATOM   9390  P   POPEf 402      53.175  94.185  28.285  1.00  0.00           P
ATOM   9391  O13 POPEf 402      54.285  93.285  28.695  1.00  0.00           O
ATOM   9392  O14 POPEf 402      53.025  94.455  26.845  1.00  0.00           O
ATOM   9393  O11 POPEf 402      53.315  95.575  29.005  1.00  0.00           O
ATOM   9394  O12 POPEf 402      51.775  93.644  28.815  1.00  0.00           O
ATOM   9395  C1  POPEf 402      54.434  95.914  29.835  1.00  0.00           C
ATOM   9398  C2  POPEf 402      53.935  96.744  31.045  1.00  0.00           C
ATOM   9400  O21 POPEf 402      54.975  97.555  31.615  1.00  0.00           O
ATOM   9401  C21 POPEf 402      56.015  96.975  32.145  1.00  0.00           C
ATOM   9402  O22 POPEf 402      56.295  95.785  32.115  1.00  0.00           O
ATOM   9403  C22 POPEf 402      56.864  98.034  32.845  1.00  0.00           C
ATOM   9406  C3  POPEf 402      53.215  95.855  32.105  1.00  0.00           C
ATOM   9409  O31 POPEf 402      52.594  96.635  33.155  1.00  0.00           O
ATOM   9410  C31 POPEf 402      51.295  96.865  33.025  1.00  0.00           C
ATOM   9411  O32 POPEf 402      50.605  96.555  32.065  1.00  0.00           O
ATOM   9412  C32 POPEf 402      50.675  97.385  34.325  1.00  0.00           C
ATOM   9415  C23 POPEf 402      57.895  97.415  33.825  1.00  0.00           C
ATOM   9418  C24 POPEf 402      58.285  98.325  35.005  1.00  0.00           C
ATOM   9421  C25 POPEf 402      57.965  97.655  36.345  1.00  0.00           C
ATOM   9424  C26 POPEf 402      58.585  98.345  37.565  1.00  0.00           C
ATOM   9427  C27 POPEf 402      58.655  97.394  38.765  1.00  0.00           C
ATOM   9430  C28 POPEf 402      59.185  98.075  40.035  1.00  0.00           C
ATOM   9433  C29 POPEf 402      59.765  97.105  41.035  1.00  0.00           C
ATOM   9435 0C21 POPEf 402      59.094  96.135  41.685  1.00  0.00           C
ATOM   9437 1C21 POPEf 402      57.625  95.884  41.575  1.00  0.00           C
ATOM   9440 2C21 POPEf 402      57.095  94.985  42.705  1.00  0.00           C
ATOM   9443 3C21 POPEf 402      57.375  95.505  44.125  1.00  0.00           C
ATOM   9446 4C21 POPEf 402      56.575  94.725  45.175  1.00  0.00           C
ATOM   9449 5C21 POPEf 402      56.965  95.105  46.605  1.00  0.00           C
ATOM   9452 6C21 POPEf 402      55.965  94.575  47.635  1.00  0.00           C
ATOM   9455 7C21 POPEf 402      56.375  94.875  49.085  1.00  0.00           C
ATOM   9458 8C21 POPEf 402      55.325  94.444  50.105  1.00  0.00           C
ATOM   9462  C33 POPEf 402      51.625  98.104  35.305  1.00  0.00           C
ATOM   9465  C34 POPEf 402      50.935  98.325  36.655  1.00  0.00           C
ATOM   9468  C35 POPEf 402      51.745  99.125  37.695  1.00  0.00           C
ATOM   9471  C36 POPEf 402      51.105  98.945  39.075  1.00  0.00           C
ATOM   9474  C37 POPEf 402      51.605  99.905  40.165  1.00  0.00           C
ATOM   9477  C38 POPEf 402      50.715  99.815  41.425  1.00  0.00           C
ATOM   9480  C39 POPEf 402      50.935 100.964  42.415  1.00  0.00           C
ATOM   9483 0C31 POPEf 402      49.755 101.135  43.395  1.00  0.00           C
ATOM   9486 1C31 POPEf 402      49.735 102.534  44.045  1.00  0.00           C
ATOM   9489 2C31 POPEf 402      48.505 102.825  44.915  1.00  0.00           C
ATOM   9492 3C31 POPEf 402      48.535 102.105  46.265  1.00  0.00           C
ATOM   9495 4C31 POPEf 402      47.535 102.714  47.265  1.00  0.00           C
ATOM   9498 5C31 POPEf 402      47.585 102.035  48.635  1.00  0.00           C
ATOM   9501 6C31 POPEf 402      46.695 102.714  49.685  1.00  0.00           C
ATOM   9505  NH3 POPEg 403      65.755 107.975  76.105  1.00  0.00           N
ATOM   9509  C12 POPEg 403      66.465 106.744  75.625  1.00  0.00           C
ATOM   9512  C11 POPEg 403      66.454 105.545  76.565  1.00  0.00           C
ATOM   9515  P   POPEg 403      68.865 104.605  76.975  1.00  0.00           P
ATOM   9516  O13 POPEg 403      69.285 105.995  77.235  1.00  0.00           O
ATOM   9517  O14 POPEg 403      68.674 103.705  78.135  1.00  0.00           O
ATOM   9518  O11 POPEg 403      69.905 103.964  75.975  1.00  0.00           O
ATOM   9519  O12 POPEg 403      67.485 104.625  76.145  1.00  0.00           O
ATOM   9520  C1  POPEg 403      69.545 103.635  74.635  1.00  0.00           C
ATOM   9523  C2  POPEg 403      70.685 102.854  73.915  1.00  0.00           C
ATOM   9525  O21 POPEg 403      70.314 102.755  72.515  1.00  0.00           O
ATOM   9526  C21 POPEg 403      71.325 102.774  71.645  1.00  0.00           C
ATOM   9527  O22 POPEg 403      72.505 102.875  71.905  1.00  0.00           O
ATOM   9528  C22 POPEg 403      70.804 102.595  70.225  1.00  0.00           C
ATOM   9531  C3  POPEg 403      70.835 101.445  74.565  1.00  0.00           C
ATOM   9534  O31 POPEg 403      71.825 100.634  73.905  1.00  0.00           O
ATOM   9535  C31 POPEg 403      71.375  99.765  73.015  1.00  0.00           C
ATOM   9536  O32 POPEg 403      70.215  99.435  72.845  1.00  0.00           O
ATOM   9537  C32 POPEg 403      72.545  99.295  72.135  1.00  0.00           C
ATOM   9540  C23 POPEg 403      71.424 103.655  69.275  1.00  0.00           C
ATOM   9543  C24 POPEg 403      71.095 103.384  67.805  1.00  0.00           C
ATOM   9546  C25 POPEg 403      72.065 102.405  67.125  1.00  0.00           C
ATOM   9549  C26 POPEg 403      71.585 102.024  65.725  1.00  0.00           C
ATOM   9552  C27 POPEg 403      72.634 101.284  64.885  1.00  0.00           C
ATOM   9555  C28 POPEg 403      72.025 100.774  63.565  1.00  0.00           C
ATOM   9558  C29 POPEg 403      73.075 100.435  62.535  1.00  0.00           C
ATOM   9560 0C21 POPEg 403      73.155 100.954  61.295  1.00  0.00           C
ATOM   9562 1C21 POPEg 403      72.175 101.935  60.695  1.00  0.00           C
ATOM   9565 2C21 POPEg 403      72.255 102.005  59.155  1.00  0.00           C
ATOM   9568 3C21 POPEg 403      73.514 102.704  58.625  1.00  0.00           C
ATOM   9571 4C21 POPEg 403      73.624 102.625  57.095  1.00  0.00           C
ATOM   9574 5C21 POPEg 403      74.884 103.305  56.535  1.00  0.00           C
ATOM   9577 6C21 POPEg 403      74.734 104.825  56.365  1.00  0.00           C
ATOM   9580 7C21 POPEg 403      75.984 105.464  55.735  1.00  0.00           C
ATOM   9583 8C21 POPEg 403      75.804 106.955  55.435  1.00  0.00           C
ATOM   9587  C33 POPEg 403      72.075  98.554  70.855  1.00  0.00           C
ATOM   9590  C34 POPEg 403      73.203  98.335  69.835  1.00  0.00           C
ATOM   9593  C35 POPEg 403      72.704  97.634  68.565  1.00  0.00           C
ATOM   9596  C36 POPEg 403      73.704  97.665  67.395  1.00  0.00           C
ATOM   9599  C37 POPEg 403      73.065  97.164  66.075  1.00  0.00           C
ATOM   9602  C38 POPEg 403      74.045  97.175  64.885  1.00  0.00           C
ATOM   9605  C39 POPEg 403      73.374  96.755  63.555  1.00  0.00           C
ATOM   9608 0C31 POPEg 403      74.344  96.784  62.355  1.00  0.00           C
ATOM   9611 1C31 POPEg 403      73.655  96.464  61.025  1.00  0.00           C
ATOM   9614 2C31 POPEg 403      74.594  96.474  59.795  1.00  0.00           C
ATOM   9617 3C31 POPEg 403      75.765  95.484  59.915  1.00  0.00           C
ATOM   9620 4C31 POPEg 403      76.045  94.725  58.615  1.00  0.00           C
ATOM   9623 5C31 POPEg 403      77.185  93.725  58.785  1.00  0.00           C
ATOM   9626 6C31 POPEg 403      77.395  92.815  57.575  1.00  0.00           C
ATOM   9630  NH3 POPEh 404      63.725  18.625  78.345  1.00  0.00           N
ATOM   9634  C12 POPEh 404      64.204  19.865  79.075  1.00  0.00           C
ATOM   9637  C11 POPEh 404      65.725  20.045  78.985  1.00  0.00           C
ATOM   9640  P   POPEh 404      67.365  21.975  79.595  1.00  0.00           P
ATOM   9641  O13 POPEh 404      66.725  23.135  78.955  1.00  0.00           O
ATOM   9642  O14 POPEh 404      68.234  22.285  80.765  1.00  0.00           O
ATOM   9643  O11 POPEh 404      68.185  21.165  78.515  1.00  0.00           O
ATOM   9644  O12 POPEh 404      66.174  20.995  79.975  1.00  0.00           O
ATOM   9645  C1  POPEh 404      69.094  21.885  77.675  1.00  0.00           C
ATOM   9648  C2  POPEh 404      69.795  20.855  76.765  1.00  0.00           C
ATOM   9650  O21 POPEh 404      70.905  21.445  76.045  1.00  0.00           O
ATOM   9651  C21 POPEh 404      70.675  22.365  75.125  1.00  0.00           C
ATOM   9652  O22 POPEh 404      69.594  22.815  74.785  1.00  0.00           O
ATOM   9653  C22 POPEh 404      72.015  22.875  74.615  1.00  0.00           C
ATOM   9656  C3  POPEh 404      68.755  20.095  75.885  1.00  0.00           C
ATOM   9659  O31 POPEh 404      69.414  19.145  75.025  1.00  0.00           O
ATOM   9660  C31 POPEh 404      68.655  18.105  74.665  1.00  0.00           C
ATOM   9661  O32 POPEh 404      67.494  17.925  74.995  1.00  0.00           O
ATOM   9662  C32 POPEh 404      69.475  17.205  73.755  1.00  0.00           C
ATOM   9665  C23 POPEh 404      71.945  23.385  73.165  1.00  0.00           C
ATOM   9668  C24 POPEh 404      73.304  23.865  72.635  1.00  0.00           C
ATOM   9671  C25 POPEh 404      74.055  22.765  71.875  1.00  0.00           C
ATOM   9674  C26 POPEh 404      75.344  23.235  71.215  1.00  0.00           C
ATOM   9677  C27 POPEh 404      75.895  22.195  70.225  1.00  0.00           C
ATOM   9680  C28 POPEh 404      77.234  22.595  69.585  1.00  0.00           C
ATOM   9683  C29 POPEh 404      77.685  21.565  68.565  1.00  0.00           C
ATOM   9685 0C21 POPEh 404      78.225  21.815  67.355  1.00  0.00           C
ATOM   9687 1C21 POPEh 404      78.535  23.165  66.765  1.00  0.00           C
ATOM   9690 2C21 POPEh 404      77.715  23.545  65.505  1.00  0.00           C
ATOM   9693 3C21 POPEh 404      78.575  23.745  64.245  1.00  0.00           C
ATOM   9696 4C21 POPEh 404      79.234  22.465  63.695  1.00  0.00           C
ATOM   9699 5C21 POPEh 404      78.395  21.715  62.635  1.00  0.00           C
ATOM   9702 6C21 POPEh 404      77.065  21.165  63.155  1.00  0.00           C
ATOM   9705 7C21 POPEh 404      76.375  20.205  62.175  1.00  0.00           C
ATOM   9708 8C21 POPEh 404      75.035  19.675  62.685  1.00  0.00           C
ATOM   9712  C33 POPEh 404      69.905  17.915  72.455  1.00  0.00           C
ATOM   9715  C34 POPEh 404      70.944  17.135  71.645  1.00  0.00           C
ATOM   9718  C35 POPEh 404      70.365  15.955  70.855  1.00  0.00           C
ATOM   9721  C36 POPEh 404      70.915  15.935  69.415  1.00  0.00           C
ATOM   9724  C37 POPEh 404      70.734  14.615  68.655  1.00  0.00           C
ATOM   9727  C38 POPEh 404      71.285  14.755  67.225  1.00  0.00           C
ATOM   9730  C39 POPEh 404      71.905  13.475  66.635  1.00  0.00           C
ATOM   9733 0C31 POPEh 404      70.915  12.345  66.325  1.00  0.00           C
ATOM   9736 1C31 POPEh 404      71.564  11.305  65.405  1.00  0.00           C
ATOM   9739 2C31 POPEh 404      70.594  10.235  64.875  1.00  0.00           C
ATOM   9742 3C31 POPEh 404      70.874   9.845  63.425  1.00  0.00           C
ATOM   9745 4C31 POPEh 404      70.445  10.915  62.415  1.00  0.00           C
ATOM   9748 5C31 POPEh 404      70.765  10.535  60.975  1.00  0.00           C
ATOM   9751 6C31 POPEh 404      70.524  11.685  59.985  1.00  0.00           C
ATOM   9755  NH3 POPEi 405      59.815  32.335  38.875  1.00  0.00           N
ATOM   9759  C12 POPEi 405      58.365  32.375  38.495  1.00  0.00           C
ATOM   9762  C11 POPEi 405      58.075  31.505  37.265  1.00  0.00           C
ATOM   9765  P   POPEi 405      56.134  31.325  35.515  1.00  0.00           P
ATOM   9766  O13 POPEi 405      55.805  32.575  34.795  1.00  0.00           O
ATOM   9767  O14 POPEi 405      57.005  30.345  34.835  1.00  0.00           O
ATOM   9768  O11 POPEi 405      54.785  30.585  35.885  1.00  0.00           O
ATOM   9769  O12 POPEi 405      56.705  31.715  36.945  1.00  0.00           O
ATOM   9770  C1  POPEi 405      54.825  29.445  36.755  1.00  0.00           C
ATOM   9773  C2  POPEi 405      54.265  29.805  38.155  1.00  0.00           C
ATOM   9775  O21 POPEi 405      54.785  28.895  39.145  1.00  0.00           O
ATOM   9776  C21 POPEi 405      55.305  29.475  40.215  1.00  0.00           C
ATOM   9777  O22 POPEi 405      55.515  30.675  40.345  1.00  0.00           O
ATOM   9778  C22 POPEi 405      55.675  28.445  41.285  1.00  0.00           C
ATOM   9781  C3  POPEi 405      52.715  29.755  38.165  1.00  0.00           C
ATOM   9784  O31 POPEi 405      52.225  30.125  39.475  1.00  0.00           O
ATOM   9785  C31 POPEi 405      51.615  31.285  39.605  1.00  0.00           C
ATOM   9786  O32 POPEi 405      51.115  31.955  38.715  1.00  0.00           O
ATOM   9787  C32 POPEi 405      51.845  31.735  41.045  1.00  0.00           C
ATOM   9790  C23 POPEi 405      54.735  28.495  42.515  1.00  0.00           C
ATOM   9793  C24 POPEi 405      55.484  28.155  43.815  1.00  0.00           C
ATOM   9796  C25 POPEi 405      54.615  28.205  45.075  1.00  0.00           C
ATOM   9799  C26 POPEi 405      55.445  28.015  46.345  1.00  0.00           C
ATOM   9802  C27 POPEi 405      54.655  28.215  47.645  1.00  0.00           C
ATOM   9805  C28 POPEi 405      55.554  28.115  48.885  1.00  0.00           C
ATOM   9808  C29 POPEi 405      54.775  28.225  50.165  1.00  0.00           C
ATOM   9810 0C21 POPEi 405      54.525  27.225  51.035  1.00  0.00           C
ATOM   9812 1C21 POPEi 405      54.945  25.775  50.885  1.00  0.00           C
ATOM   9815 2C21 POPEi 405      53.855  24.795  51.375  1.00  0.00           C
ATOM   9818 3C21 POPEi 405      54.255  23.335  51.155  1.00  0.00           C
ATOM   9821 4C21 POPEi 405      53.245  22.305  51.695  1.00  0.00           C
ATOM   9824 5C21 POPEi 405      53.235  22.225  53.225  1.00  0.00           C
ATOM   9827 6C21 POPEi 405      52.345  21.095  53.765  1.00  0.00           C
ATOM   9830 7C21 POPEi 405      52.295  21.085  55.305  1.00  0.00           C
ATOM   9833 8C21 POPEi 405      51.505  19.915  55.885  1.00  0.00           C
ATOM   9837  C33 POPEi 405      51.295  30.785  42.135  1.00  0.00           C
ATOM   9840  C34 POPEi 405      51.664  31.285  43.535  1.00  0.00           C
ATOM   9843  C35 POPEi 405      51.134  30.395  44.665  1.00  0.00           C
ATOM   9846  C36 POPEi 405      51.495  30.965  46.045  1.00  0.00           C
ATOM   9849  C37 POPEi 405      50.905  30.165  47.205  1.00  0.00           C
ATOM   9852  C38 POPEi 405      51.274  30.775  48.565  1.00  0.00           C
ATOM   9855  C39 POPEi 405      50.775  29.935  49.745  1.00  0.00           C
ATOM   9858 0C31 POPEi 405      51.274  30.495  51.085  1.00  0.00           C
ATOM   9861 1C31 POPEi 405      50.965  29.585  52.275  1.00  0.00           C
ATOM   9864 2C31 POPEi 405      51.555  30.145  53.575  1.00  0.00           C
ATOM   9867 3C31 POPEi 405      51.545  29.145  54.735  1.00  0.00           C
ATOM   9870 4C31 POPEi 405      52.185  29.715  56.005  1.00  0.00           C
ATOM   9873 5C31 POPEi 405      52.295  28.685  57.135  1.00  0.00           C
ATOM   9876 6C31 POPEi 405      52.865  29.275  58.435  1.00  0.00           C
ATOM   9880  NH3 POPEj 406      96.585  14.315  30.765  1.00  0.00           N
ATOM   9884  C12 POPEj 406      95.195  14.625  31.185  1.00  0.00           C
ATOM   9887  C11 POPEj 406      94.265  13.445  30.905  1.00  0.00           C
ATOM   9890  P   POPEj 406      91.755  12.765  31.165  1.00  0.00           P
ATOM   9891  O13 POPEj 406      90.494  13.525  31.335  1.00  0.00           O
ATOM   9892  O14 POPEj 406      91.895  11.975  29.915  1.00  0.00           O
ATOM   9893  O11 POPEj 406      92.035  11.795  32.385  1.00  0.00           O
ATOM   9894  O12 POPEj 406      92.945  13.785  31.315  1.00  0.00           O
ATOM   9895  C1  POPEj 406      91.884  12.195  33.755  1.00  0.00           C
ATOM   9898  C2  POPEj 406      93.174  12.805  34.415  1.00  0.00           C
ATOM   9900  O21 POPEj 406      93.465  12.245  35.715  1.00  0.00           O
ATOM   9901  C21 POPEj 406      93.794  10.965  35.755  1.00  0.00           C
ATOM   9902  O22 POPEj 406      93.995  10.245  34.795  1.00  0.00           O
ATOM   9903  C22 POPEj 406      93.974  10.535  37.225  1.00  0.00           C
ATOM   9906  C3  POPEj 406      93.064  14.365  34.545  1.00  0.00           C
ATOM   9909  O31 POPEj 406      94.035  14.945  35.465  1.00  0.00           O
ATOM   9910  C31 POPEj 406      93.605  15.085  36.715  1.00  0.00           C
ATOM   9911  O32 POPEj 406      92.495  14.785  37.125  1.00  0.00           O
ATOM   9912  C32 POPEj 406      94.715  15.635  37.615  1.00  0.00           C
ATOM   9915  C23 POPEj 406      94.255   9.025  37.415  1.00  0.00           C
ATOM   9918  C24 POPEj 406      94.675   8.615  38.845  1.00  0.00           C
ATOM   9921  C25 POPEj 406      93.934   9.385  39.945  1.00  0.00           C
ATOM   9924  C26 POPEj 406      94.204   8.885  41.375  1.00  0.00           C
ATOM   9927  C27 POPEj 406      93.614   9.835  42.425  1.00  0.00           C
ATOM   9930  C28 POPEj 406      94.015   9.465  43.865  1.00  0.00           C
ATOM   9933  C29 POPEj 406      93.465  10.465  44.865  1.00  0.00           C
ATOM   9935 0C21 POPEj 406      93.045  10.205  46.115  1.00  0.00           C
ATOM   9937 1C21 POPEj 406      93.054   8.865  46.815  1.00  0.00           C
ATOM   9940 2C21 POPEj 406      94.023   8.895  48.015  1.00  0.00           C
ATOM   9943 3C21 POPEj 406      94.055   7.575  48.805  1.00  0.00           C
ATOM   9946 4C21 POPEj 406      94.825   7.715  50.125  1.00  0.00           C
ATOM   9949 5C21 POPEj 406      94.885   6.406  50.915  1.00  0.00           C
ATOM   9952 6C21 POPEj 406      95.273   6.626  52.385  1.00  0.00           C
ATOM   9955 7C21 POPEj 406      95.505   5.316  53.145  1.00  0.00           C
ATOM   9958 8C21 POPEj 406      95.925   5.536  54.605  1.00  0.00           C
ATOM   9962  C33 POPEj 406      94.195  15.935  39.045  1.00  0.00           C
ATOM   9965  C34 POPEj 406      95.294  16.285  40.055  1.00  0.00           C
ATOM   9968  C35 POPEj 406      95.685  15.135  41.005  1.00  0.00           C
ATOM   9971  C36 POPEj 406      96.555  14.045  40.365  1.00  0.00           C
ATOM   9974  C37 POPEj 406      97.024  12.995  41.385  1.00  0.00           C
ATOM   9977  C38 POPEj 406      98.104  12.085  40.785  1.00  0.00           C
ATOM   9980  C39 POPEj 406      98.895  11.245  41.805  1.00  0.00           C
ATOM   9983 0C31 POPEj 406      98.094  10.125  42.455  1.00  0.00           C
ATOM   9986 1C31 POPEj 406      98.924   9.365  43.505  1.00  0.00           C
ATOM   9989 2C31 POPEj 406      98.185   8.185  44.135  1.00  0.00           C
ATOM   9992 3C31 POPEj 406      98.965   7.515  45.275  1.00  0.00           C
ATOM   9995 4C31 POPEj 406      98.255   6.256  45.795  1.00  0.00           C
ATOM   9998 5C31 POPEj 406      98.945   5.626  47.015  1.00  0.00           C
ATOM  10001 6C31 POPEj 406      98.244   4.356  47.495  1.00  0.00           C
ATOM  10005  NH3 POPEk 407      62.755 114.065  73.835  1.00  0.00           N
ATOM  10009  C12 POPEk 407      62.325 113.205  75.005  1.00  0.00           C
ATOM  10012  C11 POPEk 407      62.565 111.695  74.765  1.00  0.00           C
ATOM  10015  P   POPEk 407      62.175 109.374  76.015  1.00  0.00           P
ATOM  10016  O13 POPEk 407      63.435 108.964  75.335  1.00  0.00           O
ATOM  10017  O14 POPEk 407      62.065 108.995  77.425  1.00  0.00           O
ATOM  10018  O11 POPEk 407      60.985 108.755  75.175  1.00  0.00           O
ATOM  10019  O12 POPEk 407      62.045 110.945  75.865  1.00  0.00           O
ATOM  10020  C1  POPEk 407      59.935 109.485  74.555  1.00  0.00           C
ATOM  10023  C2  POPEk 407      59.965 109.284  73.005  1.00  0.00           C
ATOM  10025  O21 POPEk 407      58.685 108.795  72.545  1.00  0.00           O
ATOM  10026  C21 POPEk 407      58.075 109.595  71.665  1.00  0.00           C
ATOM  10027  O22 POPEk 407      58.265 110.795  71.565  1.00  0.00           O
ATOM  10028  C22 POPEk 407      56.965 108.834  70.925  1.00  0.00           C
ATOM  10031  C3  POPEk 407      61.075 108.274  72.585  1.00  0.00           C
ATOM  10034  O31 POPEk 407      61.274 108.104  71.165  1.00  0.00           O
ATOM  10035  C31 POPEk 407      61.864 109.104  70.545  1.00  0.00           C
ATOM  10036  O32 POPEk 407      61.945 110.255  70.945  1.00  0.00           O
ATOM  10037  C32 POPEk 407      62.425 108.635  69.205  1.00  0.00           C
ATOM  10040  C23 POPEk 407      57.445 108.194  69.605  1.00  0.00           C
ATOM  10043  C24 POPEk 407      56.425 107.225  68.985  1.00  0.00           C
ATOM  10046  C25 POPEk 407      55.204 107.925  68.365  1.00  0.00           C
ATOM  10049  C26 POPEk 407      55.484 108.644  67.035  1.00  0.00           C
ATOM  10052  C27 POPEk 407      54.735 108.005  65.855  1.00  0.00           C
ATOM  10055  C28 POPEk 407      54.725 108.855  64.575  1.00  0.00           C
ATOM  10058  C29 POPEk 407      56.015 108.875  63.805  1.00  0.00           C
ATOM  10060 0C21 POPEk 407      56.185 109.444  62.595  1.00  0.00           C
ATOM  10062 1C21 POPEk 407      55.115 110.155  61.795  1.00  0.00           C
ATOM  10065 2C21 POPEk 407      55.355 111.675  61.665  1.00  0.00           C
ATOM  10068 3C21 POPEk 407      56.685 112.055  60.995  1.00  0.00           C
ATOM  10071 4C21 POPEk 407      56.804 113.575  60.755  1.00  0.00           C
ATOM  10074 5C21 POPEk 407      58.245 114.055  60.505  1.00  0.00           C
ATOM  10077 6C21 POPEk 407      58.895 113.464  59.245  1.00  0.00           C
ATOM  10080 7C21 POPEk 407      60.325 113.974  59.045  1.00  0.00           C
ATOM  10083 8C21 POPEk 407      60.995 113.425  57.795  1.00  0.00           C
ATOM  10087  C33 POPEk 407      63.085 109.755  68.375  1.00  0.00           C
ATOM  10090  C34 POPEk 407      63.555 109.265  66.995  1.00  0.00           C
ATOM  10093  C35 POPEk 407      63.785 110.445  66.055  1.00  0.00           C
ATOM  10096  C36 POPEk 407      63.715 110.095  64.565  1.00  0.00           C
ATOM  10099  C37 POPEk 407      63.855 111.355  63.715  1.00  0.00           C
ATOM  10102  C38 POPEk 407      63.884 111.095  62.205  1.00  0.00           C
ATOM  10105  C39 POPEk 407      64.215 112.365  61.425  1.00  0.00           C
ATOM  10108 0C31 POPEk 407      64.385 112.134  59.925  1.00  0.00           C
ATOM  10111 1C31 POPEk 407      65.245 113.225  59.275  1.00  0.00           C
ATOM  10114 2C31 POPEk 407      65.475 113.015  57.775  1.00  0.00           C
ATOM  10117 3C31 POPEk 407      66.435 114.055  57.185  1.00  0.00           C
ATOM  10120 4C31 POPEk 407      66.664 113.855  55.675  1.00  0.00           C
ATOM  10123 5C31 POPEk 407      67.625 114.885  55.085  1.00  0.00           C
ATOM  10126 6C31 POPEk 407      67.895 114.664  53.595  1.00  0.00           C
ATOM  10130  NH3 POPEl 408      80.165   1.565  33.585  1.00  0.00           N
ATOM  10134  C12 POPEl 408      78.835   1.716  34.295  1.00  0.00           C
ATOM  10137  C11 POPEl 408      77.814   2.665  33.615  1.00  0.00           C
ATOM  10140  P   POPEl 408      78.555   5.125  34.265  1.00  0.00           P
ATOM  10141  O13 POPEl 408      79.785   5.815  33.845  1.00  0.00           O
ATOM  10142  O14 POPEl 408      77.325   5.936  34.385  1.00  0.00           O
ATOM  10143  O11 POPEl 408      78.874   4.395  35.625  1.00  0.00           O
ATOM  10144  O12 POPEl 408      78.354   3.935  33.245  1.00  0.00           O
ATOM  10145  C1  POPEl 408      78.295   4.745  36.885  1.00  0.00           C
ATOM  10148  C2  POPEl 408      79.385   5.165  37.915  1.00  0.00           C
ATOM  10150  O21 POPEl 408      79.234   4.435  39.145  1.00  0.00           O
ATOM  10151  C21 POPEl 408      78.225   4.745  39.935  1.00  0.00           C
ATOM  10152  O22 POPEl 408      77.264   5.445  39.645  1.00  0.00           O
ATOM  10153  C22 POPEl 408      78.415   4.015  41.275  1.00  0.00           C
ATOM  10156  C3  POPEl 408      79.494   6.705  38.155  1.00  0.00           C
ATOM  10159  O31 POPEl 408      80.105   6.964  39.445  1.00  0.00           O
ATOM  10160  C31 POPEl 408      81.404   7.165  39.485  1.00  0.00           C
ATOM  10161  O32 POPEl 408      82.124   7.394  38.535  1.00  0.00           O
ATOM  10162  C32 POPEl 408      81.844   7.044  40.955  1.00  0.00           C
ATOM  10165  C23 POPEl 408      78.435   4.905  42.555  1.00  0.00           C
ATOM  10168  C24 POPEl 408      78.604   4.026  43.815  1.00  0.00           C
ATOM  10171  C25 POPEl 408      78.615   4.775  45.155  1.00  0.00           C
ATOM  10174  C26 POPEl 408      78.755   3.805  46.345  1.00  0.00           C
ATOM  10177  C27 POPEl 408      78.634   4.485  47.725  1.00  0.00           C
ATOM  10180  C28 POPEl 408      78.883   3.535  48.925  1.00  0.00           C
ATOM  10183  C29 POPEl 408      77.835   2.455  49.055  1.00  0.00           C
ATOM  10185 0C21 POPEl 408      77.245   1.995  50.175  1.00  0.00           C
ATOM  10187 1C21 POPEl 408      77.475   2.435  51.605  1.00  0.00           C
ATOM  10190 2C21 POPEl 408      76.174   2.925  52.275  1.00  0.00           C
ATOM  10193 3C21 POPEl 408      75.174   1.805  52.625  1.00  0.00           C
ATOM  10196 4C21 POPEl 408      73.904   2.345  53.305  1.00  0.00           C
ATOM  10199 5C21 POPEl 408      72.865   2.896  52.325  1.00  0.00           C
ATOM  10202 6C21 POPEl 408      71.795   3.746  53.015  1.00  0.00           C
ATOM  10205 7C21 POPEl 408      70.775   4.325  52.025  1.00  0.00           C
ATOM  10208 8C21 POPEl 408      69.874   5.385  52.655  1.00  0.00           C
ATOM  10212  C33 POPEl 408      82.115   8.404  41.635  1.00  0.00           C
ATOM  10215  C34 POPEl 408      81.404   8.605  42.995  1.00  0.00           C
ATOM  10218  C35 POPEl 408      82.024   7.814  44.155  1.00  0.00           C
ATOM  10221  C36 POPEl 408      81.544   8.304  45.535  1.00  0.00           C
ATOM  10224  C37 POPEl 408      82.355   7.724  46.705  1.00  0.00           C
ATOM  10227  C38 POPEl 408      82.084   8.454  48.035  1.00  0.00           C
ATOM  10230  C39 POPEl 408      83.025   7.994  49.165  1.00  0.00           C
ATOM  10233 0C31 POPEl 408      82.773   8.714  50.495  1.00  0.00           C
ATOM  10236 1C31 POPEl 408      83.514   8.054  51.675  1.00  0.00           C
ATOM  10239 2C31 POPEl 408      83.115   8.624  53.045  1.00  0.00           C
ATOM  10242 3C31 POPEl 408      83.325   7.615  54.195  1.00  0.00           C
ATOM  10245 4C31 POPEl 408      84.764   7.124  54.385  1.00  0.00           C
ATOM  10248 5C31 POPEl 408      84.855   6.025  55.445  1.00  0.00           C
ATOM  10251 6C31 POPEl 408      86.205   5.305  55.475  1.00  0.00           C
ATOM  10255  NH3 POPEm 409      29.425  27.845  75.975  1.00  0.00           N
ATOM  10259  C12 POPEm 409      28.765  28.725  77.015  1.00  0.00           C
ATOM  10262  C11 POPEm 409      29.785  29.415  77.925  1.00  0.00           C
ATOM  10265  P   POPEm 409      30.605  31.385  76.395  1.00  0.00           P
ATOM  10266  O13 POPEm 409      29.665  32.295  77.115  1.00  0.00           O
ATOM  10267  O14 POPEm 409      31.955  31.894  76.055  1.00  0.00           O
ATOM  10268  O11 POPEm 409      29.875  30.845  75.115  1.00  0.00           O
ATOM  10269  O12 POPEm 409      30.815  30.054  77.195  1.00  0.00           O
ATOM  10270  C1  POPEm 409      30.125  31.265  73.775  1.00  0.00           C
ATOM  10273  C2  POPEm 409      28.835  31.855  73.135  1.00  0.00           C
ATOM  10275  O21 POPEm 409      28.815  31.675  71.705  1.00  0.00           O
ATOM  10276  C21 POPEm 409      28.405  30.485  71.305  1.00  0.00           C
ATOM  10277  O22 POPEm 409      28.295  29.505  72.015  1.00  0.00           O
ATOM  10278  C22 POPEm 409      27.975  30.585  69.845  1.00  0.00           C
ATOM  10281  C3  POPEm 409      28.685  33.374  73.435  1.00  0.00           C
ATOM  10284  O31 POPEm 409      27.905  34.075  72.435  1.00  0.00           O
ATOM  10285  C31 POPEm 409      26.605  33.865  72.465  1.00  0.00           C
ATOM  10286  O32 POPEm 409      25.995  33.295  73.355  1.00  0.00           O
ATOM  10287  C32 POPEm 409      25.945  34.545  71.245  1.00  0.00           C
ATOM  10290  C23 POPEm 409      28.745  29.675  68.875  1.00  0.00           C
ATOM  10293  C24 POPEm 409      28.225  29.885  67.455  1.00  0.00           C
ATOM  10296  C25 POPEm 409      29.005  29.125  66.375  1.00  0.00           C
ATOM  10299  C26 POPEm 409      30.395  29.715  66.125  1.00  0.00           C
ATOM  10302  C27 POPEm 409      31.155  28.915  65.065  1.00  0.00           C
ATOM  10305  C28 POPEm 409      32.565  29.485  64.815  1.00  0.00           C
ATOM  10308  C29 POPEm 409      32.525  30.515  63.725  1.00  0.00           C
ATOM  10310 0C21 POPEm 409      33.375  30.605  62.695  1.00  0.00           C
ATOM  10312 1C21 POPEm 409      34.615  29.765  62.465  1.00  0.00           C
ATOM  10315 2C21 POPEm 409      35.865  30.675  62.385  1.00  0.00           C
ATOM  10318 3C21 POPEm 409      35.895  31.505  61.095  1.00  0.00           C
ATOM  10321 4C21 POPEm 409      36.865  32.695  61.155  1.00  0.00           C
ATOM  10324 5C21 POPEm 409      36.875  33.435  59.815  1.00  0.00           C
ATOM  10327 6C21 POPEm 409      37.805  34.644  59.805  1.00  0.00           C
ATOM  10330 7C21 POPEm 409      37.815  35.355  58.445  1.00  0.00           C
ATOM  10333 8C21 POPEm 409      38.805  36.525  58.375  1.00  0.00           C
ATOM  10337  C33 POPEm 409      26.305  33.925  69.865  1.00  0.00           C
ATOM  10340  C34 POPEm 409      25.665  34.705  68.705  1.00  0.00           C
ATOM  10343  C35 POPEm 409      25.645  33.945  67.355  1.00  0.00           C
ATOM  10346  C36 POPEm 409      27.015  33.835  66.685  1.00  0.00           C
ATOM  10349  C37 POPEm 409      27.005  33.055  65.355  1.00  0.00           C
ATOM  10352  C38 POPEm 409      28.415  32.965  64.755  1.00  0.00           C
ATOM  10355  C39 POPEm 409      28.555  32.025  63.545  1.00  0.00           C
ATOM  10358 0C31 POPEm 409      28.605  32.735  62.185  1.00  0.00           C
ATOM  10361 1C31 POPEm 409      29.265  31.865  61.105  1.00  0.00           C
ATOM  10364 2C31 POPEm 409      29.525  32.605  59.775  1.00  0.00           C
ATOM  10367 3C31 POPEm 409      30.325  31.725  58.805  1.00  0.00           C
ATOM  10370 4C31 POPEm 409      30.845  32.445  57.545  1.00  0.00           C
ATOM  10373 5C31 POPEm 409      31.665  31.495  56.665  1.00  0.00           C
ATOM  10376 6C31 POPEm 409      32.275  32.155  55.425  1.00  0.00           C
ATOM  10380  NH3 POPEn 410     109.074   8.065  30.395  1.00  0.00           N
ATOM  10384  C12 POPEn 410     109.314   6.944  29.415  1.00  0.00           C
ATOM  10387  C11 POPEn 410     110.725   7.044  28.805  1.00  0.00           C
ATOM  10390  P   POPEn 410     111.824   4.695  28.915  1.00  0.00           P
ATOM  10391  O13 POPEn 410     112.035   3.495  28.085  1.00  0.00           O
ATOM  10392  O14 POPEn 410     113.035   5.285  29.515  1.00  0.00           O
ATOM  10393  O11 POPEn 410     110.825   4.336  30.065  1.00  0.00           O
ATOM  10394  O12 POPEn 410     111.054   5.835  28.105  1.00  0.00           O
ATOM  10395  C1  POPEn 410     110.965   3.185  30.895  1.00  0.00           C
ATOM  10398  C2  POPEn 410     110.755   3.575  32.385  1.00  0.00           C
ATOM  10400  O21 POPEn 410     109.785   2.695  32.995  1.00  0.00           O
ATOM  10401  C21 POPEn 410     110.025   2.446  34.285  1.00  0.00           C
ATOM  10402  O22 POPEn 410     110.974   2.846  34.925  1.00  0.00           O
ATOM  10403  C22 POPEn 410     108.915   1.526  34.815  1.00  0.00           C
ATOM  10406  C3  POPEn 410     110.245   5.045  32.465  1.00  0.00           C
ATOM  10409  O31 POPEn 410     109.904   5.425  33.795  1.00  0.00           O
ATOM  10410  C31 POPEn 410     108.865   6.235  33.925  1.00  0.00           C
ATOM  10411  O32 POPEn 410     108.264   6.795  33.015  1.00  0.00           O
ATOM  10412  C32 POPEn 410     108.514   6.295  35.395  1.00  0.00           C
ATOM  10415  C23 POPEn 410     109.214   0.945  36.215  1.00  0.00           C
ATOM  10418  C24 POPEn 410     109.104   1.945  37.385  1.00  0.00           C
ATOM  10421  C25 POPEn 410     107.735   1.945  38.075  1.00  0.00           C
ATOM  10424  C26 POPEn 410     107.745   2.496  39.515  1.00  0.00           C
ATOM  10427  C27 POPEn 410     106.755   1.745  40.435  1.00  0.00           C
ATOM  10430  C28 POPEn 410     106.844   2.085  41.935  1.00  0.00           C
ATOM  10433  C29 POPEn 410     107.914   1.325  42.685  1.00  0.00           C
ATOM  10435 0C21 POPEn 410     107.765   0.606  43.815  1.00  0.00           C
ATOM  10437 1C21 POPEn 410     106.474   0.435  44.575  1.00  0.00           C
ATOM  10440 2C21 POPEn 410     106.523  -0.635  45.695  1.00  0.00           C
ATOM  10443 3C21 POPEn 410     107.475  -0.314  46.855  1.00  0.00           C
ATOM  10446 4C21 POPEn 410     106.835  -0.505  48.245  1.00  0.00           C
ATOM  10449 5C21 POPEn 410     106.383  -1.945  48.575  1.00  0.00           C
ATOM  10452 6C21 POPEn 410     107.553  -2.895  48.875  1.00  0.00           C
ATOM  10455 7C21 POPEn 410     107.084  -4.235  49.445  1.00  0.00           C
ATOM  10458 8C21 POPEn 410     108.234  -5.175  49.825  1.00  0.00           C
ATOM  10462  C33 POPEn 410     106.994   6.325  35.615  1.00  0.00           C
ATOM  10465  C34 POPEn 410     106.695   6.355  37.105  1.00  0.00           C
ATOM  10468  C35 POPEn 410     105.203   6.266  37.435  1.00  0.00           C
ATOM  10471  C36 POPEn 410     105.014   6.375  38.945  1.00  0.00           C
ATOM  10474  C37 POPEn 410     103.565   6.305  39.395  1.00  0.00           C
ATOM  10477  C38 POPEn 410     103.454   6.695  40.875  1.00  0.00           C
ATOM  10480  C39 POPEn 410     102.084   6.395  41.485  1.00  0.00           C
ATOM  10483 0C31 POPEn 410     101.954   4.926  41.905  1.00  0.00           C
ATOM  10486 1C31 POPEn 410     100.594   4.616  42.545  1.00  0.00           C
ATOM  10489 2C31 POPEn 410     100.564   3.325  43.375  1.00  0.00           C
ATOM  10492 3C31 POPEn 410     101.415   3.425  44.645  1.00  0.00           C
ATOM  10495 4C31 POPEn 410     101.135   2.295  45.635  1.00  0.00           C
ATOM  10498 5C31 POPEn 410     102.024   2.385  46.885  1.00  0.00           C
ATOM  10501 6C31 POPEn 410     101.725   1.285  47.905  1.00  0.00           C
ATOM  10505  NH3 POPEo 411      61.165  24.595  31.915  1.00  0.00           N
ATOM  10509  C12 POPEo 411      60.755  25.605  32.945  1.00  0.00           C
ATOM  10512  C11 POPEo 411      60.975  27.055  32.475  1.00  0.00           C
ATOM  10515  P   POPEo 411      61.055  28.745  34.465  1.00  0.00           P
ATOM  10516  O13 POPEo 411      62.465  28.985  34.055  1.00  0.00           O
ATOM  10517  O14 POPEo 411      60.285  29.915  34.915  1.00  0.00           O
ATOM  10518  O11 POPEo 411      61.055  27.635  35.595  1.00  0.00           O
ATOM  10519  O12 POPEo 411      60.285  27.975  33.315  1.00  0.00           O
ATOM  10520  C1  POPEo 411      61.895  27.845  36.735  1.00  0.00           C
ATOM  10523  C2  POPEo 411      61.075  28.345  37.945  1.00  0.00           C
ATOM  10525  O21 POPEo 411      61.965  28.325  39.065  1.00  0.00           O
ATOM  10526  C21 POPEo 411      61.615  29.125  40.055  1.00  0.00           C
ATOM  10527  O22 POPEo 411      60.725  29.965  40.035  1.00  0.00           O
ATOM  10528  C22 POPEo 411      62.435  28.715  41.265  1.00  0.00           C
ATOM  10531  C3  POPEo 411      59.865  27.415  38.195  1.00  0.00           C
ATOM  10534  O31 POPEo 411      59.375  27.425  39.555  1.00  0.00           O
ATOM  10535  C31 POPEo 411      59.405  26.255  40.175  1.00  0.00           C
ATOM  10536  O32 POPEo 411      59.795  25.195  39.715  1.00  0.00           O
ATOM  10537  C32 POPEo 411      58.954  26.465  41.615  1.00  0.00           C
ATOM  10540  C23 POPEo 411      62.045  29.445  42.565  1.00  0.00           C
ATOM  10543  C24 POPEo 411      62.535  28.705  43.815  1.00  0.00           C
ATOM  10546  C25 POPEo 411      62.055  29.375  45.095  1.00  0.00           C
ATOM  10549  C26 POPEo 411      62.175  28.475  46.325  1.00  0.00           C
ATOM  10552  C27 POPEo 411      61.134  28.804  47.405  1.00  0.00           C
ATOM  10555  C28 POPEo 411      61.085  27.725  48.505  1.00  0.00           C
ATOM  10558  C29 POPEo 411      59.835  27.835  49.345  1.00  0.00           C
ATOM  10560 0C21 POPEo 411      59.735  27.705  50.675  1.00  0.00           C
ATOM  10562 1C21 POPEo 411      60.845  27.435  51.665  1.00  0.00           C
ATOM  10565 2C21 POPEo 411      60.795  25.995  52.215  1.00  0.00           C
ATOM  10568 3C21 POPEo 411      59.434  25.605  52.815  1.00  0.00           C
ATOM  10571 4C21 POPEo 411      59.495  24.345  53.685  1.00  0.00           C
ATOM  10574 5C21 POPEo 411      58.105  23.775  54.005  1.00  0.00           C
ATOM  10577 6C21 POPEo 411      57.205  24.695  54.845  1.00  0.00           C
ATOM  10580 7C21 POPEo 411      55.785  24.135  54.985  1.00  0.00           C
ATOM  10583 8C21 POPEo 411      54.835  24.995  55.805  1.00  0.00           C
ATOM  10587  C33 POPEo 411      59.195  25.205  42.465  1.00  0.00           C
ATOM  10590  C34 POPEo 411      59.075  25.565  43.945  1.00  0.00           C
ATOM  10593  C35 POPEo 411      59.105  24.365  44.895  1.00  0.00           C
ATOM  10596  C36 POPEo 411      58.895  24.835  46.345  1.00  0.00           C
ATOM  10599  C37 POPEo 411      58.505  23.715  47.305  1.00  0.00           C
ATOM  10602  C38 POPEo 411      58.114  24.285  48.675  1.00  0.00           C
ATOM  10605  C39 POPEo 411      57.495  23.255  49.625  1.00  0.00           C
ATOM  10608 0C31 POPEo 411      58.475  22.175  50.075  1.00  0.00           C
ATOM  10611 1C31 POPEo 411      57.825  21.195  51.065  1.00  0.00           C
ATOM  10614 2C31 POPEo 411      58.844  20.325  51.795  1.00  0.00           C
ATOM  10617 3C31 POPEo 411      58.165  19.335  52.745  1.00  0.00           C
ATOM  10620 4C31 POPEo 411      59.164  18.565  53.615  1.00  0.00           C
ATOM  10623 5C31 POPEo 411      59.455  19.245  54.955  1.00  0.00           C
ATOM  10626 6C31 POPEo 411      60.435  18.455  55.815  1.00  0.00           C
ATOM  10630  NH3 POPEp 412      44.715 121.334  33.015  1.00  0.00           N
ATOM  10634  C12 POPEp 412      45.925 122.055  32.495  1.00  0.00           C
ATOM  10637  C11 POPEp 412      47.225 121.314  32.845  1.00  0.00           C
ATOM  10640  P   POPEp 412      48.825 122.115  34.805  1.00  0.00           P
ATOM  10641  O13 POPEp 412      48.625 123.565  34.915  1.00  0.00           O
ATOM  10642  O14 POPEp 412      49.995 121.784  33.955  1.00  0.00           O
ATOM  10643  O11 POPEp 412      49.065 121.545  36.245  1.00  0.00           O
ATOM  10644  O12 POPEp 412      47.515 121.415  34.245  1.00  0.00           O
ATOM  10645  C1  POPEp 412      48.865 120.185  36.605  1.00  0.00           C
ATOM  10648  C2  POPEp 412      50.235 119.485  36.865  1.00  0.00           C
ATOM  10650  O21 POPEp 412      50.094 118.054  37.015  1.00  0.00           O
ATOM  10651  C21 POPEp 412      49.265 117.634  37.985  1.00  0.00           C
ATOM  10652  O22 POPEp 412      48.765 118.335  38.845  1.00  0.00           O
ATOM  10653  C22 POPEp 412      49.075 116.125  37.905  1.00  0.00           C
ATOM  10656  C3  POPEp 412      51.075 120.145  38.005  1.00  0.00           C
ATOM  10659  O31 POPEp 412      52.375 119.505  38.165  1.00  0.00           O
ATOM  10660  C31 POPEp 412      53.125 120.155  39.085  1.00  0.00           C
ATOM  10661  O32 POPEp 412      52.805 121.194  39.625  1.00  0.00           O
ATOM  10662  C32 POPEp 412      54.434 119.424  39.345  1.00  0.00           C
ATOM  10665  C23 POPEp 412      48.465 115.575  39.215  1.00  0.00           C
ATOM  10668  C24 POPEp 412      48.205 114.065  39.195  1.00  0.00           C
ATOM  10671  C25 POPEp 412      48.825 113.305  40.385  1.00  0.00           C
ATOM  10674  C26 POPEp 412      48.354 113.784  41.775  1.00  0.00           C
ATOM  10677  C27 POPEp 412      49.224 113.215  42.895  1.00  0.00           C
ATOM  10680  C28 POPEp 412      49.545 114.225  44.015  1.00  0.00           C
ATOM  10683  C29 POPEp 412      48.415 114.415  44.985  1.00  0.00           C
ATOM  10685 0C21 POPEp 412      48.545 114.615  46.305  1.00  0.00           C
ATOM  10687 1C21 POPEp 412      49.845 114.765  47.055  1.00  0.00           C
ATOM  10690 2C21 POPEp 412      49.745 115.835  48.155  1.00  0.00           C
ATOM  10693 3C21 POPEp 412      51.035 115.964  48.975  1.00  0.00           C
ATOM  10696 4C21 POPEp 412      50.925 116.965  50.135  1.00  0.00           C
ATOM  10699 5C21 POPEp 412      49.825 116.614  51.155  1.00  0.00           C
ATOM  10702 6C21 POPEp 412      49.855 117.475  52.415  1.00  0.00           C
ATOM  10705 7C21 POPEp 412      48.774 117.055  53.415  1.00  0.00           C
ATOM  10708 8C21 POPEp 412      48.785 117.864  54.715  1.00  0.00           C
ATOM  10712  C33 POPEp 412      55.245 120.075  40.505  1.00  0.00           C
ATOM  10715  C34 POPEp 412      56.565 119.335  40.805  1.00  0.00           C
ATOM  10718  C35 POPEp 412      57.555 120.165  41.635  1.00  0.00           C
ATOM  10721  C36 POPEp 412      57.085 120.545  43.055  1.00  0.00           C
ATOM  10724  C37 POPEp 412      57.955 121.655  43.665  1.00  0.00           C
ATOM  10727  C38 POPEp 412      59.075 121.165  44.595  1.00  0.00           C
ATOM  10730  C39 POPEp 412      58.565 120.735  45.975  1.00  0.00           C
ATOM  10733 0C31 POPEp 412      59.705 120.475  46.965  1.00  0.00           C
ATOM  10736 1C31 POPEp 412      59.195 120.235  48.395  1.00  0.00           C
ATOM  10739 2C31 POPEp 412      60.335 120.034  49.405  1.00  0.00           C
ATOM  10742 3C31 POPEp 412      61.025 118.665  49.295  1.00  0.00           C
ATOM  10745 4C31 POPEp 412      60.484 117.634  50.295  1.00  0.00           C
ATOM  10748 5C31 POPEp 412      61.195 116.284  50.175  1.00  0.00           C
ATOM  10751 6C31 POPEp 412      60.785 115.245  51.225  1.00  0.00           C
ATOM  10755  NH3 POPEq 413      15.925 110.445  27.225  1.00  0.00           N
ATOM  10759  C12 POPEq 413      15.805 111.585  26.265  1.00  0.00           C
ATOM  10762  C11 POPEq 413      14.945 111.104  25.095  1.00  0.00           C
ATOM  10765  P   POPEq 413      12.395 111.355  25.525  1.00  0.00           P
ATOM  10766  O13 POPEq 413      12.645 112.714  26.055  1.00  0.00           O
ATOM  10767  O14 POPEq 413      11.925 111.225  24.125  1.00  0.00           O
ATOM  10768  O11 POPEq 413      11.485 110.545  26.545  1.00  0.00           O
ATOM  10769  O12 POPEq 413      13.745 110.545  25.625  1.00  0.00           O
ATOM  10770  C1  POPEq 413      11.985 110.214  27.845  1.00  0.00           C
ATOM  10773  C2  POPEq 413      10.815 109.944  28.855  1.00  0.00           C
ATOM  10775  O21 POPEq 413      11.255 109.975  30.225  1.00  0.00           O
ATOM  10776  C21 POPEq 413      11.705 111.104  30.725  1.00  0.00           C
ATOM  10777  O22 POPEq 413      11.705 112.185  30.175  1.00  0.00           O
ATOM  10778  C22 POPEq 413      12.275 110.785  32.115  1.00  0.00           C
ATOM  10781  C3  POPEq 413      10.175 108.554  28.575  1.00  0.00           C
ATOM  10784  O31 POPEq 413       9.285 108.145  29.655  1.00  0.00           O
ATOM  10785  C31 POPEq 413       9.805 107.345  30.585  1.00  0.00           C
ATOM  10786  O32 POPEq 413      10.875 106.775  30.535  1.00  0.00           O
ATOM  10787  C32 POPEq 413       8.815 107.265  31.745  1.00  0.00           C
ATOM  10790  C23 POPEq 413      13.225 111.854  32.715  1.00  0.00           C
ATOM  10793  C24 POPEq 413      12.525 113.124  33.185  1.00  0.00           C
ATOM  10796  C25 POPEq 413      11.495 112.914  34.315  1.00  0.00           C
ATOM  10799  C26 POPEq 413      12.085 112.424  35.645  1.00  0.00           C
ATOM  10802  C27 POPEq 413      13.105 113.414  36.255  1.00  0.00           C
ATOM  10805  C28 POPEq 413      13.325 113.194  37.765  1.00  0.00           C
ATOM  10808  C29 POPEq 413      13.115 114.444  38.585  1.00  0.00           C
ATOM  10810 0C21 POPEq 413      11.935 115.005  38.895  1.00  0.00           C
ATOM  10812 1C21 POPEq 413      10.575 114.465  38.515  1.00  0.00           C
ATOM  10815 2C21 POPEq 413       9.505 114.714  39.595  1.00  0.00           C
ATOM  10818 3C21 POPEq 413       9.795 113.995  40.925  1.00  0.00           C
ATOM  10821 4C21 POPEq 413       8.725 114.255  41.995  1.00  0.00           C
ATOM  10824 5C21 POPEq 413       9.125 113.744  43.385  1.00  0.00           C
ATOM  10827 6C21 POPEq 413       8.155 114.185  44.495  1.00  0.00           C
ATOM  10830 7C21 POPEq 413       8.735 114.024  45.905  1.00  0.00           C
ATOM  10833 8C21 POPEq 413       7.785 114.505  47.005  1.00  0.00           C
ATOM  10837  C33 POPEq 413       9.485 107.134  33.135  1.00  0.00           C
ATOM  10840  C34 POPEq 413       8.475 107.444  34.245  1.00  0.00           C
ATOM  10843  C35 POPEq 413       9.055 107.354  35.665  1.00  0.00           C
ATOM  10846  C36 POPEq 413      10.215 108.314  35.935  1.00  0.00           C
ATOM  10849  C37 POPEq 413      10.185 108.834  37.375  1.00  0.00           C
ATOM  10852  C38 POPEq 413      11.555 109.275  37.895  1.00  0.00           C
ATOM  10855  C39 POPEq 413      11.475 110.025  39.235  1.00  0.00           C
ATOM  10858 0C31 POPEq 413      10.915 109.185  40.395  1.00  0.00           C
ATOM  10861 1C31 POPEq 413      10.655 110.025  41.645  1.00  0.00           C
ATOM  10864 2C31 POPEq 413      10.125 109.195  42.825  1.00  0.00           C
ATOM  10867 3C31 POPEq 413      11.195 108.425  43.615  1.00  0.00           C
ATOM  10870 4C31 POPEq 413      12.135 109.354  44.395  1.00  0.00           C
ATOM  10873 5C31 POPEq 413      13.105 108.604  45.325  1.00  0.00           C
ATOM  10876 6C31 POPEq 413      14.075 109.545  46.035  1.00  0.00           C
ATOM  10880  NH3 POPEr 414      98.124 119.804  33.585  1.00  0.00           N
ATOM  10884  C12 POPEr 414      98.355 120.785  34.705  1.00  0.00           C
ATOM  10887  C11 POPEr 414      98.974 122.095  34.175  1.00  0.00           C
ATOM  10890  P   POPEr 414     100.445 123.355  35.955  1.00  0.00           P
ATOM  10891  O13 POPEr 414     101.044 122.085  36.375  1.00  0.00           O
ATOM  10892  O14 POPEr 414     101.264 124.244  35.095  1.00  0.00           O
ATOM  10893  O11 POPEr 414      99.955 124.144  37.235  1.00  0.00           O
ATOM  10894  O12 POPEr 414      99.074 123.065  35.215  1.00  0.00           O
ATOM  10895  C1  POPEr 414      99.615 123.435  38.435  1.00  0.00           C
ATOM  10898  C2  POPEr 414      98.214 123.865  38.895  1.00  0.00           C
ATOM  10900  O21 POPEr 414      98.074 123.625  40.315  1.00  0.00           O
ATOM  10901  C21 POPEr 414      98.474 124.634  41.095  1.00  0.00           C
ATOM  10902  O22 POPEr 414      98.794 125.735  40.695  1.00  0.00           O
ATOM  10903  C22 POPEr 414      98.474 124.185  42.555  1.00  0.00           C
ATOM  10906  C3  POPEr 414      97.064 123.165  38.105  1.00  0.00           C
ATOM  10909  O31 POPEr 414      95.755 123.694  38.465  1.00  0.00           O
ATOM  10910  C31 POPEr 414      94.913 122.815  39.005  1.00  0.00           C
ATOM  10911  O32 POPEr 414      94.035 122.214  38.395  1.00  0.00           O
ATOM  10912  C32 POPEr 414      95.195 122.685  40.505  1.00  0.00           C
ATOM  10915  C23 POPEr 414      98.025 125.305  43.535  1.00  0.00           C
ATOM  10918  C24 POPEr 414      98.445 125.055  44.985  1.00  0.00           C
ATOM  10921  C25 POPEr 414      97.695 123.895  45.675  1.00  0.00           C
ATOM  10924  C26 POPEr 414      96.434 124.304  46.435  1.00  0.00           C
ATOM  10927  C27 POPEr 414      95.764 123.104  47.115  1.00  0.00           C
ATOM  10930  C28 POPEr 414      95.525 123.285  48.635  1.00  0.00           C
ATOM  10933  C29 POPEr 414      96.795 123.255  49.455  1.00  0.00           C
ATOM  10935 0C21 POPEr 414      96.844 123.384  50.785  1.00  0.00           C
ATOM  10937 1C21 POPEr 414      95.655 123.644  51.675  1.00  0.00           C
ATOM  10940 2C21 POPEr 414      96.005 124.354  53.005  1.00  0.00           C
ATOM  10943 3C21 POPEr 414      96.804 123.495  53.995  1.00  0.00           C
ATOM  10946 4C21 POPEr 414      96.824 124.114  55.395  1.00  0.00           C
ATOM  10949 5C21 POPEr 414      97.605 123.305  56.445  1.00  0.00           C
ATOM  10952 6C21 POPEr 414      99.134 123.375  56.285  1.00  0.00           C
ATOM  10955 7C21 POPEr 414      99.885 122.645  57.405  1.00  0.00           C
ATOM  10958 8C21 POPEr 414     101.404 122.735  57.275  1.00  0.00           C
ATOM  10962  C33 POPEr 414      94.005 122.164  41.325  1.00  0.00           C
ATOM  10965  C34 POPEr 414      94.365 121.884  42.795  1.00  0.00           C
ATOM  10968  C35 POPEr 414      94.913 120.475  43.035  1.00  0.00           C
ATOM  10971  C36 POPEr 414      95.133 120.165  44.525  1.00  0.00           C
ATOM  10974  C37 POPEr 414      95.265 118.665  44.835  1.00  0.00           C
ATOM  10977  C38 POPEr 414      94.815 118.285  46.245  1.00  0.00           C
ATOM  10980  C39 POPEr 414      95.725 118.805  47.365  1.00  0.00           C
ATOM  10983 0C31 POPEr 414      95.124 118.534  48.755  1.00  0.00           C
ATOM  10986 1C31 POPEr 414      96.085 118.865  49.905  1.00  0.00           C
ATOM  10989 2C31 POPEr 414      95.494 118.554  51.295  1.00  0.00           C
ATOM  10992 3C31 POPEr 414      94.435 119.575  51.755  1.00  0.00           C
ATOM  10995 4C31 POPEr 414      93.865 119.304  53.155  1.00  0.00           C
ATOM  10998 5C31 POPEr 414      93.005 118.034  53.245  1.00  0.00           C
ATOM  11001 6C31 POPEr 414      92.264 117.905  54.575  1.00  0.00           C
ATOM  11005  NH3 POPEs 415      75.274  27.075  77.245  1.00  0.00           N
ATOM  11009  C12 POPEs 415      76.404  27.665  78.025  1.00  0.00           C
ATOM  11012  C11 POPEs 415      76.195  29.165  78.255  1.00  0.00           C
ATOM  11015  P   POPEs 415      77.194  31.395  77.515  1.00  0.00           P
ATOM  11016  O13 POPEs 415      76.005  32.214  77.825  1.00  0.00           O
ATOM  11017  O14 POPEs 415      78.195  31.335  78.605  1.00  0.00           O
ATOM  11018  O11 POPEs 415      77.905  31.935  76.205  1.00  0.00           O
ATOM  11019  O12 POPEs 415      76.755  29.915  77.175  1.00  0.00           O
ATOM  11020  C1  POPEs 415      78.585  33.195  76.255  1.00  0.00           C
ATOM  11023  C2  POPEs 415      77.855  34.225  75.355  1.00  0.00           C
ATOM  11025  O21 POPEs 415      78.734  34.535  74.275  1.00  0.00           O
ATOM  11026  C21 POPEs 415      78.195  34.815  73.115  1.00  0.00           C
ATOM  11027  O22 POPEs 415      76.995  34.835  72.865  1.00  0.00           O
ATOM  11028  C22 POPEs 415      79.304  35.075  72.095  1.00  0.00           C
ATOM  11031  C3  POPEs 415      77.485  35.525  76.115  1.00  0.00           C
ATOM  11034  O31 POPEs 415      76.255  36.115  75.645  1.00  0.00           O
ATOM  11035  C31 POPEs 415      76.335  37.124  74.785  1.00  0.00           C
ATOM  11036  O32 POPEs 415      77.354  37.535  74.255  1.00  0.00           O
ATOM  11037  C32 POPEs 415      74.915  37.675  74.645  1.00  0.00           C
ATOM  11040  C23 POPEs 415      78.865  35.935  70.895  1.00  0.00           C
ATOM  11043  C24 POPEs 415      80.053  36.325  69.985  1.00  0.00           C
ATOM  11046  C25 POPEs 415      80.305  35.375  68.805  1.00  0.00           C
ATOM  11049  C26 POPEs 415      81.424  35.885  67.875  1.00  0.00           C
ATOM  11052  C27 POPEs 415      81.474  35.125  66.535  1.00  0.00           C
ATOM  11055  C28 POPEs 415      82.645  35.575  65.625  1.00  0.00           C
ATOM  11058  C29 POPEs 415      83.965  35.125  66.175  1.00  0.00           C
ATOM  11060 0C21 POPEs 415      85.154  35.125  65.545  1.00  0.00           C
ATOM  11062 1C21 POPEs 415      85.475  35.625  64.155  1.00  0.00           C
ATOM  11065 2C21 POPEs 415      86.655  36.625  64.125  1.00  0.00           C
ATOM  11068 3C21 POPEs 415      87.914  36.125  64.835  1.00  0.00           C
ATOM  11071 4C21 POPEs 415      89.164  36.975  64.575  1.00  0.00           C
ATOM  11074 5C21 POPEs 415      90.265  36.725  65.615  1.00  0.00           C
ATOM  11077 6C21 POPEs 415      90.025  37.515  66.915  1.00  0.00           C
ATOM  11080 7C21 POPEs 415      90.825  36.984  68.105  1.00  0.00           C
ATOM  11083 8C21 POPEs 415      90.585  37.755  69.405  1.00  0.00           C
ATOM  11087  C33 POPEs 415      74.785  38.855  73.675  1.00  0.00           C
ATOM  11090  C34 POPEs 415      74.685  38.425  72.205  1.00  0.00           C
ATOM  11093  C35 POPEs 415      74.604  39.624  71.255  1.00  0.00           C
ATOM  11096  C36 POPEs 415      76.014  40.155  70.995  1.00  0.00           C
ATOM  11099  C37 POPEs 415      76.124  41.314  70.005  1.00  0.00           C
ATOM  11102  C38 POPEs 415      77.585  41.425  69.535  1.00  0.00           C
ATOM  11105  C39 POPEs 415      78.005  42.815  69.075  1.00  0.00           C
ATOM  11108 0C31 POPEs 415      78.185  43.804  70.235  1.00  0.00           C
ATOM  11111 1C31 POPEs 415      78.763  45.125  69.735  1.00  0.00           C
ATOM  11114 2C31 POPEs 415      78.395  46.345  70.595  1.00  0.00           C
ATOM  11117 3C31 POPEs 415      78.744  47.665  69.905  1.00  0.00           C
ATOM  11120 4C31 POPEs 415      77.755  48.025  68.785  1.00  0.00           C
ATOM  11123 5C31 POPEs 415      78.265  49.135  67.855  1.00  0.00           C
ATOM  11126 6C31 POPEs 415      77.485  49.205  66.545  1.00  0.00           C
ATOM  11130  NH3 POPEt 416      33.935 111.895  30.085  1.00  0.00           N
ATOM  11134  C12 POPEt 416      34.675 113.215  29.895  1.00  0.00           C
ATOM  11137  C11 POPEt 416      35.245 113.875  31.175  1.00  0.00           C
ATOM  11140  P   POPEt 416      34.735 116.435  31.635  1.00  0.00           P
ATOM  11141  O13 POPEt 416      34.685 117.665  30.805  1.00  0.00           O
ATOM  11142  O14 POPEt 416      33.435 115.925  32.115  1.00  0.00           O
ATOM  11143  O11 POPEt 416      35.645 116.815  32.885  1.00  0.00           O
ATOM  11144  O12 POPEt 416      35.535 115.265  30.915  1.00  0.00           O
ATOM  11145  C1  POPEt 416      35.005 116.884  34.175  1.00  0.00           C
ATOM  11148  C2  POPEt 416      34.265 118.235  34.435  1.00  0.00           C
ATOM  11150  O21 POPEt 416      34.555 118.714  35.755  1.00  0.00           O
ATOM  11151  C21 POPEt 416      34.045 118.045  36.785  1.00  0.00           C
ATOM  11152  O22 POPEt 416      33.605 116.905  36.765  1.00  0.00           O
ATOM  11153  C22 POPEt 416      34.155 118.964  38.015  1.00  0.00           C
ATOM  11156  C3  POPEt 416      32.745 118.274  34.115  1.00  0.00           C
ATOM  11159  O31 POPEt 416      32.255 119.634  34.165  1.00  0.00           O
ATOM  11160  C31 POPEt 416      31.505 119.964  35.215  1.00  0.00           C
ATOM  11161  O32 POPEt 416      31.135 119.205  36.075  1.00  0.00           O
ATOM  11162  C32 POPEt 416      31.195 121.474  35.185  1.00  0.00           C
ATOM  11165  C23 POPEt 416      33.265 118.585  39.215  1.00  0.00           C
ATOM  11168  C24 POPEt 416      33.185 119.765  40.205  1.00  0.00           C
ATOM  11171  C25 POPEt 416      32.755 119.395  41.635  1.00  0.00           C
ATOM  11174  C26 POPEt 416      31.454 118.585  41.735  1.00  0.00           C
ATOM  11177  C27 POPEt 416      30.995 118.394  43.185  1.00  0.00           C
ATOM  11180  C28 POPEt 416      29.715 119.185  43.505  1.00  0.00           C
ATOM  11183  C29 POPEt 416      29.355 119.214  44.975  1.00  0.00           C
ATOM  11185 0C21 POPEt 416      28.495 120.084  45.525  1.00  0.00           C
ATOM  11187 1C21 POPEt 416      27.695 121.125  44.785  1.00  0.00           C
ATOM  11190 2C21 POPEt 416      28.315 122.534  44.805  1.00  0.00           C
ATOM  11193 3C21 POPEt 416      28.315 123.174  46.195  1.00  0.00           C
ATOM  11196 4C21 POPEt 416      28.905 124.595  46.205  1.00  0.00           C
ATOM  11199 5C21 POPEt 416      27.975 125.694  45.645  1.00  0.00           C
ATOM  11202 6C21 POPEt 416      26.755 125.975  46.535  1.00  0.00           C
ATOM  11205 7C21 POPEt 416      25.965 127.214  46.105  1.00  0.00           C
ATOM  11208 8C21 POPEt 416      24.795 127.555  47.045  1.00  0.00           C
ATOM  11212  C33 POPEt 416      31.155 122.085  36.615  1.00  0.00           C
ATOM  11215  C34 POPEt 416      31.035 123.615  36.635  1.00  0.00           C
ATOM  11218  C35 POPEt 416      29.635 124.175  36.325  1.00  0.00           C
ATOM  11221  C36 POPEt 416      29.465 125.615  36.835  1.00  0.00           C
ATOM  11224  C37 POPEt 416      28.035 126.174  36.745  1.00  0.00           C
ATOM  11227  C38 POPEt 416      27.645 127.024  37.965  1.00  0.00           C
ATOM  11230  C39 POPEt 416      26.185 127.485  37.975  1.00  0.00           C
ATOM  11233 0C31 POPEt 416      25.815 128.285  39.245  1.00  0.00           C
ATOM  11236 1C31 POPEt 416      24.325 128.655  39.325  1.00  0.00           C
ATOM  11239 2C31 POPEt 416      24.005 129.695  40.415  1.00  0.00           C
ATOM  11242 3C31 POPEt 416      24.365 129.255  41.845  1.00  0.00           C
ATOM  11245 4C31 POPEt 416      24.205 130.394  42.865  1.00  0.00           C
ATOM  11248 5C31 POPEt 416      24.785 130.055  44.245  1.00  0.00           C
ATOM  11251 6C31 POPEt 416      24.745 131.235  45.225  1.00  0.00           C
ATOM  11255  NH3 POPEu 417      81.684  38.304  39.285  1.00  0.00           N
ATOM  11259  C12 POPEu 417      82.055  39.735  39.595  1.00  0.00           C
ATOM  11262  C11 POPEu 417      83.554  40.035  39.275  1.00  0.00           C
ATOM  11265  P   POPEu 417      83.194  42.615  39.625  1.00  0.00           P
ATOM  11266  O13 POPEu 417      84.085  43.795  39.675  1.00  0.00           O
ATOM  11267  O14 POPEu 417      82.264  42.545  38.485  1.00  0.00           O
ATOM  11268  O11 POPEu 417      82.364  42.595  40.965  1.00  0.00           O
ATOM  11269  O12 POPEu 417      84.035  41.285  39.785  1.00  0.00           O
ATOM  11270  C1  POPEu 417      83.025  42.735  42.225  1.00  0.00           C
ATOM  11273  C2  POPEu 417      82.724  41.524  43.165  1.00  0.00           C
ATOM  11275  O21 POPEu 417      82.565  41.965  44.535  1.00  0.00           O
ATOM  11276  C21 POPEu 417      83.663  42.455  45.095  1.00  0.00           C
ATOM  11277  O22 POPEu 417      84.724  42.634  44.525  1.00  0.00           O
ATOM  11278  C22 POPEu 417      83.445  42.715  46.585  1.00  0.00           C
ATOM  11281  C3  POPEu 417      83.734  40.344  42.995  1.00  0.00           C
ATOM  11284  O31 POPEu 417      83.685  39.375  44.065  1.00  0.00           O
ATOM  11285  C31 POPEu 417      82.785  38.385  43.935  1.00  0.00           C
ATOM  11286  O32 POPEu 417      82.084  38.195  42.955  1.00  0.00           O
ATOM  11287  C32 POPEu 417      82.765  37.595  45.255  1.00  0.00           C
ATOM  11290  C23 POPEu 417      84.745  43.155  47.305  1.00  0.00           C
ATOM  11293  C24 POPEu 417      84.645  43.034  48.835  1.00  0.00           C
ATOM  11296  C25 POPEu 417      85.914  43.475  49.575  1.00  0.00           C
ATOM  11299  C26 POPEu 417      86.285  44.944  49.345  1.00  0.00           C
ATOM  11302  C27 POPEu 417      87.315  45.455  50.375  1.00  0.00           C
ATOM  11305  C28 POPEu 417      87.695  46.935  50.195  1.00  0.00           C
ATOM  11308  C29 POPEu 417      86.634  47.905  50.625  1.00  0.00           C
[truncated: 1,857,460 more chars]
